# Supplementary material for: Influence of genetic polymorphism on transcriptional enhancer activity in the malaria vector Anopheles coluzzii
Source: Sci Rep. 2019 Oct 24;9:15275. doi: 10.1038/s41598-019-51730-8 (PMC6813320; doi:10.1038/s41598-019-51730-8)
Supplement: Supplementary file 1 — Supplementary Dataset 1 [file 41598_2019_51730_MOESM1_ESM.zip]

Archive with 8 entries (7 files):
- Supplementary File S1/
- Supplementary File S1/ACE1_Alleles.fas
- Supplementary File S1/AP_Alleles.fas
- Supplementary File S1/KLF_Alleles.fas
- Supplementary File S1/LRIM1_Alleles-short-fragments.fas
- Supplementary File S1/LRIM1_Alleles.fas
- Supplementary File S1/OVO_Alleles.fas
- Supplementary File S1/RDL_Alleles.fas
