# Supplementary material for: Influence of genetic polymorphism on transcriptional enhancer activity in the malaria vector Anopheles coluzzii
Source: Sci Rep. 2019 Oct 24;9:15275. doi: 10.1038/s41598-019-51730-8 (PMC6813320; doi:10.1038/s41598-019-51730-8)
Supplement: Supplementary file 1 — Supplementary Dataset 1 [file 41598_2019_51730_MOESM1_ESM.zip › Supplementary File S1/ACE1_Alleles.fas]

>ACE1_Fd03_1_B
CCTTTCTTCCAGCCACCTTTTTTCTAATCTTTTTGCCATTTTTGCATTTTTTTATAATCGGATTAGATGAACTAAACCCGAAATTAATAAGAATTCCGCTTCGGAAGATATTACGGCAGCCATCATTAGGAGGGAGAGAAAACAGTAAAACAATTTCCCGGGGTCAATGAGTACTTCAGATACACCATCGAAAGCTGAAAGCTCATCAGCGAGAACGGGGCTCAAATCTACGACGACTATGATGATAAAGCTATTTTCTGCCAATTCTGCAACTTTCGCAAAAAAAAGGAAAAAATGACTCAAGAGC-----GTTGCGACAACTGTGTGCGAAAGAGGATGATTTCGGAAAAGGTTGCACACACACATACACAC----GCAAACACACTCAGTGCACATGGTGGACGTAAATGGGAATGCTATTTTTATCTATTAGAAGCGTGAATTATTGATGGAACATGCTGATAATCTTTCTCCCGGCCCCGGCGTTGCCCCGTTTGCAGTCCGGCGAGACCCGCGCCATCTGCCATCCGTCCACACAACGGCATTT-GAGGGACTGCGGATACCAGTGACAGTGTAGCATGAAATATTTATCAGTTCTTATAATTGAGTGTCGGTGTGATTCCGTTCCCAAAAAAAAACGGTGAAGCGCGAAAGACGGGAACGAAGTGGATCCGTCGAAACTTCCGTCGAAACACCACACCTCACC------GTTGGTTGGCACAGGGGCGACAGGGAATCGCGGTCACCGAACCAGCATCGCAGGAATCATTTTGACGTCACACGTCCCTGTGATATTTGCCGTAGCTGCCGGTTGGTTTATCGGAGTGTGTGTGTGGATGGCATTTTCAACGCTACTTTGCATCGGACGAGCGCAACCTGACGAGTCCCTGCCCACACCCGTACTATTCG--CGTGAAAAACGGTAGAGCGAATCCTTCCGTTTTCAATTAGGACTGTGACATTTGTTTCGACGTTTCTTGTGCGCTCGTATGTGTGTGTGTGTG----------------------------TAGTGCTTTTTGGAACAGGATTGCGTTATGACAAACGCTTC---TGATCGGATTGTGGTTTGCTGGAAAGATTATCTTGCAAAGCGGTTGAAGGATTCATAGCAATCCGAGCACAA
>ACE1_Fd05_3_B
CCTTTCTTCCAGCCACCTTTTTTCTAATCTTTTTGCCATTTTTGCATTTTTTTATAATCGGATTAGATGAACTAAACCCGAAATTAATAAGAATTCCGCTTCGGAAGATATTACGGCAGCCATCATTAGGAGGGAGAGAAAACAGTAAAACAATTTACCGTGGTCAATGAGTACTCGAGATACACCATCGAAAGCTGAAAGCTCATCAGCGAGAACGGGGCTCAAATCTACGACGACTATGATGATAAAGCTATTTTCTGCCAATTCTGCAACTTTCGCAAAAATAG-GAAAAAATGACTCAAGAGC-----GTTGCGACAACTGTGTGCGAAAGAGGATGATTTCGGAAAAGGTTGCACACACACACATACACAC--GCAAACACACTCAGTGCACATGGTGGACGTAAATGGGAATGCTATTTTTATCTATTAGAAGCATGAATTATTGATGAAACATGCTGATAATCTTTCTCCCAGCCCCGGCATTGCCCCGTTTGCAGTCCGGCGAGACCCGCGCCATCTGCCATCCGTCCACACAACGGCTTTTTGAGGGACTGCGGATACCAGTGACAGTGTAGCATGAAATATTTATCAGTTCTTATAATTGAGTGTCGGTGTGATTCCGTTCCGAAAAAAAA-CGATGAAGCGCGAAAGACGGGAACGAAGTGGATCCGACGAAACTTCCGTCGAAACACCACACCTCACCTCACACGTTGGTTGGCCCAGGGACGACAGGGAATCGCGGTCACCGAACCAGCATCGCGGGAAACATTTTGACGTCACACGTCTCTGTGATATTTGCCGTAGCTGCCGGTTGGTTTATCGGAGTGTGTGTTTGGATGGCATTTTCCACGCTACTTTGCATCGGACGAGCGCAACCTGACGAGTCCCTGCCCACACTCATACTAATCGCACGTGAAAAACGGTAGAGCGAATCCTACCGTTTTCAATTAGGACTGTGACATTTGTTTCGACGTTTCTTGTGCGCTC------GTGTGTGTGTG------------TGTGTGTGTGTGTGTGTAGTGGTTTTTGGAACAGGATTGCGTTATGACAAACGCTTCAGATGATCGGATTGTGGTTTGCTGGAAGGATTATCTTGCAAAGCGGTTGAAGGATTCATAGCAATCCGAGCACAA
>ACE1_Fd09_1_A
CCTTTCTTCCAGCCACCTTTTTTCTAATCTTTTTGCCATTTTTGCATTTTTTTATAATCGGATTAGATGAACTAAACCCGAAATTAATAAGAATTCCGCTTCGGAAGATATTACGGCAGCCATCATTAGGAGGGAGAGAAAACAGTAAAACAATTTACCGTGGTCAATGAGTACTCGAGATACACCATCGAAAGCTGAAAGCTCATCAGCGAGAACGGGGCTCAAATCTACGACGACTATGATGATAAAGCTATTTTCTGCCAATTCTGCAACTTTCGCAAAAATAG-GAAAAAATGACTCAAGAGC-----GTTGCGACAACTGTGTGCGAAAGAGGATGATTTCGGAAAAGGTTGCACACACACACATACACAC--GCAAACACACTCAGTGCACATGGTGGACGTAAATGGGAATGCTATTTTTATCTATTAGAAGCATGAATTATTGATGAAACATGCTGATAATCTTTCTCCCAGCCCCGGCATTGCCCCGTTTGCAGTCCGGCGAGACCCGCGCCATCTGCCATCCGTCCACACAACGGCTTTTTGAGGGACTGCGGATACCAGTGACAGTGTAGCATGAAATATTTATCAGTTCTTATAATTGAGTGTCGGTGTGATTCCGTTCCGAAAAAAAA-CGATGAAGCGCGAAAGACGGGAACGAAGTGGATCCGACGAAACTTCCGTCGAAACACCACACCTCACCTCACACGTTGGTTGGCCCAGGGACGACAGGGAATCGCGGTCACCGAACCAGCATCGCGGGAAACATTTTGACGTCACACGTCTCTGTGATATTTGCCGTAGCTGCCGGTTGGTTTATCGGAGTGTGTGTTTGGATGGCATTTTCCACGCTACTTTGCATCGGACGAGCGCAACCTGACGAGTCCCTGCCCACACTCATACTAATCGCACGTGAAAAACGGTAGAGCGAATCCTACCGTTTTCAATTAGGACTGTGACATTTGTTTCGACGTTTCTTGTGCGCTC------GTGTGTGTGTG------------TGTGTGTGTGTGTGTGTAGTGGTTTTTGGAACAGGATTGCGTTATGACAAACGCTTCAGATGATCGGATTGTGGTTTGCTGGAAGGATTATCTTGCAAAGCGGTTGAAGGATTCATAGCAATCCGAGCACAA
>ACE1_Fd33_6_B
CCTTTCTTCCAGCCACCTTTTTTCTAATCTTTTTGCCATTTTTGCATTTTTTTATAATCGGATTAGATGAACTAAACCCGAAATTAATAAGAATTCCGCTTCGGAAGATATTACGGCAGCCATCATTAGGAGGGAGAGAAAACAGTAAAACAATTTACCGTGGTCAATGAGTACTCGAGATACACCATCGAAAGCTGAAAGCTCATCAGCGAGAACGGGGCTCAAATCTACGACGACTATGATGATAAAGCTATTTTCTGCCAATTCTGCAACTTTCGCAAAAATAG-GAAAAAATGACTCAAGAGC-----GTTGCGACAACTGTGTGCGAAAGAGGATGATTTCGGAAAAGGTTGCACACACACACATACACAC--GCAAACACACTCAGTGCACATGGTGGACGTAAATGGGAATGCTATTTTTATCTATTAGAAGCATGAATTATTGATGAAACATGCTGATAATCTTTCTCCCAGCCCCGGCATTGCCCCGTTTGCAGTCCGGCGAGACCCGCGCCATCTGCCATCCGTCCACACAACGGCTTTTTGAGGGACTGCGGATACCAGTGACAGTGTAGCATGAAATATTTATCAGTTCTTATAATTGAGTGTCGGTGTGATTCCGTTCCGAAAAAAAA-CGATGAAGCGCGAAAGACGGGAACGAAGTGGATCCGACGAAACTTCCGTCGAAACACCACACCTCACCTCACACGTTGGTTGGCCCAGGGACGACAGGGAATCGCGGTCACCGAACCAGCATCGCGGGAAACATTTTGACGTCACACGTCTCTGTGATATTTGCCGTAGCTGCCGGTTGGTTTATCGGAGTGTGTGTTTGGATGGCATTTTCCACGCTACTTTGCATCGGACGAGCGCAACCTGACGAGTCCCTGCCCACACTCATACTAATCGCACGTGAAAAACGGTAGAGCGAATCCTACCGTTTTCAATTAGGACTGTGACATTTGTTTCGACGTTTCTTGTGCGCTC------GTGTGTGTGTG------------TGTGTGTGTGTGTGTGTAGTGGTTTTTGGAACAGGATTGCGTTATGACAAACGCTTCAGATGATCGGATTGTGGTTTGCTGGAAGGATTATCTTGCAAAGCGGTTGAAGGATTCATAGCAATCCGAGCACAA
>ACE1_Fd33_7_B
CCTTTCTTCCAGCCACCTTTTTTCTAATCTTTTTGCCATTTTTGCATTTTTTTATAATCGGATTAGATGAACTAAACCCGAAATTAATAAGAATTCCGCTTCGGAAGATATTACGGCAGCCATCATTAGGAGGGAGAGAAAACAGTAAAACAATTTACCGTGGTCAATGAGTACTCGAGATACACCATCGAAAGCTGAAAGCTCATCAGCGAGAACGGGGCTCAAATCTACGACGACTATGATGATAAAGCTATTTTCTGCCAATCCTGCAACTTTCGCAAAAATAG-GAAAAAATGACTCAAGAGC-----GTTGCGACAACTGTGTGCGAAAGAGGATGATTTCGGAAAAGGTTGCACACACACACATACACAC--GCAAACACACTCAGTGCACATGGTGGACGTAAATGGGAATGCTATTTTTATCTATTAGAAGCATGAATTATTGATGAAACATGCTGATAATCTTTCTCCCAGCCCCGGCATTGCCCCGTTTGCAGTCCGGCGAGACCCGCGCCATCTGCCATCCGTCCACACAACGGCTTTTTGAGGGACTGCGGATACCAGTGACAGTGTAGCATGAAATATTTATCAGTTCTTATAATTGAGTGTCGGTGTGATTCCGTTCCGAAAAAAAA-CGATGAAGCGCGAAAGACGGGAACGAAGTGGATCCGACGAAACTTCCGTCGAAACACCACACCTCACCTCACACGTTGGTTGGCCCAGGGACGACAGGGAATCGCGGTCACCGAACCAGCATCGCGGGAAACATTTTGACGTCACACGTCTCTGTGATATTTGCCGTAGCTGCCGGTTGGTTTATCGGAGTGTGTGTTTGGATGGCATTTTCCACGCTACTTTGCATCGGACGAGCGCAACCTGACGAGTCCCTGCCCACACTCATACTAATCGCACGTGAAAAACGGTAGAGCGAATCCTACCGTTTTCAATTAGGACTGTGACATTTGTTTCGACGTTTCTTGTGCGCTC------GTGTGTGTGTG------------TGTGTGTGTGTGTGT--AGTGGTTTTTGGAACAGGATTGCGTTATGACAAACGCTTCAGATGATCGGATTGTGGTTTGCTGGAAGGATTATCTTGCAAAGCGGTTGAAGGATTCATAGCAATCCGAGCACAA
>ACE1_Fd33_9_A
-CTTTCTTCCAGCCACCTTTTTTCTAATCTTTTTGCCATTTTTGCATTTTTTTATAATCGGATTAGATGAACTAAACCCGAAATTAATAAGAATTCCGCTTCGGAAGATATTACGGCAGCCATCATTAGGAGGGAGAGAAAACAGTAAAACAATTTACCGTGGTCAATGAGTACTCGAGATACACCATCGAAAGCTGAAAGCTCATCAGCGAGAACGGGGCTCAAATCTACGACGACTATGATGATAAAGCTATTTTCTGCCAATTCTGCAACTTTCGCAAAAATAG-GAAAAAATGACTCAAGAGC-----GTTGCGACAACTGTGTGCGAAAGAGGATGATTTCGGAAAAGGTTGCACACACACACATACACAC--GCAAACACACTCAGTGCACATGGTGGACGTAAATGGGAATGCTATTTTTATCTATTAGAAGCATGAATTATTGATGAAACATGCTGATAATCTTTCTCCCAGCCCCGGCATTGCCCCGTTTGCAGTCCGGCGAGACCCGCGCCATCTGCCATCCGTCCACACAACGGCTTTTTGAGGGACTGCGGATACCAGTGACAGTGTAGCATGAAATATTTATCAGTTCTTATAATTGAGTGTCGGTGTGATTCCGTTCCGAAAAAAAA-CGATGAAGCGCGAAAGACGGGAACGAAGTGGATCCGACGAAACTTCCGTCGAAACACCACACCTCACCTCACACGTTGGTTGGCCCAGGGACGACAGGGAATCGCGGTCACCGAACCAGCATCGCGGGAAACATTTTGACGTCACACGTCTCTGTGATATTTGCCGTAGCTGCCGGTTGGTTTATCGGAGTGTGTATGTGGATGGCATTTTCCGCGCTACTTTGCATCGGACGAGCGCAACCTGACGAGTCCCTGCCCACACTCATACTATTCG--CGTGAAAAACGGTAGAGCGAATCCTTCCGTTTTCAATTAGGACTGTGACATTTGTTTCGAAGTTTCTTGTGCGCTCATGTGTGTGTGTGTGTG------------TGTGTGTGTGTGTGTGTAGTGCTTTTTGGAACAGGATTGCGTTATGAC----GCTTC---TGATCGGATTGTGGTTTGCTGGAAGGATTATCTTGCAAAGCGGTTGAAGGATTCATAGCAATCCGAGCACAA
>ACE1_Ng3_1_A
CCTTTCTTCCAGCCACCTTTTTTCTAATCTTTTTGCCATTTTTGCATTTTTTTATAATCGGATTAGATGAACTAAACCCGAAATTAATAAGAATTCCGCTTCGGAAGATATTACGGCAGCCATCATTAGGAGGGAGAGAAAACAGTAAAACAATTTCCCGCGGTCAATGAGTACTTCAGATACACCATTGAAAGCTGAAAGCTCATCAGCGAGAACGGGGCTCAAATCTACGACGAGTATGATGATAAAGCTATTTTCTGCCAATTCTGCAACTTTCGCAAAAAAAAAGAAAAAAAGACTCAAGAGCAAAGCGTTGTGACAACTGTGTGCGAAAGAGGATGATTTCGGAAAAGGTTGCACACACACATACACAC----GCAAACACACTCAGTGCACATGGTGGACGTAAATGGGAATGCTATTTTTATCTATTAGAAGCATGAATTATTGATGAAACATGCTGATAATCTTTCTCCCGGCCCCGGCATTGCCCCGTTTGCAGTCCGGCGAGACCCGCGCCATCTGCCATCCGTCCACACAACGGCTTTTTGAGGGACTGCGGATACCAGTGACAGTGTAGCATGAAATATTTATCAGTTCTTATAATTGAGTGTCGGTGTGGTTCCGTTCCGAAAAAAAA-CGGTGAAGCGCGAAAGACGGGAACGAAGTGGATCCGTCGAAACTTCCGTCGAAACACCACACCTCACCTCACATGTTGGTTGGCCCTGGGACGACAGGGAATCCCGGTCACCGAACCAGCATCGCGGGAATCATTTTGACGTCACACGTCTCTGTGATATTTGCCGTAGCTGCCGGTTGGTTTATCGGAGTGTGTATGTGGATGGCATTTTCCACGCTACTTTGCATCGGACGAGCGCAACCTGACGAGTCCCTGCCCACACTCATACTATTCG--CGTGAAAAACGGTAGAGCGAATCCTTCCGTTTTCAATTAGGACTGTGACATTTGTTTCGAAGTTTCTTGTGCGCTCATGTGTGTGTGTGTGTG--------TGTGTGTGTGTGTGTGTGTGTAGTGCTTTTTGGAACAGGATTGCGTTATGAC----GCTTC---TGATCGGATTGTGGTTTGCTGGAAGGATTATCTTGCAAAGCGGTTGAAGGATTCATAGCAATCCGAGCACAA
>ACE1_Ng5_1_A
CCTTTCTTCCAGCCACCTTTTTTCTAATCTTTTTGCCATTTTTGCATTTTTTTATAATCGGATTAGATGAACTAAACCCGAAATTAATAAGAATTCCGCTTCGGAAGATATTACGGCAGCCATCATTAGGAGGGAGAGAAAACAGTAAAACAATTTCCCGCGGTCAATGAGTACTTCAGATACACCATTGAAAGCTGAAAGCTCATCAGCGAGAACGGGGCTCAAATCTACGACGACTATGATGATAAAGCTATTTTCTGCCAATTCTGCAACTTTCGCAAAAAAAA-GAAAAAAAGACTCAAGAGCAAAGCGTTGTGACAACTGTGTGCGAAAGAGGATGATTTCGGAAAAGGTTGCACACACACACACACACACACGCAAACACACTCAGTGCACATGGTGGACGTAAATGGGAATGCTATTTTTATCTATTAGAAGCATGAATTATTGATGAAACATGCTGATAATCTTTCTCCCGGCCCCGGCATTGCCCCGTTTGCAGTCCGGCGAGACCCGCGCCATCTGCCATCCGTCCACACAACGGCTTTTTGAGGGACTGCGGATACCAGTGACAGTGTAGCATGAAATATTTATCAGTTCTTATAATTGAGTGTCGGTGTGATTCCGTTCCGAAAAAAAAACGGTGAAGCGCGAAAGACGGGAACGAAGTGGATCCGTCGAAACTTCCGTCGAAACACCACACCTCACCTCACATGTTGGTTGGCCCTGGGACGACAGGGAATCCCGGTCACCGAACCAGCATCGCGGGAATCATTTTGACGTCACACGTCTCTGTGATATTTGCCGTAGCTGCCGGTTGGTTTATCGGAGTGTGTATGTGGATGGCATTTTCCACGCTACTTTGCATCGGACGAGCGCAACCTGACGAGTCCCTGCCCACACTCATACTATTCG--CGTGAAAAACGGTAGAGCGAATCCTTCCGTTTTCAATTAGGACTGTGACATTTGTTTCGACGTTTCTTGTGCGCTCATGTGTGTGTGTGTGTGAGTGTGTGTGTGTGTGTGTGTGTGTGTGTAGTGCTTTTTGGAACAGGATTGCGTTATGACAAACGCTTC---TGATCGGATTGTGGTTTGCTGGAAGGATTATCTTGCAAAGCGGTTGAAGGATTCATAGCAATCCGAGCACAA
>ACE1_Ng5_2_A
CCTTTCTTCCAGCCACCTTTTTTCTAATCTTTTTGCCATTTTTGCATTTTTTTATAATCGGATTAGATGAACTAAAGCCGAAATTAGTAAGAATTCCGCTTCGGAAGGTATTACGGCAGCCATCATTAGGAGGGAGAGAAAACAGTAAAACAATTTCCCGTGGTCAATGAGTACTTCAGATACACCATCGAAGGCTGAAAGCTCATCAGCGAGAACGGGGCTCAAATCTACGACGACTATGATGATAAAGCTATTTTCTGCCAATTCTGCAACTTTCGCAAAAAAAG-AAAAAAATGACTCAAGAGC-----GTTGCGACAACTGTGTGCGAAAGAGGATGATTTCGGAAAAGGTTGCACACACACACATACACACGGGTAAACACACTCAGTGCACATGGTGGACGTAAATGGGAATGCTATTTTTATCTATTAGAAGCATGAATTATTGATGAAACATGCTGATAATCTTTCTCCCGGCCCCGGCATTGCCCCGTTTGCAGTCCGGCGAGACCCGCGCCATCTGCCATCCGTCCACACAACGGCTTTTTGAGGGACTGCGGATACCAGTGACAGTGTAGCATGAAATATTTATCAGTTCTTATAATTGAGTGTCGGTGTGATTCCGTTCCGAAAAAAAA-CAGTGAAGCGCGAAAGACGGGAACGAAGTGGATCCGTCGAAACTTCCGTCGAAACACCACACCTCACCTCACATGTTGGTTGGCCCTGGGACGACAGGGAATCCCGGTCACCGAACCAGCATCGCGGGAATCATTTTGACGTCACACGTCTCTGTGATATTTGCCGTAGCTGCCGGTTGGTTTATCGGAGTGTGTATGTGGATGGCATTTTCCACGCTACTTTGCATCGGACGAGCGCAACCTGACGAGTCCCTGCCCACACTCATACTATTCG--CGTGAAAAACGGTAGAGCGAATCCTTCCGTTTTCAATTAGGACTGTGACATTTGTTTCGACGTTTCTTGTGCGCTCATGTGTGTGTGTGTGTG--------------TGTGTGTGTGTGTGTAGTGCTTTTTGGAACAGGATTGCGTTATGACAAACGCTTC---TGATCGGATTGTGGTTTGCTGGAAGGATTATCTTGCAAAGCGGTTGAAGGATTCATAGCAATCCGAGCACAA
