# Supplementary material for: Influence of genetic polymorphism on transcriptional enhancer activity in the malaria vector Anopheles coluzzii
Source: Sci Rep. 2019 Oct 24;9:15275. doi: 10.1038/s41598-019-51730-8 (PMC6813320; doi:10.1038/s41598-019-51730-8)
Supplement: Supplementary file 1 — Supplementary Dataset 1 [file 41598_2019_51730_MOESM1_ESM.zip › Supplementary File S1/AP_Alleles.fas]

>APT2_Ng1_A
TTGTGCATCGCTTGAAAGAAGGTAGAAGAGGAGAAGAGATGGCAAAGAGGAATAGCACGAAGAGGATGGTAAGGGGAAGATGAGATTGCGTACAGGGTGGCTCGTTTAAAAAAAGGTTT-----TTGTAATTTTGACATAGTTAATCTGAGTGAAAATTTGCATTAAAATTAATGTAAAAGGTTAAAAGAAAAAGAAAAATTATATTATTATGTTACTCAAATTGATTATTATTTAAAAAATAACTTATTGCAAATAATGAATGAAATTGCATTTAGTTTTTCTCGCCTGTTGCATGCGTGATGCATGGTGCATCTTTTTACCCCTTTCGTCTTTTCCCCTATCGCCCTCTCTCTCTCTCTCTCATGCTAAACGTTTGTTATATACGACTGCAACACATAACAAGCGCTCGAATAGTTTTATGTGCGTTATCTCCTGTACACGTTCTTCCGTTTTGCTCTCATTCTATCTCTCTTTCGCTCTCTTTCCCCATCTCTCTCTCTCGCTCTTTAAAGCACCTCGTGAGCTTGCACTTCTCTGGTTGCTCCGTTATTGTTGCGACCTTTTGTGCGTAGGATTTTGTGTATGAGTGTTGTTGTTTTATTTTTTTTACACGTTTGTTCATTTTCTTCCTGTCCCTCATCCGGTTGCAGCGCGCCAGCATTCAGCACGGGTGCCAGGGATCCCATCGTTTGACGTTTGCGTTCGCGATCGTCGGGCGCGATCGTCGTCCGTTCGCGCGAGGCGTACACTTGCGTTCCTCCCGGTAGTGGTAGCAATGTGGCAATTTATAAAATGAGATAAAACGTGTTCTCTGTCGCATCGGTCCAGCGTTTGCCGTCTCGTCGCCGTTTTGCGGAACCATCATTTGTTCCTGGTAGTTATGTGTTAGTTCTTCGTTTTGCGGAATTTATCGTTTAGTGGAAAATTTATGAGATGGTTTGAGGTTGTTTTGTTTTGTGCTTGCTTGAGTATGTAAATAATAACATTTGAAAACAAAAAAAACTGTTTTTACATATTCAAAT--TTATTTATTACTTTATTTTATAGAATTTTTGAGCCTACTGGTAATATTTGCTTTTGAATTATGGACATTTATATAAATTCAATAAAATTCATAAAAAATACTACTTACGCAAAGTTATATGTTTTGTATTTAAATGTACTTTTTACCATTTTACTTTTTCATACAATATTGTCTCTTTGATTCTTCTCATGAA
>APT2_ECO1_Ng1_B
TTGTGCATCGCTTGAAAGAAGGTAGAAGAGGAGAAGAGATGGCAAAGAGGAATAGCACGAAGAGGATGGTAAGGGGAAGATGAGATTGCGTACAGGGTGGCTCGTTTAAAAAAAGGTTT-----TTGTAATTTTGACATAGTTAATCTGAGTGAAAATTTGCATTAAAATTAATGTAAAAGGTTAAAAGAAAAAGAAAAATTATATTATTATGTTACTCAAATTGATTATTATTTAAAAAATAACTTATTGCAAATAATGAATGAAATTGCATTTAGTTTTTCTCGCCTGTTGCATGCGTGATGCATGGTGCATCTTTTTACCCCTTTCGTCTTTTCCCCTATCGCCCTCTCTCTCTCTCTCTCATGCTAAACGTTTGTTATATACGACTGCAACACATAACAAGCGCTCGAATAGTTTTATGTGCGTTATCTCCTGTACACGTTCTTCCGTTTTGCTCTCATTCTATCTCTCTTTCGCTCTCTTTCCCCATCTCTCTCTCTCGCTCTTTAAAGCACCTCGTGAGCTTGCACTTCTCTGGTTGCTCCGTTATTGTTGCGACCTTTTGTGCGTAGGATTTTGTGTATGAGTGTTGTTGTTTTATTTTTTTTACACGTTTGTTCATTTTCTTCCTGTCCCTCATCCGGTTGCAGCGCGCCAGCATTCAGCACGGGTGCCAGGGATCCCATCGTTTGACGTTTGCGTTCGCGATCGTCGGGCGCGATCGTCGTCCGTTCGCGCGAGGCGTACACTTGCGTTCCTCCCGGTAGTGGTAGCAATGTGGCAATTTATAAAATGAGATAAAACGTGTTCTCTGTCGCATCGGTCCAGCGTTTGCCGTCTCGTCGCCGTTTTGCGGAACCATCATTTGTTCCTGGTAGTTATGTGTTAGTTCTTCGTTTTGCGGAATTTATCGTTTAGTGGAAAATTTATGAGATGGTTTGAGGTTGTTTTGTTTTGTGCTTGCTTGAGTATGTAAATAATAACATTTGAAAACAAAAAAAACTGTTTTTACATATTCAAAT--TTATTTATTACTTTATTTTATAGAATTTTTGAGCCTACTGGTAATATTTGCTTTTGAATTATGGACATTTATATAAATTCAATAAAATTCATAAAAAATACTACTTACGCAAAGTTATATGTTTTGTATTTAAATGTACTTTTTACCATTTTACTTTTTCATACAATATTGTCTCTTTGATTCTTCTCATGAA
>APT2_Ng4_B
TTGTGCATCGCTTGAAAGAAGGTAGAAGAGGAGAAGAGATGGCAAAGAGGAATAGCACGAAGAGGACGGTAAGGGGAAGATGAGATTGCGTACAGGGTGGCTCGTTAAAAAAAAAGGTTTTTTATTGTAATTTTGACAAATTTAATCTGAGTGAAAATTTGCATTTAAATTAATGTAAAAGGTTAAAAGAAAAAGGAAAATTATATTATTATGTTACTCAAATTGATTATTATTTAAAAAATAACTTATTGCAAATAATGAATGAAATTACATTTAGTTTTTCTCGCCTGTTGCATGCGTGATGCATGGTGCATCTTTTTACCCCTTTCGTCTTTTCCCCTCTCGCC--CTCTCTCTTTCTCTCACGCTAAACGTTTGTTATATACGACTGCAACACATAACAAGCGCTCGAATAGTTTTATGTGCGTTATCTCCTGTACACGTTCTTCCGTTTTGCTCTCCTTCTATCTCTCTTTCGCTCTCTTTCCCCA----TCTCTCTCGCTCTTTAAAGCACCCCGTGAGCATGCACTTCTCTGGTTGCTCCGTTATTGTTGCGACCTTTTGTGCGTAGGATTTTGTGTATGAGTGTTGTTGT----TTTTTTTTACACGTTTGTTCATTTTCTTCCTGTCCCTCATCCGGTTGCAGCGCGGCAGCATCCAGCACGGGTGCCAGGGATCCCATCGTTTGACGTTTGCGTTCGCGATCGTCGGGCGCGATCGTCGTCCGTTCGCGCGAGGCGTACACTTGCGTTCCTCCCGGTAGTGGTAGCAGTGTGGCAATTTATAAAATGAGATAAAACGTGTTCTCTGTCGCATCGGTCCAGCGTTTGCCGTCTCGTCGCCGTTTTGCGGAACCGTCATTTGTTGCTGGTAGTTATGTGTTAGTTCTTCGTTTTGCGGAATTTATCGTTTAGTTGAAAATTTATAAGATGGTTTGAGG--GTTTT-TTTTGTGTTTGCTTGAGTA----------------------------------TTATTACTTATTTATATACGTATTTATTACTTTATTTTATAGAATTTTTGAGCCTACTGGTAATATTTGCTTTTGAATTATGGACATTTATATAAATTCAATAAAATTCATAAAAAATACTACTTACGCAAAGTTATATGTTTTGTATTTAAATATACTTTTTACCATTTTACTTTTTCATACAATATTGTCTCTTTGATTCTTCTCATGAA
>APT2_ECO1_Ng4_A
TTGTGCATCGCTTGAAAGAAGGTAGAAGAGGAGAAGAGATGGCAAAGAGGAATAGCACGAAGAGGACGGTAAGGGGAAGATGAGATTGCGTACAGGGTGGCTCGTTAAAAAAAAAGGTTTTTTATTGTAATTTTGACAAATTTAATCTGAGTGAAAATTTGCATTTAAATTAATGTAAAAGGTTAAAAGAAAAAGGAAAATTATATTATTATGTTACTCAAATTGATTATTATTTAAAAAATAACTTATTGCAAATAATGAATGAAATTACATTTAGTTTTTCTCGCCTGTTGCATGCGTGATGCATGGTGCATCTTTTTACCCCTTTCGTCTTTTCCCCTCTCGCC--CTCTCTCTTTCTCTCACGCTAAACGTTTGTTATATACGACTGCAACACATAACAAGCGCTCGAATAGTTTTATGTGCGTTATCTCCTGTACACGTTCTTCCGTTTTGCTCTCCTTCTATCTCTCTTTCGCTCTCTTTCCCCA----TCTCTCTCGCTCTTTAAAGCACCCCGTGAGCATGCACTTCTCTGGTTGCTCCGTTATTGTTGCGACCTTTTGTGCGTAGGATTTTGTGTATGAGTGTTGTTGT----TTTTTTTTACACGTTTGTTCATTTTCTTCCTGTCCCTCATCCGGTTGCAGCGCGGCAGCATCCAGCACGGGTGCCAGGGATCCCATCGTTTGACGTTTGCGTTCGCGATCGTCGGGCGCGATCGTCGTCCGTTCGCGCGAGGCGTACACTTGCGTTCCTCCCGGTAGTGGTAGCAGTGTGGCAATTTATAAAATGAGATAAAACGTGTTCTCTGTCGCATCGGTCCAGCGTTTGCCGTCTCGTCGCCGTTTTGCGGAACCGTCATTTGTTGCTGGTAGTTATGTGTTAGTTCTTCGTTTTGCGGAATTTATCGTTTAGTTGAAAATTTATAAGATGGTTTGAGG--GTTTT-TTTTGTGTTTGCTTGAGTA----------------------------------TTATTACTTATTTATATACGTATTTATTACTTTATTTTATAGAATTTTTGAGCCTACTGGTAATATTTGCTTTTGAATTATGGACATTTATATAAATTCAATAAAATTCATAAAAAATACTACTTACGCAAAGTTATATGTTTTGTATTTAAATATACTTTTTACCATTTTACTTTTTCATACAATATTGTCTCTTTGATTCTTCTCATGAA
