# Supplementary material for: Influence of genetic polymorphism on transcriptional enhancer activity in the malaria vector Anopheles coluzzii
Source: Sci Rep. 2019 Oct 24;9:15275. doi: 10.1038/s41598-019-51730-8 (PMC6813320; doi:10.1038/s41598-019-51730-8)
Supplement: Supplementary file 1 — Supplementary Dataset 1 [file 41598_2019_51730_MOESM1_ESM.zip › Supplementary File S1/KLF_Alleles.fas]

>KLF_Fd03_3_A
TTGCATACCTTCAGGCGTTTAGCAGCACCAAGCGTCGAACCATGTTTAATAACTCCATATTTCGTTAAAAAAAGCACTGCAAACGAAAAGTGCCAAAGAGGAGCAAAAAAAAAAGGAAAAATGTCCCTTGCTCTTCGAAAAACAGATTCTTTCCCCATACATAACCCCACAGAAAACACACACACACACACACACAC--CTAGCGAGAGCGTCTCCAGTGAAGTGTGTTGAAGCAAATAACCGCTACTTTAAAACCCTTGTACCCGAAACCCCACCGCACTTCCGGTCACATGGAGCCGGTCCCGGAAGCCGCTTCTACCCGAGCCCTT-GCCGCAGAGCCCTGCCAGCCCTTGAAGAACTTTACGAGGATAATTATCGTTGTTTTGCTTGCACCGTTCCTCTTCCC-TTTTCGCAACCATCACTCATTCCCACACCGCCTCACGTACGTTTCCGTCCGGACCGGGGTTCCGCTTATCGCACTGGAAGTGGATACACTTTAAACAACTCGGCTACCTCCCCCCC----CCCACCGTCTCCGTAGTCGCCATGTCGCCAGGTTTCGGAAGAATTACCGAATCCTTCCCAGGGCGCCACAGCATATGGCCCACGATTACGTACTGCATCCGTATTCCGTTCCCGGCCCGATAAACGACCCACCCCGCAGACACACACACACACAAACACAAGCAGAAACACGGGGGACCCCTTTTTGGTTGGTGGTGCTTGTTGCTCTCTTAAAGAACAGTGTCTCTCTCTCTC----TCCCC-AGCATCAACCCTGGAACATGCGGAAGCTGCCGGAAGCGTCGACAAAAGCGACGGCGCACGGTGGGGGGAAA-------CTGGAAACGAAAAGAGGAGGGAGAGGAAAAACAGAAAACTTCTTGACGCGCGCTGGGCTTCAAGTGGCTGCCATCCACTTCCACACGGTGAGCGAGCGGGTACTCCCCGTATAAGAGGCCGTTTCCATAAGAGTGATTTAGAGATAAGGCACGAGTCAAAAATTATTAGGATAAATATTTTGCTCCTTTTGCAGCTCTCTCGTTCTCTCTGTCTGTGTGTGTCTGTGTGTGTACGAGAGTGAGAGTGAGTGAGTGGTTGTTTAACGGGGCACCATTTTTAGTGTGATGCCAGCGCTGCTAATCACTCCCAAAAGGCAAGCCCCGTAGCGGGAATGGGGAACATTGTGCCGCTTCACTTTTCACAAAAAAAGGACGACGCTTTTAGGGGCATCCATGGT
>KLF_Fd05_1_A
TTGCATACCTTCAGGCGTTTAGCAGCACCAAGCGTCGAACCATGTTTAATAACTCCATATTTCGTTAAAAAAAGCACTGCAAACGAAAAGTGCCAAAGAGGAGCAAAAACAAAAGGAAAAATGTCCCTTGCCCTTCGAAAAACAGATTCTTTCCCCATACATAACCCCACAAAAAACACACACACACACACACACACACCTAGCGAGAGCGTCTCCAGTGAAGTGTGTTGAAGCAAATAACCGCTACTTTAAAACCCTTGTACCCGAAACCCCACCGCACTTCCGGTCACATGGAGCCGGTCCCGGAAGCCGCTTCTACCCGAGCCCTT-GCCGCAGAGCCCTGCCAGCCCTTGAAGAACTTTACGAGGATAATTATCGTTGTTTTGCTTGCACCGTTCCTCTTCCC-TTTTCGCAACCATCACTCATTCCCACACCGCCTCACGTACGTTTCCGTCCGGACCGGGGTTCCGCTTATCGCACTGGAAGTGGATACACTTTAAACAACTCGGCTACCTCCCCCCCCCCCCCCATCGTCTCCGTAGTCGCCATGTCGCCAGGTTTCGGAAGAATTACCGAATCCTTCCCAGGGCGCCACAGCATATGGCCCACGATTACGTACTGCATCCGTATTCCGTTCCCGGCCCGATAAACGACCCACCCCGCACACACACACACACA--------AGCAGAAACACGAGGGACCCCTTTTTGGTTGGTGGTGCTTGTTGCTCTCTTAAAGAACAGTGTCTCTCTCTCTCTCTCTCCCC-AGCATCAACCCTGGAACATGCGGAAGCTGCCGGAAGCGTCGACAAAAGCGACGGCGCACGGTGGGGTGAAA-------CTGGAAACGAAAAGAGGAGGGAGAGGAAAAACAGAAAACTTCTTGACGCGCGCTGGGCTTCAAGTGGCTGCCATCCACTTCCACACGGTGAGCGAGCGCGTACTCCCCGTATAAGAGGCCGTTTCCATAAGAGTGATTTAGAGATAAGGCACGAGTCAAAAATTATTAGGATAAATATTTTGCTCCTTTTGCAGCTCTCTCGTTCTCTCTGTCTGTGTGTGTCTGTGTGTGTGTA----CCAGAGTGAGTGAGGGGTTGTTTAACGGGGCACCATTTTTAGTGTGGTGGCAGCGCTGCTAATCACTCCCAAAAGGCAAGCCCCGTAGCGGGAATGGGGAACATTGTGCCGCTTCACTTTTCACAAAAAAAGGACGACGCTTTTAGGGGCATCCATGGT
>KLF_ECO1Fd05_1_B
TTGCATACCTTCAGGCGTTTAGCAGCACCAAGCGTCGAACCATGTTTAATAACTCCATATTTCGTTAAAAAAAGCACTGCAAACGAAAAGTGCCAAAGAGGAGCAAAAACAAAAGGAAAAATGTCCCTTGCCCTTCGAAAAACAGATTCTTTCCCCATACATAACCCCACAAAAAACACACACACACACACACACACACCTAGCGAGAGCGTCTCCAGTGAAGTGTGTTGAAGCAAATAACCGCTACTTTAAAACCCTTGTACCCGAAACCCCACCGCACTTCCGGTCACATGGAGCCGGTCCCGGAAGCCGCTTCTACCCGAGCCCTT-GCCGCAGAGCCCTGCCAGCCCTTGAAGAACTTTACGAGGATAATTATCGTTGTTTTGCTTGCACCGTTCCTCTTCCC-TTTTCGCAACCATCACTCATTCCCACACCGCCTCACGTACGTTTCCGTCCGGACCGGGGTTCCGCTTATCGCACTGGAAGTGGATACACTTTAAACAACTCGGCTACCTCCCCCCCCCCCCCCATCGTCTCCGTAGTCGCCATGTCGCCAGGTTTCGGAAGAATTACCGAATCCTTCCCAGGGCGCCACAGCATATGGCCCACGATTACGTACTGCATCCGTATTCCGTTCCCGGCCCGATAAACGACCCACCCCGCACACACACACACACA--------AGCAGAAACACGAGGGACCCCTTTTTGGTTGGTGGTGCTTGTTGCTCTCTTAAAGAACAGTGTCTCTCTCTCTCTCTCTCCCC-AGCATCAACCCTGGAACATGCGGAAGCTGCCGGAAGCGTCGACAAAAGCGACGGCGCACGGTGGGGTGAAA-------CTGGAAACGAAAAGAGGAGGGAGAGGAAAAACAGAAAACTTCTTGACGCGCGCTGGGCTTCAAGTGGCTGCCATCCACTTCCACACGGTGAGCGAGCGCGTACTCCCCGTATAAGAGGCCGTTTCCATAAGAGTGATTTAGAGATAAGGCACGAGTCAAAAATTATTAGGATAAATATTTTGCTCCTTTTGCAGCTCTCTCGTTCTCTCTGTCTGTGTGTGTCTGTGTGTGTGTA----CCAGAGTGAGTGAGGGGTTGTTTAACGGGGCACCATTTTTAGTGTGGTGGCAGCGCTGCTAATCACTCCCAAAAGGCAAGCCCCGTAGCGGGAATGGGGAACATTGTGCCGCTTCACTTTTCACAAAAAAAGGACGACGCTTTTAGGGGCATCCATGGT
>KLF_Fd09_1_A
TTGCATACCTTCAGGCGTTTAGCAGCACCAAGCGACGAACCTTGTTTAACAACACCATATTTCGTTAAAAAA-GCACTGTAAACGAAAAGTGCCAAAAAGGAG-----AAAAAAGGATAAATGTCCCTTGCCCTTTGAAAAACAGATTCTTTCCCCATACATAACTCCACAAAAAACACACACACACACACACAC----CTAACGTGAGCGTCTCCAGTGAAGTGTGTTGAAGCAAATAACCGCTACTTTAAAACCCTTGTACCCGAAACCCCACCGCACTTCCGGTCACATGGAGCCGGTCCCGGAAGCCGCTTCTACCCGAGCCCCGAGCCACAGAGCCCAGCCAACCCTTGAAGAACTTTACGAGGATAATTATCGTTGTTTTGCTTGCACCGTTCCTCTTCCCCTTTTCGCAACCATCACTCATTCCCACACCGCCTCACGTACGTTTCCGTCCGGACCGGGGTTCCGCTTATCGCACTGGAAGTGGATACACTTTAAACAACTTGGGTACCTCCCCCCCACCCCCCACCGTCTCCGTAGTCGCCATGTCGCCAGGTTTCGGAAGAATTACCGAATCCTTCCCAGGGCGCCACAGCATATGGCCCACGATTACGTACTGCATCCGTATTCCGTTCCCGGCCCGATAAACGACCCACCCCGCACACATACACA---A---------GCCGAAACACGGGGGCCCCCTTTATGGTTGTTGGTGCTTGTTGCTCTCTTAAAGAACAGTGTCTCTCTCTCTCTCTCTCCCCCAGCATCAAGCCTGGAACATGCGGAAGCTGCCGGAAGCGCCGACAAAAGCGACGGCGCACGTTGCGGGGAAAGCTGGGGCGGGAAATGAAAAGAGAAGGGAGAGGAAAAACAGAAAACTTCTTGACGCGCGCTGGGCTTCAAGTGGCTGCCATCCACTTCCACACCGTGAGCGAGCGCGTACTCCCCGTATAAGAGGCCGTTTCCATAAGAGTGATTTAGAGATAAGGCACGAGTCAAAAATTATTAGGATAAATATTTTGCTCCTTTTGCAGCTCTCTCGTTCTCTCCGTTTATGTGTGTGTGTCTGTGTGTA----------CGAGAGAGTGGTTGTTTAACGGGGCACCATTTTTAGTGTGGTGCCAGCGCTGCTAATCACTCCCAAAAGGCGAGCCCCGTAGCGGGGATGGGGAACATTGTGCCGTTTCA---------AAAAAAGGACGACGCTTTTAGGGGCATCCATGGT
>KLF_ECO1Fd09_1_B
TTGCATACCTTCAGGCGTTTAGCAGCACCAAGCGACGAACCTTGTTTAACAACACCATATTTCGTTAAAAAA-GCACTGTAAACGAAAAGTGCCAAAAAGGAG-----AAAAAAGGATAAATGTCCCTTGCCCTTTGAAAAACAGATTCTTTCCCCATACATAACTCCACAAAAAACACACACACACACACACAC----CTAACGTGAGCGTCTCCAGTGAAGTGTGTTGAAGCAAATAACCGCTACTTTAAAACCCTTGTACCCGAAACCCCACCGCACTTCCGGTCACATGGAGCCGGTCCCGGAAGCCGCTTCTACCCGAGCCCCGAGCCACAGAGCCCAGCCAACCCTTGAAGAACTTTACGAGGATAATTATCGTTGTTTTGCTTGCACCGTTCCTCTTCCCCTTTTCGCAACCATCACTCATTCCCACACCGCCTCACGTACGTTTCCGTCCGGACCGGGGTTCCGCTTATCGCACTGGAAGTGGATACACTTTAAACAACTTGGGTACCTCCCCCCCACCCCCCACCGTCTCCGTAGTCGCCATGTCGCCAGGTTTCGGAAGAATTACCGAATCCTTCCCAGGGCGCCACAGCATATGGCCCACGATTACGTACTGCATCCGTATTCCGTTCCCGGCCCGATAAACGACCCACCCCGCACACATACACA---A---------GCCGAAACACGGGGGCCCCCTTTATGGTTGTTGGTGCTTGTTGCTCTCTTAAAGAACAGTGTCTCTCTCTCTCTCTCTCCCCCAGCATCAAGCCTGGAACATGCGGAAGCTGCCGGAAGCGCCGACAAAAGCGACGGCGCACGTTGCGGGGAAAGCTGGGGCGGGAAATGAAAAGAGAAGGGAGAGGAAAAACAGAAAACTTCTTGACGCGCGCTGGGCTTCAAGTGGCTGCCATCCACTTCCACACCGTGAGCGAGCGCGTACTCCCCGTATAAGAGGCCGTTTCCATAAGAGTGATTTAGAGATAAGGCACGAGTCAAAAATTATTAGGATAAATATTTTGCTCCTTTTGCAGCTCTCTCGTTCTCTCCGTTTATGTGTGTGTGTCTGTGTGTA----------CGAGAGAGTGGTTGTTTAACGGGGCACCATTTTTAGTGTGGTGCCAGCGCTGCTAATCACTCCCAAAAGGCGAGCCCCGTAGCGGGGATGGGGAACATTGTGCCGTTTCA---------AAAAAAGGACGACGCTTTTAGGGGCATCCATGGT
