# Supplementary material for: Influence of genetic polymorphism on transcriptional enhancer activity in the malaria vector Anopheles coluzzii
Source: Sci Rep. 2019 Oct 24;9:15275. doi: 10.1038/s41598-019-51730-8 (PMC6813320; doi:10.1038/s41598-019-51730-8)
Supplement: Supplementary file 1 — Supplementary Dataset 1 [file 41598_2019_51730_MOESM1_ESM.zip › Supplementary File S1/LRIM1_Alleles-short-fragments.fas]

>LRIM_Fd03_3_B
CTTTCCCCTCTTGCGTGTAGACAATCGGCAGCAGCAACGAAACTTACTTCTAGCACAATTCTAATCTCCCCTCCAAACGTGCACTTTAATATTTAATCACAAAACTTCTGCATAAACCCGTCCGTCGCAGCTCTCAACTCAACGCTCCGACATTGTATTTCTCATATATGCACTTTTCACTCGTACTTTATACACGCGAGACCGGCCCGAGGTAGGATGTAGGTCAGCTGGT-CCCAGAACCAGATCCGCTGCCACACATTATTGTCTGGTGCAGCAGCAGCAGCAGCAGACAGCCCATTTCTTTTCCTTTCTGTTTCTTTCTGTCTGGCGTTTACGGCGTTTCGCTTGAGCGCTGTCTGCCCTCTGCCTTGCCCTGTTCGCGTAAAATTGCATAACGCTCCCCTGACGTCGATCCTCAACACACACACATCATCTGCATGTTTTTT---TTTTTGCTCAACATACCTGAACCCT--GAGCGCAGCGCTTGTTACCCAGTTTCAGCCTGCGTACCGGCAATGTTTACAACATACAAAATTGCAACTTGAAAGAAAAAAAAAGACAACACTCCAGCCAAACGGATGCGTCCCCTTGAGCGTTCCCGCACCCTGCACCGTGATCGAGTTCAGCTGCTCCCGCTGTATCGCTGCACGTTCCCGTTCTTGCGTTGCGTTCATGAAAAATGAAACCCACAGCCAGCAGAACAGCGCATCGCGAAACAACACACACACACCCTCTATCGGAAAGGAAACGGGGAGTGTGATAAACTCACCCCCTCTTTTTTCTGCAATGTGTGAAAGCGATCGTTGTTGTGCGCGATCGGCCAGCATTAGCAGCCAGCTGAGCCAACA-ATGCCTGGGGAGGGGGGGACTATAGCAGCAGACCCGTTTCGCATCGCTGGGCGAAATTGGTCGCATTGAAGTTGAAGGTTAGGCCCGGTGTGGCAGGGAATGAACGGGGATTGGCATGCGCCAATCGCACGCGAAACCGTACCACTTGTCGATCGCGAGCGAGATCAAGTTCAACGAGTACTGTAACCGAACGTTGGATCTGGTAGGTTCTGGGTAAAAGCAACTTCTTACACCGCACCATTTCTGCGTAATGTTGCCCATTCCTGTAAACATTGGGCTGGGACCGGTTTCTCATTATCATGTGTGTACCGGGGAAACCCGGGAACTGCTGACCGGGTGGAATGCAATATGAGCGGTACAAATACAATGCCGGGCTGGGGCACTGTGAACGCTCTTCCACACATACACACGGTGGCAACTTCGGTACGAGCGTCGGTTCGATCGAGTTGATGACGCTGCTTGAGACATTAAG-TTTTGTTGTTGTTGTTGCTGCTGCTGTATCGTCT
>25LRIM_Fd033_1
----------------------------------------------------------------------------------------------------------------------------------------------------------------------------------------------------------------------------------------------------------------------------------------------------------------------------------------------------------------------------------------------------------------------------------------------------------------------------------------------------------------------CAGCCTGCGTACCGGCAATGTTTACAACATACAAAATTGCAACTTGAAAGAAAAAAAAAGACAACACTCCAGCCAAACGGATGCGTCCCCTTGAGCGTTCCCGCACCCTGCACCGTGATCGAGTTCAGCTGCTCCCGCTGTATCGCTGCACGTTCCCGTTCTTGCGTTGCGTTCATGAAAAATGAAACCCACAGCCAGCAGAACAGCGCATCGCGAAACAACACACACACACCCTCTATCGGAAAGGAAACGGGGAGTGTGATAAACTCACCCCCTCTTTTTTCTGCAATGTGTGAAAGCGATCGTTGTTGTGCGCGATCGGCCAGCATTAGCAGCCAGCTGAGCCAACA-ATGCCTGGGGAGGGGGGGACTATAGCAGCAGACCCGTTTCGCATCGCTG--------------------------------------------------------------------------------------------------------------------------------------------------------------------------------------------------------------------------------------------------------------------------------------------------------------------------------------------------------------------------------------------------------------------------------------------------------------------------
>50LRIM_Fd033_3
--------------------------------------------------------------------------------------------------------------------------------------------------------------------------------------------------------------------------------------------------------------------------------------------------------------------------------------------------------GCTTGAGCGCTGTCTGCCCTCTGCCTTGCCCTGTTCGCGTAAAATTGCATAACGCTCCCCTGACGTCGATCCTCAACACACACACATCATCTGCATGTTTTTT---TTTTTGCTCAACATACCTGAACCCT--GAGCGCAGCGCTTGTTACCCAGTTTCAGCCTGCGTACCGGCAATGTTTACAACATACAAAATTGCAACTTGAAAGAAAAAAAAAGACAACACTCCAGCCAAACGGATGCGTCCCCTTGAGCGTTCCCGCACCCTGCACCGTGATCGAGTTCAGCTGCTCCCGCTGTATCGCTGCACGTTCCCGTTCTTGCGTTGCGTTCATGAAAAATGAAACCCACAGCCAGCAGAACAGCGCATCGCGAAACAACACACACACACCCTCTATCGGAAAGGAAACGGGGAGTGTGATAAACTCACCCCCTCTTTTTTCTGCAATGTGTGAAAGCGATCGTTGTTGTGCGCGATCGGCCAGCATTAGCAGCCAGCTGAGCCAACA-ATGCCTGGGGAGGGGGGGACTATAGCAGCAGACCCGTTTCGCATCGCTGGGCGAAATTGGTCGCATTGAAGTTGAAGGTTAGGCCCGGTGTGGCAGGGAATGAACGGGGATTGGCATGCGCCAATCGCACGCGAAACCGTACCACTTGTCGATCGCGAGCGAGATCAAGTTCAACGAGTACTGTAACCGAACGTTGGATCTGGTAGGTTCTGGGTAAAAGCAACTTCTTAC------------------------------------------------------------------------------------------------------------------------------------------------------------------------------------------------------------------------------------------------------------------------------------
>LRIM_Fd05_1_B
CTTTCCCCTCTTGCGTGTAGACAATTGGCCGCCGCAACGAAACTTACTTCTAGCACAATTCTAATCTGCCCTCCAAACGTGCACTTTAATATTTAATCACAAAACTTCTGCATAAACCCGTCCGTTGCAGCTCTCAACTCAACGCACCGACATTGCATTTCTCATATATGCACTTTTCACTCCTACTTTATCCACGCGAGACCGGCCCGAGGTAGGATGTAGGTCAGCTGGTCCCCAGAACCAGATCCGCTGCCACACATTATTGTCTGGT---GCAGCAGCAACAGCAGACAGCCCATTTCTTTTCCTTTCTGTTTCTTTCTGTCTGGCGTTTACGGCGTTTCGCTTGAGCGCTGTCTGCCCTCTGCCTTGCCCTGTTCGCGTAAAATTGCATAACGCTCCCCTGACGTCGATCCTCA--ACACACACATCATCTGCATGTTTTTTGTGTTTTTGCTCAACATATCTGAACCCTGAGAGCGCAGCGCTTGTTACCGAGTTTCAGCCTGCGTACCGGCAATGTTTATAACATACAAAATCGCAACTTGAAAGAAAGAAAGACA-AACACTCCAGCCAAACGGATGCGTCCCCTTGAGCGTCCCCGCACCCTGCACTGTGATCGAGTTCAGCTGCTCCCGCTGTATCGCTGCACGTTCCCGTTCTTGCGTTGTGTTCATGAAAAATGAAACCCACAGCCAGCAGAACAGCGCATCGCGAAACAACACACACACACTCTCTATCGGAAAGGAAACGGGGAGTGTGATAAACTCACCCCCAC-TTTTTCTGCAATGTGTGAAAGCGATCGTTGTTGTGCGCGATCGGCCAGCATTAGCAGCCAGCTGAGCCAACACATGCCTGGA-GGGGGGGCGCAACAGCAGCAGACCCGTTTCGCATCGCTGGGCGAAATTGGTCGCGTTGAAGTTGAAGGTTAGGCCCGGTGTGACAGGGAATAGAAGTGGATTGGCATGCGCCAATCGCACGCGAAACCGTACCACTTGTCGATCGCGAGCGAGATCAAGTTCAACGAGTACTGTAACCGAACGCTGGATCTGGTAAGTTCTGGGTAAAAGCAACTTCTTACACCGCACCATTTCTGCGTAATGTTGCCCATTCCTGTAAACATTGTGCTGGGACCGGTTTCTCATTATCATGTGTGTACCCGGGAAACCCGGGGACTGCTGACCGGGTGGAATGCAATATGGGCGGTACAAATACAATGCCGGGCTGGGGCACTGTGAACGCTCTTCCACACATACACATGGTGGCAACTTCGGGACGAACGTCGGTTCGATCGAGTTGATGACGCTGCTTGAGACATTAAGTTTTTGTTGTTGTCGTTGCTGCTGCTGTATCGTCT
>25LRIM_Fd051_4
----------------------------------------------------------------------------------------------------------------------------------------------------------------------------------------------------------------------------------------------------------------------------------------------------------------------------------------------------------------------------------------------------------------------------------------------------------------------------------------------------------------------CAGCCTGCGTACCGGCAATGTTTATAACATACAAAATCGCAACTTGAAAGAAAGAAAGACA-AACACTCCAGCCAAACGGATGCGTCCCCTTGAGCGTCCCCGCACCCTGCACTGTGATCGAGTTCAGCTGCTCCCGCTGTATCGCTGCACGTTCCCGTTCTTGCGTTGTGTTCATGAAAAATGAAACCCACAGCCAGCAGAACAGCGCATCGCGAAACAACACACACACACTCTCTATCGGAAAGGAAACGGGGAGTGTGATAAACTCACCCCCAC-TTTTTCTGCAATGTGTGAAAGCGATCGTTGTTGTGCGCGATCGGCCAGCATTAGCAGCCAGCTGAGCCAACACATGCCTGGA-GGGGGGGCGCAACAGCAGCAGACCCGTTTCGCATCGCTG--------------------------------------------------------------------------------------------------------------------------------------------------------------------------------------------------------------------------------------------------------------------------------------------------------------------------------------------------------------------------------------------------------------------------------------------------------------------------
>50LRIM_Fd051_1
--------------------------------------------------------------------------------------------------------------------------------------------------------------------------------------------------------------------------------------------------------------------------------------------------------------------------------------------------------GCTTGAGCGCTGTCTGCCCTCTGCCTTGCCCTGTTCGCGTAAAATTGCATAACGCTCCCCTGACGTCGATCCTCA--ACACACACATCATCTGCATGTTTTTTGTGTTTTTGCTCAACATATCTGAACCCTGAGAGCGCAGCGCTTGTTACCGAGTTTCAGCCTGCGTACCGGCAATGTTTATAACATACAAAATCGCAACTTGAAAGAAAGAAAGACA-AACACTCCAGCCAAACGGATGCGTCCCCTTGAGCGTCCCCGCACCCTGCACTGTGATCGAGTTCAGCTGCTCCCGCTGTATCGCTGCACGTTCCCGTTCTTGCGTTGTGTTCATGAAAAATGAAACCCACAGCCAGCAGAACAGCGCATCGCGAAACAACACACACACACTCTCTATCGGAAAGGAAACGGGGAGTGTGATAAACTCACCCCCAC-TTTTTCTGCAATGTGTGAAAGCGATCGTTGTTGTGCGCGATCGGCCAGCATTAGCAGCCAGCTGAGCCAACACATGCCTGGA-GGGGGGGCGCAACAGCAGCAGACCCGTTTCGCATCGCTGGGCGAAATTGGTCGCGTTGAAGTTGAAGGTTAGGCCCGGTGTGACAGGGAATAGAAGTGGATTGGCATGCGCCAATCGCACGCGAAACCGTACCACTTGTCGATCGCGAGCGAGATCAAGTTCAACGAGTACTGTAACCGAACGCTGGATCTGGTAAGTTCTGGGTAAAAGCAACTTCTTAC------------------------------------------------------------------------------------------------------------------------------------------------------------------------------------------------------------------------------------------------------------------------------------
>LRIM_Fd09_3_A
CTTTCCCCTCTTGCGTGTAGACAATTGGCCGCCGCAACGAAACTTACTTCTAGCACAATTCTAATCTGCCCTCCAAACGTGCACTTTAATATTTAATCACAAAACTTCTGCATAAACCCGTCCGTTGCAGCTCTCAACTCAACGCACCGACATTGCATTTCTCATATATGCACTTTTCACTCGTACTTTATCCACGCGAGACCGGCCCGAGGTAGGATGTAGGTCAGCTGGTCCCCAGAACCAGATCCGCTGCCACACATTATTGTCTGGT---GCAGCAGCAACAGCAGACAGCCCATTTCTTTTCCTTTCTGTTTCTTTCTGTCTGGCGTTTACGGCGTTTCGCTTGAGCGCTGTCTGCCCTCTGCCTTGCCCTGTTCGCGTAAAATTGCATAACGCTCCCCTGACGTCGATCCTCA--ACACACACATCATCTGCATGTTTTTTGTGTTTTTGCTCAACATATCTGAACCCTGAGAGCGCAGCGCTTGTTACCGAGTTTCAGCCTGCGTACCGGCAATGTTTATAACATACAAAATCGCAACTTGAAAGAAAGAAAGACA-AACACTCCAGCCAAACGGATGCGTCCCCTTGAGCGTCCCCGCACCCTGCACTGTGATCGAGTTCAGCTGCTCCCGCTGTATCGCTGCACGTTCCCGTTCTTGCGTTGTGTTCATGAAAAATGAAACCCACAGCCAGCAGAACAGCGCATCGCGAAACAACACACACACACTCTCTATCGGAAAGGAAACGGGGAGTGTGATAAACTCACCCCCAC-TTTTTCTGCAATGTGTGAAAGCGATCGTTGTTGTGCGCGATCGGCCAGCATTAGCAGCCAGCTGAGCCAACACATGCCTGGAGGGGGGGGCGCAACAGCAGCAGACCCGTTTCGCATCGCTGGGCGAAATTGGTCGCGTTGAAGTTGAAGGTTAGGCCCGGTGTGACAGGGAATAGAAGTGGATTGGCATGCGCCAATCGCACGCGAAACCGTACCACTTGTCGATCGCGAGCGAGATCAAGTTCAACGAGTACTGTAACCGAACGCTGAATCTGGTAAGTTCTGGGTAAAAGCAACTTCTTACACCGCACCATTCCTGCGTAATGTTGCCCATTCCTGTAAACATTGTGCTGGGACCGGTTTCTCATTATCATGTGTGTACCCGGGAAACCCGGGGACTGCTGACCGGGTGGAATGCAATATGGGCGGTACAAATACAATGCCGGGCTGGGGCACTGTGAACGCTCTTCCACACATACACACGGTGGCAACTTCGGGACGAACGTCGGTTCGATCGAGTTGATGACGCTGCTTGAGACATTAAGTTTTTGTTGTTGTCGTTGCTGCTGCTGTATCGTCT
