# Supplementary material for: Influence of genetic polymorphism on transcriptional enhancer activity in the malaria vector Anopheles coluzzii
Source: Sci Rep. 2019 Oct 24;9:15275. doi: 10.1038/s41598-019-51730-8 (PMC6813320; doi:10.1038/s41598-019-51730-8)
Supplement: Supplementary file 1 — Supplementary Dataset 1 [file 41598_2019_51730_MOESM1_ESM.zip › Supplementary File S1/LRIM1_Alleles.fas]

>LRIM_Fd03_3_B
CTTTCCCCTCTTGCGTGTAGACAATCGGCAGCAGCAACGAAACTTACTTCTAGCACAATTCTAATCTCCCCTCCAAACGTGCACTTTAATATTTAATCACAAAACTTCTGCATAAACCCGTCCGTCGCAGCTCTCAACTCAACGCTCCGACATTGTATTTCTCATATATGCACTTTTCACTCGTACTTTATACACGCGAGACCGGCCCGAGGTAGGATGTAGGTCAGCTGGTCCC-AGAACCAGATCCGCTGCCACACATTATTGTCTGGTGCAGCAGCAGCAGCAGCAGACAGCCCATTTCTTTTCCTTTCTGTTTCTTTCTGTCTGGCGTTTACGGCGTTTCGCTTGAGCGCTGTCTGCCCTCTGCCTTGCCCTGTTCGCGTAAAATTGCATAACGCTCCCCTGACGTCGATCCTCAACACACACACATCATCTGCATGTTTTTT---TTTTTGCTCAACATACCTGAACCCTGA--GCGCAGCGCTTGTTACCCAGTTTCAGCCTGCGTACCGGCAATGTTTACAACATACAAAATTGCAACTTGAAAGAAAAAAAAAGACAACACTCCAGCCAAACGGATGCGTCCCCTTGAGCGTTCCCGCACCCTGCACCGTGATCGAGTTCAGCTGCTCCCGCTGTATCGCTGCACGTTCCCGTTCTTGCGTTGCGTTCATGAAAAATGAAACCCACAGCCAGCAGAACAGCGCATCGCGAAACAACACACACACACCCTCTATCGGAAAGGAAACGGGGAGTGTGATAAACTCACCCCCTCTTTTTTCTGCAATGTGTGAAAGCGATCGTTGTTGTGCGCGATCGGCCAGCATTAGCAGCCAGCTGAGCCAACA-ATGCCTGGGGAGGGGGGGACTATAGCAGCAGACCCGTTTCGCATCGCTGGGCGAAATTGGTCGCATTGAAGTTGAAGGTTAGGCCCGGTGTGGCAGGGAATGAACGGGGATTGGCATGCGCCAATCGCACGCGAAACCGTACCACTTGTCGATCGCGAGCGAGATCAAGTTCAACGAGTACTGTAACCGAACGTTGGATCTGGTAGGTTCTGGGTAAAAGCAACTTCTTACACCGCACCATTTCTGCGTAATGTTGCCCATTCCTGTAAACATTGGGCTGGGACCGGTTTCTCATTATCATGTGTGTACCGGGGAAACCCGGGAACTGCTGACCGGGTGGAATGCAATATGAGCGGTACAAATACAATGCCGGGCTGGGGCACTGTGAACGCTCTTCCACACATACACACGGTGGCAACTTCGGTACGAGCGTCGGTTCGATCGAGTTGATGACGCTGCTTGAGACATTAAGTTTT-GTTGTTGTTGTTGCTGCTGCTGTATCGTCT
>LRIM_ECO2Fd03_3_A
CTTTCCCCTCTTGCGTGTAGACAATCGGCAGCAGCAACGAAACTTACTTCTAGCACAATTCTAATCTCCCCTCCAAACGTGCACTTTAATATTTAATCACAAAACTTCTGCATAAACCCGTCCGTCGCAGCTCTCAACTCAACGCTCCGACATTGTATTTCTCATATATGCACTTTTCACTCGTACTTTATACACGCGAGACCGGCCCGAGGTAGGATGTAGGTCAGCTGGTCCC-AGAACCAGATCCGCTGCCACACATTATTGTCTGGTGCAGCAGCAGCAGCAGCAGACAGCCCATTTCTTTTCCTTTCTGTTTCTTTCTGTCTGGCGTTTACGGCGTTTCGCTTGAGCGCTGTCTGCCCTCTGCCTTGCCCTGTTCGCGTAAAATTGCATAACGCTCCCCTGACGTCGATCCTCAACACACACACATCATCTGCATGTTTTTT---TTTTTGCTCAACATACCTGAACCCTGA--GCGCAGCGCTTGTTACCCAGTTTCAGCCTGCGTACCGGCAATGTTTACAACATACAAAATTGCAACTTGAAAGAAAAAAAAAGACAACACTCCAGCCAAACGGATGCGTCCCCTTGAGCGTTCCCGCACCCTGCACCGTGATCGAGTTCAGCTGCTCCCGCTGTATCGCTGCACGTTCCCGTTCTTGCGTTGCGTTCATGAAAAATGAAACCCACAGCCAGCAGAACAGCGCATCGCGAAACAACACACACACACCCTCTATCGGAAAGGAAACGGGGAGTGTGATAAACTCACCCCCTCTTTTTTCTGCAATGTGTGAAAGCGATCGTTGTTGTGCGCGATCGGCCAGCATTAGCAGCCAGCTGAGCCAACA-ATGCCTGGGGAGGGGGGGACTATAGCAGCAGACCCGTTTCGCATCGCTGGGCGAAATTGGTCGCATTGAAGTTGAAGGTTAGGCCCGGTGTGGCAGGGAATGAACGGGGATTGGCATGCGCCAATCGCACGCGAAACCGTACCACTTGTCGATCGCGAGCGAGATCAAGTTCAACGAGTACTGTAACCGAACGTTGGATCTGGTAGGTTCTGGGTAAAAGCAACTTCTTACACCGCACCATTTCTGCGTAATGTTGCCCATTCCTGTAAACATTGGGCTGGGACCGGTTTCTCATTATCATGTGTGTACCGGGGAAACCCGGGAACTGCTGACCGGGTGGAATGCAATATGAGCGGTACAAATACAATGCCGGGCTGGGGCACTGTGAACGCTCTTCCACACATACACACGGTGGCAACTTCGGTACGAGCGTCGGTTCGATCGAGTTGATGACGCTGCTTGAGACATTAAGTTTT-GTTGTTGTTGTTGCTGCTGCTGTATCGTCT
>LRIM_Fd05_1_B
CTTTCCCCTCTTGCGTGTAGACAATTGGCCGCCGCAACGAAACTTACTTCTAGCACAATTCTAATCTGCCCTCCAAACGTGCACTTTAATATTTAATCACAAAACTTCTGCATAAACCCGTCCGTTGCAGCTCTCAACTCAACGCACCGACATTGCATTTCTCATATATGCACTTTTCACTCCTACTTTATCCACGCGAGACCGGCCCGAGGTAGGATGTAGGTCAGCTGGTCCCCAGAACCAGATCCGCTGCCACACATTATTGTCTGGTGCAGCAGCAACAGCAG---ACAGCCCATTTCTTTTCCTTTCTGTTTCTTTCTGTCTGGCGTTTACGGCGTTTCGCTTGAGCGCTGTCTGCCCTCTGCCTTGCCCTGTTCGCGTAAAATTGCATAACGCTCCCCTGACGTCGATCCTCAACACACACA--TCATCTGCATGTTTTTTGTGTTTTTGCTCAACATATCTGAACCCTGAGAGCGCAGCGCTTGTTACCGAGTTTCAGCCTGCGTACCGGCAATGTTTATAACATACAAAATCGCAACTTGAAAGAAAGAAAGACA-AACACTCCAGCCAAACGGATGCGTCCCCTTGAGCGTCCCCGCACCCTGCACTGTGATCGAGTTCAGCTGCTCCCGCTGTATCGCTGCACGTTCCCGTTCTTGCGTTGTGTTCATGAAAAATGAAACCCACAGCCAGCAGAACAGCGCATCGCGAAACAACACACACACACTCTCTATCGGAAAGGAAACGGGGAGTGTGATAAACTCACCCCCACTTTTT-CTGCAATGTGTGAAAGCGATCGTTGTTGTGCGCGATCGGCCAGCATTAGCAGCCAGCTGAGCCAACACATGCCTGGAGGGGGGG-CGCAACAGCAGCAGACCCGTTTCGCATCGCTGGGCGAAATTGGTCGCGTTGAAGTTGAAGGTTAGGCCCGGTGTGACAGGGAATAGAAGTGGATTGGCATGCGCCAATCGCACGCGAAACCGTACCACTTGTCGATCGCGAGCGAGATCAAGTTCAACGAGTACTGTAACCGAACGCTGGATCTGGTAAGTTCTGGGTAAAAGCAACTTCTTACACCGCACCATTTCTGCGTAATGTTGCCCATTCCTGTAAACATTGTGCTGGGACCGGTTTCTCATTATCATGTGTGTACCCGGGAAACCCGGGGACTGCTGACCGGGTGGAATGCAATATGGGCGGTACAAATACAATGCCGGGCTGGGGCACTGTGAACGCTCTTCCACACATACACATGGTGGCAACTTCGGGACGAACGTCGGTTCGATCGAGTTGATGACGCTGCTTGAGACATTAAGTTTTTGTTGTTGTCGTTGCTGCTGCTGTATCGTCT
>LRIM_ECO1Fd05_1_A
CTTTCCCCTCTTGCGTGTAGACAATTGGCCGCCGCAACGAAACTTACTTCTAGCACAATTCTAATCTGCCCTCCAAACGTGCACTTTAATATTTAATCACAAAACTTCTGCATAAACCCGTCCGTTGCAGCTCTCAACTCAACGCACCGACATTGCATTTCTCATATATGCACTTTTCACTCCTACTTTATCCACGCGAGACCGGCCCGAGGTAGGATGTAGGTCAGCTGGTCCCCAGAACCAGATCCGCTGCCACACATTATTGTCTGGTGCAGCAGCAACAGCAG---ACAGCCCATTTCTTTTCCTTTCTGTTTCTTTCTGTCTGGCGTTTACGGCGTTTCGCTTGAGCGCTGTCTGCCCTCTGCCTTGCCCTGTTCGCGTAAAATTGCATAACGCTCCCCTGACGTCGATCCTCAACACACACA--TCATCTGCATGTTTTTTGTGTTTTTGCTCAACATATCTGAACCCTGAGAGCGCAGCGCTTGTTACCGAGTTTCAGCCTGCGTACCGGCAATGTTTATAACATACAAAATCGCAACTTGAAAGAAAGAAAGACA-AACACTCCAGCCAAACGGATGCGTCCCCTTGAGCGTCCCCGCACCCTGCACTGTGATCGAGTTCAGCTGCTCCCGCTGTATCGCTGCACGTTCCCGTTCTTGCGTTGTGTTCATGAAAAATGAAACCCACAGCCAGCAGAACAGCGCATCGCGAAACAACACACACACACTCTCTATCGGAAAGGAAACGGGGAGTGTGATAAACTCACCCCCACTTTTT-CTGCAATGTGTGAAAGCGATCGTTGTTGTGCGCGATCGGCCAGCATTAGCAGCCAGCTGAGCCAACACATGCCTGGAGGGGGGG-CGCAACAGCAGCAGACCCGTTTCGCATCGCTGGGCGAAATTGGTCGCGTTGAAGTTGAAGGTTAGGCCCGGTGTGACAGGGAATAGAAGTGGATTGGCATGCGCCAATCGCACGCGAAACCGTACCACTTGTCGATCGCGAGCGAGATCAAGTTCAACGAGTACTGTAACCGAACGCTGGATCTGGTAAGTTCTGGGTAAAAGCAACTTCTTACACCGCACCATTTCTGCGTAATGTTGCCCATTCCTGTAAACATTGTGCTGGGACCGGTTTCTCATTATCATGTGTGTACCCGGGAAACCCGGGGACTGCTGACCGGGTGGAATGCAATATGGGCGGTACAAATACAATGCCGGGCTGGGGCACTGTGAACGCTCTTCCACACATACACATGGTGGCAACTTCGGGACGAACGTCGGTTCGATCGAGTTGATGACGCTGCTTGAGACATTAAGTTTTTGTTGTTGTCGTTGCTGCTGCTGTATCGTCT
>LRIM_Fd09_3_A
CTTTCCCCTCTTGCGTGTAGACAATTGGCCGCCGCAACGAAACTTACTTCTAGCACAATTCTAATCTGCCCTCCAAACGTGCACTTTAATATTTAATCACAAAACTTCTGCATAAACCCGTCCGTTGCAGCTCTCAACTCAACGCACCGACATTGCATTTCTCATATATGCACTTTTCACTCGTACTTTATCCACGCGAGACCGGCCCGAGGTAGGATGTAGGTCAGCTGGTCCCCAGAACCAGATCCGCTGCCACACATTATTGTCTGGTGCAGCAGCAACAGCAG---ACAGCCCATTTCTTTTCCTTTCTGTTTCTTTCTGTCTGGCGTTTACGGCGTTTCGCTTGAGCGCTGTCTGCCCTCTGCCTTGCCCTGTTCGCGTAAAATTGCATAACGCTCCCCTGACGTCGATCCTCAACACACACA--TCATCTGCATGTTTTTTGTGTTTTTGCTCAACATATCTGAACCCTGAGAGCGCAGCGCTTGTTACCGAGTTTCAGCCTGCGTACCGGCAATGTTTATAACATACAAAATCGCAACTTGAAAGAAAGAAAGACA-AACACTCCAGCCAAACGGATGCGTCCCCTTGAGCGTCCCCGCACCCTGCACTGTGATCGAGTTCAGCTGCTCCCGCTGTATCGCTGCACGTTCCCGTTCTTGCGTTGTGTTCATGAAAAATGAAACCCACAGCCAGCAGAACAGCGCATCGCGAAACAACACACACACACTCTCTATCGGAAAGGAAACGGGGAGTGTGATAAACTCACCCCCACTTTTT-CTGCAATGTGTGAAAGCGATCGTTGTTGTGCGCGATCGGCCAGCATTAGCAGCCAGCTGAGCCAACACATGCCTGGAGGGGGGGGCGCAACAGCAGCAGACCCGTTTCGCATCGCTGGGCGAAATTGGTCGCGTTGAAGTTGAAGGTTAGGCCCGGTGTGACAGGGAATAGAAGTGGATTGGCATGCGCCAATCGCACGCGAAACCGTACCACTTGTCGATCGCGAGCGAGATCAAGTTCAACGAGTACTGTAACCGAACGCTGAATCTGGTAAGTTCTGGGTAAAAGCAACTTCTTACACCGCACCATTCCTGCGTAATGTTGCCCATTCCTGTAAACATTGTGCTGGGACCGGTTTCTCATTATCATGTGTGTACCCGGGAAACCCGGGGACTGCTGACCGGGTGGAATGCAATATGGGCGGTACAAATACAATGCCGGGCTGGGGCACTGTGAACGCTCTTCCACACATACACACGGTGGCAACTTCGGGACGAACGTCGGTTCGATCGAGTTGATGACGCTGCTTGAGACATTAAGTTTTTGTTGTTGTCGTTGCTGCTGCTGTATCGTCT
