# Supplementary material for: Influence of genetic polymorphism on transcriptional enhancer activity in the malaria vector Anopheles coluzzii
Source: Sci Rep. 2019 Oct 24;9:15275. doi: 10.1038/s41598-019-51730-8 (PMC6813320; doi:10.1038/s41598-019-51730-8)
Supplement: Supplementary file 1 — Supplementary Dataset 1 [file 41598_2019_51730_MOESM1_ESM.zip › Supplementary File S1/OVO_Alleles.fas]

>OVO_Fd03_8_A
TCTTCCACCGCTTCAAGTTCCACTCCGACGCCGACATCTCTATTACGTGAGGGATGCACT
GCCGTCGTTTCTGCTACAGAACGACGTCTAAATATTATGTAAAATGCATGCTTAATATCC
CACATCAAACTTATTGAGGCATTGATGGAGCAACCTTGCCTTTACGAGAGTTTGAAGGTC
TTAAAATGGTTCTTGCACAAAACGGTGCTGTAGTTACAATTGTAAGAAGCTTCTATATAA
GAGATGAAATGATAACAAATCAATGAGGGATACAAGTGAACATAAACGTGGCTTAAGTAG
CCACGGTATTCTTTAGAACTCTCGAGCCACAGTATTCTTTAGACTCACAGAAAGTGATTG
TAGCAAGATCGTAGCTTCCGTAGAGTACGATCTGCGTACTTCTACAGGGTTCACCATTTG
ACATTCTTTCTTTTTAACTACCGATTATTTCGAGCCTGGCAAAACTGGTCTCATGACAGA
CAG-------------------------------------------TTCTGCGATTTGAC
ATCATTGGAATATTGTTTGTTATTGGAAAGAAGTTACTTGGCGAACCTTGTAGATGTTAC
CACTAGTTCCTGTCTTCGCAGTATCTATTCAGAGATATCTTCAGCTTGTATATTTTT-CC
CCCATTCTCAATAAGTTGTTGAGAAGTGTGGAAGCAGCTTTTTGACTTCCTGTTTGGTGT
CTCGCTGTGTAGCAATATTCGTGTCAAAGGGTGAATAATTCCTAACAAGCACAAATTGTT
GATGAGTTGTCTGGAGCAGCAACTGATAGGGTCATGGCGATATCTGAGATCGTTTCCGGC
AGACTTCCGTTGCAGTGCTTGCGTCAAACAGTCCCCAACCAAATTTAGATCATGTTGCTG
CAGATTGCTCTTCATTTGATGGCATCTACGGAGCTATCCCTACTAGTGATGGGAAAAATG
AAGTTTTTATCGGAATCGATTCCGGCTAGCTCCGCAGTTTTCTGGAATCGATTCCGGATA
GTAGGTCCGGAATCAGTTTCCGGAATCGATTCCGGAATCGGCTCCGGAATCGGAATCGTC
TCCGGAATCGACTCCAGAATTGATTTCGGAATCGGCTCCGGAATAGGAATCGGTT-----
-------------------------------------CCGGAATCGACTCCGGAATCGGT
TCCGGAATCGAAGTCGGCTTTCGAATCGGAAATGGCTCATAAATTAGAATCAGCTACCAA
A-CGGAGTCAGTTTCGGCATCGCCATAAAAAAAGGCGTTTGGATCCAATCATACTACGTA
TTGCTAACCGCAAAAATTCAAATTTACTTGTAAAAGATCCATTCTCATGGAGATTCCCGG
ACTGATTTTGCTCCGGAGTCAACACCGGAATCGGCTCCGGATCCAACTC-----------
------------------------------------------------------------
-CGGAATCGGCTCCGGAATCGGCTCCGGAATCGACTCCGGAATCGGCTCCGGAATCGACT
CCGGAATCGGCTCCGGAATCGGAATCGATTCCAGCATCGGAATCGGCTCCGGAATTGATT
CCGAATACGGAATCGGAATCAGGTAGGTCCGATTCCGAGCTCCCACCACTAATCCCTACA
CTTTGGAGTGCCA
>OVO_Fd05_4_B
TCTTCCACCGCTTCAAGTTCCACTCCGACGCCGACATCTCTATTACGTGAGGGATGCACT
GCCGTCGTTTCTGCTACAGAACGACGTCTAAATATTATGTAAAATGCATGCTTAATATCC
CACATCAAACTTATAGAGGCATTGATGCAGCAACCTTACCTTCAGGAGAGTTTGAAGGTA
TTAAAATGGTTCTTGCACAAAACGGTGCTGTAGTTACAGCTGAAAGAAGCTTCTATACAA
GAGATGAAATGATAACAAATCAATGAGAGATACAAGTGAACAAAAACGTGGCTTAAGTAG
CCACAGTATTCTTTAGAACTCTCGAGCCACAGTATTCTTTAGACTCACAAAAAGTTATTG
TAGCAAGATCGTAGCTTCCGTAGAGTACGGTCTGCGTACTTCTACAGGGTTCACCATTTG
ACATTCTTTCTTTTTAACTACCGATTATTTCGAGCCTGGCATAACTGGTCTCATGACAGA
CAGTTTTTGCAGATGGAATCATGAGTCGTAATTCGCATGTTGTTTGTTCTGCGATTTGAC
ATCATTGGAATATTGTTTGTTATTGGAAAGACGTTACTTGGCGAACCTTGTAGATGTTAC
CACTAGTTCCTGTCTTCGCAGTATCTATTCAGAGATATCTTCAGCTTGTATATTTTTTCC
CCCATTCTCAATAAGTTATTGAGAAGTGTGGAAGCAGCTTTTTGACTTCCTGTTTGGTGT
GTAGCTGTGTAGCAATATTCGTGTCAAAGGGTGAATAATTCCCAACAAGCACAAATTGTT
GATTAGTTGTCTGGAGCAGCAACTGATAGGGTCATGGCGATATCTGAGATCGTTTCCGGC
AGACTTCCGTTGTAGTGCTTGCGTCAAACAGTCCCCAACCAAATTTAGATCATGTTGCTG
CAGATTGCTCTTCACTTGATGGCATCGATGGAGCTATCCCTACTAGTGATGGGAAAAATG
AAGTTTTTATCGGAATCGATTCCGGCTAGCTCCGCAGTTTTCTGAAATCGATTCCGGATA
GTAGGTCCGGAATCAGTTTCCGGAATCGATTCCGGAATCGGCTCCAGAATCGGCTCCGGA
ATAGGAATCGGCTCCGGAATCGACTCCGGAATCGGCTCCGGA------ATCGGCT-----
-------------------------------------CCCAAATCGGCTCCCAAATCGGC
TCCGGAATCGGAATCG--------------------------------------------
------------------------------------------------------------
------------------------------------------------------------
------------------------------------------------------------
------------------------------------------------------------
------------------------------------------------------------
---------------------------ATTCCAGCATCGGAATCGGCTCCGGAATTGATT
CCGAATACGGAATCGGAATCGGGTAGGTCCGATTCCGAACTCCCACCACTAATCCCTACA
CTTTGGAGTGCCA
>OVO_Fd09_3_B
TCTTCCACCGCTTCAAGTTCCACTCCGACGCCGACATCTCTATTACGTGAGGGATGCACT
GCCGTCGTTTCTGCTACAGAACGACGTCTAAATATTATGTAAAATGCATGCTTAATATCC
CACATCAAACTTATTGAGGCATTGATGGAGCAACCTTGCCTTCAGGAGAGTTTGAAGGTC
TTAAAATGGTTCTTGCGCAAAACGGTGCTGTAGTTACAGTTGAAAGAAGCTTCTATATAA
GAGATGAAATGATAACAAATCAATGAGAGATACAAGTGAACATAAACGTGGCTTAAGTAG
CCACAGTATTCTTTAGAACTTTCGAGCCACAGTATTCTTTAGACTCACAAAAAGTGATTG
TAGCAAGATCGTAGCTTCCGTAGAGTACGAACTGCGTACTTCTACAGGGTTCACCATTTG
ACATTCTTTCTTTTTAACTACCGATTATTTCGAGCCTGGCAAAACTGGTCTCATGACAGA
CAGA--------------------GTCGTAATTCGCATGGTGTTTGTTCTGCGATTTGAC
ATCATTGGAATATTGTTTGTTATTGGAAAGAAGTTACTTGGCGAACCTTGTAGATGTTAC
CACTAGTTCCTGTCTTCGCAGTATCTATTCAGAGATATCTTCAGCTTATATATTTTT-CC
CCCAATCTCAATAAGTTATTGAGAAGTGTGGAAGCAGCTTTTTGACTTCCTGTTTGGTGT
CTCGCTGTGTAGCAATATTCGTGTCAAAGGGTGAATAATTCCTAACAAGCACAAATTGTT
GATGAGTTGTCTGGAGCAGCAACTGATAGGGTCATGGCGATATCTGAGATCGTTTCCGGC
AGACTTCCGTTGTAGTGCTTGCGTCAAACTGTCCCCAACCAAATTTAGATCATGTTGCTG
CAGATTGCTCTTCACTTGATGGCATCTACGGAGCTATCCCTA---GTGATGGGAAAAATG
AAGTTTTTATCGGAATCGATTCCGGCTAGCTCCGCAGTTTTCTGGAATTGATTCCGGATA
GTAGGTCCGGAATCAGTTTCCGGAATCGATTCCGGAATCGGCTCCGGAATCGGAATCAAC
TCCGGAATCGACTCCAGAATTGATTTCGGAATCGGCTCCGGAATAGGAATCGGTTACGGA
ATCGACTCCAGAATCGGCTCCGGAATCGGAATTGGTTCCGGAATCGACTCCGGAATCGGT
TCCGGAAACGAAGTCGGCTTTCGAATTGGAAATGGCTCATAAATTAGAATCAGCTACCAA
A-CGGAGTCAGTTTCGGCATCGCCATAAAAAAAGGCGTTTGGATCCAATCATACTACGTA
TTGCTAACCGCAAAAATCCAAATTTACTTGTAAAAGATCCATTCTCATGGAGATTCCCGG
ACTGATTTTGCTCCGGAGTCAACACCGGAATCGGCTCCGGAGCCAACTCTGGAATCGGTT
CCGGAATCGGCTCCGGAATCGACTCCGGAATCGGCTCCGGAATCGGCTCCGGAATCGACT
CCGGAATCGGCTCCGGAATCGGCTCCGGAATCGACTCCGGAATCGGCTCCGGAATCGACT
CCGGAATCGGCTCCGGAATCGGAATCGATTCCAGCATCGGAATCAGCTCCGGAATTGATT
CCGAATACGGAATCGGAATCGGGTAGGTCCGATTCCGAACTCCCACCACTAATCCCTACA
CTTTGGAGTGCCA
