# Supplementary material for: Influence of genetic polymorphism on transcriptional enhancer activity in the malaria vector Anopheles coluzzii
Source: Sci Rep. 2019 Oct 24;9:15275. doi: 10.1038/s41598-019-51730-8 (PMC6813320; doi:10.1038/s41598-019-51730-8)
Supplement: Supplementary file 1 — Supplementary Dataset 1 [file 41598_2019_51730_MOESM1_ESM.zip › Supplementary File S1/RDL_Alleles.fas]

>RDL_Fd03_2_B
TCGTTCAGCGTTGGTTATGATAAAAGAGTAAGACCGAACTATGGAGGTACGTATTAACTGTTTCGATGCCCCGCTACTAAACCGGTCTGTCTCGTTCTCGTTCAACGGTTCTTCTGCCCGCCGTAACGCACCAACTCCAGCGCCTGCCAGCCGGGTGGAATCAACAACGTGTGTCAACTCGTTCGCCCTCCTCTGTGGTCTCTTCTCGGTGTCGTCGAAGCCCGGAGCTCCCTGCAACGTGCCATTTCATTCCCCCCCTCCAGGCCACTTTCACTTGTTTCTCCTCGTTTTTTCCAATGCGTCGAAATCCCTCTTTTGCGCTGTCCCTTTGGTTTGCAGGTTTTGTAGATCCTTCTGTACTGTAGTACACGGTCAAACTTTACCGTCCAATGTTATCGCCCTCACTCACTGTGAAAAATGTTGTACTTTCGATAAATATTCCCAAAAAATACGTTACTGACCCACATTGGCGATGTGTTTACGAAATCCGTTTCCAGTCTCCAAGCACCCTTTTGTGGGGTGAAGCGGAAGCTTTTTGGGCTGTACTAATCAACAGGGGTGGTGCCCGGTGTAACATCGGATCGTTTCAACGGAAACCTCGCAATGTTGTTAAACGAAAGCTAAGCAAACAGCAAAGCGTGCAAAGCGCAGCTCATTCCTTTTGCTGCCTTCCACCCTGTTATACCTGTTTGCAGAAGCAGCAATACAAAAGCGGCAGGTAACACACACACGAAAAGAACAGAAAAAGAGGCATCACAAAACAATATCAAATACAAGCAGACCAAAAAAAAACAAGCTAACAAACATCGCCAACCAGCATTGTTTGTTGTTCATCGGGTACCGGGTTCACTCCCGGAAGCGCTATCGTTTCCTGTTTGCATCCATTTCCGGGTGGCTTTCTTTGCTGTTGTTTTCGCCCCCTGCCTCCCTTCCTTTGCTTCATCTCAGCTGGATGCAGATGCCGTCAGCCGATAGCACTCGAAACTCTAAACACACACACTGACACAAGCTCTCCCTATCGGGAATATACTGTTTGCGACCAATGCGACTGCCTGCAGCAGACAGGCAGGGCGCGAAACACATAAGCTGGTCAGCTTATTGCAACACAAAGCTACCACAAACACACAC----AGTCACACAGACAAACCTACTCGCGCTATCGATGCT------TTTTCTATGGTGTGGCTAAAAAGTCATCTCTACCTTTGGGAAACAAAGACGGAAACAAAGTGTGCGATTGAAGGTGTTTTTGTTTTTCCATCGTTCTTCCCCTCCTCCACTGGGGACGCTGTGCAGTTATTGTGTGCCGTTTCACAAACACACAAACA----------AACACACACTTTTTTCCTCGGTCCAACAACGCCAACCCTAAACGGGGGGAAACAAAAGTGTGCGAACAAGCGTA
>RDL_Fd05_3_A
TCGTTCAGCGTTGGTTATGATAAAAGAGTAAGACCGAACTATGGAGGTACGTATTAACTGTTTCGATGCCCCGCTACTAAACCGGTCTGTCTCGTTCTCGTTCAACGGTTCTTCTGCCCGCCGTAACGCACCAACTCCAGCGCCTGCCAGCCGGGTGGAATCAACAACGTGTGTCAACTCGTTCGCCCTCCTCTGTGGTCTCTTCTCGGTGTCGTCGAAGCCCGGAGCTCCCTGCAACGTGCCATTTCATTCCCCCCCTCCAGGCCACTTTCACTTGTTTCTCCTCGTTTTTTCCAATGCGTCGAAATCCCTCTTTTGCGCTGTCCCTTTGGTTTGCAGGTTTTGTAGATCCTTCTGTACTGTAGTACACGGTCAAACTTTACCGTCCAATGTTATCGCCCTCACTCACTGTGAAAAATGTTGTACTTTCGATAAATATTCCCAAAAAATACGTTACTGACCCACATTGGCGATGTGTTTACGAAATCCGTTTCCAGTCTCCAAGCACCCTTTTGTGGGGTGAAGCGGAAGCTTTTTGGGCTGTACTAATCAACAGGGGTGGTGCCCGGTGTAACATCGGATCGTTTCAACGAAAACCTCGCAATGTTGTTAAACGAAAGCTAAGCAAACAGCAAAGCGTGCAAAGCGCAGCTCATTCCTTTTGCTGCCTTCCACCCTGTTATACCTGTTTGCAGAAGCAGCAATACAAAAGCGGCAGGTAACACACACACGAAAAGAACAGAAAAAGAGGCATCACAAAACAATATCAAATACAAGCAGACCAAAAAAAAACAAGCTAACAAACATCGCCAACCAGCATTGTTTGTTGTTCATCGGGTACCGGGTTCACTCCCGGAAGCGCTATCGTTTCCTGTTTGCATCCATTTCCGGGTGGCTTTCTTTGCTGTTGTTTTCGCCCCCTGCCTCCCTTCCTTTGCTTCACCTCAGCTGGATGCAGATGCCGTCAGCCGATAGCACTCGAAACTCTAAACACACACACTGACACAAGCTCTCCCTATCGGGAATATACTGTTTGCGACCAATGCGACTGCCTGCAGCAGACAGGCAGGGCGCGAAACACATAAGCTGGTCAGCTTATTGCAACACAAAGCTACCACAAACACACAC----AGTCACACAGACAAACCTACTCGCGCTATCGATGCT------TTTTCTATGGTGTGGCTAAAAAGTCATCTCTACCTTTGGGAAACAAAGACGGAAACAAAGTGTGCGATTGAAGGTGTTTTTGTTTTTCCATCGTTCTTCCCCTCCTCCACTGGGGACGCTGTGCAGTTATTGTGTGCCGTTTCACAAACACACAAACA----------AACACACACTTTTTTCCTCGATCCAACAACGCCAACCCTAAACGGGGGGAAACAAAAGTGTGCGAACAAGCGTA
>RDL_Fd09_1_B
TCGTTCAGCGTTGGTTATGATAAAAGAGTAAGACCGAACTGTGGAGGTACGTATTAACTGTTTCGATGCCCCGCTACTAAACCGGTCTGTCTCGTTCTCGTTCAACGGTTCTTCTGCCCGCCGTGACGCACCAACTCCAGCGCCTGCCAGCCGGGTGGAATCAACAACGTGTGTCAACTCGTTCGCCCTCCTCTGTGGTCTCTTCTCGGTGTCGTCGAAGCCCGGAGCTCCCTGCAACGTGCCATTTCATTCCCCCCCTCCAGGCCACTTTCACTTGTTTCTCCTCGTTTTTTCCAATGCGTCGAAATCCCTCTTTTGCGCTGTCCCTTTGGTTTGCAGGTTTTGTAGATCCTTCTGTACTGTAGTACACGGTCAAACTTTACCGTCCAATGTTATCGCCCTCACTCACTGTGAAAAATGTTGTACTTTCGATAAATATTCCCAAAAAATACGTTACTGACCCACATTGGCGATGTGTTTACGAAATCCGTTTCCAGTCTCCAAGCACCCTTTTGTGGGGTGAAGCGGAAGCTTTTTGGGCTGTACTAATCAACAGGGGTGGTGCCCGGTGTAACATCGGATCGTTTCAACGAAAACCTCGCAATGTTGTTAAACGAAAGCTAAGCAAACAGCAAAGCGTGCAAAGCGCAGCTCATTCCTTTTGCTGCCTTCCACCCTGTTATACCTGTTTGCAGAAGCAGCAATACAAAAGCGGCAGGTAACACACACACGAAAAGAACAGAAAAAGAGGCATCACAAAACAATATCAAATACAAGCAGACCAAAAAAAAACAAGCTAACAAACATCGCCAACCAGCATTGTTTGTTGTTCATCGGGTACCGGGTTCACTCCCGGAAGCGCTATCGTTTCCTGTTTGCATCCATTTCCGGGTGGCTTTCTTTGCTGTTGTTTTCGCCCCCTGCCTCCCTTCCTTTGCTTCATCTCAGCTGGATGCAGATGCCGTCAGCCGATAGCACTCGAAACTCTAAACACACACACTGACACAAGCTCTCCCTATCGGGAATATACTGTTTGCGACCAATGCGACTGCCTGCAGCAGACAGGCAGAGCGCGAAACACATAAGCTGGTCAGCTTATTGCAACACAAAGCTACCACACACACACACCCACAGTCACACAGACAAACCTACTCGCGCTATCGATGATCATGATTTTTCTATACTGTGGCTAAAAAGTCATCTCTACCTTTGGGAAACAAAGACGGAAACAAAGTGTGCGATTGAAGGTGTTTTTGTTTTTCCATCGTTCTTCTCCTCCTCCCCTGGGGACGCTGTGCAGTTATTGTGTGCCGTTTCACAAACACACACACACACACACACAAACACACACTTTTTTCCTCGGTCCAACAACGCCAACCCTAAACGGGGGGAAACAAAAGTGTGCGAACAAGCGTA
