# Supplementary material for: Influence of genetic polymorphism on transcriptional enhancer activity in the malaria vector Anopheles coluzzii
Source: Sci Rep. 2019 Oct 24;9:15275. doi: 10.1038/s41598-019-51730-8 (PMC6813320; doi:10.1038/s41598-019-51730-8)
Supplement: Supplementary file 2 — Supplementary Dataset 2 [file 41598_2019_51730_MOESM2_ESM.zip]

Archive with 7 entries (6 files):
- Supplementary File S2/
- Supplementary File S2/ACE1_Aligned-wild.fas
- Supplementary File S2/AP_Aligned-wild.fas
- Supplementary File S2/KLF_Aligned-wild.fas
- Supplementary File S2/LRIM1_Aligned-wild.fas
- Supplementary File S2/OVO_Aligned-wild.fas
- Supplementary File S2/RDL_Aligned-wild.fas
