# Supplementary material for: Influence of genetic polymorphism on transcriptional enhancer activity in the malaria vector Anopheles coluzzii
Source: Sci Rep. 2019 Oct 24;9:15275. doi: 10.1038/s41598-019-51730-8 (PMC6813320; doi:10.1038/s41598-019-51730-8)
Supplement: Supplementary file 2 — Supplementary Dataset 2 [file 41598_2019_51730_MOESM2_ESM.zip › Supplementary File S2/ACE1_Aligned-wild.fas]

>2R chromosome:AgamP3:2R:1:61545105:1
CCTTTCTTCCAGCCACCTTTTTTCTAATCTTTTTGCCATTTTTGCATTTTTTTATAATCGGATTAGATGAACTAAACCCGAAATTAATAAGAATTCCGCTTCGGAAGATATTACGGCAGCCATCATTAGGAGGGAGAGAAAACAGTAAAACAATTTCCCGCGGTCAATGAGTACTTCAGATACACCATTGAAAGCTGAAAGCTCATCAGCGAGAACGGGGCTCAAATCTACGACGACTATGATGATAAAGCTATTTTCTGCCAATTCTGCAACTTTCGCAAAAAAG--GAAGAAATGACTCAAGAGC-----GTTGCGACAACTGTGTGCGAAAGAGGATGATTTCGGAAAAGGTTGCACACACATACACACACGG--GCAAACACACTCAGTGCACATGGTGGACGTAAATGGGAATGCTATTTTTATCTATTAGAAGCATGAATTATTGATGAAACATGCTGATAATCTTTCTCCCGGCCCCGGCATTGCCCCGTTTGCAGTCCGGCGAGACCCGCGCCATCTGCCATCCGTCCACACAACGGCTTTTTGAGGGACTGCGGATACCAGTGACAGTGTAGCATGAAATATTTATCAGTTCTTATAATTGAGTGTCGGTGTGATTCCGTTCCCAAAAAAAAAAAACGGTGAAGCGCGAAAGACGGGAACGAAGTGGATCCGTCGAAACTTCCGTCGAAACACCACACCTCACCTCACACGTTGGTTGGCCCAGGGACGACAGGGAATCGCGGTCACCGAACCAGCATCGCGGGAAACATTTTGACGTCACACGTCTCTGTGATATTTGCCGTAGCTGCCGGTTGGTTTATCGAAGTGTGTATGTGGATGGCATTTTCCACGCTACTTTGCATCGGACGAGCGCAACCTGACGAGTCCCTGCCCACACTCATACTATTCG--CGTGAAAAACGGTAGAGCGAATCCTTCCGTTTTCAATTAGGACCGTGACATTTGTTTCGACGTTTCTTGTGCGCTCGTGTGTGTGTGTGTGTG--------------------TGTGTGTGTAGTGCTTTTTGGAACAGGAAAGGCAAAAACCATGATGCGACGTCGTTTTGACAAACGCTTCAGATGATCGGATTGTGGTTTGCTGGAAGGATTATCTTGCAAAGCGGTTGAAGGATTCATAGCAATCCGAGCACAA
>ACE1_Fd03_1_B
CCTTTCTTCCAGCCACCTTTTTTCTAATCTTTTTGCCATTTTTGCATTTTTTTATAATCGGATTAGATGAACTAAACCCGAAATTAATAAGAATTCCGCTTCGGAAGATATTACGGCAGCCATCATTAGGAGGGAGAGAAAACAGTAAAACAATTTCCCGGGGTCAATGAGTACTTCAGATACACCATCGAAAGCTGAAAGCTCATCAGCGAGAACGGGGCTCAAATCTACGACGACTATGATGATAAAGCTATTTTCTGCCAATTCTGCAACTTTCGCAAAAAAAAGGAAAAAATGACTCAAGAGC-----GTTGCGACAACTGTGTGCGAAAGAGGATGATTTCGGAAAAGGTTGCACACACACATACACAC----GCAAACACACTCAGTGCACATGGTGGACGTAAATGGGAATGCTATTTTTATCTATTAGAAGCGTGAATTATTGATGGAACATGCTGATAATCTTTCTCCCGGCCCCGGCGTTGCCCCGTTTGCAGTCCGGCGAGACCCGCGCCATCTGCCATCCGTCCACACAACGGCATTT-GAGGGACTGCGGATACCAGTGACAGTGTAGCATGAAATATTTATCAGTTCTTATAATTGAGTGTCGGTGTGATTCCGTTCCCAAA---AAAAAACGGTGAAGCGCGAAAGACGGGAACGAAGTGGATCCGTCGAAACTTCCGTCGAAACACCACACCTCACC------GTTGGTTGGCACAGGGGCGACAGGGAATCGCGGTCACCGAACCAGCATCGCAGGAATCATTTTGACGTCACACGTCCCTGTGATATTTGCCGTAGCTGCCGGTTGGTTTATCGGAGTGTGTGTGTGGATGGCATTTTCAACGCTACTTTGCATCGGACGAGCGCAACCTGACGAGTCCCTGCCCACACCCGTACTATTCG--CGTGAAAAACGGTAGAGCGAATCCTTCCGTTTTCAATTAGGACTGTGACATTTGTTTCGACGTTTCTTGTGCGCTCGTATGTGTGTGTGTGTG----------------------------TAGTGCTTTTTGGAACAGGATTG---------------------CGTTATGACAAACGCTTC---TGATCGGATTGTGGTTTGCTGGAAAGATTATCTTGCAAAGCGGTTGAAGGATTCATAGCAATCCGAGCACAA
>ACE1_Fd05_3_B
CCTTTCTTCCAGCCACCTTTTTTCTAATCTTTTTGCCATTTTTGCATTTTTTTATAATCGGATTAGATGAACTAAACCCGAAATTAATAAGAATTCCGCTTCGGAAGATATTACGGCAGCCATCATTAGGAGGGAGAGAAAACAGTAAAACAATTTACCGTGGTCAATGAGTACTCGAGATACACCATCGAAAGCTGAAAGCTCATCAGCGAGAACGGGGCTCAAATCTACGACGACTATGATGATAAAGCTATTTTCTGCCAATTCTGCAACTTTCGCAAAAATAG-GAAAAAATGACTCAAGAGC-----GTTGCGACAACTGTGTGCGAAAGAGGATGATTTCGGAAAAGGTTGCACACACACACATACACAC--GCAAACACACTCAGTGCACATGGTGGACGTAAATGGGAATGCTATTTTTATCTATTAGAAGCATGAATTATTGATGAAACATGCTGATAATCTTTCTCCCAGCCCCGGCATTGCCCCGTTTGCAGTCCGGCGAGACCCGCGCCATCTGCCATCCGTCCACACAACGGCTTTTTGAGGGACTGCGGATACCAGTGACAGTGTAGCATGAAATATTTATCAGTTCTTATAATTGAGTGTCGGTGTGATTCCGTTCCGAAA---AAAAA-CGATGAAGCGCGAAAGACGGGAACGAAGTGGATCCGACGAAACTTCCGTCGAAACACCACACCTCACCTCACACGTTGGTTGGCCCAGGGACGACAGGGAATCGCGGTCACCGAACCAGCATCGCGGGAAACATTTTGACGTCACACGTCTCTGTGATATTTGCCGTAGCTGCCGGTTGGTTTATCGGAGTGTGTGTTTGGATGGCATTTTCCACGCTACTTTGCATCGGACGAGCGCAACCTGACGAGTCCCTGCCCACACTCATACTAATCGCACGTGAAAAACGGTAGAGCGAATCCTACCGTTTTCAATTAGGACTGTGACATTTGTTTCGACGTTTCTTGTGCGCTC------GTGTGTGTGTG------------TGTGTGTGTGTGTGTGTAGTGGTTTTTGGAACAGGATTG---------------------CGTTATGACAAACGCTTCAGATGATCGGATTGTGGTTTGCTGGAAGGATTATCTTGCAAAGCGGTTGAAGGATTCATAGCAATCCGAGCACAA
>ACE1_Fd09_1_A
CCTTTCTTCCAGCCACCTTTTTTCTAATCTTTTTGCCATTTTTGCATTTTTTTATAATCGGATTAGATGAACTAAACCCGAAATTAATAAGAATTCCGCTTCGGAAGATATTACGGCAGCCATCATTAGGAGGGAGAGAAAACAGTAAAACAATTTACCGTGGTCAATGAGTACTCGAGATACACCATCGAAAGCTGAAAGCTCATCAGCGAGAACGGGGCTCAAATCTACGACGACTATGATGATAAAGCTATTTTCTGCCAATTCTGCAACTTTCGCAAAAATAG-GAAAAAATGACTCAAGAGC-----GTTGCGACAACTGTGTGCGAAAGAGGATGATTTCGGAAAAGGTTGCACACACACACATACACAC--GCAAACACACTCAGTGCACATGGTGGACGTAAATGGGAATGCTATTTTTATCTATTAGAAGCATGAATTATTGATGAAACATGCTGATAATCTTTCTCCCAGCCCCGGCATTGCCCCGTTTGCAGTCCGGCGAGACCCGCGCCATCTGCCATCCGTCCACACAACGGCTTTTTGAGGGACTGCGGATACCAGTGACAGTGTAGCATGAAATATTTATCAGTTCTTATAATTGAGTGTCGGTGTGATTCCGTTCCGAAA---AAAAA-CGATGAAGCGCGAAAGACGGGAACGAAGTGGATCCGACGAAACTTCCGTCGAAACACCACACCTCACCTCACACGTTGGTTGGCCCAGGGACGACAGGGAATCGCGGTCACCGAACCAGCATCGCGGGAAACATTTTGACGTCACACGTCTCTGTGATATTTGCCGTAGCTGCCGGTTGGTTTATCGGAGTGTGTGTTTGGATGGCATTTTCCACGCTACTTTGCATCGGACGAGCGCAACCTGACGAGTCCCTGCCCACACTCATACTAATCGCACGTGAAAAACGGTAGAGCGAATCCTACCGTTTTCAATTAGGACTGTGACATTTGTTTCGACGTTTCTTGTGCGCTC------GTGTGTGTGTG------------TGTGTGTGTGTGTGTGTAGTGGTTTTTGGAACAGGATTG---------------------CGTTATGACAAACGCTTCAGATGATCGGATTGTGGTTTGCTGGAAGGATTATCTTGCAAAGCGGTTGAAGGATTCATAGCAATCCGAGCACAA
>ACE1_Fd33_6_B
CCTTTCTTCCAGCCACCTTTTTTCTAATCTTTTTGCCATTTTTGCATTTTTTTATAATCGGATTAGATGAACTAAACCCGAAATTAATAAGAATTCCGCTTCGGAAGATATTACGGCAGCCATCATTAGGAGGGAGAGAAAACAGTAAAACAATTTACCGTGGTCAATGAGTACTCGAGATACACCATCGAAAGCTGAAAGCTCATCAGCGAGAACGGGGCTCAAATCTACGACGACTATGATGATAAAGCTATTTTCTGCCAATTCTGCAACTTTCGCAAAAATAG-GAAAAAATGACTCAAGAGC-----GTTGCGACAACTGTGTGCGAAAGAGGATGATTTCGGAAAAGGTTGCACACACACACATACACAC--GCAAACACACTCAGTGCACATGGTGGACGTAAATGGGAATGCTATTTTTATCTATTAGAAGCATGAATTATTGATGAAACATGCTGATAATCTTTCTCCCAGCCCCGGCATTGCCCCGTTTGCAGTCCGGCGAGACCCGCGCCATCTGCCATCCGTCCACACAACGGCTTTTTGAGGGACTGCGGATACCAGTGACAGTGTAGCATGAAATATTTATCAGTTCTTATAATTGAGTGTCGGTGTGATTCCGTTCCGAAA---AAAAA-CGATGAAGCGCGAAAGACGGGAACGAAGTGGATCCGACGAAACTTCCGTCGAAACACCACACCTCACCTCACACGTTGGTTGGCCCAGGGACGACAGGGAATCGCGGTCACCGAACCAGCATCGCGGGAAACATTTTGACGTCACACGTCTCTGTGATATTTGCCGTAGCTGCCGGTTGGTTTATCGGAGTGTGTGTTTGGATGGCATTTTCCACGCTACTTTGCATCGGACGAGCGCAACCTGACGAGTCCCTGCCCACACTCATACTAATCGCACGTGAAAAACGGTAGAGCGAATCCTACCGTTTTCAATTAGGACTGTGACATTTGTTTCGACGTTTCTTGTGCGCTC------GTGTGTGTGTG------------TGTGTGTGTGTGTGTGTAGTGGTTTTTGGAACAGGATTG---------------------CGTTATGACAAACGCTTCAGATGATCGGATTGTGGTTTGCTGGAAGGATTATCTTGCAAAGCGGTTGAAGGATTCATAGCAATCCGAGCACAA
>ACE1_Fd33_7_B
CCTTTCTTCCAGCCACCTTTTTTCTAATCTTTTTGCCATTTTTGCATTTTTTTATAATCGGATTAGATGAACTAAACCCGAAATTAATAAGAATTCCGCTTCGGAAGATATTACGGCAGCCATCATTAGGAGGGAGAGAAAACAGTAAAACAATTTACCGTGGTCAATGAGTACTCGAGATACACCATCGAAAGCTGAAAGCTCATCAGCGAGAACGGGGCTCAAATCTACGACGACTATGATGATAAAGCTATTTTCTGCCAATCCTGCAACTTTCGCAAAAATAG-GAAAAAATGACTCAAGAGC-----GTTGCGACAACTGTGTGCGAAAGAGGATGATTTCGGAAAAGGTTGCACACACACACATACACAC--GCAAACACACTCAGTGCACATGGTGGACGTAAATGGGAATGCTATTTTTATCTATTAGAAGCATGAATTATTGATGAAACATGCTGATAATCTTTCTCCCAGCCCCGGCATTGCCCCGTTTGCAGTCCGGCGAGACCCGCGCCATCTGCCATCCGTCCACACAACGGCTTTTTGAGGGACTGCGGATACCAGTGACAGTGTAGCATGAAATATTTATCAGTTCTTATAATTGAGTGTCGGTGTGATTCCGTTCCGAAA---AAAAA-CGATGAAGCGCGAAAGACGGGAACGAAGTGGATCCGACGAAACTTCCGTCGAAACACCACACCTCACCTCACACGTTGGTTGGCCCAGGGACGACAGGGAATCGCGGTCACCGAACCAGCATCGCGGGAAACATTTTGACGTCACACGTCTCTGTGATATTTGCCGTAGCTGCCGGTTGGTTTATCGGAGTGTGTGTTTGGATGGCATTTTCCACGCTACTTTGCATCGGACGAGCGCAACCTGACGAGTCCCTGCCCACACTCATACTAATCGCACGTGAAAAACGGTAGAGCGAATCCTACCGTTTTCAATTAGGACTGTGACATTTGTTTCGACGTTTCTTGTGCGCTC------GTGTGTGTGTG------------TGTGTGTGTGTGTGT--AGTGGTTTTTGGAACAGGATTG---------------------CGTTATGACAAACGCTTCAGATGATCGGATTGTGGTTTGCTGGAAGGATTATCTTGCAAAGCGGTTGAAGGATTCATAGCAATCCGAGCACAA
>ACE1_Fd33_9_A
-CTTTCTTCCAGCCACCTTTTTTCTAATCTTTTTGCCATTTTTGCATTTTTTTATAATCGGATTAGATGAACTAAACCCGAAATTAATAAGAATTCCGCTTCGGAAGATATTACGGCAGCCATCATTAGGAGGGAGAGAAAACAGTAAAACAATTTACCGTGGTCAATGAGTACTCGAGATACACCATCGAAAGCTGAAAGCTCATCAGCGAGAACGGGGCTCAAATCTACGACGACTATGATGATAAAGCTATTTTCTGCCAATTCTGCAACTTTCGCAAAAATAG-GAAAAAATGACTCAAGAGC-----GTTGCGACAACTGTGTGCGAAAGAGGATGATTTCGGAAAAGGTTGCACACACACACATACACAC--GCAAACACACTCAGTGCACATGGTGGACGTAAATGGGAATGCTATTTTTATCTATTAGAAGCATGAATTATTGATGAAACATGCTGATAATCTTTCTCCCAGCCCCGGCATTGCCCCGTTTGCAGTCCGGCGAGACCCGCGCCATCTGCCATCCGTCCACACAACGGCTTTTTGAGGGACTGCGGATACCAGTGACAGTGTAGCATGAAATATTTATCAGTTCTTATAATTGAGTGTCGGTGTGATTCCGTTCCGAAA---AAAAA-CGATGAAGCGCGAAAGACGGGAACGAAGTGGATCCGACGAAACTTCCGTCGAAACACCACACCTCACCTCACACGTTGGTTGGCCCAGGGACGACAGGGAATCGCGGTCACCGAACCAGCATCGCGGGAAACATTTTGACGTCACACGTCTCTGTGATATTTGCCGTAGCTGCCGGTTGGTTTATCGGAGTGTGTATGTGGATGGCATTTTCCGCGCTACTTTGCATCGGACGAGCGCAACCTGACGAGTCCCTGCCCACACTCATACTATTCG--CGTGAAAAACGGTAGAGCGAATCCTTCCGTTTTCAATTAGGACTGTGACATTTGTTTCGAAGTTTCTTGTGCGCTCATGTGTGTGTGTGTGTG------------TGTGTGTGTGTGTGTGTAGTGCTTTTTGGAACAGGATTG---------------------CGTTATGAC----GCTTC---TGATCGGATTGTGGTTTGCTGGAAGGATTATCTTGCAAAGCGGTTGAAGGATTCATAGCAATCCGAGCACAA
>ACE1_Ng3_1_A
CCTTTCTTCCAGCCACCTTTTTTCTAATCTTTTTGCCATTTTTGCATTTTTTTATAATCGGATTAGATGAACTAAACCCGAAATTAATAAGAATTCCGCTTCGGAAGATATTACGGCAGCCATCATTAGGAGGGAGAGAAAACAGTAAAACAATTTCCCGCGGTCAATGAGTACTTCAGATACACCATTGAAAGCTGAAAGCTCATCAGCGAGAACGGGGCTCAAATCTACGACGAGTATGATGATAAAGCTATTTTCTGCCAATTCTGCAACTTTCGCAAAAAAAAAGAAAAAAAGACTCAAGAGCAAAGCGTTGTGACAACTGTGTGCGAAAGAGGATGATTTCGGAAAAGGTTGCACACACACATACACAC----GCAAACACACTCAGTGCACATGGTGGACGTAAATGGGAATGCTATTTTTATCTATTAGAAGCATGAATTATTGATGAAACATGCTGATAATCTTTCTCCCGGCCCCGGCATTGCCCCGTTTGCAGTCCGGCGAGACCCGCGCCATCTGCCATCCGTCCACACAACGGCTTTTTGAGGGACTGCGGATACCAGTGACAGTGTAGCATGAAATATTTATCAGTTCTTATAATTGAGTGTCGGTGTGGTTCCGTTCCGAAA---AAAAA-CGGTGAAGCGCGAAAGACGGGAACGAAGTGGATCCGTCGAAACTTCCGTCGAAACACCACACCTCACCTCACATGTTGGTTGGCCCTGGGACGACAGGGAATCCCGGTCACCGAACCAGCATCGCGGGAATCATTTTGACGTCACACGTCTCTGTGATATTTGCCGTAGCTGCCGGTTGGTTTATCGGAGTGTGTATGTGGATGGCATTTTCCACGCTACTTTGCATCGGACGAGCGCAACCTGACGAGTCCCTGCCCACACTCATACTATTCG--CGTGAAAAACGGTAGAGCGAATCCTTCCGTTTTCAATTAGGACTGTGACATTTGTTTCGAAGTTTCTTGTGCGCTCATGTGTGTGTGTGTGTG--------TGTGTGTGTGTGTGTGTGTGTAGTGCTTTTTGGAACAGGATTG---------------------CGTTATGAC----GCTTC---TGATCGGATTGTGGTTTGCTGGAAGGATTATCTTGCAAAGCGGTTGAAGGATTCATAGCAATCCGAGCACAA
>ACE1_Ng5_1_A
CCTTTCTTCCAGCCACCTTTTTTCTAATCTTTTTGCCATTTTTGCATTTTTTTATAATCGGATTAGATGAACTAAACCCGAAATTAATAAGAATTCCGCTTCGGAAGATATTACGGCAGCCATCATTAGGAGGGAGAGAAAACAGTAAAACAATTTCCCGCGGTCAATGAGTACTTCAGATACACCATTGAAAGCTGAAAGCTCATCAGCGAGAACGGGGCTCAAATCTACGACGACTATGATGATAAAGCTATTTTCTGCCAATTCTGCAACTTTCGCAAAAAAAA-GAAAAAAAGACTCAAGAGCAAAGCGTTGTGACAACTGTGTGCGAAAGAGGATGATTTCGGAAAAGGTTGCACACACACACACACACACACGCAAACACACTCAGTGCACATGGTGGACGTAAATGGGAATGCTATTTTTATCTATTAGAAGCATGAATTATTGATGAAACATGCTGATAATCTTTCTCCCGGCCCCGGCATTGCCCCGTTTGCAGTCCGGCGAGACCCGCGCCATCTGCCATCCGTCCACACAACGGCTTTTTGAGGGACTGCGGATACCAGTGACAGTGTAGCATGAAATATTTATCAGTTCTTATAATTGAGTGTCGGTGTGATTCCGTTCCGAAA---AAAAAACGGTGAAGCGCGAAAGACGGGAACGAAGTGGATCCGTCGAAACTTCCGTCGAAACACCACACCTCACCTCACATGTTGGTTGGCCCTGGGACGACAGGGAATCCCGGTCACCGAACCAGCATCGCGGGAATCATTTTGACGTCACACGTCTCTGTGATATTTGCCGTAGCTGCCGGTTGGTTTATCGGAGTGTGTATGTGGATGGCATTTTCCACGCTACTTTGCATCGGACGAGCGCAACCTGACGAGTCCCTGCCCACACTCATACTATTCG--CGTGAAAAACGGTAGAGCGAATCCTTCCGTTTTCAATTAGGACTGTGACATTTGTTTCGACGTTTCTTGTGCGCTCATGTGTGTGTGTGTGTGAGTGTGTGTGTGTGTGTGTGTGTGTGTGTAGTGCTTTTTGGAACAGGATTG---------------------CGTTATGACAAACGCTTC---TGATCGGATTGTGGTTTGCTGGAAGGATTATCTTGCAAAGCGGTTGAAGGATTCATAGCAATCCGAGCACAA
>ACE1_Ng5_2_A
CCTTTCTTCCAGCCACCTTTTTTCTAATCTTTTTGCCATTTTTGCATTTTTTTATAATCGGATTAGATGAACTAAAGCCGAAATTAGTAAGAATTCCGCTTCGGAAGGTATTACGGCAGCCATCATTAGGAGGGAGAGAAAACAGTAAAACAATTTCCCGTGGTCAATGAGTACTTCAGATACACCATCGAAGGCTGAAAGCTCATCAGCGAGAACGGGGCTCAAATCTACGACGACTATGATGATAAAGCTATTTTCTGCCAATTCTGCAACTTTCGCAAAAAAAG-AAAAAAATGACTCAAGAGC-----GTTGCGACAACTGTGTGCGAAAGAGGATGATTTCGGAAAAGGTTGCACACACACACATACACACGGGTAAACACACTCAGTGCACATGGTGGACGTAAATGGGAATGCTATTTTTATCTATTAGAAGCATGAATTATTGATGAAACATGCTGATAATCTTTCTCCCGGCCCCGGCATTGCCCCGTTTGCAGTCCGGCGAGACCCGCGCCATCTGCCATCCGTCCACACAACGGCTTTTTGAGGGACTGCGGATACCAGTGACAGTGTAGCATGAAATATTTATCAGTTCTTATAATTGAGTGTCGGTGTGATTCCGTTCCGAAA---AAAAA-CAGTGAAGCGCGAAAGACGGGAACGAAGTGGATCCGTCGAAACTTCCGTCGAAACACCACACCTCACCTCACATGTTGGTTGGCCCTGGGACGACAGGGAATCCCGGTCACCGAACCAGCATCGCGGGAATCATTTTGACGTCACACGTCTCTGTGATATTTGCCGTAGCTGCCGGTTGGTTTATCGGAGTGTGTATGTGGATGGCATTTTCCACGCTACTTTGCATCGGACGAGCGCAACCTGACGAGTCCCTGCCCACACTCATACTATTCG--CGTGAAAAACGGTAGAGCGAATCCTTCCGTTTTCAATTAGGACTGTGACATTTGTTTCGACGTTTCTTGTGCGCTCATGTGTGTGTGTGTGTG--------------TGTGTGTGTGTGTGTAGTGCTTTTTGGAACAGGATTG---------------------CGTTATGACAAACGCTTC---TGATCGGATTGTGGTTTGCTGGAAGGATTATCTTGCAAAGCGGTTGAAGGATTCATAGCAATCCGAGCACAA
>AA0040-C
CCTTYCTTCMAGCCACYTTTTTTCWAATCTWTTTGCCATTTTTGCATTTTTTTATAATCGGATTAGATGAACTAAAGCCGAAATTARTAAGAATTCCGCTTCGGAAGGTATTACGGCAGCCATCATTAGGAGGGAGAGAAAACAGTAAAACAATTTCCCGKGGTCAATGAGTACTTCAGATACACCATCGAARGCTGAAAGCTCATCAGCGAGAACGGGGCTCAAATCTACGACGACTATGATGATAAAGCTATTTTCTGCCAATTCTGCAACTTTCGCAAAAAAR--RAARAAAWGACTCAAGAGC-----GTTGYGACAACTGTGTGCGAAAGAGGATGATTTCGGAAAAGGTTGCACACACATACAYACACGG--GCAAACACACTCAGTGCACATGGTGGACGTAAATGGGAATGCTATTTTTATCTATTAGAAGCATGAATTATTGATGAAACATGCTGATAATCTTTCTCCCGGCCCCGGCRTTGCCCCGTTTGCAGTCCGGCGAGACCCGCGCCATCTGCCRTCCGTCCACACAACGGCTKTTTGAGGGACTGCGGATACCAGTGACAGTGTAGCATGAAATATTTATCAGTTCTTATAATTGAGTGTCGGTGTGATTCCGTTCCCAAAAAAAAAAAACGRTGAAGCGCGAAAGACGGGAACGAAGTGGATCCGTCGAAACTTCCGTCGAAACACCACACCTCACCTCACACGTTGGTTGGCCCAGGGACGACTGGGAATCGCGGTCACCGAACCAGCATCGCGGGAATCATTTTGACGTCACACGTCTCTGTGATATTTGCCGTAGCTGCCGGTTGGTTTATCGGAGTGTGTRTKTGGATGGCATTTTCCACGCTACTTTGCATCGGACGAGCGCAACCTGACGAGTCCCTGCCCACACTCATACTATTCG--CGTGAAAAACGGTAGAGCGAATCCTTCCGTTTTCAATTAGGACYGTGACATTTGTTTCGACGTTTCTTGTGCGCTCGTGTGTGTGTGTRTGTG--------------------TGTGTGTGTAGTGSTTTTTGGAACAGGAAAGGCAAAAACCATGATGCGACGTCGTTATGACAAACGCTTCAGATGATCGGATTGTGGTTTGCTGGAAGGATTATCTTGCAAAGCGGTTGAAGGATTCATAGCAATCCGAGCACAA
>AA0041-C
CCTTTCTTCTAACCAYYTTTTTTCAAATCTATTTGCCATTTTTGCATTTTTTTATAATCGGATTAGATGWACTAAAGCCGAAATTAATAAGAATTMCGMTTCKGAAGGTATTACGSCAGCCATCATTAGGAGGGAGAGAAAACAGTAAAACAATTTCCCGKGGTCAATGAGTACTTCAGATACACCATCGAAAGCTGAAAGCTCATCAGCGAGAACGGGGCTCAAATCTACGACGACTATGATGATAAAGCTATTTTCTGCCAATTCTGCAACTTTCGCAAAAAAR--GAAAAAAWGACTCAAGAGC-----GTTGYGACAACTGTGTGCGAAAGAGGATGATTTCGGAAAAGGTTGCACACACATACACACACGG--RCAAACACACTCAGTGCACATGGTGGACGTAAATGGGAATGCTATTTTTATCTATTAGAAGCATGAATTATTGATGAAACATGCTGATAATCTTTCTCCCGGCCCCGGCRTTGCCCCGTTTGCAGTCCGGCGAGACCCGCGCCATCTGCCATCCGTCCACACAACGGCTWTTTGAGGGACTGCGGATACCAGTGACAGTGTAGCATGAAATATTTATCAGTTCTTATAATTGAGTGTCGGTGTGATTCCGTTCCCAAARAAAAAAAAMGRTRAMGCGCGAAAGACGGGAACGAAGTGGATCCGACGAAACTTCCGTCGAAACACCACACCTCACCTCACACGTTGGTTGGCMCAGGGRCGACAGGGAATCGCGGTCACCGAACCAGCATCGCGGGAAWCATTTTGACGTCACACGTCTCTGTGATATTTGCCGTAGCTGCCRGTTGGTTTATCGGAGTGTGTATGTGSRTGGCATTTTCCACGCTACTTTGCATCGGACGAGCGCAACCTGACGAGTCCCTGCCCACACTCATACTATTCG--CGTGAAAAACGGTAGAGCGAATCCTTCCGTTTTCAATTAGGACTGTGACATTTGTTTCGACGTTTCTTGTGCGCTCGTGTGTGTGTGTRTRTG--------------------TGTGTGTGTAGTGCTTTTTGGAACAGGAAAGGCAAAAACCATGATGCGACGTCGTTWTGACAAACGCTTCAGATSATCGGATTGTGGTTTGCTGGAAGGATTATCTTGCAAAGCGGTTGAAGGATTCATAGCAATCCGAGCACAA
>AA0042-C
CCTTYCTTCYARYCATCTTTTTTCAAATCTATTTGCCATTTTTGCATTTTTTTATAATCGGATTAGATGWACTAAAGCCGAAATTAATAAGAATTACGATTCGGAAGGTATTACGSCAGCCATCATYAGGAGGGAGAGAAAACAGTAAAACAATTTCCCGKGGTCAATGAGTACTTCAGATACACCATCGAAAGCTGAAAGCTCATCAGCGAGAACGGGGCTCAAATCTACGACGACTATGATGATAAAGCTATTTTCTGCCAATTCTGCAACTTTCGCAAAAAAR--GAAAAAATGAYTCAAGAGC-----GTTGYGACAACTGTGTGCGAAAGAGGATGATTTCGGAAAAGGTTGCACACACATACACACACGG--GCAAACACACTCAGTGCACATGGTGGACGTAAATGGGAATGCTATTTTTATCTATTAGAAGCATGAATTATTGATGAAACATGCTGATAATCTTTCTCCCRGCCCCGGCRTTGCCCCGTTTGCAGTCCGGCRAGACCCGCGCCATCTGCCATCCGTCCACAYAACGGCTWTTTGAGGGACTGCGGATACCAGTGACAGTGTAGCATGAAATATTTATCAGTTCTTATAATTGAGTGTCGGTGTGATTCCGTTCCCAAAGAAAAAAAACGATGAAGCGCGAAAGACGGGAACGAAGTGGATCCGWCGAAACTTCCGTCGAAACACCACACCTCACCTCACAYGTTGGTTGGCCCWGGGACGACWGGGAATCSCGGTCACCGAACCAGCATCGCRGGAATCATTTTGACGTCACACGTCTCTGTGATATTTGCCGTAGCTGCCGGTTGGTTTATCGGAGTGTGTATGTGGATGGCATTTTCCACGCTACTTTGCATCGGACGAGCGCAACCTGACGAGTCCCTGCCCACACTCATACTATTCG--CGTGAAAAACGGTAGAGCGAATCCTTCCGTTTTCAATTAGGACTGTGACATTTGTTTCGACGTTTCTTGTGCGCTCGTGTGTGTGTGTGTGTG--------------------TGTRTGTGTAGTGSTTTTTGGAACAGGAAAGGCAAAAACCATGATGCGACGTCGTTATGACAAACGCTTCAGATGATCGGATTGTGGTTTGCTGGAAGGATTATCTTGCAAAGCGGTTGAAGGATTCATAGCAATCCGAGCACAA
>AA0043-C
CCTTTCTTCWARCCAYCTTTTTTCWAATCTWTTTGCCATTTTTGCATTTTTTTATAATCGGATTAGATGWACTAAAGCCGAAATTARTAAGAATTMCGMTTCGGAAGGTATTACGGCAGCCATCATTAGGAGGGAGAGAAAACAGTAAAACAATTTCCCGTGGTCAATGAGTACTTCAGATACACCATCGAAGGCTGAAAGCTCATCAGCGAGAACGGGGCTCAAATCTACGACGACTATGATGATAAAGCTATTTTCTGCCAATTCTGCAACTTTCGCAAAAAAR--GAAAAAAWGACTCAAGAGC-----GTTGYGACAACTGTGTGCGAAAGAGGATGATTTCGGAAAAGRTKGCACACACATACACACACGG--GCAAACACACTCAGTGCACATGGTGGACGTAAATGGGAATGCTATTTTTATCTATTAGAAGCATGAATTATTGATGAAACATGCTGATAATCTTTCTCCCGGCCCCGGCRTTGCCCCGTTTGCAGTCCGGCGMGACCCGCGCCATCTGCCATCCGTCCACACAACGGCTWTTTGAGGGACTGCGGATACCAGTGACAGTGTAGCATGAAATATTTATCAGTTCTTATAATTGAGTGTCGGTGTGATTCCGTTCCCAAAARAAAAAAACGGTRAMGCGCGAAAGACGGGAACGAAGTGGATCCGTCGAAACTTCCGTCGAAACACCACACCTCACCTCACACGTTGGTTGGCMCAGGGRCGACWGGGAATCGCGGTCACCGAACCAGCATCGCRGGAATCATTTTGACGTCACACGTCTCTGTGATATTTGCCGTAGCTGCCGGTTGGTTTATCGGAGTGTGTRTKTGGATGGCATTTTCCACGCTACTTTGCATCGGACGAGCGCAACCTGACGAGTCCCTGCCCACACTCATACTATTCG--CGTGAAAAAYGGTAGAGCGAATCCTTCCGTTTTCAATTARGACTGTGACATTTGTTTCGACGTTTCTTGTGCGCTCGTGTGTGTGTGTRTGTG--------------------TGTGTGTGTAGTGSTTTTTGGAACAGGAAAGGCAAAAACCATGATGCGACGTCGTTATGACAAACGCTTCAGATGATCGGATTGTGGTTTGCTGGAAGGATTATCTTGCAAAGCGGTTGAAGGATTCATAGCAATCCGAGCACAA
>AA0044-C
CCTTTCTTCMAGYCAYCTTTTTTCWAATCTWTTTGCCATTTTTGCATTTTTTTATAATCGGATTAGATGAACTAAAGCCGAAATTARTAAGAATTCCGCTTCGGAAGGTATTACGGCAGCCATCATTAGGAGGGAGAGAAAACAGTAAAACAATTTCCCGKGGTCAATGAGTACTTCAGATACACCATCGAARGCTGAAAGCTCATCAGCGAGAACGGGGCTCAAATCTACGACGACTATGATGATAAAGCTATTTTCTGCCAATTCTGCAACTTTCGCAAAAAAR--GAAAAAAWGACTCAAGAGC-----GTTGYGACAACTGTGTGCGAAAGAGGATGATTTCGGAAAAGGTTGCACACACATAYACACACGG--GCAAACACACTCAGTGCACATGGTGGACGTAAATGGGAATGCTATTTTTATCTATTAGAAGCATGAATTATTGATGAAACATGCTGATAATCTTTCTCCCGGCCCCGGCRTTGCCCCGTTTGCAGTCCGGCGAGACCCGCGCCATCTGCCATCCGTCCACACAACGGCTWTTTGAGGGACTGCGGATACCAGTGACAGTGTAGCATGAAATATTTATCAGTTCTTATAATTGAGTGTCGGTGTGATTCCGTTCCCAAAAAAAAAAAACGGTGAAGCGCGAAAGACGGGAACGAAGTGGATCCGTCGAAACTTCCGTCGAAACACCACACCTCACCTCACACGTTGGTTGGCMCAGGGRCGACWGGGAATCGCGGTCACCGAACCAGCATCGCRGGAATCATTTTGACGTCACACGTCYCTGTGATATTTGCCGTAGCTGCCGGTTGGTTTATCGGAGTGTGTGTKTGGATGGCATTTTCMACGCTACTTTGCATCGGACGAGCGCAACCTGACGAGTCCCTGCCCACACYYRTACTATTCG--CGTGAAAAACGGTAGAGCGAATCCTTCCGTTTTCAATTAGGACTGTGACATTTGTTTCGACGTTTCTTGTGCGCTCGTGTGTGTGTRTGTGTG--------------------TGTGTGTGTAGTGSTTTTTGGAACAGGAAAGGCAAAAACCATGATGCGACGTCGTTATGACAAACGCTTCAGATGATCGGATTGTGGTTTGCTGGAAGGATTATCTTGCAAAGCGGTTGAAGGATTCATAGCAATCCGAGCACAA
>AA0049-C
CCTTCCTTYMAGYCACTTTTTTTCAAATCTATTTGCCATTTTTGCATTTTTTTATAATCGGATTAGATGAACTAAAGCCGAAATTAATAAGAATYWCRMTTCGGAAGGTATTACRCCAGYCATCATTAGRAGGGAGAGAAAACAGTAAAACAATTTCCCGCGGTCAATGAGTACTYSAGATACACCATCGAARGCTGAAAGCTCATCAGCGAGAACGGGGCTCAAATCTACGACGACTATGATGATAAAGCTATTTTCTGCCAATTCTGCAACTTTCGCAAAAAAR--GAAAAAAWGACTCAAGAGC-----GTTGYGACAACTGTGTGCRAAAGAGGATGATTTCGGAAAARGTTGCACACACATACACACACGG--GCAAACACACTCAGTGCACWTGGTGGACGTAAATGGGAATGCTATTTTTATCTATTAGAAGCATGAATTATTGATGAAACATGCTGATAATCTTTCTCCCRGCCCCGGCATTGCCCCGTTTGCAGTCCGGCGAGACCCGCGCCATCTGCCATCCGTCCACACAACGGCTTTTTGAGGGACTGCGGATACCAGTGACAGTGTAGCATGAAATATTTATCAGTTCTTATAATTGAGTGTCGGTGTGATTCCGTTCCCAAAAAAAAAAAACGRTGAAGCGCGAAAGACGGGAACGAAGTGGATCCGWCGAAACTTCCGTCGAAACACCACACCTCACCTCACACGTTGGTTGGCCCAGGGACGACAGGGAATCGCGGTCACCGAACCAGCATCGCRGGAATCATTTTGACGTCACACGTCTCTGTGATATTTGCCGTAGCTGCCGGTTGGKTTATCGGAGTGTGTRTGTGGATGGCATTTTCCACGCTACTTTGCATCGGACGAGCGCAACCTGACGAGTCCCTGCCCACACTCATACTATTCG--CGTGAAAAACGGTAGAGCGAATCCTTCCGTTTTCAATTAGGACYGTGACATTTGTTTCGACGTTTCTTGTGCGCTCGTGTGTGTGTGTGTGTG--------------------TGTGTGTGTAGTGSTTTTTGGAACAGGAAAGGCAAAAACCATGATGCGACGTCGTTWTGACAAACGCTTCAGATGATCGGATTGTGGTTTGCTGGWAGGATTATCTTGCAAAGCGGTTGAAGGATTCATAGCAATCCGAGCACAA
>AA0051-C
CCTTYCTTCMAGCCACYTTTTTTCWAATCTWTTTGCCATTTTTGCATTTTTTTATAATCGGATTAGATGAACTAAASCCGAAATTAATAAGAATTYCRCTTCGGAAGRTATTACGGCAGYCATCATTAGGAGGGAGAGAAAACAGTAAAACAATTTCCCGSGGTCAATGAGTACTTCAGATACACCATCGAARGCTGAAAGCTCATCAGCGAGAACGGGGCTCAAATCTACGACGACTATGATGATAAAGCTATTTTCTGCCAATTCTGCAACTTTCGCAAAAAAR--GAAAAAAWGACTCAAGAGC-----GTTGYGACAACTGTGTGCGAAAGAGGATGATTTCGGAAAAGGTTGCACACACATAYAYACACGG--GCAAACACACTCAGTGCACWTGGTGGACGTAAATGGGAATGCTATTTTTATCTATTAGAAGCATGAATTATTGATGAAACATGCTGATAATCTTTCTCCCRGCCCCGGCRTTGCCCCGTTTGCAGTCCGGCGAGACCCGCGCCATCTGCCATCCGTCCACACAACGGCTWTTTGAGGGACTGCGGATACCAGTGACAGTGTAGCATGAAATATTTATCAGTTCTTATAATTGAGTGTCGGTGTGATTCCGTTCCCAAAAAAAAAAAACGRTGAAGCGCGAAAGACGGGAACGAAGTGGATCCGWCGAAACTTCCGTCGAAACACCACACCTCACCTCACACGTTGGTTGGCMCAGGGRCGACAGGGAATCGCGGTCACCGAACCAGCATCGCAGGAATCATTTTGACGTCACACGTCYCTGTGATATTTGCCGTAGCTGCCGGTTGGKTTATCGGAGTGTGTRTGTGGATGGCATTTTCMACGCTACTTTGCATCGGACGAGCGCAACCTGACGAGTCCCTGCCCACACYCRTACTATTCG--CGTGAAAAACGGTAGAGCGAATCCTTCCGTTTTCAATTAGGACTGTGACATTTGTTTCGACGTTTCTTGTGCGCTCGTGTGTGTGTRTGTGTG--------------------TGTGTGTGTAGTGCTTTTTGGAACAGGAAAGGCAAAAACCATGATGCGACGTCGTTWTGACAAACGCTTCAGATGATCGGATTGTGGTTTGCTGGWARGATTATCTTGCAAAGCGGTTGAAGGATTCATAGCAATCCGAGCACAA
>AA0052-C
CCTTYCTTCMAGCCAYCTTTTTTCWAATCTWTTTGCCATTTTTGCATTTTTTTATAATCGGATTAGATGAACTAAASCCGAAATTAATAAGAATTYCRCTTCGGAAGRTATTACGSCAGCCATCATTAGRAGGGAGAGAAAACAGTAAAACAATTTCCCGCGGTCAATGAGTACTTCAGATACACCATTGAAAGCTGAAAGCTCATCAGCGAGAMCGGGGCTCAAATCTACGACGACTATGATGATAAAGCTATTTTCTGCCAATTCTGCAACTTTCGCAAAAAAR--RAAAAAAWGACTCAAGAGC-----GTTGYGACAACTGTGTGCGAAAGAGGATGATTTCGGAAAAGGTTGCACACACATACACACACGG--GCAAACACACTCAGTGCACATGGTGGACGTAAATGGGAATGCTATTTTTATCTATTAGAAGCATGAATTATTGATGAAACATGCTGATAATCTTTCTCCCGGCCCCGGCATTGCCCCGTTTGCAGTCCGGCGAGACCCGCGCCATCTGCCATCCGTCCACACAACGGCTTTTTGAGGGACTGCGGATACCAGTGACAGTGTAGCATGAAATATTTATCAGTTCTTATAATTGAGTGTCGGTGTGATTCCGTTCCCAAAGAAAAAAAACGGTGAAGCGCGAAAGACGGGAACGAAGTGGATCCGTCGAAACTTCCGTCGAAACACCACACCTCACCTCACATGTTGGTTGGCCCTGGGACGACAGGGAATCCCGGTCRCCGAACCAGCATCGCGGGAATCATTTTGACGTCACACGTMTCTGTGATATTTGCCGTAGCTGCCGGTTGGTTTATCGGAGTGTGTRTGTGGATGGCATTTTCMACGCTACTTTGCATCGGACGAGCGCAACCTGACGAGTCCCTGCCCACACTCATACTATTCG--CGTGAARAACGGTAGAGCGAATCCTTCCGTTTTCAATTAGGACCGTGACATTTGTTTCGACGTTTCTTGTGCGCTCGTGTGTGTGTGTGTGTG--------------------TGTGTGTGTAGTGCTTTTTGGAACAGGAAAGGCAAAAACCATGATGCGACGTCGTTTTGACAAACGCTTCAGATGATCGGATTGTGGTTTGCTGGAAGGATTATCTTGCAAAGCGGTTGAAGGATTCATAGCAATCCGAGCACAA
>AA0053-C
CCTTTCTTCMAGCCACCTTTTTTCTAATCTTTTTGCCATTTTTGCATTTTTTTATAATCGGATTAGATGAACTAAASCCGAAATTARTAAGAATTCCGCTTCGGAAGRTATTACGGCAGCCATCATTAGGAGGGAGAGAAAACAGTAAAACAATTTCCCGYGGTCAATGAGTACTTCAGATACACCATYGAARGCTGAAAGCTCATCAGCGAGAACGGGGCTCAAATCTACGACGACTATGATGATAAAGCTATTTTCTGCCAATTCTGCAACTTTCGCAAAAAAA--RAARAAAAGACTCAAGAGC-----GTTGTGACAACTGTGTGCGAAAGAGGATGATTTCGGAAAAGGTTGCACACACATACACACACGG--GCAAACACACTCAGTGCACATGGTGGACGTAAATGGGAATGCTATTTTTATCTATTAGAAGCATGAATTATTGATGAAACATGCTGATAATCTTTCTCCCGGCCCCGGCATTGCCCCGTTTGCAGTCCGGCGAGACCCGCGCCATCTGCCATCCGTCCACACAACGGCTTTTTGAGGGACTGCGGATACCAGTGACAGTGTAGCATGAAATATTTATCAGTTCTTATAATTGAGTGTCGGTGTGATTCCGTTCCCAAARAAAAAAAACGGTGAAGCGCGAAAGACGGGAACGAAGTGGATCCGTCGAAACTTCCGTCGAAACACCACACCTCACCTCACAYGTTGGTTGGCCCWGGGACGACWGGGAATCSCGGTCACCGAACCAGCATCGCGGGAATCATTTTGACGTCACACGTCTCTGTGATATTTGCCGTAGCTGCCGGTTGGTTTATCGGAGTGTGTRTKTGGATGGCATTTTCCACGCTACTTTGCATCGGACGAGCGCAACCTGACGAGTCCCTGCCCACACTCATACTATTCG--CGTGAAAAACGGTAGAGCGAATCCTTCCGTTTTCAATTAGGACYGTGACATTTGTTTCGACGTTTCTTGTGCGCTCGTGTGTGTGTGTGTGTG--------------------TGTGTGTGTAGTGSTTTTTGGAACAGGAAAGGCAAAAACCATGATGCGACGTCGTTWTGACAAACGCTTCAGATGATCGGATTGTGGTTTGCTGGAAGGATTATCTTGCAAAGCGGTTGAAGGATTCATAGCAATCCGAGCACAA
>AA0054-C
CCTTYCTTCWARCCAYYTTTTTTCAAATCTATTTGCCATTTTTGCATTTTTTTATAATCGGATTAGATGWACTAAAGSCGAAATTAATAAGAATTWCRMTTCGGAAGGTATTACGCSAGCCATCATTAGRAGGGAGAGAAAACAGTAAAACAATTTCCCGSGGTCAATGAGTACTTCAGATACACCATYGAAAGCTGAAAGCTCATCAGCGAGAMCGGGGCTCAAATCTACGACGACTATGATGATAAAGCTATTTTCTGCCAATTCTGCAACTTTCGCAAAAAAG--RAAAAAATGACTCAAGAGC-----GTTGCGACAACTGTGTGCGAAAGAGGATGATTTCGGAAAAGGTTGCACACACATACACACACGG--RCAAACACACTCAGTGCACATGGTGGACGTAAATGGGAATGCTATTTTTATCTATTAGAAGCATGAATTATTGATGAAACATGCTGATAATCTTTCTCCCGGCCCCGGCRTTGCCCCGTTTGCAGTCCGGCGAGACCCGCGCCATCTGCCATCCGTCCACACAACGGCTWTTTGAGGGACTGCGGATACCAGTGACAGTGTAGCATGAAATATTTATCAGTTCTTATAATTGAGTGTCGGTGTGATTCCGTTCCCAAAGAAAAAAAACGGTGAAGCGCGAAAGACGGGAACGAAGTGGATCCGTCGAAACTTCCGTCGAAACACCACACCTCACCTCACAYGTTGGTTGGCCCWGGGACGACWGGGAATCSCGGTCACCGAACCAGCATCGCRGGAATCATTTTGACGTCACACGTMTCTGTGATATTTGCCGTAGCTGCCGGTTGGTTTATCGGAGTGTGTRTGTGGATGGCATTTTCMACGCTACTTTGCATCGGACGAGCGCAACCTGACGAGTCCCTGCCCACACTCATACTATTCG--CGTGAARAACGGTAGAGCGAATCCTTCCGTTTTCAATTAGGACYGTGACATTTGTTTCGACGTTTCTTGTGCGCTCGTGTGTGTGTGTGTRTG--------------------TGTGTGTGTAGTGCTTTTTGGAACAGGAAAGGCAAAAACCATGATGCGACGTCGTTWTGACAAACGCTTCAGATSATCGGATTGTGGTTTGCTGGAAGGATTATCTTGCAAAGCGGTTGAAGGATTCATAGCAATCCGAGCACAA
>AA0055-C
CCTTTCTTCCAGCCACCTTTTTTCTAATCTTTTTGCCATTTTTGCATTTTTTTATAATCGGATTAGATGWACTAAASCCGAAATTAATAAGAATTCCGCTTCGGAAGRTATTACRGCAGCCATCATTAGGAGGGARAGAAAACAGTAAAACAATTTCCCGCGGTCAATGARTACTTCAGATACACCATTGAAAGCTGAAAGCTCATCAGCGAGAACGGGGCTCAAATCTACGACGACTATGATGATAAAGCTATTTTCTGCCAATTCTGCAACTTTCGCAAAAAAA--GAAAAAAWGACTCAAGAGC-----GTTGCGACAACTGTGTGCGAAAGAGGATGATTTCGGAAAAGGTTGCAYACACATACAYACACGG--GCAAACACACTCAGTGCACATGGTGGACGTAAATGGGAATGCTATTTTTATCTATTAGAAGCATGAATTATTGATGAAACATGCTGATAATCTTTCTCCCGGCCCCGGCRTTGCCCCGTTTGCAGTCCGGCGAGACCCGCGCCATCTGCCRTCCGTCCACACAACGGCTRTTTGAGGGACTGCGGATACCAGTGACAGTGTAGCATGAAATATTTATCAGTTCTTATAATTGAGTGTCGGTGTGATTCCGTTCCCAAAAAAAAAAAACGATGAAGCGCGAAAGACGGGAACGAAGTGGATCCGTCGAAACTTCCGTCGAAACACCACACCTCACCTCACACGTTGGTTGGCCCAGGGACGACTGGGAATCGCGGTCACCGAACCAGCATCGCAGGAATCATTTTGACGTCACACGTCTCTGTGATATTTGCCGTAGCTGCCGGTTGGTTTATCGGAGTGTGTATGTGGATGGCATTTTCCACGCTACTTTGCATCGGACGAGCGCAACCTGACGAGTCCCTGCCCACACTCATACTATTCG--CGTGAAAAACGGTAGAGCGAATCCTTCCGTTTTCAATTAGGACTGTGACATTTGTTTCGACGTTTCTTGTGCGCTCGTGTGTGTGTGTGTGTG--------------------TGTGTGTGTAGTGCTTTTTGGAACAGGAAAGGCAAAAACCATGATGCGACGTCGTTATGACAAACGCTTCAGATGATCGGATTGTGGTTTGCTGGAAGGATTATCTTGCAAAGCGGTTGAAGGATTCATAGCAATCCGAGCACAA
>AA0056-C
CCTTTCTTCYARCCAYCTTTTTTCWAATCTWTTTGCCATTTTTGCATTTTTTTATAATCGGATTAGATGWACTAAASCCGAAATTAATAAGAATTMCGMTTCGGAAGRTATTACGSCAGCCATCATYAGGAGGGAGAGAAAACARTAAAACAATTTCCCGCGGTCAATGAGTACTTCAGATACACCATTGAAAGCTGAAAGCTCATCAGCGAGAMCGGGGCTCAAATCTACGACGACTATGATGATAAAGCTATTTTCTGCCAATTCTGCAACTTWCRCAAAAAAR--GAAAAAAWGACTCAAGAGC-----GTTGYGACAACTGTGTGCGAAAGAGGATGATTTCGGAAAAGRTKGCACACACATACACACACGG--GCAAACACACTCAGTGCACATGGTGGACGTAAATGGGAATGCTATTTTTATCTATTAGAAGCATGAATTATTGATGAAACATGCTGATAATCTTTCTCCCRGCCCCGGCATTGCCCCGTTTGCAGTCCGGCGAGACCCGCGCCATCTGCCATCCGTCCACACAACGGCTTTTTGAGGGACTGCGGATACCAGTGACAGTGTAGCATGAAATATTTATCAGTTCTTATAATTGAGTGTCGGTGTGATTCCGTTCCCAAARAAAAAAAACGGTGAAGCGCGAAAGACGGGAACGAAGTGGATCCGTCGAAACTTCCGTCGAAACACCACACCTCACCTCACAYGTTGGTTGGCCCWGGGACGACAGGGAATCSCGGTCACCGAACCAGCATCGCGGGAATCATTTTGACGTCACACGTCTCTGTGATATTTGCCGTAGCTGCCGGTTGGTTTATCGGAGTGTGTRTKTGGATGGCATTTTCCACGCTACTTTGCATCGGACGAGCGCAACCTGACGAGTCCCTGCCCACACTCATASTATTCG--CGTGAAAAACGGTAGAGCGAATCCTTCCGTTTTCAATTAGGACYGTGACATTTGTTTCGACGTTTCTTGTGCGCTCGTGTGTGTGTGTGTGTG--------------------TGTGTGTGTAGTGSTTTTTGGAACAGGAAAGGCAAAAACCATGATGCGACGTCGTTWTGACAAACGCTTCAGATGATCGGATTGTGGTTTGCTGGAAGGATTATCTTGCAAAGCGGTTGAAGGATTCATAGCAATCCGAGCACAA
>AA0063-C
CCTTYCTTCYARCCAYYTTTTTTCAAATCTATTTGCCATTTTTGCATTTTTTYATAATCGGATTAGATGWACTAAAGCCGAAATTAATAAGAATTMCGMTTCGGAAGGTATTACGGCAGCCATCATTAGGAGGGAGAGAAAACAGTAAAACAATTTCCCGKGGTCAATGAGTACTTCAGATACACCATCGAARGCTGAAAGCTCATCAGCGAGAACGGGGCTCAAATCTACGACGACTATGATGATAAAGCTATTTTCTGCCAATTCTGCAACTTTCGCAAAAAAG--GAAAAAATGACTCAAGAGC-----GTTGCGACAACTGTGTGCGAAAGAGGATGATTTCGGAAAAGRTKGCACACACATACAYACACGG--RCAAACACACTCAGTGCACATGGTGGACGTAAATGGGAATGCTATTTTTATCTATTAGAAGCATGAATTATTGATGAAACATGCTGATAATCTTTCTCCCGGCCCCGGCRTTGCCCCGTTTGCAGTCCGGCGAGACCCGCGCCATCTGCCRTCCGTCCACACAACGGCTKTTTGAGGGACTGCGGATRCCAGTGACAGTGTAGCATGAAATATTTATCAGTTCTTATAATTGAGTGTCGGTGTGATTCCGTTCCCAAAARAAAAAAACGGTRAMGCGCGAAAGACGGGAACGAAGTGGATCCGTCGAAACTTCCGTCGAAACACCACACCTCACCTCACACGTTGGTTGGCCCAGGGACGACTGGGAATCGCGGTCACCGAACCAGCATCGCRGGAATCATTTTGACGTCACACGTCTCTGTGATATTTGCCGTAGCTGCCGGTTGGTTTATCGGAGTGTGTRTGTGGATGGCATTTTCCACGCTACTTTGCATCGGACGAGCGCAACCTGACGAGTCCCTGCCCACACTCATACTATTCG--CGTGAAAAACGGTAGAGCGAATCCTTCCGTTTTCAATTAGGACTGTGACATTTGTTTCGACGTTTCTTGTGCGCTCGTGTGTGTGTGTRTGTG--------------------TGTGTGTGTAGTGSTTTTTGGAACAGGAAAGGCAAAAACCATGATGCGACGTCGTTATGACAAACGCTTCAGATGATCGGATTGTGGTTTGCTGGAAGGATTATCTTGCAAAGCGGTTGAAGGATTCATAGCAATCCGAGCACAA
>AA0064-C
CCTTTCTTCCAGCCACCTTTTTTCTAATCTTTTTGCCATTTTTGCATTTTTTTATAATCGGATTAGATGAACTAAASCCGAAATTARTAAGAATTCCGCTTCGGAAGRTATTACGGCAGCCATCATTAGGAGGGAGAGAAAACAGTAAAACAATTTCCCGYGGTCAATGAGTACTTCAGATACACCATYGAARGCTGAAAGCTCATCAGCGAGAACGGGGCTCAAATCTACGACGACTATGATGATAAAGCTATTTTCTGCCAATTCTGCAACTTTCGCAAAAAAA--GAAAAAAWGACTCAAGAGC-----GTTGTGACAACTGTGTGCGAAAGAGGATGATTTCGGAAAAGGTTGCACACACATACACACACGG--GCAAACACACTCAGTGCACATGGTGGACGTAAATGGGAATGCTATTTTTATCTATTAGAAGCATGAATTATTGATGAAACATGCTGATAATCTTTCTCCCGGCCCCGGCATTGCCCCGTTTGCAGTCCGGCGAGACCCGCGCCATCTGCCATCCGTCCACACAACGGCTTTTTGAGGGACTGCGGATACCAGTGACAGTGTAGCATGAAATATTTATCAGTTCTTATAATTGAGTGTCGGTGTGATTCCGTTCCCAAARAAAAAAAACGRTGAAGCGCGAAAGACGGGAACGAAGTGGATCCGWCGAAACTTCCGTCGAAACACCACACCTCACCTCACATGTTGGTTGGCCCTGGGACGACAGGGAATCSCGGTCACCGAACCAGCATCGCGGGAATCATTTTGACGTCACACGTCTCTGTGATATTTGCCGTAGCTGCCGGTTGGTTTATCGGAGTGTGTATGTGGATGGCATTTTCCACGCTACTTTGCATCGGACGAGCGCAACCTGACGAGTCCCTGCCCACACTCATACTATTCG--CGTGAAAAACGGYAGAGCGAATCCTTCCGTTTTCAATTAGGACYGTGACATTTGTTTCGACGTTTCTTGTGCGCTCGTGTGTGTGTGTGTGTG--------------------TGTGTGTGTAGTGCTTTTTGGAACAGGAAAGGCAAAAACCATGATGCGACGTCGTTWTGACAAACGCTTCAGATGATCGGATTGTGGTTTGCTGGAAGGATTATCTTGCAAAGCGGTTGAAGGATTCATAGCAATCCGAGCACAA
>AA0066-C
CCTTYCTTCYARCCAYYTTTTTTCAAATCTATTTGCCATTTTTGCATTTTTTTATAATCGGATTAGATGWACTAAAGCCGAAATTAATAAGAATTMCGMTTCRKAAGGTATTACGSCAGYCATCATTAGRAGGGAGAGAAAACAGTAAAACAATTTCCCGSGGTCAATGAGTACTTCAGATACACCATYGAAAGCTGAAAGCTCATCAGCGAGAACGGGGCTCAAATCTACGACGACTATGATGATAAAGCTATTTTCTGCCAATTCTGCAACTTTCGCAAAAAAG--GAARAAATGACTCAAGAGC-----GTTGCGACAACTGTGTGCGAAAGAGGATGATTTCGGAAAAGGTTGCACACACATACACACAYGG--GCAAACACACTCAGTGCACATGGTGGACGTAAATGGGAATGCTATTTTTATCTATTAGAAGCATGAATTATTGATGAAACATGCTGATAATCTTTCTCCCGGCCCCGGCRTTGCCCCGTTTGCAGTCCGGCGAGACCCGCGCCATCTGCCATCCGTCCACACAACGGCTWTTTGAGGGACTGCGGATACCAGTGACAGTGTAGCATGAAATATTTATCAGYTCTTATAATTGAGTGTCGGTGTGATTCCGTTCCCAAAAAAAAAAAACGRTGAAGCGCGAAAGACGGGAACGAAGTGGATCCGTYGAAACTTCCGTCGAAACACCACACCTCACCTCACAYGTTGGTTGGCCCWGGGACGACWGGGAATCSCGGTCACCGAACCAGCATCGCRGGAATCATTTTGACGTCACACGTCTCTGTGATATTTGCCGTAGCTGCCGGTTGGTTTATCGGAGTGTGTATGTGGATGGCATTTTCCACGCTACTTTGCATCGGACGAGCGCAACCTGACGAGTCCCTGCCCACACTCATACTATTCG--CGTGAAAAACGGTAGAGCGAATCCTTCCGTTTTCAATTAGGACTGTGACATTTGTTTCGACGTTTCTTGTGCGCTCGTGTGTGTGTGTGTGTG--------------------TGTGTGTGTRGTGCTTTTTGGAACAGGAAAGGCAAAAACCATGATGCGACGTCGTTATGACAAACGCTTYAGATGATCGGATTGTGGTTTGCTGGAAGGATTATCTTGCAAAGCGGTTGAAGGATTCATAGCAATCCGAGCACAA
>AA0067-C
CCTTTCTTCCAGCCACCTTTTTTCTAATCTTTTTGCCATTTTTGCATTTTTTTATAATCGGATTAGATGAACTAAACCCGAAATTAATAAGAATTCCGCTTCGGAAGATATTACGGCAGCCATCATTAGGAGGGARAGAAAACAGTAAAACAATTTCCCGCGGTCAATGAGTACTTCAGATACACCATTGAAAGCTGAAAGCTCATCAGCGAGAACGGGGCTCAAATCTACGACGACTATGATGATAAAGCTATTTTCTGCCAATTCTGCAACTTTCGCAAAAAAA--GAAAAAAAGACTCAAGAGC-----GTTGTGACAACTGTGTGCGAAAGAGGATGATTTCGGAAAAGGTTGCACACACATACAYACACGG--GCAAACACACTCAGTGCACATGGTGGACGTAAATGGGAATGCTATTTTTATCTATTAGAAGCATGAATTATTGATGAAACATGCTGATAATCTTTCTCCCRGCCCCGGCATTGCCCCGTTTGCAGTCCGRCGAGACCMGCGCCATCTGCCATCCGTCCACACAACGGCTKTTTGAGGGACTGCGGATACCAGTGACAGTGTAGCATGAAATATTTATCAGTTCTTATAATTGAGTGTCGGTGTGATTCCGTTCCCAAARAAAAAAAACGGTGAAGCGCGAAAGACGGGAACGAAGTGGATCCGTCGAAACTTCCGTCGAAACACCACACCTCACCTCACAYGTTGGTTGGCSCWGGGACGACWGGGAATCSCGGTCACCGAACCAGCATCGCRGGAATCATTTTGACGTCACACGTCTCTGTGATATTTGCCGTAGCTGCCGGTTGGTTTATCGRAGTGTGTATGTGGATGGCATTTTCCACGCTACTTTGCATCGGACGAGCGCAACCTGACGAGTCCCTGCCCACACTCATACTATTCG--CGTGAAAAACGGTAGAGCGAATCCTTCCGTTTTCAATTAGGACYGTGACATTTGTTTCGACGTTTCTTGTGCGCTCGTGTGTGTGTGTGTGTG--------------------TGTGTGTGTAGTGCTTTTTGGAACAGGAAAGGCAAAAACCATGATGCGACGTCGTTWTGACAAACGCTTCAGATGATCGGATTGTGGTTTGCTGGAAGGATTATCTTGCAAAGCGGTTRAAGGATTCATAGCAATCCGAGCACAA
>AA0068-C
CCTTCCTTCMWGYCATYTTTTTTCAAATCTATTTGCCATTTTTGCATTTTTTTATAATCGGATTAGATGAACTAAAGCCGAAATTARTAAGAATTYCRCTTCGGAAGGTATTACRSCAGYCATCATTAGGAGGGAGAGAAAACAGTAAAACAATTTCCCGYGGTCAATGAGTACTTSAGATACACCATYGAARGCTGAAAGCTCATCAGCGAGAACGGGGCTCAAATCTACGACGACTATGATGATAAAGCTATTTTCTGCCAATTCTGCAACTTTCGCAAAAAAR--GAAAAAATGACTCAAGAGC-----GTTGCGACAACTGTGTGCGAAAGAGGATGATTTCGGAAAAGRTKGCACACACATACACACACGG--GCAAACACACTCAGTGCACATGGTGGACGTAAATGGGAATGCTATTTTTATCTATTAGAAGCATGAATTATTGATGAAACATGCTGATAATCTTTCTCCCRGCCCCGRCATTGCCCCGTTTGCAGTCCGGCGAGACCCGCGCCATCTGCCATCCGTCCACACAACGGCTTTTTGAGGGACTGCGGATACCAGTGACAGTGTAGCATGAAATATTTATCAGTTCTTATAATTGAGTGTCGGTGTGATTCCGTTCCCAAARAAAAAAAACGRTGAAGCGCGAAAGACGGGAACGAAGTGGATCCGWCGAAACTTCCGTCGAAACACCACACCTCACCTCACATGTTGGTTGGCCCTGGGACGACAGGGAATCCCGGTCACCGAACCAGCATCGCGGGAATCATTTTGACGTCACACGTCTCTGTGATATTTGCYGTAGCTGCCGGTTGGTTTATCGGAGTGTGTGTGTGGATGGCATTTTCCACGCTACTTTGCATCGGACGAGCGCAACCTGACKAGTCCCTGCCCACACTCATACTATTCG--CGTGAAAAACGGTAGAGCGAATCCTTCCGTTTTCAATTAGGACTGTGACATTTGTTTCGACGTTTCTTGTGCGCTCGTGTGTGTGTGTRTGTG--------------------TGTGTGTGTAGTGCTTTTTGGAACAGGAAAGGCAAAAACCATGATGCGACGTCGTTWTGACAAACGCTTCAGATGATCGGATTGTGGTTTGCTGGAAGGATTATCTTGCAAAGCGGTTGAAGGATTCATAGCAATCCGAGCACAA
>AA0073-C
CCTTYCTTYCAGYCAYYTTTTTTCWAATCTWTTTGCCATTTTTGCATTTTTTTATAATCGGATTAGATGAACTAAASCCGAAATTAATAAGAATYMCGMTTCGGAAGRTATTACGSCAGCCATCATTAGRAGGGAGAGAAAACAGTAAAACAATTTCCCGSGGTCAATGAGTACTYSAGATACACCATYGAAAGCTGAAAGCTCATCAGCGAGAACGGGGCTCAAATCTACGACGACTATGATGATAAAGCTATTTTCTGCCAATTCTGCAACTTTCGCAAAAAAR--GAAAAAAWGACTCAAGAGC-----GTTGYGACAACTGTGTGCRAAAGAGGATGATTTCGGAAAARGTTGCACACACATACACACACGG--GCAAACACACTCAGTGCACATGGTRGACGTAAATGGGAATGCTATTTTKATCTATTAGAAGCATGAATTATTGATGAAACATGCTGATAATCTTTCTCCCRGCCCYGGCATTGCCCCGTTTGCAGTCCGRCGAGACCCGCGCCATCTGCCATCCGTCCACACAACGGCTTTTTGAGGGACTGCGGATACCAGTGACAGTGTAGCATGAAATATTTATCAGTTCTTATAATTGAGTGTCGGTGTGATTCCGTTCCCAAARAAAAAAAACGRTGAAGCGCGAAAGACGGGAACGAAGTGGATCCGTCGAAACTTCCGTCGAAACACCACACCTCACCTCACAYGTTGGTTGGCMCWGGGACGACAGGGAATCSCGGTCACCGAACCAGCATCGCGGGAATCATTTTGACGTCACACGTCTCTGTGATATTTGCCGTAGCTGCCGGTTGGTTTATCGGAGTGTGTRTGTGGATGGCATTTTCCACGCTACTTTGCATCGGACGAGCGCAACCTGACGAGTCCCTGCCCACACTCATACTATTCG--CGTGAAAAACGGTAGAGCGAATCCTTCCGTTTTCAATTAGGACYGTGACATTTGTTTCGACGTTTCTTGTGCGCTCGTGTGTGTGTGTGTGTG--------------------TGTGTGTGTAGTGSTTTTTGGAACAGGAAAGGCAAAAACCATGATGCGACGTCGTTWTGACAAACGCTTCAGATGATCGGATTGTGGTTTGCTGGAAGGATTATCTTGCAAAGCGGTTGAAGRATTCATAGCAATCCGAGCACAA
>AA0074-C
CCTTTCTTCCAGCCACCTTTTTTCTAATCTTTTTGCCATTTTTGCATTTTTTTATAATCGGATTAGATGAACTAAACCCGAAATTMATAAGAATTCCGCTTCGGAAGATATTACGGCAGCCATCATTAGGAGGGAGAGAAAACAGTAAAACAATTTCCCGCGGTCAATGAGTACTTCAGATACACCATTGAAAGCTGAAAGCTCATCAGCGAGAACGGGGCTCAAATCTACGACGACTATGATGATAAAGCTATTTTCTGCCAATTCTGCAACTTTCGCAAAAAAA--GAAAAAAAGACTCAAGAGC-----GTTGTGACAACTGTGTGCGAAAGAGGATGATTTCGGAAAAGGTTGCACACACATACAYACACGG--GCAAACACACTCAGTGCACATGGTGGACGTAAATGGGAATGCTATTTTTATCTATTAGAAGCATGAATTATTGATGAAACATGCTGATAATCTTTCTCCCRGCCCCGGCATTGCCCCGTTTGCAGTCCGRCGAGACCCGCGCCATCTGCCATCCGTCCACACAACGGCTKTTTGAGGGACTGCGGATACCAGTGACAGTGTAGCATGAAATATTTATCAGTTCTTATAATTGAGTGTCGGTGTGATTCCGTTCCCAAARAAAAAAAACGGTGAAGCGCGAAAGACGGGAACGAAGTGGATCCGTCGAAACTTCCGTCGAAACACCACACCTCACCTCACAYGTTGGTTGGCCCWGGGACGACWGGGAATCSCGGTCACCGAACCAGCATCGCRGGAATCATTTTGACGTCACACGTCTCTGTGATATTTGCCGTAGCTGCCGGTTGGTTTATCGRAGTGTGTATGTGGATGGCATTTTCCACGCTACTTTGCATCGGACGAGCGCAACCTGACGAGTCCCTGCCCACACTCATACTATTCG--CGTGAAAAACGGYAGAGCGAATCCTTCCGTTTTCAATTAGGMCTGTGACATTTGTTTCGACGTTTCTTGTRCRCTCGTGTGTGTGTGTGTGTG--------------------TGTGTGTGTAGTGCTTTTTGGAACAGGAAAGGCAAAAACCATGATGCGACGTCGTTATGACAAACGCTTCAGATGATCGGATTGTGGTTTGCTGGAAGGATTATCTTGCAAAGCGGTTGAAGGATTCATAGCAATCCGAGCACAA
>AA0075-C
CCTTTCTTCCAGYCAYCTTTTTTCAAATCTATTTGCCATTTTTGCATTTTTTTAYAATCGGATTAGATGAACTAWAGCCGAAATTAATAAGAATTCCGCTTCGGAAGGTATTACGGCAGCCATCATTAGGAGGGAGAGAAAACAGTAAAACAATTTCCCGGGGTCAATGAGTACTTCAGATACACCATCGAAAGCTGAAAGCTCATCAGCGAGAACGGGGCTCAAATCTACGACGACTATGATGATAAAGCTATTTTCTGCCAATTCTGCAACTTTCGCAAAAAAG--GAAAAAATGACTCAAGAGC-----GTTGCGACAACTGTGTGCGAAAGAGGATGATTTCGRAAAAGGTTGCACACACATAYACACACGG--KCAAACACACTCWGTGCACATGGTGGACGTAAATGGGAATGCTATTTTTATCTATTAGAAGCATGAATTATTGATGAAACATGCTGATAATCTTTCTCCCGGCCCCGGCRTTGCCCCGTTTGCAGTCCGGCGAGACCCGCGCCATCTGCCRTCCGTCCACACAACGGCTKTTTGAGGGACTGCGGATACCAGTGACAGTGTAGCATGAAATATTTATCAGTTCTTATAATTGAGTGTCGGTGTGATTCCGTTCCCAAARAAAAAAAACGRTGAAGCGCGAAAGACGGGAACGAAGTGGATCCGTCGAAACTTCCGTCGAAACACCACACCTCACCTCACAYGTTGGTTGGCCCWGGGACGACWGGGAATCSCGGTCACCGAACCAGCATCGCRGGAATCATTTTGACGTCACACGTCTCTGTGATATTTGCCGTAGCTGCCGGTTGGTTTATCGGAGTGTGTATGTGGATGGCATTTTCCACGCTACTTTGCATCGGACGAGCGCAACCTGACGAGTCCCTGCCCACACTCATACTATTCG--CGTGAAAAACGGTAGAGCGAATCCTTCCGTTTTCAATTAGGACTGTGACATTTGTTTCGACGTTTCTTGTGCGCTCGTGTGTGTGTGTGTGTG--------------------TGTGTGTGTAGTGCTTTTTGGAACAGGAAAGGCAAAAACCATGATGCGACGTCGTTATGACAAACGCTTCAGATGATCGGATTGTGGTTTGCTGGAAGGATTATCTTGCAAAGCGGTTGAAGGATTCATAGCAATCCGAGCACAA
>AA0076-C
CCTTTCTTCCAGYCAYCTTTTTTCWAATCTWTTTGCCATTTTTGCATTTTTTTATAATCGGATTAGATGAACTAAASCCGAAATTAATAAGAATTCCGCTTCGGAAGRTATTACGGCAGCCATCATTAGGAGGGAGAGAAAACAGTAAAACAATTTCCCGSGGTCAATGAGTACTTCAGATACACCATYGAAAGCTGAAAGCTCATCAGCGAGAACGGGGCTCAAATCTACGACGACTATGATGATAAAGCTATTTTCTGCCAATTCTGCAACTTTCGCAAAAAAR--GAAAAAAWGACTCAAGAGC-----GTTGYGACAACTGTGTGCGAAAGAGGATGATTTCGGAAAAGGTTGCACACACATAYAYACACGG--GCAAACACACTCAGTGCACATGGTGGACGTAAATGGGAATGCTATTTTTATCTATTAGAAGCATGAATTATTGATGAAACATGCTGATAATCTTTCTCCCRGCCCCGGCRTTGCCCCGTTTGCAGTCCGRCGAGACCCGCGCCATCTGCCATCCGTCCACACAACGGCTRTTTGAGGGACTGCGGATACCAGTGACAGTGTAGCATGAAATATTTATCAGTTCTTATAATTGAGTGTCGGTGTGATTCCGTTCCCAAAAAAAAAAAACGGTGAAGCGCGAAAGACGGGAACGAAGTGGATCCGTCGAAACTTCCGTCGAAACACCACACCTCACCTCACACGTTGGTTGGCRCAGGGRCGACWGGGAATCGCGGTCACCGAACCAGCATCGCAGGAATCATTTTGACGTCACACGTCYCTGTGATATTTGCCGTAGCTGCCGGTTGGTTTATCGRAGTGTGTRTGTGGATGGCATTTTCMACGCTACTTTGCATCGGACGAGCGCAACCTGACGAGTCCCTGCCCACACYCRTACTATTCG--CGTGAAAAACGGTAGAGCGAATCCTTCCGTTTTCAATTAGGACYGTGACATTTGTTTCGACGTTTCTTGTGCGCTCGTGTGTGTGTRTGTGTG--------------------TGTGTGTGTAGTGCTTTTTGGAACAGGAAAGGCAAAAACCATGATGCGACGTCGTTWTGACAAACGCTTCAGATGATCGGATTGTGGTTTGCTGGAAGGATTATCTTGCAAAGCGGTTRAAGGATTCATAGCAATCCGAGCACAA
>AA0077-C
CCTTTCTTCCAGCCACCTTTTTTCWAATCTWTTTGCCATTTTTGCATTTTTTTATAATCGGATTAGATGWACTAAASCCGAAATTAATAAGAATTMCGMTTCGGAAGGTATTACGGCAGCCATCATTAGGAGGGAGAGAAAACAGTAAAACAATTTCCCGKGGTCAATGAGTACTTCAGATACACCATCGAARGCTGAAAGCTCATCAGCGAGAACGGGGCTCAAATCTACGACGACTATGATGATAAAGCTATTTTCTGCYAATTCTGCAACTTTCGCAAAAAAR--GAAAAAAWGACTCAAGAGC-----GTTGYGACAACTGTGTGCGAAAGAGGATGATTTCGGAAAAGRTKGCACACACATACACACACGG--GCAAACACACTCAGTGCACATGGTGGACGTAAATGGGAATGCTATTTTTATCTATTAGAAGCATGAATTATTGATGAAACATGCTGATAATCTTTCTCCCGGCCCCGGCATTGCCCCGTTTGCAGTCCGGCGAGACCCGCGCCATCTGCCATCCGTCCACACAACGGCTTTTTGAGGGACTGCGGATACCAGTGACAGWGTAGCATGAAATATTTATCAGTTCTTATAATTGAGTGTCGGTGTGATTCCGTTCCCAAAGAAAAAAAACGGTGAAGCGCGAAAGACGGGAACGAAGTGGATCCGTCGAAACTTCCGTCGAAACACCACACCTCACCTCACATGTTGGTTGGCCCTGGGACGACAGGGAATCCCGGTCACCGAACCAGCATCGCGGGAATCATTTTGACGTCACACGTCTCTGTGATATTTGCYGTAGCTGCCGGTTGGTTTATCGGAGTGTGTRTGTGGATGGCATTTTCCACGCTACTTTGCATCGGACGAGCGCAACCTGACKAGTCCCTGCCCACACTCATACTATTCG--CGTGAAAAACGGTAGAGCGAATCCTTCCGTTTTCAATTAGGACTGTGACATTTGTTTCRACGTTTCTTGTGCRCTCGTGTGTGTGTGTRTGTR--------------------TGTGTGTGTAGTGGTTTTTGGAACAGGAAAGGCAAAAACCATGATGCGACGTCGTTWTGACAAACGCTTCAGATGATCGGATTGTGGTTTGCTGGAAGGATTAWCTTGCAAAGCGGTTRAAGGATTCATAGCAATCCGAGCACAA
>AA0080-C
CCTTYCTTCCAGCCACYTTTTTTCWAATCTWTTTGCCATTTTTGCATTTTTTTATAATCGGATTAGATGAACTAAASCCGAAATTAATAAGAATTCCGCTTCGGAAGRTATTACGGCAGCCATCATTAGGAGGGAGAGAAAACAGTAAAACAATTTCCCGSGGTCAATGAGTACTTCAGATACACCATYGAAAGCTGAAAGCTCATCAGCGAGAACGGGGCTCAAATCTACGACGACTATGATGATAAAGCTATTTTCTGCCAATTCTGCAACTTTCGCAAAAAAR--GAAAAAAWGACTCAAGAGC-----GTTGYGACAACTGTGTGCGAAAGAGGATGATTTCGGAAAAGGTTGCACACACATACACACACGG--GCAAACACACTCAGTGCACATGGTGGACGTAAATGGGAATGCTATTTTTATCTATTAGAAGCATGAATTATTGATGAAACATGCTGATAATCTTTCTCCCGGCCCCGGCRTTGCCCCGTTTGCAGTCCGGCGAGACCCGCGCCATCTGCCATCCGTCCACACAACGGCTTTTTGAGGGACTGCGGATACCAGTGACAGTGTAGCATGAAATATTTATCAGTTCTTATAATTGAGTGTCGGTGTGATTCCGTTCCCAAARAAAAAAAACGRTGAAGCGCGAAAGACGGGAACGAAGTGGATCCGTCGAAACTTCCGTCGAAACACCACACCTCACCTCACAYGTTGGTTGGCCCWGGGACGACWGGGAATCSCGGTCACCGAACCAGCATCGCRGGAATCATTTTGACGTCACACGTCTCTGTGATATTTGCCGTAGCTGCCGGTTGGTTTATCGGAGTGTGTATGTGGATGGCATTTTCCACGCTACTTTGCATCGGACGAGCGCAACCTGACGAGTCCCTGCCCACACTCATACTATTCG--CGTGAAAAACGGTAGAGCGAATCCTTCCGTTTTCAATTAGGACYGTGACATTTGTTTCGACGTTTCTTGTGCGCTCGTGTGTGTGTGTGTGTG--------------------TGTGTGTGTAGTGCTTTTTGGAACAGGAAAGGCAAAAACCATGATGCGACGTCGTTWTGACAAACGCTTCAGATGATCGGATTGTGGTTTGCTGGAAGGATTATCTTGCAAAGCGGTTGAAGGATTCATAGCAATYCGAGCACAA
>AA0087-C
CCTTYCTTCWARCCATYTTTTTTYWAATCTATTTGCCATTTTTGCATTTTTTTATAATCGGATTAGATGWACTAAAGCCGAAATTAATAAGAATTWCRMTTCGGAAGRTATTACRSCAGYCATCATTAGGAGGGAGAGAAAACAGTAAAACAATTTCCCGCGGTCAATGAGTACTTSAGATACACCATYGAARGCTGAAAGCTCATCAGCGAGAACGGGGCTCAAATCTACGACGACTATGATGATAAAGCTATTTTCTGCCAATTCTGCAACTTTCGCAAAAAAA--GAAAAAATGACTCAAGAGC-----GTTGCGACAACTGTGTGCGAAAGAGGATGATTTCGGAAAAGRTKGCACACACATACACACACGG--GCAAACACACTCAGTGCACATGGTGGACGTAAATGGGAATGCTATTTTTATCTATTAGAAGCATGAATTATTGATGAAACATGCTGATAATCTTTCTCCCAGCCCCGACATTGCCCCGTTTGCAGTCCGGCGAGACCCGCGCCATCTGCCATCCGTCCACACAACGGCTWTTTGAGGGACTGCGGATACCAGTGACAGTGTAGCATGAAATATTTATCAGTTCTTATAATTGAGTGTCGGTGTGATTCCGTTCCCAAAGAAAAAAAACGRTGAAGCGCGAAAGACGGGAACGAAGTGGATCCGWCGAAACTTCCGTCGAAACACCACACCTCACCTCACATGTTGGTTGGCCCTGGGACGACAGGGAATCCCGGTCACCGAACCAGCATCGCGGGAATCATTTTGACGTCACACGTCTCTGTGATATTTGCYGTAGCTGCCGGTTGGTTTATCGGAGTGTGTRTGTGGATGGCATTTTCCACGCTACTTTGCATCGGACGAGCGCAACCTGACKAGTCCCTGCCCACACTCATACTATTCG--CGTGAAAAACGGTAGAGCGAATCCTTCCGYTTTCAATTAGGACTGTGACATTTGTTTCGACGTTTCTTGTGCGCTCGTGTGTGTGTGTGTGTG--------------------TGTGTGTGTAGTGCTTTTTGGAACAGGAAAGGCAAAAACCATGATGCGACGTCGTTATGACAAACGCTTCAGATGATCGGATTGTGGTTTGCTGGAAGGATTATCTTGCAAAGCGGTTGAAGGATTCATAGCAATCCGAGCACAA
>AA0088-C
CCTTYCTTCCAGCCACYTTTTTTCWAATCTWTTTGCCATTTTTGCATTWTTTTATAATCGGATTAGATGAACTAAASCCGAAATTAATAAGAATTCCGCTTCGGAAGRTATTACGGCAGCCATCATTAGGAGGGARAGAAAACAGTAAAACAATTTCCCGSGGTCAATGAGTACTTCAGATACACCATYGAAAGCTGAAAGCTCATCAGCGAGAACGGGGCTCAAATCTACGACGACTATGATGATAAAGCTATTTTCTGCCAATTCTGCAACTTTCGCAAAAAAR--GAAAAAATGACTCAAGAGC-----GTTGCGACAACTGTGTGCGAAAGAGGATGATTTCGGAAAAGGTTGCAYACACATACAYACACGG--RCAAACACACTCAGTGCACATGGTGGACGTAAATGGGAATGCTATTTTTATCTATTAGAAGCATGAATTATTGATGAAACATGCTGATAATCTTTCTCCCGGCCCCGGCRTTGCCCCGTTTGCAGTCCGGCGAGACCCGCGCCATCTGCCATCCGTCCACACAACGGCTATTTGAGGGACTGCGGATACCAGTGACAGTGTAGCATGAAATATTTATCAGTTCTTATAATTGAGTGTCGGTGTGATTCCGTTCCCAAAAAAAAAAAAMGRTRAMGCGCGAAAGACGGGAACGAAGTGGATCCGTCGAAACTTCCGTCGAAACACCACACCTCACCTCACACGTTGGTTGGCCCAGGGACGACTGGGAATCGCGGTCACCGAACCAGCATCGCRGGAATCATTTTGACGTCACACGTCTCTGTGATATTTGCCGTAGCTGCCGGTTGGTTTATCGGAGTGTGTATGTGGATGGCATTTTCCACGCTACTTTGCATCGGACGAGCGCAACCTGACGAGTCCCTGCCCACACTCATACTATTCG--CGTGAAAAACGGTAGAGCGAATCCTTCCGTTTTCAATTARGACTGTGACATTTGTTTCGACGTTTCTTGTGCGCTCGTGTGTGTGTGTRTGTG--------------------TGTGTGTGTAGTGCTTTTTGGAACAGGAAAGGCAAAAACCATGATGCGACGTCGTTATGACAAACGCTTCAGATGATCGGATTGTGGTTTGCTGGAAGGATTATCTTGCAAAGCGGTTGAAGGATTCATAGCAATCCGAGCACAA
>AA0089-C
CCTTTCTTCYARCCAYCTTTTTTCWAATCTWTTTGCCATTTTTGCATTTTTTTATAATCGGATTAGATGWACTAAASCCGAAATTAATAAGAATTMCGMTTCGGAAGRTATTACGGCAGCCATCATTAGGAGGGAGAGAAAACAGTAAAACAATTTCCCGYGGTCAATGAGTACTTCAGATACACCATYGAARGCTGAAAGCTCATCAGCGAGAACGGGGCTCAAATCTACGACGACTATGATGATAAAGCTATTTTCTGCCAATTCTGCAACTTTCGCAAAAAAR--RAAAAAAWGACTCAAGAGC-----GTTGYGACAACTGTGTGCGAAAGAGGATGATTTCGGAAAAGRTKGCACACACATACAYACACGG--GCAAACACACTCAGTGCACATGGTGGACGTAAATGGGAATGCTATTTTTATCTATTAGAAGCATGAATTATTGATGAAACATGCTGATAATCTTTCTCCCAGCCCCGRCATTGCCCCGTTTGCAGTCCGGCGAGACCMGCGCCATCTGCCATCCGTCCACACAACGGYTTTTTGAGGGACTGCGGATACCAGTGACAGTGTAGCATGAAATATTTATCAGTTCTTATAATTGAGTGTCGGTGTGATTCCGTTCCCAAARAAAAAAAACGRTGAAGCGCGAAAGACGGGAACGAAGTGGATCCGACGAAACTTCCGTCGAAACACCACACCTCACCTCACACGTTGGTTGGCCCAGGGACGACAGGGAATCGCGGTCACCGAACCAGCATCGCGGGAATCATTTTGACGTCACACGTCTCTGTGATATTTGCCGTAGCTGCCGGTTGGTTTATCGGAGTGTGTATGTGGATGGCATTTTCCACGCTACTTTGCATCGGACGAGCGCAACCTGACGAGTCCCTGCCCACACTCATACTATTCG--CGTGAAAAACGGTAGAGCGAATCCTTCCGTTTTCAATTAGGACTGTGACAKTTGTTTCGACGTTTCTTGTGCGCTCGTGTGTGTGTGTRTGTG--------------------TGTGTGTGTAGTGCTTTTTGGAACAGGAAAGGCAAAAACCATGATGCGACGTCGTTWTGACAAACGCTTCAGATGATCGGATTGTGGTTTGCTGGAAGGATTATCTTGCAAAGCGGTTGAAGGATTCATAGCAATCCGAGCACAA
>AA0090-C
CCTTTCTTCMAGCCACCTTTTTTCWAATCTWTTTGCCATTTTTGCATTTTTTTAYAATCGGATTAGATGAACTAWAGCCGAAATTARTAAGAATTCCGCTTCGGAAGGTATTACGGCAGCCATCATTAGGAGGGAGAGAAAACAGTAAAACAATTTCCCGKGGTCAATGAGTACTTCAGATACACCATCGAARGCTGAAAGCTCATCAGCGAGAACGGGGCTCAAATCTACGACGACTATGATGATAAAGCTATTTTCTGCCAATTCTGCAACTTTCGCAAAAAAR--GAAAAAAWGACTCAAGAGC-----GTTGYGACAACTGTGTGCGAAAGAGGATGATTTCGRAAAAGGTTGCACACACATACACACACGG--KCAAACACACTCWGTGCACATGGTGGACGTAAATGGGAATGCTATTTTTATCTATTAGAAGCATGAATTATTGATGAAACATGCTGATAATCTTTCTCCCGGCCCCGGCATTGCCCCGTTTGCAGTCCGGCGAGACCCGCGCCATCTGCCATCCGTCCACACAACGGCTTTTTGAGGGACTGCGGATACCAGTGACAGTGTAGCATGAAATATTTATCAGTTCTTATAATTGAGTGTCGGTGTGATTCCGTTCCCAAARAAAAAAAACGGTGAAGCGCGAAAGACGGGAACGAAGTGGATCCGTCGAAACTTCCGTCGAAACACCACACCTCACCTCACAYGTTGGTTGGCCCWGGGACGACWGGGAATCSCGGTCACCGAACCAGCATCGCGGGAATCATTTTGACGTCACACGTCTCTGTGATATTTGCCGTAGCTGCCGGTTGGTTTATCGGAGTGTGTRTKTGGATGGCATTTTCCACGCTACTTTGCATCGGACGAGCGCAACCTGACGAGTCCCTGCCCACACTCATACTATTCG--CGTGAAAAACGGTAGAGCGAATCCTTCCGTTTTCAATTAGGACTGTGACATTTGTTTCGACGTTTCTTGTGCGCTCGTGTGTGTGTGTGTGTG--------------------TGTGTGTGTRGTGSTTTTTGGAACAGGAAAGGCAAAAACCATGATGCGACGTCGTTATGACAAACGCTTCAGATGATCGGATTGTGGTTTGCTGGAAGGATTATCTTGCAAAGCGGTTGAAGGATTCATAGCAATCCGAGCACAA
>AA0091-C
CCTTTCTTCMAGCCACCTTTTTTCTAATCTTTTTGCCATTTTTGCATTTTTTTATAATCGGATTAGATGAACTAAASCCGAAATTARTAAGAATTCCGCTTCGGAAGRTATTACGGCAGCCATCATTAGGAGGGAGAGAAAACAGTAAAACAATTTCCCGKGGTCAATGAGTACTTCAGATACACCATCGAARGCTGAAAGCTCATCAGCGAGAACGGGGCTCAAATCTACGACGACTATGATGATAAAGCTATTTTCTGCCAATTCTGCAACTTTCGCAAAAAAR--GAAAAAAWGACTCAAGAGC-----GTTGYGACAACTGTGTGCGAAAGAGGATGATTTCGGAAAAGGTTGCACACACATAYACACACGG--GCAAACACACTCAGTGCACATGGTGGACGTAAATGGGAATGCTATTTTTATCTATTAGAAGCATGAATTATTGATGAAACATGCTGATAATCTTTCTCCCGGCCCCGGCRTTGCCCCGTTTGCAGTCCGGCGAGACCCGCGCCATCTGCCATCCGTCCACACAACGGCTWTTTGAGGGACTGCGGATACCAGTGACAGTGTAGCATGAAATATTTATCAGTTCTTATAATTGAGTGTCGGTGTGATTCCGTTCCCAAARAAAAAAAACGGTGAAGCGCGAAAGACGGGAACGAAGTGGATCCGTCGAAACTTCCGTCGAAACACCACACCTCACCTCACAYGTTGGTTGGCMCWGGGRCGACAGGGAATCSCGGTCACCGAACCAGCATCGCRGGAATCATTTTGACGTCACACGTCYCTGTGATATTTGCCGTAGCTGCCGGTTGGTTTATCGGAGTGTGTRTGTGGATGGCATTTTCMACGCTACTTTGCATCGGACGAGCGCAACCTGACGAGTCCCTGCCCACACYCRTACTATTCG--CGTGAAAAACGGTAGAGCGAATCCTTCCGTTTTCAATTAGGACTGTGACATTTGTTTCGACGTTTCTTGTGCGCTCGTGTGTGTGTRTGTGTG--------------------TGTGTGTGTAGTGCTTTTTGGAACAGGAAAGGCAAAAACCATGATGCGACGTCGTTATGACAAACGCTTCAGATGATCGGATTGTGGTTTGCTGGAAGGATTATCTTGCAAAGCGGTTGAAGGATTCATAGCAATCCGAGCACAA
>AA0097-C
CCTTCSTTYMAGYCACTTTTTTTCAAATCTATTTGCCATTTTTGCATTTTTTTATAATCGGATTAGATGAACTAAAGCCGAAATTAATAAGAATYWCRMTTCGGAAGGTATTACRCCAGYCATCATTAGRAGGGAGAGAAAACAGTAAAACAATTTCCCGCGGTCAATGAGTACTYGAGATACACCATCGAARGCTGAAAGCTCATCAGCGAGAACGGGGCTCAAATCTACGACGACTATGATGATAAAGCTATTTTCTGCCAATTCTGCAACTTTCGCAAAAAAR--GAAAAAATGACTCAAGAGC-----GTTGCGACAACTGTGTGCRAAAGAGGATGATTTCGGAAAARGTTGCACACACATAYACACACGG--GCAAACACACTCAGTGCACATGGTGGACGTAAATGGGAATGCTATTTTTATCTATTAGAAGCATGAATTATTGATGAAACATGCTGATAATCTTTCTCCCGGCCCCGGCRTTGCYCCGTTTGCAGTCCGGCGAGACCCGCGCCATCTGCCATCCGTCCACACAACGGCTTTTTGAGGGACTGCGGATACCAGTGACAGTGTAGCATGAAATATTTATCAGTTCTTATAATTGAGTGTCGGTGTGATTCCGTTCCCAAAAAAAAAAAACGRTGAAGCGCGAAAGACGGGAACGAAGTGGATCCGTCGAAACTTCCGTCGAAACACCACACCTCACCTCACAYGTTGGTTGGCCCWGGGACGACAGGGAATCSCGGTCACCGAACCAGCATCGCGGGAATCATTTTGACGTCACACGTCTCTGTGATATTTGSCGTAGCTGCCGGTTGGTTTATCGGAGTGTGTRTGTGGATGGCATTTTCCACGCTACTTTGCATCGGACGAGCGCAACCTGACGAGTCCCTGCCCACACTCATACTATTCG--CGTGAAAAACGGTAGAGCGAATCCTTCCGTTTTCAATTAGGACYGTGACATTTGTTTCGAMGTTTCTTGTGCGCTCGTGTGTGTGTGTGTGTG--------------------TGTGTGTGTAGTGSTTTTTGGAACAGGAAAGGCAAAAACCATGATGCGACGTCGTTATGACAAACGCTTCAGATGATCGGATTGTGGTTTGCTGGAAGGATTATCTTGCAAAGCGGTTGAAGGATTCATAGCAATCCGAGCACAA
>AA0098-C
CCTTTCTTCMAGCCACCTTTTTTCTAATCTTTTTGCCATTTTTGCATTTTTTTATAATCGGATTAGATGAACTAAASCCGAAATTARTAAGAATTCCGCTTCGGAAGRTATTACGGCAGCCATCATTAGGAGGGAGAGAAAACAGTAAAACAATTTCCCGYGGTCAATGAGTACTYSAGATACACCATYGAARGCTGAAAGCTCATCAGCGAGAACGGGGCTCAAATCTACGACGACTATGATGATAAAGCTATTTTCTGCCAATTCTGCAACTTTCGCAAAAAAR--GAAAAAAWGACTCAAGAGC-----GTTGYGACAACTGTGTGCRAAAGAGGATGATTTCGGAAAARGTTGCACACACATAYACACACGG--GCAAACACACTCAGTGCACATGGTGGACGTAAATGGGAATGCTATTTTTATCTATTAGAAGCATGAATTATTGATGAAACATGCTGATAATCTTTCTCCCGGCCCCGGCATTGCCCCGTTTGCAGTCCGGCGAGACCCGCGCCATCTGCCATCCGTCCACACAACGGCTTTTTGAGGGACTGCGGATACCAGTGACAGTGTAGCATGAAATATTTATCAGTTCTTATAATTGAGTGTCGGTGTGATTCCGTTCCCAAARAAAAAAAACGGTGAAGCGCGAAAGACGGGAACGAAGTGGATCCGTCGAAACTTCCGTCGAAACACCACACCTCACCTCACAYGTTGGTTGGCCCWGGGACGACWGGGAATCSCGGTCACCGAACCAGCATCGCGGGAATCATTTTGACGTCACACGTCTCTGTGATATTTGCCGTAGCTGCCGGTTGGTTTATCGGAGTGTGTRTKTGGATGGCATTTTCCACGCTACTTTGCATCGGACGAGCGCAACCTGACGAGTCCCTGCCCACACTCATACTATTCG--CGTGAAAAACGGTAGAGCGAATCCTTCCGTTTTCAATTAGGACYGTGACATTTGTTTCGACGTTTCTTGTGCGCTCGTGTGTGTGTGTGTGTG--------------------TGTGTGTGTAGTGSTTTTTGGAACAGGAAAGGCAAAAACCATGATGCGACGTCGTTATGACAAACGCTTCAGATGATCGGATTGTGGTTTGCTGGAAGGATTATCTTGCAAAGCGGTTGAAGRATTCATAGCAATCCGAGCACAA
>AA0099-C
CCTTYCTTCCAGCCACYTTTTTTCWAATCTWTTTGCCATTTTTGCATTTTTTTATAATCGGATTAGATGAACTAAASCCGAAATTAATAAGAATTCCGCTTCGGAAGGTATTACGGCAGCCATCATTAGGAGGGAGAGAAAACAGTAAAACAATTTCCCGGGGTCAATGAGTACTTCAGATACACCATCGAAAGCTGAAAGCTCATCAGCGAGAACGGGGCTCAAATCTACGACGACTATGATGATAAAGCTATTTTCTGCYAATTCTGCAACTTTCGCAAAAAAR--GAAAAAAWGACTCAAGAGC-----GTTGYGACAACTGTGTGCGAAAGAGGATGATTTCGGAAAAGGTTGCACACACATACACACACGG--GCAAACACACTCAGTGCACATGGTGGACGTAAATGGGAATGCTATTTTTATCTATTAGAAGCATGAATTATTGATGAAACATGCTGATAATCTTTCTCCCGGCCCCGGCRTTGCCCCGTTTGCAGTCCGGCGAGACCCGCGCCATCTGCCATCCGTCCACACAACGGCTTTTTGAGGGACTGCGGATACCAGTGACAGTGTAGCATGAAATATTTATCAGTTCTTATAATTGAGTGTCGGTGTGATTCCGTTCCCAAARAAAAAAAACGGTGAAGCGCGAAAGACGGGAACGAAGTGGATCCGTCGAAACTTCCGTCGAAACACCACACCTCACCTCACAYGTTGGTTGGCMCWGGGRCGACAGGGAATCSCGGTCACCGAACCAGCATCGCRGGAATCATTTTGACGTCACACGTCTCTGTGATATTTGCCGTAGCTGCCGGTTGGTTTATCGGAGTGTGTATGTGGATGGCATTTTCCACGCTACTTTGCATCGGACGAGCGCAACCTGACGAGTCCCTGCCCACACTCATACTATTCG--CGTGAAAAACGGTAGAGCGAATCCTTCCGTTTTCAATTAGGACTGTGACATTTGTTTCRACGTTTCTTGTGCGCTCGTGTGTGTGTGTGTGTG--------------------TGTGTGTGTAGTGSTTTTTGGAACAGGAAAGGCAAAAACCATGATGCGACGTCGTTATGACAAACGCTTCAGATGATCGGATTGTGGTTTGCTGGAAGGATTAWCTTGCAAAGCGGTTGAAGGATTCATAGCAATCCGAGCACAA
>AA0100-C
CCTTTCTTCCAGYCAYCTTTTTTCWAATCTWTTTGCCATTTTTGCATTTTTTTATAATCGGATTAGATGAACTAAASCCGAAATTAATAAGAATTCCGCTTCGGAAGRTATTACGGCAGCCATCATTAGGAGGGAGAGAAAACAGTAAAACAATTTCCCGSGGTCAATGAGTACTTCAGATACACCATYGAAAGCTGAAAGCTCATCAGCGAGAACGGGGCTCAAATCTACGACGACTATGATGATAAAGCTATTTTCTGCCAATTCTGCAACTTTCGCAAAAAAR--RAAAAAAWGACTCAAGAGC-----GTTGYGACAACTGTGTGCGAAAGAGGATGATTTCGGAAAAGGTTGCACACACATAYACACACGG--GCAAACACACTCAGTGCACATGGTGGACGTAAATGGGAATGCTATTTTTATCTATTAGAAGCATGAATTATTGATGAAACATGCTGATAATCTTTCTCCCGGCCCCGGCRTTGCCCCGTTTGCAGTCCGGCGAGACCCGCGCCATCTGCCATCCGTCCACACAACGGCTWTTTGAGGGACTGCGGATACCAGTGACAGTGTAGCATGAAATATTTATCAGTTCTTATAATTGAGTGTCGGTGTGATTCCGTTCCCAAARAAAAAAAACGGTGAAGCGCGAAAGACGGGAACGAAGTGGATCCGTCGAAACTTCCGTCGAAACACCACACCTCACCTCACAYGTTGGTTGGCMCWGGGRCGACAGGGAATCSCGGTCACCGAACCAGCATCGCRGGAATCATTTTGACGTCACACGTCYCTGTGATATTTGCCGTAGCTGCCGGTTGGTTTATCGGAGTGTGTRTGTGGATGGCATTTTCMACGCTACTTTGCATCGGACGAGCGCAACCTGACGAGTCCCTGCCCACACYYRTACTATTCG--CGTGAAAAACGGTAGAGCGAATCCTTCCGTTTTCAATTAGGACYGTGACATTTGTTTCGACGTTTCTTGTGCGCTCGTGTGTGTGTRTGTGTG--------------------TGTGTGTGTAGTGCTTTTTGGAACAGGAAAGGCAAAAACCATGATGCGACGTCGTTWTGACAAACGCTTCAGATGATCGGATTGTGGTTTGCTGGAAGGATTATCTTGCAAAGCGGTTGAAGGATTCATAGCAATCCGAGCACAA
>AA0101-C
CCTTTCTTCYARCCAYCTTTTTTCWAATCTWTTTGCCATTTTTGCATTTTTTTATAATCGGATTAGATGWACTAAASCCGAAATTAATAAGAATTMCGMTTCGGAAGRTATTACGGCAGCCATCATTAGGAGGGAGAGAAAACAGTAAAACAATTTCCCGYGGTCAATGAGTACTTCAGATACACCATYGAARGCTGAAAGCTCATCAGCGAGAACGGGGCTCAAATCTACGACGACTATGATGATAAAGCTATTTTCTGCCAATTCTGCAACTTTCGCAAAAAAR--GAAAAAAWGACTCAAGAGC-----GTTGYGACAACTGTGTGCGAAAGAGGATGATTTCGGAAAAGRTKGCACACACATACACACACGG--GCAAACACACTCAGTGCACATGGTGGACGTAAATGGGAATGCTATTTTTATCTATTAGAAGCATGAATTATTGATGAAACATGCTGATAATCTTTCTCCCGGCCCCGGCATTGCCCCGTTTGCAGTCCGGCGAGACCCGCGCCATCTGCCATCCGTCCACACAACGGCTTTTTGAGGGACTGCGGATRCCAGTGACAGTGTAGCATGAAATATTTATCAGTTCTTATAATTGAGTGTCGGTGTGATTCCGTTCCCAAARAAAAAAAACGGTGAAGCGCGAAAGACGGGAACGAAGTGGATCCGTCGAAACTTCCGTCGAAACACCACACCTCACCTCACAYGTTGGTTGGCCCWGGGACGACWGGGAATCSCGGTCACCGAACCAGCATCGCGGGAATCATTTTGACGTCACACGTCTCTGTGATATTTGCCGTAGCTGCCGGTTGGTTTATCGGAGTGTGTRTGTGGATGGCATTTTCCACGCTACTTTGCATCGGACGAGCGCAACCTGACGAGTCCCTGCCCACACTCATACTATTCG--CGTGAAAAACGGYAGAGCGAATCCTTCCGTTTTCAATTAGGACTGTGACATTTGTTTCGACGTTTCTTGTGCGCTCGTGTGTGTGTGTGTGTG--------------------TGTGTGTGTAGTGSTTTTTGGAACAGGAAAGGCAAAAACCATGATGCGACGTCGTTATGACAAACGCTTCAGATGATCGGATTGTGGTTTGCTGGAAGGATTATCTTGCAAAGCGGTTGAAGGATTCATAGCAATCCGAGCACAA
>AA0102-C
CCTTYCTTCYARYCAYCTTTTTTCAAATCTATTTGCCATTTTTGCATTTTTTTAWAATCGGATTAGATSWACTAAAGCCGAAATTARTAAGAATTMCGMTTCGGAAGGTATTACGSCAGCCATCATTAGGAGGGAGAGAAAACAGTAAAACAATTTCCCGYGGTCAATGAGTACTTCAGATACACCATCGAAAGCTGAAAGCTCATCAGCGAGAACGGGGCTCAAATCTACGACGACTATGATGATAAAGCTATTTTCTGCCAATTCTGCAACTTTCGCAAAAAAA--GAAAAAAWGAYTCAAGAGC-----GTTGTGACAACTGTGTGCGAAAGAGGATGATTTCGGAAAAGGTTGCACACACATACACACACGG--GCAAACACACTCAGTGCACATGGTGGACGTAAATGGGAATGCTATTTTTATCTATTAGAAGCATGAATTATTGATGAAACATGCTGATAATCTTTCTCCCGGCCCCGGCATTGCCCCGTTTGCAGTCCGGCGAGACCCGCGCCATCTGCCATCCGTCCACACAACGGCTTTTTGAGGGACTGCGGATACCAGTGACAGTGTAGCATGAAATATTTATCAGTTCTTATAATTGAGTGTCGGTGTGATTCCGTTCCCAAARAAAAAAAACGATGAAGCGCGAAAGACGGGAACGAAGTGGATCCGACGAAACTTCCGTCGAAACACCACACCTCACCTCACAYGTTGGTTSGCCCWGGGACGACWGGGAATCSCGGTCACCGAACCAGCATCGCGGGAATCATTTTGACGTCACACGTCYCTRTGATATTTGCYGTAGCTGCCGGTTGGTTTATCGGAGTGTGTGTGTGGATGGCATTTTCCACGCTACTTTGCATCGGACKAGCGCAACCTGACKAGTCCCTGCCCACACTCATACTATTCG--CGTGAAAAACGGTAGAGCGAATCCTTCCGTTTTCAATTAGGACYGTGACATTTGTTTCGACGTTTCTTGTGCGCTCGTGTGTGTGTGTGTGTR--------------------TGTGTGTGTAGTGSTTTTTGGAACAGGAAAGGCAAAAACCATGATGCGACGTCGTTWTGACAAACGCTTCAGATGATCGGATTGTGGTTTGCTGGAAGGATTATCTTGCAAAGCGGTTRAAGGATTCATAGCAATCCGAGCACAA
>AA0103-C
CCTTTCTTCTAACCAYYTTTTTTCAAATCTATTTGCCATTTTTGCATTTTTTTATAATCGGATTAGATGTACTAAAGSCGAAATTAATAAGAATTACGATTCGGAAGGTATTACGCSAGCCATCATTAGGAGGGAGAGAAAACAGTAAAACAATTTCCCGCGGTCAATGAGTACTTCAGATACACCATYGAAAGCTGAAAGCTCATCAGCGAGAACGGGGCTCAAATCTACGACGACTATGATGATAAAGCTATTTTCTGCCAATTCTGCAACTTTCGCAAAAAAG--GAAAAAATGACTCAAGAGC-----GTTGCGACAACTGTGTGCGAAAGAGGATGATTTCGGAAAAGRTKGCACACACATACACACACGG--GCAAACACACTCAGTGCACATGGTGGACGTAAATGGGAATGCTATTTTTATCTATTAGAAGCATGAATTATTGATGAAACATGCTGATAATYTTTCTCCCGGCCCCGGCGTTGCCCCGTTTGCAGTCCGGCGAGACCCGCGCCATCTGCCATCCGTCCACACAACGGCTATTTGAGGGACTGCGGATACCAGTGACAGTGTAGCATGAAATATTTATCAGTTCTTATAATTGAGTGTCGGTGTGATTCCGTTCCCAAAARAAAAAAAMGGTAACGCGCGAAAGACGGGAACGAAGTGGATCCGTCGAAACTTCCGTCGAAACACCACACCTCACCTCACACGTTGGTTGGCCCAGGGACGACTGGGAATCGCGGTCACCGAACCAGCATCGCAGGAATCATTTTGACGTCACACGTCTCTGTGATATTTGCCGTAGCTGCCGGTTGGTTTATCGGAGTGTGTATGTGGATGGCATTTTCCACGCTACTTTGCATCGGACGAGCGCAACCTGACGAGTCCCTGCCCACACTCATACTATTCG--CGTGAAAAACGGTAGAGCGAATCCTTCCGTTTTCAATTAGGACTGTGACATTTGTTTCGACGTTTCTTGTGCGCTCGTGTGTGTGTGTGTGTG--------------------TGTGTGTGTAGTGSTTTTTGGAACAGGAAAGGCAAAAACCATGATGCGACGTCGTTATGACAAACGCTTCAGATGATCGGATTGTGGTTTGCTGGAAGGATTATCTTGCAAAGCGGTTGAAGGATTCATAGCAATCCGAGCACAA
>AA0104-C
CCTTYCTTCYARCCAYYTTTTTTYWAATCTATTTGCCATTTTTGCATTTTTTTATAATCGGATTAGATGWACTAAAGCCGAAATTAATAAGAATTMCGMTTCGGAAGRTATTACGGCAGCCATCATTAGGAGGGAGAGAAAACAGTAAAACAATTTCCCGSGGTCAATGAGTACTTCAGATACACCATYGAAAGCTGAAAGCTCATCAGCGAGAACGGGGCTCAAATCTACGACGACTATGATGATAAAGCTATTTTCTGCCAATTCTGCAACTTTCGCAAAAAAR--GAAAAAATGACTCAAGAGC-----GTTGCGACAACTGTGTGCGAAAGAGGATGATTTCGGAAAAGRTKGCACACACATACACACACGG--GCAAACACACTCAGTGCACATGGTGGACGTAAATGGGAATGCTATTTTTATCTATTAGAAGCATGAATTATTGATGAAACATGCTGATAATCTTTCTCCCRGCCCCGRCRTTGCCCCGTTTGCAGTCCGGCGAGACCCGCGCCATCTGCCATCCGTCCACACAACGGCTWTTTGAGGGACTGCGGATACCAGTGACAGTGTAGCATGAAATATTTATCAGTTCTTATAATTGAGTGTCGGTGTGATTCCGTTCCCAAARAAAAAAAACGGTGAAGCGCGAAAGACGGGAACGAAGTGGATCCGTCGAAACTTCCGTCGAAACACCACACCTCACCTCACAYGTTGGTTGGCMCWGGGRCGACAGGGAATCSCGGTCACCGAACCAGCATCGCGGGAATCATTTTGACGTCACACGTCTCTGTGATATTTGCCGTAGCTGCCGGTTGGTTTATCGGAGTGTGTATGTGGATGGCATTTTCCACGCTACTTTGCATCGGACGAGCGCAACCTGACGAGTCCCTGCCCACACTCATACTATTCG--CGTGAAAAACGGTAGAGCGAATCCTTCCGYTTTCAATTAGGACTGTGACATTTGTTTCGACGTTTCTTGTGCGCTCGTGTGTGTGTGTGTGTG--------------------TGTGTGTGTAGTGCTTTTTGGAACAGGAAAGGCAAAAACCATGATGCGACGTCGTTATGACAAACGCTTCAGATGATCGGATTGTGGTTTGCTGGAAGGATTATCTTGCAAAGCGGTTGAAGGATTCATAGCAATCCGAGCACAA
>AA0107-C
CCTTTCTTCYAACCATCTTTTTTCAAATCTATTTGCCATTTTTGCATTTTTTTATAATCGGATTAGATGTACTAAAGSCGAAATTAATAAGAATTACGATTCGGAAGGTATTACGSSAGCCATCATYAGGAGGGAGAGAWAACAGTAAAACAATTTCCCGYGGTCAATGAGTACTTSAGATACACCATCGAAGGCTGAAAGCTCATCAGCGAGAACGGGGCTCAAATCTACGACGACTATGATGATAAAGCTATTTTCTGCCAATTCTGCAACTTTCGCAAAAAAG--GAAAAAATGACTCAAGAGC-----GTTGCGACAACTGTGTGCGAAAGAGGATGATTTCGGAAAAGRTKGCACACACATACACACACGG--GCAAACACACTCAGTGCACATGGTGGACGTAAATGGGAATGCTATTTTTATCTATTAGAAGCATGAATTATTGATGAAACATGCTGATAATCTTTCTCCCGGCCCCGGCRTTGCCCCGTTTGCAGTCCGRCGAGACCCGCGCCATCTGCCATCCGTCCACACAACGGCTKTTTGAGGGACTGCGGATRCCAGTGACAGTGTAGCATGAAATATTTATCAGTTCTTATAATTGAGTGTCGGTGTGATTCCGTTCCCAAAAAAAAAAAACGGTGAAGCGCGAAAGACGGGAACGAAGTGGATCCGTCGAAACTTCCGTCGAAACACCACACCTCACCTCACACGTTGGTTGGCSCAGGGACGACTGGGAATCGCGGTCACCGAACCAGCATCGCRGGAATCATTTTGACGTCACACGTCTCTGTGATATTTGCCGTAGCTGCCGGTTGGTTTATCGRAGTGTGTRTGTGGATGGCATTTTCCACGCTACTTTGCATCGGACGAGCGCAACCTGACGAGTCCCTGCCCACACTCATACTATTCG--CGTGAAAAACGGTAGAGCGAATCCTTCCGTTTTCAATTAGGACYGTGACATTTGTTTCGACGTTTCTTGTGCGCTCGTGTGTGTGTGTGTGTG--------------------TGTGTGTGTAGTGSTTTTTGGAACAGGAAAGGCAAAAACCATGATGCGACGTCGTTWTGACAAACGCTTCAGATGATCGGATTGTGGTTTGCTGGAAGGATTATCTTGCAAAGCGGTTRAAGGATTCATAGCAATCCGAGCACAA
>AA0109-C
CCTTTCTTCAAGCCACYTTTTTTCWAATCTWTTTGCCATTTTTGCATTTTTTTATAATCGGATTAGATGAACTAAAGCCGAAATTARTAAGAATTYCRCTTCGGAAGGTATTACRSCAGYCATCATTAGGAGGGAGAGAAAACAGTAAAACAATTTCCCGYGGTCAATGAGTACTTSAGATACACCATCGAAGGCTGAAAGCTCATCAGCGAGAACGGGGCTCAAATCTACGACGACTATGATGATAAAGCTATTTTCTGCCAATTCTGCAACTTTCGCAAAAAAA--RAARAAAAGACTCAAGAGC-----GTTGTGACAACTGTGTGCGAAAGAGGATGATTTCGGAAAAGGTTGCACACACATACAYACACGG--GCAAACACACTCAGTGCACATGGTGGACGTAAATGGGAATGCTATTTTTATCTATTAGAAGCATGAATTATTGATGAAACATGCTGATAATCTTTCTCCCRGCCCCGRCATTGCCCCGTTTGCAGTCCGGCGAGACCCGCGCCATCTGCCATCCGTCCACACAACGGCTWTTTGAGGGACTGCGGATACCAGTGACAGTGTAGCATGAAATATTTATCAGTTCTTATAATTGAGTGTCGGTGTGATTCCGTTCCCAAARAAAAAAAACGGTGAAGCGCGAAAGACGGGAACGAAGTGGATCCGTCGAAACTTCCGTCGAAACACCACACCTCACCTCACAYGTTGGTTGGCCCWGGGACGACWGGGAATCSCGGTCACCGAACCAGCATCGCGGGAATCATTTTGACGTCACACGTCTCTGTGATATTTGCCGTAGCTGCCGGTTGGTTTATCGGAGTGTGTRTKTGGATGGCATTTTCCACGCTACTTTGCATCGGACGAGCGCAACCTGACGAGTCCCTGCCCACACTCATACTATTCG--CGTGAAAAACGGTAGAGCGAATCCTTCCGYTTTCAATTAGGACTGTGACATTTGTTTCGACGTTTCTTGTGCGCTCGTGTGTGTGTGTGTGTG--------------------TGTGTGTGTAGTGSTTTTTGGAACAGGAAAGGCAAAAACCATGATGCGACGTCGTTATGACAAACGCTTCAGATGATCGGATTGTGGTTTGCTGGAAGGATTATCTTGCAAAGCGGTTGAAGGATTCATAGCAATCCGAGCACAA
>AA0110-C
CCTTTCTTCMAGCCACCTTTTTTCTAATCTTTTTGCCATTTTTGCATTTTTTTATAATCGGATTAGATGAACTAAASCCGAAATTARTAAGAATTCCGCTTCGGAAGRTATTACGGCAGCCATCATTAGGAGGGAGAGAAAACAGTAAAACAATTTCCCGYGGTCAATGAGTACTTCAGATACACCATYGAARGCTGAAAGCTCATCAGCGAGAACGGGGCTCAAATCTACGACGACTATGATGATAAAGCTATTTTCTGCCAATTCTGCAACTTWCGCAAAAAAR--RAAAAAAWGACTCAAGAGC-----GTTGYGACAACTGTGTGCGAAAGAGGATGATTTCGGAAAAGGTTGCACACACATACACACACGG--GCAAACACACTCAGTGCACATGGTRGACGTAAATGGGAATGCTATTTTTATCTATTAGAAGCATGAATTATTGATGAAACATGCTGATAATCTTTCTCCCRGCCCCGGCATTGCCCCGTTTGCAGTCCGGCGAGACCCGCGCCATCTGCCATCCGTCCACACAACGGCTTTTTGAGGGACTGCGGATACCAGTGACAGTGTAGCATGAAATATTTATCAGTTCTTATAATTGAGTGTCGGTGTGATTCCGTTCCCAAARAAAAAAAACGRTGAAGCGCGAAAGACGGGAACGAAGTGGATCCGWCGAAACTTCCGTCGAAACACCACACCTCACCTCACAYGTTGGTTGGCCCWGGGACGACWGGGAATCSCGGTCACCGAACCAGCATCGCGGGAATCATTTTGACGTCACACGTCTCTGTGATATTTGCCGTAGCTGCCGGTTGGTTTATCGGAGTGTGTRTKTGGATGGCATTTTCCACGCTACTTTGCATCGGACGAGCGCAACCTGACGAGTCCCTGCCCACACTCATACTATTCG--CGTGAAAAACGGTAGAGCGAATCCTTCCGTTTTCAATTAGGACYGTGACATTTGTTTCGACGTTTCTTGTGCGCTCGTGTGTGTGTGTGTGTG--------------------TGTGTGTGTAGTGSTTTTTGGAACAGGAAAGGCAAAAACCATGATGCGACGTCGTTWTGACAAACGCTTCAGATGATCGGATTGTGGTTTGCTGGAAGGATTATCTTGCAAAGCGGTTGAAGGATTCATAGCAATCCGAGCACAA
>AA0111-C
CCTTCCTTCYAGYCAYYTTTTTTCAAATCTATTTGCCATTTTTGCATTTTTTTATAATCGGATTAGATGAACTAAASCCGAAATTAATAAGAATTCCGCTTCGGAAGRTATTACGGCAGCCATCATTAGGAGGGAGAGAAAACAGTAAAACAATTTCCCGSGGTCAATGAGTACTTCAGATACACCATYGAAAGCTGAAAGCTCATCAGCGAGAACGGGGCTCAAATCTACGACGACTATGATGATAAAGCTATTTTCTGCCAATTCTGCAACTTTCGCAAAAAAG--GAAAAAATGACTCAAGAGC-----GTTGCGACAACTGTGTGCGAAAGAGGATGATTTCGGWAAAGGTTGCACACACATACAYAYACGG--GCAAACACACTCAGTGCACATGGTGGACGTAAATGGGAATGCTATTTTTATCTATTAGAAGCATGAATTATTGATGAAACATGCTGATAATCTTTCTCCCGGCCCCGGCGTTGCCCCGTTTGCAGTCCGGCGAGACCCGCGCCATCTGCCATCCGTCCACACAACGGCTKTTTGAGGGACTGCGGATACCAGTGACAGTGTAGCATGAAATATTTATCAGTTCTTATAATTGAGTGTCGGTGTGATTCCGTTCCCAAARRAAAAAAACGGTRAMGCGCGAAAGACGGGAACGAAGTGGATCCGTCGAAACTTCCGTCGAAACACCACACCTCACCTCACACGTTGGTTGGCMCAGGGRCGACWGGGAATCGCGGTCACCGAACCAGCATCGCAGGAATCATTTTGACGTCACACGTCTCTGTGATATTTGCCGTAGCTGCCGGTTGGTTTATCGGAGTGTGTATGTGGATGGCATTTTCCACGCTACTTTGCATCGGACGAGCGCAACCTGACGAGTCCCTGCCCACACTCATACTATTCG--CGTGAAAAACGGTRGAGCGAATCCTTCCGTTTTCAATTAGGACTGTGACATTTGTTTCGAMGTTTCTTGTGCGCTCGTGTGTGTGTGTGTRTG--------------------TGTGTGTGTAGTGCTTTTTGGAACAGGAAAGGCAAAAACCATGATGCGACGTCGTTATGACAAACGCTTCAGATGATCGGATTGTGGTTTGCTGGAAGGATTATCTTGCAAAGCGGTTGAAGGATTCATAGCAATCCGAGCACAA
>AA0113-C
CCTTCSTTCMWGYCATYTTTTTTCAAATCTATTTGCCATTTTTGCATTTTTTTATAATCGGATTAGATGAACTAAAGCCGAAATTARTAAGAATTYCRCTTCGGAAGGTATTACRSCAGYCATCATTAGGAGGGAGAGAAAACAGTAAAACAATTTCCCGYGGTCAATGAGTACTTSAGATACACCATYGAARGCTGAAAGCTCATCAGCGAGAACGGGGCTCAAATCTACGACGACTATGATGATAAAGCTATTTTCTGCCAATTCTGCAACTTTCGCAAAAAAR--GAAAAAATGACTCAAGAGC-----GTTGCGACAACTGTGTGCGAAAGAGGATGATTTCGGAAAAGRTKGCACACACATACACACACGG--GCAAACACACTCAGTGCACATGGTGGACGTAAATGGGAATGCTATTTTTATCTATTAGAAGCATGAATTATTGATGAAACATGCTGATAATCTTTCTCCCGGCCCCGGCRTTGCYCCGTTTGCAGTCCGGCGAGACCCGCGCCATCTGCCATCCGTCCACACAACGGCTTTTTGAGGGACTGCGGATACCAGTGACAGTGTAGCATGAAATATTTATCAGTTCTTATAATTGAGTGTCGGTGTGATTCCGTTCCCAAAAAAAAAAAACGRTGAAGCGCGAAAGACGGGAACGAAGTGGATCCGTCGAAACTTCCGTCGAAACACCACACCTCACCTCACATGTTGGTTGGCCCTGGGACGACAGGGAATCCCGGTCACCGAACCAGCATCGCGGGAATCATTTTGACGTCACACGTCTCTGTGATATTTGCCGTAGCTGCCGGTTGGTTTATCGGAGTGTGTRTGTGGATGGCATTTTCCACGCTACTTTGCATCGGACGAGCGCAACCTGACGAGTCCCTGCCCACACTCATACTATTCG--CGTGAAAAACGGTAGAGCGAATCCTTCCGTTTTCAATTAGGACTGTRACATTTGTTTCGAMGTTTCTTGTGCGCTCGTGTGTGTGTGTRTGTG--------------------TGTGTGTGTAGTGCTTTTTGGAACAGGAAAGGCAAAAACCATGATGCGACGTCGTTWTGACAAACGCTTCAGATGATCGGATTGTGGTTTGCTGGAAGGATTATCTTGCAAAGCGGTTGAAGGATTCATAGCAATCCGAGCACAA
>AA0114-C
CCTTTCTTCTAACCAYYTTTTTTCAAATCTATTTGCCATTTTTGCATTTTTTTATAATCGGATTAGATGTACTAAAGSCGAAATTAATAAGAATTACGATTCGGAAGGTATTACGSSAGCCATCATTAGGAGGGAGAGAAAACAGTAAAACAATTTCCCGKGGTCAATGAGTACTTSAGATACACCATCGAARGCTGAAAGCTCATCAGCGAGAACGGGGCTCAAATCTACGACGACTATGATGATAAAGCTATTTTCTGCCAATTCTGCAACTTTCGCAAAAAAR--GAAAAAATGACTCAAGAGC-----GTTGCGACAACTGTGTGCGAAAGAGGATGATTTCGGAAAAGGTTGCACACACATACACACACGG--GCAAACACACTCAGTGCACATGGTGGACGTAAATGGGAATGCTATTTTTATCTATTAGAAGCATGAATTATTGATGAAACATGCTGATAATCTTTCTCCCGGCCCCGGCRTTGCCCCGTTTGCAGTCCGGCGAGACCCGCGCCATCTGCCRTCCGTCCACACAACGGCTTTTTGAGGGACTGCGGATACCAGTGACAGTGTAGCATGAAATATTTATCAGTTCTTATAATTGAGTGTCGGTGTGATTCCGTTCCCAAAGAAAAAAAACGGTGAAGCGCGAAAGACGGGAACGAAGTGGATCCGTCGAAACTTCCGTCGAAACACCACACCTCACCTCACATGTTGGTTGGCCCWGGGACGACWGGGAATCSCGGTCACCGAACCAGCATCGCRGGAATCATTTTGACGTCACACGTCTCTGTGATATTTGCCGTAGCTGCCGGTTGGTTTATCGGAGTGTGTATGTGGATGGCATTTTCCACGCTACTTTGCATCGKACGAGCGCAACCTGACGAGTCCCTGCCCACACTCATACTATTCG--CGTGAAAAACGGTAGAGCGAATCCTTCCGTTTTCAATTAGGACYGTGACATTTGTTTCGACGTTTCTTGTGCGCTCGTGTGTGTGTGTGTGTG--------------------TGTGTGTGTAGTGCTTTTTGGAACAGGAAAGGCAAAAACCATGATGCGACGTCGTTWTGACAAACGCTTCAGATGATCGGATTGTGGTTTGCTGGAAGGATTATCTTGCAAAGCGGTTGAAGGATTCATAGCAATCCGAGCACAA
>AA0115-C
CCTTYCTTCCAGYCAYCTTTTTTCWAATCTWTTTGCCATTTTTGCATTTTTTTATAATCGGATTAGATGAACTAAACYCGAAATTAATAAGAATTCCGCTTCGGAAGRTATTACGGCAGCCATCATTAGGAGGGAGAGAAAACAGTAAAACAATTTCCCGGGGTCAATGAGTACTTCAGATACACCATCGAAAGCTGAAAGCTCATCAGCGAGAACGGGGCTCAAATCTACGACGACTATGATGATAAAGCTATTTTCTGCYAATTCTGCAACTTTCGCAAAAAAG--GAAAAAATGACTCAAGAGC-----GTTGCGACAACTGTGTGCGAAAGAGGATGATTTCGRAAAAGGTTGCACACACATACACACACGG--GCAAACACACTCAGTGCACATGGTGGACGYAAATGGGAATGCTATTTTTATCTATTAGAAGCATGAATTATTGATGAAACATGCTGATAATCTTTCTCCCGGCCCCGGCGTTGCCCCGTTTGCAGTCCGGCGAGACCCGCGCCATCTGCCRTCCGTCCACACAACGGCTRTTTGAGGGACTGCGGATACCAGTGACAGTGTAGCATGAAATATTTATCAGTTCTTATAATTGAGTGTCGGTGTGATTCCGTTCCCAAAAAAAAAAAACGRTGAAGCGCGAAAGACGGGAACGAAGTGGATCCGTCGAAACTTCCGTCGAAACACCACACCTCACCTCACAYGTTGGTTGGCCCWGGGACGACWGGGAATCSCGGTCACCGAACCAGCATCGCRGGAATCATTTTGACGTCACACGTCTCTGTGATATTTGCCGTWGCTGCCGGTTGGTTTATCGGAGTGTGTATGTGGATGGCATTTTCCACGCTACTTTGCATCGGACGAGCGCAACCTGACGAGTCCCTGCCCACACTCATACTATTCG--CGTGAAAAACGGTAGAGCGAATCCTTCCGTTTTCAATTAGGACTGTGACATTTGTTTCGACGTTTCTTGTGCGCTCGTGTGTGTGTRTGTGTG--------------------TGTGTGTGTAGTGCTTTTTGGAACAGGAAAGGCAAAAACCATGATGCGACGTCGTTATGACAAACGCTTCAGATGATCGGATTGTGGTTTGCTGGAAGGATTATCTTGCAAAGCGGTTGAAGGATTCATAGCAATCCGAGCACAA
>AA0116-C
CCTTYCTTCMAGYCAYCTTTTTTCWAATCTWTTTGCCATTTTTGCATTTTTTTATAATCGGATTAGATGAACTAAAGCCGAAATTARTAAGAATTMCGMTTCGGAAGGTATTACGGCAGCCATCATYAGGAGGGAGAGAAAACAGTAAAACAATTTCCCGKGGTCAATGAGTACTTCAGATACACCATCGAARGCTGAAAGCTCATCAGCGAGAACGGGGCTCAAATCTACGACGACTATGATGATAAAGCTATTTTCTGCCAATTCTGCAACTTTCGCAAAAAAR--RAAAAAAWGACTCAAGAGC-----GTTGYGACAACTGTGTGCGAAAGAGGATGATTTCGGAAAAGGTTGCACACACATACACACACGG--GCAAACACACTCAGTGCACATGGTGGACGTAAATGGGAATGCTATTTTTATCTATTAGAAGCATGAATTATTGATGAAACATGCTGATAATCTTTCTCCCGGCCCCGGCRTTGCCCCGTTTGCAGTCCGGCRAGACCCGCGCCATCTGCCATCCGTCCACAYAACGGCTWTTTGAGGGACTGCGGATACCAGTGACAGTGTAGCATGAAATATTTATCAGTTCTTATAATTGAGTGTCGGTGTGATTCCGTTCCCAAAAAAAAAAAACGRTGAAGCGCGAAAGACGGGAACGAAGTGGATCCGTCGAAACTTCCGTCGAAACACCACACCTCACCTCACACGTTGGTTGGCCCAGGGACGACTGGGAATCGCGGTCACCGAACCAGCATCGCRGGAATCATTTTGACGTCACACGTCTCTGTGATATTTGCCGTAGCTGCCGGTTGGTTTATCGGAGTGTGTRTKTGGATGGCATTTTCCACGCTACTTTGCATCGGACGAGCGCAACCTGACGAGTCCCTGCCCACACTCATACTATTCG--CGTGAAAAACGGTAGAGCGAATCCTTCCGTTTTCAATTAGGACTGTGACATTTGTTTCGACGTTTCTTGTGCGCTCGTGTGTGTGTGTGTGTG--------------------TGTGTGTGTAGTGSTTTTTGGAACAGGAAAGGCAAAAACCATGATGCGACGTCGTTATGACAAACGCTTCAGATGATCGGATTGTGGTTTGCTGGAAGGATTATCTTGCAAAGCGGTTGAAGGATTCATAGCAATCCGAGCACAA
>AA0123-C
CCTTYCTTCCAGCCAYYTTTTTTCWAATCTWTTTGCCATTTTTGCATTTTTTTATAATCGGATTAGATGAACTAAASCCGAAATTAATAAGAATTCCGCTTCGGAAGRTATTACGGCAGCCATCATTAGGAGGGAGAGAAAACAGTAAAACAATTTCCCGSGGTCAATGAGTACTTCAGATACACCATYGAAAGCTGAAAGCTCATCAGCGAGAACGGGGCTCAAATCTACGACGACTATGATGATAAAGCTATTTTCTGCCAATTCTGCAACTTWCGCAAAAAAG--GAAAAAATGACTCAAGAGC-----GTTGCGACAACTGTGTGCGAAAGAGGATGATTTCGGAAAAGGTTGCACACACATACACACACGG--GCAAACACACTCAGTGCACATGGTRGACGTAAATGGGAATGCTATTTTTATCTATTAGAAGCATGAATTATTGATGAAACATGCTGATAATCTTTCTCCCRGCCCCGGCRTTGCCCCGTTTGCAGTCCGGCGAGACCCGCGCCATCTGCCRTCCGTCCACACAACGGCTKTTTGAGGGACTGCGGATACCAGTGACAGTGTAGCATGAAATATTTATCAGTTCTTATAATTGAGTGTCGGTGTGATTCCGTTCCCAAARAAAAAAAACGATGAAGCGCGAAAGACGGGAACGAWGTGGATCCGWCGAAACTTCCGTCGAAACACCACACCTCACCTCACAYGTTGGTTGGCCCWGGGACGACWGGGAATCSCGGTCACCGAACCAGCATCGCRGGAATCATTTTGACGTCACACGTCTCTGTGATATTTGCCGTAGCTGCCGGTTGGTTTATCGGAGTGTGTATGTGGATGGCATTTTCCACGCTACTTTGCATCGGACGAGCGCAACCTGACGAGTCCCTGCCCACACTCATACTATTCG--CGTGAAAAACGGTAGAGCGAATCCTTCCGTTTTCAATTAGGACYGTGACAKTTGTTTCGACGTTTCTTGTGCGCTCGTGTGTGTGTRTGTGTG--------------------TGTGTGTGTAGTGCTTTTTGGAACAGGAAAGGCAAAAACCATGATGCGACGTCGTTWTGACAAACGCTTCAGATGATCGGATTGTGGTTTGCTGGAAGGATTATCTTGCAAAGCGGTTGAAGGATTCATAGCAATCCGAGCACAA
>AA0124-C
CCTTCCTTCMAGCCACTTTTTTTCAAATCTATTTGCCATTTTTGCATTTTTTTATAATCGGATTAGATGAACTAAASCCGAAATTAATAAGAATTYCRCTTCGGAAGRTATTACRSCAGYCATCATTAGGAGGGARAGAAAACAGTAAAACAATTTCCCGCGGTCAATGAGTACTTSAGATACACCATYGAARGCTGAAAGCTCATCAKCGAGAACGGGGCTCAAATCTACGACGACTATGATGATAAAGCTATTTTCTGCCAATTCTGCAACTTTCGCAAAAAAA--GAAAAAATGACTCAAGAGC-----GTTGCGACAACTGTGTGCGAAAGAGGATGATTTCGGAAAAGGTTGCACACACATACAYACRCGG--GCAAACACACTCAGTGCACATGGTGGACGTAAATGGGAATGCTATTTTTATCTATTAGAAGCATGAATTATTGATGAAACATGCTGATAATCTTTCTCCCRGCCCCGGCATTGCCCCGTTTGCAGTCCGGCGAGACCCGCGCCATCTGCCATCCGTCCACACAACGGCTRTTTGAGGGACTGCGGATACCAGTGACAGTGTAGCATGAAATATTTATCAGTTCTTATAATTGAGTGTCGGTGTGATTCCGTTCCCAAARAAAAAAAACGRTGAAGCGCGAAAGACGGGAACGAAGTGGATCCGTCGAAACTTCCGTCGAAACACCACACCTCACCTCACAYGTTGGTTGGCCCWGGGACGACWGGGAATCSCGGTCACCGAACCAGCATCGCRGGAATCATTTTGACGTCACACGTCTCTGTGATATTTGCCGTAGCTGCCGGTTGGTTTATCGGAGTGTGTATGTGGATGGCATTTTCCACGCTACTTTGCATCGGACGAGCGCAACCTGACGAGTCCCTGCCCACACTCATACTATTCG--CGTGAAAAACGGTAGAGCGAATCCTTCCGTTTTCAATTAGGACTGTGACATTTGTTTCGACGTTTCTTGTGCGCTCGTGTGTGTGTGTGTGTG--------------------TGTGTGTGTAGTGCTTTTTGGAACAGGAAAGGCAAAAACCATGATGCGACGTCGTTATGACAAACGCTTCAGATGATCGGATTGTGGTTTRCTGGAAGGATTATCTTGCAAAGCGGTTGAAGGATTCATAGCAATCCGAGCACAA
>AA0125-C
CCTTTCTTCCAGCCACCTTTTTTCTAATCTTTTTGCCATTTTTGCATTTTTTTATAATCGGATTAGATGAACTAAACCCGAAATTAATAAGAATTCCGCTTCGGAAGATATTACGGCAGCCATCATTAGGAGGGAGAGAAAACAGTAAAACAATTTCCCGCGGTCAATGAGTACTTCAGATACACCATTGAAAGCTGAAAGCTCATCAGCGAGAACGGGGCTCAAATCTACGACGACTATGATGATAAAGCTATTTTCTGCCAATTCTGCAACTTTCGCAAAAAAA--RAARAAAAGACTCAAGAGC-----GTTGTGACAACTGTGTGCGAAAGAGGATGATTTCGGAAAAGGTTGCACACACATACACACACGG--GCAAACACACTCAGTGCACATGGTGGACGTAAATGGGAATGCTATTTTTATCTATTAGAAGCATGAATTATTGATGAAACATGCTGATAATCTTTCTCCCGGCCCCGGCATTGCCCCGTTTGCAGTCCGGCGAGACCCGCGCCATCTGCCATCCGTCCACACAACGGCTTTTTGAGGGACTGCGGATACCAGTGACAGTGTAGCATGAAATATTTATCAGTTCTTATAATTGAGTGTCGGTGTGATTCCGTTCCCAAAAAAAAAAAACGGTGAAGCGCGAAAGACGGGAACGAAGTGGATCCGTCGAAACTTCCGTCGAAACACCACACCTCACCTCACATGTTGGTTGGCCCTGGGACGACARGGAATCCCGGTCACCGAACCAGCATCGCGGGAATCATTTTGACGTCACACGTCTCTGTGATATTTGCCGTAGCTGCCGGTTGGTTTATCGGAGTGTGTATGTGGATGGCATTTTCCACGCTACTTTGCATCGGACGAGCGCAACCTGACGAGTCCCTGCCCACACTCATACTATTCG--CGTGAAAAACGGYAGAGCGAATCCTTCCGTTTTCAATTAGGACTGTGACATTTGTTTCGACGTTTCTTGTGCGCTCGTGTGTGTGTRTGTGTG--------------------TGTGTGTGTAGTGCTTTTTGGAACAGGAAAGGCAAAAACCATGATGCGACGTCGTTATGACAAACGCTTCAGATGATCGGATTGTGGTTTGCTGGAAGGATTATCTTGCAAAGCGGTTGAAGGATTCATAGCAATCCGAGCACAA
>AA0127-C
CCTTTCTTCCAGCCACCTTTTTTCTAATCTTTTTGCCATTTTTGCATTTTTTTATAATCGGATTAGATGAACTAAACCCGAAATTAATAAGAATTCCGCTTCGGAAGRTATTACRSCAGYCATCATTAGGAGGGAGAGAAAACAGTAAAACAATTTCCCGCGGTCAATGAGTACTTSAGATACACCATYGAARGCTGAAAGCTCATCAGCGAGAACGGGGCTCAAATCTACGACGACTATGATGATAAAGCTATTTTCTGCCAATTCTGCAACTTTCGCAAAAAAA--GAAAAAAWGACTCAAGAGC-----GTTGYGACAACTGTGTGCGAAAGAGGATGATTTCGGAAAAGGTTGCACACACATACACACACGG--GCAAACACACTCAGTGCACATGGTGGACGTAAATGGGAATGCTATTTTTATCTATTAGAAGCATGAATTATTGATGAAACATGCTGATAATCTTTCTCCCGGCCCCGGCRTTGCYCCGTTTGCAGTCCGGCGAGACCCGCGCCATCTGCCATCCGTCCACACAACGGCTTTTTGAGGGACTGCGGATRCCAGTGACAGTGTAGCATGAAATATTTATCAGTTCTTATAATTGAGTGTCGGTGTGATTCCGTTCCCAAARAAAAAAAACGATGAAGCGCGAAAGACGGGAACGAAGTGGATCCGWCGAAACTTCCGTCGAAACACCACACCTCACCTCACATGTTGGTTGGCCCTGGGACGACAGGGAATCCCGGTCACCGAACCAGCATCGCGGGAATCATTTTGACGTCACACGTCTCTGTGATATTTGCCGTAGCTGCCGGTTGGTTTATCGGAGTGTGTATGTGGATGGCATTTTCCACGCTACTTTGCATCGGACGAGCGCAACCTGACGAGTCCCTGCCCACACTCATACTATTCG--CGTGAAAAACGGYAGAGCGAATCCTTCCGTTTTCAATTAGGACYGTGACATTTGTTTCGACGTTTCTTGTGCGCTCGTGTGTGTGTGTGTGTG--------------------TGTGTGTGTAGTGCTTTTTGGAACAGGAAAGGCAAAAACCATGATGCGACGTCGTTWTGACAAACGCTTCAGATGATCGGATTGTGGTTTGCTGGAAGGATTATCTTGCAAAGCGGTTGAAGGATTCATAGCAATCCGAGCACAA
>AA0132-C
CCTTTCTTCWARCCAYCTTTTTTCWAATCTWTTTGCCATTTTTGCATTTTTTTATAATCGGATTAGATGWACTAAAGCCGAAATTARTAAGAATYMCGMTTCGGAAGGTATTACGSCAGCCATCATTAGRAGGGAGAGAAAACAGTAAAACAATTTCCCGYGGTCAATGAGTACTYSAGATACACCATCGAARGCTGAAAGCTCATCAGCGAGAACGGGGCTCAAATCTACGACGACTATGATGATAAAGCTATTTTCTGCCAATTCTGCAACTTTCGCAAAAAAR--GAAAAAAWGAYTCAAGAGC-----GTTGYGACAACTGTGTGCRAAAGAGGATGATTTCGGAAAARGTTGCACACACATAYACACACGG--GCAAACACACTCAGTGCACATGGTGGACGTAAATGGGAATGCTATTTTTATCTATTAGAAGCATGAATTATTGATGAAACATGCTGATAATCTTTCTCCCGGCCCCGGCATTGCCCCGTTTGCAGTCCGGCGAGACCCGCGCCATCTGCCATCCGTCCACACAACGGCTTTTTGAGGGACTGCGGATACCAGTGACAGTGTAGCATGAAATATTTATCAGTTCTTATAATTGAGTGTCGGTGTGATTCCGTTCCCAAARAAAAAAAACGRTGAAGCGCGAAAGACGGGAACGAAGTGGATCCGWCGAAACTTCCGTCGAAACACCACACCTCACCTCACAYGTTGGTTGGCCCWGGGACGACWGGGAATCSCGGTCACCGAACCAGCATCGCGGGAATCATTTTGACGTCACACGTCTCTGTGATATTTGCYGTAGCTGCCGGTTGGTTTATCGGAGTGTGTGTKTGGATGGCATTTTCCACGCTACTTTGCATCGGACGAGCGCAACCTGACKAGTCCCTGCCCACACTCATACTATTCG--CGTGAAAAACGGTAGAGCGAATCCTTCCGTTTTCAATTAGGACYGTGACATTTGTTTCGACGTTTCTTGTGCGCTCGTGTGTGTGTGTGTGTG--------------------TGTGTGTGTAGTGSTTTTTGGAACAGGAAAGGCAAAAACCATGATGCGACGTCGTTWTGACAAACGCTTCAGATGATCGGATTGTGGTTTGCTGGAAGGATTATCTTGCAAAGCGGTTGAAGGATTCATAGCAATCCGAGCACAA
>AA0134-C
CCTTTCTTCCAGCCACCTTTTTTCTAATCTWTTTGCCATTTTTGCATTTTTTTATAATCGGATTAGATGWACTAAASCCGAAATTAATAAGAATTMCGMTTCGGAAGATATTACGGCAGCCATCATTAGGAGGGAGAGAAAACAGTAAAACAATTTCCCGCGGTCAATGAGTACTTCAGATACACCATTGAAAGCTGAAAGCTCATCAGCGAGAACGGGGCTCAAATCTACGACGACTATGATGATAAAGCTATTTTCTGCCAATTCTGCAACTTWCGCAAAAAAR--GAAAAAATGACTCAAGAGC-----GTTGCGACAACTGTGTGCGAAAGAGGATGATTTCGGAAAAGRTKGCACACACATACACACACGG--GCAAACACACTCAGTGCACATGGTAGACGTAAATGGGAATGCTATTTTTATCTATTAGAAGCATGAATTATTGATGAAACATGCTGATAATCTTTCTCCCAGCCCCGRCATTGCCCCGTTTGCAGTCCGGCGAGACCCGCGCCATCTGCCATCCGTCCACACAACGGCTWTTTGAGGGACTGCGGATACCAGTGACAGTGTAGCATGAAATATTTATCAGTTCTTATAATTGAGTGTCGGTGTGATTCCGTTCCCAAAGAAAAAAAACGRTGAAGCGCGAAAGACGGGAACGAAGTGGATCCGWCGAAACTTCCGTCGAAACACCACACCTCACCTCACATGTTGGTTGGCCCTGGGACGACAGGGAATCCCGGTCACCGAACCAGCATCGCGGGAATCATTTTGACGTCACACGTCTCTGTGATATTTGCCGTAGCTGCCGGTTGGTTTATCGGAGTGTGTATGTGGATGGCATTTTCCACGCTACTTTGCATCGGACGAGCGCAACCTGACGAGTCCCTGCCCACACTCATRCTATTCG--CGTGAAAAACGGTAGAGCGAATCCTTCCGTTTTCAATTAGGACCGTGACATTTGTTTCGACGTTTCTTGTGCGCTCGTGTGTGTGTGTGTGTG--------------------TGTGTGTGTAGTGCTTTTTGGAACAGGAAAGGCAAAAACCATGATGCGACGTCSTTTTGACAAACGCTTCAGATGATCGGATTGTGGTTTGCTGGAAGGATTATCTTGCAAAGCGGTTGAAGGATTCATAGCAATCCGAGCACAA
>AA0135-C
CCTTTCTTCYARCCACYTTTTTTCWAATCTWTTTGCCATTTTTGCATTTTTTTATAATCGGATTAGATGTACTAAAGSCGAAATTAATAAGAATTMCGMTTCGGAAGGTATTACRSSAGCCATCATTARGAGGGAGAGAAAACAGTAAAACAATTTCCCGSGGTCAATGARTACTTCAGATACACCATYGAAAGCTGAAAGCTCATCAGCGAGAACGGGGCTCAAATCTACGACGACTATGATGATAAAGCTATTTTCTGCCAATTCTGCAACTTTCGCAAAAAAR--GAAAAAAWGACTCAAGAGC-----GTTGCGACAACTGTGTGCGAAAGAGGATGATTTCGGAAAAGGTTGCACACACATACACACACGG--GCAAACACACTCAGTGCACATGGTGGACGTAAATGGGAATGCTATTTTTATCTATTAGAAGCATGAATTATTGATGAAACATGCTGATAATYTTTCTCCCGGCCCCGGCGTTGCCCCGTTTGCAGTCCGGCGAGACCCGCGCCATCTGCCRTCCGTCCACACAACGGCTGTTTGAGGGACTGCGGATACCAGTGACAGTGTAGCATGAAATATTTATCAGTTCTTATAATTGAGTGTCGGTGTGATTCCGTTCCCAAARAAAAAAAACGRTGAAGCGCGAAAGACGGGAACGAAGTGGATCCGTCGAAACTTCCGTCGAAACACCACACCTCACCTCACACGTTGGTTGGCCCAGGGACGACTGGGAATCGCGGTCACCGAACCAGCATCGCAGGAATCATTTTGACGTCACACGTCTCTGTGATATTTGCCGTAGCTGCCGGTTGGTTTATCGGAGTGTGTATGTGGATGGCATTTTCCACGCTACTTTGCATCGGACGAGCGCAACCTGACGAGTCCCTGCCCACACTCATACTATTCG--CGTGAAAAACGGTAGAGCGAATCCTTCCGTTTTCAATTAGGACTGTGACATTTGTTTCGACGTTTCTTGTGCGCTCGTGTGTGTGTGTGTGTG--------------------TGTGTGTGTAGTGCTTTTTGGAACAGGAAAGGCAAAAACCATGATGCGACGTCGTTATGACAAACGCTTYAGATGATCGGATTGTGGTTTGCTGGAAGGATTATCTTGCAAAGCGGTTGAAGGATTCATAGCAATCCGAGCACAA
>AA0136-C
CCTTYCTTCYARCCAYYTTTTTTCAAATCTATTTGCCATTTTTGCATTTTTTTATAATCGGATTAGATGWACTAAAGCCGAAATTAATAAGAATTMCGMTTCKGAAGGTATTACGSCAGCCATCATTAGGAGGGAGAGAAAACAGTAAAACAATTTCCCGKGGTCAATGAGTACTTCAGATACACCATCGAAAGCTGAAAGCTCATCAGCGAGAACGGGGCTCAAATCTACGACGACTATGATGATAAAGCTATTTTCTGCCAATTCTGCAACTTTCGCAAAAAAR--GAAAAAAWGACTCAAGAGC-----GTTGYGACAACTGTGTGCGAAAGAGGATGATTTCGGAAAAGGTTGCACACACATACAYACACGG--GCAAACACACTCAGTGCACATGGTGGACGTAAATGGGAATGCTATTTTTATCTATTAGAAGCATGAATTATTGATGAAACATGCTGATAATCTTTCTCCCGGCCCCGGCRTTGCCCCGTTTGCAGTCCGGCGAGACCCGCGCCATCTGCCRTCCGTCCACACAACGGCTKTTTGAGGGACTGCGGATACCAGTGACAGTGTAGCATGAAATATTTATCAGTTCTTATAATTGAGTGTCGGTGTGATTCCGTTCCCAAARAAAAAAAACGRTRAMGCGCGAAAGACGGGAACGAAGTGGATCCGWCGAAACTTCCGTCGAAACACCACACCTCACCTCACACGTTGGTTGGCCCAGGGACGACWGGGAATCGCGGTCACCGAACCAGCATCGCRGGAAWCATTTTGACGTCACACGTCTCTGTGATATTTGCCGTAGCTGCCGGTTGGTTTATCGGAGTGTGTATGTGSRTGGCATTTTCCACGCTACTTTGCATCGGACGAGCGCAACCTGACGAGTCCCTGCCCACACTCATACTATTCG--CGTGAAAAACGGTAGAGCGAATCCTTCCGTTTTCAATTAGGACTGTGACATTTGTTTCGACGTTTCTTGTGCGCTCGTGTGTGTGTGYGTRTG--------------------TGTGTGTGTAGTGCTTTTTGGAACAGGAAAGGCAAAAACCATGATGCGACGTCGTTWTGACAAACGCTTCAGATSATCGGATTGTGGTTTGCTGGAAGGATTATCTTGCAAAGCGGTTGAAGGATTCATAGCAATCCGAGCACAA
>AA0139-C
CCTTYSTTCWARCCAYYTTTTTTCAAATCTATTTGCCATTTTTGCATTTTTTTATAATCGGATTAGATGAACTAAAGCCGAAATTAATAAGAATTYCRCTTCGGAAGGTATTACRSCAGYCATCATTAGGAGGGAGAGAAAACAGTAAAACAATTTCCCGSGGTCAATGAGTACTTSAGATACACCATCGAARGCTGAAAGCTCATCAGCGAGAACGGGGCTCAAATCTACGACGACTATGATGATAAAGCTATTTTCTGCCAATTCTGCAACTTTCGCAAAAAAR--GAAAAAATGACTCAAGAGC-----GTTGCGACAACTGTGTGCGAAAGAGGATGATTTCGGAAAAGGTTGCACACACATACACAYACGG--RCAAACACACTCAGTGCACATGGTGGACGTAAATGGGAATGCTATTTTTATCTATTAGAAGCATGAATTATTGATGAAACATGCTGATAATCTTTCTCCCGGCCCCGGCGTTGCYCCGTTTGCAGTCCGGCGAGACCCGCGCCATCTGCCATCCGTCCACACAACGGCTWTTTGAGGGACTGCGGATACCAGTGACAGTGTAGCATGAAATATTTATCAGTTCTTATAATTGAGTGTCGGTGTGATTCCGTTCCCAAAAAAAAAAAACGRTRAMGCGCGAAAGACGGGAACGAAGTGGATCCGWCGAAACTTCCGTCGAAACACCACACCTCACCTCACAYGTTGGTTGGCMCWGGGRCGACAGGGAATCSCGGTCACCGAACCAGCATCGCGGGAATCATTTTGACGTCACACGTCTCTGTGATATTTGCCGTAGCTGCCRGTTGGTTTATCGGAGTGTGTATGTGGATGGCATTTTCCACGCTACTTTGCATCGGACGAGCGCAACCTGACGAGTCCCTGCCCACACTCATACTATTCG--CGTGAAAAACGGTAGAGCGAATCCTTCCGTTTTCAATTAGGACTGTGACATTTGTTTCGACGTTTCTTGTGCGCTCGTGTGTGTGTGTRTGTG--------------------TGTGTGTGTAGTGCTTTTTGGAACAGGAAAGGCAAAAACCATGATGCGACGTCGTTATGACAAACGCTTCAGATGATCGGATTGTGGTTTGCTGGAAGGATTATCTTGCAAAGCGGTTGAAGGATTCATAGCAATCCGAGCACAA
>AA0140-C
CCTTTCTTCCAGCCACCTTTTTTCTAATCTTTTTGCCATTTTTGCATTTTTTTATAATCGGATTAGATGAACTAAACCCGAAATTAATAAGAATTCCGCTTCGGAAGRTATTACGSCAGCCATCATTAGRAGGGAGAGAAAACAGTAAAACAATTTCCCGCGGTCAATGAGTACTYSAGATACACCATYGAAAGCTGAAAGCTCATCAGCGAGAACGGGGCTCAAATCTACGACGACTATGATGATAAAGCTATTTTCTGCCAATTCTGCAACTTTCGCAAAAAAR--GAAAAAAWGACTCAAGAGC-----GTTGYGACAACTGTGTGCRAAAGAGGATGATTTCGGAAAARGTTGCACACACATACAYACACGG--GCAAACACACTCAGTGCACATGGTGGACGTAAATGGGAATGCTATTTTTATCTATTAGAAGCATGAATTATTGATGAAACATGCTGATAATCTTTCTCCCRGCCCCGGCATTGCCCCGTTTGCAGTCCGRCGAGACCCGCGCCATCTGCCATCCGTCCACACAACGGCTKTTTGAGGGACTGCGGATACCAGTGACAGTGTAGCATGAAATATTTATCAGTTCTTATAATTGAGTGTCGGTGTGATTCCGTTCCCAAARAAAAAAAACGGTGAAGCGCGAAAGACGGGAACGAAGTGGATCCGTCGAAACTTCCGTCGAAACACCACACCTCACCTCACAYGTTGGTTGGCSCWGGGACGACWGGGAATCSCGGTCACCGAACCAGCATCGCRGGAATCATTTTGACGTCACACGTCTCTGTGATATTTGCCGTAGCTGCCGGTTGGTTTATCGRAGTGTGTRTGTGGATGGCATTTTCCACGCTACTTTGCATCGGACGAGCGCAACCTGACGAGTCCCTGCCCACACTCATACTATTCG--CGTGAAAAACGGTAGAGCGAATCCTTCCGTTTTCAATTAGGACYGTGACATTTGTTTCGACGTTTCTTGTGCGCTCGTGTGTGTGTGTGTGTG--------------------TGTGTGTGTAGTGSTTTTTGGAACAGGAAAGGCAAAAACCATGATGCGACGTCGTTWTGACAAACGCTTCAGATGATCGGATTGTGGTTTGCTGGAAGGATTATCTTGCAAAGCGGTTRAAGRATTCATAGCAATCCGAGCACAA
>AA0141-C
CCTTTCTTCMAGCCACCTTTTTTCTAATCTTTTTGCCATTTTTGCATTTTTTTATAATCGGATTAGATGAACTAAASCCGAAATTARTAAGAATYMCGMTTCGGAAGRTATTACGSCAGCCATCATTAGRAGGGAGAGAAAACAGTAAAACAATTTCCCGYGGTCAATGAGTACTYSAGATACACCATYGAARGCTGAAAGCTCATCAGCGAGAACGGGGCTCAAATCTACGACGACTATGATGATAAAGCTATTTTCTGCCAATTCTGCAACTTWCGCAAAAAAR--GAAAAAAWGACTCAAGAGC-----GTTGYGACAACTGTGTGCRAAAGAGGATGATTTCGGAAAARGTTGCACACACATACACACACGG--GCAAACACACTCAGTGCACATGGTRGACGTAAATGGGAATGCTATTTTTATCTATTAGAAGCATGAATTATTGATGAAACATGCTGATAATCTTTCTCCCRGCCCCGGCATTGCCCCGTTTGCAGTCCGGCGAGACCCGCGCCATCTGCCATCCGTCCACACAACGGCTTTTTGAGGGACTGCGGATACCAGTGACAGTGTAGCATGAAATATTTATCAGTTCTTATAATTGAGTGTCGGTGTGATTCCGTTCCCAAARAAAAAAAACGRTGAAGCGCGAAAGACGGGAACGAAGTGGATCCGWCGAAACTTCCGTCGAAACACCACACCTCACCTCACAYGTTGGTTGGCCCWGGGACGACWGGGAATCSCGGTCACCGAACCAGCATCGCGGGAATCATTTTGACGTCACACGTCTCTGTGATATTTGCCGTAGCTGCCGGTTGGTTTATCGGAGTGTGTRTKTGGATGGCATTTTCCACGCTACTTTGCATCGGACGAGCGCAACCTGACGAGTCCCTGCCCACACTCATACTATTCG--CGTGAAAAACGGTAGAGCGAATCCTTCCGTTTTCAATTAGGACYGTGACATTTGTTTCGACGTTTCTTGTGCGCTCGTGTGTGTGTGTGTGTG--------------------TGTGTGTGTAGTGSTTTTTGGAACAGGAAAGGCAAAAACCATGATGCGACGTCGTTWTGACAAACGCTTCAGATGATCGGATTGTGGTTTGCTGGAAGGATTATCTTGCAAAGCGGTTGAAGGATTCATAGCAATCCGAGCACAA
>AB0087-C
CCTTYCTTCYARYCATCTTTTTTCAAATCTATTTGCCATTTTTGCATTTTTTTAAAATCGGATTAGATSWACTAAAGCCGAAATTARTAAGAATTMCGMTTCGGAAGGTATTACGSCAGCCATCATYAGGAGGGAGAGAAAACARTAAAACAATTTCCCGCGGTCAATGAGTACTTCAGATACACCATYGAAAGCTGAAAGCTCATCAGCGAGAACGGGGCTCAAATCTACGACGACTATGATGATAAAGCTATTTTCTGCCAATTCTGCAACTTTCGCAAAAAAR--GAAAAAAWGACTCAAGAGC-----GTTGYGACAACTGTGTGCGAAAGAGGATGATTTCGGAAAAGRTKGCACACACATACACACACGG--GCAAACACACTCAGTGCACATGGTGGACGTAAATGGGAATGCTATTTTTATCTATTAGAAGCATGAATTATTGATGAAACATGCTGATAATCTTTCTCCCRGCCCCGGCATTGCCCCGTTTGCAGTCCGGCGAGACCCGCGCCATCTGCCATCCGTCCACACAACGGCTTTTTGAGGGACTGCGGATACCAGTGACAGTGTAGCATGAAATATTTATCAGTTCTTATAATTGAGTGTCGGTGTGATTCCGTTCCCAAAAAAAAAAAACGRTGAAGCGCGAAAGACGGGAACGAAGTGGATCCGWCGAAACTTYCGTCGAAACACCACACCTCACCTCACACGTTGGTTGGCMCAGGGRCGACAGGGAATCGCGGTCACCGAACCAGCATCGCRGGAATCATTTTGACGTCACACGTCTCTGTGATATTTGCCGTAGCTGCCGGTTGGTTTATCGGAGTGTGTATGTGGATGGCATTTTCCACGCTACTTTGCATCGGACGAGCGCAACCTGACGAGTCCCTGCCCACACTCATACTATTCG--CGTGAAAAACGGTAGAGCGAATCCTTCCGTTTTCAATTAGGAYCGTGACATTTGTTTCGACGTTTCTTGTGCGCTCGTGTGTGTGTGTGTGTG--------------------TGTGTGTGTAGTGCTTTTTGGAACAGGAAAGGCAAAAACCATGATGCGACGTCGTTWTGACAAACGCTTCAGATGATCGGATTGTGGTTTGCTGGAAGGATTATCTTGCAAAGCGGTTGAAGGATTCATAGCAATCCGAGCACAA
>AB0088-C
CCTTYCTTYCAGYCAYCTTTTTTCWAATCTWTTTGCCATTTTTGCATTTTTTTATAATCGGATTAGATGAACTAAASCCGAAATTAATAAGAATTCCGCTYCGGAAGRTATTACGGCAGCCATCATTAGRAGGGARAGAAAACAGTAAAACAATTTCCCGCGGTCAATGAGTACTTCAGATACACCATTGAAAGCTGAAAGCTCATCAGCGAGAACGGGGCTCAAATCTAYGACGACTATGATGATAAAGCTATTTTCTGCCAATTCTGCAACTTTCGCAAAAAAG--GAAAAAATGACTCAAGAGC-----GTTGCGACAACTGTGTGCGAAAGAGGATGATTTCGGAAAAGGTTGCACACACATACACACACGG--GYAAACACACTCAGTGCACATGGTGGACGTAAATGGGAATGCTATTTTTATCTATTAGAAGCATGAATTATTGATGAAACATGCTGATAATCTTTCTCCCRGCCCCGGCATTGCCCCGTTTGCAGTCCGGCGAGACCCGCGCCATCTGCCATCCGTCCACACAACGGCTTTTTGAGGGACTGCGGATACCAGTGACAGTRTAGCATGAAATATTTATCAGTTYTTATAATTGAGTGTCGGTGTGATTCCGTTCCCAAARAAAAAAAACGATGAAGCGCGAAASACGGGAACGAAGTGGATCCGACGAAACTTCCGTCGAAACACCACACCTCACCTCACATGTTGGTTGGCCCTGGGACGACAGGGAATCCCGGTCACCGAACCAGCATCGCGGGAATCATTTTGACGTCACACGTCTCTGTGATATTTGCYGTAGCTGCCGGTTGGTTTATCGGAGTGTGTRTGTGGATGGCATTTTCCACGCTACTTTGCATCGGACGAGCGCAACCTGACKAGTCCCTGCCCACACTCATACTATTCG--CGTGAAAAACGGTAGAGCGAATCCTTCCGTTTTCAATTAGGACYGTGACATTTGTTTCGACGTTTCTTGTGCGCTCGTGTGTGTGTGTGTGTG--------------------TGTGTGTGTAGTGCTTTTTGGAACAGGAAAGGCAAAAACCATGATGCGACGTCGTTTTGACAAACGCTTCAGATGATCGGATTGTGGTTTGCTGGAAGGATTATCTTGCAAAGCGGTTGAAGGATTCATAGCAATCCGAGCACAA
>AB0089-C
CCTTTCTTCCAGCCACCTTTTTTCWAATCTWTTTGCCATTTTTGCATTTTTTTATAATCGGATTAGATGAACTAAACCCGAAATTAATAAGAATTCCGCTTCGGAAGATATTACGGCAGCCATCATTAGGAGGGAGAGAAAACAGTAAAACAATTTCCCGCGGTCAATGAGTACTTCAGATACACCATTGAAAGCTGAAAGCTCATCAGCGAGAACGGGGCTCAAATCTACGACGACTATGATGATAAAGCTATTTTCTGCCAATTCTGCAACTTWCGCAAAAAAR--GAAAAAAWGACTCAAGAGC-----GTTGYGACAACTGTGTGCGAAAGAGGATGATTTCGGAAAAGGTTGCACACACATAYACACACGG--GCAAACACACTCAGTGCACATGGTRGACGTAAATGGGAATGCTATTTTTATCTATTAGAAGCATGAATTATTGATGAAACATGCTGATAATCTTTCTCCCAGCCCCGGCATTGCCCCGTTTGCAGTCCGGCGAGACCCGCGCCATCTGCCATCCGTCCACACAACGGCTTTTTGAGGGACTRCGGATACCAGTGACAGTGTAGCATGAAATATTTATCAGTTCTTATAATTGAGTGTCGGTGTGATTCCGTTCCCAAARAAAAAAAACGATGAAGCGCGAAAGACGGGAACGAAGTGGATCCGACGAAACTTCCGTCGAAACACCACACCTCACCTCACATGTTGGTTGGCCCTGGGACGACAGGGAATCCCGGTCACCGAACCAGCATCGCGGGAATCATTTTGACGTCACACGTCTCTGTGATATTTGCYGTAGCTGCCGGTTGGTTTATCGGAGTGTGTRTGTGGATGGCATTTTCCACGCTACTTTGCATCGGACGAGCGCAACCTGACKAGTCCCTGCCCACACTCATACTATTCG--CGTGAAAAACGGTAGAGCGAATCCTTCCGTTTTCAATTAGGACCGTGACATTTGTTTCGACGTTTCTTGTGCGCTCGTGTGTGTGTGTGTGTG--------------------TGTGTGTGTAGTGCTTTTTGGAACAGGAAAGGCAAAAACCATGATGCGACGTCGTTTTGACAAACGCTTCAGATGATCGGATTGTGGTTTGCTGGAAGGATTATCTTGCAAAGCGGTTGAAGGATTCATAGCAATCCGAGCACAA
>AB0090-C
CCTTYCTTCMAGCCAYYTTTTTTCWAATCTWTTTGCCATTTTTGCATTTTTTTATAATCGGATTAGATGAACTAAASCCGAAATTARTAAGAATTCCGCTTCGGAAGRTATTACGGCAGCCATCATTAGGAGGGAGAGAAAACAGTAAAACAATTTCCCGYGGTCAATGAGTACTTCAGATACACCATYGAARGCTGAAAGCTCATCAGCGAGAACGGGGCTCAAATCTACGACGACTATGATGATAAAGCTATTTTCTGCCAATTCTGCAACTTTCGCAAAAAAA--RAARAAAWGACTCAAGAGC-----GTTGTGACAACTGTGTGCGAAAGAGGATGATTTCGGAAAAGGTTGCACACACATACACACACGG--GCAAACACACTCAGTGCACATGGTGGACGTAAATGGGAATGCTATTTTTATCTATTAGAAGCATGAATTATTGATGAAACATGCTGATAATCTTTCTCCCGGCCCCGGCATTGCCCCGTTTGCAGTCCGGCGAGACCCGCGCCATCTGCCATCCGTCCACACAACGGCTTTTTGAGGGACTGCGGATACCAGTGACAGTGTAGCATGAAATATTTATCAGTTCTTATAATTGAGTGTCGGTGTGATTCCGTTCCCAAARAAAAAAAACGRTGAAGCGCGAAAGACGGGAACGAAGTGGATCCGWCGAAACTTCCGTCGAAACACCACACCTCACCTCACAYGTTGGTTGGCCCAGGGACGACTGGGAATCGCGGTCACCGAACCAGCATCGCRGGAATCATTTTGACGTCACACGTCYCTRTGATATTTGCYGTAGCTGCCGGTTGGTTTATCGGAGTGTGTRTGTGGATGGCATTTTCCACGCTACTTTGCATCGGACGAGCGCAACCTGACGAGTCCCTGCCCACACTCATACTATTCG--CGTGAAAAACGGTAGAGCGAATCCTTCCGTTTTCAATTAGGACTGTGACAKTTGTTTCGACGTTTCTTGTGCGCTCGTGTGTGTGTGTGTGTG--------------------TGTGTGTGTAGTGYTTTTTGGAACAGGAAAGGCAAAAACCATGATGCGACGTCGTTATGACAAACGCTTCAGATGATCGGATTGTGGTTTGCTGGAAGGATTATCTTGCAAAGCGGTTGAAGGATTCATAGCAATCCRAGCACAA
>AB0091-C
CCTTTCTTCYARCCAYCTTTTTTYTAATCTWTTTGCCATTTTTGCATTTTTTTATAATCGGATTAGATGWACTAAASCCGAAATTAATAAGAATTMCGMTTCGGAAGATATTACGGCAGCCATCATTAGGAGGGAGAGAAAACAGTAAAACAATTTCCCGCGGTCAATGAGTACTTCAGATACACCATTGAAAGCTGAAAGCTCATCAGCGAGAACGGGGCTCAAATCTACGACGACTATGATGATAAAGCTATTTTCTGCCAATTCTGCAACTTTCGCAAAAAAA--GAARAAAWGACTCAAGAGC-----GTTGYGACAACTGTGTGCGAAAGAGGATGATTTCGGAAAAGRTKGCACACACATACACACACGG--GCAAACACACTCAGTGCACATGGTGGACGTAAATGGGAATGCTATTTTTATCTATTAGAAGCATGAATTATTGATGAAACATGCTGATAATCTTTCTCCCRGCCCCGRCATTGCCCCGTTTGCAGTCCGGCGAGACCCGCGCCATCTGCCATCCGTCCACACAACGGCTWTTTGAGGGACTGCGGATACCAGTGACAGTGTAGCATGAAATATTTATCAGTTCTTATAATTGAGTGTCGRTGTGATTCCGTTCCCAAAAAAAAAAAACGGTGAAGCGCGAAAGACGGGAACGAAGTGGATCCGTCGAAACTTCCGTCGAAACACCACACCTCACCTCACATGTTGGTTGGCCCTGGGACGACAGGGAATCSCGGTCACCGAACCAGCATCGCGGGAAWCATTTTGACGTCACACGTCTCTGTGATATTTGCCGTAGCTGCCGGTTGGTTTATCGGAGTGTGTATGTGGATGGCATTTTCCACGCTACTTTGCATCGGACGAGCGCAACCTGACGAGTCCCTGCCCACACTCATACTATTCG--CGTGAAAAACGGTAGAGCGAATCCTTCCGTTTTCAATTAGGACTGTGACATTTGTTTCGACGTTTCTTGTGCGCTCGTGTGTGTGTGTGTGTG--------------------TGTGTGTGTAGTGCTTTTTGGAACAGGAAAGGCAAAAACCATGATGCGACGTCGTTATGACAAACGCTTCAGATGATCGGATTGTGGTTTGCTGGAAGGATTATCTTGCAAAGCGGTTGAAGGATTCATAGCAATCCGAGCACAA
>AB0092-C
CCTTTCTTCYARCCACYTTTTTTCWAATCTWTTTGCCATTTTTGCATTTTTTTATAATCGGATTAGATGWACTAAASSCGAAATTAATAAGAATTMCGMTTCGGAAGRTATTACGSSAGCCATCATYAGGAGGGAGAGAWAACAGTAAAACAATTTCCCGCGGTCAATGAGTACTTCAGATACACCATYGAAAGCTGAAAGCTCATCAGCGAGAACGGGGCTCAAATCTACGACGACTATGATGATAAAGCTATTTTCTGCCAATTCTGCAACTTTCGCAAAAAAG--GAAAAAATGACTCAAGAGC-----GTTGCGACAACTGTGTGCGAAAGAGGATGATTTCGGAAAAGRTKGCACACACATACACACACGG--RCAAACACACTCAGTGCACATGGTGGACGTAAATGGGAATGCTATTTTTATCTATTAGAAGCATGAATTATTGATGAAACATGCTGATAATCTTTCTCCCGGCCCCGGCRTTGCCCCGTTTGCAGTCCGGCGAGACCCGCGCCATCTGCCATCCGTCCACACAACGGCTWTTTGAGGGACTRCGGATACCAGTGACAGTGTAGCATGAAATATTTATCAGTTCTTATAATTGAGTGTCGGTGTGATTCCGTTCCCAAAAAAAAAAAACGGTRAMGCGCGAAAGACGGGAACGAAGTGGATCCGTCGAAACTTCCGTCGAAACACCACACCTCACCTCACAYGTTGGTTGGCCCWGGGACGACWGGGAATCGCGGTCACCGAACCAGCATCGCRGGAATCATTTTGACGTCACACGTCTCTGTGATATTTGCCGTAGCTGCCGGTTGGTTTATCGRAGTGTGTATGTGGATGGCATTTTCCACGCTACTTTGCATCGGACGAGCGCAACCTGACGAGTCCCTGCCCACACTCATACTATTCG--CGTGAAAAACGGTAGAGCGAATCCTTCCGTTTTCAATTARGACYGTGACATTTGTTTCGACGTTTCTTGTGCGCTCGTGTGTGTGTGTRTRTG--------------------TGTGTGTGTAGTGCTTTTTGGAACAGGAAAGGCAAAAACCATGATGCGACGTCGTTWTGACAAACGCTTCAGATGATCGGATTGTGGTTTGCTGGAAGGATTATCTTGCAAAGCGGTTRAAGGATTCATAGCAATCCGAGCACAA
>AB0094-C
CCTTTCTTCYARCCAYCTTTTTTCWAATCTWTTTGCCATTTTTGCATTTTTTTATAATCGGATTAGATGWACTAAASCCGAAATTAATAAGAATTMCGMTTCGGAAGRTATTACGGCAGCCATCATTAGGAGGGAGAGAAAACAGTAAAACAATTTCCCGYGGTCAATGAGTACTTCAGATACACCATYGAARGCTGAAAGCTCATCAGCGAGAACGGGGCTCAAATCTACGACGACTATGATGATAAAGCTATTTTCTGCCAATTCTGCAACTTTCGCAAAAAAR--GAAAAAAWGACTCAAGAGC-----GTTGYGACAACTGTGTGCGAAAGAGGATGATTTCGGAAAAGRTKGCACACACATACACACACGG--GCAAACACACTCAGTGCACATGGTGGACGTAAATGGGAATGCTATTTTTATCTATTAGAAGCATGAATTATTGATGAAACATGCTGATAATCTTTCTCCCGGMCCCGGCATTGCCCCGTTTGCAGTCCGGCGAGACCCGCGCCATCTGCCATCCGTCCACACAACGGCTTTTTGAGGGACTGCGGATRCCAGTGACAGTGTAGCATGAAATATTTATCAGTTCTTATAATTGAGTGTCGGTGTGATTCCGTTCCCAAAARAAAAAAACGGTRAMGCGCGAAAGACGGGAACGAAGTGGATCCGTCGAAACTTCCGTCGAAACACCACACCTCACCTCACACGTTGGTTGGCCCAGGGACGACTGGGAATCGCGGTCACCGAACCAGCATCGCGGGAATCATTTTGACGTCACACGTCTCTGTGATATTTGCCGTAGCTGCCGGTTGGTTTATCGGAGTGTGTRTGTGGATGGCATTTTCCACGCTACTTTGCATCGGACGAGCGCAACCTGACGAGTCCCTGCCCACACTCATACTATTCG--CGTGAAAAACGGTAGAGCGAATCCTTCCGTTTTCAATTAGGACTGTGACATTTGTTTCGACGTTTCTTGTGCGCTCGTGTGTGTGTGTRTGTG--------------------TGTGTGTGTAGTGSTTTTTGGAACAGGAAAGGCAAAAACCATGATGCGACGTCGTTATGACAAACGCTTCAGATGATCGGATTGTGGTTTGCTGGAAGGATTATCTTGCAAAGCGGTTGAAGGATTCATAGCAATCCGAGCACAA
>AB0095-C
CCTTTCTTCCAGCCACCTTTTTTCTAATCTTTTTGCCATTTTTGCATTTTTTTATAATCGGATTAGATGAACTAAACCCGAAATTAATAAGAATTCCGCTTCGGAAGATATTACGGCAGCCATCATTAGGAGGGAGAGAAAACAGTAAAACAATTTCCCGCGGTCAATGAGTACTTCAGATACACCATTGAAAGCTGAAAGCTCATCAGCGAGAACGGGGCTCAAATCTACGACGACTATGATGATAAAGCTATTTTCTGCCAATTCTGCAACTTTCGCAAAAAAA--RAARAAAAGACTCAAGAGC-----GTTGTGACAACTGTGTGCGAAAGAGGATGATTTCGGAAAAGGTTGCACACACATACACACACGG--GCAAACACACTCAGTGCACATGGTGGACGTAAATGGGAATGCTATTTTTATCTATTAGAAGCATGAATTATTGATGAAACATGCTGATAATCTTTCTCCCGGCCCCGGCATTGCCCCGTTTGCAGTCCGGCGAGACCCGCGCCATCTGCCATCCGTCCACACAACGGCTTTTTGAGGGACTGCGGATACCAGTGACAGTGTAGCATGAAATATTTATCAGTTCTTATAATTGAGTGTCGGTGTGATTCCGTTCCCAAARAAAAAAAACGGTGAAGCGCGAAAGACGGGAACGAAGTGGATCCGTCGAAACTTCCGTCGAAACACCACACCTCACCTCACATGTTGGTTGGCCCTGGGACGACARGGAATCCCGGTCACCGAACCAGCATCGCGGGAATCATTTTGACGTCACACGTCTCTGTGATATTTGCCGTAGCTGCCGGTTGGTTTATCGGAGTGTGTATGTGGATGGCATTTTCCACGCTACTTTGCATCGGACGAGCGCAACCTGACGAGTCCCTGCCCACACTCATACTATTCG--CGTGAAAAACGGYAGAGCGAATCCTTCCGTTTTCAATTAGGACTGTGACATTTGTTTCGACGTTTCTTGTGCGCTCGTGTGTGTGTRTGTGTG--------------------TGTGTGTGTAGTGCTTTTTGGAACAGGAAAGGCAAAAACCATGATGCGACGTCGTTATGACAAACGCTTCAGATGATCGGATTGTGGTTTGCTGGAAGGATTATCTTGCAAAGCGGTTGAAGGATTCATAGCAATCCGAGCACAA
>AB0097-C
CCTTTCTTCYARCCACYTTTTTTCWAATCTWTTTGCCATTTTTGCATTTTTTTATAATCGGATTAGATGWACTAAASSCGAAATTAATAAGAATTMCGMTTCGGAAGRTATTACGSSAGCCATCATYAGGAGGGAGAGAWAACAGTAAAACAATTTCCCGCGGTCAATGAGTACTTCAGATACACCATYGAAAGCTGAAAGCTCATCAGCGAGAACGGGGCTCAAATCTACGACGACTATGATGATAAAGCTATTTTCTGCCAATTCTGCAACTTTCGCAAAAAAG--GAARAAAWGACTCAAGAGC-----GTTGYGACAACTGTGTGCGAAAGAGGATGATTTCGGAAAAGGTTGCACACACATACACACACGG--RCAAACACACTCAGTGCACATGGTGGACGTAAATGGGAATGCTATTTTTATCTATWAGAAGCATGAATTATTGATGAAACATGCTGATAATCTTTCTCCCGGCCCCGGCRTTGCCCCGTTTGCAGTCCGGCGAGACCCGCGCCATCTGCCATCCGTCCACACAACGGCTWTTTGAGGGACTGCGGATACCAGTGACAGTGTAGCATGAAATATTTATCAGTTCTTATAATTGAGTGTCGGTGTGATTCCGTTCCCAAARAAAAAAAAMGGTRAMGCGCGAAAGACGGGAACGAAGTGGATCCGTCGAAACTTCCGTCGAAACACCACACCTCACCTCACAYGTTGGTTGGCCCWGGGACGACWGGGAATCSCGGTCACCGAACCAGCATCGCGGGAATCATTTTGACGTCACACGTCTCTGTGATATTTGCCGTAGCTGCCGGTTGGTTTATCGGAGTGTGTATGTGGATGGCATTTTCCACGCTACTTTGCATCGGACGAGCGCAACCTGACGAGTCCCTGCCCACACTCATACTATTCG--CGTGAAAAACGGYAGAGCGAATCCTTCCGTTTTCAATTAGGACYGTGACATTTGTTTCGACGTTTCTTGTGCGCTCGTGTGTGTGTGTRTGTG--------------------TGTGTGTGTAGTGCTTTTTGGAACAGGAAAGGCAAAAACCATGATGCGACGTCGTTATGACAAACGCTTCAGATGATCGGATTGTGGTTTGCTGGAAGGATTATCTTGCAAAGCGGTTGAAGGATTCATAGCAATCCGAGCACAA
>AB0098-C
CCTTTCTTCYARCCACYTTTTTTCWAATCTWTTTGCCATTTTTGCATTTTTTTATAATCGGATTAGATGWACTAAASSCGAAATTAATAAGAATTMCGMTTCGGAAGRTATTACGSSAGCCATCATTAGGAGGGAGAGAAAACAGTAAAACAATTTCCCGSGGTCAATGAGTACTTCAGATACACCATYGAAAGCTGAAAGCTCATCAGCGAGAACGGGGCTCAAATCTACGACGACTATGATGATAAAGCTATTTTCTGCCAATTCTGCAACTTTCGCAAAAAAR--KAAAAAAWGACTCAAGAGC-----GTTGYGACAACTGTGTGCGAAAGAGGATGATTTCGGAAAAGGTTGCACACACATACAYACACGG--GCAAACACACTCAGTGCACATGGTGGACGTAAATGGGAATGCTATTTTTATCTATTAGAAGCATGAATTATTGATGAAACATGCTGATAATCTTTCTCCCGGCCCCGGCRTTGCCCCGTTTGCAGTCCGGCGAGACCCGCGCCATCTGCCATCCGTCCACACAACGGCTWTTTGAGGGACTGCGGATACCAGTGACAGTGTAGCATGAAATATTTATCAGTTCTTATAATTGAGTGTCGGTGTGATTCCGTTCCCAAAARAAAAAAACGGTRAMGCGCGAAAGACGGGAACGAAGTGGATCCGTCGAAACTTCCGTCGAAACACCACACCTCACCTCACAYGTTGGTTGGCCCWGGGACGACWGGGAATCSCGGTCACCGAACCAGCATCGCGGGAATCATTTTGACGTCACACGTCTCTGTGATATTTGCCGTAGCTGCCGGTTGGTTTATCGGAGTGTGTATGTGGATGGCATTTTCCACGCTACTTTGCATCGGACGAGCGCAACCTGACGAGTCCCTGCCCACACTCATACTATTCG--CGTGAAAAACGGTAGAGCGAATCCTTCCGTTTTCAATTAGGACTGTGACATTTGTTTCGACGTTTCTTGTGCGCTCGTGTGTGTGTGTGTGTG--------------------TGTGTGTGTAGTGCTTTTTGGAACAGGAAAGGCAAAAACCATGATGCGACGTCGTTATGACAAACGCTTCAGATGATCGGATTGTGGTTTGCTGGAAGGATTATCTTGCAAAGCGGTTGAAGGATTCATAGCAATCCGAGCACAA
>AB0099-C
CCTTTCTTCWARCCACYTTTTTTCWAATCTWTTTGCCATTTTTGCATTTTTTTATAATCGGATTAGATGWACTAAAGSCGAAATTARTAAGAATTMCGMTTCGGAAGGTATTACGSSAGCCATCATYAGGAGGGAGAGAWAACAGTAAAACAATTTCCSGYGGTCAATGAGTACTTCAGATACACCATCGAARGCTGAAAGCTCATCAGCGAGAACGGGGCTCAAATCTACGACGACTATGATGATAAAGCTATTTTCTGCCAATTCTGCAACTTTCGCAAAAAAR--RAAAAAAWGACTCAAGAGC-----GTTGYGACAACTGTGTGCGAAAGAGGATGATTTCGGAAAAGGTTGCACACACATACACACACGG--GCAAACACACTCAGTGCACATGGTGGACGTAAATGGGAATGCTATTTTTATCTATTAGAAGCATGAATTATTGATGAAACATGCTGATAATCTTTCTCCCGGCCCCGGCRTTGCCCCGTTTGCAGTCCGGCGAGACCCGCGCCATCTGCCRTCCGTCCACACAACGGCTKTTTGAGGGACTGCGGATACCAGTGACAGTGTAGCATGAAATATTTATCAGTTCTTATAATTGAGTGTCGGTGTGATTCCGTTCCCAAAAAAAAAAAACGRTGAAGCGCGAAAGACGGGAACGAAGTGGATCCGTCGAAACTTCCGTCGAAACACCACACCTCACCTCACAYGTTGGTTGGCCCWGGGACGACWGGGAATCSCGGTCACCGAACCAGCATCGCGGGAATCATTTTGACGTCACACGTCTCTGTGATATTTGCCGTAGCTGCCGGTTGGTTTATCGGAGTGTGTRTKTGGATGGCATTTTCCACGCTACTTTGCATCGGACGAGCGCAACCTGACGAGTCCCTGCCCACACTCATACTATTCG--CGTGAAAAACGGTAGAGCGAATCCTTCCGTTTTCAATTAGGACTGTGACATTTGTTTCGACGTTTCTTGTGCGCTCGTGTGTGTGTGTGTGTG--------------------TGTGTGTGTAGTGSTTTTTGGAACAGGAAAGGCAAAAACCATGATGCGACGTCGTTATGACAAACGCTTCAGATGATCGGATTGTGGTTTGCTGGAAGGATTATCTTGCAAAGCGGTTGAAGGATTCATAGCAATCCGAGCACAA
>AB0100-C
CCTTTCTTCYARCCAYCTTTTTTYTAATCTTTTTGCCATTTTTGCATTTTTTTATAATCGGATTAGATGTACTAAAGCCGAAATTAATAAGAATTMCGMTTCGGAAGRTATTACRGCAGCCATCATTAGGAGGGAGAGAAAACAGTAAAACAATTTCCCGCGGTCAATGARTACTTCAGATACACCATTGAAAGCTGAAAGCTCATCAGCGAGAACGGGGCTCAAATCTACGACGACTATGATGATAAAGCTATTTTCTGCCAATTCTGCAACTTTCGCAAAAAAA--RAAAAAAAGACTCAAGAGC-----RTTGCGACAACTGTGTGCGAAAGAGGATGATTTCGGAAAAGGTTGCACACACATACAYACACGG--GCAAACACACTCAGTGCACATGGTGGACGTAAATGGGAATGCTATTTTTATCTATTAGAAGCATGAATTATTGATGAAACATGCTGATAATCTTTCTCCCGGCCCCGGCRTTGCCCCGTTTGCAGTCCGGCGAGACCCGCGCCATCTGCCRTCCGTCCACACAACGGCTKTTTGAGGGACTGCGGATACCAGTGACAGTGTAGCATGAAATATTTATCAGTTCTTATAATTGAGTGTCGGTGTGATTCCGTTCCCAAAAAAAAAAAACGATGAAGCGCGAAAGACGGGAACGAAGTGGATCCGTCGAAACTTCCGTCGAAACACCACACCTCACCTCACACGTTGGTTGGCCCAGGGACGACTGGGAATCGCGGTCACCGAACCAGCATCGCAGGAATCATTTTGACGTCACACGTCTCTGTGATATTTGCCGTAGCTGCCGGTTGGTTTATCGGAGTGTGTATGTGGATGGCATTTTCCACGCTACTTTGCATCGGACGAGCGCAACCTGACGAGTCCCTGCCCACACTCATACTATTCG--CGTGAAAAACGGTAGAGCGAATCCTTCCGTTTTCAATTAGGACTGTGACAKTTGTTTCGACGTTTCTTGTGCGCTCGTGTGTGTGTGTGTGTG--------------------TGTGTGTGTAGTGCTTTTTGGAACAGGAAAGGCAAAAACCATGATGCGACGTCGTTWTGACAAACGCTTCAGATGATCGGATTGTGGTTTGCTGGAAGGATTATCTTGCAAAGCGGTTGAAGGATTCATAGCAATCCGAGCACAA
>AB0101-C
CCTTTCTTCYARCCACYTTTTTTCWAATCTWTTTGCCATTTTTGCATTTTTTTATAATCGGATTAGATGWACTAAASSCGAAATTAATAAGAATYMCGMTTCGGAAGRTATTACGSSAGCCATCATYAGRAGGGAGAGAWAACAGTAAAACAATTTCCCGCGGTCAATGAGTACTYSAGATACACCATYGAAAGCTGAAAGCTCATCAGCGAGAACGGGGCTCAAATCTACGACGACTATGATGATAAAGCTATTTTCTGCCAATTCTGCAACTTTCGCAAAAAAR--GAAAAAAWGACTCAAGAGC-----GTTGYGACAACTGTGTGCRAAAGAGGATGATTTCGGAAAARGTTGCACACACATACACACACGG--GCAAACACACTCAGTGCACATGGTGGACGTAAATGGGAATGCTATTTTTATCTATTAGAAGCATGAATTATTGATGAAACATGCTGATAATCTTTCTCCCGGCCCCGGCRTTGCCCCGTTTGCAGTCCGGCGAGACCCGCGCCATCTGCCATYCGTCCACACAACGGCTKTTTGAGKGACTGCGGATACCAGTGACAGTGTAGCATGAAATATTTATCAGTTCTTATAATTGAGTGTCGGTGTGATTCCGTTCCCAAARAAAAAAAACGRTGAAGCGCGAAASACGGGAACGAAGTGGATCCGWCGAAACTTCCGTCGAAACACCACACCTCACCTCACAYGTTGGTTGGCCCWGGGACGACAGGGAATCSCGGTCACCGAACCAGCATCGCGGGAATCATTTTGACGTCACACGTCTCTGTGATATTTGCYGTAGCTGCCGGTTGGTTTATCGGAGTGTGTRTGTGGATGGCATTTTCCACGCTACTTTGCATCGGACGAGCGCAACCTGACKAGTCCCTGCCCACACTCATACTATTCG--CGTGAAAAACGGTAGAGCGAATCCTTCCGTTTTCAATTAGGACCGTGACATTTGTTTCGACGTTTCTTGTGCGCTCGTGTGTGTGTGTGTGTG--------------------TGTGTGTGTAGTGSTTTTTGGAACAGGAAAGGCAAAAACCATGATGCGACGTCGTTWTGACAAACGCTTCAGATGATCGGATTGTGGTTTGCTGGAAGGATTATCTTGCAAAGCGGTTGAAGGATTCATAGCAATCCGAGCACAA
>AB0109-C
CCTTYCTTCCWGTCATCTTTTTTCAAATCTATTTGCCATTTTTGCATTTTTTTATAATCGGATTAGATGAACTAAAGCCGAAATTARTAAGAATTCCGCTTCGGAAGGTATTACGGCAGCCATCATTAGGAGGGAGAGAAAACAGTAAAACAATTTCCCGKGGTCAATGAGTACTTCAGATACACCATYGAAAGCTGAAAGCTCATCAGCGAGAACGRGGCTCAAATCTACGACGACTATGATGATAAAGCTATTTTCTGCCAATTCTGCAACTTTCGCAAAAAAR--RAAAAAAWGACTCAAGAGC-----GTTGYGACAACTGTGTGCGAAAGAGGATGATTTCGGAAAAGRTKGCACACACATACACACACGG--GCAAACACACTCAGTGCACATGGTGGACGTAAATGGGAATGCTATTTTTATCTATTAGAAGCATGAATTATTGATGAAACATGCTGATAATCTTTCTCCCGGCCCCGGCRTTGCCCCGTTTGCAGTCYGGCGAGACCCGCGCCATCTGCCRTCCGTCCACACAACGGCTKTTTGAGGGACTGCGGATACCAGTGACAGTGTAGCATGAAATATTTATCAGTTCTTATAATTGAGTGTCGGTGTGATTCCGTTCCCAAAGAAAAAAAACGRTGAAGCGCGAAAGACGGGAACGAAGTGGATCCGWCGAAACTTCCGTCGAAACACCACACCTCACCTCACATGTTGGTTGGCCCTGGGACGACAGGGAATCCCGGTCACCGAACCAGCATCGCGGGAATCATTTTGACGTCACACGTCTCTGTGATATTTGCCGTAGCTGCCGGTTGGTTTATCGGAGTGTGTATGTGGATGGCATTTTCCACGCTACTTTGCATCGGACGAGCGCAACCTGACGWGTCCCTGCCCACACTCATACTATTCG--CGTGAARAACGGTAGAGCGAATCCTTCCGTTTTCAATTAGGACYGTGACATTTGTTTCGACGTTTCTTGTGCGCTCGTGTGTGTGTGTRTGTG--------------------TGTGTGTGTAGTGCTTTTTGGAACAGGAAAGGCAAAAACCATGATGCGACGTCGTTTTGACAAACGCTTCAGATGATCGGATTGTGGTTTGCTGGAAGGATTATCTTGCAAAGCGGTTGAAGGATTCATAGCAATCCGAGCACAA
>AB0110-C
CCTTYCTTCWARCCATYTTTTTTCAAATCTATTTGCCATTTTTGCATWTTTTTATWATCGGATTAGATGWACTAAAGCCGAAATTAATAAGAATTWCRMTTCGGAAGGTATTACRCCAGYCATCATYAGGAGGGAGAGAAAACARTAAAACAATTTCCCGCGGTCAATGAGTACTTSAGATACACCATYGAARGCTGAAAGCTCATCAGCGAGAACGGGGCTCAAATCTACGAYGACTATGATGATAAAGCTATTTTCTGCCAATTCTGCAACTTTCGCAAAAAAR--GAAAAAATGACTCAAGAGC-----GTTGCGACAACTGTGTGCGAAAGAGGATGATTTCGGAAAAGRTKGCACACACATACACACACGG--GCAAACACACTCAGTGCACATGGTRGACGTAAATGGGAATGCTATTTTTATCTATTAGAAGCATGAATTATTGATGAAACATGCTGATAATCTTTCTCCCAGCYCCGRCATTGCCCCGTTTGCAGTCCGGCGAGACCCGCGCCATCTGCCATCCGTCCACACAACGGCTWTTTGAGGGACTGCGGATACCAGTGACAGTGTAGCATGAAATATTTATCAGTTCTTATAATTGAGTGTCGGTGTGATTCCGTTCCCAAARAAAAAAAACGRTGAAGCGCGAAAGACGGGAACGAAGTGGATCCGWCGAAACTTCCGTCGAAACACCACACCTCACCTCACAYGTTGGTTGGCMCWGGGACGACAGGGAATCSCGGTCACCGAACCAGCATCGCGGGAATCATTTTGACGTCACACGTCTCTGTGATATTTGCYGTAGCTGCCGGTTGGTTTATCGGAGTGTGTRTGTGGATGGCATTTTCCACGCTACTTTGCATCGGACGAGCGCAACCTGACKAGTCCCTGCCCACACTCATACTATTCG--CGTGAAAAACGGTAGAGCGAATCCTTCCGTTTTCAATTAGGACYGTGACAKTTGTTTCGAYGTTTCTTGTGCGCTCGTGTGTGTGTGYGTGTG--------------------TGTGTGTGTAGTGCTTTTTGGAACAGGAAAGGCAAAAACCATGATGCGACGTCGTTWTGACAAACGCTTCAGATGATCGGATTGTGGTTTGCTGGAAGGATTATCTTGCAAAGCGGTTGAAGGATTCATAGCAATCCGAGCACAA
>AB0111-C
CCTTYCTTCMAGCCACYTTTTTTCWAATCTWTTTGCCATTTTTGCATTTTTTTATAATCGGATTAGATGAACTAAASCCGAAATTAATAAGAATTYCRCTTCGGAAGRTATTACGSCAGCCATCATTAGRAGGGAGAGAAAACAGTAAAACAATTTCCCGCGGTCAATGAGTACTTCAGATACACCATTGAAAGCTGAAAGCTCATCAGCGAGAMCGGGGCTCAAATCTACGACGACTATGATGATAAAGCTATTTTCTGCCAATTCTGCAACTTTCGCAAAAAAG--GAARAAATGACTCAAGAGC-----GTTGCGACAACTGTGTGCGAAAGAGGATGATTTCGGAAAAGGTTGCACACACATACACACACGG--GCAAACACACTCAGTGCACATGGTGGACGTAAATGGGAATGCTATTTTTATCTATTAGAAGCATGAATTATTGATGAAACATGCTGATAATCTTTCTCCCGGCCCCGGCRTTGCCCCGTTTGCAGTCCGGCGAGACCCGCGCCATCTGCCRTCCGTCCACACAACGGCTKTTTGAGGGACTGCGGATACCAGTGACAGTGTAGCATGAAATATTTATCAGTTCTTATAATTGAGTGTCGGTGTGATTCCGTTCCCAAAAAAAAAAAACGRTGAAGCGCGAAAGACGGGAACGAAGTGGATCCGTCGAAACTTCCGTCGAAACACCACACCTCACCTCACACGTTGGTTGGCCCAGGGACGACWGGGAATCGCGGTCACCGAACCAGCATCGCRGGAAWCATTTTGACGTCACACGTCTCTGTGATATTTGCCGTAGCTGCCGGTTGGTTTATCGRAGTGTGTATGTGGATGGCATTTTCCACGCTACTTTGCATCGGACGAGCGCAACCTGACGAGTCCCTGCCCACACTCATACTATTCG--CGTGAAAAACGGTAGAGCGAATCCTTCCGTTTTCAATTAGGACYGTGACATTTGTTTCGACGTTTCTTGTRCRCTCGTGTGTGTGTGTGTGTG--------------------TGTGTGTGTAGTGCTTTTTGGAACAGGAAAGGCAAAAACCATGATGCGACGTCGTTWTGACAAACGCTTCAGATGATCGGATTGTGGTTTGCTGGAAGGATTATCTTGCAAAGCGGTTGAAGGATTCATAGCAATCCGAGCACAA
>AB0112-C
CCTTTCTTCCAGCCACCTTTTTTCAAATCTATTTGCCATTTTTGCATTTTTTTACAATCGGATTAGATGAACTAAAGCCGAAATTAATAAGAATTCCGCTTCGGAAGGTATTACGGCAGCCATCATTAGGAGGGAGAGAAAACAGTAAAACAATTTCCCGGGGTCAATGAGTACTTCAGATACACCATCGAAAGCTGAAAGCTCATCAGCGAGAACGGGGCTCAAATCTACGACGACTATGATGATAAAGCTATTTTCTGCCAATTCTGCAACTTTCGCAAAAAAG--GAAAAAATGACTCAAGAGC-----GTTGCGACAACTGTGTGCGAAAGAGGATGATTTCGRAAAAGGTTGCACACACATAYACACACGG--GCAAACACACTCAGTGCACATGGTGGACGTAAATGGGAATGCTATTTTTATCTATTAGAAGCATGAATTATTGATGAAACATGCTGATAATCTTTCTCCCGGCCCCGGCRTTGCCCCGTTTGCAGTCCGGCGAGACCCGCGCCATCTGCCATCCGTCCACACAACGGCTATTTGAGGGACTGCGGATACCAGTGACAGTGTAGCATGAAATATTTATCAGTTCTTATAATTGAGTGTCGGTGTGATTCCGTTCCCAAAAAAAAAAAACGRTGAAGCGCGAAAGACGGGAACGAAGTGGATCCGTCGAAACTTCCGTCGAAACACCACACCTCACCTCACACGTTGGTTGGCMCAGGGRCGACWGGGAATCGCGGTCACCGAACCAGCATCGCAGGAATCATTTTGACGTCACACGTCYCTGTGATATTTGCCGTAGCTRCCGGTTGGTYTATCGGAGTGTGTRTGTGGATGGCATTTTCMACGCTACTTTGCATCGGACGAGCGCAACCTGACGAGTCCCTGCCCACACYCRTACTATTCG--CGTGAAAAACGGTAGAGCGAATCCTTCCGTTTTCAATTAGGACYGTGACATTTGTTTCGACGTTTCTTGTGCGCTCGTGTGTGTGTRTRTGTG--------------------TGTGTGTGTAGTGCTTTTTGGAACAGGAAAGGCAAAAACCATGATGCGACGTCGTTATGACAAACGCTTCAGATGATCGGATTGTGGTTTGCTGGAAGGATTATCTTGCAAAGCGGTTGAAGGATTCATAGCAATCCGAGCACAA
>AB0113-C
CCTTTCTTYCAGCCACCTTTTTTCTAATCTTTTTGCCATTTTTGCATTTTTTTATAATCGGATTAGATGAACTAAASCCGAAATTAATAAGAATYMCGMTTCGGAAGRTATTACGSCAGCCATCATTAGRAGGGAGAGAAAACAGTAAAACAATTTCCCGCGGTCAATGAGTACTYSAGATACACCATYGAAAGCTGAAAGCTCATCAGCGAGAACGGGGCTCAAATCTACGACGACTATGATGATAAAGCTATTTTCTGCCAATTCTGCAACTTTCGCAAAAAAR--RAAAAAAWGACTCAAGAGC-----GTTGYGACAACTGTGTGCRAAAGAGGATGATTTCGGAAAARGTTGCACACACATACACACACGG--GCAAACACACTCAGTGCACATGGTGGACGTAAATGGGAATGCTATTTTTATCTATTAGAAGCATGAATTATTGATGAAACATGCTGATAATCTTTCTCCCGGCCCCGGCATTGCCCCGTTTGCAGTCCGGCGAGACCCGCGCCATCTGCCATCCGTCCACACAACGGCTTTTTGAGGGACTGCGGATACCAGTGACAGTGTAGCATGAAATATTTATCAGTTCTTATAATTGAGTGTCGGTGTGATTCCGTTCCCAAARAAAAAAAACGGTGAAGCGCGAAAGACGGGAACGAAGTGGATCCGTCGAAACTTCCGTCGAAACACCACACCTCACCTCACAYGTTGGTTGGCCCWGGGACGACAGGGAATCSCGGTCACCGAACCAGCATCGCGGGAATCATTTTGACGTCACACGTCTCTGTGATATTTGCCGTAGCTGCCGGTTGGTTTATCGGAGTGTGTRTGTGGATGGCATTTTCCACGCTACTTTGCATCGGACGAGCGCAACCTGACGAGTCCCTGCCCACACTCATACTATTCG--CGTGAAAAACGGTAGAGCGAATCCTTCCGTTTTCAATTAGGACYGTGACATTTGTTTCGACGTTTCTTGTGCGCTCGTGTGTGTGTGTGTGTG--------------------TGTGTGTGTAGTGSTTTTTGGAACAGGAAAGGCAAAAACCATGATGCGACGTCGTTWTGACAAACGCTTCAGATGATCGGATTGTGGTTTGCTGGAAGGATTATCTTGCAAAGCGGTTGAAGRATTCATAGCAATCCGAGCACAA
>AB0114-C
CCTTTCTTCCAGCCACCTTTTTTCTAATCTTTTTGCCATTTTTGCATTTTTTTATAATCGGATTAGATGAACTAAASCCGAAATTARTAAGAATTCCGCTTCGGAAGRTATTACGGCAGCCATCATTAGGAGGGAGAGAAAACAGTAAAACAATTTCCCGCGGTCAATGAGTACTTCAGATACACCATTGAAAGCTGAAAGCTCATCAGCGAGAACGGGGCTCAAATCTACGACGACTATGATGATAAAGCTATTTTCTGCCAATTCTGCAACTTTCGCAAAAAAA--GAAAAAAAGACTCAAGAGC-----GTTGTGACAACTGTGTGCGAAAGAGGATGATTTCGGAAAAGGTTGCACACACATACACACACGG--GCAAACACACTCAGTGCACATGGTGGACGTAAATGGGAATGCTATTTTTATCTATTAGAAGCATGAATTATTGATGAAACATGCTGATAATCTTTCTCCCGGCCCCGGCRTTGCCCCGTTTGCAGTCCGGCGAGACCCGCGCCATCTGCCATCCGTCCACACAACGGCTTTTTGAGGGACTGCGGATACCAGTGACAGTGTAGCATGAAATATTTATCAGTTCTTATAATTGAGTGTCGGTGTGATTCCGTTCCCAAARAAAAAAAACGGTGAAGCGCGAAAGACGGGAACGAAGTGGATCCGTCGAAACTTCCGTCGAAACACCACACCTCACCTCACATGTTGGTTGGCCCTGGGACGACAGGGAATCSCGGTCACCGAACCAGCATCGCGGGAATCATTTTGACGTCACACGTCTCTGTGATATTTGCCGTAGCTGCCGGTTGGTTTATCGGAGTGTGTATGTGGATGGCATTTTCCACGCTACTTTGCATCGGACGAGCGCAACCTGACGAGTCCCTGCCCACACTCATACTATTCG--CGTGAAAAACGGTAGAGCGAATCCTTCCGTTTTCAATTAGGACTGTGACATTTGTTTCGACGTTTCTTGTGCGCTCGTGTGTGTGTGTGYGTG--------------------TGTGTGTGTAGTGSTTTTTGGAACAGGAAAGGCAAAAACCATGATGCGACGTCGTTATGACAAACGCTTCAGATGATCGGATTGTGGTTTGCTGGAAGGATTATCTTGCAAAGCGGTTGAAGGATTCATAGCAATCCGAGCACAA
>AB0115-C
CCTTTCTTCYARCCACYTTTTTTCWAATCTWTTTGCCATTTTTGCATTTTTTTATAATCGGATTAGATGWACTAAASSCGAAATTAATAAGAATTMCGMTTCGGAAGRTATTACGSSAGCCATCATYAGGAGGGAGAGAWAACAGTAAAACAATTTCCCKCGGTCAATGAGTACTTCAGATACACCATYGAAAGCTGAAAGCTCATCAGCGAGAACGGGGCTCAAATCTACGACGACTATGATGATAAAGCTATTTTCTGCCAATTCTGCAACTTTCGCAAAAAAR--GAAAAAAWGACTCAAGAGC-----GTTGYGACAACTGTGTGCGAAAGAGGATGATTTCGGAAAAGGTTGCACACACATACAYACACGG--RCAAACACACTCAGTGCACATGGTGGACGTAAATGGGAATGCTATTTTTATCTATTAGAAGCATGAATTATTGATGAAACATGCTGATAATCTTTCTCCCGGCCCCGGCRTTGCCCCGTTTGCAGTCYGGCGAGACCCGCGCCATCTGCCRTCCGTCCACACAACGGCTKTTTGAGGGACTGCGGATACCAGTGACAGTGTAGCATGAAATATTTATCAGTTCTTATAATTGAGTGTCGGTGTGATTCCGTTCCCAAARAAAAAAAACGGTGAAGCGCGAAAGACGGGAACGAAGTGGATCCGTCGAAACTTCCGTCGAAACACCACACCTCACCTCACAYGTTGGTTGGCMCWGGGRCGACAGGGAATCSCGGTCACCGAACCAGCATCGCRGGAATCATTTTGACGTCACACGTCTCTGTGATATTTGCCGTAGCTGCCGGTTGGTTTATCGGAGTGTGTATGTGGATGGCATTTTCCACGCTACTTTGCATCGGACGAGCGCAACCTGACGAGTCCCTGCCCACACTCATACTATTCG--CGTGAAAAACGGTAGAGCGAATCCTTCCGTTTTCAATTAGGACTGTGAYATTTGTTTCGAMGTTTCTTGTGCGCTCGTGTGTGTGTGTGTGTG--------------------TGTGTGTGTAGTGCTTTTTGGAACAGGAAAGGCAAAAACCATGATGCGACGTCGTTATGACAAACGCTTCAGATGATCGGATTGTGGTTTGCTGGAAGGATTATCTTGCAAAGCGGTTGAAGGATTCATAGCAATCCGAGCACAA
>AB0122-C
CCTTCCTTCCAGCCAYYTTTTTTCAAATCTATTTGCCATTTTTGCATTTTTTTATAATCGGATTAGATGAACTAAASCCGAAATTAATAAGAATTCCGCTTCGGAAGRTATTACGGCAGCCATCATTAGGAGGGARAGAAAACAGTAAAACAATTTCCCGSGGTCAATGAGTACTTCAGATACACCATYGAAAGCTGAAAGCTCATCAGCGAGAACGGGGCTCAAATCTACGACGACTATGATGATAAAGCTATTTTCTGCCAATTCTGCAACTTTCGCAAAAAAR--GAAAAAATGACTCAAGAGC-----GTTGCGACAACTGTGTGCGAAAGAGGATGATTTCGGWAAAGGTTGCAYACACATACAYACACGG--GCAAACACACTCAGTGCACATGGTGGACGTAAATGGGAATGCTATTTTTATCTATTAGAAGCATGAATTATTGATGAAACATGCTGATAATCTTTCTCCCGGCCCCGGCRTTGCCCCGTTTGCAGTCCGGCGAGACCCGCGCCATCTGCCATCCGTCCACACAACGGCTWTTTGAGGGACTGCGGATACCAGTGACAGTGTAGCATGAAATATTTATCAGTTCTTATAATTGAGTGTCGGTGTGATTCCGTTCCCAAARAAAAAAAACGRTGAAGCGCGAAAGACGGGAACGAAGTGGATCCGTCGAAACTTCCGTCGAAACACCACACCTCACCTCACACGTTGGTTGGCMCAGGGRCGACWGGGAATCGCGGTCACCGAACCAGCATCGCAGGAATCATTTTGACGTCACACGTCTCTGTGATATTTGCCGTAGCTGCCGGTTGGTTTATCGGAGTGTGTATGTGGATGGCATTTTCCACGCTACTTTGCATCGGACGAGCGCAACCTGACGAGTCCCTGCCCACACTCATACTATTCG--CGTGAAAAACGGTAGAGCGAATCCTTCCGTTTTCAATTAGGACTGTGACATTTGTTTCGACGTTTCTTGTGCGCTCGTGTGTGTGTGTGTGTG--------------------TGTGTGTGTAGTGCTTTTTGGAACAGGAAAGGCAAAAACCATGATGCGACGTCGTTATGACAAACGCTTCAGATGATCGGATTGTGGTTTRCTGGAAGGATTATCTTGCAAAGCGGTTGAAGGATTCATAGCAATCCGAGCACAA
>AB0123-C
CCTTYCTTCYARYCATCTTTTTTCAAATCTATTTGCCATTTTTGCATTTTTTYATAATCGGATTAGATGWACTAAAGCCGAAATTAATAAGAATTMCGMTTCGGAAGGTATTACGSCAGCCATCATTAGGAGGGAGAGAAAACAGTAAAACAATTTCCCGSGGTCAATGAGTACTTCAGATACACCATYGAAAGCTGAAAGCTCATCAGCGAGAACGRGGCTCAAATCTACGACGACTATGATGATAAAGCTATTTTCTGCCAATTCTGCAACTTTCGCAAAAAAG--GAAAAAATGACTCAAGAGC-----GTTGCGACAACTGTGTGCGAAAGAGGATGATTTCGGAAAAGRTKGCACACACATACACACACGG--GCAAACACACTCAGTGCACATGGTGGACGTAAATGGGAATGCTATTTTTATCTATTAGAAGCATGAATTATTGATGAAACATGCTGATAATCTTTCTCCCGGCCCCGGCRTTGCCCCGTTTGCAGTCCGGCGAGACCCGCGCCATCTGCCATCCRTCCACACAACGGCTWTTTGAGGGACTGCGGATACCAGTGACAGTGTAGCATGAAATATTTATCAGTTCTTATAATTGAGTGTCGGTGTGATTCCGTTCCCAAARAAAAAAAACGRTGAAGCGCGAAAGACGGGAACGAAGTGGATCCGTCGAAACTTCCGTCGAAACACCACACCTCACCTCACAYGTTGGTTGGCCCWGGGACGACWGGGAATCSCGGTCACCGAACCAGCATCGCRGGAATCATTTTGACGTCACACGTCTCTGTGATATTTGCCGTAGCTGCCGGTTGGTTTATCGGAGTGTGTATGTGGATGGCATTTTCCACGCTACTTTGCATCGGACGAGCGCAACCTGACGAGTCCCTGCCCACACTCATACTATTCG--CGTGAAAAACGGTAGAGCGAATCCTTCCGTTTTCAATTAGGACTGTGACATTTGTTTCGACGTTTCTTGTGCGCTCGTGTGTGTGTGTRTGTG--------------------TGTGTGTGTAGTGCTTTTTGGAACAGGAAAGGCAAAAACCATGATGCGACGTCGTTATGACAAACGCTTYAGATGATCGGATTGTGGTTTGCTGGAAGGATTATCTTGCAAAGCGGTTGAAGGATTCATAGCAATCCGAGCACAA
>AB0124-C
CCTTYCTTCCAGYCAYYTTTTTTCAAATCTATTTGCCATTTTTGCATTTTTTTATAATCGGATTAGATGAACTAAAGCCGAAATTARTAAGAATTCCGCTTCGGAAGGTATTACGGCAGCCATCATTAGGAGGGAGAGAAAACAGTAAAACAATTTCCCGKGGTCAATGAGTACTTCAGATACACCATCGAAAGCTGAAAGCTCATCAGCGAGAACGGGGCTCAAATCTACGACGACTATGATGATAAAGCTATTTTCTGCCAATTCTGCAACTTTCGCAAAAAAR--GAAAAAATGACTCAAGAGC-----GTTGCGACAACTGTGTGCGAAAGAGGATGATTTCGGAAAAGRTKGCACACACATACAYACACGG--GCAAACACACTCAGTGCACATGGTGGACGTAAATGGGAATGCTATTTTTATCTATTAGAAGCATGAATTATTGATGAAACATGCTGATAATCTTTCTCCCGGCCCCGGCGTTGCCCCGTTTGCAGTCCGGCGAGACCCGCGCCATCTGYCATCCGTCCACACAACGGCTWTTTGAGGGACTGCGGATACCAGTGACAGTGTAGCATGAAATATTTATCAGTTCTTATAATTGAGTGTCGGTGTGATTCCGTTCCCAAAAAAAAAAAACGRTGAAGCGCGAAAGACGGGAACGAAGTGGATCCGTCGAAACTTCCGTCGAAACACCACACCTCACCTCACAYGTTGGTTGGCMCWGGGRCGACAGGGAATCSCGGTCACCGAACCAGCATCGCRGGAATCATTTTGACGTCACACGTCTCTGTGATATTTGCCGTAGCTGYCGGTTGGTTTATCGGAGTGTGTATGTGGATGGCATTTTCYACGCTACTTTGCATCGGACGAGCGCAACCTGACGAGTCCCTGCCCACACTCATACTATTCG--CGTGAAAAACGGTAGAGCGAATCCTTCCGTTTTCAATTAGGACTGTGACAKTTGTTTCGACGTTTCTTGTGCGCTCGTGTGTGTGTGTGTGTG--------------------TGTGTGTGTAGTGCTTTTTGGAACAGGAAAGGCAAAAACCATGATGCGACGTCGTTWTGACAAACGCTTCAGATGATCGGATTGTGGTTTGCTGGAAGGATTATCTTGCAAAGCGGTTGAAGGATTCATAGCAATCCGAGCACAA
>AB0137-C
CCTTYCTTCCAGYCAYCTTTTTTCWAATCTWTTTGCCATTTTTGCATTTTTTTAYAATCGGATTAGATGAACTAAASCCGAAATTAATAAGAATTCCGCTTCGGAAGRTATTACGGCAGCCATCATTAGGAGGGAGAGAAAACAGTAAAACAATTTCCCGSGGTCAATGAGTACTTCAGATACACCATYGAAAGCTGAAAGCTCATCAGCGAGAACGGGGCTCAAATCTACGACGACTATGATGATAAAGCTATTTTCTGCYAATTCTGCAACTTTCGCAAAAAAR--RAARAAAWGACTCAAGAGC-----GTTGYGACAACTGTGTGCGAAAGAGGATGATTTCGRAAAAGGTTGCACACACATACACACACGG--GCAAACACACTCAGTGCACATGGTGGACGTAAATGGGAATGCTATTTTTATCTATTAGAAGCATGAATTATTGATGAAACATGCTGATAATCTTTCTCCCGGCCCCGGCRTTGCCCCGTTTGCAGTCCGGCGAGACCCGCGCCATCTGCCATCCGTCCACACAACGGCTATTKGAGGGACTGCGGATACCAGTGACAGTGTAGCATGAAATATTTATCAGTTCTTATAATTGAGTGTCGGTGTGATTCCGTTCCCAAARAAAAAAAACGATGAAGCGCGAAAGACGGGAACGAAGTGGATCCGWCGAAACTTCCGTCGAAACACCACACCTCACCTCACACGTTGGTTGGCCCAGGGACGACTGGGAATCGCGGTCACCGAACCAGCATCGCAGGAATCATTTTGACGTCACACGTCTCTGTGATATTTGCCGTAGCTRCCGGTTGGTYTATCGGAGTGTGTATGTGGATGGCATTTTCCACGCTACTTTGCATCGGACGAGCGCAACCTGACGAGTCCCTGCCCACACTCATACTATTCG--CGTGAAAAACGGTAGAGCGAATCCTTCCGTTTTCAATTAGGACTGTGACATTTGTTTCGACGTTTCTTGTGCGCTCGTGTGTGTGTGTGTGTG--------------------TGTGTGTGTAGTGCTTTTTGGAACAGGAAAGGCAAAAACCATGATGCGACGTCGTTATGACAAACGCTTYAGATGATCGGATTGTGGTTTRCTGGAAGGATTATCTTGCAAAGCGGTTGAAGGATTCATAGCAATCCGAGCACAA
>AB0138-C
CCTTYCTTCYARCCAYYTTTTTTCAAATCTATTTGCCATTTTTGCATTTTTTTATAATCGGATTAGATGAACTAAASCCGAAATTAATAAGAATTCCGCTTCGGAAGRTATTACGGCAGCCATCATTAGGAGGGAGAGAAAACAGTAAAACAATTTCCCGSGGTCAATGAGTACTTCAGATACACCATYGAAAGCTGAAAGCTCATCAGCGAGAACGGGGCTCAAATCTACGACGACTATGATGATAAAGCTATTTTCTGCCAATTCTGCAACTTTCGCAAAAAAR--GAAAAAAWGACTCAAGAGC-----GTTGYGACAACTGTGTGCGAAAGAGGATGATTTCGGAAAAGGTTGCACACACATACACACACGG--GCAAACACACTCAGTGCACATGGTGGACGTAAATGGGAATGCTATTTTTATCTATTAGAAGCATGAATTATTGATGAAACATGCTGATAATCTTTCTCCCRGCCCCGGCRTTGCCCCGTTTGCAGTCCGGCGAGACCCGCGCCATCTGCCRTCCGTCCACACAACGGCTKTTTGAGGGACTGCGGATACCAGTGACAGTGTAGCATGAAATATTTATCAGTTCTTATAATTGAGTGTCGGTGTGATTCCGTTCCCAAAAAAAAAAAACGRTGAAGCGCGAAAGACGGGAACGAAGTGGATCCGTCGAAACTTCCGTCGAAACACCACACCTCACCTCACAYGTTGGTTGGCCCWGGGACGACWGGGAATCGCGGTCACCGAACCAGCATCGCRGGAATCATTTTGACGTCACACGTCTCTGTGATATTTGCCGTAGCTGCCGGTTGGTTTATCGGAGTGTGTATGTGGATGGCATTTTCCACGCTACTTTGCATCGGACGAGCGCAACCTGACGAGTCCCTGCCCACACTCATACTATTCG--CGTGAAAAACGGTAGAGCGAATCCTTCCGTTTTCAATTAGGACYGTGACATTTGTTTCGACGTTTCTTGTGCGYTCGTGTGTGTGTGTGTGTG--------------------TGTGTGTGTAGTGCTTTTTGGAACAGGAAAGGCAAAAACCATGATGCGACGTCSTTWTGACAAACGCTTCAGATGATCGGATTGTGGTTTGCTGGAAGGATTATCTTGCAAAGCGRTTGAAGGATTCATAGCAATCCGAGCACAA
>AB0139-C
CCTTTCTTCCAGCCACCTTTTTTCTAATCTTTTTGCCATTTTTGCATTTTTTTATAATCGGATTAGATGAACTAAACCCGAAATTAATAAGAATTCCGCTTCGGAAGATATTACGGCAGCCATCATTAGGAGGGAGAGAAAACAGTAAAACAATTTCCCGCGGTCAATGAGTACTTCAGATACACCATTGAAAGCTGAAAGCTCATCAGCGAGAACGGGGCTCAAATCTACGACGACTATGATGATAAAGCTATTTTCTGCCAATTCTGCAACTTTCGCAAAAAAR--GAAAAAAWGACTCAAGAGC-----GTTGYGACAACTGTGTGCGAAAGAGGATGATTTCGGAAAAGGTTGCACACACATACACACACGG--GCAAACACACTCAGTGCACATGGTRGACGTAAATGGGAATGCTATTTTTATCTATTAGAAGCATGAATTATTGATGAAACATGCTGATAATCTTTCTCCCRGCCCCGGCATTGCCCCGTTTGCAGTCCGGCGAGACCCGCGCCATCTGCCATCCGTCCACACAACGGCTKTTTGAGGGACTGCGGATACCAGTGACAGTGTAGCATGAAATATTTATCAGTTCTTATAATTGAGTGTCGGTGTGATTCCGTTCCCAAARAAAAAAAACGGTGAAGCGCGAAAGACGGGAACGAAGTGGATCCGTCGAAACTTCCGTCGAAACACCACACCTCACCTCACATGTTGGTTGGCCCTGGGACGACAGGGAATCSCGGTCACCGAACCAGCATCGCGGGAAWCATTTTGACGTCACACGTCTCTGTGATATTTGCCGTAGCTGCCGGTTGGTTTATCGGAGTGTGTATGTGSRTGGCATTTTCCACGCTACTTTGCATCGGACGAGCGCAACCTGACGAGTCCCTGCCCACACTCATACTATTCG--CGTGAAAAACGGYAGAGCGAATCCTTCCGTTTTCAATTAGGACYGTGACATTTGTTTCGACGTTTCTTGTGCGCTCGTGTGTGTGTGTGTGTG--------------------TGTGTGTGTAGTGCTTTTTGGAACAGGAAAGGCAAAAACCATGATGCGACGTCGTTWTGACAAACGCTTCAGATGATCGGATTGTGGTTTGCTGGAAGGATTATCTTGCAAAGCGGTTGAAGGATTCATAGCAATCCGAGCACAA
>AB0140-C
CCTTTCTTCYARYCAYYTTTTTTCAAATCTATTTGCCATTTTTGCATTTTTTTATAATCGGATTAGATGWACTAAAGSCGAAATTARTAAGAATTMCGMTTCGGAAGGTATTACGSSAGCCATCATTAGGAGGGAGAGAAAACAGTAAAACAATTTCCCGKGGTCAATGAGTACTTCAGATACACCATCGAAAGCTGAAAGCTCATCAGCGAGAACGGGGCTCAAATCTACGACGACTATGATGATAAAGCTATTTTCTGCCAATTCTGCAACTTTCGCAAAAAAR--GAAAAAATGACTCAAGAGC-----GTTGCGACAACTGTGTGCGAAAGAGGATGATTTCGGAAAAGRTKGCACACACATACACACACGG--RCAAACACACTCAGTGCACATGGTGGACGTAAATGGGAATGCTATTTTTATCTATTAGAAGCATGAATTATTGATGAAACATGCTGATAATCTTTCTCCCGGCCCCGGCGTTGCCCCGTTTGCAGTCCGGCGAGACCCGCGCCATCTGYCRTCCGTCCACACAACGGCTRTTTGAGGGACTGCGGATACCAGTGACAGTGTAGCATGAAATATTTATCAGTTCTTATAATTGAGTGTCGGTGTGATTCCGTTCCCAAAAAAAAAAAACGATGAAGCGCGAAAGACGGGAACGAAGTGGATCCGTCGAAACTTCCGTCGAAACACCACACCTCACCTCACAYGTTGGTTGGCCCWGGGACGACWGGGAATCSCGGTCACCGAACCAGCATCGCRGGAATCATTTTGACGTCACACGTCTCTGTGATATTTGCCGTAGCTGCCGGTTGGTTTATCGGAGTGTGTATGTGGATGGCATTTTCCACGCTACTTTGCATCGGACGAGCGCAACCTGACGAGTCCCTGCCCACACTCATACTATTCG--CGTGAAAAACGGTAGAGCGAATCCTTCCGTTTTCAATTAGGACTGTGACATTTGTTTCGACGTTTCTTGTGCGCTCGTGTGTGTGTGTGTGTG--------------------TGTGTGTGTAGTGCTTTTTGGAACAGGAAAGGCAAAAACCATGATGCGACGTCGTTATGACAAACGCTTCAGATGATCGGATTGTGGTTTGCTGGAAGGATTATCTTGCAAAGCGGTTGAAGGATTCATAGCAATCCGAGCACAA
>AB0142-C
CCTTCCTTCCAGYCAYYTTTTTTCAAATCTATTTGCCATTTTTGCATTTTTTTATAATCGGATTAGATGAACTAAAGCCGAAATTAATAAGAATTCCGCTTCGGAAGGTATTACGGCAGCCATCATTAGGAGGGAGAGAAAACAGTAAAACAATTTCCCGGGGTCAATGAGTACTTCAGATACACCATCGAAAGCTGAAAGCTCATCAGCGAGAACGGGGCTCAAATCTACGACGACTATGATGATAAAGCTATTTTCTGCCAATTCTGCAACTTTCGCAAAAAAG--GAAAAAATGACTCAAGAGC-----GTTGCGACAACTGTGTGCGAAAGAGGATGATTTCGGAAAAGGTTGCACACACATACACAYACGG--GCAAACACACTCAGTGCACATGGTGGACGTAAATGGGAATGCTATTTTTATCTATTAGAAGCATGAATTATTGATGAAACATGCTGATAATCTGTCTCCCGGCCCCGGCGTTGCCCCGTTTGCAGTCCGGCGCGACCCGCGCCATCTGCCATCCGTCCACACAACGGCTATTTGAGGGACTGCGGATACCAGTGACAGTGTAGCATGAAATATTTATCAGTTCTTATAATTGAGTGTCGGTGTGATTCCGTTCCCAAARAAAAAAAACGATGAAGCGCGAAAGACGGGAACGAAGTGGATCCGTCGAAACTTCCGTCGAAACACCACACCTCACCTCACACGTTGGTTGGCCCAGGGACGACTGGGAATCGCGGTCACCGAACCAGCATCGCAGGAATCATTTTGACGTCACACGTCTCTGTGATATTTGCCGTAGCTRCCGGTTGGTYTATCGGAGTGTGTATGTGGATGGCATTTTCCACGCTACTTTGCATCGGACGAGCGCAACCTGACGAGTCCCTGCCCACACTCATACTATTCG--CGTGAAAAACGGTAGAGCGAATCCTTCCGTTTTCAATTAGGACTGTGACATTTGTTTCGACGTTTCTTGTGCGCTCGTGTGTGTGTGTRTGTG--------------------TGTGTGTGTAGTGCTTTTTGGAACAGGAAAGGCAAAAACCATGATGCGACGTCGTTATGACAAACGCTTYAGATGATCGGATTGTGGTTTGCTGGAAGGATTATCTTGCAAAGCGGTTGAAGGATTCATAGCAATCCGAGCACAA
>AB0181-C
CCTTYSTTCMAGCCACYTTTTTTCWAATCTWTTTGCCATTTTTGCATTTTTTTATAATCGGATTAGATGAACTAAAGCCGAAATTARTAAGAATTYCRCTTCGGAAGGTATTACRSCAGYCATCATTAGGAGGGAGAGAAAACAGTAAAACAATTTCCCGYGGTCAATGAGTACTTSAGATACACCATCGAAGGCTGAAAGCTCATCAGCGAGAACGGGGCTCAAATCTACGACGACTATGATGATAAAGCTATTTTCTGCCAATTCTGCAACTTTCGCAAAAAAA--GAAAAAATGACTCAAGAGC-----GTTGCGACAACTGTGTGCGAAAGAGGATGATTTCGGAAAAGGTTGCACACACATACACACACGG--GCAAACACACTCAGTGCACATGGTGGACGTAAATGGGAATGCTATTTTTATCTATTAGAAGCATGAATTATTGATGAAACATGCTGATAATCTTTCTCCCGGCCCCGGCRTTGCYCCGTTTGCAGTCCGGCGAGACCCGCGCCATCTGCCATCCGTCCACACAACGGCTTTTTGAGGGACTGCGGATACCAGTGACAGTGTAGCATGAAATATTTATCAGTTCTTATAATTGAGTGTCGGTGTGATTCCGTTCCCAAARAAAAAAAACGRTGAAGCGCGAAAGACGGGAACGAAGTGGATCCGTCGAAACTTCCGTCGAAACACCACACCTCACCTCACATGTTGGTTGGCCCTGGGACGACAGGGAATCCCGGTCACCGAACCAGCATCGCGGGAATCATTTTGACGTCACACGTCTCTGTGATATTTGCCGTAGCTGCCGGTTGGTTTATCGGAGTGTGTATGTGGATGGCATTTTCCACGCTACTTTGCATCGGACGAGCGCAACCTGACGAGTCCCTGCCCACACTCATACTATTCG--CGTGAAAAACGGTAGAGCGAATCCTTCCGTTTTCAATTAGGACTGTGACATTTGTTTCGAMGTTTCTTGTGCGCTCGTGTGTGTGTRTGTGTG--------------------TRTGTGTGTAGTGCTTTTTGGAACAGGAAAGGCAAAAACCATGATGCGACGTCGTTWTGACAAACGCTTCAGATGATCGGATTGTGGTTTGCTGGAAGGATTATCTTGCAAAGCGGTTGAAGGATTCATAGCAATCCGAGCACAA
>AB0182-C
CCTTYCTTCYAGYCAYCTTTTTTCWAATCTWTTTGCCATTTTTGCATTTTTTTATAATCGGATTAGATGAACTAAASCCGAAATTAATAAGAATTCCGCTTCGGAAGRTATTACGGCAGCCATCATTAGGAGGGAGAGAAAACAGTAAAACAATTTCCCKSGGTCAATGAGTACTTCAGATACACCATYGAAAGCTGAAAGCTCATCAGCGAGAACGGGGCTCAAATCTACGACGACTATGATGATAAAGCTATTTTCTGCCAATTCTGCAACTTTCGCAAAAAAR--GAAAAAAWGACTCAAGAGC-----GTTGYGACAACTGTGTGCGAAAGAGGATGATTTCGGAAAAGGTTGCACACACATACAYACACGG--GCAAACACACTCAGTGCACATGGTGGACGTAAATGGGAATGCTATTTTTATCTATTAGAAGCATGAATTATTGATGAAACATGCTGATAATCTTTCTCCCGGCCCCGGCRTTGCCCCGTTTGCAGTCCGGCGAGACCCGCGCCATCTGCCATCCGTCCACACAACGGCTKTTTGAGGGACTGCGGATACCAGTGACAGTGTAGCATGAAATATTTATCAGTTCTTATAATTGAGTGTCGGTGTGATTCCGTTCCCAAAGRAAAAAAACGGTRAMGCGCGAAAGACGGGAACGAAGTGGATCCGTCGAAACTTCCGTCGAAACACCACACCTCACCTCACAYGTTGGTTGGCCCWGGGACGACWGGGAATCSCGGTCACCGAACCAGCATCGCRGGAATCATTTTGACGTCACACGTCTCTGTGATATTTGCCGTAGCTGCCGGTTGGTTTATCGGAGTGTGTATGTGGATGKCATTTTCCACGCTACTTTGCATCGGACGAGCGCAACCTGACGAGTCCCTGCCCACACTCATACTATTCG--CGTGAAAAACGGTAGAGCGAATCCTTCCGTTTTCAATTAGGACTGTGACATTTGTTTCGAMGTTTCTTGTGCGCTCGTGTGTGTGTRTGTGTG--------------------TGTGTGTGTAGTGCTTTTTGGAACAGGAAAGGCAAAAACCATGATGCGACGTCGTTATGACAAACGCTTCAGATGATCGGATTGTGGTTTGCTGGAAGGATTATCTTGCAAAGCGGTTGAAGGATTCATAGCAATCCGAGCACAA
>AB0183-C
CCTTYCTTCMAGCCAYYTTTTTTCWAATCTWTTTGCCATTTTTGCATTTTTTTATAATCGGATTAGATGAACTAAAGCCGAAATTARTAAGAATTCCGCTTCGGAAGGTATTACGGCAGCCATCATTAGGAGGGAGAGAAAACAGTAAAACAATTTCCCGKGGTCAATGAGTACTTCAGATACACCATCGAARGCTGAAAGCTCATCAGCGAGAACGGGGCTCAAATCTACGACGACTATGATGATAAAGCTATTTTCTGCCAATTCTGCAACTTTCGCAAAAAAR--GAAAAAAWGACTCAAGAGC-----GTTGYGACAACTGTGTGCGAAAGAGGATGATTTCGGAAAAGGTTGCACACACATACACACACGG--GCAAACACACTCAGTGCACATGGTGGACGTAAATGGGAATGCTATTTTTATCTATTAGAAGCATGAATTATTGATGAAACATGCTGATAATCTTTCTCCCGGCCCCGGCRTTGCCCCGTTTGCAGTCCGGCGAGACCCGCGCCATCTGCCATCCGTCCACACAACGGCTWTTTGAGGGACTGCGGATACCAGTGACAGTGTAGCATGAAATATTTATCAGTTCTTATAATTGAGTGTCGGTGTGATTCCGTTCCCAAARAAAAAAAACGRTGAAGCGCGAAAGACGGGAACGAWGTGGATCCGTCGAAACTTCCGTCGAAACACCACACCTCACCTCACAYGTTGGTTGGCCCWGGGACGACWGGGAATCSCGGTCACCGAACCAGCATCGCRGGAATCATTTTGACGTCACACGTCTCTGTGATATTTGCCGTAGCTGCCGGTTGGTTTATCGGAGTGTGTATGTGGATGGCATTTTCCACGCTACTTTGCATCGGACGAGCGCAACCTGACGAGTCCCTGCCCACACTCATACTATTCG--CGTGAAAAACGGTAGAGCGAATCCTTCCGTTTTCAATTAGGACTGTGACATTTGTTTCGACGTTTCTTGTGCGCTCGTGTGTGTGTGTGTGTG--------------------TGTGTGTGTAGTGCTTTTTGGAACAGGAAAGGCAAAAACCATGATGCGACGTCGTTATGACAAACGCTTCAGATGATCGGATTGTGGTTTGCTGGAAGGATTATCTTGCAAAGCGGTTGAAGGATTCATAGCAATCCGAGCACAA
>AB0184-C
CCTTTCTTCCAGCCACCTTTTTTCTAATCTTTTTGCCATTTTTGCATTTTTTTATAATCGGATTAGATGAACTAAASCCGAAATTARTAAGAATTCCGCTTCGGAAGRTATTACGGCAGCCATCATTAGGAGGGAGAGAAAACAGTAAAACAATTTCCCGSGGTCAATGAGTACTTCAGATACACCATYGAAAGCTGAAAGCTCATCAGCGAGAACGGGGCTCAAATCTACGACGACTATGATGATAAAGCTATTTTCTGCCAATTCTGCAACTTTCGCAAAAAAG--GAAAAAATGACTCAAGAGC-----GTTGCGACAACTGTGTGCGAAAGAGGATGATTTCGGAAAAGRTKGCACACACATACACACACGG--GCAAACACACTCAGTGCACATGGTGGACGTAAATGGGAATGCTATTTTTATCTATTAGAAGCATGAATTATTGATGAAACATGCTGATAATCTTTCTCCCGGCCCCGGCRTTGCCCCGTTTGCAGTCCGGCGAGACCCGCGCCATCTGCCATCCGTCCACACAACGGCTGTTTGAGGGACTGCGGATACCAGTGACAGTGTAGCATGAAATATTTATCAGTTCTTATAATTGAGTGTCGGTGTGATTCCGTTCCCAAARAAAAAAAACGRTRAMGCGCGAAAGACGGGAACGAAGTGGATCCGTCGAAACTTCCGTCGAAACACCACACCTCACCTCACACGTTGGTTGGCMCAGGGRCGACWGGGAATCGCGGTCACCGAACCAGCATCGCAGGAATCATTTTGACGTCACACGTCTCTGTGATATTTGCCGTAGCTGCCGGTTGGTTTATCGGAGTGTGTATGTGGATGGCATTTTCCACGCTACTTTGCATCGGACGAGCGCAACCTGACGAGTCCCTGCCCACACTCATACTATTCG--CGTGAAAAACGGTAGAGCGAATCCTTCCGTTTTCAATTAGGACTGTGACATTTGTTTCGACGTTTCTTGTGCGCTCGTGTGTGTGTRTGTGTG--------------------TGTGTGTGTAGTGCTTTTTGGAACAGGAAAGGCAAAAACCATGATGCGACGTCGTTATGACAAACGCTTCAGATGATCGGATTGTGGTTTGCTGGAAGGATTATCTTGCAAAGCGGTTGAAGGATTCATAGCAATCCGAGCACAA
>AB0185-C
CCTTTCTTCYARCCAYCTTTTTTCWAATCTWTTTGCCATTTTTGCATTTTTTTATAATCGGATTAGATGWACTAAASCCGAAATTAATAAGAATTMCGMTTCGGAAGRTATTACGGCAGCCATCATTAGGAGGGAGAGAAAACAGTAAAACAATTTCCCGYGGTCAATGAGTACTTCAGATACACCATYGAARGCTGAAAGCTCATCAGCGAGAACGGGGCTCAAATCTACGACGACTATGATGATAAAGCTATTTTCTGCCAATTCTGCAACTTWYGCAAAAAAR--GAAAAAAWGACTCAAGAGC-----GTTGYGACAACTGTGTGCGAAAGAGGATGATTTCGGAAAAGGTTGCACACACATACACACACGG--GCAAACACACTCAGTGCACATGGTRGACGTAAATGGGAATGCTATTTTTATCTATTAGAAGCATGAATTATTGATGAAACATGCTGATAATCTTTCTCCCRGCCCCGGCATTGMCCCGTTTGCAGTCCGGCGAGACCCGCGCCATCTGCCATCCGTCCACACAACGGCTTTTTGAGGGACTGCGGATACCAGTGACAGTGTAGCATGAAATATTTATCAGTTCTTATAATTGAGTGTCGGTGTGATTCCGTTCCCAAARAAAAAAAACGRTGAAGCGCGAAAGACGGGAACGAAGTGGATCCGWCGAAACTTCCGTCGAAACACCACACCTCACCTCACATGTTGGTTGGCCCTGGGACGACAGGGAATCCCGGTCACCGAACCAGCATCGCGGGAATCATTTTGACGTCACACGTCTCTGTGATATTTGCCGTAGCTGCCGGTTGGTTTATCGGAGTGTGTATGTGGATGGCATTTTCCACGCTACTTTGCATCGGACGAGCGCAACCTGACGAGTCCCTGCCCACACTCATACTATTCG--CGTGAAAAACGGTAGAGCGAATCCTTCCGTTTTCAATTAGGACYGTGACATTTGTTTCGACGTTTCTTGTGCGCTCGTGTGTGTGTGTGTGTG--------------------TGTGTGTGTAGTGCTTTTTGGAACAGGAAAGGCAAAAACCATGATGCGACGTCGTTWTGACAAACGCTTCAGATGATCGGATTGTGGTTTGCTGGAAGGATTATCTTGCAAAGCGGTTGAAGGATTCATAGCAATCCGAGCACAA
>AB0186-C
CCTTTCTTCWARCCAYCTTTTTTCWAATCTWTTTGCCATTTTTGCATTTTTTTATAATCGGATTAGATGWACTAAAGSCGAAATTARTAAGAATTMCGMTTCGGAAGGTATTACGSSAGCCATCATYAGGAGGGAGAGAWAACAGTAAAACAATTTCCCGYGGTCAATGAGTACTTCAGATACACCATCGAARGCTGAAAGCTCATCAGCGAGAACGGGGCTCAAATCTACGACGACTATGATGATAAAGCTATTTTCTGCCAATTCTGCAACTTTCGCAAAAAAR--RAAAAAAWGACTCAAGAGC-----GTTGYGACAACTGTGTGCGAAAGAGGATGATTTCGGAAAAGGTTGCACACACATACACACACGG--GCAAACACACTCAGTGCACATGGTGGACGTAAATGGGAATGCTATTTTTATCTATTAGAAGCATGAATTATTGATGAAACATGCTGATAATCTTTCTCCCGGCCCCGGCRTTGCCCCGTTTGCAGTCCGGCGAGACCCGCGCCATCTGCCATCCGTCCACACAACGGCTWTTTGAGGGACTGCGGATACCAGTGACAGTGTAGCATGAAATATTTATCAGTTCTTATAATTGAGTGTCGGTGTGATTCCGTTCCCAAARAAAAAAAACGGTGAAGCGCGAAAGACGGGAACGAAGTGGATCCGTCGAAACTTCCGTCGAAACACCACACCTCACCTCACACGTTGGTTGGCCCAGGGACGACTGGGAATCGCGGTCACCGAACCAGCATCGCGGGAATCATTTTGACGTCACACGTCTCTGTGATATTTGCCGTAGCTGCCGGTTGGTTTATCGGAGTGTGTRTKTGGATGGCATTTTCCACGCTACTTTGCATCGGACGAGCGCAACCTGACGAGTCCCTGCCCACACTCATACTATTCG--CGTGAAAAACGGTAGAGCGAATCCTTCCGTTTTCAATTAGGACTGTGACATTTGTTTCGACGTTTCTTGTGCGCTCGTGTGTGTGTGTRTGTG--------------------TGTGTGTGTAGTGSTTTTTGGAACAGGAAAGGCAAAAACCATGATGCGACGTCGTTATGACAAACGCTTCAGATGATCGGATTGTGGTTTGCTGGAAGGATTATCTTGCAAAGCGGTTGAAGGATTCATAGCAATCCGAGCACAA
>AB0187-C
CCTTTCTTCCAGCCACCTTTTTTCTAATCTTTTTGCCATTTTTGYATTTTTTTATAATCGGATTAGATGAACTAAACCCGAAATTAATAAGAATTCCGCTTCGGAAGATATTACGGCAGCCATCATTAGGAGGGAGAGAAAACAGTAAAACAATTTCCCGCGGTCAATGAGTACTTCAGATACACCATTGAAAGCTGAAAGCTCATCAGCGAGAACGGGGCTCAAATCTACGACGACTATGATGATAAAGCTATTTTCTGCCAATTCTGCAACTTWCGCAAAAAAR--RAARAAAWGACTCAAGAGC-----GTTGYGACAACTGTGTGCGAAAGAGGATGATTTCGGAAAAGGTTGCACACACATACACACACGG--GCAAACACACTCAGTGCACATGGTRGACGTAAATGGGAATGCTATTTTTATCTATTAGAAGCATGAATTATTGATGAAACATGCTGATAATCTTTCTCCCRGCCCCGGCATTGCCCCGTTTGCAGTCCGGCGAGACCCGCGCCATCTGCCATCCGTCCACACAACGGCTTTTTGAGGGACTGCGGATACCAGTGACAGTGTAGCATGAAATATTTATCAGTTCTTATAATTGAGTGTCGGTGTGATTCCGTTCCCAAAGAAAAAAAACGRTGAAGCGCGAAAGACGGGAACGAAGTGGATCCGWCGAAACTTCCGTCGAAACACCACACCTCACCTCACATGTTGGTTGGCCCTGGGACGACAGGGAATCCCGGTCACCGAACCAGCATCGCGGGAATCATTTTGACGTCACACGTCTCTGTGATATTTGCCGTAGCTKCCGGTTGGTTTATCGGAGTGTGTATGTGGATGGCATTTTCCACGCTACTTTGCATCGGACGAGCGCAACCTGACGAGTCCCTGCCCACACTCATACTATTCG--CGTGAAAAACGGTAGAGCGAATCCTTCCGTTTTCAATTAGGACCGTGACATTTGTTTCGACGTTTCTTGTGCGCTCGTGTGTGTGTGTGTGTG--------------------TGTGTGTGTAGTGCTTTTTGGAACAGGAAAGGCAAAAACCATGATGCGACGTCGTTTTGACAAACGCTTCAGATGATCGGATTGTGGTTTGCTGGAAGGATTATCTTGCAAAGCGGTTGAAGGATTCATAGCAATCCGAGCACAA
>AB0188-C
CCTTYCTTCMAGCCACYTTTTTTCWAATCTWTTTGCCATTTTTGCATTTTTTTATAATCGGATTAGATGAACTAAAGCCGAAATTARTAAGAATTYCRCTTCGGAAGGTATTACRSCAGYCATCATTAGGAGGGAGAGAAAACAGTAAAACAATTTCCCGYGGTCAATGAGTACTTSAGATACACCATCGAAGGCTGAAAGCTCATCAGCGAGAACGGGGCTCAAATCTACGACGACTATGATGATAAAGCTATTTTCTGCCAATTCTGCAACTTTCGCAAAAAAR--GAAAAAATGACTCAAGAGC-----GTTGCGACAACTGTGTGCGAAAGAGGATGATTTCGGAAAAGGTTGCACACACATACACACACGG--GCAAACACACTCAGTGCACATGGTGGACGTAAATGGGAATGCTATTTTTATCTATTAGAAGCATGAATTATTGATGAAACATGCTGATAATCTTTCTCCCRGCCCCGGCRTTGCCCCGTTTGCAGTCCGGCGAGACCCGCGCCATCTGCCATCCGTCCACACAACGGCTKTTTGAGGGACTRCGGATACCAGTGACAGTGTAGCATGAAATATTTATCAGTTCTTATAATTGAGTGTCGGTGTGATTCCGTTCCCAAARAAAAAAAACGRTGAAGMGCGAAAGACGGGAACGAAGTGGATCCGWCGAAACTTCCGTCGAAACACCACACCTCACCTCACAYGTTGGTTGGCCCWGGGACGACWGGGAATCSCGGTCACCGAACCAGCATCGCRGGAATCATTTTGACGTCACACGTCTCTGTGATATTTGCYGTAGCTGCCGGTTGGTTTATCGGAGTGTGTRTGTGGATGGCATTTTCCACGCTACTTTGCATCGGACGAGCGCAACCTGACKAGTCCCTGCCCACACYCRTACTATTCG--CGTGAAAAACGGTAGAGCGAATCCTTCCGTTTTCAATTAGGACYGTGACATTTGTTTCGACGTTTCTTGTGCGCTCGTGTGTGTGTGTRTGTG--------------------TGTGTGTGTAGTGCTTTTTGGAACAGGAAAGGCAAAAACCATGATGCGACGTCGTTTTGACAAACGCTTCAGATGATCGGATTGTGGTTTGCTGGAAGGATTATCTTGCAAAGCGGTTGAAGGATTCATAGCAATCCGAGCACAA
>AB0189-C
CCTTTCTTCMAGCCACYTTTTTTMWAATCTWTTTGCCATTTTTGCATTTTTTTATAATCGGATTAGATGAACTAAASCCGAAATTAATAAGAATTYCRCTTCGGAAGRTATTACRSCAGYCATCATTAGGAGGGAGAGAAAACAGTAAAACAATTTCCCGCGGTCAATGAGTACTTCAGATACACCATCGAARGCTGAAAGCTCATCAGCGAGAACGGGGCTCAAATCTAYGACGACTATGATGATAAAGCTATTTTCTGCCAATTCTGCAACTTTCGCAAAAAAA--GAAAAAAWGACTCAAGAGC-----GTTGYGACAACTGTGTGCGAAAGAGGATGATTTCGGAAAAGGTTGCACACACATACAYACACGG--GCAAACACACTCAGTGCACATGGTGGACGTAAATGGGAATGCTATTTTTATCTATTAGAAGCATGAATTATTGATGAAACATGCTGATAATCTTTCTCCCGGCCCCGGCATTGCCCCGTTTGCAGTCCGGCGAGACCCGCGCCATCTGCCATCCGTCCACACAACGGCTTTTTGAGGGACTGCGGATRCCAGTGACAGTGTAGCATGAAATATTTATCAGTTCTTATAATTGAGTGTCGGTGTGATTCCGTTCCCAAARAAAAAAAACGGTGAAGCGCGAAAGACGGGAACGAAGTGGATCCGTCGAAACTTCCGTCGAAACACCACACCTCACCTCACAYGTTGGTTGGCCCWGGGACGACWGGGAATCSCGGTCACCGAACCAGCATCGCGGGAATCATTTTGACGTCACACGTCTCTGTGATATTTGCCGTAGCTGCCGGTTGGTTTATCGGAGTGTGTRTGTGGATGGCATTTTCCACGCTACTTTGCATCGGACGAGCGCAACCTGACGAGTCCCTGCCCACACTCATACTATTCG--CGTGAAAAACGGTAGAGCGAATCCTTCCGTTTTCAATTAGGACTGTGACATTTGTTTCGACGTTTCTTGTGCGCTCGTGTGTGTGTGTGTGTG--------------------TGTGTGTGTAGTGSTTTTTGGAACAGGAAAGGCAAAAACCATGATGCGACGTCGTTATGACAAACGCTTCAGATGATCGGATTGTGGTTTGCTGGAAGRATTATCTTGCAAAGCGGTTGAAGGATTCATAGCAATCCGAGCACAA
>AB0190-C
CCTTTCTTCTAACCAYYTTTTTTYWAATCTATTTGCCATTTTTGCATTTTTTTATAATCGGATTAGATGTACTAAAGSCGAAATTAATAAGAATTACGATTCGGAAGRTATTACGSSAGCCATCATYAGGAGGGAGAGAWAACAGTAAAACAATTTCCCGCGGTCAATGAGTACTTCAGATACACCATYGAAAGCTGAAAGCTCATCAGCGAGAACGGGGCTCAAATCTACGACGACTATGATGATAAAGCTATTTTCTGCCAATTCTGCAACTTTCGCAAAAAAR--GAAAAAATGACTCAAGAGC-----GTTGCGACAACTGTGTGCGAAAGAGGATGATTTCGGAAAAGRTKGCACACACATAYACACACGG--RCAAACACACTCAGTGCACATGGTGGACGTAAATGGGAATGCTATTTTTATCTATTAGAAGCATGAATTATTGATGAAACATGCTGATAATCTTTCTCCCRGCCCCGRCRTTGCCCCGTTTGCAGTCCGGCGAGACCCGCGCCATCTGCCATCCGTCCACACAACGGCTATTTGAGGGACTGCGGATACCAGTGACAGTGTAGCATGAAATATTTATCAGTTCTTATAATTGAGTGTCGGTGTGATTCCGTTCCCAAARAAAAAAAAMGGTRAMGCGCGAAAGACGGGAACGAAGTGGATCCRTCGAAACTTCCGTCGAAACACCACACCTCACCTCACAYGTTGGTTGGCCCWGGGACGACWGGGAATCSCGGTCACCGAACCAGCATCGCGGGAATCATTTTGACGTCACACGTCTCTGTGATATTTGCCGTAGCTGCCGGTTGGTTTATCGGAGTGTGTATGTGGATGGCATTTTCCACGCTACTTTGCATCGGACGAGCGCAACCTGACGAGTCCCTGCCCACACTCATACTATTCG--CGTGAAAAACGGTAGAGCGAATCCTTCCGTTTTCAATTAGGACTGTGACATTTGTTTCGACGTTTCTTGTGCGCTCGTGTGTGTGTGTRTGTG--------------------TGTGTGTGTAGWGCTTTTTGGAACAGGAAAGGCAAAAACCATGATGCGACGTCGTTATGACAAACGCTTCAGATGATCGGATTGTGGTTTGCTGGAAGGATTATCTTGCAAAGCGGTTGAAGGATTCATAGCAATCCGAGCACAA
>AB0191-C
CCTTTCTTCCAGCCACCTTTTTTCTAATCTTTTTGCCATTTTTGCATTTTTTTATAATCGGATTAGATGAACTAAACCCGAAATTAATAAGAATTCCGCTTCGGAAGATATTACGGCAGCCATCATTAGGAGGGAGAGAAAACAGTAAAACAATTTCCCKCGGTCAATGAGTACTTCAGATACACCATTGAAAGCTGAAAGCTCATCAGCGAGAACGGGGCTCAAATCTACGACGACTATGATGATAAAGCTATTTTCTGCCAATTCTGCAACTTTCGCAAAAAAA--GAARAAAAGACTCAAGAGC-----GTTGTGACAACTGTGTGCGAAAGAGGATGATTTCGGAAAAGGTTGCACACACATACAYACACGG--GCAAACACACTCAGTGCACATGGTGGACGTAAATGGGAATGCTATTTTTATCTATTAGAAGCATGAATTATTGATGAAACATGCTGATAATCTTTCTCCCRGCCCCGGCATTGCCCCGTTTGCAGTCCGGCGAGACCCGCGCCATCTGCCATCCGTCCACACAACGGCTTTTTGAGGGACTGCGGATACCAGTGACAGTGTAGCATGAAATATTTATCAGTTCTTATAATTGAGTGTCGGTGTGATTCCGTTCCCAAARAAAAAAAACGRTGAAGCGCGAAAGACGGGAACGAAGTGGATCCGWCGAAACTTCCGTCGAAACACCACACCTCACCTCACAYGTTGGTTGGCCCWGGGACGACAGGGAATCSCGGTCACCGAACCAGCATCGCGGGAATCATTTTGACGTCACACGTCTCTGTGATATTTGCCGTAGCTGCCGGTTGGTTTATCGGAGTGTGTATGTGGATGGCATTTTCCACGCTACTTTGCATCGGACGAGCGCAACCTGACGAGTCCCTGCCCACACTCATACTATTCG--CGTGAAAAACGGTAGAGCGAATCCTTCCGTTTTCAATTAGGACTGTGACAKTTGTTTCGAMGTTTCTTGTGCGCTCGTGTGTGTGTGTGTGTG--------------------TGTGTGTGTAGTGCTTTTTGGAACAGGAAAGGCAAAAACCATGATGCGACGTCGTTWTGACAAACGCTTCAGATGATCGGATTGTGGTTTGCTGGAAGGATTATCTTGCAAAGCGGTTGAAGGATTCATAGCAATCCGAGCACAA
>AB0192-C
CCTTTCTTCYARCCAYCTTTTTTCWAATCTWTTTGCCATTTTTGCATTTTTTTATAATCGGATTAGATGWACTAAASCCGAAATTAATAAGAATTMCGMTTCGGAAGRTATTACGSCAGCCATCATYAGGAGGGAGAGAAAACARTAAAACAATTTCCCGCGGTCAATGAGTACTTCAGATACACCATTGAAAGCTGAAAGCTCATCAGCGAGAACGGGGCTCAAATCTACGACGACTATGATGATAAAGCTATTTTCTGCCAATTCTGCAACTTWCGCAAAAAAR--GAAAAAAWGACTCAAGAGC-----GTTGYGACAACTGTGTGCGAAAGAGGATGATTTCGGAAAAGGTTGCACACACATACACACACGG--GCAAACACACTCAGTGCACATGGTRGACGTAAATGGGAATGCTATTTTTATCTATTAGAAGCATGAATTATTGATGAAACATGCTGATAATCTTTCTCCCRGCCCCGGCATTGCCCCGTTTGCAGTCCGGCGAGACCCGCGCCATCTGCCATCCGTCCACACAACGGCTWTTTGAGGGACTGCGGATACCAGTGACAGTGTAGCATGAAATATTTATCAGTTCTTATAATTGAGTGTCGGTGTGATTCCGTTCCCAAARAAAAAAAACGGTGAAGCGCGAAAGACGGGAACGAAGTGGATCCGTCGAAACTTCCGTCGAAACACCACACCTCAYCTCACATGTTGGTTGGCCCTGGGACGACAGGGAATCCCGGTCACCGAACCAGCATCGCGGGAATCATTTTGACGTCACACGTCTCTGTGATATTTGCCGTAGCTRCCGGTTGGTTTATCGGAGTGTGTATGTGGATGGCATTTTCCACGCTACTTTGCATCGGACGAGCGCAACCTGACGAGTCCCTGCCCACACTCATACTATTCG--CGTGAAAAACGGTAGAGCGAATCCTTCCGTTTTCAATTAGGACTGTGACATTTGTTTCGACGTTTCTTGTGCGCTCGTGTGTGTGTGTGTGTG--------------------TGTGTGTGTAGTGCTTTTTGGAACAGGAAAGGCAAAAACCATGATGCGACGTCGTTATGACAAACGCTTCAGATGATCGGATTGTGGTTTGCTGGAAGGATTATCTTGCAAAGCGGTTGAAGGATTCATAGCAATCCGAGCACAA
>AB0195-C
CCTTCCTTTCAGTCATCTTTTTTCAAATCTATTTGCCATTTTTGCATTTTTTYATAATCGGATTAGATGAACTAAAGCCGAAATTAATAAGAATTMCGMTTCGGAAGRTATTACGGCAGCCATCATTAGGAGGGAGAGAAAACAGTAAAACAATTTCCCGSGGTCAATGAGTACTYSAGATACACCATCGAAAGCTGAAAGCTCATCAGYGAGAACGGGGCTCAAATCTACGACGACTATGATGATAAAGCTATTTTCTGCCAATTCTGCAACTTTCGMAAAAAAG--GAARAAATGACTCAAGAGC-----GTTGCGACAACTGTGTGCGAAAGAGGATGATTTCGGAAAAGGTTGCACACACATACACACACGG--GCAAACACACTCAGTGCACATGGTGGACGTAAATGGGAATGCTATTTTTATCTATTAGAAGCATGAATTATTGATGAAACATGCTGATAATCTTTCTCCCGGCCCCGGCGTTGCCCCGTTTGCAGTCCGGCGAGACCCGCGCCATCTGCCATCCGTCCACACAACGGCTKTTTGAGGGACTGCGGATACCAGTGACAGTGTAGCATGAAATATTTATCAGTTCTTATAATTGAGTGTCGGTGTGATTCCGTTCCCAAARARAAAAAACGGTRAMGCGCGAAAGACGGGAACGAAGTGGATCCGTCGAAACTTCCGTCGAAACACCACACCTCACCTCACAYGTTGGTTGGCCCWGGGACGACWGGGAATCSCGGTCACCGAACCAGCATCGCGGGAATCATTTTGACGTCACACGTCTCTGTGATATTTGCCGTAGCTGCCGGTTGGTTTATCGGAGTGTGTATGTGGATGGCATTTTCCACGCTACTTTGCATCGGACGAGCGCAACCTGACGAGTCCCTGCCCACACTCATACTATTCG--CGTGAAAAACGGTAGAGCGAATCCTTCCGTTTTCAATTARGACTGTGACATTTGTTTCGACGTTTCTTGTGCGCTCGTGTGTGTGTRTRTGTG--------------------TGTGTGTGTAGTGCTTTTTGGAACAGGAAAGGCAAAAACCATGATGCGACGTCGTTATGACAAACGCTTCAGATGATCGGATTGTGGTTTGCTGGAAGGATTATCTTGCAAAGCGGTTGAAGGATTCATAGCAATCCGAGCACAA
>AB0196-C
CCTTTCTTCCAGCCACCTTTTTTCTAATCTTTTTGCCATTTTTGCATTTTTTTATAATCGGATTAGATGAACTAAACCCGAAATTAATAAGAATTCCGCTTCGGAAGATATTACGGCAGCCATCATTAGGAGGGARAGAAAACAGTAAAACAATTTCCCGCGGTCAATGAGTACTTCAGATACACCATTGAAAGCTGAAAGCTCATCAGCGAGAACGGGGCTCAAATCTACGACGACTATGATGATAAAGCTATTTTCTGCCAATTCTGCAACTTTCGCAAAAAAA--GAAAAAAAGACTCAAGAGC-----GTTGTGACAACTGTGTGCGAAAGAGGATGATTTCGGAAAAGGTTGCACACACATACACAYACGG--GCAAACACACTCAGTGCACATGGTGGACGTAAATGGGAATGCTATTTTTATCTATTAGAAGCATGAATTATTGATGAAACATGCTGATAATCTTTCTCCCGGCCCCGGCATTGCCCCGTTTGCAGTCCGGCGAGACCCGCGCCATCTGCCATCCGTCCACACAACGGCTTTTTGAGGGACTGCGGATACCAGTGACAGTGTAGCATGAAATATTTATCAGTTCTTATAATTGAGTGTCGGTGTGATTCCGTTCCCAAARAAAAAAAACGGTGAAGCGCGAAAGACGGGAACGAAGTGGATCCGTCGAAACTTCCGTCGAAACACCACACCTCACCTCACAYGTTGGTTGGCMCWGGGRCGACAGGGAATCSCGGTCACCGAACCAGCATCGCRGGAATCATTTTGACGTCACACGTCTCTGTGATATTTGCCGTAGCTGCCGGTTGGTTTATCGGAGTGTGTATGTGGATGGCATTTTCCACGCTACTTTGCATCGGACGAGCGCAACCTGACGAGTCCCTGCCCACACTCATACTATTCG--CGTGAAAAACGGYAGAGCGAATCCTTCCGTTTTCAATTAGGACTGTGACATTTGTTTCGAMGTTTCTTGTGCGCTCGTGTGTGTGTGTGTGTG--------------------TGTGTGTGTAGTGCTTTTTGGAACAGGAAAGGCAAAAACCATGATGCGACGTCGTTATGACAAACGCTTCAGATGATCGGATTGTGGTTTGCTGGAAGGATTATCTTGCAAAGCGGTTGAAGGATTCATAGCAATCCGAGCACAA
>AB0204-C
CCTTYCTTCYARCCAYYTTTTTTCAAATCTATTTGCCATTTTTGCATTTTTTTATAATCGGATTAGATGWACTAAAGCCGAAATTAATAAGAATTMCGCTTCGGAAGGTATTACGSCAGCCATCATTAGRAGGGAGAGAAAACAGTAAAACAATTTCCCGSGGTCAATGAGTACTTCAGATACACCATCGAAAGCTGAAAGCTCATCAGCGAGAACGGGGCTCAAATCTACGACGACTATGATGATAAAGCTATTTTCTGCCAATTCTGCAACTTTCGCAAAAAAG--GAAAAAATGACTCAAGAGC-----GTTGCGACAACTGTGTGCGAAAGAGGATGATTTCGGAAAAGGTTGCACACACATAYACACACGG--GCAAACACACTCAGTGCACATGGTGGACGTAAATGGGAATGCTATTTTTATCTATTAGAAGCATGAATTATTGATGAAACATGCTGATAATCTTTCTCCCGGCCCCGGCRTTGCCCCGTTTGCAGTCCGGCGAGACCCGCGCCATCTGCCRTCCGTCCACACAACGGCTRTTTGAGGGACTGCGGATACCAGTGACAGTGTAGCATGAAATATTTATCAGTTCTTATAATTGAGTGTCGGTGTGATTCCGTTCCCAAAARAAAAAAACGRTRAMGCGCGAAAGACGGGAACGAAGTGGATCCGTCGAAACTTCCGTCGAAACACCACACCTCACCTCACAYGTTGGTTGGCCCWGGGACGACWGGGAATCCCGGTCACCGAACCAGCATCGCGGGAATCATTTTGACGTCACACGTCTCTGTGATATTTGCCGTAGCTGCCGGTTGGTTTATCGGAGTGTGTATGTGGATGGCATTTTCCACGCTACTTTGCATCGGACGAGCGCAACCTGACGAGTCCCTGCCCACACTCATACTATTCG--CGTGAAAAACGGTAGAGCGAATCCTTCCGTTTTCAATTAGGACCGTGACATTTGTTTCGACGTTTCTTGTGCGCTCGTGTGTGTGTGTGTGTG--------------------TGTGTGTGTAGTGCTTTTTGGAACAGGAAAGGCAAAAACCATGATGCGACGTCGTTTTGACAAACGCTTCAGATGATCGGATTGTGGTTTGCTGGAAGGATTATCTTGCAAAGCGGTTGAAGGATTCATAGCAATCCGAGCACAA
>AB0209-C
CCTTYCTTCCAGYCAYCTTTTTTCWAATCTWTTTGCCATTTTTGCATTTTTTTATAATCGGATTAGATGAACTAAACCCGAAATTAATAAGAATTCCGCTTCGGAAGATATTACGGCAGCCATCATTAGGAGGGAGAGAAAACAGTAAAACAATTTCCCGSGGTCAATGAGTACTTCAGATACACCATYGAAAGCTGAAAGCTCATCAGCGAGAACGGGGCTCAAATCTACGACGACTATGATGATAAAGCTATTTTCTGCCAATTCTGCAACTTTCGCAAAAAAR--GAAAAAAWGACTCAAGAGC-----GTTGYGACAACTGTGTGCGAAAGAGGATGATTTCGGAAAAGGTTGCACACACATAYACACACGG--GCAAACACACTCAGTGCACATGGTGGACGTAAATGGGAATGCTATTTTTATCTATTAGAAGCATGAATTATTGATGAAACATGCTGATAATCTTTCTCCCGGCCCCGGCRTTGCCCCGTTTGCAGTCCGGCGAGACCCGCGCCATCTGCCATCCGTCCACACAACGGCTWTTTGAGGGACTGCGGATACCAGTGACAGTGTAGCATGAAATATTTATCAGTTCTTATAATTGAGTGTCGGTGTGATTCCGTTCCCAAARAAAAAAAACGGTGAAGCGCGAAAGACGGGAACGAAGTGGATCCGTCGAAACTTCCGTCGAAACACYACACCTCACCTCACAYGTTGGTTGGCMCWGGGRCGACAGGGAATCSCGGTCACCGAACCAGCATCGCRGGAATCATTTTGACGTCACACGTCYCTGTGATATTTGCCGTAGCTGCCGGTTGGTTTATCGGAGTGTGTRTGTGGATGGCATTTTCMACGCTACTTTGCATCGGACGAGCGCAACCTGACGAGTCCCTGCCCACACYCRTACTATTCG--CGTGAAAAACGGTAGAGCGAATCCTTCCGTTTTCAATTAGGACYGTGACATTTGTTTCGACGTTTCTTGTGCGCTCGTGTGTGTGTRTGTGTG--------------------TGTGTGTGTAGTGCTTTTTGGAACAGGAAAGGCAAAAACCATGATGCGACGTCGTTWTGACAAACGCTTCAGATGATCGGATTGTGGTTTGCTGGAAGGATTATCTTGCAAAGCGGTTGAAGGATTCATAGCAATCCGAGCACAA
>AB0210-C
CCTTTCTTCCAGYCAYCTTTTTTCAAATCTATTTGCCATTTTTGCATTTTTTTATAATCGGATTAGATGAACTAAASCCGAAATTARTAAGAATTCCGCTTCGGAAGGTATTACGGCAGCCATCATTAGGAGGGAGAGAAAACAGTAAAACAATTTCCCGKGGTCAATGAGTACTTCAGATACACCATCGAARGCTGAAAGCTCATCAGCGAGAACGGGGCTCAAATCTACGACGACTATGATGATAAAGCTATTTTCTGCCAATTCTGCAACTTTCGCAAAAAAR--GAAAAAAWGACTMAAGAGC-----GTTGYGACAACTGTGTGCGAAAGAGGATGATTTCGGAAAAGGTTGCACACACATACACACACGG--GCAAACACACTCAGTGCACATGGTGGACGTAAATGGGAATGCTATTTTTATCTATTAGAAGCATGAATTATTGATGAAACATGCTGATAATCTTTCTCCCGGCCCCGGCRTTGCCCCGTTTGCAGTCYGGCGAGACCCGCGCCATCTGCCRTCYGTCCACACAACGGCTWTTTGAGGGACTGCGGATACCAGTGACAGTGTAGCATGAAATATTTATCAGTTCTTATAATTGAGTGTCGGTGTGATTCCGTTCCCAAARRAAAAAAACGGTRAMGCGCGAAAGACGGGAACGAAGTGGATCCGTCGAAACTTCCGTCGAAACACCACACCTCACCTCACAYGTTGGTTGGCMCWGGGRCGACAGGGAATCSCGGTCACCGAACYAGCATCGCAGGAATCATTTTGACGTCACACGTCTCTGTGATATTTGCCGTAGCTGCCGGTTGGTTTATCGGAGTGTGTATGTGGATGGCATTTTCCACGCTACTTTGCATCGGACGAGCGCAACCTGACGAGTCCCTGCCCACACTCATACTATTCG--CGTGAAAAACGGTAGAGCGAATCCTTCCGTTTTCAATTAGGACTGTGAYATTTGTTTCGACGTTTCTTGTGCGCTCGTGTGTGTGTGTRTGTG--------------------TGTGTGTGTAGTGCTTTTTGGAACAGGAAAGGCAAAAACCATGATGCGACGTCGTTWTGACAAACSCTTCAGATGATCGGATTGTGGTTTGCTGGAAGGATTATCTTGCAAAGCGGTTGAAGGATTCATAGCAATCCGAGCACAA
>AB0212-C
CCTTYCTTCTARYCATCTTTTTTCAAATCTATTTGCCATTTTTGCATTTTTTTATAATCGGATTAGATGWACTAAAGSCGAAATTAATAAGAATTMCGMTTCGGAAGGTATTACGSSAGCCATCATYAGGAGGGAGAGAWAACAGTAAAACAATTTCCYGGGGTCAATGAGTACTTCAGATACACCATCGAAAGCTGAAAGCTCATCAGCGAGAACGGGGCTCAAATCTACGACGACTATGATGATAAAGCTATTTTCTGCCAATTCTGCAACTTTCGCAAAAAAG--GAAAAAATGACTMAAGAGC-----GTTGCGACAACTGTGTGCGAAAGAGGATGATTTCGGAAAAGGTTGCACACACATACACACACGG--GCAAACACACTCAGTGCACATGGTGGACGTAAATGGGAATGCTATTTTTATCTATTAGAAGCATGAATTATTGATGAAACATGCTGATAATCTTTCTCCCGGCCCCGGCGTTGCCCCGTTTGCAGTCYGGCGAGACCCGCGCCATCTGCCRTCCGTCCACACAACGGCTGTTTGAGGGACTGCGGATACCAGTGACAGTGTAGCATGAAATATTTATCAGTTCTTATAATTGAGTGTCGGTGTGATTCCGTTCCCAAAAAAAAAMAACGRTGAAGCGCGAAAGACGGGAACGAAGTGGATCCGTCGAAACTTCCGTCGAAACACCACACCTCACCTCACACGTTGGTTGGCMCAGGGRCGACWGGGAATCGCGGTCACCGAACCAGCATCGCAGGAATCATTTTGACGTCACACGTCTCTGTGATATTTGCCGTAGCTGCCGGTTGGTTTATCGGAGTGTGTATGTGGATGGCATTTTCCACGCTACTTTGCATCGGACGAGCGCAACCTGACGAGTCCCTGCCCACACTCATACTATTCG--CGTGAAAAACGGTAGAGCGAATCCTTCCGTTTTCAATTAGGACTGTGAYATTTGTTTCGACGTTTCTTGTGCGCTCGTGTGTGTGTGTGTGTG--------------------TGTGTGTGTAGTGCTTTTTGGAACAGGAAAGGCAAAAACCATGATGCGACGTCGTTATGACAAACGCTTCAGATGATCGGATTGTGGTTTGCTGGAAGGATTATCTTGCAAAGCGGTTGAAGGATTCATAGCAATCCGAGCACAA
>AB0213-C
CCTTYCTTCYAGYCAYCTTTTTTCWAATCTWTTTGCCATTTTTGCATTTTTTTATAATYGGATTAGATGAACTAAASCCGAAATTAATAAGAATTCCGCTTCGGAAGRTATTACGGCAGCCATCATTAGGAGRGAGAGAAAACAGTAAAACAATTTCCCGSGGTCAATGAGTACTTCAGATACACCATYGAAAGCTGAAAGCTCATCAGCGAGAACGGGGCTCAAATCTACGACGACTATGATGATAAAGCTATTTTCTGCCAATTCTGCAACTTTCGCAAAAAAR--GAAAAAAWGACTCAAGAGC-----GTTGYGACAACTGTGTGCGAAAGAGGATGATTTCGGAAAAGGTTGCACACACATACACACACGG--GCAAACACACTCAGTGCACATGGTGGACGTAAATGGGAATGCTATTTTTATCTATTAGAAGCATGAATTATTGATGAAACATGCTGATAATCTTTCTCCCGGCCCCGGCRTTGCCCCGTTTGCAGTCCGGCGAGACCCGCGCCATCTGCCATCCGTCCACACAACGGCTRTTKGAGGGACTGCGGATACCAGTGACAGTGTAGCATGAAATATTTATCAGTTCTTATAATTGAGTGTCGGTGTGATTCCGTTCCCAAAGRAAAAAAACGRTRAMGCGCGAAAGACGGGAACGAAGTGGATCCGWCGAAACTTCCGTCGAAACACCACACCTCACCTCACACGTTGGTTGGCCCAGGGACGACWGGGAATCGCGGTCACCGAACCAGCATCGCRGGAAWCATTTTGACGTCACACGTCTCTGTGATATTTGCCGTAGCTGCCGGTTGGTTTATCGGAGTGTGTATGTGGATGGCATTTTCCACGCTACTTTGCATCGGACGAGCGCAACCTGACGAGTCCCTGCCCACACTCATACTATTCG--CGTGAAAAACGGTRGAGCGAATCCTTCCGTTTTCAATTAGGACYGTGACATTTGTTTCGAMGTTTCTTGTGCGCTCGTGTGTGTGTGTGTGTG--------------------TGTGTGTGTAGTGCTTTTTGGAACAGGAAAGGCAAAAACCATGATGCGACGTCGTTWTGACAAACGCTTCAGATGATCGGATTGTGGTTTGCTGGAAGGATTATCTTGCAAAGCGGTTGAAGGATTCATAGCAATCCGAGCACAA
>AB0215-C
CCTTTCTTCYARCCACYTTTTTTCWAATCTWTTTGCCATTTTTGCATTTTTTTATAATCGGATTAGATGWACTAAASSCGAAATTAATAAGAATTMCGMTTCGGAAGRTATTACGSSAGCCATCATTAGGAGGGAGAGAAAACAGTAAAACAATTTCCCGSGGTCAATGAGTACTTCAGATACACCATYGAAAGCTGAAAGCTCATCAGCGAGAACGGGGCTCAAATCTACGACGACTATGATGATAAAGCTATTTTCTGCCAATTCTGCAACTTTCGCAAAAAAR--GAAAAAAWGACTCAAGAGC-----GTTGYGACAACTGTGTGCGAAAGAGGATGATTTCGGAAAAGGTTGCACACACATACACACACGG--GCAAACACACTCAGTGCACATGGTGGACGTAAATGGGAATGCTATTTTTATCTATTAGAAGCATGAATTATTGATGAAACATGCTGATAATYTTTCTCCCGGCCCCGGCRTTGCCCCGTTTGCAGTCCGGCGAGACCCGCGCCATCTGCCATCCGTCCACACAACGGCTKTTTGAGGGACTGCGGATACCAGTGACAGTGTAGCATGAAATATTTATCAGTTCTTATAATTGAGTGTCGGTGTGATTCCGTTCCCAAAGAAAAAAAACGGTGAAGCGCGAAAGACGGGAACGAAGTGGATCCGTCGAAACTTCCGTCGAAACACCACACCTCACCTCACAYGTTGGTTGGCCCWGGGACGACWGGGAATCSCGGTCACCGAACCAGCATCGCGGGAATCATTTTGACGTCACACGTCTCTGTGATATTTGCCGTAGCTGCCGRTTGGTTTATCGGAGTGTGTATGTGGATGGCATTTTCCACGCTACTTTGCATCGGACGAGCGCAACCTGACGAGTCCCTGCCCACACTCATACTATTCG--CGTGAAAAACGGTAGAGCGAATCCTTCCGTTTTCAATTAGGACTGTGACATTTGTTTCGAAGTTTCTTGTGCGCTCGTGTGTGTGTGTRTGTG--------------------TGTGTGTGTAGTGCTTTTTGGAACAGGAAAGGCAAAAACCATGATGCGACGTCGTTATGACAAACGCTTCAGATGATCGGATTGTGGTTTGCTGGAAGGATTATCTTGCAAAGCGGTTGAAGGATTCATAGCAATCCGAGCACAA
>AB0219-C
CCTTTCTTCTAACCAYYTTTTTTCAAATCTATTTGCCATTTTTGCATTTTTTTATAATCGGATTAGATGTACTAAAGSCGAAATTAATAAGAATYACGATTCGGAAGGTATTACGCSAGCCATCATYAGRAGGGAGAGAWAACAGTAAAACAATTTCCCGCGGTCAATGAGTACTTCAGATACACCATTGAAAGCTGAAAGCTCATCAGCGAGAACGGGGCTCAAATCTACGACGACTATGATGATAAAGCTATTTTCTGCCAATTCTGCAACTTTCGCAAAAAAG--GAAAAAATGACTCAAGAGC-----GTTGCGACAACTGTGTGCGAAAGAGGATGATTTCGGAAAAGGTTGCACACACATACACACACGG--GCAAACACACTCAGTGCACATGGTGGACGTAAATGGGAATGCTATTTTTATCTATTAGAAGCATGAATTATTGATGAAACATGCTGATAATCTTTCTCCCGGCCCCGGCRTTGCCCCGTTTGCAGTCCGGCGAGACCCGCKCCATCTGCCATCCGTCCACACAACGGCTWTTTGAGGGACTGCGGATACCAGTGACAGTGTAGCATGAAATATTTATCAGTTCTTATAATTGAGTGTCGGTGTGATWCCGTTSCCAAARAAAAAAAACGRTGAAGCGCGAAAGACRGGAACGAAGTGGATCCGTCGAAACTTCCGTCGAAACACCACACCTCACCTCACAYGTTGGTTGGCMCWGGGACGACAGGGAATCSCGGTCACCGAACYAGCATCGCGGGAATCATTTTGACGTCACACGTCYCTGTGATATTTGCYGTAGCTGCCGGTTGGTTTATCGGAGTGTGTATGTGGATGGCATTTTCCACGCTACTTTGCATCGGACGAGCGCAACCTGACGAGTCCCTGCCCACACTCATACTATWCG--CGTGAAAAACGGTAGAGCGAATCCTTCCGTTTTCAATTAGGACTGTGACATTTGTTTCGACGTTTCTTGTGCGCTCGTGTGTGTGTRTGTGTG--------------------TGTGTGTGTAGTGSTTTTTGGAACAGGAAAGGCAAAAACCATGATGCGACGTCGTTATGACAAACGCTTCAGATGATCGGATTGTGGTTTGCTGGAAGGATTATCTTGCAAAGCGGTTGAAGGATTCATAGCAATCCGAGCACAA
>AB0221-C
CCTTTCTTCYARCCAYCTTTTTTYTAATCTWTTTGCCATTTTTGCATTTTTTTATAATCGGATTAGATGAACTAAASCCGAAATTAATAAGAATTCCGCTYCGGAAGRTATTACGGCAGCCATCATTAGRAGGGAGAGAAAACAGTAAAACAATTTCCCGCGGTCAATGAGTACTTCAGATACACCATTGAAAGCTGAAAGCTCATCAGCGAGAACGGGGCTCAAATCTACGACGACTATGATGATAAAGCTATTTTCTGCCAATTCTGCAACTTTCGCAAAAAAR--GAAAAAAWGACTCAAGAGC-----GTTGYGACAACTGTGTGCGAAAGAGGATGATTTCGGAAAAGGTTGCACACACATACACACACGG--GCAAACACACTCAGTGCACATGGTGGACGTAAATGGGAATGCTATTTTTATCTATTAGAAGCATGAATTATTGATGAAACATGCTGATAATCTTTCTCCCGGCCCCGGCATTGCCCCGTTTGCAGTCCGGCGAGACCCGCGCCATCTGCCATCCGTCCACACAACGGCTTTTTGAGGGACTGCGGATACCAGTGACAGTRTAGCATGAAATATTTATCAGTTCTTATAATTGAGTGTCGGTGTGATTCCGTTCCCAAARAAAAAAAACGGTGAAGCGCGAAAGACRGGAACGAAGTGGATCCGTCGAAACTTCCGTCGAAACACCACACCTCACCTCACAYGTTGGTTGGCCCWGGGACGACWGGGAATCSCGGTCACCGAACCAGCATCGCGGGAATCATTTTGACGTCACACGTCTCTGTGATATTTGCCGTAGCTGCCGGTTGGTTTATCGGAGTGTGTATGTGGATGGCATTTTCCACGCTACTTTGCATCGGACGAGCGCAACCTGACGAGTCCCTGCCCACACTCATACTAWTCG--CGTGAAAAACGGTAGAGCGAATCCTWCCGTTTTCAATTAGKACYGTGACATTTGTTTCGACGTTTCTTGTGCGCTCGTGTGTGTGTGTGTGTG--------------------TGTGTGTGTAGTGCTTTTTGGAACAGGAAAGGCAAAAACCATGATGCGACGTCGTTWTGACAAACGCTTCAGATGATCGGATTGTGGTTTGCTGGAAGGATTATCTTGCAAAGCGGTTGAAGGATTCATAGCAATCCGAGCACAA
>AB0222-C
CCTTYSTTCMAGCCACYTTTTTTCWAATCTWTTTGCCATTTTTGCATTTTTTTATAATCGGATTAGATGAACTAAASCCGAAATTAATAAGAATTYCRCTTCGGAAGRTATTACRSCAGYCATCATTAGGAGGGAGAGAAAACAGTAAAACAATTTCCCGCGGTCAATGAGTACTTSAGATACACCATYGAARGCTGAAAGCTCATCAGCGAGAACGGGGCTCAAATCTACGACGACTATGATGATAAAGCTATTTTCTGCCAATTCTGCAACTTTCGCAAAAAAA--RAAAAAAWGACTCAAGAGC-----GTTGYGACAACTGTGTGCGAAAGAGGATGATTTCGGAAAAGGTTGCACACACATACACACACGG--GCAAACACACTCAGTGCACATGGTGGACGTAAATGGGAATGCTATTTTTATCTATTAGAAGCATGAATTATTGATKAAACATGCTGATAATCTTTCTCCCGGCCCCGGCRTTGCYCCGTTTGCAGTCCGGCGAGACCCGCGCCATCTGCCATCCGTCCACACAACGGCTTTTTGAGGGACTGCGGATACCAGTGACAGTGTAGCATGAAATATTTATCAGTTCTTATAATTGAGTGTCGGTGTGATTCCGTTCCCAAARAAAAAAAACGRTGAAGCGCGAAAGACGGGAACGAAGTGGATCCGTCGAAACTTCCGTCGAAACACCACACCTCACCTCACATGTTGGTTGGCCCTGGGACGACAGGGAATCCCGGTCACCGAACCAGCATCGCGGGAATCATTTTGACGTCACACGTCTCTGTGATATTTGCCGTAGCTGCCGGTTGGTTTATCGGAGTGTGTATGTGGATGGCATTTTCCACGCTACTTTGCATCGGACGAGCGCAACCTGACGAGTCCCTGCCCACACTCATACTATTCG--CGTGAAAAACGGTAGAGCGAATCCTTCCGTTTTCAATTAGGACYGTGACATTTGTTTCGAMGTTTCTTGTGCGCTCGTGTGTGTGTGTGTGTG--------------------TGTGTGTGTAGTGCTTTTTGGAACAGGAAAGGCAAAAACCATGATGCGACGTCGTTWTGACAAACGCTTCAGATGATCGGATTGTGGTTTGCTGGAAGGATTATCTTGCAAAGCGGTTGAAGGATTCATAGCAATCCGAGCACAA
>AB0223-C
CCTTTCTTCYARCCAYCTTTTTTCWAATCTWTTTGCCATTTTTGCATTTTTTTATAATCGGATTAGATGWACTAAASCCGAAATTAATAAGAATTMCGMTTCGGAAGRTATTACGGCAGCCATCATTAGGAGGGARAGAAAACAGTAAAACAATTTCCCGCGGTCAATGAGTACTTCAGATACACCATTGAAAGCTGAAAGCTCATCAGCGAGAACGGGGCTCAAATCTACGACGACTATGATGATAAAGCTATTTTCTGCCAATTCTGCAACTTTCGCAAAAAAA--GAAAAAAAGACTCAAGAGC-----GTTGTGACAACTGTGTGCGAAAGAGGATGATTTCGGAAAAGGTTGCACACACATACAYACACGG--GCAAACACACTCAGTGCACATGGTGGACGTAAATGGGAATGCTATTTTTATCTATTAGAAGCATGAATTATTGATGAAACATGCTGATAATCTTTCTCCCRGCCCCGGCATTGCCCCGTTTGCAGTCCGRCGAGACCCGCGCCATCTGCCATCCGTCCACACAACGGCTKTTTGAGGGACTGCGGATACCAGTGACAGTGTAGCATGAAATATTTATCAGTTCTTATAATTGAGTGTCGGTGTGATTCCGTTCCCAAARAAAAAAAACGRTGAAGCGCGAAAGACGGGAACGAAGTGGATCCGTCGAAACTTCCGTCGAAACACCACACCTCACCTCACAYGTTGGTTGGCSCWGGGACGACWGGGAATCSCGGTCACCGAACCAGCATCGCRGGAATCATTTTGACGTCACACGTCTCTGTGATATTTGCCGTAGCTGCCGGTTGGTTTATCGRAGTGTGTRTGTGGATGGCATTTTCCACGCTACTTTGCATCGGACGAGCGCAACCTGACGAGTCCCTGCCCACACTCATACTATTCG--CGTGAAAAACGGTAGAGCGAATCCTTCCGTTTTCAATTAGGACTGTGACATTTGTTTCGACGTTTCTTGTGCGCTCGTGTGTGTGTGTRTGTG--------------------TGTGTGTGTAGTGCTTTTTGGAACAGGAAAGGCAAAAACCATGATGCGACGTCGTTATGACAAACGCTTCAGATGATCGGATTGTGGTTTGCTGGAAGGATTATCTTGCAAAGCGGTTGAAGGATTCATAGCAATCCGAGCACAA
>AB0224-C
CCTTTCTTCYARCCACCTTTTTTCTAATCTTTTTGCCATTTTTGCATTTTTTTATAATCGGATTAGATGTACTAAAGCCGAAATTAATAAGAATTACGATTCGGAAGGTATTACGGCAGCCATCATTAGGAGGGAGAGAAAACAGTAAAACAATTTCCCGYGGTCAATGAGTACTTCAGATACACCATYGAARGCTGAAAGCTCATCAGCGAGAACGGGGCTCAAATCTACGACGACTATGATGATAAAGCTATTTTCTGCCAATTCTGCAACTTTCGCAAAAAAR--GAAAAAATGACTCAAGAGC-----GTTGCGACAACTGTGTGCGAAAGAGGATGATTTCGGAAAAGATGGCACACACATACACACACGG--GCAAACACACTCAGTGCACATGGTGGACGTAAATGGGAATGCTATTTTTATCTATTAGAAGCATGAATTATTGATGAAACATGCTGATAATCTTTCTCCCRGCCCCGRCATTGCCCCGTTTGCAGTCCGGCGAGACCCGCGCCATCTGCCATCCGTCCACACAACGGCTWTTTGAGGGACTGCGGATACCAGTGACAGTGTAGCATGAAATATTTATCAGTTCTTATAATTGAGTGTCGGTGTGATTCCGTTCCCAAARAAAAAAAACGGTGAAGCGCGAAAGACGGGAACGAAGTGGATCCGTCGAAACTTCCGTCGAAACACCACACCTCACCTCACATGTTGGTTGGCCCTGGGACGACAGGGAATCCCGGTCACCGAACCAGCATCGCGGGAATCATTTTGACGTCACACGTCTCTGTGATATTTGCCGTAGCTGCCGGTTGGTTTATCGGAGTGTGTATGTGGATGGCATTTTCCACGCTACTTTGCATCGGACGAGCGCAACCTGACGAGTCCCTGCCCACACTCATACTATTCG--CGTGAAAAACGGTAGAGCGAATCCTTCCGTTTTCAATTAGGACYGTGACATTTGTTTCGACGTTTCTTGTGCGCTCGTGTGTGTGTGTGTGTG--------------------TGTGTGTGTAGTGCTTTTTGGAACAGGAAAGGCAAAAACCATGATGCGACGTCGTTWTGACAAACGCTTCAGATGATCGGATTGTGGTTTGCTGGAAGGATTATCTTGCAAAGCGGTTGAAGGATTCATAGCAATCCGAGCACAA
>AB0226-C
CCTTYCTTCCAGYCAYCTTTTTTCWAATCTWTTTGCCATTTTTGCATTTTTTTATAATCGGATTAGATGAACTAAASCCGAAATTAATAAGAATTCCGCTTCGGAAGRTATTACGGCAGCCATCATTAGGAGGGAGAGAAAACAGTAAAACAATTTCCCGSGGTCAATGAGTACTTCAGATACACCATYGAAAGCTGAAAGCTCATCAGCGAGAACGGGGCTCAAATCTACGACGACTATGATGATAAAGCTATTTTCTGCCAATTCTGCAACTTTCGCAAAAAAR--GAAAAAATGACTCAAGAGC-----GTTGCGACAACTGTGTGCGAAAGAGGATGATTTCGGAAAAGGTTRCACACACATACAYACACGG--GCAAACACAYTCAGTGCACATGGTGGACGTAAATGGGAATGCTATTTTTATCTATTAGAAGCATGAATTATTGATGAAACATGCTGATAATCTTTCTCCCGGCCCCGGCRTTGCCCCGTTTGCAGTCCGGCGAGACCCGCGCCATCTGCCRTCCGTCCACACAACGGCTRTTTGAGGGACTGCGGATACCAGTGACAGTGTAGCATGAAATATTTATCAGTTCTTATAATTGAGTGTCGGTGTGATTCCGTTCCCAAAAAAAAAAAACGATGAAGCGCGAAAGACGGGAACGAAGTGGATCCGTCGAAACTTCCGTCGAAACACCACACCTCACCTCACACGTTGGTTGGCCCAGGGACGACTGGGAATCGCGGTCACCGAACCAGCATCGCAGGAATCATTTTGACGTCACACGTCTCTGTGATATTTGCCGTAGCTRCCGGTTGGTTTATCGGAGTGTGTATGTGGATGGCATTTTCCACGCTACTTTGCATCGGACGAGCGCAACCTGACGAGTCCCTGCCCACACTCATACTATTCG--CGTGAAAAACGGTAGAGCGAATCCTTCCGTTTTCAATTAGGACYGTGACATTTGTTTCGACGTTTCTTGTGCGCTCGTGTGTGTGTGTGTGTG--------------------TGTGTGTGTAGTGCTTTTTGGAACAGGAAAGGCAAAAACCATGATGCGACGTCGTTWTGACAAACGCTTCAGATGATCGGATTGTGGTTTGCTGGAAGGATTATCTTGCAAAGCGGTTGAAGGATTCATAGCAATCCGAGCACAA
>AB0227-C
CCTTTCTTCYARCCACYTTTTTTYTAATCTTTTTGCCATTTTTGCATTTTTTTATAATCGGATTAGATGWACTAAASCCGAAATTAATAAGAATTMCGMTTCGGAAGATATTACGGCAGCCATCATTAGGAGGGAGAGAAAACAGTAAAACAATTTCCCGCGGTCAATGAGTACTTCAGATACACCATTGAAAGCTGAAAGCTCATCAGCGAGAACGGGGCTCAAATCTACGACGACTATGATGATAAAGCTATTTTCTGCCAATTCTGCAACTTTCGCAAAAAAA--GAAAAAAWGACTCAAGAGC-----GTTGYGACAACTGTGTGCGAAAGAGGATGATTTCGGAAAAGRTKGCACACACATACACACACGG--GCAAACACACTCAGTGCACATGGTGGACGTAAATGGGAATGCTATTTTTATCTATTAGAAGCATGAATTATTGATGAAACATGCTGATAATCTTTCTCCCAGCCCCGRCATTGCCCCGTTTGCAGTCCGGCGAGACCCGCGCCATCTGCCATCCGTCCACACAACGGCTWTTTGAGGGACTGCGGATACCAGTGACAGTGTAGCATGAAATATTTATCAGTTCTTATAATTGAGTGTCGGTGTGATTCCGTTCCCAAARAAAAAAAACGGTGAAGCGCGAAAGACGGGAACGAAGTGGATCCGTCGAAACTTCCGTCGAAACACCACACCTCACCTCACATGTTGGTTGGCCCTGGGACGACAGGGAATCCCGGTCACCGAACCAGCATCGCGGGAATCATTTTGACGTCACACGTCTCTGTGATATTTGCCGTAGCTGCCGGTTGGTTTATCGGAGTGTGTATGTGGATGGCATTTTCCACGCTACTTTGCATCGGACGAGCGCAACCTGACGAGTCCCTGCCCACACTCATACTATTCG--CGTGAAAAACGGTAGAGCGAATCCTTCCGTTTTCAATTAGGMCTGTGACATTTGTTTCGACGTTTCTTGTRCRCTCGTGTGTGTGTGTRTGTG--------------------TGTGTGTGTAGTGCTTTTTGGAACAGGAAAGGCAAAAACCATGATGCGACGTCGTTATGACAAACGCTTCAGATGATCGGATTGTGGTTTGCTGGAAGGATTATCTTGCAAAGCGGTTGAAGGATTCATAGCAATCCGAGCACAA
>AB0229-C
CCTTTCTTCTAACCATCTTTTTTCAAATCTATTTGCCATTTTTGCATTTTTTTATAATCGGATTAGATGTACTAAAGCCGAAATTAATAAGAATTACGATTCGGAAGGTATTACGSCAGCCATCATTAGGAGGGAGAGAAAACAGTAAAACAATTTCCCGYGGTCAATGAGTACTTCAGATACACCATYGAARGCTGAAAGCTCATCAGCGAGAACGRGGCTCAAATCTACGACGACTATGATGATAAAGCTATTTTCTGCCAATTCTGCAACTTTCGCAAAAAAG--GAAAAAATGACTCAAGAGC-----GTTGCGACAACTGTGTGCGAAAGAGGATGATTTYGGAAAAGRTKGCACACACATACACACACGG--GCAAACACACTCAGTGCACATGGTGGACGTAAATGGGAATGCTATTTTTATCTATTAGAAGCATGAATTATTGATGAAACATGCTGATAATCTTTCTCCCRGCCCCGGCATTGCCCCGTTTGCAGTCCGGCGAGACCCGCGCCATCTGCCATCCGTCCACACAACGGCTTTTTGAGGGACTGCGGATACCAGTGACAGTGTAGCATGAAATATTTATCAGTTCTTATAATTGAGTGTCGGTGTGATTCCGTTCCCAAARAAAAAAAACGGTGAAGCGCGAAAGACGGGAACGAAGTGGATCCGTCGAAACTTCCGTCGAAACACCACACCTCACCTCACATGTTGGTTGGCCCTGGGACGACAGGGAATCCCGGTCACCGAACCAGCATCGCGGGAATCATTTTGACGTCACACGTCTCTGTGATATTTGCCGTAGCTGCCGGTTGGTTTATCGGAGKGTGTATGTGGATGGCATTTTCCACGCTACTTTGCATCGGACGAGCGCAACCTGACGAGTCCCTGCCCACACTCATACTATTCG--CGTGAAAAACGGTAGAGCGAATCCTTCCGTTTTCAATTAGGACYGTGACATTTGTTTCGACGTTTCTTGTGCGCTCGTGTGTGTGTGTGTGTG--------------------TGTGTGTGTAGTGCTTTTTGGAACAGGAAAGGCAAAAACCATGATGCGACGTCGTTTTGACAAACGCTTCAGATGATCGGATTGTGGTTTGCTGGAAGGATTATCTTGCAAAGCGGTTGAAGGATTCATAGCAATCCGAGCACAA
>AB0234-C
CCTTTCTTCYARCCACYTTTTTTCWAATCTWTTTGCCATTTTTGCATTTTTTTATAATCGGATTAGATGWACTAAASSCGAAATTAATAAGAATTMCGMTTCGGAAGRTATTACGSSAGCCATCATYAGGAGGGAGAGAWAACAGTAAAACAATTTCCCGCGGTCAATGAGTACTTSAGATACACCATCGAARGCTGAAAGCTCATCAGCGAGAACGGGGCTCAAATCTACGACGACTATGATGATAAAGCTATTTTCTGCCAATTCTGCAACTTTCGCAAAAAAG--GAAAAAATGACTCAAGAGC-----GTTGCGACAACTGTGTGCGAAAGAGGATGATTTCGGAAAAGGTTGCACACACATACACACACGG--GCAAACACACTCAGTGCACATGGTGGACGTAAATGGGAATGCTATTTTTATCTATTAGAAGCATGAATTATTGATGAAACATGCTGATAATCTTTCTCCCGGCCCCGGCRTTGCCCCGTTTGCAGTCCGGCGAGACCCGCGCCATCTGCCATCCGTCCACACAACGGCTKTTTGAGGGACTGCGGATACCAGTGACAGTRTAGCATGAAATATTTATCAGTTCTTATAATTGAGTGTCGGTGTGATTCCGTTCCCAAARAAAAAAAACGGTRAMGCGCGAAAGACGGGAACGAAGTGGATCCGTCGAAACTTCCGTCGAAACACCACACCTCACCTCACAYGTTGGTTGGCCSAGGGACGACWGGGAATCGCGGTCACCGAACCAGCATCGCAGGAATCATTTTGACGTCACACGTCTCTGTGATATTTGCCGTAGCTGCCGGTTGGKTTATCGGAGTGTGTRTKTGGATGGCATTTTCCACGCTACTTTGCATCGGACGAGCGCAACCTGACGAGTCCCTGCCCACACTCATACTATTCG--CGTGAAAAACGGTAGAGCGAATCCTTCCGTTTTCAATTARGACTGTGACATTTGTTTCGACGTTTCTTGTGCGCTCGTGTGTGTGTGTGTGTG--------------------TGTGTGTGTAGTGYTTTTTGGAACAGGAAAGGCAAAAACCATGATGCGACGTCGTTATGACAAACGCTTCAGATGATCGGATTGTGGTTTGCTGGAAGGATTATCTTGCAAAGCGGTTGAAGGATTCATAGCAATCCGAGCACAA
>AB0237-C
CCTTYCTTCMAGCCACYTTTTTTCWAATCTWTTTGCCATTTTTGCATTTTTTTATAATCGGATTAGATGAACTAAASCCGAAATTAATAAGAATTYCRCTTCGGAAGRTATTACRSCAGYCATCATTAGGAGGGAGAGAAAACAGTAAAACAATTTCCCGCGGTCAATGAGTACTTSAGATACACCATYGAARGCTGAAAGCTCATCAGCGAGAACGGGGCTCAAATCTACGAYGACTATGATGATAAAGCTATTTTCTGCCAATTCTGCAACTTTCGCAAAAAAA--GAAAAAAWGACTCAAGAGC-----GTTGYGACAACTGTGTGCGAAAGAGGATGATTTCGGAAAAGGTTGCACACACATACACACACGG--GCAAACACACTCAGTGCACATGGTGGACGTAAATGGGAATGCTATTTTTATCTATTAGAAGCATGAATTATTGATGAAACATGCTGATAATCTTTCTCCCRGCCCCGGCATTGCCCCGTTTGCAGTCCGGCGAGACCCGCGCCATCTGCCATCCGTCCACACAACGGCTTTTTGAGGGACTGCGGATACCAGTGACAGTGTAGCATGAAATATTTATCAGTTCTTATAATTGAGTGTCGGTGTGATTCCGTTCYCAAARAAAAAAAACGRTGAAGCGCGAAAGACGGGAACGAAGTGGATCCGWCGAAACTTCCGTCGAAACACCWCACCTCACCTCACATGTTGGTTGGCCCTGGGACGACWGGGAATCSCGGTCACCGAACCAGCATCGCRGGAATCATTTTGACGTCACACGTCTCTGTGATATTTGCYGTAGCTGCCGGTTGGTTTATCGGAGTGTGTRTGTGGATGGCATTTTCCACGCTACTTTGCATCGGACGAGCGCAACCTGACKAGTCCCTGCCCACACTCATACTATTCG--CGTGAAAAACGGTAGAGCGAATCCTTCCGTTTTCAATTAGGACYGTGACATTTGTTTCGACGTTTCTTGTGCGCTCGTGTGTGTGTGTRTGTG--------------------TGTGTGTGTAGTGCTTTTTGGAACAGGAAAGGCAAAAACCATGATGCGACGTCGTTWTGACAAACGCTTCAGATGATCGGATTGTGGTTTGCTGGAAGGATTATCTTGCAAAGCGGTTGAAGGATTCATAGCAATCCGAGCACAA
>AB0240-C
CCTTTCTTCYARCCAYCTTTTTTCWAATCTWTTTGCCATTTTTGCATTTTTTTATAATCGGATTAGATGWACTAAASCCGAAATTAATAAGAATTMCGMTTCGGAAGRTATTACGSCAGCCATCATTAGGAGGGAGAGAAAACAGTAAAACAATTTCCCKCGGTCAATGAGTACTTCAGATACACCATTGAAAGCTGAAAGCTCATCAGCGAGAACGRGGCTCAAATCTACGACGACTATGATGATAAAGCTATTTTCTGCCAATTCTGCAACTTTCGCAAAAAAR--GAAAAAAWGACTCAAGAGC-----GTTGYGACAACTGTGTGCGAAAGAGGATGATTTCGGAAAAGRTKGCACACACATACAYACACGG--GCAAACACACTCAGTGCACATGGTGGACGTAAATGGGAATGCTATTTTTATCTATTAGAAGCATGAATTATTGATGAAACATGCTGATAATCTTTCTCCCGGCCCCGGCATTGCCCCGTTTGCAGTCCGGCGAGACCCGCGCCATCTGCCATCCGTCCACACAACGGCTTTTTGAGGGACTGCGGATACCAGTGACAGTGTAGCATGAAATATTTATCAGTTCTTATAATTGAGTGTCGGTGTGATTCCGTTCCCAAAGAAAAAAAACGGTGAAGCGCGAAAGACGGGAACGAAGTGGATCCGTCGAAACTTCCGTCGAAACACCACACCTCACCTCACATGTTGGTTGGCCCTGGGACGACAGGGAATCCCGGTCACCGAACCAGCATCGCGGGAATCATTTTGACGTCACACGTCTCTGTGATATTTGCCGTAGCTGCCGGTTGGTTTATCGGAGTGTGTATGTGGATGGCATTTTCCACGCTACTTTGCATCGGACGAGCGCAACCTGACGAGTCCCTGCCCACACTCATACTATTCG--CGTGAAAAACGGTAGAGCGAATCCTTCCGTTTTCAATTAGGACTGTGACATTTGTTTCGAMGTTTCTTGTGCGCTCGTGTGTGTGTGTGTGTG--------------------TGTGTGTGTAGTGCTTTTTGGAACAGGAAAGGCAAAAACCATGATGCGACGTCGTTATGACAAACGCTTCAGATGATCGGATTGTGGTTTGCTGGAAGGATTATCTTGCAAAGCGGTTGAAGGATTCATAGCAATCCGAGCACAA
>AB0242-C
CCTTTCTTCCAGCCACCTTTTTTCTAATCTTTTTGCCATTTTTGCATTTTTTTATAATCGGATTAGATGAWCTAAACCCGAAATTAATAAGAATTCCGCTTCGGAAGATATTACGGCAGCCATCATTAGGAGGGAGAGAAAACAGTAAAACAATTTCCCKCGGTCAATGAGTACTTCAGATACACCATTGAAAGCTGAAAGCTCATCAGCGAGAACGGGGCTCAAATCTACGACGACTATGATGATAAAGCTATTTTCTGCCAATTCTGCAACTTTCGCAAAAAAA--GAAAAAAAGACTCAAGAGC-----GTTGTGACAACTGTGTGCGAAAGAGGATGATTTCGGAAAAGGTTGCACACACATACAYACACGG--GCAAACACACTCAGTGCACATGGTGGACGTAAATGGGAATGCTATTTTTATCTATTAGAAGCATGAATTATTGATGAAACATGCTGATAATCTTTCTCCCRGCCCCGGCATTGCCCCGTTTGCAGTCCGGCGAGACCCGCGCCATCTGCCATCCGTCCACACAACGGCTTTTTGAGGGACTGCGGATRCCAGTGACAGTGTAGCATGAAATATTTATCAGTTCTTATAATTGAGTGTCGGTGTGATTCCGTTCCCAAARAAAAAAAACGGTGAAGCGCGAAAGACGGGAACGAAGTGGATCCGTCGAAACTTCCGTCGAAACACCACACCTCACCTCACAYGTTGGTTGGCCCWGGGACGACWGGGAATCSCGGTCACCGAACCAGCATCGCGGGAATCATTTTGACGTCACACGTCTCTGTGATATTTGCCGTAGCTGCCGGTTGGTTTATCGGAGTGTGTATGTGGATGGCATTTTCCACGCTACTTTGCATCGGACGAGCGCAACCTGACGAGTCCCTGCCCACACTCATACTATTCG--CGTGAAAAACGGTAGAGCGAATCCTTCCGTTTTCAATTAGGACTGTGACATTTGTTTCGAMGTTTCTTGTGCGCTCGTGTGTGTGTGTGTGTG--------------------TGTGTGTGTAGTGCTTTTTGGAACAGGAAAGGCAAAAACCATGATGCGACGTCGTTATGACAAACGCTTCAGATGATCGGATTGTGGTTTGCTGGAAGGATTATCTTGCAAAGCGGTTGAAGGATTCATAGCAATCCGAGCACAA
>AB0243-C
CCTTYCTTCCAGTCATCTTTTTTCAAATCTATTTGCCATTTTTGCATTTTTTTATAATCGGATTAGATGAACTAAAGCCGAAATTAATAAGAATTMCGMTTCGGAAGGTATTACGGCAGCCATCATYAGGAGGGAGAGAAAACAGTAAAACAATTTCCCGGGGTCAATGAGTACTTCAGATACACCATCGAAAGCTGAAAGCTCATCAGCGAGAACGGGGCTCAAATCTACGACGACTATGATGATAAAGCTATTTTCTGCCAATTCTGCAACTTTCGCAAAAAAR--GAAAAAAWGACTCAAGAGC-----GTTGYGACAACTGTGTGCGAAAGAGGATGATTTCGGAAAAGGTTGCACACACATACAYAYACGG--GCAAACACACTCAGTGCACATGGTGGACGTAAATGGGAATGCTATTTTTATCTATTAGAAGCATGAATTATTGATGAAACATGCTGATAATCTTTCTCCCGGCCCCGGCGTTGCCCCGTTTGCAGTCYGGCGAGACCCGCGCCATCTGCCRTCCGTCCACACAACGGCTKTTTGAGGGACTGCGGATACCAGTGACAGTGTAGCATGAAATATTTATCAGTTCTTATAATTGAGTGTCGGTGTGATTCCGTTCCCAAAGAAAAAAAACGRTRAMGCGCGAAAGACGGGAACGAAGTGGATCCGWCGAAACTTCCGTCGAAACACCACACCTCACCTCACAYGTTGGTTGGCCCWGGGACGAMWGGGAATCSCGGTCACCGAACCAGCATCGCRGGAATCATTTTGACGTCACACGTCTCTGTGATATTTGCCGTAGCTGCCGRTTGGTTTATCGGAGTGTGTATGTGGATGGCATTTTCCACGCTACTTTGCATCGGACGAGCGCAACCTGACGAGTCCCTGCCCACACTCATACTATTCG--CGTGAARAACGGTAGAGCGAATCCTTCCGTTTTCAATTAGGACYGTGACATTTGTTTCGACGTTTCTTGTGCGCTCGTGTGTGTGTGTRTGTG--------------------TGTGTGTGTAGTGCTTTTTGGAACAGGAAAGGCAAAAACCATGATGCGACGTCGTTWTGACAAACGCTTCAGATGATCGGATTGTGGTTTGCTGGAAGGATTATCTTGCAAAGCGGTTGAAGGATTCATAGCAATCCGAGCACAA
>AB0246-C
CCTTTCTTCCAGCCACCTTTTTTCTAATCTTTTTGCCATTTTTGCATTTTTTTATAATCGGATTAGATGAACTAAACCCGAAATTAATAAGAATTCCGCTTCGGAAGATATTACGGCAGCCATCATTAGGAGGGARAGAAAACAGTAAAACAATTTCCCGCGGTCAATGAGTACTTCAGATACACCATTGAAAGCTGAAAGCTCATCAGCGAGAACGGGGCTCAAATCTACGACGACTATGATGATAAAGCTATTTTCTGCCAATTCTGCAACTTTCGCAAAAAAA--GAAAAAAWGACTCAAGAGC-----GTTGYGACAACTGTGTGCGAAAGAGGATGATTTCGGAAAAGGTTGCACACACATACAYACACGG--GCAAACACACTCAGTGCACATGGTGGACGTAAATGGGAATGCTATTTTTATCTATTAGAAGCATGAATTATTGATGAAACATGCTGATAATCTTTCTCCCRGCCCCGRCATTGCCCCGTTTGCAGTCCGGCGAGACCCGCGCCATCTGCCATCCGTCCACACAACGGYTTTTTGAGGGACTGCGGATACCAGTGACAGTGTAGCATGAAATATTTATCAGTTCTTATAATTGAGTGTCGGTGTGATTCCGTTCCCAAAGAAAAAAAACGGTGAAGCGCGAAAGACGGGAACGAAGTGGATCCGWCGAAACTTCCGTCGAAACACCACACCTCACCTCACAYGTTGGTTGGCCCWGGGACGACAGGGAATCSCGGTCACCGAACCAGCATCGCGGGAATCATTTTGACGTCACACGTCTCTGTGATATTTGCCGTAGCTGCCGGTTGGTTTATCGGAGTGTGTATGTGGATGGCATTTTCCACGCTACTTTGCATCGGACGAGCGCAACCTGACGAGTCCCTGCCCACACTCATACTATTCG--CGTGAAAAACGGTAGAGCGAATCCTTCCGTTTTCAATTAGGACYGTGACATTTGTTTCGACGTTTCTTGTGCGCTCGTGTGTGTGTGTRTGTG--------------------TGTGTGTGTAGTGCTTTTTGGAACAGGAAAGGCAAAAACCATGATGCGACGTCGTTWTGACAAACGCTTCAGATGATCGGATTGTGGTTTGCTGGAAGGATTATCTTGCAAAGCGGTTGAAGGATTCATAGCAATCCGAGCACAA
>AB0247-C
CCTTYCTTCMAGCCACYTTTTTTCWAATCTWTTTGCCATTTTTGCATTTTTTTATAATCGGATTAGATGAACTAAASCCGAAATTAATAAGAATTYCRCTTCGGAAGRTATTACRSCAGYCATCATTAGGAGGGARAGAAAACAGTAAAACAATTTCCCGCGGTCAATGAGWACTTSAGATACACCATYGAARGCTGAAAGCTCATCAGCGAGAACGGGGCTCAAATCTACGACGACTATGATGATAAAGCTATTTTCTGCCAATTCTGCAACTTTCGCAAAAAAA--GAAAAAATGACTCAAGAGC-----GTTGCGACAACTGTGTGCGAAAGAGGATGATTTCGGAAAAGGTTGCAYACACATACAYACACGG--GCAAACACACTCAGTGCACATGGTGGACGTAAATGGGAATGCTATTTTTATCTATTAGAAGCATGAATTATTGATGAAACATGCTGATAATCTTTCTCCCGGCCCCGGCATTGCCCCGTTTGCAGTCCGGCGAGACCCGCGCCATCTGCCATCCGTCCACACAACGGCTWTTTGAGGGACTGCGGATACCAGTGACAGTGTAGCATGAAATATTTATCAGTTCTTATAATTGAGTGTCGGTGTGATTCCGTTCCCAAARAAAAAAAACGRTGAAGCGCGAAAGACGGGAACGAAGTGGATCCGTCGAAACTTCCGTCGAAACACCACACCTCACCTCACAYGTTGGTTGGCCCWGGGACGACWGGGAATCSCGGTCACCGAACCAGCATCGCRGGAATCATTTTGACGTCACACGTCTCTGTGATATTTGCCGTAGCTGCCGGTTGGTTTATCGGAGTGTGTATGTGGATGGCATTTTCCACGCTACTTTGCATCGGACGAGCGCAACCTGACGAGTCCCTGCCCACACTCATACTATTCG--CGTGAAAAACGGTAGAGCGAATCCTTCCGTTTTCAATTARGACTGTGACATTTGTTTCGACGTTTCTTGTGCGCTCGTGTGTGTGTRTRTGTG--------------------TGTGTGTGTAGTGCTTTTTGGAACAGGAAAGGCAAAAACCATGATGCGACGTCGTTATGACAAACGCTTYAGATGATCGGATTGTGGTTTGCTGGAAGGATTATCTTGCAAAGCGGTTGAAGGATTCATAGCAATCCGAGCACAA
>AB0248-C
CCTTTCTTCCAGCCACCTTTTTTCWAATCTWTTTGCCATTTTTGCATTTTTTTAYAATCGGATTAGATGAACTAAASCCGAAATTAATAAGAATTCCGCTTCGGAAGRTATTACGGCAGCCATCATTAGGAGGGAGAGAAAACAGTAAAACAATTTCCCGSGGTCAATGAGTACTTCAGATACACCATYGAAAGCTGAAAGCTCATCAGCGAGAACGGGGCTCAAATCTACGACGACTATGATGATAAAGCTATTTTCTGCCAATTCTGCAACTTTCGCAAAAAAR--RAAAAAAWGACTCAAGAGC-----GTTGYGACAACTGTGTGCGAAAGAGGATGATTTCGRAAAAGGTTGCACACACATACACACACGG--RCAAACACACTCAGTGCACATGGTGGACGTAAATGGGAATGCTATTTTTATCTATTAGAAGCATGAATTATTGATGAAACATGCTGATAATCTTTCTCCCGGCCCCGGCATTGCCCCGTTTGCAGTCCGGCGAGACCCGCGCCATCTGCCATCCGTCCACACAACGGCTWTTTGAGGGACTGCGGATACCAGTGACAGTGTAGCATGAAATATTTATCAGTTCTTATAATTGAGTGTCGGTGTGATTCCGTTCCCAAARAAAAAAAACGGTRAMGCGCGAAAGACGGGAACGAAGTGGATCCGTCGAAACTTCCGTCGAAACACCACACCTCACCTCACAYGTTGGTTGGCCCWGGGACGACWGGGAATCSCGGTCACCGAACCAGCATCGCRGGAATCATTTTGACGTCACACGTCTCTGTGATATTTGCCGTAGCTRCCGGTTGGTYTATCGGAGTGTGTATGTGGATGGCATTTTCCACGCTACTTTGCATCGGACGAGCGCAACCTGACGAGTCCCTGCCCACACTCATACTATTCG--CGTGAAAAACGGYAGAGCGAATCCTTCCGTTTTCAATTAGGACTGTGAYATTTGTTTCGACGTTTCTTGTGCGCTCGTGTGTGTGTGTGTGTG--------------------TGTGTGTGTAGTGCTTTTTGGAACAGGAAAGGCAAAAACCATGATGCGACGTCGTTWTGACAAACGCTTCAGATGATCGGATTGTGGTTTGCTGGAAGGATTATCTTGCAAAGCGGTTGAAGGATTCATAGCAATCCGAGCACAA
>AB0249-C
CCTTYCTTCMAGCCACYTTTTTTCWAATCTWTTTGCCATTTTTGCATTTTTTTATAATCGGATTAGATGAACTAAASCCGAAATTAATAAGAATTYCRCTTCGGAAGRTATTACRSCAGYCATCATTAGGAGGGAGAGAAAACAGTAAAACAATTTCCCGCGGTCAATGAGTACTTSAGATACACCATYGAARGCTGAAAGCTCATCAGCGAGAACGGGGCTCAAATCTACGACGACTATGATGATAAAGCTATTTTCTGCCAATTCTGCAACTTTCGCAAAAAAA--GAAAAAAWGACTCAAGAGC-----GTTGYGACAACTGTGTGCGAAAGAGGATGATTTCGGAAAAGGTTGCACACACATACACACACGG--GCAAACACACTCAGTGCACATGGTGGACGTAAATGGGAATGCTATTTTTATCTATTAGAAGCATGAATTATTGATGAAACATGCTGATAATCTTTCTCCCRGCCCCGRCRTTGCYCCGTTTGCAGTCCGKCGAGACCCGCGCCATCTGCCATCCGTCCACACAACGGYTTTTTGAGGGACTGCGGATACCAGTGACAGTGTAGCATGAAATATTTATCAGTTCTTATAATTGAGTGTCGGTGTGATTCCGTTCCCAAARAAAAAAAACGRTGAAGCGCGAAAGACGGGAACGAAGTGGATCCGACGAAACTTCCGTCGAAACACCACACCTCACCTCACAYGTTGGTTGGCCCWGGGACGACAGGGAATCSCGGTCACCGAACCAGCATCGCGGGAATCATTTTGACGTCACACGTCYYTGTGATATTTGCTGTAGCTGCCGGTTGGTTTATCGGAGTGTGTGTGTGGATGGCATTTTCCACGCTACTTTGCATCGGACGAGCGCAACCTGACKAGTCCCTGCCCACACTCATACTATTCG--CGTGAAAAACGGTAGAGCGAATCCTTCCGTTTTCAATTAGGACTGTGACATTTGTTTCGACGTTTCTTGTGCGCTCGTGTGTGTGTGTGTGTG--------------------TGTGTGTGTAGTGCTTTTTGGAACAGGAAAGGCAAAAACCATGATGCGACGTCGTTATGACAAACGCTTCAGATGATCGGATTGTGGTTTGCTGGAAGGATTATCTTGCAAAGCGGTTGAAGGATTCATAGCAATCCGAGCACAA
>AB0250-C
CCTTYCTTCMAGCCACYTTTTTTCWAATCTWTTTGCCATTTTTGCATTTTTTTATAATCGGATTAGATGAACTAAASCCGAAATTAATAAGAATTYCRCTTCGGAAGRTATTACRSCAGYCATCATTAGGAGGGAGAGAAAACAGTAAAACAATTTCCCGCGGTCAATGAGTACTTCAGATACACCATTGAARGCTGAAAGCTCATCAGCGAGAACGGGGCTCAAATCTACGACGACTATGATGATAAAGCTATTTTCTGCCAATTCTGCAACTTTCGCAAAAAAR--GAAAAAATGAMTCAAGAGC-----GTTGCGACAACTGTGTGCGAAAGAGGATGATTTCGGAAAAGRTKGCACACACATACACACACGG--GCAAACACACTCAGTGCACATGGTGGACGTAAATGGGAATGCTATTTTTATCTATTAGAAGCATGAATTATTGATGAAACATGCTGATAATCTTTCTCCCGGCCCCGGCRTTGCCCCGTTTGCAGTCCGGCGAGACCCGCGCCATCTGCCRTCCGTCCACAYAACGGCTKTTTGAGGGACTGCGGATACCAGTGACAGTGTAGCATGAAATATTTATCAGTTCTTATAATTGAGTGTCGGTGTGATTCCGTTCCCAAARAAAAAAAACGGTGAAGCGCGAAAGACGGGAACGAAGTGGATCCGTCGAAACTTCCGTCGAAACACCACACCTCACCTCACAYGTTGGTTGGCCCWGGGACGACWGGGAATCSCGGTCACCGAACCAGCATCGCRGGAATCATTTTGACGTCACACGTCTCTGTGATATTTGCCGTAGCTGCCGGTTGGTTTATCGGAGTGTGTATGTGGATGGCATTTTCCACGCTACTTTGCATCGGACGAGCGCAACCTGACGAGTCCCTGCCCACACTCATACTATTCG--CGTGAAAAACGGTAGAGCGAATCCTTCCGTTTTCAATTAGGACTGTGACATTTGTTTCKACGTTTCTTGTGCGCTCGTGTGTGTGTRTGTGTG--------------------TGTGTGTGTAGTGCTTTTTGGAACAGGAAAGGCAAAAACCATGATGCGACGTCGTTATGACAAACGCTTCAGATGATCGGATTGTGGTTTGCTGGAAGGATTATCTTGCAAAGCGGTTGAAGGATTCATAGCAATCCGAGCACAA
>AB0257-C
CCTTCSTTCMAGCCACTTTTTTTCAAATCTATTTGCCATTTTTGCATTTTTTTAYAATCGGATTAGATGAACTAAAGCCGAAATTAATAAGAATTYCRCTTCGGAAGGTATTACRSCAGYCATCATTAGGAGGGAGAGAAAACAGTAAAACAATTTCCCGSGGTCAATGAGTACTTSAGATACACCATCGAARGCTGAAAGCTCATCAGCGAGAACGGGGCTCAAATCTACGACGACTATGATGATAAAGCTATTTTCTGCYAATTCTGCAACTTTCGCAAAAAAR--GAAAAAATGACTCAAGAGC-----GTTGCGACAACTGTGTGCGAAAGAGGATGATTTCGRAAAAGGTTGCACACACATACACACACGG--GCAAACACACTCAGTGCACATGGTGGACGTAAATGGGAATGCTATTTTTATCTATTAGAAGCATGAATTATTGATGAAACATGCTGATAATCTTTCTCCCGGCCCCGGCGTTGCYCCGTTTGCAGTCCGGCGAGACCCGCGCCATCTGCCATCCGTCCACACAACGGCTWTTTGAGGGACTGCGGATACCAGTGACAGTGTAGCATGAAATATTTATCAGTTCTTATAATTGAGTGTCGGTGTGATTCCGTTCCCAAAAAAAAAAAACGRTRAMGCGCGAAAGACGGGAACGAAGTGGATCCGTCGAAACTTCCGTCGAAACACCACACCTCACCTCACAYGTTGGTTGGCCCWGGGACGACWGGGAATCSCGGTCACCGAACCAGCATCGCGGGAATCATTTTGACGTCACACGTCTCTGTGATATTTGCCGTAGCTGCCGGTTGGTTTATCGGAGTGTGTATGTGGATGGCATTTTCCACGCTACTTTGCATCGGACGAGCGCAACCTGACGAGTCCCTGCCCACACTCATACTATTCG--CGTGAAAAACGGTAGAGCGAATCCTTCCGTTTTCAATTAGGACTGTGACATTTGTTTCGAMGTTTCTTGTGCGCTCGTGTGTGTGTGTRTGTG--------------------TGTGTGTGTAGTGCTTTTTGGAACAGGAAAGGCAAAAACCATGATGCGACGTCGTTATGACAAACGCTTCAGATGATCGGATTGTGGTTTGCTGGAAGGATTATCTTGCAAAGCGGTTGAAGGATTCATAGCAATCCGAGCACAA
>AB0258-C
CCTTTCTTCYARCCAYCTTTTTTCWAATCTWTTTGCCATTTTTGCATTTTTTTATAATCGGATTAGATGWACTAAASCCGAAATTAATAAGAATTMCGMTTCGGAAGRTATTACGSCAGCCATCATTAGGAGGGAGAGAAAACAGTAAAACAATTTCCCGCGGTCAATGAGTACTTCAGATACACCATTGAAAGCTGAAAGCTCATCAGCGAGAACGGGGCTCAAATCTACGACGACTATGATGATAAAGCTATTTTCTGCCAATTCTGCAACTTTCGCAAAAAAR--GAAAAAAWGACTCAAGAGC-----GTTGYGACAACTGTGTGCGAAAGAGGATGATTTCGGAAAAGATGGCACACACATACACACACGG--GCAAACACACTCAGTGCACATGGTGGACGTAAATGGGAATGCTATTTTTATCTATTAGAAGCATGAATTATTGATGAAACATGCTGATAATCTTTCTCCCRGCCCCGGCATTGCCCCGTTTGCAGTCCGGCGAGACCCGCGCCATCTGCCATCCGTCCACACAACRGCTKTTTGAGGGACTGCGGATACCAGTGACAGTGTAGCATGAAATATTTATCAGTTCTTATAATTGAGTGTCGGTGTGATTCCGTTCCCAAARAAAARAAACGGTAACGCGCGAAAGACGGGAACGAAGTGGATCCGTCGAAACTTCCGTCGAAACACCACACCTCACCTCACACGTTGGTTGGCCCAGGGACGACTGGGAATCGCGGTCACCGAACCAGCATCGCRGGAATCATTTTGACGTCACACGTCTCTGTGATATTTGCCGTAGCTGCCGGTTGGTTTATCGGAGTGTGTATGTGGATGGCATTTTCCACGCTACTTTGCATCGGACGAGCGCAACCTGACGAGTCCCTGCCCACACTCATACTATTCG--CGTGAAAAACGGTAGAGCGAATCCTTCCGTTTTCAATTAGGACTGTGACATTTGTTTCGACGTTTCTTGTGCGCTCGTGTGTGTGTGTRTGTG--------------------TGTGTGTGTAGTGCTTTTTGGAACAGGAAAGGCAAAAACCATGATGCGACGTCGTTWTGACAAACGCTTCAGATGATCGGATTGTGGTTTGCTGGAAGGATTATCTTGCAAAGCGGTTGAAGGATTCATAGCAATCCGAGCACAA
>AB0262-C
CCTTYCTTCWARCCATTTTTTTTYWAATCTATTTGCCATTTTTGCATTTTTTTATAATCGGATTAGATGWACTAAAGCCGAAATTAATAAGAATTWCRMTTCGGAAGRTATTACGSCAGCCATCATTAGRAGGGAGAGAAAACAGTAAAACAATTTCCCGCGGTCAATGAGTACTTCAGATACACCATTGAAAGCTGAAAGCTCATCAGCGAGAMCGGGGCTCAAATCTACGACGACTATGATGATAAAGCTATTTTCTGCCAATTCTGCAACTTTCGCAAAAAAR--GAAAAAATGACTCAAGAGC-----GTTGCGACAACTGTGTGCGAAAGAGGATGATTTCGGAAAAGRTKGCACACACATACACACACGG--GCAAACACACTCAGTGCACATGGTGGACGTAAATGGGAATGCTATTTTTATCTATTAGAAGCATGAATTATTGATGAAACATGCTGATAATCTTTCTCCCRGCCCCGRCRTTGCCCCGTTTGCAGTCCGGCGAGACCCGCGCCATCTGCCRTCCGTCCACACAACGGCTRTTTGAGGGACTGCGGATACCAGTGACAGTGTAGCATGAAATATTTATCAGTTCTTATAATTGAGTGTCGGTGTGATTCCGTTCCCAAARAAAAAAAACGRTGAAGCGCGAAAGACGGGAACGAAGTGGATCCGTCGAAAYTTCCGTCGAAACACCACACCTCACCTCACAYGTTGGTTGGCCCWGGGACGACWGGGAATCSCGGTCACCGAACCAGCATCGCRGGAATCATTTTGACGTCACACGTCTCTGTGATATTTGCCGTAGCTGCCGGTTGGTTTATCGGAGTGTGTATGTGGATGGCATTTTCCACGCTACTTTGCATCGGACGAGCGCAACCTGACGAGTCCCTGCCCACACTCATACTATTCG--CGTGAAAAACGGTAGAGCGAATCCTTCCGYTTTCAATTAGGACTGTGACATTTGTTTCGACGTTTCTTGTRCRCTCGTGTGTGTGTGTRTGTG--------------------TGTGTGTGTAGTGCTTTTTGGAACAGGAAAGGCAAAAACCATGATGCGACGTCGTTATGACAAACGCTTCAGATGATCGGATTGTGGTTTGCTGGAAGGATTATCTTGCAAAGCGGTTGAAGGATTCATAGCAATCCGAGCACAA
>AB0263-C
CCTTYCTTCCAGCCACYTTTTTTCWAATCTWTTTGCCATTTTTGCATTTTTTTATAATCGGATTAGATGAACTAAASCCGAAATTAATAAGAATTCCGCTTCGGAAGRTATTACGGCAGCCATCATTAGGAGGGAGAGAAAACAGTAAAACAATTTCCCGSGGTCAATGAGTACTTCAGATACACCATYGAAAGCTGAAAGCTCATCAGCGAGAACGGGGCTCAAATCTACGACGACTATGATGATAAAGCTATTTTCTGCCAATTCTGCAACTTTCGCAAAAAAR--GAARAAAWGACTMAAGAGC-----GTTGYGACAACTGTGTGCGAAAGAGGATGATTTCGGAAAAGGTTGCACACACATACACACACGG--GCAAACACACTCAGTGCACATGGTGGACGTAAATGGGAATGCTATTTTTATCTATWAGAAGCATGAATTATTGATGAAACATGCTGATAATCTTTCTCCCGGCCCCGGCRTTGCCCCGTTTGCAGTCCGGCGAGACCCGCGCCATCTGCCRTCCGTCCACACAACGGCTKTTTGAGGGACTGCGGATACCAGTGACAGTGTAGCATGAAATATTTATCAGTTCTTATAATTGAGTGTCGGTGTGATTCCGTTCCCAAARAAAAAAAACGRTGAAGCGCGAAAGACGGGAACGAAGTGGATCCGTCGAAACTTCCGTCGAAACACCACACCTCACCTCACAYGTTGGTTGGCCCWGGGACGACWGGGAATCSCGGTCACCGAACCAGCATCGCRGGAATCATTTTGACGTCACACGTCTCTGTGATATTTGCCGTAGCTGCCGGTTGGTTTATCGGAGTGTGTATGTGGATGGCATTTTCCACGCTACTTTGCATCGGACGAGCGCAACCTGACGAGTCCCTGCCCACACTCATACTATTCG--CGTGAAAAACGGYAGAGCGAATCCTTCCGTTTTCAATTAGGACCGTGACATTTGTTTCGACGTTTCTTGTGCGCTCGTGTGTGTGTGTGTGTG--------------------TGTGTGTGTAGTGCTTTTTGGAACAGGAAAGGCAAAAACCATGATGCGACGTCSTTWTGACAAACGCTTCAGATGATCGGATTGTGGTTTGCTGGAAGGATTATCTTGCAAAGCGGTTGAAGGATTCATAGCAATCCGAGCACAA
>AB0266-C
CCTTTCTTCYARCCACYTTTTTTYTAATCTWTTTGCCATTTTTGCATTTTTTTATAATCGGATTAGATGWACTAAASCCGAAATTAATAAGAATTMCGMTTCGGAAGATATTACGGCAGCCATCATTAGGAGGGARAGAAAACAGTAAAACAATTTCCCGCGGTCAATGAGTACTTCAGATACACCATTGAAAGCTGAAAGCTCATCASCGAGAACGGGGCTCAAATCTACGACGACTATGATGATAAAGCTATTTTCTGCCAATTCTGCAACTTTCGCAAAAAAA--GAAAAAATGACTCAAGAGC-----GTTGCGACAACTGTGTGCGAAAGAGGATGATTTCGGAAAAGRTKGCACACACATACACACACGG--GCAAACACACTCAGTGCACATGGTGGACGTAAATGGGAATGCTATTTTTATCTATTAGAAGCATGAATTATTGATGAAACATGCTGATAATCTTTCTCCCWGCCCCGRCATTGCCCCGTTTGCAGTCCGGCGAGACCCGCGCCATCTGCCATCCGTCCACACAACGGCTWTTTGAGGGACTGCGGATACCAGTGACAGTGTAGCATGAAATATTTATCAGTTCTTATAATTGAGTGTCGGTGTGATTCCGTTCCCAAARAAAAAAAACGRTGAAGCGCGAAAGACGGGAACGAAGTGGATCCGWCGAAACTTCCGTCGAAACACCACACCTCACCTCACAYGTTGGTTGGCCCWGGGACGACAGGGAATCSMGGTCACCGAACCAGCATCGCGGGAATCATTTTGACGTCACACGTCTCTGTGATATTTGCCGTAGCTGCCGGTTGGTTTATCGGAGTGTGTATGTGGATGGCATTTTCCACGCTACTTTGCATCGGACGAGCGCAACCTGACGAGTCCCTGCCCACACTCATACTATTCG--CGTGAAAAACGGTAGAGCGAATCCTTCCGYTTTCAATTAGGACTGTGACATTTGTTTCGACGTTTCTTGTGCGCTCGTGTGTGTGTGTGTGTG--------------------TGTGTGTGTAGTGCTTTTTGGAACAGGAAAGGCAAAAACCATGATGCGACGTCGTTATGACAAACGCTTCAGATGATCGGATTGTGGTTTGCTGGAAGGATTATCTTGCAAAGCGGTTGAAGGATTCATAGCAATCCGAGCACAA
>AB0267-C
CCTTTCTTCCAGYCAYCTTTTTTCWAATCTWTTTGCCATTTTTGCATTTTTTTATAATCGGATTAGATGAACTAAASCCGAAATTARTAAGAATTCCGCTTCGGAAGRTATTACGGCAGCCATCATTAGGAGGGAGAGAAAACAGTAAAACAATTTCCCGYGGTCAATGAGTACTTCAGATACACCATCGAAAGCTGAAAGCTCATCAGCGAGAACGGGGCTCAAATCTACGACGACTATGATGATAAAGCTATTTTCTGCCAATTCTGCAACTTTCGCAAAAAAR--GAAAAAATGACTCAAGAGC-----GTTGCGACAACTGTGTGCGAAAGAGGATGATTTCGGAAAAGRTKGCACACACATACACACACGG--GCAAACACACTCAGTGCACATGGTGGACGTAAATGGGAATGCTATTTTTATCTATTAGAAGCATGAATTATTGATGAAACATGCTGATAATYTTTCTCCCGGCCCCGGCGTTGCCCCGTTTGCAGTCCGGCGAGACCCGCGCCATCTGYCATCCGTCCACACAACGGCTRTTTGAGGGACTGCGGATACCAGTGACAGTGTAGCATGAAATATTTATCAGTTCTTATAATTGAGTGTCGGTGTGATTCCGTTCCCAAARAAAAAAAACGRTGAAGCGCGAAAGACGGGAACGAAGTGGATCCGTCGAAACTTCCGTCGAAACACCACACCTCACCTCACAYGTTGGTTGGCCCWGGGACGACWGGGAATCSCGGTCACCGAACCAGCATCGCGGGAATCATTTTGACGTCACACGTCTCTGTGATATTTGCCGTAGCTGCCGGTTGGTTTATCGGAGTGTGTATGTGGATGGCATTTTCCACGCTACTTTGCATCGGACGAGCGCAACCTGACGAGTCCCTGCCCACACTCATACTATTCG--CGTGAAAAACGGTAGAGCGAATCCTTCCGTTTTCAATTAGGACTGTGACATTTGTTTCGACGTTTCTTGTGCGCTCGTGTGTGTGTGTGTGTG--------------------TGTGTGTGTAGTGCTTTTTGGAACAGGAAAGGCAAAAACCATGATGCGACGTCGTTATGACAAACGCTTCAGATGATCGGATTGTGGTTTGCTGGAAGGATTATCTTGCAAAGCGGTTGAAGGATTCATAGCAATCCGAGCACAA
>AB0276-C
CCTTTCTTCYARCCACYTTTTTTCWAATCTWTTTGCCATTTTTGCATTTTTTTATAATCGGATTAGATGWACTAAASSCGAAATTAATAAGAATTCCGCTTCGGAAGATATTACGGCAGCCATCATYAGGAGGGARAGAWAACAGTAAAACAATTTCCCGCGGTCAATGAGTACTTCAGATACACCATTGAAAGCTGAAAGCTCATCAGCGAGAACGGGGCTCAAATCTACGACGACTATGATGATAAAGCTATTTTCTGCCAATTCTGCAACTTTCGCAAAAAAR--GAAAAAATGACTCAAGAGC-----GTTGCGACAACTGTGTGCGAAAGAGGATGATTTCGGAAAAGGTTGCACACACATACAYACACGG--GCAAACACACTCAGTGCACATGGTGGACGTAAATGGGAATGCTATTTTTATCTATTAGAAGCATGAATTATTGATGAAACATGCTGATAATCTTTCTCCCGGCCCCGGCRTTGCCCCGTTTGCAGTCCGGCGAGACCCGCGCCATCTGCCATCCGTCCACACAACGGCTKTTTGAGGGACTGCGGATACCAGTGACAGTGTAGCATGAAATATTTATCAGTTCTTATAATTGAGTGTCGGTGTGATTCCGTTCCCAAARRAAAAAAACGGTRAMGCGCGAAAGACGGGAACGAAGTGGATCCGTCGAAACTTCCGTCGAAACACCACACCTCACCTCACATGTTGGTTGGCCCTGGGACGACAGGGAATCCCGGTCACCGAACCAGCATCGCGGGAATCATTTTGACGTCACACGTCTCTGTGATATTTGCCGTAGCTGCCGGTTGGTTTATCGGAGTGTGTATGTGGATGGCATTTTCCACGCTACTTTGCATCGGACGAGCGCAACCTGACGAGTCCCTGCCCACACTCATACTATTYG--CGTGAAAAACGGTAGAGCGAATCCTTCCGTTTTCAATTAGGACTGTGACATTTGTTTCGAMGTTTCTTGTGCGCTCGTGTGTGTGTGTGTGTG--------------------TGTGTGTGTAGTGCTTTTTGGAACAGGAAAGGCAAAAACCATGATGCGACGTCGTTATGACAAACGCTTCAGATGATCGGATTGTGGTTTGCTGGAAGGATTATCTTGCAAAGCGGTTGAAGGATTCATAGCAATCCGAGCACAA
>AB0279-C
CCTTTCTTCCAGCCACCTTTTTTCTAATCTTTTTGCCATTTTTGCATTTTTTTATAATCGGATTAGATGAACTAAACCCGAAATTAATAAGAATTCCGCTTCGGAAGRTATTACGGCAGCCATCATTAGGAGGGAGAGAAAACAGTAAAACAATTTCCCGYGGTCAATGAGTACTYSAGATACACCATYGAAAGCTGAAAGCTCATCAGCGAGAACGGGGCTCAAATCTACGACGACTATGATGATAAAGCTATTTTCTGCYAATTCTGCAACTTTCGCAAAAAAR--GAAAAAAWGACTCAAGAGC-----GTTGYGACAACTGTGTGCRAAAGAGGATGATTTCGGAAAARGTTGCACACACATACACACACGG--GCAAACACACTCAGTGCACATGGTGGACGTAAATGGGAATGCTATTTTTATCTATTAGAAGCATGAATTATTGATGAAACATGCTGATAATCTTTCTCCCGGCCCCGGCATTGCCCCGTTTGCAGTCCGGCGAGACCCGCGCCATCTGCCATCCGTCCACACAACGGCTTTTTGAGGGACTGCGGATACCAGTGACAGTGTAGCATGAAATATTTATCAGTTCTTATAATTGAGTGTCGGTGTGATTCCGTTCCCAAARAAAAAAAACGGTGAAGCGCGAAAGACGGGAACGAAGTGGATCCGTCGAAACTTCCGTCGAAACACCACACCTCACCTCACAYGTTGGTTGGCCCWGGGACGACAGGGAATCSCGGTCACCGAACCAGCATCGCGGGAATCATTTTGACGTCACACGTCTCTGTGATATTTGCCGTAGCTGCCGGTTGGTTTATCGGAGTGTGTRTGTGGATGGCATTTTCCACGCTACTTTGCATCGGACGAGCGCAACCTGACGAGTCCCTGCCCACACTCATACTATTCG--CGTGAAAAACGGTAGAGCGAATCCTTCCGTTTTCAATTARGACYGTGACATTTGTTTCGACGTTTCTTGTGCGCTCGTGTGTGTGTRTGTGTG--------------------TGTGTGTGTAGTGSTTTTTGGAACAGGAAAGGCAAAAACCATGATGCGACGTCGTTATGACAAACGCTTCAGATGATCGGATTGTGGTTTGCTGGAAGGATTATCTTGCAAAGCGGTTGAAGRATTCATAGCAATCCGAGCACAA
>AB0282-C
CCTTTCTTCCAGCCACCTTTTTTCTAATCTTTTTGCCATTTTTGCATTTTTTTATAATCGGATTAGATGAACTAAACCCGAAATTAATAAGAATTCCGCTTCGGAAGATATTACGGCAGCCATCATTAGGAGGGAGAGAAAACAGTAAAACAATTTCCCGSGGTCAATGAGTACTTCAGATACACCATCGAAAGCTGAAAGCTCATCAGCGAGAACGGGGCTCAAATCTACGACGACTATGATGATAAAGCTATTTTCTGCCAATTCTGCAACTTTCGCAAAAAAG--GAAAAAATGACTCAAGAGC-----GTTGCGACAACTGTGTGCGAAAGAGGATGATTTCGGAAAAGGTTGCACACACATAYACACACGG--GCAAACACACTCAGTGCACATGGTGGACGTAAATGGGAATGCTATTTTTATCTATTAGAAGCATGAATTATTGATGAAACATGCTGATAATYTTTCTCCCGGCCCCGGCGTTGCCCCGTTTGCAGTCCGGCGAGACCCGCGCCATCTGCCATCCGTCCACACAACGGCTRTTTGAGGGACTGCGGATACCAGTGACAGTGTAGCATGAAATATTTATCAGTTCTTATAATTGAGTGTCGGTGTGATTCCGTTCCCAAARAAAAAAAACGGTGAAGCGCGAAAGACGGGAACGAAGTGGATCCGTCGAAACTTCCGTCGAAACACCACACCTCACCTCACACGTTGGTTGGCMCAGGGRCGACWGGGAATCGCGGTCACCGAACCAGCATCGCRGGAATCATTTTGACGTCACACGTCTCTGTGATATTTGCCGTAGCTGCCGGTTGGTTTATCGGAGTGTGTATGTGGATGGCATTTTCCACGCTACTTTGCATCGGACGAGCGCAACCTGACGAGTCCCTGCCCACACYCRTACTATTCG--CGTGAAAAACGGTAGAGCGAATCCTTCCGTTTTCAATTAGGACTGTGACATTTGTTTCGACGTTTCTTGTGCGCTCGTGTGTGTGTRTGTGTG--------------------TGTGTGTGTAGTGCTTTTTGGAACAGGAAAGGCAAAAACCATGATGCGACGTCGTTATGACAAACGCTTCAGATGATCGGATTGTGGTTTGCTGGAAGGATTATCTTGCAAAGCGGTTGAAGGATTCATAGCAATCCGAGCACAA
>AJ0023-C
CCTTTCTTCCAGCCACCTTTTTTCTAATCTTTTTGCCATTTTTGCATTTTTTTATAATCGGATTAGATGWACTAAASCCGAAATTAATAAGAATTMCGMTTCGGAAGRTATTACGGCAGCCATCATTAGGAGGGAGAGAAAACAGTAAAACAATTTCCCGYGGTCAATGAGTACTTCAGATACACCATYGAARGCTGAAAGCTCATCAGCGAGAACGGGGCTCAAATCTACGACGACTATGATGATAAAGCTATTTTCTGCCAATTCTGCAACTTTCGCAAAAAAR--GAAAAAAWGACTCAAGAGC-----GTTGYGACAACTGTGTGCGAAAGAGGATGATTTCGGAAAAGRTKGCACACACATACACACACGG--GCAAACACACTCAGTGCACATGGTGGACGTAAATGGGAATGCTATTTTTATCTATTAGAAGCATGAATTATTGATGAAACATGCTGATAATCTTTCTCCCGGCCCCGGCATTGCCCCGTTTGCAGTCCGGCGAGACCCGCGCCRTCTGCCATCCGTCCACACAACGGCTKTTTGAGGGACTGCGGATACCAGTGACAGTGTAGCATGAAATATTTATCAGTTCTTATAATTGAGTGTCGGTGTGATTCCGTTCCCAAARAAAAAAAACGGTGAAGCGCGAAAGACGGGAACGAAGTGGATCCGTCGAAACTTCCGTCGAAACACCACACCTCACCTCACATGTTGGTTGGCCCTGGGACGACAGGGAATCCCGGTCACCGAACCAGCATCGCGGGAATCATTTTGACGTCACACGTCTCTGTGATATTTGCCGTAGCTGCCGGTTGGTTTATCGGAGTGTGTATGTGGATGGCATTTTCCACGCTACTTTGCATCGGACGAGCGCAACCTGACGAGTCCCTGCCCACACTCATACTATTCG--CGTGAAAAACGGTAGAGCGAATCCTTCCGTTTTCAATTAGGACYGTGACATTTGTTTCGACGTTTCTTGTGCGCTCGTGTGTGTGTRTGTGTG--------------------TGTGTGTGTAGTGCTTTTTGGAACAGGAAAGGCAAAAACCATGATGCGACGTCGTTWTGACAAACGCTTCAGATGATCGGATTGTGGTTTGCTGGAAGGATTATCTTGCAAAGCGGTTGAAGGATTCATAGCAATCCGAGCACAA
>AJ0024-C
CCTTYCTTCYARCCAYYTTTTTTCAAATCTATTTGCCATTTTTGCATTTTTTTATAATCGGATTAGATGWACTAAAGSCGAAATTAATAAGAATTMCGMTTCGGAAGGTATTACGSSAGCCATCATTAGGAGGGAGAGAAAACAGTAAAACAATTTCCCGGGGTCAATGAGTACTTCAGATACACCATCGAAAGCTGAAAGCTCATCAGCGAGAACGGGGCTCAAATCTACGACGACTATGATGATAAAGCTATTTTCTGCCAATTCTGCAACTTTCGCAAAAAAG--GAAAAAATGACTCAAGAGC-----GTTGCGACAACTGTGTGCGAAAGAGGATGATTTCGGAAAAGGTTGCACACACATACAYACACGG--GCAAACACACTCAGTGCACATGGTGGACGTAAATGGGAATGCTATTTTTATCTATTAGAAGCATGAATTATTGATGAAACATGCTGATAATYTTTCTCCCGGCCCCGGCGTTGCCCCGTTTGCAGTCCGGCGAGACCCGCGCCATCTGCCRTCCGTCCACACAACGGCTGTTTGAGGGACTGCGGATACCAGTGACAGTGTAGCATGAAATATTTATCAGTTCTTATAATTGAGTGTCGGTGTGATTCCGTTCCCAAAARAAAAAAACGRTGAAGCGCGAAAGACGGGAACGAAGTGGATCCGTCGAAACTTCCGTCGAAACACCACACCTCACCTCACACGTTGGTTGGCCCAGGGACGACTGGGAATCGCGGTCACCGAACCAGCATCGCAGGAATCATTTTGACGTCACACGTCTCTGTGATATTTGCCGTAGCTGCCGGTTGGTTTATCGGAGTGTGTATGTGGATGGCATTTTCCACGCTACTTTGCATCGGACGAGCGCAACCTGACGAGTCCCTGCCCACACTCATACTATTCG--CGTGAAAAACGGTAGAGCGAATCCTTCCGTTTTCAATTAGGACTGTGACATTTGTTTCGACGTTTCTTGTGCGCTCGTGTGTGTGTRTRTGTG--------------------TGTGTGTGTAGTGCTTTTTGGAACAGGAAAGGCAAAAACCATGATGCGACGTCGTTATGACAAACGCTTCAGATGATCGGATTGTGGTTTGCTGGAAGGATTATCTTGCAAAGCGGTTGAAGGATTCATAGCAATCCGAGCACAA
>AJ0028-C
CCTTYCTTCYARCCATCTTTTTTCAAATCTATTTGCCATTTTTGCATTKTTTTATAATCGGATTAGATGWACTAAAGCCGAAATTAATAAGAATTMCGMTTCGGAAGGTATTACGSCAGCCATCATTAGGAGGGAGAGAAAACAGTAAAACAATTTCCCGKGGTCAATGAGTACTTCAGATACACCATCGAAAGCTGAAAGCTCATCAGCGAGAACGGGGCTCAAATCTACGACGACTATGATGATAAAGCTATTTTCTGCCAATTCTGCAACTTTCGCAAAAAAG--GAAAAAATGACTCAAGAGC-----GTTGCGACAACTGTGTGCGAAAGAGGATGATTTCGGAAAAGGTTGCACACACATACAYACACGG--GCAAACACACTCAGTGCACATGGTGGACGTAAATGGGAATGCTATTTTTATCTATTAGAAGCATGAATTATTGATGAAACATGCTGATAATCTTTCTCCCGGCCCCGGCRTTGCCCCGTTTGCAGTCCGGCGAGACCCGCGCCATCTGCCATCCGTCCACACAACGGCTWTTTGAGGGACTGCGGATACCAGTGACAGTRTAGCATGAAATATTTATCAGTTCTTATAATTGAGTGTCGGTGTGATTCCGTTCCCAAARAAAAAAAACGRTGAAGCGCGAAAGACGGGAACGAAGTGGATCCGTYGAAACTTCCGTCGAAACACCACACCTCACCTCACAYGTTGGTTGGCCCWGGGACGACWGGGAATCSCGGTCACCGAACCAGCATCGCRGGAATCATTTTGACGTCACACGTCTCTGTGATATTTGCCGTAGCTGCCGGTTGGTTTATCGGAGTGTGTATGTGGATGGCATTTTCCACGCTACTTTGCATCGGACGAGCGCAACCTGACGAGTCCCTGCCCACACTCATACTATTCG--CGTGAAAAACGGTAGAGCGAATCCTTCCGTTTTCAATTAGGACYGTGACATTTGTTTCGACGTTTCTTGTGCGCTCGTGTGTGTGTGTGTGTG--------------------TGTGTGTGTAGTGYTTTTTGGAACAGGAAAGGCAAAAACCATGATGCGACGTCSTTWTGACAAACGCTTCAGATGATCGGATTGTGGTTTGCTGGAAGGATTATCTTGCAAAGCGGTTGAAGGATTCATAGCAATCCGAGCACAA
>AJ0035-C
CCTTYCTTCYARCCAYYTTTTTTCAAATCTATTTGCCATTTTTGCATTTTTTYATAATCGGATTAGATGAACTAAAGCCGAAATTAATAAGAATYMCGMTTCGGAAGGTATTACGSCAGCCATCATTAGRAGGGAGAGAAAACAGTAAAACAATTTCCCGSGGTCAATGAGTACTTCAGATACACCATCGAAAGCTGAAAGCTCATCAGCGAGAACGGGGCTCAAATCTACGACGACTATGATGATAAAGCTATTTTCTGCCAATTCTGCAACTTTCGCAAAAAAG--GAAAAAATGACTCAAGAGC-----GTTGCGACAACTGTGTGCGAAAGAGGATGATTTCGGAAAAGGTTGCACACACATACACACACGG--GCAAACACACTCAGTGCACATGGTGGACGTAAATGGGAATGCTATTTTTATCTATTAGAAGCATGAATTATTGATGAAACATGCTGATAATCTTTCTCCCGGCCCCGGCGTTGCCCCGTTTGCAGTCCGGCGAGACCCGCGCCATCTGCCATCCGTCCACACAACGGCTWTTTGAGGGACTGCGGATACCAGTGACAGTGTAGCATGAAATATTTATCAGYTCTTATAATTGAGTGTCGGTGTGATTCCGTTCCCAAARAAAAAAAACGGTGAAGCGCGAAAGACGGGAACGAAGTGGATCCGTCGAAACTTCCGTCGAAACACCACACCTCACCTCACACGTTGGTTGGCMCAGGGRCGACWGGGAATCGCGGTCACCGAACCAGCATCGCAGGAATCATTTTGACGTCACACGTCTCTGTGATATTTGCCGTAGCTGCCGGTTGGTTTATCGGAGTGTGTATGTGGATGGCATTTTCCACGCTACTTTGCATCGGACGAGCGCAACCTGACGAGTCCCTGCCCACACTCATACTATTCG--CGTGAAAAACGGTAGAGCGAATCCTTCCGTTTTCAATTAGGACTGTGACAKTTGTTTCGACGTTTCTTGTGCGCTCGTGTGTGTGTRTGTGTG--------------------TGTGTGTGTAGTGCTTTTTGGAACAGGAAAGGCAAAAACCATGATGCGACGTCGTTATGACAAACGCTTCAGATGATCGGATTGTGGTTTGCTGGAAGGATTATCTTGCAAAGCGGTTGAAGGATTCATAGCAATCCGAGCACAA
>AJ0037-C
CCTTTCTTCYARCCAYCTTTTTTCWAATCTWTTTGCCATTTTTGCATTTTTTTATAATCGGATTAGATGWACTAAASCCGAAATTAATAAGAATTMCGMTTCGGAAGGTATTACGSCAGCCATCATTAGGAGGGAGAGAAAACAGTAAAACAATTTCCCGCGGTCAATGAGTACTTCAGATACACCATTGAAAGCTGAAAGCTCATCAGCGAGAACGGGGCTCAAATCTACGACGACTATGATGATAAAGCTATTTTCTGCCAATTCTGCAACTTTCGCAAAAAAR--RAAAAAAWGACTCAAGAGC-----GTTGYGACAACTGTGTGCGAAAGAGGATGATTTCGGAAAAGRTKGCACACACATACACACACGG--GCAAACACACTCAGTGCACATGGTGGACGTAAATGGGAATGCTATTTTTATCTATTAGAAGCATGAATTATTGATGAAACATGCTGATAATCTTTCTCCCGGCCCCGGCATTGCCCCGTTTGCAGTCCGGCGAGACCCGCGCCATCTGCCATCCGTCCACACAACGGCTKTTTGAGSGACTGCGGATACCAGTGACAGTGTAGCATGAAATATTTATCAGTTCTTATAATTGAGTGTCGGTGTGATTCCGTTCCCAAAAAAAAAAAACGRTGAAGCGCGAAAGACGGGAACGAAGTGGATCCGTCGAAACTTCCGTCGAAACACCACACCTCACCTCACACGTTGGTTGGCMCAGGGACGACTGGGAATCSCGGTCACCGAACCAGCATCGCRGGAATCATTTTGACGTCACACGTCTCTGTGATATTTGCCGTAGCTGCCGGTTGGTTTATCGGAGTGTGTATGTGGATGGCATTTTCCACGCTACTTTGCATYGGACGAGCGCAACCTGACGAGTCCCTGCCCACACTCATACTATTCG--CGTGAAAAACGGTAGAGYGAATCCTTCCGTTTTCAATTAGGACTGTGACATTTGTTTCGACGTTTCTTGTGCGCTCGTGTGTGTGTGTGTGTG--------------------TGTGTGTGTAGTGSTTTTTGGAACAGGAAAGGCAAAAACCATGATGCGACGTCGTTATGACAAACGCTTCAGATGATCGGATTGTGGTTTGCTGGAAGGATTATCTTGCAAAGCGGTTGAAGGATTCATAGCAATCCGAGCACAA
>AJ0039-C
CYTTCSTTYMAGYCACTTTTTTTCAAATCTATTTGCCATTTTTGCATTTTTTTATAATCGGATTAGATGAACTAAAGCCGAAATTAATAAGAATTWCRMTTCGGAAGGTWTTACRCCAGYCATCATTAGRAGGGAGAGAAAACAGTAAARCAATTTCCCGCGGTCAATGAGTACTTSAGATACACCATYGAARGCTGAAAGCTCATCASCGAGAACGGGGCTCAAATCTACGACGACTATRATGATAAAGCTATTTTCTGCCAATTCTGCAACTTTCGCAAAAAAR--GAAAAAATGACTCAAGAGC-----GTTGCGACAACTGTGTGCGAAAGAGGATGATTTCGGAAAAGGTTGCACACACATACACACACGG--GCAAACACACTCAGTGCACATGGTGGACGTAAATGGGAATGCTATTTTTATCTATTAGAAGCATGAATTATTGATGAAACATGCTGATAATCTTTCTCCCGGCCCCGGCGTTGCCCCGTTTGCAGTCCGGCGMGACCCGCGCCATCTGCCATCCGTCCACACAACGGCTRTTTGAGGGACTGCGGATACCAGTGACAGTGTAGCATGAAATATTTATCAGTTCTTATAATTGAGTGTCGGTGTGATTCCGTTCCCAAARAAAAAAAAMGRTRAMGCGCGAAAGACGGGAACGAAGTGGATCCGWCGAAACTTCCGTCGAAACACCACACCTCACCTCACACGTTGGTTGGCMCAGGGRCGACWGGGAATCGCGGTCACCGAACCAGCATCGCRGGAATCATTTTGACGTCACACGTCTCTGTGATATTTGCCGTAGCTGCCRGTTGGTTTATCGGAGTGTGTATGTGGATGGCATTTTCCACGCTACTTTGCATCGGACGAGCGCAACCTGACGAGTCCCTGCCCACACTCATACTATTCG--CGTGAAAAACGGTAGAGCGAATCCTTCCGTTTTCAATTAGGACYGTGACATTTGTTTCGACGTTTCTTGTGCGCTCGTGTGTGTGTGTRTGTG--------------------TGTGTGTGTAGTGCTTTTTGGAACAGGAAAGGCAAAAACCATGATGCGACGTCGTTWTGACAAACGCTTCAGATGATCGGATTGTGGTTTGCTGGAAGGATTATCTTGCAAAGCGGTTGAAGGATTCATAGCAATCCGAGCACAA
>AJ0051-C
CCTTCCTTCMAGCCAYYTTTTTTCAAATCTATTTGCCATTTTTGCATTTTTTTATAATCGGATTAGATGAACTAAAGCCGAAATTAATAAGAATTYCRCTTCGGAAGGTATTACRSCAGYCATCATTAGGAGGGAGAGAAAACAGTAAAACAATTTCCCGSGGTCAATGAGTACTTCAGATACACCATYGAAAGCTGAAAGCTCATCAGCGAGAMCGGGGCTCAAATCTACGACGACTATGATGATAAAGCTATTTTCTKCCAATTCTGCAACTTTCGCAAAAAAR--GAAAAAATGACTCAAGAGC-----GTTGCGACAACTGTGTGCGAAAGAGGATGATTTCGGAAAAGGTTGCACACACATACACACACGG--GCAAACACACTCAGTGCACATGGTGGACGTAAATGGGAATGCTATTTTTATCTATTAGAAGCATGAATTATTGATGAAACATGCTGATAATCTTTCTCCCGGCCCCGGCRTTGCCCCGTTTGCAGTCCGGCGAGACCCGCGCCATCTGCCATCCGTCCACACAACGGCTTTTTGAGGGACTGCGGATACCAGTGACAGTGTAGCATGAAATATTTATCAGTTCTTATAATTGAGTGTCGGTGTGATTCCGTTCCCAAARAAAAAAAACGRTGAAGCGCGAAAGACGGGAACGAAGTGGATCCGTCGAAACTTCCGTCGAAACACCACACCTCACCTCACAYGTTGGTTGGCCCWGGGACGACWGGGAATCSCGGTCACCGAACCAGCATCGCRGGAATCATTTTGACGTCACACGTCTCTGTGATATTTGCCGYAGMTGCCGGTTGGTTTATCGGAGTGTGTATGTGGATGGCATTTTCCACGCTACTTTGCATCGGACGAGCGCAACCTGACGAGTCCCTGCCCACACTCATACTATTCG--CGTGAAAAACGGYAGAGCGAATCCTTCCGTTTTCAATTAGGACTGTGACATTTGTTTCGACGTTTCTTGTGCGCTCGTGTGTGTGTGTGTGTG--------------------TGTGTGTGTAGTGCTTTTTGGAACAGGAAAGGCAAAAACCATGATGCGACGTCGTTATGACAAACGCTTCAGATGATCGGATTGTGGTTTGCTGGAAGGATTATCTTGCAAAGCGGTTGAAGGATTCATAGCAATCCGAGCACAA
>AJ0056-C
CCTTYCTTCCAGCCAYYTTTTTTCAAATCTATTTGCCATTTTTGCATTTTTTTAYAATCGGATTAGATGAACTAAAGCCGAAATTAATAAGAATTCCGCTTCGGAAGGTATTACGGCAGCCATCATTAGGAGGGAGAGAAAACAGTAAAACAATTTCCCGGGGTCAATGAGTACTTCAGATACACCATCGAAAGCTGAAAGCTCATCAGCGAGAACGGGGCTCAAATCTACGACGACTATGATGATAAARCTATTTTCTGCCAATTCTGCAACTTTCGCAAAAAAR--GAAAAAATGACTCAAGAGC-----GTTGYGACAACTGTGTGCGAAAGAGGATGATTTCGGAAAAGRTKGCACACACATACACACACGG--GCAAACACACTCARWGCACATGGTGGACGTAAATGGGAATGCTATTTTTATCTATTAGAAGCATGAATTATTGATGAAACATGCTGATAATCTTTCTCCCRGCCCCGGCATTGCCCCGTTTGCAGTCCGGCGAGACCCGCGCCATCTGCCATCCGTCCACACAACGGCTWTTTGAGGGACTGCGGATACCAGTGACAGTGTAGCATGAAATATTTATCAGTTCTTATAATTGAGTGTCGGTGTGATTCCGTTCCCAAARAAAAAAAACGRTGAAGCGCGAAAGACGGGAACGAAGTGGATCCGTCGAAACTTCCGTCGAAACACCACACCTCACCTCACAYGTTGGTTGGCCCWGGGACGACWGGGAATCSCGGTCACCGAACCAGCATCGCRGGAATCATTTTGACGTCACACGTCTCTGTGATATTTGCCGTAGCTRCCGGTTGGTYTATCGGAGTGTGTATGTGGATGGCATTTTCCACGCTACTTTGCATCGGACGAGCGCAACCTGACGAGTCCCTGCCCACACTCATACTATTCG--CGTGAAAAACGGTAGAGCGAATCCTTCCGTTTTCAATTAGGACYGTGACATTTGTTTCGACGTTTCTTGTGCGCTCGTGTGTGTGTGTRTGTG--------------------TGTGTGTGTAGTGCTTTTTGGAACAGGAAAGGCAAAAACCATGATGCGACGTCGTTATGACAAACGCTTCAGATGATCGGATTGTGGTTTGCTGGAAGGATTATCTTGCAAAGCGGTTGAAGGATTCATAGCAATCCGAGCACAA
>AJ0064-C
CCTTTCTTCCAGCCACCTTTTTTCTAATCTTTTTGCCATTTTTGCATTTTTTTATAATCGGATTAGATGAACTAAACCCGAAATTAATAAGAATTCCGCTTCGGAAGATATTACGGCAGCCATCATTAGGAGGGAGAGAAAACAGTAAAACAATTTCCCGCGGTCAATGAGTACTTCAGATACACCATTGAAAGCTGAAAGCTCATCAGCGAGAACGGGGCTCAAATCTACGACGACTATGATGATAAAGCTATTTTCTGCCAATTCTGCAACTTTCGCAAAAAAA--RAAAAAAAGACTCAAGAGC-----GTTGTGACAACTGTGTGCGAAAGAGGATGATTTCGGAAAAGGTTGCACACACATACACACACGG--GCAAACACACTCAGTGCACATGGTGGACGTAAATGGGAATGCTATTTTTATCTATTAGAAGCATGAATTATTGATGAAACATGCTGATAATCTTTCTCCCGGCCCCGGCATTGCCCCGTTTGCAGTCCGGCGAGACCCGCGCCATCTGCCATCCGTCCACACAACGGCTTTTTGAGGGACTGCGGATACCAGTGACAGTGTAGCATGAAATATTTATCAGTTCTTATAATTGAGTGTCGGTGTGATTCCGTTCCCAAAGAAAAAAAACGGTGAAGCGCGAAAGACGGGAACGAAGTGGATCCGTCGAAACTTCCGTCGAAACACCACACCTCACCTCACATGTTGGTTGGCCCTGGGACGACAGGGAATCCCGGTCACCGAACCAGCATCGCGGGAATCATTTTGACGTCACACGTCTCTGTGATATTTGCCGTAGCTGCCGGTTGGTTTATCGGAGTGTGTATGTGGATGGCATTTTCCACGCTACTTTGCATCGGACGAGCGCAACCTGACGAGTCCCTGCCCACACTCATACTATTCG--CGTGAAAAACGGCAGAGCGAATCCTTCCGTTTTCAATTAGGACTGTGACATTTGTTTCGACGTTTCTTGTGCGCTCGTGTGTGTGTGTGTGTG--------------------TGTGTGTGTAGTGCTTTTTGGAACAGGAAAGGCAAAAACCATGATGCGACGTCGTTATGACAAACGCTTCAGATGATCGGATTGTGGTTTGCTGGAAGGATTATCTTGCAAAGCGGTTGAAGGATTCATAGCAATCCGAGCACAA
>AJ0066-C
CCTTCSTTCMAGCCAYYTTTTTTCAAATCTATTTGCCATTTTTGCATTTTTTTATAATCGGATTAGATGAACTAAAGCCGAAATTAATAAGAATTYCRCTTCGGAAGGTATTACRSCAGYCATCATTAGGAGGGAGAGAAAACAGTAAAACAATTTCCCGSGGTCAATGAGTACTTSAGATACACCATCGAARGCTGAAAGCTCATCAGCGAGAACGGGGCTCAAATCTACGACGACTATGATGATAAAGCTATTTTCTGCCAATTCTGCAACTTTCGCAAAAAWR--GAAAAAATGACTCAAGAGC-----GTTGCGACAACTGTGTGCGAAAGAGGATGATTTCGGAAAAGGTTGCACACACATACACACACGG--GCAAACACACTCAGTGCACATGGTGGACGTAAATGGGAATGCTATTTTTATCTATTAGAAGCATGAATTATTGATGAAACATGCTGATAATCTTTCTCCCGGCCCCGSCGTTGCYCCGTTTGCAGTCCGGCGAGACCCGCGCCATCTGCCATCCGTCCACACAACGGCTTTTTGAGGGACTGCGGATACCAGTGACAGTGTAGCATGAAATATTTATCAGTTCTTATAATTGAGTGTCGGTGTGATTCCGTTCCCAAAAAAAAAAAACGRTRAMGCGCGAAAGACGGGAACGAAGTGGATCCGTCGAAACTTCCGTCGAAACACCACACCTCACCTCACAYGTTGGTTGGCMCWGGGRCGACAGGGAATCSCGGTCACCGAACCAGCATCGMRGGAATCATTTTGACGTCACACGTCTCTGTGATATTTGCCGTAGCTGCCGGTTGGTTTATCGGAGTGTGTATGTGGATGGCATTTTCCACGCTACTTTGCATCGGACGAGCGCAACCTGACGAGTCCCTGCCCACACTCATACTATTCG--CGTGAAAAACGGTAGAGCGAATCCTTCCGTTTTCAATTAGGACTGTGACATTTGTTTCGAMGTTTCTTGTGCGCTCGTGTGTGTGTGTGTGTG--------------------TGTGTGTGTAGTGCTTTTTGGAACAGGAAAGGCAAAAACCATGATGCGACGTCGTTATGACAAACGCTTCAGATGATCGGATTGTGGTTTGCTGGAAGGATTATCTTGCAAAGCGGTTGAAGGATTCATAGCAATCCGAGCACAA
>AJ0068-C
CCTTCCTTCAAGCCATYTTTTTTCAAATCTATTTGCCATTTTTGCATTTTTTTATAATCGGATTAGATGAACTAAAGCCGAAATTAATAAGAATTTCACTTCGGAAGGTATTACACCAGTCATCATTAGGAGGGAGAGAAAACAGTAAAACAATTTCCCGCGGTCAATGAGTACTTSAGATACACCATYGAARGCTGAAAGCTCATCAGCGAGAMCGGGGCTCAAATCTACGACGACTATGATGATAAAGCTATTTTCTKCCAATTCTGCAACTTTCGCAAAAAAA--GAAAAAATGACTCAAGAGC-----GTTGCGACAACTGTGTGCGAAAGAGGATGATTTCGGAAAAGGTTGCACACACATACACACACGG--GCAAACACACTCAGTGCACATGGTGGACGTAAATGGGAATGCTATTTTTATCTATTAGAAGCATGAATTATTGATGAAACATGCTGATAATCTTTCTCCCGGCCCCGGCRTTGCYCCGTTTGCAGTCCGGCGAGACCCGCGCCATCTGCCATCCGTCCACACAACGGCTTTTTGAGGGACTGCGGATACCAGTGACAGTGTAGCATGAAATATTTATCAGTTCTTATAATTGAGTGTCGGTGTGATTCCGTTCCCAAARAAAAAAAACGRTGAAGCGCGAAAGACGGGAACGAAGTGGATCCGWCGAAACTTCCGTCGAAACACCACACCTCACCTCACATGTTGGTTGGCCCTGGGACGACAGGGAATCCCGGTCACCGAACCAGCATCGCGGGAATCATTTTGACGTCACACGTCTCTGTGATATTTGCYGTAGCTGCCGGTTGGTTTATCGGAGTGTGTRTGTGGATGGCATTTTCCACGCTACTTTGCATCGGACGAGCGCAACCTGACKAGTCCCTGCCCACACTCATACTATTCG--CGTGAAAAACGGYAGAGCGAATCCTTCCGTTTTCAATTAGGACTGTGACATTTGTTTCGACGTTTCTTGTGCGCTCGTGTGTGTGTGTGTGTG--------------------TGTGTGTGTAGTGCTTTTTGGAACAGGAAAGGCAAAAACCATGATGCGACGTCGTTATGACAAACGCTTCAGATGATCGGATTGTGGTTTGCTGGAAGGATTATCTTGCAAAGCGGTTGAAGGATTCATAGCAATCCGAGCACAA
>AJ0075-C
CCTTYCTTCYARCCACTTTTTTTCAAATCTATTTGCCATTTTTGCATTTTTTTATAATCGGATTAGATGWACTAAAGSCGAAATTAATAAGAATTMCGMTTCGGAAGGTATTACGSSAGCCATCATTAGGAGGGAGAGAAAACAGTAAAACAATTTCCCGGGGTCAATGAGTACTTCAGATACACCATCGAAAGCTGAAAGCTCATCAGCGAGAACGGGGCTCAAATCTACGACGACTATGATGATAAAGCTATTTTCTGCCAATTCTGCAACTTTCGCAAAAAAG--GAAAAAATGACTCAAGAGC-----GTTGCGACAACTGTGTGCGAAAGAGGATGATTTCGGAAAAGGTTGCACACACATACACACACGG--GCAAACACACTCAGTGCACATGGTGGACGTAAATGGGAATGCTATTTTTATCTATTAGAAGCATGAATTATTGATGAAACATGCTGATAATCTTTCTCCCGGCCCCGSCGTTGCCCCGTTTGCAGTCCGGCGAGACCCGCGCCATCTGCCRTCCGTCCACACAACGGCTKTTTGAGGGACTGCGGATACCAGTGACAGTGTAGCATGAAATATTTATCAGTTCTTATAATTGAGTGTCGGTGTGATTCCGTTCCCAAARAAAAAAAACGGTAACGCGCGAAAGACGGGAACGAAGTGGATCCGTCGAAACTTCCGTCGAAACACCACACCTCACCTCACACGTTGGTTGGCMCAGGGRCGACWGGGAATCGCGGTCACCGAACCAGCATCGMAGGAATCATTTTGACGTCACACGTCTCTGTGATATTTGCCGTAGCTGCCGGTTGGTTTATCGGAGTGTGTATGTGGATGGCATTTTCCACGCTACTTTGCATCGGACGAGCGCAACCTGACGAGTCCCTGCCCACACTCATACTATTCG--CGTGAAAAACGGTAGAGCGAATCCTTCCGTTTTCAATTAGGACTGTGACATTTGTTTCGACGTTTCTTGTGCGCTCGTGTGTGTGTRTRTGTG--------------------TGTGTGTGTAGTGCTTTTTGGAACAGGAAAGGCAAAAACCATGATGCGACGTCGTTATGACAAACGCTTCAGATGATCGGATTGTGGTTTGCTGGAAGGATTATCTTGCAAAGCGGTTGAAGGATTCATAGCAATCCGAGCACAA
>AJ0077-C
CCTTYCTTCYARCCAYYTTTTTTYWWWTYTWTTTGCCATTTTTGCATTKTTTTATAATCGGATTAGATGWACTAAAGCCGAAATTAATAAGAATTMCGMTTCGGAAGGTATTACGSCAGCCATCATTAGGAGGGAGAGAAAACAGTAAAACAATTTCCCGKGGTCAATGAGTACTTCAGATACACCATCGAAAGCTGAAAGCTCATCAGCGAGAACGGGGCTCAAATCTACGACGACTATGATGATAAAGCTATTTTCTGCCAATTCTGCAACTTTCGCAAAAAAR--GAAAAAATGACTCAAGAGC-----GTTGYGACAACTGTGTGCGAAAGAGGATGATTTCGGAAAAGGTTGCACACACATACACACACGG--GCAAACACACTCAGTGCACATGGTGGACGTAAATGGGAATGCTATTTTTATCTATTAGAAGCATGAATTATTGATGAAACATGCTGATAATCTTTCTCCCGGCCCCGGCRTTGCCCCGTTTGCAGTCCGGCGAGACCCGCGCCATCTGCCATCCGTCCACACAACGGCTTTTTGAGGGACTGCGGATACCAGTGACAGTRTAGCATGAAATATTTATCAGTTCTTATAATTGAGTGTCGGTGTGATTCCGTTCCCAAAAAAAAAAAACGGTGAAGCGCGAAAGACRGGAACGAAGTGGATCCGTCGAAACTTCCGTCGAAACACCACACCTCACCTCACACGTTGGTTGGCMCAGGGRCGACWGGGAATCGCGGTCACCGAACCAGSATCGCRGGAATCATTTTGACGTCACACGTCTCTGTGATATTTGCCGTAGCTGCCGGTTGGTTTATCGGAGTGTGTATGTGGATGGCATTTTCCACGCTACTTTGCATCGGACGAGCGCAACCTGACGAGTCCCTGCCCACACTCATACTAWTCG--CGTGAAAAACGGTAGAGCGAATCCTWCCGTTTTCAATTAGGACTGTGACATTTGTTTCGACGTTTCTTGTGCGCTCGTGTGTGTGTGTGTGTG--------------------TGTGTGTGTAGTGSTTTTTGGAACAGGAAAGGCAAAAACCATGATGCGACGTCGTTATGACAAACRCTTCAGATGATCGGATTGTGGTTTGCTGGAAGGATTATCTTGCAAAGCGGTTGAAGGATTCATAGCAATCCGAGCACAA
>AJ0078-C
CCTTYCTTCYARCCAYYTTTTTTCAAATCTATTTGCCATTTTTGCATTTTTTTATAATCGGATTAGATGWACTAAAGCCGAAATTAATAAGAATTMCGMTTCGGAAGGTATTACGSCAGCCATCATTAGGAGGGAGAGAAAACAGTAAAACAATTTCCCGSGGTCAATGAGTACTTCAGATACACCATYGAAAGCTGAAAGCTCATCAGCGAGAACGGGGCTCAAATCTACGACGACTATGATGATAAAGCTATTTTCTGCCAATTCTGCAACTTTCGCAAAAAAG--GAAAAAATGACTCAAGAGC-----GTTGCGACAACTGTGTGCGAAAGAGGATGATTTCGGAAAAGRTKGCACACACATACACACACGG--RCAAACACACTCAGTGCACATGGTGGACGTAAATGGGAATGCTATTTTTATCTATTAGAAGCATGAATTATTGATGAAACATGCTGATAATCTTTCTCCCRGCCCCGRCRTTGCCCCGTTTGCAGTCCGGCGAGACCCGCGCCATCTGCCATCCGTCCACACAACGGCTATTTGAGGGACTGCGGATACCAGTGACAGTGTAKCATGAAATATTTATCAGTTCTTATAATTGAGTGTCGGTGTGATTCCGTTCCCAAAARAAAAAAACGGTAACGCGCGAAAGACGGGAACGAAGTGGATCCGTCGAAACTTCCGTCGAAACACCACACCTCACCTCACACGTTGGTTGGCCCAGGGACGACTGGGAATCGCGGTCACCGAACCAGCATCGCRGGAATCATTTTGACGTCACACGTCWCTGTGATATTTGCCKTAGCTGCCGGTTGGTTTATCGGAGTGTGTATGTGGATGGCATTTTCCACGCTACTTTGCATCGGACGAGCGCAACCTGACGAGTCCCTGCCCACACTCATACTATTCG--CGTGAAAAACGGTAGAGCGAATCCTTCCGTTTTCAATTAGGACTGTGACATTTGTTTCGACGTTTCTTGTGCGCTCGTGTGTGTGTRTRTGTG--------------------TGTGTGTGTAGTGCTTTTTGGAACAGGAAAGGCAAAAACCATGATGCGACGTCGTTATGACAAACGCTTCAGATGATCGGATTGTGGTTTGCTGGAAGGATTATCTTGCAAAGCGGTTGAAGGATTCATAGCAATCCGAGYACAA
>AJ0087-C
CCTTTCTTCYARYCATCTTTTTTCAAATCTATTTGCCATTTTTGCATTTTTTYATAATCGGATTAGATGWACTAAAGCCGAAATTAATAAGAATTMCGMTTCGGAAGGTATTACGSCAGCCATCATTAGGAGGGAGAGAAAACAGTAAAACAATTTCCCGSGGTCAATGAGTACTTCAGATACACCATYGAAAGCTGAAAGCTCATCAGCGAGAACGGGGCTCAAATCTACGACGACTATGATGATAAAGCTATTTTCTGCCAATTCTGCAACTTTCGCAAAAAAG--GAAAAAATGACTMAAGAGC-----GTTGCGACAACTGTGTGCGAAAGAGGATGATTTCGGAAAAGRTKGCACACACATACACACACGG--GCAAACACACTCAGTGCACATGGTGGACGTAAATGGGAATGCTATTTTTATCTATTAGAAGCATGAATTATTGATGAAACATGCTGATAATCTTTCTCCCRGCCCCGRCRTTGCCCCGTTTGCAGTCYGGCGAGACCCGCGCCATCTGCCRTCCGTCCACACAACGGCTRTTTGAGGGACTGCGGATACCAGTGACAGTGTAKCATGAAATATTTATCAGTTCTTATAATTGAGTGTCGGTGTGATTCCGTTCCCAAARRAAAAAAACGRTRAMGCGCGAAAGACGGGAACGAAGTGGATCCGWCGAAACTTCCGTCGAAACACCACACCTCACCTCACAYGTTGGTTGGCCCWGGGACGACWGGGAATCSCGGTCACCGAACCAGCATCGCRGGAATCATTTTGACGTCACACGTCWCTGTGATATTTGCCKTAGCTGCCGGTTGGTTTATCGGAGTGTGTATGTGGATGGCATTTTCCACGCTACTTTGCATCGGACGAGCGCAACCTGACGAGTCCCTGCCCACACTCATACTATTCG--CGTGAAAAACGGTAGAGCGAATCCTTCCGTTTTCAATTAGGACYGTGACATTTGTTTCGACGTTTCTTGTGCGCTCGTGTGTGTGTRTGTGTG--------------------TGTGTGTGTAGTGCTTTTTGGAACAGGAAAGGCAAAAACCATGATGCGACGTCGTTWTGACAAACGCTTCAGATGATCGGATTGTGGTTTGCTGGAAGGATTATCTTGCAAAGCGGTTGAAGGATTCATAGCAATCCGAGCACAA
>AJ0093-C
CCTTYCTTCCAGCCACYTTTTTTCWAATCTWTTTGCCATTTTTGCATTTTTTTATAATCGGATTAGATGAACTAAASCCGAAATTAATAAGAATTCCGCTTCGGAAGRTATTACGGCAGCCATCATTAGGAGGGARAGAAAACAGTAAAACAATTTCCCGSGGTCAATGAGTACTTCAGATACACCATYGAAAGCTGAAAGCTCATCAGCGAGAACGGGGCTCAAATCTACGACGACTATGATGATAAAGCTATTTTCTGCCAATTCTGCAACTTTCGCAAAAAAR--GAAAAAATGACTCAAGAGC-----GTTGCGACAACTGTGTGCGAAAGAGGATGATTTCGGAAAAGGTTGCACACACATACACACACGG--GCAAACACACTCAGTGCACATGGTGGACGTAAATGGGAATGCTATTTTTATCTATTAGAAGCATGAATTATTGATGAAACATGCTGATAATCTTTCTCCCGGCCCCGGCRTTGCCCCGTTTGCAGTCCGGCGAGACCCGCGCCATCTGCCATCCGTCCACACAACGGCTWTTTGAGGGACTGCGGATACCAGTGACAGTGTAGCATGAAATATTTATCAGTTCTTATAATTGAGTGTCGGTGTGATTCCGTTCCCAAARAAAAAAAACGGTRAMGCGCGAAAGACGGGAACGAAGTGGATCCGTCGAAACTTCCGTCGAAACACCACACCTCACCTCACAYGTTGGTTGGCCCWGGGACGACWGGGAATCSCGGTCACCGAACCAGCATCGCGGGAATCATTTTGACGTCACACGTCTCTGTGATATTTGCCGTAGCTGCCGGTTGGTTTATCGGAGTGTGTATGTGGATGGCATTTTCCACGCTACTTTGCATCGGACGAGCGCAACCTGACGAGTCCCTGCCCACACTCATACTATTCG--CGTGAAAAACGGTAGAGCGAATCCTTCCGTTTTCAATTAGGACTGTGACATTTGTTTCGACGTTTCTTGTGCGCTCGTGTGTGTGTGTRTGTG--------------------TGTGTGTGTAGTGCTTTTTGGAACAGGAAAGGCAAAAACCATGATGCGACGTCGTTATGACAAACGCTTCAGATGATCGGATTGTGGTTTGCTGGAAGGATTATCTTGCAAAGCGGTTGAAGGATTCATAGCAATCCGAGCACAA
>AJ0095-C
CCTTTCTTCYARCCAYCTTTTTTCWAATCTWTTTGCCATTTTTGCATTTTTTTATAATCGGATTAGATGWACTAAASCCGAAATTAATAAGAATTMCGMTTCGGAAGRTATTACGSCAGCCATCATTAGGAGGGAGAGAAAACAGTAAAACAATTTCCCGYGGTCAATGAGTACTTCAGATACACCATYGAAAGCTGAAAGCTCATCAGCGAGAACGGGGCTCAAATCTACGACGACTATGATGATAAAGCTATTTTCTGCCAATTCTGCAAYTTTCGCAAAAAAA--GAAAAAAWGACTCAAGAGC-----GTTGTGACAACTGTGTGCGAAAGAGGATGATTTCGGAAAAGGTTGCACACACATACACACACGG--GCAAACACACTCAGTGCACATGGTGGACGTAAATGGGAATGCTATTTTTATCTATTAGAAGCATGAATTATTGATGAAACATGCTGATAATCTTTCTCCCGGCCCCGGCATTGCCCCGTTTGCAGTCCGGCGAGACCCGCGCCATCTGCCATCCGTCCACACAACGGCTTTTTGAGGGACTGCGGATACCAGTGACAGTRTAGCATGAAATATTTATCAGTTCTTATAATTGAGTGTCGGTGTGATTCCGTTCCCAAAAAAAAAAAACGGTGAAGCGCGAAAGACRGGAACGAAGTGGATCCGTCGAAACTTCCGTCGAAACACCACACCTCACCTCACAYGTTGGTTGGCCCWGGGACGACWGGGAATCSCGGTCACCGAACCAGSATCGCGGGAATCATTTTGACGTCACACGTCTCTGTGATATTTGCCGTAGCTGCCGGTTGGTTTATCGGAGTGTGTATGTGGATGGCATTTTCCACGCTACTTTGCATCGGACGAGCGCAACCTGACGAGTCCCTGCCCACACTCATACTAWTCG--CGTGAAAAACGGTAGAGCGAATCCTWCCGTTTTCAATTAGGACTGTGACATTTGTTTCGACGTTTCTTGTGCGCTCGTGTGTGTGTRTGTGTG--------------------TGTGTGTGTAGTGSTTTTTGGAACAGGAAAGGCAAAAACCATGATGCGACGTCGTTATGACAAACRCTTCAGATGATCGGATTGTGGTTTGCTGGAAGGATTATCTTGCAAAGCGGTTGAAGGATTCATAGCAATCCGAGCACAA
>AJ0101-C
CCTTYCTTCMARCCAYYTTTTTTCAAATCTATTTGCCATTTTTGCATTTTTTTATAATCGGATTAGATGAACTAAAGCCRAAATTAATAAGAATYMCGMTTCGGAAGGTATTACGSCAGCCATCATTAGRAGGGAGAGAAAACAGTAAAACAATTTCCCGSGGTCAATGAGTACTYSAGATACACCATCGAAAGCTGAAAGCTCATCAGCGAGAACGGGGCTCAAATCTACGACGACTATGATGATAAAGCTATTTTCTGCCAATTCTGCAACTTTCGCAAAAAAR--GAAAAAAWGACTCAAGAGC-----GTTGYGACAACTGTGTGCGAAAGAGGATGATTTCGRAAAAGGTTGCACACACATACACACACGG--GCAAACACACTCAGTGCACATGGTGGACGTAAATGGGAATGCTATTTTTATCTATTAGAAGCATGAATTATTGATGAAACATGCTGATAATCTTTCTCCCGGCCCCGGCRTTGCCCCGTTTGCAGTCCGGCGAGACCCGCGCCATCTGCCATCCGTCCACACAACGGCTTTTTGAGGGACTGCGGATACCAGTGACAGTGTAGCATGAAATATTTATCAGTTCTTATAATTGAGTGTCGGTGTGATTCCGTTCCCAAARAAAAAAAACGRTRAMGCGCGAAAGACGGGAACGAAGTGGATCCGTCGAAACTTCCGTCGAAACACCACACCTCACCTCACAYGTTGGTTGGCMCWGGGRCGACAGRGAATCSCGGTCACCGAACCAGCATCGCRGGAATCATTTTGACGTCACACGTCTCTGTGATATTTGCCGTAGCTGCCGGTTGGTTTATCGGAGTGTGTATGTGGATGGCATTTTCCACGCTACTTTGCATCGGACGAGCGCAWCCTGACGAGTCCCTGCCCACACTCATACTATTCG--CGTGAAAAACGGTAGAGCGAATCCTTCCGTTTTCAATTAGGACYGTGACATTTGTTTCGACGTTTCTTGTGCGCTCGTGTGTGTGTGTGTGTG--------------------TGTGTGTGTAGTGCTTTTTGGAACAGGAAAGGCAAAAACCATGATGCGACGTCGTTTTGACAAACGCTTCAGATGATCGGATTGTGGTTTGCTGGAAGGATTATCTTGCAAAGCGGTTRAAGGATTCATAGCAATCCGAGCACAA
>AJ0102-C
CCTTCCTTCCAGCCAYYTTTTTTCAAATCTATTTGCCATTTTTGCATTTTTTTATAATCGGATTAGATGAACTAAAGCCGAAATTAATAAGAATTCCGCTTCGGAAGGTATTACGGCAGCCATCATTAGGAGGGAGAGAAAACAGTAAAACAATTTCCCGGGGTCAATGAGTACTTCAGATACACCATCGAAAGCTGAAAGCTCATCAGCGAGAACGGGGCTCAAATCTACGACGACTATGATGATAAAGCTATTTTCTGCCAATTCTGCAACTTTCGCAAAAAAG--GAAAAAATGACTCAAGAGC-----GTTGCGACAACTGTGTGCGAAAGAGGATGATTTCGGAAAAGGTTGCACACACATACACACACGG--GCAAACACACTCAGTGCACATGGTGGACGTAAATGGGAATGCTATTTTTATCTATTAGAAGCATGAATTATTGATGAAACATGCTGATAATCTTTCTCCCGGCCCCGGCGTTGCCCCGTTTGCAGTCCGGCGAGACCCGCGCCATCTGCCGTCCGTCCACACAACGGCTGTTTGAGGGACTGCGGATACCAGTGACAGTGTAGCATGAAATATTTATCAGTTCTTATAATTGAGTGTCGGTGTGATTCCGTTCCCAAAAAAAAAAAACGATGAAGCGCGAAAGACGGGAACGAAGTGGATCCGTCGAAACTTCCGTCGAAACACCACACCTCACCTCACACGTTGGTTGGCCCAGGGACGACTGGGAATCGCGGTCACCGAACCAGCATCGCRGGAATCATTTTGACGTCACACGTCTCTGTGATATTTGCCGTAGCTGCCGGTTGGTTTATCGGAGTGTGTATGTGGATGGCATTTTCCACGCTACTTTGCATCGGACGAGCGCAACCTGACGAGTCCCTGCCCACACTCATACTATTCG--CGTGAAAAACGGTAGAGCGAATCCTTCCGTTTTCAATTAGGACYGTGACATTTGTTTCGACGTTTCTTGTGCGCTCGTGTGTGTGTGTGTGTG--------------------TGTGTGTGTAGTGCTTTTTGGAACAGGAAAGGCAAAAACCATGATGCGACGTCGTTATGACAAACGCTTCAGATGATCGGATTGTGGTTTGCTGGAAGGATTATCTTGCAAAGCGGTTGAAGGATTCATAGCAATCCGAGCACAA
>AJ0105-C
CCTTYCTTCCAGCCACYTTTTTTCWAATCTWTTTGCCATTTTTGCATTTTTTTATAATCGGATTAGATGAACTAAASYCGAAATTAATAAGAATTCCGCTTCGGAAGGTATTACGGCAGCCATCATTAGGAGGGAGAGAAAACAGTAAAACAATTTCCCGSGGTCAATGAGYACTTCAGATACACCATCGAAAGCTGAAAGCTCATCAGCGAGAACGGGGCTCWMRTCTACGACGACTATGATGATAAAGCTATTTTCTGCCAATTCTGCAACTTTCGCAAAAAAG--GAAAAAATGACTCAAGAGC-----GTTGCGACAACTGTGTGCGAAAGAGGATGATTTCGGAAAAGGTTGCACACACATACAYACACGG--RCAAACACACTCAGTGCACATGGTGGACGTAAATGGGAATGCTATTTTTATCTATTASAAGCATGAATTATTGATGAAACATGCTGATAATCTTTCTCCCGGCCCCGGCGTTGCCCCGTTTGCAGTCCGGCGAGACCCGCGCCATCTGCCATCCGTCCACACAACGGCTWTTTGAGGGACTGCGGATACCAGTGACAGTGTAGCATGAAATATTTATCAGTTCTTATAATTGAGTGTCGGTGTGATTCCGTTCCCAAAARAAAAAAACGGTRAMGCGCGAAAGACGGGAACGAAGTGGATCCGTCGAAACTTCCGYCGAAACACCACACCTCACCTCACACGTTGGTTGGCMCAGGGRCGACWGGGAATCGCGGTCACCGAACCAGCATCGCRGGAATCATTTTGACGTCACACGTCTCTGTGATATTTKCCGTAGCTGCCGGTTGGTTTATCGGAGTGTGTATGTGGATGGCATTTTCCACGCTACTTTGCATCGGACGAGCGCAACCTGACGAGTCCCTGCCCACACTCATACTATTCG--CGTGAAAAACGGTAGAGCGAATCCTTCCGTTTTCAATTAGGACTGTGACATTTGTTTCGACGTTTCTTGTGCGCTCGTGTGTGTGTRTRTGTG--------------------TGTGTGTGTAGTGCTTTTTGGAACAGGAAAGGCAAAAACCATGATGCGACGTCGTTATGACAAACGCTTCAGATGATCGGATTGTGGTTTGCTGGAAGGATTATCTTGCAAAGCGGTTGAAGGATTCATAGCAATCCGAGCACAA
>AJ0115-C
CCTTCCTTCCWGYCAYYTTTTTTCAAATCTATTTGCCATTTTTGCATTTTTTTATAATCGGATTAGATGAACTAAAGCCGAAATTARTAAGAATTCCGCTTCGGAAGGTATTACGRCAGCCATCATTAGGAGGGAGAGAAAACAGTAAAACAATTTCCCGKGGTCAATGAGTACTTCAGATACACCATYGAAAGCTGAAAGCTCATCAGCGAGAACGRGGCTCAAATCTACGACGACTATGATGATAAAGCTATTTTCTGCCAATTCTGCAACTTTCGCAAAAAAG--GAAAAAATGACTCAAGAGC-----GTTGCGACAACTGTGTGCGAAAGAGGATGATTTCGGAAAAGRTKGCACACACATACACACACGG--GCAAACACACTCARWGCACATGGTGGACGTAAATGGGAATGCTATTTTTATCTATTAGAAGCATGAATTATTGATGAAACATGCTGATAATCTTTCTCCCRGCCCCGGCRTTGCCCCGTTTGCAGTCCGGCGAGACCCGCGCCATCTGCCATCCGTCCACACAACGGCTTTTTGAGGGACTGCGGATACCAGTGACAGTGTAGCATGAAATATTTATCAGTTCTTATAATTGAGTGTCGGTGTGATTCCGTTCCCAAAGAAAAAAAACGGTGAAGCGCGAAAGACGGGAACGAAGTGGATCCGTCGAAACTTCCGTCGAAACACCACACCTCACCTCACAYGTTGGTTGGCMCWGGGRCGACAGGGAATCSCGGTCACCGAACCAGCATCGCRGGAATCATTTTGACGTCACACGTCTCTGTGATATTTGCCGTAGCTGCCGGTTGGTTTATCGGAGTGTGTATGTGGATGGCATTTTCCACGCTACTTTGCATCGGACGAGCGCAACCTGACGAGTCCCTGCCCACACTCATACTATTCG--CGTGAAAAACGGTAGAGCGAATCCTTCCGTTTTCAATTAGGACTGTGACATTTGTTTCGACGTTTCTTGTGCGCTCGTGTGTGTGTGTGTGTG--------------------TGTGTGTGTAGTGCTTTTTGGAACAGGAAAGGCAAAAACCATGATGCGACGTCGTTATGACAAACGCTTCAGATGATCGGATTGTGGTTTGCTGGAAGGATTATCTTGCAAAGCGGTTGAAGGATTCATAGCAATCCGAGCACAA
>AJ0129-C
CCTTCCTTCMAGCCAYTTTTTTTCAAATCTATTTGCCATTTTTGCATTTTTTTATAATCGGATTAGATGAACTAAAGCCGAAATTAATAAGAATTYCRCTTCGGAAGGTATTACRSCAGYCATCATTAGGAGGGAGAGAAAACAGTAAAACAATTTCCCGSGGTCAATGAGTACTTSAGATACACCATCGAARGCTGAAAGCTCATCAGCGAGAACGGGGCTCAAATCTACGACGACTATGATGATAAAGCTATTTTCTGCCAATTCTGCAACTTTCGCAAAAAAG--GAAAAAATGACTCAAGAGC-----GTTGCGACAACTGTGTGCGAAAGAGGATGATTTCGGAAAAGGTTGCACACACATACACACACGG--GCAAACACACTCAGTGCACATGGTGGACGTAAATGGGAATGCTATTTTTATCTATTAGAAGCATGAATTATTGATGAAACATGCTGATAATCTTTCTCCCGGCCCCGGCGTTGCCCCGTTTGCAGTCCGGCGAGACCCGCGCCATCTGCCRTCCGTCCACACAACGGCTRTTTGAGGGACTGCGGATACCAGTGACAGTGTAGCATGAAATATTTATCAGTTCTTATAATTGAGTGTCGGTGTGATTCCGTTCCCAAAARAAAAAAACGRTRAMGCGCGAAAGACGGGAACGAAGTGGATCCGTCGAAACTTCCGTCGAAACACCACACCTCACCTCACACGTTGGTTGGCCCAGGGACGACTGGGAATCGCGGTCACCGAACCAGCATCGCRGGAATCATTTTGACGTCACACGTCTCTGTGATATTTGCCGTAGCTGCCGGTTGGTTTATCGGAGTGTGTATGTGGATGGCATTTTCCACGCTACTTTGCATCGGACGAGCGCAACCTGACGAGTCCCTGCCCACACTCATACTATTCG--CGTGAAAAACGGTAGAGCGAATCCTTCCGTTTTCAATTARGACTGTGACATTTGTTTCGACGTTTCTTGTGCGCTCGTGTGTGTGTGTGTRTG--------------------TGTGTGTGTAGTGCTTTTTGGAACAGGAAAGGCAAAAACCATGATGCGACGTCGTTATGACAAACGCTTCAGATGATCGGATTGTGGTTTGCTGGAAGGATTATCTTGCAAAGCGGTTGAAGGATTCATAGCAATCCGAGCACAA
>AJ0147-C
CCTTYCTTCYARCCAYYTTTTTTCAAATCTATTTGCCATTTTTGCATTTTTTYATAATCGGATTAGATGWACTAAAGSCGAAATTAATAAGAATTMCGMTTCGGAAGGTATTACGGCAGCCATCATTAGGAGGGAGAGAAAACAGTAAAACAATTTCCCGGGGTCAATGAGTACTTCAGATACACCATCGAAAGCTGAAAGCTCATCAGCGAGAACGGGGCTCAAATCTACGACGACTATGATGATAAAGCTATTTTCTGCCAATTCTGCAACTTTCGCAAAAAAG--GAAAAAATGACTCAAGAGC-----GTTGCGACAACTGTGTGCGAAAGAGGATGATTTCGGAAAAGGTTGCACACACATACAYACACGG--GCAAACACACTCAGTGCACATGGTGGACGTAAATGGGAATGCTATTTTTATCTATTAGAAGCATGAATTATTGATGAAACATGCTGATAATCTTTCTCCCGGCCCCGGCRTTGCCCCGTTTGCAGTCCGGCGAGACCCGCGCCATCTGCCATCCGTCCACACAACGGCTTTTTGAGGGACTGCGGATACCAGTGACAGTRTAGCATGAAATATTTATCAGTTCTTATAATTGAGTGTCGGTGTGATTCCGTTCCCAAARAAAAAAAACGGTGAAGCGCGAAAGACGGGAACGAAGTGGATCCGTYGAAACTTCCGTCGAAACACCACACCTCACCTCACAYGTTGGTTGGCCCWGGGACGACWGGGAATCSCGGTCACCGAACCAGCATCGCRGGAATCATTTTGACGTCACACGTCTCTGTGATATTTGCCGTAGCTGCCGGTTGGTTTATCGGAGTGTGTATGTGGATGGCATTTTCCACGCTACTTTGCATCGGACGAGCGCAACCTGACGAGTCCCTGCCCACACTCATACTATTCG--CGTGAAAAACGGTAGAGCGAATCCTTCYGTTTTCAATTAGGACTGTGACATTTGTTTCGACGTTTCTTGTGCGCTCGTGTGTGTGTRTGTGTG--------------------TGTGTGTGTAGTGCTTTTTGGAACAGGAAAGGCAAAAACCATGATGCGACGTCGTTATGACAAACGCTTYAGATGATCGGATTGTGGTTTGCTGGAAGGATTATCTTGCAAAGCGGTTGAAGGATTCATAGCAATCCGAGCACAA
>AJ0152-C
CCTTCCTTCCAGCCACTTTTTTTCAAATCTATTTGCCATTTTTGCATTWTTTTATAATCGGATTAGATGAACTAAAGCCGAAATTAATAAGAATTCCGCTTCGGAAGGTATTACGGCAGCCATCATTAGGAGGGAGAGAAAACAGTAAAACAATTTCCCGGGGTCAATGAGTACTTCAGATACACCATCGAAAGCTGAAAGCTCATCAGCGAGAACGGGGCTCAAATCTACGACGACTATGATGATAAAGCTATTTTCTGCCAATTCTGCAACTTTCGCAAAAAAG--GAAAAAATGACTCAAGAGC-----GTTGCGACAACTGTGTGCGAAAGAGGATGATTTCGGAAAAGGTTGCACACACATACACAYACGG--GCAAACACACTCAGTGCACATGGTGGACGTAAATGGGAATGCTATTTTTATCTATTAGAAGCATGAATTATTGATGAAACATGCTGATAATCTTTCTCCCGGCCCCGGCGTTGCCCCGTTTGCAGTCCGGCGAGACCCGCGCCATCTGCCATCCGTCCACACAACGGCTWTTTGAGGGACTGCGGATACCAGTGACAGTGTAGCATGAAATATTTATCAGTTCTTATAATTGAGTGTCGGTGTGATTCCGTTCCCAAARAAAAAAAACGRTGAAGCGCGAAAGACGGGAACGAAGTGGATCCGTCGAAACTTCCGTCGAAACACCACACCTCACCTCACACGTTGGTTGGCMCAGGGRCGACWGGGAATCGCGGTCACCGAACCAGCATCGCAGGAATCATTTTGACGTCACACGTCTCTGTGATATTTGCCGTAGCTGCCGGTTGGTTTATCGGAGTGTGTATGTGGATGGCATTTTCCACGCTACTTTGCATCGGACGAGCGCAACCTGACGAGTCCCTGCCCACACTCATACTATTCG--CGTGAAAAACGGTAGAGCGAATCCTTCCGTTTTCAATTAGGACTGTGACATTTGTTTCGACGTTTCTTGTGCGCTCGTGTGTGTGTGTRTGTG--------------------TGTGTGTGTAGTGCTTTTTGGAACAGGAAAGGCAAAAACCATGATGCGACGTCGTTATGACAAACGCTTCAGATGATCGGATTGTGGTTTGCTGGAAGGATTATCTTGCAAAGCGGTTGAAGGATTCATAGCAATCCGAGCACAA
>AJ0158-C
CCTTYCTTCYARCCAYYTTTTTTCAAATCTATTTGCCATTTTTGCATTTTTTTATAATCGGATTAGATGWACTAAAGCCGAAATTAATAAGAATTMCGMTTCGGAAGGTATTACGSCAGCCATCATTAGGAGGGAGAGAAAACAGTAAAACAATTTCCCGKGGTCAATGAGTACTTCAGATACACCATCGAAAGCTGAAAGCTCATCAGCGAGAACGGGGCTCAAATCTACGACGACTATGATGATAAAGCTATTTTCTGCCAATTCTGCAACTTTCGCAAAAAAR--GAAAAAATGACTCAAGAGC-----GTTGYGACAACTGTGTGCGAAAGAGGATGATTTCGGAAAAGGTTGCACACACATACACACACGG--GCAAACACACTCAGTGCACATGGTGGACGTAAATGGGAATGCTATTTTTATCTATTAGAAGCATGAATTATTGATGAAACATGCTGATAATCTTTCTCCCGGCCCCGGCRTTGCCCCGTTTGCAGTCCGGCGAGACCCGCGCCATCTGCCATCCGTCCACACAACGGCTTTTTGAGGGACTGCGGATACCAGTGACAGTRTAGCATGAAATATTTATCAGTTCTTATAATTGAGTGTCGGTGTGATTCCGTTCCCAAARAAAAAAAACGGTGAAGCGCGAAAGACRGGAACGAAGTGGATCCGTCGAAACTTCCGTCGAAACACCACACCTCACCTCACACGTTGGTTGGCMCAGGGRCGACWGGGAATCGCGGTCACCGAACCAGSATCGMRGGAATCATTTTGACGTCACACGTCTCTGTGATATTTGCCGTAGCTGCCGGTTGGTTTATCGGAGTGTGTATGTGGATGGCATTTTCCACGCTACTTTGCATCGGACGAGCGCAACCTGACGAGTCCCTGCCCACACTCATACTAWTCG--CGTGAAAAACGGTAGAGCGAATCCTWCCGTTTTCAATTAGGACTGTGACATTTGTTTCGACGTTTCTTGTGCGCTCGTGTGTGTGTGTGTGTG--------------------TGTGTGTGTAGTGSTTTTTGGAACAGGAAAGGCAAAAACCATGATGCGACGTCGTTATGACAAACRCTTCAGATGATCGGATTGTGGTTTGCTGGAAGGATTATCTTGCAAAGCGGTTGAAGGATTCATAGCAATCCGAGCACAA
>AR0001-C
CCTTYCTTCCWGYCAYCTTTTTTCWAATCTWTTTGCCATTTTTGCATTTTTTTATAATCGGATTAGATGAACTAAAGCCGAAATTAGTAAGAATTCCGCTTCGGAAGGTATTACGGCAGCCATCATTAGGAGGGAGAGAAAACAGTAAAACAATTTCCCGTGGTCAATGAGTACTTCAGATACACCATYGAARGCTGAAAGCTCATCAGCGAGAACGRGGCTCAAATCTACGACGACTATGATGATAAAGCTATTTTCTGCCAATTCTGCAACTTTCGCAAAAAAR--GAAAAAATGACTCAAGAGC-----GTTGYGACAACTGTGTGCGAAAGAGGATGATTTCGGAAAAGRTKGCACACACATACACACACGG--GCAAACACACTCAGTGCACATGGTGGACGTAAATGGGAATGCTATTTTTATCTATTAGAAGCATGAATTATTGATGAAACATGCTGATAATCTTTCTCCCGGCCCCGGCATTGCCCCGTTTGCAGTCYGGCGAGACCCGCGCCATCTGCCATCCGTCCACACAACGGCTTTTTGAGGGACTGCGGATACCAGTGACAGTGTAGCATGAAATATTTATCAGTTCTTATAATTGAGTGTCGGTGTGATTCCGTTCCCAAARAAAAAAAACGGTGAAGCGCGAAAGACGGGAACGAAGTGGATCCGTCGAAACTTCCGTCGAAACACCACACCTCACCTCACATGTTGGTTGGCCCTGGGACGACAGGGAATCCCGGTCACCGAACCAGCATCGCGGGAATCATTTTGACGTCACACGTCTCTGTGATATTTGCCGTAGCTGCCGGTTGGTTTATCGGAGTGTGTRTGTGGATGGCATTTTCCACGCTACTTTGCATCGGACGAGCGCAACCTGACGAGTCCCTGCCCACACTCATACTATTCG--CGTGAAAAACGGTAGAGCGAATCCTTCCGTTTTCAATTAGGACTGTGACATTTGTTTCGAMGTTTCTTGTGCGCTCGTGTGTGTGTGTRTGTG--------------------TGTGTGTGTAGTGCTTTTTGGAACAGGAAAGGCAAAAACCATGATGCGACGTCGTTWTGACAAACGCTTCAGATGATCGGATTGTGGTTTGCTGGAAGGATTATCTTGCAAAGCGGTTGAAGGATTCATAGCAATCCGAGCACAA
>AR0007-C
CCTTTCTTCCAGCCACCTTTTTTCTAATCTTTTTGCCATTTTTGCATTTTTTTATAATCGGATTAGATGAACTAAACCCGAAATTAATAAGAATTCCGCTTCGGAAGATATTACGGCAGCCATCATTAGGAGGGAGAGAAAACAGTAAAACAATTTCCCGCGGTCAATGAGTACTTCAGATACACCATCGAAGGCTGAAAGCTCATCAGCGAGAACGGGGCTCAAATCTACGACGACTATGATGATAAAGCTATTTTCTGCCAATTCTGCAACTTTCGCAAAAAAA--RAAAAAAAGACTCAAGAGC-----GTTGTGACAACTGTGTGCGAAAGAGGATGATTTCGGAAAAGGTTGCACACACATACACACACGG--GCAAACACACTCAGTGCACATGGTGGACGTAAATGGGAATGCTATTTTTATCTATTAGAAGCATGAATTATTGATGAAACATGCTGATAATCTTTCTCCCAGCCCCGACATTGCCCCGTTTGCAGTCCGGCGAGACCCGCGCCATCTGCCATCCGTCCACACAACGGCTTTTTGAGGGACTGCGGATACCAGTGACAGTGTAGCATGAAATATTTATCAGTTCTTATAATTGAGTGTCGGTGTGATTCCGTTCCCAAAGAAAAAAAACGGTGAAGCGCGAAAGACGGGAACGAAGTGGATCCGTCGAAACTTCCGTCGAAACACCACACCTCACCTCACATGTTGGTTGGCCCTGGGACGACAGGGAATCCCGGTCACCGAACCAGCATCGCGGGAATCATTTTGACGTCACACGTCTCTGTGATATTTGCCGTAGCTGCCGGTTGGTTTATCGGAGTGTGTATGTGGATGGCATTTTCCACGCTACTTTGCATCGGACGAGCGCAACCTGACGAGTCCCTGCCCACACTCATACTATTCG--CGTGAAAAACGGTAGAGCGAATCCTTCCGTTTTCAATTAGGACTGTGACATTTGTTTCGAAGTTTCTTGTGCGCTCGTGTGTGTGTGTGTGTG--------------------TGTGTGTGTAGTGCTTTTTGGAACAGGAAAGGCAAAAACCATGATGCGACGTCGTTATGACAAACGCTTCAGATGATCGGATTGTGGTTTGCTGGAAGGATTATCTTGCAAAGCGGTTGAAGGATTCATAGCAATCCGAGCACAA
>AR0008-C
CCTTTCTTCCAGCCACCTTTTTTCTAATCTTTTTGCCATTTTTGCATTTTTTTATAATCGGATTAGATGAACTAAASCCGAAATTARTAAGAATTCCGCTTCGGAAGRTATTACGGCAGCCATCATTAGGAGGGAGAGAAAACAGTAAAACAATTTCCCGYGGTCAATGAGTACTTCAGATACACCATYGAARGCTGAAAGCTCATCAGCGAGAACGGGGCTCAAATCTACGACGACTATGATGATAAAGCTATTTTCTGCCAATTCTGCAACTTTCGCAAAAAAA--GAAAAAAWGACTCAAGAGC-----GTTGTGACAACTGTGTGCGAAAGAGGATGATTTCGGAAAAGGTTGCACACACATACACACACGG--GCAAACACACTCAGTGCACATGGTGGACGTAAATGGGAATGCTATTTTTATCTATTAGAAGCATGAATTATTGATGAAACATGCTGATAATCTTTCTCCCRGCCCCGRCATTGCCCCGTTTGCAGTCCGGCGAGACCCGCGCCATCTGCCATCCGTCCACACAACGGCTTTTTGAGGGACTGCGGATACCAGTGACAGTGTAGCATGAAATATTTATCAGTTCTTATAATTGAGTGTCGGTGTGATTCCGTTCCCAAARAAAAAAAACGGTGAAGCGCGAAAGACGGGAACGAAGTGGATCCGTCGAAACTTCCGTCGAAACACCACACCTCACCTCACATGTTGGTTGGCCCTGGGACGACAGGGAATCCCGGTCACCGAACCAGCATCGCGGGAATCATTTTGACGTCACACGTCTCTGTGATATTTGCCGTAGCTGCCGGTTGGTTTATCGGAGTGTGTATGTGGATGGCATTTTCCACGCTACTTTGCATCGGACGAGCGCAACCTGACGAGTCCCTGCCCACACTCATACTATTCG--CGTGAAAAACGGTRGAGCGAATCCTTCCGTTTTCAATTAGGACTGTGACATTTGTTTCGAAGTTTCTTGTGCGCTCGTGTGTGTGTGTGTGTG--------------------TGTGTGTGTAGTGCTTTTTGGAACAGGAAAGGCAAAAACCATGATGCGACGTCGTTATGACAAACGCTTCAGATGATCGGATTGTGGTTTGCTGGAAGGATTATCTTGCAAAGCGGTTGAAGGATTCATAGCAATCCGAGCACAA
>AR0009-C
CCTTTCTTCCAGCCACCTTTTTTCTAATCTTTTTGCCATTTTTGCATTTTTTTATAATCGGATTAGATGAACTAAAGCCGAAATTAGTAAGAATTCCGCTTCGGAAGGTATTACGGCAGCCATCATTAGGAGGGAGAGAAAACAGTAAAACAATTTCCCGTGGTCAATGAGTACTTCAGATACACCATCGAAGGCTGAAAGCTCATCAGCGAGAACGGGGCTCAAATCTACGACGACTATGATGATAAAGCTATTTTCTGCCAATTCTGCAACTTTCGCAAAAAAA--GAAAAAATGACTCAAGAGC-----GTTGTGACAACTGTGTGCGAAAGAGGATGATTTCGGAAAAGGTTGCACACACATACACACACGG--GCAAACACACTCAGTGCACATGGTGGACGTAAATGGGAATGCTATTTTTATCTATTAGAAGCATGAATTATTGATGAAACATGCTGATAATCTTTCTCCCGGCCCCGGCATTGCCCCGTTTGCAGTCTGGCGAGACCCGCGCCATCTGCCATCCGTCCACACAACGGCTTTTTGAGGGACTGCGGATACCAGTGACAGTGTAGCATGAAATATTTATCAGTTCTTATAATTGAGTGTCGGTGTGATTCCGTTCCCAAAGAAAAAAAACGGTGAAGCGCGAAAGACGGGAACGAAGTGGATCCGTCGAAACTTCCGTCGAAACACCACACCTCACCTCACATGTTGGTTGGCCCTGGGACGACAGGGAATCCCGGTCACCGAACCAGCATCGCGGGAATCATTTTGACGTCACACGTCTCTGTGATATTTGCCGTAGCTGCCGGTTGGTTTATCGGAGTGTGTATGTGGATGGCATTTTCCACGCTACTTTGCATCGGACGAGCGCAACCTGACGAGTCCCTGCCCACACTCATACTATTCG--CGTGAAAAACGGTRGAGCGAATCCTTCCGTTTTCAATTAGGACTGTGACATTTGTTTCGAAGTTTCTTGTGCGCTCGTGTGTGTGTGTGTGTG--------------------TGTGTGTGTAGTGCTTTTTGGAACAGGAAAGGCAAAAACCATGATGCGACGTCGTTATGACAGACGCTTCAGATGATCGGATTGTGGTTTGCTGGAAGGATTATCTTGCAAAGCGGTTGAAGGATTCATAGCAATCCGAGCACAA
>AR0010-C
CCTTYCTTCCWGYCAYCTTTTTTCWAATCTWTTTGCCATTTTTGCATTTTTTTATAATCGGATTAGATGAACTAAAGCCGAAATTAGTAAGAATTCCGCTTCGGAAGGTATTACGGCAGCCATCATTAGGAGGGAGAGAAAACAGTAAAACAATTTCCCGTGGTCAATGAGTACTTCAGATACACCATYGAARGCTGAAAGCTCATCAGCGAGAACGRGGCTCAAATCTACGACGACTATGATGATAAAGCTATTTTCTGCCAATTCTGCAACTTTCGCAAAAAAR--GAAAAAATGACTCAAGAGC-----GTTGYGACAACTGTGTGCGAAAGAGGATGATTTCGGAAAAGRTKGCACACACATACAYACACGG--GCAAACACACTCAGTGCACATGGTGGACGTAAATGGGAATGCTATTTTTATCTATTAGAAGCATGAATTATTGATGAAACATGCTGATAATCTTTCTCCCGGCCCCGGCATTGCCCCGTTTGCAGTCYGGCGAGACCCGCGCCATCTGCCATCCGTCCACACAACGGCTTTTTGAGGGACTGCGGATACCAGTGACAGTGTAGCATGAAATATTTATCAGTTCTTATAATTGAGTGTCGGTGTGATTCCGTTCCCAAARAAAAAAAACGGTGAAGCGCGAAAGACGGGAACGAAGTGGATCCGTCGAAACTTCCGTCGAAACACCACACCTCACCTCACATGTTGGTTGGCCCTGGGACGACAGGGAATCCCGGTCACCGAACCAGCATCGCGGGAATCATTTTGACGTCACACGTCTCTGTGATATTTGCCGTAGCTGCCGGTTGGTTTATCGGAGTGTGTRTGTGGATGGCATTTTCCACGCTACTTTGCATCGGACGAGCGCAACCTGACGAGTCCCTGCCCACACTCATACTATTCG--CGTGAAAAACGGTAGAGCGAATCCTTCCGTTTTCAATTAGGACTGTGACATTTGTTTCGAMGTTTCTTGTGCGCTCGTGTGTGTGTGTRTGTG--------------------TGTGTGTGTAGTGCTTTTTGGAACAGGAAAGGCAAAAACCATGATGCGACGTCGTTTTGACAAACGCTTCAGATGATCGGATTGTGGTTTGCTGGAAGGATTATCTTGCAAAGCGGTTGAAGGATTCATAGCAATCCGAGCACAA
>AR0011-C
CCTTTCTTCCAGCCACCTTTTTTCTAATCTTTTTGCCATTTTTGCATTTTTTTATAATCGGATTAGATGAACTAAAGCCGAAATTARTAAGAATTYCRCTTCGGAAGGTATTACRSCAGYCATCATTAGGAGGGAGAGAAAACAGTAAAACAATTTCCCGYGGTCAATGAGTACTTSAGATACACCATCGAAGGCTGAAAGCTCATCAGCGAGAACGGGGCTCAAATCTACGACGACTATGATGATAAAGCTATTTTCTGCCAATTCTGCAACTTTCGCAAAAAAA--GAAAAAATGACTCAAGAGC-----GTTGYGACAACTGTGTGCGAAAGAGGATGATTTCGGAAAAGGTTGCACACACATACAYACACGG--GYAAACACACTCAGTGCACATGGTGGACGTAAATGGGAATGCTATTTTTATCTATTAGAAGCATGAATTATTGATGAAACATGCTGATAATCTTTCTCCCGGCCCCGGCATTGCCCCGTTTGCAGTCYGGCGAGACCCGCGCCATCTGCCATCCGTCCACACAACGGCTTTTTGAGGGACTGCGGATRCCAGTGACAGTGTAGCATGAAATATTTATCAGTTCTTATAATTGAGTGTCGGTGTGATTCCGTTCCCAAARAAAAAAAACRGTGAAGCGCGAAAGACGGGAACGAAGTGGATCCGTCGAAACTTCCGTCGAAACACCACACCTCACCTCACATGTTGGTTGGCCCTGGGACGACAGGGAATCCCGGTCACCGAACCAGCATCGCGGGAATCATTTTGACGTCACACGTCTCTGTGATATTTGCCGTAGCTGCCGGTTGGTTTATCGGAGTGTGTATGTGGATGGCATTTTCCACGCTACTTTGCATCGGACGAGCGCAACCTGACGAGTCCCTGCCCACACTCATACTATTCG--CGTGAAAAACGGTAGAGCGAATCCTTCCGTTTTCAATTAGGACTGTGACATTTGTTTCGAMGTTTCTTGTGCGCTCGTGTGTGTGTGTGTGTG--------------------TGTGTGTGTAGTGCTTTTTGGAACAGGAAAGGCAAAAACCATGATGCGACGTCGTTATGACAAACGCTTCAGATGATCGGATTGTGGTTTGCTGGAAGGATTATCTTGCAAAGCGGTTGAAGGATTCATAGCAATCCGAGCACAA
>AR0012-C
CCTTYCTTCMAGCCAYCTTTTTTCWAATCTWTTTGCCATTTTTGCATTTTTTTATAATCGGATTAGATGAACTAAAGCCGAMATTARTAAGAATTYCRCTTCGGAAGGTATTACRSCAGYCATCATTAGGAGGGAGAGAAAACAGTAAAACAATTTCCCGYGGTCAATGAGTACTTCAGATACACCATCGAARGCTGAAAGCTCATCAGCGAGAACGGGGCTCAAATCTACGACGACTATGATGATAAAGCTATTTTCTGCCAATTCTGCAACTTTCGCAAAAAAR--GAAAAAATGACTCAAGAGC-----GTTGYGACAACTGTGTGCGAAAGAGGATGATTTCGGAAAAGGTTGCACACACATACAYACACGG--GCAAACACACTCAGTGCACATGGTGGACGTAAATGGGAATGCTATTTTTATCTATTAGAAGCATGAATTATTGATGAAACATGCTGATAATCTTTCTCCCGGCCCCGGCATTGCCCCGTTTGCAGTCYGGCGAGACCCGCGCCATCTGCCATCCGTCCACACAACGGCTTTTTGAGGGACTGCGGATACCAGTGACAGTGTAGCATGAAATATTTATCAGTTCTTATAATTGAGTGTCGGTGTGATTCCGTTSCCAAAGAAAAAAAACGGTGAAGCGCGAAAGACGGGAACGAAGTGGATCCGTCGAAACTTCYGTCGAAACACCACACCTCACCTCACAYGTTGGTTGGCCCWGGGACGACWGGGAATCSCGGTCACCGAACCAGCATCGCGGGAATCATTTTGACGTCACACGTCTCTGTGATATTTGCYGTAGCTGCCGGTTGGTTTATCGGAGTGTGTRTGTGGATGGCATTTTCCAYGCTACTTTGCATCGGACGAGCGCAACCTGACKAGTCCCTGCCCACACTCATACTATTCG--CGTGAAAAACGGTAGAGCGAATCCTTCCGTTTTCAATTAGGACYGTGACATTTGTTTCGAMGTTTCTTGTGCGCTCGTGTGTGTGTGTGTGTG--------------------TGTGTGTGTAGTGCTTTTTGGAACAGGAAAGGCAAAAACCATGATGCGACGTCGTTWTGACAAACGCTTCAGATGATCGGATTGTGGTTTGCTGGAAGGATTATCTTGCAAAGCGGTTGAAGGATTCATAGCAATCCGAGCACAA
>AR0013-C
CCTTTCTTCCAGCCACCTTTTTTCTAATCTTTTTGCCATTTTTGCATTTTTTTATAATCGGATTAGATGAACTAAAGCCGAAATTAGTAAGAATTCCGCTTCGGAAGGTATTACGGCAGCCATCATTAGGAGGGAGAGAAAACAGTAAAACAATTTCCCGYGGTCAATGAGTACTTCAGATACACCATYGAARGCTGAAAGCTCATCAGCGAGAACGGGGCTCAAATCTACGACGACTATGATGATAAAGCTATTTTCTGCCAATTCTGCAACTTTCGCAAAAAAA--GAAAAAAWGACTCAAGAGC-----GTTGTGACAACTGTGTGCGAAAGAGGATGATTTCGGAAAAGGTTGCACACACATACAYAYACGG--GCAAACACACTCAGTGCACATGGTGGACGTAAATGGGAATGCTATTTTTATCTATTAGAAGCATGAATTATTGATGAAACATGCTGATAATCTTTCTCCCGRCCCCGGCATTGCCCCGTTTGCAGTCYGGCGAGACCCGCGCCATCTGCCATCCGTCCACACAACGGCTTTTTGAGGGACTGCGGATACCAGTGACAGTGTAGCATGAAATATTTATCAGTTCTTATAATTGAGTGTCGGTGTGATTCCGTTCCCAAARAAAAAAAACGRTGAAGCGCGAAAGACGGGAACGAAGTGGATCCGWCGAAACTTCCGTCGAAACACCACACCTCACCTCACAYGTTGGTTGGCCCWGGGACGACAGGGAATCSCGGTCACCGAACCAGCATCGCGGGAATCATTTTGACGTCACACGTCTCTGTGATATTTGCCGTAGCTGCCGGTTGGTTTATCGGAGTGTGTATGTGGATGGCATTTTCCACGCTACTTTGCATCGGACGAGCGCAACCTGACGAGTCCCTGCCCACACTCATACTATTCG--CGTGAAAAACGGTAGAGCGAATCCTTCCGTTTTCAATTAGGACYGTGACATTTGTTTCGAMGTTTCTTGTGCGCTCGTGTGTGTGTGTGTGTG--------------------TGTGTGTGTAGTGCTTTTTGGAACAGGAAAGGCAAAAACCATGATGCGACGTCGTTATGACAAACGCTTCAGATGATCGGATTGTGGTTTGCTGGAAGGATTATCTTGCAAAGCGGTTGAAGGATTCATAGCAATCCGAGCACAA
>AR0014-C
CCTTTCTTCYARCCAYCTTTTTTCWAATCTWTTTGCCATTTTTGCATTTTTTTATAATCGGATTAGATGWACTAAAGCCGAAATTAATAAGAATTTCRCTTCGGAAGGTATTACRCCAGYCATCATTAGRAGGGAGAGAAAACAGTAAAACAATTTCCCGCGGTCAATGAGTACTTSAGATACACCATYGAARGCTGAAAGCTCATCAGCGAGAACGGGGCTCAAATCTACGACGACTATGATGATAAAGCTATTTTCTGCCAATTCTGCAACTTTCGCAAAAAAR--GAAAAAATGACTCAAGAGC-----GTTGCGACAACTGTGTGCGAAAGAGGATGATTTCGGAAAAGGTTGCACACACATACACACACGG--GYAAACACACTCAGTGCACATGGTGGACGTAAATGGGAATGCTATTTTTATCTATTAGAAGCATGAATTATTGATGAAACATGCTGATAATCTTTCTCCCGGCCCCGGCATTGCCCCGTTTGCAGTCCGGCGAGACCCGCGCCATCTGCCATCCGTCCACACAACGGCTTTTTGAGGGACTGCGGATRCCAGTGACAGTGTAGCATGAAATATTTATCAGTTCTTATAATTGAGTGTCGGTGTGATTCCGTTCCCAAARAAAAAAAACRGTGAAGCGCGAAAGACGGGAACGAAGTGGATCCGTCGAAACTTCCGTCGAAACACCACACCTCACCTCACATGTTGGTTGGCCCTGGGACGACAGGGAATCCCGGTCACCGAACCAGCATCGCGGGAATCATTTTGACGTCACACGTCTCTGTGATATTTGCCGTAGCTGCCGGTTGGTTTATCGGAGTGTGTATGTGGATGGCATTTTCCACGCTACTTTSMATCGGACGAGCKCAACCTGACGAGTCCCTGCCCACACTCATACTATTCG--CGTGAAAAACGGTAGAGCGAATCCTTCCGTTTTCAATTAGGACTGTGACATTTGTTTCGACGTTTCTTGTGCGCTCGTGTGTGTGTGTGTGTG--------------------TGTGTGTGTAGTGCTTTTTGGAACAGGAAAGGCAAAAACCATGATGCGACGTCGTTWTGACAAACGCTTCAGATGATCGGATTGTGGTTTGCTGGAAGGATTATCTTGCAAAGCGGTTGAAGGATTCATAGCAATCCGAGCACAA
>AR0015-C
CCTTTCTTCCAGCCACCTTTTTTCTAATCTTTTTGCCATTTTTGCATTTTTTTATAATCGGATTAGATGAACTAAAGCCGAAATTAGTAAGAATTCCGCTTCGGAAGGTATTACGGCAGCCATCATTAGGAGGGAGAGAAAACAGTAAAACAATTTCCCGTGGTCAATGAGTACTTCAGATACACCATCGAAGGCTGAAAGCTCATCAGCGAGAACGGGGCTCAAATCTACGACGACTATGATGATAAAGCTATTTTCTGCCAATTCTGCAACTTTCGCAAAAAAA--GAAAAAATGACTCAAGAGC-----GTTGTGACAACTGTGTGCGAAAGAGGATGATTTCGGAAAAGGTTGCACACACATACAYACACGG--GCAAACACACTCAGTGCACATGGTGGACGTAAATGGGAATGCTATTTTTATCTATTAGAAGCATGAATTATTGATGAAACATGCTGATAATCTTTCTCCCGGCCCCGGCATTGCCCCGTTTGCAGTCTGGCGAGACCCGCGCCATCTGCCATCCGTCCACACAACGGCTTTTTGAGGGACTGCGGATACCAGTGACAGTGTAGCATGAAATATTTATCAGTTCTTATAATTGAGTGTCGGTGTGATTCCGTTCCCAAAGAAAAAAAACGGTGAAGCGCGAAAGACGGGAACGAAGTGGATCCGTCGAAACTTCCGTCGAAACACCACACCTCACCTCACATGTTGGTTGGCCCTGGGACGACAGGGAATCCCGGTCACCGAACCAGCATCGCGGGAATCATTTTGACGTCACACGTCTCTGTGATATTTGCCGTAGCTGCCGGTTGGTTTATCGGAGTGTGTATGTGGATGGCATTTTCCACGCTACTTTGCATCGGACGAGCGCAACCTGACGAGTCCCTGCCCACACTCATACTATTCG--CGTGAAAAACGGTAGAGCGAATCCTTCCGTTTTCAATTAGGACTGTGACATTTGTTTCGAAGTTTCTTGTGCGCTCGTGTGTGTGTGTGTGTG--------------------TGTGTGTGTAGTGCTTTTTGGAACAGGAAAGGCAAAAACCATGATGCGACGTCGTTATGACAAACGCTTCAGATGATCGGATTGTGGTTTGCTGGAAGGATTATCTTGCAAAGCGGTTGAAGGATTCATAGCAATCCGAGCACAA
>AR0016-C
CCTTTCTTCYARCCAYCTTTTTTCWAATCTWTTTGCCATTTTTGCATTTTTTTATAATCGGATTAGATGWACTAAASCCGAAATTAATAAGAATTYCGCTTCGGAAGRTATTACGSCAGCCATCATTAGRAGGGAGAGAAAACAGTAAAACAATTTCCCGCGGTCAATGAGTACTTCAGATACACCATTGAAAGCTGAAAGCTCATCAGCGAGAACGGGGCTCAAATCTACGACGACTATGATGATAAAGCTATTTTCTGCCAATTCTGCAACTTTCGCAAAAAAR--RAAAAAAWGACTCAAGAGC-----GTTGYGACAACTGTGTGCGAAAGAGGATGATTTCGGAAAAGGTTGCACACACATACACACACGG--GCAAACACACTCAGTGCACATGGTGGACGTAAATGGGAATGCTATTTTTATCTATTAGAAGCATGAATTATTGATGAAACATGCTGATAATCTTTCTCCCGGCCCCGGCATTGCCCCGTTTGCAGTCCGGCGAGACCCGCGCCATCTGCCATCCGTCCACACAACGGCTTTTTGAGGGACTGCGGATACCAGTGACAGTGTAGCATGAAATATTTATCAGTTCTTATAATTGAGTGTCGGTGTGATTCCGTTCCCAAARAAAAAAAACGGTGAAGCGCGAAAGACGGGAACGAAGTGGATCCGTCGAAACTTCCGTCGAAACACCACACCTCACCTCACATGTTGGTTGGCCCTGGGACGACAGGGAATCCCGGTCACCGAACCAGCATCGCGGGAATCATTTTGACGTCACACGTCTCTGTGATATTTGCCGTAGCTGCCGGTTGGTTTATCGGAGTGTGTATGTGGATGGCATTTTCCACGCTACTTTSMATCGGACGAGCKCAACCTGACGAGTCCCTGCCCACACTCATACTATTCG--CGTGAAAAACGGTRGAGCGAATCCTTCCGTTTTCAATTAGGACTGTGACATTTGTTTCGAMGTTTCTTGTGCGCTCGTGTGTGTGTGTGTGTG--------------------TGTGTGTGTAGTGCTTTTTGGAACAGGAAAGGCAAAAACCATGATGCGACGTCGTTWTGACARACGCTTCAGATGATCGGATTGTGGTTTGCTGGAAGGATTATCTTGCAAAGCGGTTGAAGGATTCATAGCAATCCGAGCACAA
>AR0017-C
CCTTTCTTCCAGCCACCTTTTTTCTAATCTTTTTGCCATTTTTGCATTTTTTTATAATCGGATTAGATGAACTAAAGCCGAAATTAGTAAGAATTCCGCTTCGGAAGGTATTACGGCAGCCATCATTAGGAGGGAGAGAAAACAGTAAAACAATTTCCCGTGGTCAATGAGTACTTCAGATACACCATCGAAGGCTGAAAGCTCATCAGCGAGAACGGGGCTCAAATCTACGACGACTATGATGATAAAGCTATTTTCTGCCAATTCTGCAACTTTCGCAAAAAAA--GAAAAAATGACTCAAGAGC-----GTTGTGACAACTGTGTGCGAAAGAGGATGATTTCGGAAAAGGTTGCACACACATACACACACGG--GCAAACACACTCAGTGCACATGGTGGACGTAAATGGGAATGCTATTTTTATCTATTAGAAGCATGAATTATTGATGAAACATGCTGATAATCTTTCTCCCGGCCCCGGCATTGCCCCGTTTGCAGTCTGGCGAGACCCGCGCCATCTGCCATCCGTCCACACAACGGCTTTTTGAGGGACTGCGGATACCAGTGACAGTGTAGCATGAAATATTTATCAGTTCTTATAATTGAGTGTCGGTGTGATTCCGTTCCCAAAGAAAAAAAACGGTGAAGCGCGAAAGACGGGAACGAAGTGGATCCGTCGAAACTTCCGTCGAAACACCACACCTCACCTCACATGTTGGTTGGCCCTGGGACGACAGGGAATCCCGGTCACCGAACCAGCATCGCGGGAATCATTTTGACGTCACACGTCTCTGTGATATTTGCCGTAGCTGCCGGTTGGTTTATCGGAGTGTGTATGTGGATGGCATTTTCCACGCTACTTTGCATCGGACGAGCGCAACCTGACGAGTCCCTGCCCACACTCATACTATTCG--CGTGAAAAACGGTRGAGCGAATCCTTCCGTTTTCAATTAGGACTGTGACATTTGTTTCGAAGTTTCTTGTGCGCTCGTGTGTGTGTGTGTGTG--------------------TGTGTGTGTAGTGCTTTTTGGAACAGGAAAGGCAAAAACCATGATGCGACGTCGTTATGACAAACGCTTCAGATGATCGGATTGTGGTTTGCTGGAAGGATTATCTTGCAAAGCGGTTGAAGGATTCATAGCAATCCGAGCACAA
>AR0018-C
CCTTTCTTCCAGCCACCTTTTTTCTAATCTTTTTGCCATTTTTGCATTTTTTTATAATCGGATTAGATGAACTAAACCCGAAATTAATAAGAATTCCGCTTCGGAAGATATTACGGCAGCCATCATTAGGAGGGAGAGAAAACAGTAAAACAATTTCCCGCGGTCAATGAGTACTTCAGATACACCATYGAAAGCTGAAAGCTCATCAGCGAGAACGGGGCTCAAATCTACGACGACTATGATGATAAAGCTATTTTCTGCCAATTCTGCAACTTTCGCAAAAAAR--RAARAAAWGACTCAAGAGC-----GTTGYGACAACTGTGTGCGAAAGAGGATGATTTCGGAAAAGGTTGCACACACATACACACACGG--GCAAACACACTCAGTGCACATGGTGGACGTAAATGGGAATGCTATTTTTATCTATTAGAAGCATGAATTATTGATGAAACATGCTGATAATCTTTCTCCCGGCCCCGGCATTGCCCCGTTTGCAGTCCGGCGAGACCCGCGCCATCTGCCATCCGTCCACACAACGGCTTTTTGAGGGACTGCGGATACCAGTGACAGTGTAGCATGAAATATTTATCAGTTCTTATAATTGAGYGTCGGTGTGATTCCGTTSCCAAAGAAAAAAAACGGTGAAGCGCGAAAGACGGGAACGAAGTGGATCCGTCGAAACTTCCGTCGAAACACCACACCTCACCTCACAYGTTGGTTGGCCCWGGGACGACWGGGAATCSCGGTCACCGAACCAGCATCGCGGGAATCATTTTGACGTCACAMGTCTCTGTGATATTTGCYGTAGCTGCCGGTTGGTTTATCGGAGTGTGTRTGTGGATGGCATTTTCCACGCTACTTTGCATCGGACGAGCGCAACCTGACKAGTCCCTGCCCACACTCATACTATTCG--CGTGAAAAACGGTRGAGCGAATCCTTCCGTTTTCAATTAGGACYGTGACATTTGTTTCGAMGTTTCTTGTGCGCTCGTGTGTGTGTGTGTGTG--------------------TGTGTGTGYWGTGCTTTTTGGAACAGGAAAGGCAAAAACCATGATGCGACGTCGTTTTGACAAACGCTTCAGATGATCGGATTGTGGTTTGCTGGAAGGATTATCTTGCAAAGCGGTTGAAGGATTCATAGCAATCCGAGCACAA
>AR0019-C
CCTTTCTTCCAGCCACCTTTTTTCTAATCTTTTTGCCATTTTTGCATTTTTTTATAATCGGATTAGATGAACTAAAGCCGAAATTAGTAAGAATTCCGCTTCGGAAGGTATTACGGCAGCCATCATTAGGAGGGAGAGAAAACAGTAAAACAATTTCCCGYGGTCAATGAGTACTTCAGATACACCATYGAARGCTGAAAGCTCATCAGCGAGAACGGGGCTCAAATCTACGACGACTATGATGATAAAGCTATTTTCTGCCAATTCTGCAACTTTCGCAAAAAAA--GAAAAAAWGACTCAAGAGC-----GTTGTGACAACTGTGTGCGAAAGAGGATGATTTCGGAAAAGGTTGCACACACATACACACACGG--GCAAACACACTCAGTGCACATGGTGGACGTAAATGGGAATGCTATTTTTATCTATTAGAAGCATGAATTATTGATGAAACATGCTGATAATCTTTCTCCCRRCCCCGRCATTGCCCCGTTTGCAGTCCGGCGAGACCCGCGCCATCTGCCATCCGTCCACACAACGGCTTTTTGAGGGACTGCGGATACCAGTGACAGTGTAGCATGAAATATTTATCAGTTCTTATAATTGAGTGTCGGTGTGATTCCGTTCCCAAARAAAAAAAACGRTGAAGCGCGAAAGACGGGAACGAAGTGGATCCGWCGAAACTTCCGTCGAAACACCACACCTCACCTCACAYGTTGGTTGGCCCWGGGACGACAGGGAATCSCGGTCACCGAACCAGCATCGCGGGAATCATTTTGACGTCACACGTCTCTGTGATATTTGCCGTAGCTGCCGGTTGGTTTATCGGAGTGTGTATGTGGATGGCATTTTCCACGCTACTTTGCATCGGACGAGCGCAACCTGACGAGTCCCTGCCCACACTCATACTATTCG--CGTGAAAAACGGTAGAGCGAATCCTTCCGTTTTCAATTAGGACYGTGACATTTKTTTCGAMGTTTCTTGTGCGCTCGTGTGTGTGTGTGTGTG--------------------TGTGTGTGTRGTGCTTTTTGGAACAGGAAAGGCAAAAACCATGATGCGACGTCGTTATGACAAACGCTTCAGATGATCGGATTGTGGTTTGCTGGAAGGATTATCTTGCAAAGCGGTTGAAGGATTCATAGCAATCCGAGCACAA
>AR0020-C
CCTTTCTTCCAGCCACCTTTTTTCTAATCTTTTTGCCATTTTTGCATTTTTTTATAATCGGATTAGATGAACTAAASCCGAAATTAATAAGAATTYCRCTTCGGAAGRTATTACRSCAGYCATCATTAGGAGGGAGAGAAAACAGTAAAACAATTTCCCGCGGTCAATGAGTACTTSAGATACACCATYGAARGCTGAAAGCTCATCAGCGAGAACGGGGCTCAAATCTACGACGACTATGATGATAAAGCTATTTTCTGCCAATTCTGCAACTTTCGCAAAAAAA--GAAAAAAWGACTCAAGAGC-----GTTGYGACAACTGTGTGCGAAAGAGGATGATTTCGGAAAAGGTTGCACACACATACACACACGG--GYAAACACACTCAGTGCACATGGTGGACGTAAATGGGAATGCTATTTTTATCTATTAGAAGCATGAATTATTGATGAAACATGCTGATAATCTTTCTCCCGGCCCCGGCATTGCCCCGTTTGCAGTCCGGCGAGACCCGCGCCATCTGCCATCCGTCCACACAACGGCTTTTTGAGGGACTGCGGATRCCAGTGACAGTGTAGCATGAAATATTTATCAGTTCTTATAATTGAGTGTCGGTGTGATTCCGTTCCCAAAGAAAAAAAACRGTGAAGCGCGAAAGACGGGAACGAAGTGGATCCGTCGAAACTTCCGTCGAAACACCACACCTCACCTCACATGTTGGTTGGCCCTGGGACGACAGGGAATCCCGGTCACCGAACCAGCATCGCGGGAATCATTTTGACGTCACACGTCTCTGTGATATTTGCCGTAGCTGCCGGTTGGTTTATCGGAGTGTGTATGTGGATGGCATTTTCCACGCTACTTTGCATCGGACGAGCGCAACCTGACGAGTCCCTGCCCACACTCATACTATTCG--CGTGAAAAACGGTRGAGCGAATCCTTCCGTTTTCAATTAGGACTGTGACATTTGTTTCGAAGTTTCTTGTGCGCTCGTGTGTGTGTGTGTGTG--------------------TGTGTGTGTAGTGCTTTTTGGAACAGGAAAGGCAAAAACCATGATGCGACGTCGTTWTGACAAACGCTTCAGATGATCGGATTGTGGTTTGCTGGAAGGATTATCTTGCAAAGCGGTTGAAGGATTCATAGCAATCCGAGCACAA
>AR0021-C
CCTTTCTTCCAGCCACCTTTTTTCTAATCTTTTTGCCATTTTTGCATTTTTTTATAATCGGATTAGATGAACTAAAGCCGAAATTARTAAGAATTYCRCTTCGGAAGGTATTACRSCAGYCATCATTAGGAGGGAGAGAAAACAGTAAAACAATTTCCCGYGGTCAATGAGTACTTSAGATACACCATCGAAGGCTGAAAGCTCATCAGCGAGAACGGGGCTCAAATCTACGACGACTATGATGATAAAGCTATTTTCTGCCAATTCTGCAACTTTCGCAAAAAAA--GAAAAAATGACTCAAGAGC-----GTTGYGACAACTGTGTGCGAAAGAGGATGATTTCGGAAAAGGTTGCACACACATAYACACACGG--GYAAACACACTCAGTGCACATGGTGGACGTAAATGGGAATGCTATTTTTATCTATTAGAAGCATGAATTATTGATGAAACATGCTGATAATCTTTCTCCCGGCCCCGGCATTGCCCCGTTTGCAGTCYGGCGAGACCCGCGCCATCTGCCATCCGTCCACACAACGGCTTTTTGAGGGACTGCGGATRCCAGTGACAGTGTAGCATGAAATATTTATCAGTTCTTATAATTGAGTGTCGGTGTGATTCCGTTCCCAAARAAAAAAAACRGTGAAGCGCGAAAGACGGGAACGAAGTGGATCCGTCGAAACTTCCGTCGAAACACCACACCTCACCTCACATGTTGGTTGGCCCTGGGACGACAGGGAATCCCGGTCACCGAACCAGCATCGCGGGAATCATTTTGACGTCACACGTCTCTGTGATATTTGCCGTAGCTGCCGGTTGGTTTATCGGAGTGTGTATGTGGATGGCATTTTCCACGCTACTTTGCATCGGACGAGCGCAACCTGACGAGTCCCTGCCCACACTCATACTATTCG--CGTGAAAAACGGTAGAGCGAATCCTTCCGTTTTCAATTAGGACTGTGACATTTGTTTCGAMGTTTCTTGTGCGCTCGTGTGTGTGTGTGTGTG--------------------TGTGTGTGTAGTGCTTTTTGGAACAGGAAAGGCAAAAACCATGATGCGACGTCGTTATGACAAACGCTTCAGATGATCGGATTGTGGTTTGCTGGAAGGATTATCTTGCAAAGCGGTTGAAGGATTCATAGCAATCCGAGCACAA
>AR0022-C
CCTTTCTTCCAGCCACCTTTTTTCTAATCTTTTTGCCATTTTTGCATTTTTTTATAATCGGATTAGATGAACTAAAGCCGAAATTAGTAAGAATTCCGCTTCGGAAGGTATTACGGCAGCCATCATTAGGAGGGAGAGAAAACAGTAAAACAATTTCCCGTGGTCAATGAGTACTTCAGATACACCATCGAAGGCTGAAAGCTCATCAGCGAGAACGGGGCTCAAATCTACGACGACTATGATGATAAAGCTATTTTCTGCCAATTCTGCAACTTTCGCAAAAAAA--GAAAAAATGACTCAAGAGC-----GTTGTGACAACTGTGTGCGAAAGAGGATGATTTCGGAAAAGGTTGCACACACATACACACACGG--GCAAACACACTCAGTGCACATGGTGGACGTAAATGGGAATGCTATTTTTATCTATTAGAAGCATGAATTATTGATGAAACATGCTGATAATCTTTCTCCCAGCCCCGACATTGCCCCGTTTGCAGTCCGGCGAGACCCGCGCCATCTGCCATCCGTCCACACAACGGCTTTTTGAGGGACTGCGGATACCAGTGACAGTGTAGCATGAAATATTTATCAGTTCTTATAATTGAGTGTCGGTGTGATTCCGTTCCCAAAGAAAAAAAACGGTGAAGCGCGAAAGACGGGAACGAAGTGGATCCGTCGAAACTTCCGTCGAAACACCACACCTCACCTCACATGTTGGTTGGCCCTGGGACGACAGGGAATCCCGGTCACCGAACCAGCATCGCGGGAATCATTTTGACGTCACACGTCTCTGTGATATTTGCCGTAGCTGCCGGTTGGTTTATCGGAGTGTGTATGTGGATGGCATTTTCCACGCTACTTTGCATCGGACGAGCGCAACCTGACGAGTCCCTGCCCACACTCATACTATTCG--CGTGAAAAACGGTAGAGCGAATCCTTCCGTTTTCAATTAGGACTGTGACATTTGTTTCGAAGTTTCTTGTGCGCTCGTGTGTGTGTGTGTGTG--------------------TGTGTGTGTAGTGCTTTTTGGAACAGGAAAGGCAAAAACCATGATGCGACGTCGTTATGACTGACGCTTCAGATGATCGGATTGTGGTTTGCTGGAAGGATTATCTTGCAAAGCGGTTGAAGGATTCATAGCAATCCGAGCACAA
>AR0023-C
CCTTTCTTCCAGCCACCTTTTTTCTAATCTTTTTGCCATTTTTGCATTTTTTTATAATCGGATTAGATGAACTAAAGCCGAAATTAGTAAGAATTCCGCTTCGGAAGGTATTACGGCAGCCATCATTAGGAGGGAGAGAAAACAGTAAAACAATTTCCCGTGGTCAATGAGTACTTCAGATACACCATCGAAGGCTGAAAGCTCATCAGCGAGAACGGGGCTCAAATCTACGACGACTATGATGATAAAGCTATTTTCTGCCAATTCTGCAACTTTCGCAAAAAAA--GAAAAAATGACTCAAGAGC-----GTTGTGACAACTGTGTGCGAAAGAGGATGATTTCGGAAAAGGTTGCACACACATACACACACGG--GCAAACACACTCAGTGCACATGGTGGACGTAAATGGGAATGCTATTTTTATCTATTAGAAGCATGAATTATTGATGAAACATGCTGATAATCTTTCTCCCRGCCCCGRCATTGCCCCGTTTGCAGTCYGGCGAGACCCGCGCCATCTGCCATCCGTCCACACAACGGCTTTTTGAGGGACTGCGGATACCAGTGACAGTGTAGCATGAAATATTTATCAGTTCTTATAATTGAGTGTCGGTGTGATTCCGTTCCCAAAGAAAAAAAACGGTGAAGCGCGAAAGACGGGAACGAAGTGGATCCGTCGAAACTTCCGTCGAAACACCACACCTCACCTCACATGTTGGTTGGCCCTGGGACGACAGGGAATCCCGGTCACCGAACCAGCATCGCGGGAATCATTTTGACGTCACACGTCTCTGTGATATTTGCCGTAGCTGCCGGTTGGTTTATCGGAGTGTGTATGTGGATGGCATTTTCCACGCTACTTTGCATCGGACGAGCGCAACCTGACGAGTCCCTGCCCACACTCATACTATTCG--CGTGAAAAACGGTAGAGCGAATCCTTCCGTTTTCAATTAGGACTGTGACATTTGTTTCGAAGTTTCTTGTGCGCTCGTGTGTGTGTGTGTGTG--------------------TGTGTGTGTAGTGCTTTTTGGAACAGGAAAGGCAAAAACCATGATGCGACGTCGTTATGACTGACGCTTCAGATGATCGGATTGTGGTTTGCTGGAAGGATTATCTTGCAAAGCGGTTGAAGGATTCATAGCAATCCGAGCACAA
>AR0024-C
CCTTTCTTCCAGCCACCTTTTTTCTAATCTTTTTGCCATTTTTGCATTTTTTTATAATCGGATTAGATGWACTAAAGCCGAAATTAATAAGAATTTCRCTTCGGAAGGTATTACRCCAGYCATCATTAGRAGGGAGAGAAAACAGTAAAACAATTTCCCGCGGTCAATGAGTACTTSAGATACACCATYGAARGCTGAAAGCTCATCAGCGAGAACGGGGCTCAAATCTACGACGACTATGATGATAAAGCTATTTTCTGCCAATTCTGCAACTTTCGCAAAAAAR--GAAAAAATGACTCAAGAGC-----GTTGCGACAACTGTGTGCGAAAGAGGATGATTTCGGAAAAGGTTGCACACACATACACACACGG--GYAAACACACTCAGTGCACATGGTGGACGTAAATGGGAATGCTATTTTTATCTATTAGAAGCATGAATTATTGATGAAACATGCTGATAATCTTTCTCCCGGCCCCGGCATTGCCCCGTTTGCAGTCCGGCGAGACCCGCGCCATCTGCCATCCGTCCACACAACGGCTTTTTGAGGGACTGCGGATRCCAGTGACAGTGTAGCATGAAATATTTATCAGTTCTTATAATTGAGTGTCGGTGTGATTCCGTTCCCAAARAAAAAAAACRGTGAAGCGCGAAAGACGGGAACGAAGTGGATCCGTCGAAACTTCCGTCGAAACACCACACCTCACCTCACATGTTGGTTGGCCCTGGGACGACAGGGAATCCCGGTCACCGAACCAGCATCGCGGGAATCATTTTGACGTCACACGTCTCTGTGATATTTGCCGTAGCTGCCGGTTGGTTTATCGGAGTGTGTATGTGGATGGCATTTTCCACGCTACTTTSMATCGGACGAGCKCAACCTGACGAGTCCCTGCCCACACTCATACTATTCG--CGTGAAAAACGGTAGAGCGAATCCTTCCGTTTTCAATTAGGACTGTGACATTTGTTTCGACGTTTCTTGTGCGCTCGTGTGTGTGTGTGTGTG--------------------TGTGTGTGTAGTGCTTTTTGGAACAGGAAAGGCAAAAACCATGATGCGACGTCGTTWTGACAAACGCTTCAGATGATCGGATTGTGGTTTGCTGGAAGGATTATCTTGCAAAGCGGTTGAAGGATTCATAGCAATCCGAGCACAA
>AR0026-C
CCTTTCTTCCAGCCACCTTTTTTCTAATCTTTTTGCCATTTTTGCATTTTTTTATAATCGGATTAGATGAACTAAASCCGAAATTARTAAGAATTCCGCTTCGGAAGRTATTACGGCAGCCATCATTAGGAGGGAGAGAAAACAGTAAAACAATTTCCCGYGGTCAATGAGTACTTCAGATACACCATCGAARGCTGAAAGCTCATCAGCGAGAACGGGGCTCAAATCTACGACGACTATGATGATAAAGCTATTTTCTGCCAATTCTGCAACTTTCGCAAAAAAR--GAAAAAATGACTCAAGAGC-----GTTGYGACAACTGTGTGCGAAAGAGGATGATTTCGGAAAAGGTTGCACACACATACAYACACGG--GCAAACACACTCAGTGCACATGGTGGACGTAAATGGGAATGCTATTTTTATCTATTAGAAGCATGAATTATTGATGAAACATGCTGATAATCTTTCTCCCGGCCCCGGCATTGCCCCGTTTGCAGTCYGGCGAGACCCGCGCCATCTGCCATCCGTCCACACAACGGCTTTTTGAGGGACTGCGGATACCAGTGACAGTGTAGCATGAAATATTTATCAGTTCTTATAATTGAGYGTCGGTGTGATTCCGTTSCCAAAGAAAAAAAACGGTGAAGCGCGAAAGACGGGAACGAAGTGGATCCGTCGAAACTTCYGTCGAAACACCACACCTCACCTCACAYGTTGGTTGGCCCWGGGACGACWGGGAATCSCGGTCACCGAACCAGCATCGCGGGAATCATTTTGACGTCACAMGTCTCTGTGATATTTGCYGTAGCTGCCGGTTGGTTTATCGGAGTGTGTRTGTGGATGGCATTTTCCACGCTACTTTGCATCGGACGAGCGCAACCTGACKAGTCCCTGCCCACACTCATACTATTCG--CGTGAAAAACGGTAGAGCGAATCCTTCCGTTTTCAATTAGGACYGTGACATTTGTTTCGAMGTTTCTTGTGCGCTCGTGTGTGTGTGTGTGTG--------------------TGTGTGTGTAGTGCTTTTTGGAACAGGAAAGGCAAAAACCATGATGCGACGTCGTTWTGACAAACGCTTCAGATGATCGGATTGTGGTTTGCTGGAAGGATTATCTTGCAAAGCGGTTGAAGGATTCATAGCAATCCGAGCACAA
>AR0027-C
CCTTTCTTCCAGCCACCTTTTTTCTAATCTTTTTGCCATTTTTGCATTTTTTTATAATCGGATTAGATGAACTAAASCCGAAATTARTAAGAATTCCGCTTCGGAAGRTATTACGGCAGCCATCATTAGGAGGGAGAGAAAACAGTAAAACAATTTCCCGYGGTCAATGAGTACTTCAGATACACCATCGAARGCTGAAAGCTCATCAGCGAGAACGGGGCTCAAATCTACGACGACTATGATGATAAAGCTATTTTCTGCCAATTCTGCAACTTTCGCAAAAAAR--GAAAAAATGACTCAAGAGC-----GTTGYGACAACTGTGTGCGAAAGAGGATGATTTCGGAAAAGGTTGCACACACATACACACACGG--GCAAACACACTCAGTGCACATGGTGGACGTAAATGGGAATGCTATTTTTATCTATTAGAAGCATGAATTATTGATGAAACATGCTGATAATCTTTCTCCCGGCCCCGGCATTGCCCCGTTTGCAGTCYGGCGAGACCCGCGCCATCTGCCATCCGTCCACACAACGGCTTTTTGAGGGACTGCGGATACCAGTGACAGTGTAGCATGAAATATTTATCAGTTCTTATAATTGAGYGTCGGTGTGATTCCGTTSCCAAAGAAAAAAAACGGTGAAGCGCGAAAGACGGGAACGAAGTGGATCCGTCGAAACTTCYGTCGAAACACCACACCTCACCTCACAYGTTGGTTGGCCCWGGGACGACWGGGAATCSCGGTCACCGAACCAGCATCGCGGGAATCATTTTGACGTCACAMGTCTCTGTGATATTTGCYGTAGCTGCCGGTTGGTTTATCGGAGTGTGTRTGTGGATGGCATTTTCCACGCTACTTTGCATCGGACGAGCGCAACCTGACKAGTCCCTGCCCACACTCATACTATTCG--CGTGAAAAACGGTAGAGCGAATCCTTCCGTTTTCAATTAGGACYGTGACATTTGTTTCGAMGTTTCTTGTGCGCTCGTGTGTGTGTGTGTGTG--------------------TGTGTGTGTAGTGCTTTTTGGAACAGGAAAGGCAAAAACCATGATGCGACGTCGTTWTGACAAACGCTTCAGATGATCGGATTGTGGTTTGCTGGAAGGATTATCTTGCAAAGCGGTTGAAGGATTCATAGCAATCCGAGCACAA
>AR0034-C
CCTTTCTTCCAGCCACCTTTTTTCTAATCTTTTTGCCATTTTTGCATTTTTTTATAATCGGATTAGATGAACTAAAGCCGAAATTAGTAAGAATTCCGCTTCGGAAGGTATTACGGCAGCCATCATTAGGAGGGAGAGAAAACAGTAAAACAATTTCCCGTGGTCAATGAGTACTTCAGATACACCATCGAAGGCTGAAAGCTCATCAGCGAGAACGGGGCTCAAATCTACGACGACTATGATGATAAAGCTATTTTCTGCCAATTCTGCAACTTTCGCAAAAAAA--GAAAAAATGACTCAAGAGC-----GTTGTGACAACTGTGTGCGAAAGAGGATGATTTCGGAAAAGGTTGCACACACATACAYACACGG--GCAAACACACTCAGTGCACATGGTGGACGTAAATGGGAATGCTATTTTTATCTATTAGAAGCATGAATTATTGATGAAACATGCTGATAATCTTTCTCCCRGCCCCGRCATTGCCCCGTTTGCAGTCYGGCGAGACCCGCGCCATCTGCCATCCGTCCACACAACGGCTTTTTGAGGGACTGCGGATACCAGTGACAGTGTAGCATGAAATATTTATCAGTTCTTATAATTGAGTGTCGGTGTGATTCCGTTCCCAAAGAAAAAAAACGGTGAAGCGCGAAAGACGGGAACGAAGTGGATCCGTCGAAACTTCCGTCGAAACACCACACCTCACCTCACATGTTGGTTGGCCCTGGGACGACAGGGAATCCCGGTCACCGAACCAGCATCGCGGGAATCATTTTGACGTCACACGTCTCTGTGATATTTGCCGTAGCTGCCGGTTGGTTTATCGGAGTGTGTATGTGGATGGCATTTTCCACGCTACTTTGCATCGGACGAGCGCAACCTGACGAGTCCCTGCCCACACTCATACTATTCG--CGTGAAAAACGGTAGAGCGAATCCTTCCGTTTTCAATTAGGACTGTGACATTTGTTTCGAAGTTTCTTGTGCGCTCGTGTGTGTGTGTGTGTG--------------------TGTGTGTGTAGTGCTTTTTGGAACAGGAAAGGCAAAAACCATGATGCGACGTCGTTATGACAAACGCTTCAGATGATCGGATTGTGGTTTGCTGGAAGGATTATCTTGCAAAGCGGTTGAAGGATTCATAGCAATCCGAGCACAA
>AR0035-C
CCTTTCTTCCAGCCACCTTTTTTCTAATCTTTTTGCCATTTTTGCATTTTTTTATAATCGGATTAGATGAACTAAAGCCGAAATTARTAAGAATTYCRCTTCGGAAGGTATTACRSCAGYCATCATTAGGAGGGAGAGAAAACAGTAAAACAATTTCCCGYGGTCAATGAGTACTTSAGATACACCATCGAAGGCTGAAAGCTCATCAGCGAGAACGGGGCTCAAATCTACGACGACTATGATGATAAAGCTATTTTCTGCCAATTCTGCAACTTTCGCAAAAAAA--GAAAAAATGACTCAAGAGC-----GTTGYGACAACTGTGTGCGAAAGAGGATGATTTCGGAAAAGGTTGCACACACATACACACACGG--GYAAACACACTCAGTGCACATGGTGGACGTAAATGGGAATGCTATTTTTATCTATTAGAAGCATGAATTATTGATGAAACATGCTGATAATCTTTCTCCCGGCCCCGGCATTGCCCCGTTTGCAGTCYGGCGAGACCCGCGCCATCTGCCATCCGTCCACACAACGGCTTTTTGAGGGACTGCGGATRCCAGTGACAGTGTAGCATGAAATATTTATCAGTTCTTATAATTGAGTGTCGGTGTGATTCCGTTCCCAAARAAAAAAAACRGTGAAGCGCGAAAGACGGGAACGAAGTGGATCCGTCGAAACTTCCGTCGAAACACCACACCTCACCTCACATGTTGGTTGGCCCTGGGACGACAGGGAATCCCGGTCACCGAACCAGCATCGCGGGAATCATTTTGACGTCACACGTCTCTGTGATATTTGCCGTAGCTGCCGGTTGGTTTATCGGAGTGTGTATGTGGATGGCATTTTCCACGCTACTTTGCATCGGACGAGCGCAACCTGACGAGTCCCTGCCCACACTCATACTATTCG--CGTGAAAAACGGTAGAGCGAATCCTTCCGTTTTCAATTAGGACTGTGACATTTGTTTCGACGTTTCTTGTGCGCTCGTGTGTGTGTGTGTGTG--------------------TGTGTGTGTAGTGCTTTTTGGAACAGGAAAGGCAAAAACCATGATGCGACGTCGTTATGACAAACGCTTCAGATGATCGGATTGTGGTTTGCTGGAAGGATTATCTTGCAAAGCGGTTGAAGGATTCATAGCAATCCGAGCACAA
>AR0036-C
CCTTTCTTCCAGCCACCTTTTTTCTAATCTTTTTGCCATTTTTGCATTTTTTTATAATCGGATTAGATGAACTAAAGCCGAAATTAGTAAGAATTCCGCTTCGGAAGGTATTACGGCAGCCATCATTAGGAGGGAGAGAAAACAGTAAAACAATTTCCCGTGGTCAATGAGTACTTCAGATACACCATCGAAGGCTGAAAGCTCATCAGCGAGAACGGGGCTCAAATCTACGACGACTATGATGATAAAGCTATTTTCTGCCAATTCTGCAACTTTCGCAAAAAAA--GAAAAAATGACTCAAGAGC-----GTTGTGACAACTGTGTGCGAAAGAGGATGATTTCGGAAAAGGTTGCACACACATACACACACGG--GCAAACACACTCAGTGCACATGGTGGACGTAAATGGGAATGCTATTTTTATCTATTAGAAGCATGAATTATTGATGAAACATGCTGATAATCTTTCTCCCGGCCCCGGCATTGCCCCGTTTGCAGTCTGGCGAGACCCGCGCCATCTGCCATCCGTCCACACAACGGCTTTTTGAGGGACTGCGGATACCAGTGACAGTGTAGCATGAAATATTTATCAGTTCTTATAATTGAGTGTCGGTGTGATTCCGTTCCCAAAGAAAAAAAACGGTGAAGCGCGAAAGACGGGAACGAAGTGGATCCGTCGAAACTTCCGTCGAAACACCACACCTCACCTCACATGTTGGTTGGCCCTGGGACGACAGGGAATCCCGGTCACCGAACCAGCATCGCGGGAATCATTTTGACGTCACACGTCTCTGTGATATTTGCCGTAGCTGCCGGTTGGTTTATCGGAGTGTGTATGTGGATGGCATTTTCCACGCTACTTTGCATCGGACGAGCGCAACCTGACGAGTCCCTGCCCACACTCATACTATTCG--CGTGAAAAACGGTAGAGCGAATCCTTCCGTTTTCAATTAGGACTGTGACATTTGTTTCGAAGTTTCTTGTGCGCTCGTGTGTGTGTGTGTGTG--------------------TGTGTGTGTAGTGCTTTTTGGAACAGGAAAGGCAAAAACCATGATGCGACGTCGTTATGACAAACGCTTCAGATGATCGGATTGTGGTTTGCTGGAAGGATTATCTTGCAAAGCGGTTGAAGGATTCATAGCAATCCGAGCACAA
>AR0038-C
CCTTYCTTCCWGYCAYCTTTTTTCWAATCTWTTTGCCATTTTTGCATTTTTTTATAATCGGATTAGATGAACTAAAGCCGAAATTARTAAGAATTYCRCTTCGGAAGGTATTACRSCAGYCATCATTAGGAGGGAGAGAAAACAGTAAAACAATTTCCCGYGGTCAATGAGTACTTSAGATACACCATYGAARGCTGAAAGCTCATCAGCGAGAACGRGGCTCAAATCTACGACGACTATGATGATAAAGCTATTTTCTGCCAATTCTGCAACTTTCGCAAAAAAR--GAAAAAATGACTCAAGAGC-----GTTGCGACAACTGTGTGCGAAAGAGGATGATTTCGGAAAAGRTKGCACACACATACACACACGG--GYAAACACACTCAGTGCACATGGTGGACGTAAATGGGAATGCTATTTTTATCTATTAGAAGCATGAATTATTGATGAAACATGCTGATAATCTTTCTCCCGGCCCCGGCATTGCCCCGTTTGCAGTCCGGCGAGACCCGCGCCATCTGCCATCCGTCCACACAACGGCTTTTTGAGGGACTGCGGATRCCAGTGACAGTGTAGCATGAAATATTTATCAGTTCTTATAATTGAGTGTCGGTGTGATTCCGTTCCCAAARAAAAAAAACRGTGAAGCGCGAAAGACGGGAACGAAGTGGATCCGTCGAAACTTCCGTCGAAACACCACACCTCACCTCACATGTTGGTTGGCCCTGGGACGACAGGGAATCCCGGTCACCGAACCAGCATCGCGGGAATCATTTTGACGTCACACGTCTCTGTGATATTTGCCGTAGCTGCCGGTTGGTTTATCGGAGTGTGTRTGTGGATGGCATTTTCCACGCTACTTTGCATCGGACGAGCGCAACCTGACGAGTCCCTGCCCACACTCATACTATTCG--CGTGAAAAACGGTAGAGCGAATCCTTCCGTTTTCAATTAGGACTGTGACATTTGTTTCGACGTTTCTTGTGCGCTCGTGTGTGTGTGTRTGTG--------------------TGTGTGTGTAGTGCTTTTTGGAACAGGAAAGGCAAAAACCATGATGCGACGTCGTTWTGACAAACGCTTCAGATGATCGGATTGTGGTTTGCTGGAAGGATTATCTTGCAAAGCGGTTGAAGGATTCATAGCAATCCGAGCACAA
>AR0040-C
CCTTTCTTCCAGCCACCTTTTTTCTAATCTTTTTGCCATTTTTGCATTTTTTTATAATCGGATTAGATGAACTAAAGCCGAAATTAGTAAGAATTCCGCTTCGGAAGGTATTACGGCAGCCATCATTAGGAGGGAGAGAAAACAGTAAAACAATTTCCCGTGGTCAATGAGTACTTCAGATACACCATCGAAGGCTGAAAGCTCATCAGCGAGAACGGGGCTCAAATCTACGACGACTATGATGATAAAGCTATTTTCTGCCAATTCTGCAACTTTCGCAAAAAAA--GAAAAAATGACTCAAGAGC-----RWTGYGACAACTGTGTGCGAAAGAGGATGATTTCGGAAAAGGTTGCACACACATACACACACGG--GCAAACACACTCAGTGCACATGGTGGACGTAAATGGGAATGCTATTTTTATCTATTAGAAGCATGAATTATTGATGAAACATGCTGATAATCTTTCTCCCGGCCCCGGCATTGCCCCGTTTGCAGTCTGGCGAGACCCGCGCCATCTGCCATCCGTCCACACAACGGCTTTTTGAGGGACTGCGGATACCAGTGACAGTGTAGCATGAAATATTTATCAGTTCTTATAATTGAGTGTCGGTGTGATTCCGTTCCCAAAGAAAAAAAACGGTGAAGCGCGAAAGACGGGAACGAAGTGGATCCGTCGAAACTTCCGTCGAAACACCACACCTCACCTCACATGTTGGTTGGCCCTGGGACGACAGGGAATCCCGGTCACCGAACCAGCATCGCGGGAATCATTTTGACGTCACACGTCTCTGTGATATTTGCCGTAGCTGCCGGTTGGTTTATCGGAGTGTGTATGTGGATGGCATTTTCCACGCTACTTTGCATCGGACGAGCGCAACCTGACGAGTCCCTGCCCACACTCATACTATTCG--CGTGAAAAACGGTAGAGCGAATCCTTCCGTTTTCAATTAGGACTGTGACATTTGTTTCGAAGTTTCTTGTGCGCTCGTGTGTGTGTGTGTGTG--------------------TGTGTGTGTAGTGCTTTTTGGAACAGGAAAGGCAAAAACCATGATGCGACGTCGTTATGACAAACGCTTCAGATGATCGGATTGTGGTTTGCTGGAAGGATTATCTTGCAAAGCGGTTGAAGGATTCATAGCAATCCGAGCACAA
>AR0042-C
CCTTTCTTCCAGCCACCTTTTTTCTAATCTTTTTGCCATTTTTGCATTTTTTTATAATCGGATTAGATGAACTAAAGCCGAAATTAGTAAGAATTCCGCTTCGGAAGGTATTACGGCAGCCATCATTAGGAGGGAGAGAAAACAGTAAAACAATTTCCCGTGGTCAATGAGTACTTCAGATACACCATCGAAGGCTGAAAGCTCATCAGCGAGAACGGGGCTCAAATCTACGACGACTATGATGATAAAGCTATTTTCTGCCAATTCTGCAACTTTCGCAAAAAAA--GAAAAAATGACTCAAGAGC-----GTTGTGACAACTGTGTGCGAAAGAGGATGATTTCGGAAAAGGTTGCACACACATACACAYACGG--GCAAACACACTCAGTGCACATGGTGGACGTAAATGGGAATGCTATTTTTATCTATTAGAAGCATGAATTATTGATGAAACATGCTGATAATCTTTCTCCCGGCCCCGGCATTGCCCCGTTTGCAGTCTGGCGAGACCCGCGCCATCTGCCATCCGTCCACACAACGGCTTTTTGAGGGACTGCGGATACCAGTGACAGTGTAGCATGAAATATTTATCAGTTCTTATAATTGAGTGTCGGTGTGATTCCGTTCCCAAARAAAAAAAACGGTGAAGCGCGAAAGACGGGAACGAAGTGGATCCGTCGAAACTTCCGTCGAAACACCACACCTCACCTCACATGTTGGTTGGCCCTGGGACGACAGGGAATCCCGGTCACCGAACCAGCATCGCGGGAATCATTTTGACGTCACACGTCTCTGTGATATTTGCCGTAGCTGCCGGTTGGTTTATCGGAGTGTGTATGTGGATGGCATTTTCCACGCTACTTTGCATCGGACGAGCGCAACCTGACGAGTCCCTGCCCACACTCATACTATTCG--CGTGAAAAACGGTAGAGCGAATCCTTCCGTTTTCAATTAGGACTGTGACATTTGTTTCGAAGTTTCTTGTGCGCTCGTGTGTGTGTGTGTGTG--------------------TGTGTGTGTAGTGCTTTTTGGAACAGGAAAGGCAAAAACCATGATGCGACGTCGTTATGACAAACGCTTCAGATGATCGGATTGTGGTTTGCTGGAAGGATTATCTTGCAAAGCGGTTGAAGGATTCATAGCAATCCGAGCACAA
>AR0043-C
CCTTTCTTCYARCCAYCTTTTTTCWAATCTWTTTGCCATTTTTGCATTTTTTTATAATCGGATTAGATGWACTAAAGCCGAAATTARTAAGAATTYCGCTTCGGAAGGTATTACGSCAGCCATCATTAGRAGGGAGAGAAAACAGTAAAACAATTTCCCGYGGTCAATGAGTACTTCAGATACACCATYGAARGCTGAAAGCTCATCAGCGAGAACGGGGCTCAAATCTACGACGACTATGATGATAAAGCTATTTTCTGCCAATTCTGCAACTTTCGCAAAAAAR--GAAAAAATGACTCAAGAGC-----GTTGYGACAACTGTGTGCGAAAGAGGATGATTTCGGAAAAGGTTGCACACACATACAYACACGG--GCAAACACACTCAGTGCACATGGTGGACGTAAATGGGAATGCTATTTTTATCTATTAGAAGCATGAATTATTGATGAAACATGCTGATAATCTTTCTCCCGGCCCCGGCATTGCCCCGTTTGCAGTCYGGCGAGACCCGCGCCATCTGCCATCCGTCCACACAACGGCTTTTTGAGGGACTGCGGATACCAGTGACAGTGTAGCATGAAATATTTATCAGTTCTTATAATTGAGTGTCGGTGTGATTCCGTTCCCAAAGAAAAAAAACGGTGAAGCGCGAAAGACGGGAACGAAGTGGATCCGTCGAAACTTCCGTCGAAACACCACACCTCACCTCACATGTTGGTTGGCCCTGGGACGACAGGGAATCCCGGTCACCGAACCAGCATCGCGGGAATCATTTTGACGTCACACGTCTCTGTGATATTTGCCGTAGCTGCCGGTTGGTTTATCGGAGTGTGTATGTGGATGGCATTTTCCACGCTACTTTSMATCGGACGAGCKCAACCTGACGAGTCCCTGCCCACACTCATACTATTCG--CGTGAAAAACGGTAGAGCGAATCCTTCCGTTTTCAATTAGGACTGTGACATTTGTTTCGAMGTTTCTTGTGCGCTCGTGTGTGTGTGTGTGTG--------------------TGTGTGTGTAGTGCTTTTTGGAACAGGAAAGGCAAAAACCATGATGCGACGTCGTTWTGACAAACGCTTCAGATGATCGGATTGTGGTTTGCTGGAAGGATTATCTTGCAAAGCGGTTGAAGGATTCATAGCAATCCGAGCACAA
>AR0044-C
CCTTTCTTCCAGCCACCTTTTTTCTAATCTTTTTGCCATTTTTGCATTTTTTTATAATCGGATTAGATGAACTAAAGCCGAAATTAGTAAGAATTCCGCTTCGGAAGGTATTACGGCAGCCATCATTAGGAGGGAGAGAAAACAGTAAAACAATTTCCCGTGGTCAATGAGTACTTCAGATACACCATCGAAGGCTGAAAGCTCATCAGCGAGAACGGGGCTCAAATCTACGACGACTATGATGATAAAGCTATTTTCTGCCAATTCTGCAACTTTCGCAAAAAAA--GAAAAAATGACTCAAGAGC-----GTTGTGACAACTGTGTGCGAAAGAGGATGATTTCGGAAAAGGTTGCACACACATACAYACACGG--GCAAACACACTCAGTGCACATGGTGGACGTAAATGGGAATGCTATTTTTATCTATTAGAAGCATGAATTATTGATGAAACATGCTGATAATCTTTCTCCCGGCCCCGGCATTGCCCCGTTTGCAGTCTGGCGAGACCCGCGCCATCTGCCATCCGTCCACACAACGGCTTTTTGAGGGACTGCGGATACCAGTGACAGTGTAGCATGAAATATTTATCAGTTCTTATAATTGAGTGTCGGTGTGATTCCGTTCCCAAAGAAAAAAAACGGTGAAGCGCGAAAGACGGGAACGAAGTGGATCCGTCGAAACTTCCGTCGAAACACCACACCTCACCTCACATGTTGGTTGGCCCTGGGACGACAGGGAATCCCGGTCACCGAACCAGCATCGCGGGAATCATTTTGACGTCACACGTCTCTGTGATATTTGCCGTAGCTGCCGGTTGGTTTATCGGAGTGTGTATGTGGATGGCATTTTCCACGCTACTTTGCATCGGACGAGCGCAACCTGACGAGTCCCTGCCCACACTCATACTATTCG--CGTGAAAAACGGTAGAGCGAATCCTTCCGTTTTCAATTAGGACTGTGACATTTGTTTCGAAGTTTCTTGTGCGCTCGTGTGTGTGTGTGTGTG--------------------TGTGTGTGTAGTGCTTTTTGGAACAGGAAAGGCAAAAACCATGATGCGACGTCGTTATGACAAACGCTTCAGATGATCGGATTGTGGTTTGCTGGAAGGATTATCTTGCAAAGCGGTTGAAGGATTCATAGCAATCCGAGCACAA
>AR0045-C
CCTTTCTTCCAGCCACCTTTTTTCTAATCTTTTTGCCATTTTTGCATTTTTTTATAATCGGATTAGATGAACTAAAGCCGAAATTAGTAAGAATTCCGCTTCGGAAGGTATTACGGCAGCCATCATTAGGAGGGAGAGAAAACAGTAAAACAATTTCCCGTGGTCAATGAGTACTTCAGATACACCATCGAAGGCTGAAAGCTCATCAGCGAGAACGGGGCTCAAATCTACGACGACTATGATGATAAAGCTATTTTCTGCCAATTCTGCAACTTTCGCAAAAAAA--GAAAAAATGACTCAAGAGC-----GTTGTGACAACTGTGTGCGAAAGAGGATGATTTCGGAAAAGGTTGCACACACATACACACACGG--GCAAACACACTCAGTGCACATGGTGGACGTAAATGGGAATGCTATTTTTATCTATTAGAAGCATGAATTATTGATGAAACATGCTGATAATCTTTCTCCCRGCCCCGRCATTGCCCCGTTTGCAGTCYGGCGAGACCCGCGCCATCTGCCATCCGTCCACACAACGGCTTTTTGAGGGACTGCGGATACCAGTGACAGTGTAGCATGAAATATTTATCAGTTCTTATAATTGAGTGTCGGTGTGATTCCGTTCCCAAARAAAAAAAACGGTGAAGCGCGAAAGACGGGAACGAAGTGGATCCGTCGAAACTTCCGTCGAAACACCACACCTCACCTCACATGTTGGTTGGCCCTGGGACGACAGGGAATCCCGGTCACCGAACCAGCATCGCGGGAATCATTTTGACGTCACACGTCTCTGTGATATTTGCCGTAGCTGCCGGTTGGTTTATCGGAGTGTGTATGTGGATGGCATTTTCCACGCTACTTTGCATCGGACGAGCGCAACCTGACGAGTCCCTGCCCACACTCATACTATTCG--CGTGAAAAACGGTAGAGCGAATCCTTCCGTTTTCAATTAGGACTGTGACATTTGTTTCGAAGTTTCTTGTGCGCTCGTGTGTGTGTGTGTGTG--------------------TGTGTGTGTAGTGCTTTTTGGAACAGGAAAGGCAAAAACCATGATGCGACGTCGTTATGACTGACGCTTCAGATGATCGGATTGTGGTTTGCTGGAAGGATTATCTTGCAAAGCGGTTGAAGGATTCATAGCAATCCGAGCACAA
>AR0046-C
CCTTTCTTCYARCCAYCTTTTTTCWAATCTWTTTGCCATTTTTGCATTTTTTTATAATCGGATTAGATGWACTAAAGCCGAAATTAATAAGAATTTCRCTTCGGAAGGTATTACRCCAGYCATCATTAGRAGGGAGAGAAAACAGTAAAACAATTTCCCGCGGTCAATGAGTACTTSAGATACACCATYGAARGCTGAAAGCTCATCAGCGAGAACGGGGCTCAAATCTACGACGACTATGATGATAAAGCTATTTTCTGCCAATTCTGCAACTTTCGCAAAAAAR--GAAAAAATGACTCAAGAGC-----GTTGCGACAACTGTGTGCGAAAGAGGATGATTTCGGAAAAGGTTGCACACACATACACACACGG--RYAAACACACTCAGTGCACATGGTGGACGTAAATGGGAATGCTATTTTTATCTATTAGAAGCATGAATTATTGATGAAACATGCTGATAATCTTTCTCCCGGCCCCGGCATTGCCCCGTTTGCAGTCCGGCGAGACCCGCGCCATCTGCCATCCGTCCACACAACGGCTTTTTGAGGGACTGCGGATRCCAGTGACAGTGTAGCATGAAATATTTATCAGTTCTTATAATTGAGTGTCGGTGTGATTCCGTTCCCAAARAAAAAAAACRGTGAAGCGCGAAAGACGGGAACGAAGTGGATCCGTCGAAACTTCCGTCGAAACACCACACCTCACCTCACATGTTGGTTGGCCCTGGGACGACAGGGAATCCCGGTCACCGAACCAGCATCGCGGGAATCATTTTGACGTCACACGTCTCTGTGATATTTGCCGTAGCTGCCGGTTGGTTTATCGGAGTGTGTATGTGGATGGCATTTTCCACGCTACTTTSMATCGGACGAGCKCAACCTGACGAGTCCCTGCCCACACTCATACTATTCG--CGTGAAAAACGGTAGAGCGAATCCTTCCGTTTTCAATTAGGACTGTGACATTTGTTTCGACGTTTCTTGTGCGCTCGTGTGTGTGTGTGTGTG--------------------TGTGTGTGTAGTGCTTTTTGGAACAGGAAAGGCAAAAACCATGATGCGACGTCGTTWTGACAAACGCTTCAGATGATCGGATTGTGGTTTGCTGGAAGGATTATCTTGCAAAGCGGTTGAAGGATTCATAGCAATCCGAGCACAA
>AR0047-C
CCTTTCTTCCAGCCACCTTTTTTCTAATCTTTTTGCCATTTTTGCATTTTTTTATAATCGGATTAGATGAACTAAAGCCGAAATTARTAAGAATTYCRCTTCGGAAGGTATTACRSCAGYCATCATTAGGAGGGAGAGAAAACAGTAAAACAATTTCCCGYGGTCAATGAGTACTTSAGATACACCATCGAAGGCTGAAAGCTCATCAGCGAGAACGGGGCTCAAATCTACGACGACTATGATGATAAAGCTATTTTCTGCCAATTCTGCAACTTTCGCAAAAAAA--GAAAAAATGACTCAAGAGC-----GTTGYGACAACTGTGTGCGAAAGAGGATGATTTCGGAAAAGGTTGCACACACATACAYACACGG--GYAAACACACTCAGTGCACATGGTGGACGTAAATGGGAATGCTATTTTTATCTATTAGAAGCATGAATTATTGATGAAACATGCTGATAATCTTTCTCCCGGCCCCGGCATTGCCCCGTTTGCAGTCYGGCGAGACCCGCGCCATCTGCCATCCGTCCACACAACGGCTTTTTGAGGGACTGCGGATRCCAGTGACAGTGTAGCATGAAATATTTATCAGTTCTTATAATTGAGTGTCGGTGTGATTCCGTTCCCAAAGAAAAAAAACRGTGAAGCGCGAAAGACGGGAACGAAGTGGATCCGTCGAAACTTCCGTCGAAACACCACACCTCACCTCACATGTTGGTTGGCCCTGGGACGACAGGGAATCCCGGTCACCGAACCAGCATCGCGGGAATCATTTTGACGTCACACGTCTCTGTGATATTTGCCGTAGCTGCCGGTTGGTTTATCGGAGTGTGTATGTGGATGGCATTTTCCACGCTACTTTGCATCGGACGAGCGCAACCTGACGAGTCCCTGCCCACACTCATACTATTCG--CGTGAAAAACGGTAGAGCGAATCCTTCCGTTTTCAATTAGGACTGTGACATTTGTTTCGAMGTTTCTTGTGCGCTCGTGTGTGTGTGTGTGTG--------------------TGTGTGTGTAGTGCTTTTTGGAACAGGAAAGGCAAAAACCATGATGCGACGTCGTTWTGACWRACGCTTCAGATGATCGGATTGTGGTTTGCTGGAAGGATTATCTTGCAAAGCGGTTGAAGGATTCATAGCAATCCGAGCACAA
>AR0048-C
CCTTTCTTCCAGCCACCTTTTTTCTAATCTTTTTGCCATTTTTGCATTTTTTTATAATCGGATTAGATGAACTAAAGCCGAAATTARTAAGAATTYCRCTTCGGAAGGTATTACRSCAGYCATCATTAGGAGGGAGAGAAAACAGTAAAACAATTTCCCGYGGTCAATGAGTACTTSAGATACACCATCGAAGGCTGAAAGCTCATCAGCGAGAACGGGGCTCAAATCTACGACGACTATGATGATAAAGCTATTTTCTGCCAATTCTGCAACTTTCGCAAAAAAA--GAAAAAATGACTCAAGAGC-----GTTGYGACAACTGTGTGCGAAAGAGGATGATTTCGGAAAAGGTTGCACACACATACACACACGG--GYAAACACACTCAGTGCACATGGTGGACGTAAATGGGAATGCTATTTTTATCTATTAGAAGCATGAATTATTGATGAAACATGCTGATAATCTTTCTCCCGGCCCCGGCATTGCCCCGTTTGCAGTCYGGCGAGACCCGCGCCATCTGCCATCCGTCCACACAACGGCTTTTTGAGGGACTGCGGATRCCAGTGACAGTGTAGCATGAAATATTTATCAGTTCTTATAATTGAGTGTCGGTGTGATTCCGTTCCCAAAGAAAAAAAACRGTGAAGCGCGAAAGACGGGAACGAAGTGGATCCGTCGAAACTTCCGTCGAAACACCACACCTCACCTCACATGTTGGTTGGCCCTGGGACGACAGGGAATCCCGGTCACCGAACCAGCATCGCGGGAATCATTTTGACGTCACACGTCTCTGTGATATTTGCCGTAGCTGCCGGTTGGTTTATCGGAGTGTGTATGTGGATGGCATTTTCCACGCTACTTTGCATCGGACGAGCGCAACCTGACGAGTCCCTGCCCACACTCATACTATTCG--CGTGAAAAACGGTAGAGCGAATCCTTCCGTTTTCAATTAGGACTGTGACATTTGTTTCGAMGTTTCTTGTGCGCTCGTGTGTGTGTGTGTGTG--------------------TGTGTGTGTAGTGCTTTTTGGAACAGGAAAGGCAAAAACCATGATGCGACGTCGTTATGACAAACGCTTCAGATGATCGGATTGTGGTTTGCTGGAAGGATTATCTTGCAAAGCGGTTGAAGGATTCATAGCAATCCGAGCACAA
>AR0049-C
CCTTTCTTCCAGCCACCTTTTTTCTAATCTTTTTGCCATTTTTGCATTTTTTTATAATCGGATTAGATGAACTAAAGCCGAAATTAGTAAGAATTCCGCTTCGGAAGGTATTACGGCAGCCATCATTAGGAGGGAGAGAAAACAGTAAAACAATTTCCCGTGGTCAATGAGTACTTCAGATACACCATCGAAGGCTGAAAGCTCATCAGCGAGAACGGGGCTCAAATCTACGACGACTATGATGATAAAGCTATTTTCTGCCAATTCTGCAACTTTCGCAAAAAAA--GAAAAAATGACTCAAGAGC-----GTTGTGACAACTGTGTGCGAAAGAGGATGATTTCGGAAAAGGTTGCACACACATACACACACGG--GCAAACACACTCAGTGCACATGGTGGACGTAAATGGGAATGCTATTTTTATCTATTAGAAGCATGAATTATTGATGAAACATGCTGATAATCTTTCTCCCGGCCCCGGCATTGCCCCGTTTGCAGTCTGGCGAGACCCGCGCCATCTGCCATCCGTCCACACAACGGCTTTTTGAGGGACTGCGGATACCAGTGACAGTGTAGCATGAAATATTTATCAGTTCTTATAATTGAGTGTCGGTGTGATTCCGTTCCCAAAGAAAAAAAACGGTGAAGCGCGAAAGACGGGAACGAAGTGGATCCGTCGAAACTTCCGTCGAAACACCACACCTCACCTCACATGTTGGTTGGCCCTGGGACGACAGGGAATCCCGGTCACCGAACCAGCATCGCGGGAATCATTTTGACGTCACACGTCTCTGTGATATTTGCCGTAGCTGCCGGTTGGTTTATCGGAGTGTGTATGTGGATGGCATTTTCCACGCTACTTTGCATCGGACGAGCGCAACCTGACGAGTCCCTGCCCACACTCATACTATTCG--CGTGAAAAACGGTAGAGCGAATCCTTCCGTTTTCAATTAGGACTGTGACATTTGTTTCGAAGTTTCTTGTGCGCTCGTGTGTGTGTGTGTGTG--------------------TGTGTGTGTAGTGCTTTTTGGAACAGGAAAGGCAAAAACCATGATGCGACGTCGTTATGACAAACGCTTCAGATGATCGGATTGTGGTTTGCTGGAAGGATTATCTTGCAAAGCGGTTGAAGGATTCATAGCAATCCGAGCACAA
>AR0050-C
CCTTYCTTCMAGCCAYCTTTTTTCWAATCTWTTTGCCATTTTTGCATTTTTTTATAATCGGATTAGATGAACTAAAGCCGAMATTAATAAGAATTTCACTTCGGAAGGTATTACACCAGTCATCATTAGGAGGGAGAGAAAACAGTAAAACAATTTCCCGCGGTCAATGAGTACTTSAGATACACCATCGAARGCTGAAAGCTCATCAGCGAGAACGGGGCTCAAATCTACGACGACTATGATGATAAAGCTATTTTCTGCCAATTCTGCAACTTTCGCAAAAAAR--GAAAAAATGACTCAAGAGC-----GTTGCGACAACTGTGTGCGAAAGAGGATGATTTCGGAAAAGGTTGCACACACATACACACACGG--GYAAACACACTCAGTGCACATGGTGGACGTAAATGGGAATGCTATTTTTATCTATTAGAAGCATGAATTATTGATGAAACATGCTGATAATCTTTCTCCCGGCCCCGGCATTGCCCCGTTTGCAGTCCGGCGAGACCCGCGCCATCTGCCATCCGTCCACACAACGGCTTTTTGAGGGACTGCGGATRCCAGTGACAGTGTAGCATGAAATATTTATCAGTTCTTATAATTGAGTGTCGGTGTGATTCCGTTSCCAAAGAAAAAAAACRGTGAAGCGCGAAAGACGGGAACGAAGTGGATCCGTCGAAACTTCYGTCGAAACACCACACCTCACCTCACAYGTTGGTTGGCCCWGGGACGACWGGGAATCSCGGTCACCGAACCAGCATCGCGGGAATCATTTTGACGTCACACGTCTCTGTGATATTTGCYGTAGCTGCCGGTTGGTTTATCGGAGTGTGTRTGTGGATGGCATTTTCCAYGCTACTTTGCATCGGACGAGCGCAACCTGACKAGTCCCTGCCCACACTCATACTATTCG--CGTGAAAAACGGTAGAGCGAATCCTTCCGTTTTCAATTAGGACYGTGACATTTGTTTCGACGTTTCTTGTGCGCTCGTGTGTGTGTGTGTGTG--------------------TGTGTGTGTAGTGCTTTTTGGAACAGGAAAGGCAAAAACCATGATGCGACGTCGTTWTGACAAACGCTTCAGATGATCGGATTGTGGTTTGCTGGAAGGATTATCTTGCAAAGCGGTTGAAGGATTCATAGCAATCCGAGCACAA
>AR0051-C
CCTTTCTTCYARCCAYCTTTTTTCWAATCTWTTTGCCATTTTTGCATTTTTTTATAATCGGATTAGATGWACTAAASCCGAAATTAATAAGAATTYCGCTTCGGAAGRTATTACGSCAGCCATCATTAGRAGGGAGAGAAAACAGTAAAACAATTTCCCGCGGTCAATGAGTACTTCAGATACACCATTGAAAGCTGAAAGCTCATCAGCGAGAACGGGGCTCAAATCTACGACGACTATGATGATAAAGCTATTTTCTGCCAATTCTGCAACTTTCGCAAAAAAR--GAAAAAAWGACTCAAGAGC-----GTTGYGACAACTGTGTGCGAAAGAGGATGATTTCGGAAAAGGTTGCACACACATACACACACGG--GCAAACACACTCAGTGCACATGGTGGACGTAAATGGGAATGCTATTTTTATCTATTAGAAGCATGAATTATTGATGAAACATGCTGATAATCTTTCTCCCGGCCCCGGCATTGCCCCGTTTGCAGTCCGGCGAGACCCGCGCCATCTGCCATCCGTCCACACAACGGCTTTTTGAGGGACTGCGGATACCAGTGACAGTGTAGCATGAAATATTTATCAGTTCTTATAATTGAGTGTCGGTGTGATTCCGTTCCCAAAGAAAAAAAACGGTGAAGCGCGAAAGACGGGAACGAAGTGGATCCGTCGAAACTTCCGTCGAAACACCACACCTCACCTCACATGTTGGTTGGCCCTGGGACGACAGGGAATCCCGGTCACCGAACCAGCATCGCGGGAATCATTTTGACGTCACACGTCTCTGTGATATTTGCCGTAGCTGCCGGTTGGTTTATCGGAGTGTGTATGTGGATGGCATTTTCCACGCTACTTTSMATCGGACGAGCKCAACCTGACGAGTCCCTGCCCACACTCATACTATTCG--CGTGAAAAACGGTRGAGCGAATCCTTCCGTTTTCAATTAGGACTGTGACATTTGTTTCGAMGTTTCTTGTGCGCTCGTGTGTGTGTGTGTGTG--------------------TGTGTGTGTAGTGCTTTTTGGAACAGGAAAGGCAAAAACCATGATGCGACGTCGTTTTGACAAACGCTTCAGATGATCGGATTGTGGTTTGCTGGAAGGATTATCTTGCAAAGCGGTTGAAGGATTCATAGCAATCCGAGCACAA
>AR0052-C
CCTTYCTTCMAGCCAYCTTTTTTCWAATCTWTTTGCCATTTTTGCATTTTTTTATAATCGGATTAGATGAACTAAASCCGAMATTAATAAGAATTYCRCTTCGGAAGRTATTACRSCAGYCATCATTAGGAGGGAGAGAAAACAGTAAAACAATTTCCCGCGGTCAATGAGTACTTCAGATACACCATYGAAAGCTGAAAGCTCATCAGCGAGAACGGGGCTCAAATCTACGACGACTATGATGATAAAGCTATTTTCTGCCAATTCTGCAACTTTCGCAAAAAAR--GAARAAAWGACTCAAGAGC-----GTTGYGACAACTGTGTGCGAAAGAGGATGATTTCGGAAAAGGTTGCACACACATACACACACGG--GCAAACACACTCAGTGCACATGGTGGACGTAAATGGGAATGCTATTTTTATCTATTAGAAGCATGAATTATTGATGAAACATGCTGATAATCTTTCTCCCGGCCCCGGCATTGCCCCGTTTGCAGTCCGGCGAGACCCGCGCCATCTGCCATCCGTCCACACAACGGCTTTTTGAGGGACTGCGGATACCAGTGACAGTGTAGCATGAAATATTTATCAGTTCTTATAATTGAGTGTCGGTGTGATTCCGTTSCCAAARAAAAAAAACGGTGAAGCGCGAAAGACGGGAACGAAGTGGATCCGTCGAAACTTCYGTCGAAACACCACACCTCACCTCACAYGTTGGTTGGCCCWGGGACGACWGGGAATCSCGGTCACCGAACCAGCATCGCGGGAATCATTTTGACGTCACACGTCTCTGTGATATTTGCYGTAGCTGCCGGTTGGTTTATCGGAGTGTGTRTGTGGATGGCATTTTCCAYGCTACTTTGCATCGGACGAGCGCAACCTGACKAGTCCCTGCCCACACTCATACTATTCG--CGTGAAAAACGGTRGAGCGAATCCTTCCGTTTTCAATTAGGACYGTGACATTTGTTTCGAMGTTTCTTGTGCGCTCGTGTGTGTGTGTGTGTG--------------------TGTGTGTGTAGTGCTTTTTGGAACAGGAAAGGCAAAAACCATGATGCGACGTCGTTWTGACAAACGCTTCAGATGATCGGATTGTGGTTTGCTGGAAGGATTATCTTGCAAAGCGGTTGAAGGATTCATAGCAATCCGAGCACAA
>AR0053-C
CCTTTCTTCCAGCCACCTTTTTTCTAATCTTTTTGCCATTTTTGCATTTTTTTATAATCGGATTAGATGAACTAAAGCCGAAATTAGTAAGAATTCCGCTTCGGAAGGTATTACGGCAGCCATCATTAGGAGGGAGAGAAAACAGTAAAACAATTTCCCGTGGTCAATGAGTACTTCAGATACACCATCGAAGGCTGAAAGCTCATCAGCGAGAACGGGGCTCAAATCTACGACGACTATGATGATAAAGCTATTTTCTGCCAATTCTGCAACTTTCGCAAAAAAA--GAAAAAATGACTCAAGAGC-----GTTGTGACAACTGTGTGCGAAAGAGGATGATTTCGGAAAAGGTTGCACACACATACACACACGG--GCAAACACACTCAGTGCACATGGTGGACGTAAATGGGAATGCTATTTTTATCTATTAGAAGCATGAATTATTGATGAAACATGCTGATAATCTTTCTCCCAGCCCCGACATTGCCCCGTTTGCAGTCCGGCGAGACCCGCGCCATCTGCCATCCGTCCACACAACGGCTTTTTGAGGGACTGCGGATACCAGTGACAGTGTAGCATGAAATATTTATCAGTTCTTATAATTGAGTGTCGGTGTGATTCCGTTCCCAAAAAAAAAAAACGATGAAGCGCGAAAGACGGGAACGAAGTGGATCCGACGAAACTTCCGTCGAAACACCACACCTCACCTCACACGTTGGTTGGCCCAGGGACGACAGGGAATCCCGGTCACCGAACCAGCATCGCGGGAATCATTTTGACGTCACACGTCTCTGTGATATTTGCCGTAGCTGCCGGTTGGTTTATCGGAGTGTGTGTTTGGATGGCATTTTCCACGCTACTTTGCATCGGACGAGCGCAACCTGACGAGTCCCTGCCCACACTCATAGTATTCG--CGTGAAAAACGGTAGAGCGAATCCTTCCGTTTTCAATTAGGACTGTGACATTTGTTTCGACGTTTCTTGTGCGCTCGTGTGTGTGTGTGTGTG--------------------TGTGTGTGTAGTGGTTTTTGGAACAGGAAAGGCAAAAACCATGATGCGACGTCGTTATGACAAACGCTTCAGATGATCGGATTGTGGTTTGCTGGAAGGATTATCTTGCAAAGCGGTTGAAGGATTCATAGCAATCCGAGCACAA
>AR0054-C
CCTTTCTTCCAGCCACCTTTTTTCTAATCTTTTTGCCATTTTTGCATTTTTTTATAATCGGATTAGATGAACTAAASCCGAAATTARTAAGAATTCCGCTTCGGAAGRTATTACGGCAGCCATCATTAGGAGGGAGAGAAAACAGTAAAACAATTTCCCGYGGTCAATGAGTACTTCAGATACACCATCGAARGCTGAAAGCTCATCAGCGAGAACGGGGCTCAAATCTACGACGACTATGATGATAAAGCTATTTTCTGCCAATTCTGCAACTTTCGCAAAAAAR--GAAAAAATGACTCAAGAGC-----GTTGYGACAACTGTGTGCGAAAGAGGATGATTTCGGAAAAGGTTGCACACACATACACACACGG--GCAAACACACTCAGTGCACATGGTGGACGTAAATGGGAATGCTATTTTTATCTATTAGAAGCATGAATTATTGATGAAACATGCTGATAATCTTTCTCCCRGCCCCGRCATTGCCCCGTTTGCAGTCCGGCGAGACCCGCGCCATCTGCCATCCGTCCACACAACGGCTTTTTGAGGGACTGCGGATACCAGTGACAGTGTAGCATGAAATATTTATCAGTTCTTATAATTGAGYGTCGGTGTGATTCCGTTSCCAAAGAAAAAAAACGGTGAAGCGCGAAAGACGGGAACGAAGTGGATCCGTCGAAACTTCYGTCGAAACACCACACCTCACCTCACAYGTTGGTTGGCCCWGGGACGACWGGGAATCSCGGTCACCGAACCAGCATCGCGGGAATCATTTTGACGTCACAMGTCTCTGTGATATTTGCYGTAGCTGCCGGTTGGTTTATCGGAGTGTGTRTGTGGATGGCATTTTCCACGCTACTTTGCATCGGACGAGCGCAACCTGACKAGTCCCTGCCCACACTCATACTATTCG--CGTGAAAAACGGTAGAGCGAATCCTTCCGTTTTCAATTAGGACYGTGACATTTGTTTCGAMGTTTCTTGTGCGCTCGTGTGTGTGTGTGTGTG--------------------TGTGTGTGTAGTGCTTTTTGGAACAGGAAAGGCAAAAACCATGATGCGACGTCGTTWTGACAAACGCTTCAGATGATCGGATTGTGGTTTGCTGGAAGGATTATCTTGCAAAGCGGTTGAAGGATTCATAGCAATCCGAGCACAA
>AR0057-C
CCTTTCTTCCAGCCACCTTTTTTCTAATCTTTTTGCCATTTTTGCATTTTTTTATAATCGGATTAGATGAACTAAASCCGAAATTARTAAGAATTCCGCTTCGGAAGRTATTACGGCAGCCATCATTAGGAGGGAGAGAAAACAGTAAAACAATTTCCCGYGGTCAATGAGTACTTCAGATACACCATCGAARGCTGAAAGCTCATCAGCGAGAACGGGGCTCAAATCTACGACGACTATGATGATAAAGCTATTTTCTGCCAATTCTGCAACTTTCGCAAAAAAR--GAAAAAATGACTCAAGAGC-----GTTGYGACAACTGTGTGCGAAAGAGGATGATTTCGGAAAAGGTTGCACACACATACACACACGG--GCAAACACACTCAGTGCACATGGTGGACGTAAATGGGAATGCTATTTTTATCTATTAGAAGCATGAATTATTGATGAAACATGCTGATAATCTTTCTCCCRGCCCCGRCATTGCCCCGTTTGCAGTCCGGCGAGACCCGCGCCATCTGCCATCCGTCCACACAACGGCTTTTTGAGGGACTGCGGATACCAGTGACAGTGTAGCATGAAATATTTATCAGTTCTTATAATTGAGYGTCGGTGTGATTCCGTTSCCAAAGAAAAAAAACGGTGAAGCGCGAAAGACGGGAACGAAGTGGATCCGTCGAAACTTCYGTCGAAACACCACACCTCACCTCACAYGTTGGTTGGCCCWGGGACGACWGGGAATCSCGGTCACCGAACCAGCATCGCGGGAATCATTTTGACGTCACAMGTCTCTGTGATATTTGCYGTAGCTGCCGGTTGGTTTATCGGAGTGTGTRTGTGGATGGCATTTTCCACGCTACTTTGCATCGGACGAGCGCAACCTGACKAGTCCCTGCCCACACTCATACTATTCG--CGTGAAAAACGGTAGAGCGAATCCTTCCGTTTTCAATTAGGACYGTGACATTTGTTTCGAMGTTTCTTGTGCGCTCGTGTGTGTGTGTGTGTG--------------------TGTGTGTGTAGTGCTTTTTGGAACAGGAAAGGCAAAAACCATGATGCGACGTCGTTWTGACAAACGCTTCAGATGATCGGATTGTGGTTTGCTGGAAGGATTATCTTGCAAAGCGGTTGAAGGATTCATAGCAATCCGAGCACAA
>AR0059-C
CCTTTCTTCYARCCAYCTTTTTTCWAATCTWTTTGCCATTTTTGCATTTTTTTATAATCGGATTAGATGWACTAAAGCCGAAATTAATAAGAATTTCRCTTCGGAAGGTATTACRCCAGYCATCATTAGRAGGGAGAGAAAACAGTAAAACAATTTCCCGCGGTCAATGAGTACTTSAGATACACCATYGAARGCTGAAAGCTCATCAGCGAGAACGGGGCTCAAATCTACGACGACTATGATGATAAAGCTATTTTCTGCCAATTCTGCAACTTTCGCAAAAAAR--GAAAAAATGACTCAAGAGC-----GTTGCGACAACTGTGTGCGAAAGAGGATGATTTCGGAAAAGGTTGCACACACATACACACACGG--GYAAACACACTCAGTGCACATGGTGGACGTAAATGGGAATGCTATTTTTATCTATTAGAAGCATGAATTATTGATGAAACATGCTGATAATCTTTCTCCCGGCCCCGGCATTGCCCCGTTTGCAGTCCGGCGAGACCCGCGCCATCTGCCATCCGTCCACACAACGGCTTTTTGAGGGACTGCGGATACCAGTGACAGTGTAGCATGAAATATTTATCAGTTCTTATAATTGAGTGTCGGTGTGATTCCGTTCCCAAARAAAAAAAACGGTGAAGCGCGAAAGACGGGAACGAAGTGGATCCGTCGAAACTTCCGTCGAAACACCACACCTCACCTCACATGTTGGTTGGCCCTGGGACGACAGGGAATCCCGGTCACCGAACCAGCATCGCGGGAATCATTTTGACGTCACACGTCTCTGTGATATTTGCCGTAGCTGCCGGTTGGTTTATCGGAGTGTGTATGTGGATGGCATTTTCCACGCTACTTTSMATCGGACGAGCKCAACCTGACGAGTCCCTGCCCACACTCATACTATTCG--CGTGAAAAACGGTRGAGCGAATCCTTCCGTTTTCAATTAGGACTGTGACATTTGTTTCGAMGTTTCTTGTGCGCTCGTGTGTGTGTGTGTGTG--------------------TGTGTGTGTAGTGCTTTTTGGAACAGGAAAGGCAAAAACCATGATGCGACGTCGTTTTGACAAACGCTTCAGATGATCGGATTGTGGTTTGCTGGAAGGATTATCTTGCAAAGCGGTTGAAGGATTCATAGCAATCCGAGCACAA
>AR0060-C
CCTTTCTTCYARCCAYCTTTTTTCWAATCTWTTTGCCATTTTTGCATTTTTTTATAATCGGATTAGATGWACTAAAGCCGAAATTAATAAGAATTTCRCTTCGGAAGGTATTACRCCAGYCATCATTAGRAGGGAGAGAAAACAGTAAAACAATTTCCCGCGGTCAATGAGTACTTSAGATACACCATYGAARGCTGAAAGCTCATCAGCGAGAACGGGGCTCAAATCTACGACGACTATGATGATAAAGCTATTTTCTGCCAATTCTGCAACTTTCGCAAAAAAR--GAAAAAATGACTCAAGAGC-----GTTGCGACAACTGTGTGCGAAAGAGGATGATTTCGGAAAAGGTTGCACACACATACAYACACGG--GCAAACACACTCAGTGCACATGGTGGACGTAAATGGGAATGCTATTTTTATCTATTAGAAGCATGAATTATTGATGAAACATGCTGATAATCTTTCTCCCGGCCCCGGCATTGCCCCGTTTGCAGTCYGGCGAGACCCGCGCCATCTGCCATCCGTCCACACAACGGCTTTTTGAGGGACTGCGGATACCAGTGACAGTGTAGCATGAAATATTTATCAGTTCTTATAATTGAGTGTCGGTGTGATTCCGTTCCCAAAGAAAAAAAACGGTGAAGCGCGAAAGACGGGAACGAAGTGGATCCGTCGAAACTTCCGTCGAAACACCACACCTCACCTCACATGTTGGTTGGCCCTGGGACGACAGGGAATCCCGGTCACCGAACCAGCATCGCGGGAATCATTTTGACGTCACACGTCTCTGTGATATTTGCCGTAGCTGCCGGTTGGTTTATCGGAGTGTGTATGTGGATGGCATTTTCCACGCTACTTTSMATCGGACGAGCKCAACCTGACGAGTCCCTGCCCACACTCATACTATTCG--CGTGAAAAACGGTAGAGCGAATCCTTCCGTTTTCAATTAGGACTGTGACATTTGTTTCGAMGTTTCTTGTGCGCTCGTGTGTGTGTGTGTGTG--------------------TGTGTGTGTAGTGCTTTTTGGAACAGGAAAGGCAAAAACCATGATGCGACGTCGTTTTGACAAACGCTTCAGATGATCGGATTGTGGTTTGCTGGAAGGATTATCTTGCAAAGCGGTTGAAGGATTCATAGCAATCCGAGCACAA
>AR0061-C
CCTTYCTTCMAGCCAYCTTTTTTCWAATCTWTTTGCCATTTTTGCATTTTTTTATAATCGGATTAGATGAACTAAAGCCGAMATTARTAAGAATTYCRCTTCGGAAGGTATTACRSCAGYCATCATTAGGAGGGAGAGAAAACAGTAAAACAATTTCCCGYGGTCAATGAGTACTTCAGATACACCATCGAARGCTGAAAGCTCATCAGCGAGAACGGGGCTCAAATCTACGACGACTATGATGATAAAGCTATTTTCTGCCAATTCTGCAACTTTCGCAAAAAAR--GAAAAAATGACTCAAGAGC-----GTTGYGACAACTGTGTGCGAAAGAGGATGATTTCGGAAAAGGTTGCACACACATACAYACACGG--GCAAACACACTCAGTGCACATGGTGGACGTAAATGGGAATGCTATTTTTATCTATTAGAAGCATGAATTATTGATGAAACATGCTGATAATCTTTCTCCCGGCCCCGGCATTGCCCCGTTTGCAGTCYGGCGAGACCCGCGCCATCTGCCATCCGTCCACACAACGGCTTTTTGAGGGACTGCGGATACCAGTGACAGTGTAGCATGAAATATTTATCAGTTCTTATAATTGAGTGTCGGTGTGATTCCGTTSCCAAARAAAAAAAACGGTGAAGCGCGAAAGACGGGAACGAAGTGGATCCGTCGAAACTTCYGTCGAAACACCACACCTCACCTCACAYGTTGGTTGGCCCWGGGACGACWGGGAATCSCGGTCACCGAACCAGCATCGCGGGAATCATTTTGACGTCACACGTCTCTGTGATATTTGCYGTAGCTGCCGGTTGGTTTATCGGAGTGTGTRTGTGGATGGCATTTTCCAYGCTACTTTGCATCGGACGAGCGCAACCTGACKAGTCCCTGCCCACACTCATACTATTCG--CGTGAAAAACGGTAGAGCGAATCCTTCCGTTTTCAATTAGGACYGTGACATTTGTTTCGAMGTTTCTTGTGCGCTCGTGTGTGTGTGTGTGTG--------------------TGTGTGTGTAGTGCTTTTTGGAACAGGAAAGGCAAAAACCATGATGCGACGTCGTTWTGACAAACGCTTCAGATGATCGGATTGTGGTTTGCTGGAAGGATTATCTTGCAAAGCGGTTGAAGGATTCATAGCAATCCGAGCACAA
>AR0062-C
CCTTYCTTCWARCCATCTTTTTTCAAATCTATTTGCCATTTTTGCATTTTTTTATAATCGGATTAGATGWACTAAAGCCGAMATTAATAAGAATTTCRCTTCGGAAGGTATTACRCCAGYCATCATTAGRAGGGAGAGAAAACAGTAAAACAATTTCCCGCGGTCAATGAGTACTTCAGATACACCATYGAAAGCTGAAAGCTCATCAGCGAGAACGGGGCTCAAATCTACGACGACTATGATGATAAAGCTATTTTCTGCCAATTCTGCAACTTTCGCAAAAAAG--GAAAAAATGACTCAAGAGC-----GTTGCGACAACTGTGTGCGAAAGAGGATGATTTCGGAAAAGGTTGCACACACATACACACACGG--GCAAACACACTCAGTGCACATGGTGGACGTAAATGGGAATGCTATTTTTATCTATTAGAAGCATGAATTATTGATGAAACATGCTGATAATCTTTCTCCCGGCCCCGGCATTGCCCCGTTTGCAGTCCGGCGAGACCCGCGCCATCTGCCATCCGTCCACACAACGGCTTTTTGAGGGACTGCGGATACCAGTGACAGTGTAGCATGAAATATTTATCAGTTCTTATAATTGAGTGTCGGTGTGATTCCGTTSCCAAAGAAAAAAAACGGTGAAGCGCGAAAGACGGGAACGAAGTGGATCCGTCGAAACTTCYGTCGAAACACCACACCTCACCTCACAYGTTGGTTGGCCCWGGGACGACWGGGAATCSCGGTCACCGAACCAGCATCGCGGGAATCATTTTGACGTCACACGTCTCTGTGATATTTGCYGTAGCTGCCGGTTGGTTTATCGGAGTGTGTRTGTGGATGGCATTTTCCAYGCTACTTTSMATCGGACGAGCKCAACCTGACKAGTCCCTGCCCACACTCATACTATTCG--CGTGAAAAACGGTAGAGCGAATCCTTCCGTTTTCAATTAGGACYGTGACATTTGTTTCGACGTTTCTTGTGCGCTCGTGTGTGTGTGTGTGTG--------------------TGTGTGTGTAGTGCTTTTTGGAACAGGAAAGGCAAAAACCATGATGCGACGTCGTTTTGACAAACGCTTCAGATGATCGGATTGTGGTTTGCTGGAAGGATTATCTTGCAAAGCGGTTGAAGGATTCATAGCAATCCGAGCACAA
>AR0063-C
CCTTTCTTCCAGCCACCTTTTTTCTAATCTTTTTGCCATTTTTGCATTTTTTTATAATCGGATTAGATGAACTAAASCCGAAATTAATAAGAATTYCRCTTCGGAAGRTATTACRSCAGYCATCATTAGGAGGGAGAGAAAACAGTAAAACAATTTCCCGCGGTCAATGAGTACTTSAGATACACCATYGAARGCTGAAAGCTCATCAGCGAGAACGGGGCTCAAATCTACGACGACTATGATGATAAAGCTATTTTCTGCCAATTCTGCAACTTTCGCAAAAAAA--GAAAAAAWGACTCAAGAGC-----GTTGYGACAACTGTGTGCGAAAGAGGATGATTTCGGAAAAGGTTGCACACACATACACACACGG--GYAAACACACTCAGTGCACATGGTGGACGTAAATGGGAATGCTATTTTTATCTATTAGAAGCATGAATTATTGATGAAACATGCTGATAATCTTTCTCCCGGCCCCGGCATTGCCCCGTTTGCAGTCCGGCGAGACCCGCGCCATCTGCCATCCGTCCACACAACGGCTTTTTGAGGGACTGCGGATRCCAGTGACAGTGTAGCATGAAATATTTATCAGTTCTTATAATTGAGTGTCGGTGTGATTCCGTTCCCAAAGAAAAAAAACRGTGAAGCGCGAAAGACGGGAACGAAGTGGATCCGTCGAAACTTCCGTCGAAACACCACACCTCACCTCACATGTTGGTTGGCCCTGGGACGACAGGGAATCCCGGTCACCGAACCAGCATCGCGGGAATCATTTTGACGTCACACGTCTCTGTGATATTTGCCGTAGCTGCCGGTTGGTTTATCGGAGTGTGTATGTGGATGGCATTTTCCACGCTACTTTGCATCGGACGAGCGCAACCTGACGAGTCCCTGCCCACACTCATACTATTCG--CGTGAAAAACGGTRGAGCGAATCCTTCCGTTTTCAATTAGGACTGTGACATTTGTTTCGAMGTTTCTTGTGCGCTCGTGTGTGTGTGTGTGTG--------------------TGTGTGTGTRGTGCTTTTTGGAACAGGAAAGGCAAAAACCATGATGCGACGTCGTTATGACAAACGCTTCAGATGATCGGATTGTGGTTTGCTGGAAGGATTATCTTGCAAAGCGGTTGAAGGATTCATAGCAATCCGAGCACAA
>AR0064-C
CCTTTCTTCCAGCCACCTTTTTTCTAATCTTTTTGCCATTTTTGCATTTTTTTATAATCGGATTAGATGAACTAAAGCCGAAATTAGTAAGAATTCCGCTTCGGAAGGTATTACGGCAGCCATCATTAGGAGGGAGAGAAAACAGTAAAACAATTTCCCGTGGTCAATGAGTACTTCAGATACACCATCGAAGGCTGAAAGCTCATCAGCGAGAACGGGGCTCAAATCTACGACGACTATGATGATAAAGCTATTTTCTGCCAATTCTGCAACTTTCGCAAAAAAA--GAAAAAAWGACTCAAGAGC-----GTTGTGACAACTGTGTGCGAAAGAGGATGATTTCGGAAAAGGTTGCACACACATACAYAYACGG--GCAAACACACTCAGTGCACATGGTGGACGTAAATGGGAATGCTATTTTTATCTATTAGAAGCATGAATTATTGATGAAACATGCTGATAATCTTTCTCCCRGCCCCGRCATTGCCCCGTTTGCAGTCYGGCGAGACCCGCGCCATCTGCCATCCGTCCACACAACGGCTTTTTGAGGGACTGCGGATACCAGTGACAGTGTAGCATGAAATATTTATCAGTTCTTATAATTGAGTGTCGGTGTGATTCCGTTCCCAAAGAAAAAAAACGGTGAAGCGCGAAAGACGGGAACGAAGTGGATCCGTCGAAACTTCCGTCGAAACACCACACCTCACCTCACATGTTGGTTGGCCCTGGGACGACAGGGAATCCCGGTCACCGAACCAGCATCGCGGGAATCATTTTGACGTCACACGTCTCTGTGATATTTGCCGTAGCTGCCGGTTGGTTTATCGGAGTGTGTATGTGGATGGCATTTTCCACGCTACTTTGCATCGGACGAGCGCAACCTGACGAGTCCCTGCCCACACTCATACTATTCG--CGTGAAAAACGGTAGAGCGAATCCTTCCGTTTTCAATTAGGACTGTGACATTTGTTTCGAAGTTTCTTGTGCGCTCGTGTGTGTGTGTGTGTG--------------------TGTGTGTGTAGTGCTTTTTGGAACAGGAAAGGCAAAAACCATGATGCGACGTCGTTATGACAGACGCTTCAGATGATCGGATTGTGGTTTGCTGGAAGGATTATCTTGCAAAGCGGTTGAAGGATTCATAGCAATCCGAGCACAA
>AR0065-C
CCTTTCTTCCAGCCACCTTTTTTCTAATCTTTTTGCCATTTTTGCATTTTTTTATAATCGGATTAGATGAACTAAASCCGAAATTAATAAGAATTYCRCTTCGGAAGRTATTACRSCAGYCATCATTAGGAGGGAGAGAAAACAGTAAAACAATTTCCCGCGGTCAATGAGTACTTSAGATACACCATYGAARGCTGAAAGCTCATCAGCGAGAACGGGGCTCAAATCTACGACGACTATGATGATAAAGCTATTTTCTGCCAATTCTGCAACTTTCGCAAAAAAA--GAAAAAAWGACTCAAGAGC-----GTTGYGACAACTGTGTGCGAAAGAGGATGATTTCGGAAAAGGTTGCACACACATACACACACGG--GYAAACACACTCAGTGCACATGGTGGACGTAAATGGGAATGCTATTTTTATCTATTAGAAGCATGAATTATTGATGAAACATGCTGATAATCTTTCTCCCGGCCCCGGCATTGCCCCGTTTGCAGTCCGGCGAGACCCGCGCCATCTGCCATCCGTCCACACAACGGCTTTTTGAGGGACTGCGGATRCCAGTGACAGTGTAGCATGAAATATTTATCAGTTCTTATAATTGAGTGTCGGTGTGATTCCGTTCCCAAAGAAAAAAAACRGTGAAGCGCGAAAGACGGGAACGAAGTGGATCCGTCGAAACTTCCGTCGAAACACCACACCTCACCTCACATGTTGGTTGGCCCTGGGACGACAGGGAATCCCGGTCACCGAACCAGCATCGCGGGAATCATTTTGACGTCACACGTCTCTGTGATATTTGCCGTAGCTGCCGGTTGGTTTATCGGAGTGTGTATGTGGATGGCATTTTCCACGCTACTTTGCATCGGACGAGCGCAACCTGACGAGTCCCTGCCCACACTCATACTATTCG--CGTGAAAAACGGTRGAGCGAATCCTTCCGTTTTCAATTAGGACTGTGACATTTGTTTCGAMGTTTCTTGTGCGCTCGTGTGTGTGTGTGTGTG--------------------TGTGTGTGTAGTGCTTTTTGGAACAGGAAAGGCAAAAACCATGATGCGACGTCGTTATGACAAACGCTTCAGATGATCGGATTGTGGTTTGCTGGAAGGATTATCTTGCAAAGCGGTTGAAGGATTCATAGCAATCCGAGCACAA
>AR0066-C
CCTTYCTTCMAGCCAYCTTTTTTCWAATCTWTTTGCCATTTTTGCATTTTTTTATAATCGGATTAGATGAACTAAAGCCGAMATTARTAAGAATTYCRCTTCGGAAGGTATTACRSCAGYCATCATTAGGAGGGAGAGAAAACAGTAAAACAATTTCCCGYGGTCAATGAGTACTTCAGATACACCATCGAARGCTGAAAGCTCATCAGCGAGAACGGGGCTCAAATCTACGACGACTATGATGATAAAGCTATTTTCTGCCAATTCTGCAACTTTCGCAAAAAAR--GAAAAAATGACTCAAGAGC-----GTTGYGACAACTGTGTGCGAAAGAGGATGATTTCGGAAAAGGTTGCACACACATACACACACGG--GCAAACACACTCAGTGCACATGGTGGACGTAAATGGGAATGCTATTTTTATCTATTAGAAGCATGAATTATTGATGAAACATGCTGATAATCTTTCTCCCGGCCCCGGCATTGCCCCGTTTGCAGTCYGGCGAGACCCGCGCCATCTGCCATCCGTCCACACAACGGCTTTTTGAGGGACTGCGGATACCAGTGACAGTGTAGCATGAAATATTTATCAGTTCTTATAATTGAGTGTCGGTGTGATTCCGTTSCCAAAGAAAAAAAACGGTGAAGCGCGAAAGACGGGAACGAAGTGGATCCGTCGAAACTTCYGTCGAAACACCACACCTCACCTCACAYGTTGGTTGGCCCWGGGACGACWGGGAATCSCGGTCACCGAACCAGCATCGCGGGAATCATTTTGACGTCACACGTCTCTGTGATATTTGCYGTAGCTGCCGGTTGGTTTATCGGAGTGTGTRTGTGGATGGCATTTTCCAYGCTACTTTGCATCGGACGAGCGCAACCTGACKAGTCCCTGCCCACACTCATACTATTCG--CGTGAAAAACGGTAGAGCGAATCCTTCCGTTTTCAATTAGGACYGTGACATTTGTTTCGAMGTTTCTTGTGCGCTCGTGTGTGTGTGTGTGTG--------------------TGTGTGTGTAGTGCTTTTTGGAACAGGAAAGGCAAAAACCATGATGCGACGTCGTTWTGACAAACGCTTCAGATGATCGGATTGTGGTTTGCTGGAAGGATTATCTTGCAAAGCGGTTGAAGGATTCATAGCAATCCGAGCACAA
>AR0069-C
CCTTTCTTCCAGCCACCTTTTTTCTAATCTTTTTGCCATTTTTGCATTTTTTTATAATCGGATTAGATGAACTAAASCCGAAATTARTAAGAATTCCGCTTCGGAAGRTATTACGGCAGCCATCATTAGGAGGGAGAGAAAACAGTAAAACAATTTCCCGYGGTCAATGAGTACTTCAGATACACCATCGAARGCTGAAAGCTCATCAGCGAGAACGGGGCTCAAATCTACGACGACTATGATGATAAAGCTATTTTCTGCCAATTCTGCAACTTTCGCAAAAAAR--GAAAAAATGACTCAAGAGC-----GTTGYGACAACTGTGTGCGAAAGAGGATGATTTCGGAAAAGGTTGCACACACATACAYAYACGG--GCAAACACACTCAGTGCACATGGTGGACGTAAATGGGAATGCTATTTTTATCTATTAGAAGCATGAATTATTGATGAAACATGCTGATAATCTTTCTCCCGGCCCCGGCATTGCCCCGTTTGCAGTCYGGCGAGACCCGCGCCATCTGCCATCCGTCCACACAACGGCTTTTTGAGGGACTGCGGATACCAGTGACAGTGTAGCATGAAATATTTATCAGTTCTTATAATTGAGYGTCGGTGTGATTCCGTTSCCAAARAAAAAAAACGGTGAAGCGCGAAAGACGGGAACGAAGTGGATCCGTCGAAACTTCYGTCGAAACACCACACCTCACCTCACAYGTTGGTTGGCCCWGGGACGACWGGGAATCSCGGTCACCGAACCAGCATCGCGGGAATCATTTTGACGTCACAMGTCTCTGTGATATTTGCYGTAGCTGCCGGTTGGTTTATCGGAGTGTGTRTGTGGATGGCATTTTCCACGCTACTTTGCATCGGACGAGCGCAACCTGACKAGTCCCTGCCCACACTCATACTATTCG--CGTGAAAAACGGTAGAGCGAATCCTTCCGTTTTCAATTAGGACYGTGACATTTGTTTCGAMGTTTCTTGTGCGCTCGTGTGTGTGTGTGTGTG--------------------TGTGTGTGTAGTGCTTTTTGGAACAGGAAAGGCAAAAACCATGATGCGACGTCGTTWTGACAAACGCTTCAGATGATCGGATTGTGGTTTGCTGGAAGGATTATCTTGCAAAGCGGTTGAAGGATTCATAGCAATCCGAGCACAA
>AR0070-C
CCTTYCTTCMAGCCAYCTTTTTTCWAATCTWTTTGCCATTTTTGCATTTTTTTATAATCGGATTAGATGAACTAAAGCCGAMATTARTAAGAATTYCRCTTCGGAAGGTATTACRSCAGYCATCATTAGGAGGGAGAGAAAACAGTAAAACAATTTCCCGCGGTCAATGAGTACTTCAGATACACCATYGAAAGCTGAAAGCTCATCAGCGAGAACGGGGCTCAAATCTACGACGACTATGATGATAAAGCTATTTTCTGCCAATTCTGCAACTTTCGCAAAAAAG--GAAAAAATGACTCAAGAGC-----GTTGCGACAACTGTGTGCGAAAGAGGATGATTTCGGAAAAGGTTGCACACACATACACACACGG--GCAAACACACTCAGTGCACATGGTGGACGTAAATGGGAATGCTATTTTTATCTATTAGAAGCATGAATTATTGATGAAACATGCTGATAATCTTTCTCCCGGCCCCGGCATTGCCCCGTTTGCAGTCCGGCGAGACCCGCGCCATCTGCCATCCGTCCACACAACGGCTTTTTGAGGGACTGCGGATACCAGTGACAGTGTAGCATGAAATATTTATCAGTTCTTATAATTGAGTGTCGGTGTGATTCCGTTGCCAAARAAAAAAAACGGTGAAGCGCGAAAGACGGGAACGAAGTGGATCCGTCGAAACTTCTGTCGAAACACCACACCTCACCTCACACGTTGGTTGGCCCAGGGACGACTGGGAATCGCGGTCACCGAACCAGCATCGCGGGAATCATTTTGACGTCACACGTCTCTGTGATATTTGCTGTAGCTGCCGGTTGGTTTATCGGAGTGTGTGTGTGGATGGCATTTTCCAYGCTACTTTGCATCGGACGAGCGCAACCTGACTAGTCCCTGCCCACACTCATACTATTCG--CGTGAAAAACGGTAGAGCGAATCCTTCCGTTTTCAATTAGGACCGTGACATTTGTTTCGACGTTTCTTGTGCGCTCGTGTGTGTGTGTGTGTG--------------------TGTGTGTGTAGTGCTTTTTGGAACAGGAAAGGCAAAAACCATGATGCGACGTCGTTTTGACAAACGCTTCAGATGATCGGATTGTGGTTTGCTGGAAGGATTATCTTGCAAAGCGGTTGAAGGATTCATAGCAATCCGAGCACAA
>AR0071-C
CCTTTCTTCCAGCCACCTTTTTTCTAATCTTTTTGCCATTTTTGCATTTTTTTATAATCGGATTAGATGAACTAAAGCCGAAATTARTAAGAATTYCRCTTCGGAAGGTATTACRSCAGYCATCATTAGGAGGGAGAGAAAACAGTAAAACAATTTCCCGYGGTCAATGAGTACTTSAGATACACCATCGAAGGCTGAAAGCTCATCAGCGAGAACGGGGCTCAAATCTACGACGACTATGATGATAAAGCTATTTTCTGCCAATTCTGCAACTTTCGCAAAAAAA--GAAAAAATGACTCAAGAGC-----GTTGYGACAACTGTGTGCGAAAGAGGATGATTTCGGAAAAGGTTGCACACACATACACACACGG--GYAAACACACTCAGTGCACATGGTGGACGTAAATGGGAATGCTATTTTTATCTATTAGAAGCATGAATTATTGATGAAACATGCTGATAATCTTTCTCCCGGCCCCGGCATTGCCCCGTTTGCAGTCYGGCGAGACCCGCGCCATCTGCCATCCGTCCACACAACGGCTTTTTGAGGGACTGCGGATRCCAGTGACAGTGTAGCATGAAATATTTATCAGTTCTTATAATTGAGTGTCGGTGTGATTCCGTTCCCAAAGAAAAAAAACRGTGAAGCGCGAAAGACGGGAACGAAGTGGATCCGTCGAAACTTCCGTCGAAACACCACACCTCACCTCACATGTTGGTTGGCCCTGGGACGACAGGGAATCCCGGTCACCGAACCAGCATCGCGGGAATCATTTTGACGTCACACGTCTCTGTGATATTTGCCGTAGCTGCCGGTTGGTTTATCGGAGTGTGTATGTGGATGGCATTTTCCACGCTACTTTGCATCGGACGAGCGCAACCTGACGAGTCCCTGCCCACACTCATACTATTCG--CGTGAAAAACGGTAGAGCGAATCCTTCCGTTTTCAATTAGGACTGTGACATTTGTTTCGAMGTTTCTTGTGCGCTCGTGTGTGTGTGTGTGTG--------------------TGTGTGTGTAGTGCTTTTTGGAACAGGAAAGGCAAAAACCATGATGCGACGTCGTTATGACAAACGCTTCAGATGATCGGATTGTGGTTTGCTGGAAGGATTATCTTGCAAAGCGGTTGAAGGATTCATAGCAATCCGAGCACAA
>AR0072-C
CCTTTCTTCCAGCCACCTTTTTTCTAATCTTTTTGCCATTTTTGCATTTTTTTATAATCGGATTAGATGAACTAAASCCGAAATTAATAAGAATTYCRCTTCGGAAGRTATTACRSCAGYCATCATTAGGAGGGAGAGAAAACAGTAAAACAATTTCCCGCGGTCAATGAGTACTTSAGATACACCATYGAARGCTGAAAGCTCATCAGCGAGAACGGGGCTCAAATCTACGACGACTATGATGATAAAGCTATTTTCTGCCAATTCTGCAACTTTCGCAAAAAAA--GAAAAAAWGACTCAAGAGC-----GTTGYGACAACTGTGTGCGAAAGAGGATGATTTCGGAAAAGGTTGCACACACATACAYACACGG--GYAAACACACTCAGTGCACATGGTGGACGTAAATGGGAATGCTATTTTTATCTATTAGAAGCATGAATTATTGATGAAACATGCTGATAATCTTTCTCCCGGCCCCGGCATTGCCCCGTTTGCAGTCCGGCGAGACCCGCGCCATCTGCCATCCGTCCACACAACGGCTTTTTGAGGGACTGCGGATRCCAGTGACAGTGTAGCATGAAATATTTATCAGTTCTTATAATTGAGTGTCGGTGTGATTCCGTTCCCAAARAAAAAAAACRGTGAAGCGCGAAAGACGGGAACGAAGTGGATCCGTCGAAACTTCCGTCGAAACACCACACCTCACCTCACATGTTGGTTGGCCCTGGGACGACAGGGAATCCCGGTCACCGAACCAGCATCGCGGGAATCATTTTGACGTCACACGTCTCTGTGATATTTGCCGTAGCTGCCGGTTGGTTTATCGGAGTGTGTATGTGGATGGCATTTTCCACGCTACTTTGCATCGGACGAGCGCAACCTGACGAGTCCCTGCCCACACTCATACTATTCG--CGTGAAAAACGGTRGAGCGAATCCTTCCGTTTTCAATTAGGACTGTGACATTTGTTTCGAMGTTTCTTGTGCGCTCGTGTGTGTGTGTGTGTG--------------------TGTGTGTGTAGTGCTTTTTGGAACAGGAAAGGCAAAAACCATGATGCGACGTCGTTATGACAAACGCTTCAGATGATCGGATTGTGGTTTGCTGGAAGGATTATCTTGCAAAGCGGTTGAAGGATTCATAGCAATCCGAGCACAA
>AR0073-C
CCTTYCTTCMAGCCAYCTTTTTTCWAATCTWTTTGCCATTTTTGCATTTTTTTATAATCGGATTAGATGAACTAAAGCCGAMATTARTAAGAATTYCRCTTCGGAAGGTATTACRSCAGYCATCATTAGGAGGGAGAGAAAACAGTAAAACAATTTCCCGYGGTCAATGAGTACTTCAGATACACCATCGAARGCTGAAAGCTCATCAGCGAGAACGGGGCTCAAATCTACGACGACTATGATGATAAAGCTATTTTCTGCCAATTCTGCAACTTTCGCAAAAAAR--GAAAAAATGACTCAAGAGC-----GTTGYGACAACTGTGTGCGAAAGAGGATGATTTCGGAAAAGGTTGCACACACATACACACACGG--GCAAACACACTCAGTGCACATGGTGGACGTAAATGGGAATGCTATTTTTATCTATTAGAAGCATGAATTATTGATGAAACATGCTGATAATCTTTCTCCCRGCCCCGRCATTGCCCCGTTTGCAGTCCGGCGAGACCCGCGCCATCTGCCATCCGTCCACACAACGGCTTTTTGAGGGACTGCGGATACCAGTGACAGTGTAGCATGAAATATTTATCAGTTCTTATAATTGAGTGTCGGTGTGATTCCGTTSCCAAAGAAAAAAAACGGTGAAGCGCGAAAGACGGGAACGAAGTGGATCCGTCGAAACTTCYGTCGAAACACCACACCTCACCTCACAYGTTGGTTGGCCCWGGGACGACWGGGAATCSCGGTCACCGAACCAGCATCGCGGGAATCATTTTGACGTCACACGTCTCTGTGATATTTGCYGTAGCTGCCGGTTGGTTTATCGGAGTGTGTRTGTGGATGGCATTTTCCAYGCTACTTTGCATCGGACGAGCGCAACCTGACKAGTCCCTGCCCACACTCATACTATTCG--CGTGAAAAACGGTAGAGCGAATCCTTCCGTTTTCAATTAGGACYGTGACATTTGTTTCGAMGTTTCTTGTGCGCTCGTGTGTGTGTGTGTGTG--------------------TGTGTGTGTAGTGCTTTTTGGAACAGGAAAGGCAAAAACCATGATGCGACGTCGTTWTGACARACGCTTCAGATGATCGGATTGTGGTTTGCTGGAAGGATTATCTTGCAAAGCGGTTGAAGGATTCATAGCAATCCGAGCACAA
>AR0074-C
CCTTYCTTCMAGCCAYCTTTTTTCWAATCTWTTTGCCATTTTTGCATTTTTTTATAATCGGATTAGATGAACTAAASCCGAMATTAATAAGAATTYCRCTTCGGAAGRTATTACRSCAGYCATCATTAGGAGGGAGAGAAAACAGTAAAACAATTTCCCGCGGTCAATGAGTACTTCAGATACACCATCGAARGCTGAAAGCTCATCAGCGAGAACGGGGCTCAAATCTACGACGACTATGATGATAAAGCTATTTTCTGCCAATTCTGCAACTTTCGCAAAAAAR--GAAAAAAWGACTCAAGAGC-----GTTGYGACAACTGTGTGCGAAAGAGGATGATTTCGGAAAAGGTTGCACACACATACACACACGG--GCAAACACACTCAGTGCACATGGTGGACGTAAATGGGAATGCTATTTTTATCTATTAGAAGCATGAATTATTGATGAAACATGCTGATAATCTTTCTCCCRGCCCCGRCATTGCCCCGTTTGCAGTCCGGCGAGACCCGCGCCATCTGCCATCCGTCCACACAACGGCTTTTTGAGGGACTGCGGATACCAGTGACAGTGTAGCATGAAATATTTATCAGTTCTTATAATTGAGTGTCGGTGTGATTCCGTTSCCAAARAAAAAAAACGGTGAAGCGCGAAAGACGGGAACGAAGTGGATCCGTCGAAACTTCYGTCGAAACACCACACCTCACCTCACAYGTTGGTTGGCCCWGGGACGACWGGGAATCSCGGTCACCGAACCAGCATCGCGGGAATCATTTTGACGTCACACGTCTCTGTGATATTTGCYGTAGCTGCCGGTTGGTTTATCGGAGTGTGTRTGTGGATGGCATTTTCCAYGCTACTTTGCATCGGACGAGCGCAACCTGACKAGTCCCTGCCCACACTCATACTATTCG--CGTGAAAAACGGTAGAGCGAATCCTTCCGTTTTCAATTAGGACYGTGACATTTGTTTCGAMGTTTCTTGTGCGCTCGTGTGTGTGTGTGTGTG--------------------TGTGTGTGTAGTGCTTTTTGGAACAGGAAAGGCAAAAACCATGATGCGACGTCGTTWTGACAAACGCTTCAGATGATCGGATTGTGGTTTGCTGGAAGGATTATCTTGCAAAGCGGTTGAAGGATTCATAGCAATCCGAGCACAA
>AR0075-C
CCTTYCTTCMAGCCAYCTTTTTTCWAATCTWTTTGCCATTTTTGCATTTTTTYATAATCGGATTAGATGAACTAAAGCCGAMATTARTAAGAATTYCRCTTCGGAAGGTATTACRSCAGYCATCATTAGGAGGGAGAGAAAACAGTAAAACAATTTCCCGYGGTCAATGAGTACTTCAGATACACCATCGAARGCTGAAAGCTCATCAGCGAGAACGGGGCTCAAATCTACGACGACTATGATGATAAAGCTATTTTCTGCCAATTCTGCAACTTTCGCAAAAAAR--GAAAAAATGACTCAAGAGC-----GTTGYGACAACTGTGTGCGAAAGAGGATGATTTCGGAAAAGGTTGCACACACATACACACACGG--GCAAACACACTCAGTGCACATGGTGGACGTAAATGGGAATGCTATTTTTATCTATTAGAAGCATGAATTATTGATGAAACATGCTGATAATCTTTCTCCCGGCCCCGGCATTGCCCCGTTTGCAGTCYGGCGAGACCCGCGCCATCTGCCATCCGTCCACACAACGGCTTTTTGAGGGACTGCGGATACCAGTGACAGTGTAGCATGAAATATTTATCAGTTCTTATAATTGAGTGTCGGTGTGATTCCGTTSCCAAARAAAAAAAACGGTGAAGCGCGAAAGACGGGAACGAAGTGGATCCGTCGAAACTTCYGTCGAAACACCACACCTCACCTCACAYGTTGGTTGGCCCWGGGACGACWGGGAATCSCGGTCACCGAACCAGCATCGCGGGAATCATTTTGACGTCACACGTCTCTGTGATATTTGCYGTAGCTGCCGGTTGGTTTATCGGAGTGTGTRTGTGGATGGCATTTTCCAYGCTACTTTGCATCGGACGAGCGCAACCTGACKAGTCCCTGCCCACACTCATACTATTCG--CGTGAAAAACGGTAGAGCGAATCCTTCCGTTTTCAATTAGGACYGTGACATTTGTTTCGAMGTTTCTTGTGCGCTCGTGTGTGTGTGTGTGTG--------------------TGTGTGTGTAGTGCTTTTTGGAACAGGAAAGGCAAAAACCATGATGCGACGTCGTTWTGACAAACGCTTCAGATGATCGGATTGTGGTTTGCTGGAAGGATTATCTTGCAAAGCGGTTGAAGGATTCATAGCAATCCGAGCACAA
>AR0076-C
CCTTTCTTCCAGCCACCTTTTTTCTAATCTTTTTGCCATTTTTGCATTTTTTTATAATCGGATTAGATGAACTAAAGCCGAAATTAGTAAGAATTCCGCTTCGGAAGGTATTACGGCAGCCATCATTAGGAGGGAGAGAAAACAGTAAAACAATTTCCCGTGGTCAATGAGTACTTCAGATACACCATCGAAGGCTGAAAGCTCATCAGCGAGAACGGGGCTCAAATCTACGACGACTATGATGATAAAGCTATTTTCTGCCAATTCTGCAACTTTCGCAAAAAAA--GAAAAAATGACTCAAGAGC-----GTTGTGACAACTGTGTGCGAAAGAGGATGATTTCGGAAAAGGTTGCACACACATACAYACACGG--GCAAACACACTCAGTGCACATGGTGGACGTAAATGGGAATGCTATTTTTATCTATTAGAAGCATGAATTATTGATGAAACATGCTGATAATCTTTCTCCCGGCCCCGGCATTGCCCCGTTTGCAGTCTGGCGAGACCCGCGCCATCTGCCATCCGTCCACACAACGGCTTTTTGAGGGACTGCGGATACCAGTGACAGTGTAGCATGAAATATTTATCAGTTCTTATAATTGAGTGTCGGTGTGATTCCGTTCCCAAAGAAAAAAAACGGTGAAGCGCGAAAGACGGGAACGAAGTGGATCCGTCGAAACTTCCGTCGAAACACCACACCTCACCTCACATGTTGGTTGGCCCTGGGACGACAGGGAATCCCGGTCACCGAACCAGCATCGCGGGAATCATTTTGACGTCACACGTCTCTGTGATATTTGCCGTAGCTGCCGGTTGGTTTATCGGAGTGTGTATGTGGATGGCATTTTCCACGCTACTTTGCATCGGACGAGCGCAACCTGACGAGTCCCTGCCCACACTCATACTATTCG--CGTGAAAAACGGTAGAGCGAATCCTTCCGTTTTCAATTAGGACTGTGACATTTGTTTCGAAGTTTCTTGTGCGCTCGTGTGTGTGTGTGTGTG--------------------TGTGTGTGTAGTGCTTTTTGGAACAGGAAAGGCAAAAACCATGATGCGACGTCGTTATGACAAACGCTTCAGATGATCGGATTGTGGTTTGCTGGAAGGATTATCTTGCAAAGCGGTTGAAGGATTCATAGCAATCCGAGCACAA
>AR0077-C
CCTTTCTTCYARCCAYCTTTTTTCWAATCTWTTTGCCATTTTTGCATTTTTTTATAATCGGATTAGATGWACTAAAGCCGAAATTARTAAGAATTYCGCTTCGGAAGGTATTACGSCAGCCATCATTAGRAGGGAGAGAAAACAGTAAAACAATTTCCCGYGGTCAATGAGTACTTCAGATACACCATYGAARGCTGAAAGCTCATCAGCGAGAACGGGGCTCAAATCTACGACGACTATGATGATAAAGCTATTTTCTGCCAATTCTGCAACTTTCGCAAAAAAR--GAAAAAATGACTCAAGAGC-----GTTGYGACAACTGTGTGCGAAAGAGGATGATTTCGGAAAAGGTTGCACACACATACAYACACGG--GCAAACACACTCAGTGCACATGGTGGACGTAAATGGGAATGCTATTTTTATCTATTAGAAGCATGAATTATTGATGAAACATGCTGATAATCTTTCTCCCGGCCCCGGCATTGCCCCGTTTGCAGTCYGGCGAGACCCGCGCCATCTGCCATCCGTCCACACAACGGCTTTTTGAGGGACTGCGGATACCAGTGACAGTGTAGCATGAAATATTTATCAGTTCTTATAATTGAGTGTCGGTGTGATTCCGTTCCCAAAGAAAAAAAACGGTGAAGCGCGAAAGACGGGAACGAAGTGGATCCGTCGAAACTTCCGTCGAAACACCACACCTCACCTCACATGTTGGTTGGCCCTGGGACGACAGGGAATCCCGGTCACCGAACCAGCATCGCGGGAATCATTTTGACGTCACACGTCTCTGTGATATTTGCCGTAGCTGCCGGTTGGTTTATCGGAGTGTGTATGTGGATGGCATTTTCCACGCTACTTTSMATCGGACGAGCKCAACCTGACGAGTCCCTGCCCACACTCATACTATTCG--CGTGAAAAACGGTAGAGCGAATCCTTCCGTTTTCAATTAGGACTGTGACATTTGTTTCGAMGTTTCTTGTGCGCTCGTGTGTGTGTGTGTGTG--------------------TGTGTGTGTAGTGCTTTTTGGAACAGGAAAGGCAAAAACCATGATGCGACGTCGTTWTGACAAACGCTTCAGATGATCGGATTGTGGTTTGCTGGAAGGATTATCTTGCAAAGCGGTTGAAGGATTCATAGCAATCCGAGCACAA
>AR0078-C
CCTTTCTTCCAGCCACCTTTTTTCTAATCTTTTTGCCATTTTTGCATTTTTTTATAATCGGATTAGATGAACTAAASCCGAAATTAATAAGAATTYCRCTTCGGAAGRTATTACRSCAGYCATCATTAGGAGGGAGAGAAAACAGTAAAACAATTTCCCGCGGTCAATGAGTACTTSAGATACACCATYGAARGCTGAAAGCTCATCAGCGAGAACGGGGCTCAAATCTACGACGACTATGATGATAAAGCTATTTTCTGCCAATTCTGCAACTTTCGCAAAAAAA--GAAAAAAWGACTCAAGAGC-----GTTGYGACAACTGTGTGCGAAAGAGGATGATTTCGGAAAAGGTTGCACACACATACACACACGG--GYAAACACACTCAGTGCACATGGTGGACGTAAATGGGAATGCTATTTTTATCTATTAGAAGCATGAATTATTGATGAAACATGCTGATAATCTTTCTCCCGGCCCCGGCATTGCCCCGTTTGCAGTCCGGCGAGACCCGCGCCATCTGCCATCCGTCCACACAACGGCTTTTTGAGGGACTGCGGATRCCAGTGACAGTGTAGCATGAAATATTTATCAGTTCTTATAATTGAGTGTCGGTGTGATTCCGTTCCCAAAGAAAAAAAACRGTGAAGCGCGAAAGACGGGAACGAAGTGGATCCGTCGAAACTTCCGTCGAAACACCACACCTCACCTCACATGTTGGTTGGCCCTGGGACGACAGGGAATCCCGGTCACCGAACCAGCATCGCGGGAATCATTTTGACGTCACACGTCTCTGTGATATTTGCCGTAGCTGCCGGTTGGTTTATCGGAGTGTGTATGTGGATGGCATTTTCCACGCTACTTTGCATCGGACGAGCGCAACCTGACGAGTCCCTGCCCACACTCATACTATTCG--CGTGAAAAACGGTRGAGCGAATCCTTCCGTTTTCAATTAGGACTGTGACATTTGTTTCGAMGTTTCTTGTGCGCTCGTGTGTGTGTGTGTGTG--------------------TGTGTGTGTAGTGCTTTTTGGAACAGGAAAGGCAAAAACCATGATGCGACGTCGTTATGACAAACGCTTCAGATGATCGGATTGTGGTTTGCTGGAAGGATTATCTTGCAAAGCGGTTGAAGGATTCATAGCAATCCGAGCACAA
>AR0079-C
CCTTTCTTCYARCCAYCTTTTTTCWAATCTWTTTGCCATTTTTGCATTTTTTTATAATCGGATTAGATGWACTAAAGCCGAAATTARTAAGAATTYCGCTTCGGAAGGTATTACGSCAGCCATCATTAGRAGGGAGAGAAAACAGTAAAACAATTTCCCGYGGTCAATGAGTACTTCAGATACACCATYGAARGCTGAAAGCTCATCAGCGAGAACGGGGCTCAAATCTACGACGACTATGATGATAAAGCTATTTTCTGCCAATTCTGCAACTTTCGCAAAAAAR--GAAAAAATGACTCAAGAGC-----GTTGYGACAACTGTGTGCGAAAGAGGATGATTTCGGAAAAGGTTGCACACACATACAYACACGG--GCAAACACACTCAGTGCACATGGTGGACGTAAATGGGAATGCTATTTTTATCTATTAGAAGCATGAATTATTGATGAAACATGCTGATAATCTTTCTCCCRGCCCCGRCATTGCCCCGTTTGCAGTCCGGCGAGACCCGCGCCATCTGCCATCCGTCCACACAACGGCTTTTTGAGGGACTGCGGATACCAGTGACAGTGTAGCATGAAATATTTATCAGTTCTTATAATTGAGTGTCGGTGTGATTCCGTTCCCAAAGAAAAAAAACGGTGAAGCGCGAAAGACGGGAACGAAGTGGATCCGTCGAAACTTCCGTCGAAACACCACACCTCACCTCACATGTTGGTTGGCCCTGGGACGACAGGGAATCCCGGTCACCGAACCAGCATCGCGGGAATCATTTTGACGTCACACGTCTCTGTGATATTTGCCGTAGCTGCCGGTTGGTTTATCGGAGTGTGTATGTGGATGGCATTTTCCACGCTACTTTSMATCGGACGAGCKCAACCTGACGAGTCCCTGCCCACACTCATACTATTCG--CGTGAAAAACGGTAGAGCGAATCCTTCCGTTTTCAATTAGGACTGTGACATTTGTTTCGAMGTTTCTTGTGCGCTCGTGTGTGTGTGTGTGTG--------------------TGTGTGTGTAGTGCTTTTTGGAACAGGAAAGGCAAAAACCATGATGCGACGTCGTTWTGACWRACGCTTCAGATGATCGGATTGTGGTTTGCTGGAAGGATTATCTTGCAAAGCGGTTGAAGGATTCATAGCAATCCGAGCACAA
>AR0080-C
CCTTTCTTCCAGCCACCTTTTTTCTAATCTTTTTGCCATTTTTGCATTTTTTTATAATCGGATTAGATGAACTAAAGCCGAAATTAGTAAGAATTCCGCTTCGGAAGGTATTACGGCAGCCATCATTAGGAGGGAGAGAAAACAGTAAAACAATTTCCCGYGGTCAATGAGTACTTCAGATACACCATYGAARGCTGAAAGCTCATCAGCGAGAACGGGGCTCAAATCTACGACGACTATGATGATAAAGCTATTTTCTGCCAATTCTGCAACTTTCGCAAAAAAA--GAAAAAAWGACTCAAGAGC-----GTTGTGACAACTGTGTGCRAAAGAGGATGATTTCGGAAAAGGTTGCACACACATACACACACGG--GCAAACACACTCAGTGCACATGGTGGACGTAAATGGGAATGCTATTTTTATCTATTAGAAGCATGAATTATTGATGAAACATGCTGATAATCTTTCTCCCGRCCCCGGCATTGCCCCGTTTGCAGTCCGGCGAGACCCGCGCCATCTGCCATCCGTCCACACAACGGCTTTTTGAGGGACTGCGGATACCAGTGACAGTGTAGCATGAAATATTTATCAGTTCTTATAATTGAGTGTCGGTGTGATTCCGTTCCCAAAARAAAAAAACGRTGAAGCGCGAAAGACGGGAACGAAGTGGATCCGWCGAAACTTCCGTCGAAACACCACACCTCACCTCACAYGTTGGTTGGCCCWGGGACGACAGGGAATCSCGGTCACCGAACCAGCATCGCGGGAATCATTTTGACGTCACACGTCTCTGTGATATTTGCCGTAGCTGCCGGTTGGTTTATCGGAGTGTGTATGTGGATGGCATTTTCCACGCTACTTTGCATCGGACGAGCGCAACCTGACGAGTCCCTGCCCACACTCATACTATTCG--CGTGAAAAACGGTAGAGCGAATCCTTCCGTTTTCAATTAGGACYGTGACATTTGTTTCRAMGTTTCTTGTGCGCTCGTGTGTGTGTGTGTGTG--------------------TGTGTGTGTAGTGCTTTTTGGAACAGGAAAGGCAAAAACCATGATGCGACGTCGTTATGACAAACGCTTCAGATGATCGGATTGTGGTTTGCTGGAAGGATTATCTTGCAAAGCGGTTGAAGGATTCATAGCAATCCGAGCACAA
>AR0081-C
CCTTTCTTCCARCCACCTTTTTTYTAATCTWTTTGCCATTTTTGCATTTTTTTATAATCGGATTAGATGWACTAAASCCGAAATTAATAAGAATTMCGMTTCGGAAGATATTACGGCAGCCATCATTAGGAGGGAGAGAAAACAGTAAAACAATTTCCCGCGGTCAATGAGTACTTCAGATACACCATTGAAAGCTGAAAGCTCATCAGCGAGAACGGGGCTCAAATCTACGACGACTATGATGATAAAGCTATTTTCTGCCAATTCTGCAACTTTCGCAAAAAAA--GAAAAAAWGACTCAAGAGC-----GTTGYGACAACTGTGTGCGAAAGAGGATGATTTCGGAAAAGRTKGCACACACATACACACACGG--GCAAACACACTCAGTGCACATGGTGGACGTAAATGGGAATGCTATTTTTATCTATTAGAAGCATGAATTATTGATGAAACATGCTGATAATCTTTCTCCCRGCCCCGRCATTGCCCCGTTTGCAGTCCGGCGAGACCCGCGCCATCTGCCATCCGTCCACACAACGGCTWTTTGAGGGACTGCGGATACCAGTGACAGTGTAGCATGAAATATTTATCAGTTCTTATAATTGAGTGTCGGTGTGATTCCGTTCCCAAAGAAAAAAAACGGTGAAGCGCGAAAGACGGGAACGAAGTGGATCCGTCGAAACTTCCGTCGAAACACCACACCTCACCTCACATGTTGGTTGGCCCTGGGACGACAGGGAATCCCGGTCACCGAACCAGCATCGCGGGAATCATTTTGACGTCACACGTCTCTGTGATATTTGCCGTAGCTGCCGGTTGGTTTATCGGAGTGTGTATGTGGATGGCATTTTCCACGCTACTTTGCATCGGACGAGCGCAACCTGACGAGTCCCTGCCCACACTCATACTATTCG--CGTGAAAAACGGTRGAGCGAATCCTTCCGTTTTCAATTAGGACTGTGACATTTGTTTCGAMGTTTCTTGTGCGCTCGTGTGTGTGTGTGTGTG--------------------TGTGTGTGTAGTGCTTTTTGGAACAGGAAAGGCAAAAACCATGATGCGACGTCGTTATGACAAACGCTTCAGATGATCGGATTGTGGTTTGCTGGAAGGATTATCTTGCAAAGCGGTTGAAGGATTCATAGCAATCCGAGCACAA
>AR0082-C
CCTTYCTTCCWGYCAYCTTTTTTCWAATCTWTTTGCCATTTTTGCATTTTTTTATAATCGGATTAGATGAACTAAASCCGAAATTARTAAGAATTCCGCTTCGGAAGRTATTACGGCAGCCATCATTAGGAGGGAGAGAAAACAGTAAAACAATTTCCCGYGGTCAATGAGTACTTCAGATACACCATTGAAAGCTGAAAGCTCATCAGCGAGAACGRGGCTCAAATCTACGACGACTATGATGATAAAGCTATTTTCTGCCAATTCTGCAACTTTCGCAAAAAAR--GAAAAAAWGACTCAAGAGC-----GTTGYGACAACTGTGTGCGAAAGAGGATGATTTCGGAAAAGRTKGCACACACATACACACACGG--GCAAACACACTCAGTGCACATGGTGGACGTAAATGGGAATGCTATTTTTATCTATTAGAAGCATGAATTATTGATGAAACATGCTGATAATCTTTCTCCCGGCCCCGGCATTGCCCCGTTTGCAGTCCGGCGAGACCCGCGCCATCTGCCATCCGTCCACACAACGGCTTTTTGAGGGACTGCGGATACCAGTGACAGTGTAGCATGAAATATTTATCAGTTCTTATAATTGAGTGTCGGTGTGATTCCGTTCCCAAARAAAAAAAACGGTGAAGCGCGAAAGACGGGAACGAAGTGGATCCGTCGAAACTTCCGTCGAAACACCACACCTCACCTCACATGTTGGTTGGCCCTGGGACGACAGGGAATCCCGGTCACCGAACCAGCATCGCGGGAATCATTTTGACGTCACACGTCTCTGTGATATTTGCCGTAGCTGCCGGTTGGTTTATCGGAGTGTGTRTGTGGATGGCATTTTCCACGCTACTTTGCATCGGACGAGCGCAACCTGACGAGTCCCTGCCCACACTCATACTATTCG--CGTGAAAAACGGTRGAGCGAATCCTTCCGTTTTCAATTAGGACTGTGACATTTGTTTCGAMGTTTCTTGTGCGCTCGTGTGTGTGTGTRTGTG--------------------TGTGTGTGTAGTGCTTTTTGGAACAGGAAAGGCAAAAACCATGATGCGACGTCGTTWTGACAAACGCTTCAGATGATCGGATTGTGGTTTGCTGGAAGGATTATCTTGCAAAGCGGTTGAAGGATTCATAGCAATCCGAGCACAA
>AR0083-C
CCTTTCTTCCAGCCACCTTTTTTCTAATCTTTTTGCCATTTTTGCATTTTTTTATAATCGGATTAGATGAACTAAAGCCGAAATTARTAAGAATTYCRCTTCGGAAGGTATTACRSCAGYCATCATTAGGAGGGAGAGAAAACAGTAAAACAATTTCCCGYGGTCAATGAGTACTTSAGATACACCATCGAAGGCTGAAAGCTCATCAGCGAGAACGGGGCTCAAATCTACGACGACTATGATGATAAAGCTATTTTCTGCCAATTCTGCAACTTTCGCAAAAAAA--GAAAAAATGACTCAAGAGC-----GTTGYGACAACTGTGTGCGAAAGAGGATGATTTCGGAAAAGGTTGCACACACATACAYACACGG--GYAAACACACTCAGTGCACATGGTGGACGTAAATGGGAATGCTATTTTTATCTATTAGAAGCATGAATTATTGATGAAACATGCTGATAATCTTTCTCCCGGCCCCGGCATTGCCCCGTTTGCAGTCYGGCGAGACCCGCGCCATCTGCCATCCGTCCACACAACGGCTTTTTGAGGGACTGCGGATRCCAGTGACAGTGTAGCATGAAATATTTATCAGTTCTTATAATTGAGTGTCGGTGTGATTCCGTTCCCAAAGAAAAAAAACRGTGAAGCGCGAAAGACGGGAACGAAGTGGATCCGTCGAAACTTCCGTCGAAACACCACACCTCACCTCACATGTTGGTTGGCCCTGGGACGACAGGGAATCCCGGTCACCGAACCAGCATCGCGGGAATCATTTTGACGTCACACGTCTCTGTGATATTTGCCGTAGCTGCCGGTTGGTTTATCGGAGTGTGTATGTGGATGGCATTTTCCACGCTACTTTGCATCGGACGAGCGCAACCTGACGAGTCCCTGCCCACACTCATACTATTCG--CGTGAAAAACGGTAGAGCGAATCCTTCCGTTTTCAATTAGGACTGTGACATTTGTTTCGAMGTTTCTTGTGCGCTCGTGTGTGTGTGTGTGTG--------------------TGTGTGTGTAGTGCTTTTTGGAACAGGAAAGGCAAAAACCATGATGCGACGTCGTTATGACAAACGCTTCAGATGATCGGATTGTGGTTTGCTGGAAGGATTATCTTGCAAAGCGGTTGAAGGATTCATAGCAATCCGAGCACAA
>AR0084-C
CCTTTCTTCCAGCCACCTTTTTTCTAATCTTTTTGCCATTTTTGCATTTTTTTATAATCGGATTAGATGAACTAAAGCCGAAATTARTAAGAATTYCRCTTCGGAAGGTATTACRSCAGYCATCATTAGGAGGGAGAGAAAACAGTAAAACAATTTCCCGYGGTCAATGAGTACTTSAGATACACCATCGAAGGCTGAAAGCTCATCAGCGAGAACGGGGCTCAAATCTACGACGACTATGATGATAAAGCTATTTTCTGCCAATTCTGCAACTTTCGCAAAAAAA--GAAAAAATGACTCAAGAGC-----GTTGYGACAACTGTGTGCGAAAGAGGATGATTTCGGAAAAGGTTGCACACACATACACACACGG--RCAMACACACTCAGTGCACATGGTGGACGTAAATGGGAATGCTATTTTTATCTATTAGAAGCATGAATTATTGATGAAACATGCTGATAATCTTTCTCCCRGCCCCGRCATTGCCCCGTTTGCAGTCCGGCGAGACCCGCGCCATCTGCCATCCGTCCACACAACGGCTKTTTGAGGGACTGCGGATACCAGTGACAGTGTAGCATGAAATATTTATCAGTTCTTATAATTGAGTGTCGGTGTGATTCCGTTCCCAAARAAAAAAAACGGTGAAGCGCGAAAGACGGGAACGAAGTGGATCCGTCGAAACTTCCGTCGAAACACCACACCTCACCTCACAYGTTGGTTGGCCCWGGGACGACAGGGAATCSCGGTCACCGAACCAGCATCGCGGGAATCATTTTGACGTCACACGTCYYTGTGATATTTGCYGTAGCTGCCGGTTGGTTTATCGGAGTGTGTRTGKGGATGGCATTTTCCACGCTACTTTGCATYGGACGAGCGCAACCTGACGAGTCCCTGCCCACACTCATACTATKCG--CGTGAAAAACGGTAGAGCGAATCCTTCCGTTTTCAATTAGGACTGTGACATTTGTTTCGAMGTTTCTTGTGCGCTCGTGTGTGTGTGTGTGTG--------------------TGTGTGTGTAGTGCTTTTTGGAACAGGAAAGGCAAAAACCATGATGCGACGTCGTTATGACAAACGCTTCAGATGATCGGATTGTGGTTTGCTGGAAGGATTATCTTGCAAAGCGGTTGAAGGATTCATAGCAATCCGAGCACAA
>AR0085-C
CCTTTCTTCYARCCAYCTTTTTTCWAATCTWTTTGCCATTTTTGCATTTTTTTATAATCGGATTAGATGWACTAAASCCGAAATTAATAAGAATTYCGCTTCGGAAGRTATTACGSCAGCCATCATTAGRAGGGAGAGAAAACAGTAAAACAATTTCCCGCGGTCAATGAGTACTTCAGATACACCATYGAAAGCTGAAAGCTCATCAGCGAGAACGGGGCTCAAATCTACGACGACTATGATGATAAAGCTATTTTCTGCCAATTCTGCAACTTTCGCAAAAAAG--GAAAAAATGACTCAAGAGC-----GTTGCGACAACTGTGTGCGAAAGAGGATGATTTCGGAAAAGGTTGCACACACATACACAYACGG--GCAAACACACTCAGTGCACATGGTGGACGTAAATGGGAATGCTATTTTTATCTATTAGAAGCATGAATTATTGATGAAACATGCTGATAATCTTTCTCCCGGCCCCGGCATTGCCCCGTTTGCAGTCCGGCGAGACCCGCGCCATCTGCCATCCGTCCACACAACGGCTTTTTGAGGGACTGCGGATACCAGTGACAGTGTAGCATGAAATATTTATCAGTTCTTATAATTGAGYGTCGGTGTGATTCCGTTSCCAAARAAAAAAAACGGTGAAGCGCGAAAGACGGGAACGAAGTGGATCCGTCGAAACTTCYGTCGAAACACCACACCTCACCTCACAYGTTGGTTGGCCCWGGGACGACWGGGAATCSCGGTCACCGAACCAGCATCGCGGGAATCATTTTGACGTCACAMGTCTCTGTGATATTTGCYGTAGCTGCCGGTTGGTTTATCGGAGTGTGTRTGTGGATGGCATTTTCCACGCTACTTTSMATCGGACGAGCKCAACCTGACKAGTCCCTGCCCACACTCATACTATTCG--CGTGAAAAACGGTAGAGCGAATCCTTCCGTTTTCAATTAGGACYGTGACATTTGTTTCGACGTTTCTTGTGCGCTCGTGTGTGTGTGTGTGTG--------------------TGTGTGTGTAGTGCTTTTTGGAACAGGAAAGGCAAAAACCATGATGCGACGTCGTTTTGACAAACGCTTCAGATGATCGGATTGTGGTTTGCTGGAAGGATTATCTTGCAAAGCGGTTGAAGGATTCATAGCAATCCGAGCACAA
>AR0086-C
CCTTTCTTCCAGCCACCTTTTTTCTAATCTTTTTGCCATTTTTGCATTTTTTTATAATCGGATTAGATGAACTAAASCCGAAATTARTAAGAATTCCGCTTCGGAAGRTATTACGGCAGCCATCATTAGGAGGGAGAGAAAACAGTAAAACAATTTCCCGYGGTCAATGAGTACTTCAGATACACCATCGAAGGCTGAAAGCTCATCAGCGAGAACGGGGCTCAAATCTACGACGACTATGATGATAAAGCTATTTTCTGCCAATTCTGCAACTTTCGCAAAAAAA--GAAAAAAWGACTCAAGAGC-----GTTGTGACAACTGTGTGCGAAAGAGGATGATTTCGGAAAAGGTTGCACACACATACACACACGG--GCAAACACACTCAGTGCACATGGTGGACGTAAATGGGAATGCTATTTTTATCTATTAGAAGCATGAATTATTGATGAAACATGCTGATAATCTTTCTCCCRGCCCCGRCATTGCCCCGTTTGCAGTCYGGCGAGACCCGCGCCATCTGCCATCCGTCCACACAACGGCTTTTTGAGGGACTGCGGATACCAGTGACAGTGTAGCATGAAATATTTATCAGTTCTTATAATTGAGTGTCGGTGTGATTCCGTTCCCAAAGAAAAAAAACGGTGAAGCGCGAAAGACGGGAACGAAGTGGATCCGTCGAAACTTCCGTCGAAACACCACACCTCACCTCACATGTTGGTTGGCCCTGGGACGACAGGGAATCCCGGTCACCGAACCAGCATCGCGGGAATCATTTTGACGTCACACGTCTCTGTGATATTTGCCGTAGCTGCCGGTTGGTTTATCGGAGTGTGTATGTGGATGGCATTTTCCACGCTACTTTGCATCGGACGAGCGCAACCTGACGAGTCCCTGCCCACACTCATACTATTCG--CGTGAAAAACGGTAGAGCGAATCCTTCCGTTTTCAATTAGGACTGTGACATTTGTTTCGAAGTTTCTTGTGCGCTCGTGTGTGTGTGTGTGTG--------------------TGTGTGTGTAGTGCTTTTTGGAACAGGAAAGGCAAAAACCATGATGCGACGTCGTTATGACAGACGCTTCAGATGATCGGATTGTGGTTTGCTGGAAGGATTATCTTGCAAAGCGGTTGAAGGATTCATAGCAATCCGAGCACAA
>AR0087-C
CCTTTCTTCTAACCATCTTTTTTCAAATCTATTTGCCATTTTTGCATTTTTTTATAATCGGATTAGATGTACTAAAGCCGAAATTAATAAGAATTTCGCTTCGGAAGGTATTACGCCAGCCATCATTAGAAGGGAGAGAAAACAGTAAAACAATTTCCCGCGGTCAATGAGTACTTCAGATACACCATTGAAAGCTGAAAGCTCATCAGCGAGAACGGGGCTCAAATCTACGACGACTATGATGATAAAGCTATTTTCTGCCAATTCTGCAACTTTCGCAAAAAAG--GAAAAAATGACTCAAGAGC-----GTTGCGACAACTGTGTGCGAAAGAGGATGATTTCGGAAAAGGTTGCACACACATACACACACGG--GCAAACACACTCAGTGCACATGGTGGACGTAAATGGGAATGCTATTTTTATCTATTAGAAGCATGAATTATTGATGAAACATGCTGATAATCTTTCTCCCGGCCCCGGCATTGCCCCGTTTGCAGTCCGGCGAGACCCGCGCCATCTGCCATCCGTCCACACAACGGCTTTTTGAGGGACTGCGGATACCAGTGACAGTGTAGCATGAAATATTTATCAGTTCTTATAATTGAGTGTCGGTGTGATTCCGTTCCCAAAGAAAAAAAACGGTGAAGCGCGAAAGACGGGAACGAAGTGGATCCGTCGAAACTTCCGTCGAAACACCACACCTCACCTCACATGTTGGTTGGCCCTGGGACGACAGGGAATCCCGGTCACCGAACCAGCATCGCGGGAATCATTTTGACGTCACACGTCTCTGTGATATTTGCCGTAGCTGCCGGTTGGTTTATCGGAGTGTGTATGTGGATGGCATTTTCCACGCTACTTTCAATCGGACGAGCTCAACCTGACGAGTCCCTGCCCACACTCATACTATTCG--CGTGAAAAACGGTAGAGCGAATCCTTCCGTTTTCAATTAGGACTGTGACATTTGTTTCGACGTTTCTTGTGCGCTCGTGTGTGTGTGTGTGTG--------------------TGTGTGTGTAGTGCTTTTTGGAACAGGAAAGGCAAAAACCATGATGCGACGTCGTTTTGACAAACGCTTCAGATGATCGGATTGTGGTTTGCTGGAAGGATTATCTTGCAAAGCGGTTGAAGGATTCATAGCAATCCGAGCACAA
>AR0088-C
CCTTCCTTCCTGTCATCTTTTTTCAAATCTATTTGCCATTTTTGCATTTTTTTATAATCGGATTAGATGAACTAAAGCCGAAATTAGTAAGAATTCCGCTTCGGAAGGTATTACGGCAGCCATCATTAGGAGGGAGAGAAAACAGTAAAACAATTTCCCGTGGTCAATGAGTACTTCAGATACACCATTGAAAGCTGAAAGCTCATCAGCGAGAACGAGGCTCAAATCTACGACGACTATGATGATAAAGCTATTTTCTGCCAATTCTGCAACTTTCGCAAAAAAG--GAAAAAATGACTCAAGAGC-----GTTGCGACAACTGTGTGCGAAAGAGGATGATTTCGGAAAAGATGGCACACACATACACACACGG--GCAAACACACTCAGTGCACATGGTGGACGTAAATGGGAATGCTATTTTTATCTATTAGAAGCATGAATTATTGATGAAACATGCTGATAATCTTTCTCCCGGCCCCGGCATTGCCCCGTTTGCAGTCCGGCGAGACCCGCGCCATCTGCCATCCGTCCACACAACGGCTTTTTGAGGGACTGCGGATACCAGTGACAGTGTAGCATGAAATATTTATCAGTTCTTATAATTGAGTGTCGGTGTGATTCCGTTCCCAAAAAAAAAAAACGGTGAAGCGCGAAAGACGGGAACGAAGTGGATCCGTCGAAACTTCCGTCGAAACACCACACCTCACCTCACATGTTGGTTGGCCCTGGGACGACAGGGAATCCCGGTCACCGAACCAGCATCGCGGGAATCATTTTGACGTCACACGTCTCTGTGATATTTGCCGTAGCTGCCGGTTGGTTTATCGGAGTGTGTGTGTGGATGGCATTTTCCACGCTACTTTGCATCGGACGAGCGCAACCTGACGAGTCCCTGCCCACACTCATACTATTCG--CGTGAAAAACGGTAGAGCGAATCCTTCCGTTTTCAATTAGGACTGTGACATTTGTTTCGAMGTTTCTTGTGCGCTCGTGTGTGTGTGTRTGTG--------------------TGTGTGTGTAGTGCTTTTTGGAACAGGAAAGGCAAAAACCATGATGCGACGTCGTTWTGACAAACGCTTCAGATGATCGGATTGTGGTTTGCTGGAAGGATTATCTTGCAAAGCGGTTGAAGGATTCATAGCAATCCGAGCACAA
>AR0089-C
CCTTYCTTCMAGCCAYCTTTTTTCWAATCTWTTTGCCATTTTTGCATTTTTTTATAATCGGATTAGATGAACTAAAGCCGAMATTARTAAGAATTYCRCTTCGGAAGGTATTACRSCAGYCATCATTAGGAGGGAGAGAAAACAGTAAAACAATTTCCCGYGGTCAATGAGTACTTCAGATACACCATCGAARGCTGAAAGCTCATCAGCGAGAACGGGGCTCAAATCTACGACGACTATGATGATAAAGCTATTTTCTGCCAATTCTGCAACTTTCGCAAAAAAR--GAAAAAATGACTCAAGAGC-----GTTGYGACAACTGTGTGCGAAAGAGGATGATTTCGGAAAAGGTTGCACACACATACACACACGG--GCAAACACACTCAGTGCACATGGTGGACGTAAATGGGAATGCTATTTTTATCTATTAGAAGCATGAATTATTGATGAAACATGCTGATAATCTTTCTCCCGGCCCCGGCATTGCCCCGTTTGCAGTCYGGCGAGACCCGCGCCATCTGCCATCCGTCCACACAACGGCTTTTTGAGGGACTGCGGATACCAGTGACAGTGTAGCATGAAATATTTATCAGTTCTTATAATTGAGTGTCGGTGTGATTCCGTTSCCAAARAAAAAAAACGGTGAAGCGCGAAAGACGGGAACGAAGTGGATCCGTCGAAACTTCYGTCGAAACACCACACCTCACCTCACAYGTTGGTTGGCCCWGGGACGACWGGGAATCSCGGTCACCGAACCAGCATCGCGGGAATCATTTTGACGTCACACGTCTCTGTGATATTTGCYGTAGCTGCCGGTTGGTTTATCGGAGTGTGTRTGTGGATGGCATTTTCCAYGCTACTTTGCATCGGACGAGCGCAACCTGACKAGTCCCTGCCCACACTCATACTATTCG--CGTGAAAAACGGTAGAGCGAATCCTTCCGTTTTCAATTAGGACYGTGACATTTGTTTCGAMGTTTCTTGTGCGCTCGTGTGTGTGTGTGTGTG--------------------TGTGTGTGTAGTGCTTTTTGGAACAGGAAAGGCAAAAACCATGATGCGACGTCGTTWTGACAAACGCTTCAGATGATCGGATTGTGGTTTGCTGGAAGGATTATCTTGCAAAGCGGTTGAAGGATTCATAGCAATCCGAGCACAA
>AR0090-C
CCTTTCTTCCAGCCACCTTTTTTCTAATCTTTTTGCCATTTTTGCATTTTTTTATAATCGGATTAGATGAACTAAASCCGAAATTARTAAGAATTCCGCTTCGGAAGRTATTACGGCAGCCATCATTAGGAGGGAGAGAAAACAGTAAAACAATTTCCCGYGGTCAATGAGTACTTCAGATACACCATYGAARGCTGAAAGCTCATCAGCGAGAACGGGGCTCAAATCTACGACGACTATGATGATAAAGCTATTTTCTGCCAATTCTGCAACTTTCGCAAAAAAA--GAAAAAAWGACTCAAGAGC-----GTTGTGACAACTGTGTGCGAAAGAGGATGATTTCGGAAAAGGTTGCACACACATACACAYACGG--GCAAACACACTCAGTGCACATGGTGGACGTAAATGGGAATGCTATTTTTATCTATTAGAAGCATGAATTATTGATGAAACATGCTGATAATCTTTCTCCCRGCCCCGRCATTGCCCCGTTTGCAGTCCGGCGAGACCCGCGCCATCTGCCATCCGTCCACACAACGGCTTTTTGAGGGACTGCGGATACCAGTGACAGTGTAGCATGAAATATTTATCAGTTCTTATAATTGAGTGTCGGTGTGATTCCGTTCCCAAAGAAAAAAAACGGTGAAGCGCGAAAGACGGGAACGAAGTGGATCCGTCGAAACTTCCGTCGAAACACCACACCTCACCTCACATGTTGGTTGGCCCTGGGACGACAGGGAATCCCGGTCACCGAACCAGCATCGCGGGAATCATTTTGACGTCACACGTCTCTGTGATATTTGCCGTAGCTGCCGGTTGGTTTATCGGAGTGTGTATGTGGATGGCATTTTCCACGCTACTTTGCATCGGACGAGCGCAACCTGACGAGTCCCTGCCCACACTCATACTATTCG--CGTGAAAAACGGTRGAGCGAATCCTTCCGTTTTCAATTAGGACTGTGACATTTGTTTCGAAGTTTCTTGTGCGCTCGTGTGTGTGTGTGTGTG--------------------TGTGTGTGTAGTGCTTTTTGGAACAGGAAAGGCAAAAACCATGATGCGACGTCGTTATGACAAACGCTTCAGATGATCGGATTGTGGTTTGCTGGAAGGATTATCTTGCAAAGCGGTTGAAGGATTCATAGCAATCCGAGCACAA
>AR0092-C
CCTTTCTTCCAGCCACCTTTTTTCTAATCTTTTTGCCATTTTTGCATTTTTTTATAATCGGATTAGATGAACTAAAGCCGAAATTARTAAGAATTYCRCTTCGGAAGGTATTACRSCAGYCATCATTAGGAGGGAGAGAAAACAGTAAAACAATTTCCCGYGGTCAATGAGTACTTSAGATACACCATCGAAGGCTGAAAGCTCATCAGCGAGAACGGGGCTCAAATCTACGACGACTATGATGATAAAGCTATTTTCTGCCAATTCTGCAACTTTCGCAAAAAAA--GAAAAAATGACTCAAGAGC-----GTTGYGACAACTGTGTGCGAAAGAGGATGATTTCGGAAAAGGTTGCACACACATACACACACGG--GYAAACACACTCAGTGCACATGGTGGACGTAAATGGGAATGCTATTTTTATCTATTAGAAGCATGAATTATTGATGAAACATGCTGATAATCTTTCTCCCGGCCCCGGCATTGCCCCGTTTGCAGTCYGGCGAGACCCGCGCCATCTGCCATCCGTCCACACAACGGCTTTTTGAGGGACTGCGGATRCCAGTGACAGTGTAGCATGAAATATTTATCAGTTCTTATAATTGAGTGTCGGTGTGATTCCGTTCCCAAAGAAAAAAAACRGTGAAGCGCGAAAGACGGGAACGAAGTGGATCCGTCGAAACTTCCGTCGAAACACCACACCTCACCTCACATGTTGGTTGGCCCTGGGACGACAGGGAATCCCGGTCACCGAACCAGCATCGCGGGAATCATTTTGACGTCACACGTCTCTGTGATATTTGCCGTAGCTGCCGGTTGGTTTATCGGAGTGTGTATGTGGATGGCATTTTCCACGCTACTTTGCATCGGACGAGCGCAACCTGACGAGTCCCTGCCCACACTCATACTATTCG--CGTGAAAAACGGTAGAGCGAATCCTTCCGTTTTCAATTAGGACTGTGACATTTGTTTCGAMGTTTCTTGTGCGCTCGTGTGTGTGTGTGTGTG--------------------TGTGTGTGTAGTGCTTTTTGGAACAGGAAAGGCAAAAACCATGATGCGACGTCGTTATGACWRACGCTTCAGATGATCGGATTGTGGTTTGCTGGAAGGATTATCTTGCAAAGCGGTTGAAGGATTCATAGCAATCCGAGCACAA
>AR0093-C
CCTTTCTTCCAGCCACCTTTTTTCTAATCTTTTTGCCATTTTTGCATTTTTTTATAATCGGATTAGATGAACTAAAGCCGAAATTAATAAGAATTTCACTTCGGAAGGTATTACACCAGTCATCATTAGGAGGGAGAGAAAACAGTAAAACAATTTCCCGCGGTCAATGAGTACTTGAGATACACCATCGAAGGCTGAAAGCTCATCAGCGAGAACGGGGCTCAAATCTACGACGACTATGATGATAAAGCTATTTTCTGCCAATTCTGCAACTTTCGCAAAAAAA--GAAAAAATGACTCAAGAGC-----GTTGCGACAACTGTGTGCGAAAGAGGATGATTTCGGAAAAGGTTGCACACACATACACACACGG--GTAAACACACTCAGTGCACATGGTGGACGTAAATGGGAATGCTATTTTTATCTATTAGAAGCATGAATTATTGATGAAACATGCTGATAATCTTTCTCCCGGCCCCGGCATTGCCCCGTTTGCAGTCCGGCGAGACCCGCGCCATCTGCCATCCGTCCACACAACGGCTTTTTGAGGGACTGCGGATGCCAGTGACAGTGTAGCATGAAATATTTATCAGTTCTTATAATTGAGTGTCGGTGTGATTCCGTTCCCAAARAAAAAAAACAGTGAAGCGCGAAAGACGGGAACGAAGTGGATCCGTCGAAACTTCCGTCGAAACACCACACCTCACCTCACATGTTGGTTGGCCCTGGGACGACAGGGAATCCCGGTCACCGAACCAGCATCGCGGGAATCATTTTGACGTCACACGTCTCTGTGATATTTGCCGTAGCTGCCGGTTGGTTTATCGGAGTGTGTATGTGGATGGCATTTTCCACGCTACTTTGCATCGGACGAGCGCAACCTGACGAGTCCCTGCCCACACTCATACTATTCG--CGTGAAAAACGGTAGAGCGAATCCTTCCGTTTTCAATTAGGACTGTGACATTTGTTTCGACGTTTCTTGTGCGCTCGTGTGTGTGTGTGTGTG--------------------TGTGTGTGTAGTGCTTTTTGGAACAGGAAAGGCAAAAACCATGATGCGACGTCGTTATGACAAACGCTTCAGATGATCGGATTGTGGTTTGCTGGAAGGATTATCTTGCAAAGCGGTTGAAGGATTCATAGCAATCCGAGCACAA
>AR0095-C
CCTTYCTTCCWGYCAYCTTTTTTCWAATCTWTTTGCCATTTTTGCATTTTTTTATAATCGGATTAGATGAACTAAAGCCGAAATTARTAAGAATTYCRCTTCGGAAGGTATTACRSCAGYCATCATTAGGAGGGAGAGAAAACAGTAAAACAATTTCCCGYGGTCAATGAGTACTTSAGATACACCATCGAAGGCTGAAAGCTCATCAGCGAGAACGGGGCTCAAATCTACGACGACTATGATGATAAAGCTATTTTCTGCCAATTCTGCAACTTTCGCAAAAAAR--GAAAAAATGACTCAAGAGC-----GTTGYGACAACTGTGTGCGAAAGAGGATGATTTCGGAAAAGRTKGCACACACATACACACACGG--GCAAACACACTCAGTGCACATGGTGGACGTAAATGGGAATGCTATTTTTATCTATTAGAAGCATGAATTATTGATGAAACATGCTGATAATCTTTCTCCCGGCCCCGGCATTGCCCCGTTTGCAGTCYGGCGAGACCCGCGCCATCTGCCATCCGTCCACACAACGGCTTTTTGAGGGACTGCGGATRCCAGTGACAGTGTAGCATGAAATATTTATCAGTTCTTATAATTGAGTGTCGGTGTGATTCCGTTCCCAAARAAAAAAAACGGTGAAGCGCGAAAGACGGGAACGAAGTGGATCCGTCGAAACTTCCGTCGAAACACCACACCTCACCTCACATGTTGGTTGGCCCTGGGACGACAGGGAATCCCGGTCACCGAACCAGCATCGCGGGAATCATTTTGACGTCACACGTCTCTGTGATATTTGCCGTAGCTGCCGGTTGGTTTATCGGAGTGTGTATGTGGATGGCATTTTCCACGCTACTTTGCATCGGACGAGCGCAACCTGACGAGTCCCTGCCCACACTCATACTATTCG--CGTGAAAAACGGTAGAGCGAATCCTTCCGTTTTCAATTAGGACTGTGACATTTGTTTCGAMGTTTCTTGTGCGCTCGTGTGTGTGTGTGTGTG--------------------TGTGTGTGTAGTGCTTTTTGGAACAGGAAAGGCAAAAACCATGATGCGACGTCGTTATGACAAACGCTTCAGATGATCGGATTGTGGTTTGCTGGAAGGATTATCTTGCAAAGCGGTTGAAGGATTCATAGCAATCCGAGCACAA
>AR0096-C
CCTTTCTTCCAGCCACCTTTTTTCTAATCTTTTTGCCATTTTTGCATTTTTTTATAATCGGATTAGATGAACTAAASCCGAAATTARTAAGAATTCCGCTTCGGAAGRTATTACGGCAGCCATCATTAGGAGGGAGAGAAAACAGTAAAACAATTTCCCGCGGTCAATGAGTACTTCAGATACACCATTGAAAGCTGAAAGCTCATCAGCGAGAACGGGGCTCAAATCTACGACGACTATGATGATAAAGCTATTTTCTGCCAATTCTGCAACTTTCGCAAAAAAR--GAAAAAAWGACTCAAGAGC-----GTTGYGACAACTGTGTGCGAAAGAGGATGATTTCGGAAAAGGTTGCACACACATACACACACGG--GCAAACACACTCAGTGCACATGGTGGACGTAAATGGGAATGCTATTTTTATCTATTAGAAGCATGAATTATTGATGAAACATGCTGATAATCTTTCTCCCGGCCCCGGCATTGCCCCGTTTGCAGTCCGGCGAGACCCGCGCCATCTGCCATCCGTCCACACAACGGCTTTTTGAGGGACTGCGGATACCAGTGACAGTGTAGCATGAAATATTTATCAGTTCTTATAATTGAGTGTCGGTGTGATTCCGTTSCCAAAGAAAAAAAACGGTGAAGCGCGAAAGACGGGAACGAAGTGGATCCGTCGAAACTTCYGTCGAAACACCACACCTCACCTCACAYGTTGGTTGGCCCWGGGACGACWGGGAATCSCGGTCACCGAACCAGCATCGCGGGAATCATTTTGACGTCACACGTCTCTGTGATATTTGCYGTAGCTGCCGGTTGGTTTATCGGAGTGTGTRTGTGGATGGCATTTTCCACGCTACTTTGCATCGGACGAGCGCAACCTGACKAGTCCCTGCCCACACTCATACTATTCG--CGTGAAAAACGGTRGAGCGAATCCTTCCGTTTTCAATTAGGACYGTGACATTTGTTTCGAMGTTTCTTGTGCGCTCGTGTGTGTGTGTGTGTG--------------------TGTGTGTGTAGTGCTTTTTGGAACAGGAAAGGCAAAAACCATGATGCGACGTCGTTWTGACAAACGCTTCAGATGATCGGATTGTGGTTTGCTGGAAGGATTATCTTGCAAAGCGGTTGAAGGATTCATAGCAATCCGAGCACAA
>AR0097-C
CCTTYCTTCMAGCCAYCTTTTTTCWAATCTWTTTGCCATTTTTGCATTTTTTTATAATCGGATTAGATGAACTAAAGCCGAMATTARTAAGAATTYCRCTTCGGAAGGTATTACRSCAGYCATCATTAGGAGGGAGAGAAAACAGTAAAACAATTTCCCGYGGTCAATGAGTACTTCAGATACACCATCGAARGCTGAAAGCTCATCAGCGAGAACGGGGCTCAAATCTACGACGACTATGATGATAAAGCTATTTTCTGCCAATTCTGCAACTTTCGCAAAAAAR--GAAAAAATGACTCAAGAGC-----GTTGYGACAACTGTGTGCGAAAGAGGATGATTTCGGAAAAGGTTGCACACACATACACACACGG--GCAAACACACTCAGTGCACATGGTGGACGTAAATGGGAATGCTATTTTTATCTATTAGAAGCATGAATTATTGATGAAACATGCTGATAATCTTTCTCCCGGCCCCGGCATTGCCCCGTTTGCAGTCYGGCGAGACCCGCGCCATCTGCCATCCGTCCACACAACGGCTTTTTGAGGGACTGCGGATACCAGTGACAGTGTAGCATGAAATATTTATCAGTTCTTATAATTGAGTGTCGGTGTGATTCCGTTSCCAAAGAAAAAAAACGGTGAAGCGCGAAAGACGGGAACGAAGTGGATCCGTCGAAACTTCYGTCGAAACACCACACCTCACCTCACAYGTTGGTTGGCCCWGGGACGACWGGGAATCSCGGTCACCGAACCAGCATCGCGGGAATCATTTTGACGTCACACGTCTCTGTGATATTTGCYGTAGCTGCCGGTTGGTTTATCGGAGTGTGTRTGTGGATGGCATTTTCCAYGCTACTTTGCATCGGACGAGCGCAACCTGACKAGTCCCTGCCCACACTCATACTATTCG--CGTGAAAAACGGTAGAGCGAATCCTTCCGTTTTCAATTAGGACYGTGACATTTGTTTCGAMGTTTCTTGTGCGCTCGTGTGTGTGTGTGTGTG--------------------TGTGTGTGTAGTGCTTTTTGGAACAGGAAAGGCAAAAACCATGATGCGACGTCGTTWTGACWRACGCTTCAGATGATCGGATTGTGGTTTGCTGGAAGGATTATCTTGCAAAGCGGTTGAAGGATTCATAGCAATCCGAGCACAA
>AR0098-C
CCTTTCTTCCAGCCACCTTTTTTCTAATCTTTTTGCCATTTTTGCATTTTTTTATAATCGGATTAGATGAACTAAASCCGAAATTARTAAGAATTCCGCTTCGGAAGRTATTACGGCAGCCATCATTAGGAGGGAGAGAAAACAGTAAAACAATTTCCCGYGGTCAATGAGTACTTCAGATACACCATYGAARGCTGAAAGCTCATCAGCGAGAACGGGGCTCAAATCTACGACGACTATGATGATAAAGCTATTTTCTGCCAATTCTGCAACTTTCGCAAAAAAA--GAAAAAAWGACTCAAGAGC-----GTTGTGACAACTGTGTGCGAAAGAGGATGATTTCGGAAAAGGTTGCACACACATACACACACGG--GCAAACACACTCAGTGCACATGGTGGACGTAAATGGGAATGCTATTTTTATCTATTAGAAGCATGAATTATTGATGAAACATGCTGATAATCTTTCTCCCGGCCCCGGCATTGCCCCGTTTGCAGTCYGGCGAGACCCGCGCCATCTGCCATCCGTCCACACAACGGCTTTTTGAGGGACTGCGGATACCAGTGACAGTGTAGCATGAAATATTTATCAGTTCTTATAATTGAGTGTCGGTGTGATTCCGTTCCCAAAGAAAAAAAACGGTGAAGCGCGAAAGACGGGAACGAAGTGGATCCGTCGAAACTTCCGTCGAAACACCACACCTCACCTCACATGTTGGTTGGCCCTGGGACGACAGGGAATCCCGGTCACCGAACCAGCATCGCGGGAATCATTTTGACGTCACACGTCTCTGTGATATTTGCCGTAGCTGCCGGTTGGTTTATCGGAGTGTGTATGTGGATGGCATTTTCCACGCTACTTTGCATCGGACGAGCGCAACCTGACGAGTCCCTGCCCACACTCATACTATTCG--CGTGAAAAACGGTRGAGCGAATCCTTCCGTTTTCAATTAGGACTGTGACATTTGTTTCGAAGTTTCTTGTGCGCTCGTGTGTGTGTGTGTGTG--------------------TGTGTGTGTAGTGCTTTTTGGAACAGGAAAGGCAAAAACCATGATGCGACGTCGTTATGACAAACGCTTCAGATGATCGGATTGTGGTTTGCTGGAAGGATTATCTTGCAAAGCGGTTGAAGGATTCATAGCAATCCGAGCACAA
>AR0099-C
CCTTTCTTCCAGCCACCTTTTTTCTAATCTTTTTGCCATTTTTGCATTTTTTTATAATCGGATTAGATGAACTAAASCCGAAATTARTAAGAATTCCGCTTCGGAAGRTATTACGGCAGCCATCATTAGGAGGGAGAGAAAACAGTAAAACAATTTCCCGYGGTCAATGAGTACTTCAGATACACCATYGAARGCTGAAAGCTCATCAGCGAGAACGGGGCTCAAATCTACGACGACTATGATGATAAAGCTATTTTCTGCCAATTCTGCAACTTTCGCAAAAAAA--GAAAAAAWGACTCAAGAGC-----GTTGTGACAACTGTGTGCGAAAGAGGATGATTTCGGAAAAGGTTGCACACACATACACACACGG--GCAAACACACTCAGTGCACATGGTGGACGTAAATGGGAATGCTATTTTTATCTATTAGAAGCATGAATTATTGATGAAACATGCTGATAATCTTTCTCCCGGCCCCGGCATTGCCCCGTTTGCAGTCYGGCGAGACCCGCGCCATCTGCCATCCGTCCACACAACGGCTTTTTGAGGGACTGCGGATACCAGTGACAGTGTAGCATGAAATATTTATCAGTTCTTATAATTGAGTGTCGGTGTGATTCCGTTCCCAAAGAAAAAAAACGGTGAAGCGCGAAAGACGGGAACGAAGTGGATCCGTCGAAACTTCCGTCGAAACACCACACCTCACCTCACATGTTGGTTGGCCCTGGGACGACAGGGAATCCCGGTCACCGAACCAGCATCGCGGGAATCATTTTGACGTCACACGTCTCTGTGATATTTGCCGTAGCTGCCGGTTGGTTTATCGGAGTGTGTATGTGGATGGCATTTTCCACGCTACTTTGCATCGGACGAGCGCAACCTGACGAGTCCCTGCCCACACTCATACTATTCG--CGTGAAAAACGGTRGAGCGAATCCTTCCGTTTTCAATTAGGACTGTGACATTTGTTTCGAAGTTTCTTGTGCGCTCGTGTGTGTGTGTGTGTG--------------------TGTGTGTGTAGTGCTTTTTGGAACAGGAAAGGCAAAAACCATGATGCGACGTCGTTATGACAAACGCTTCAGATGATCGGATTGTGGTTTGCTGGAAGGATTATCTTGCAAAGCGGTTGAAGGATTCATAGCAATCCGAGCACAA
>AR0100-C
CCTTTCTTCCAGCCACCTTTTTTCTAATCTTTTTGCCATTTTTGCATTTTTTTATAATCGGATTAGATGAACTAAAGCCGAAATTAGTAAGAATTCCGCTTCGGAAGGTATTACGGCAGCCATCATTAGGAGGGAGAGAAAACAGTAAAACAATTTCCCGTGGTCAATGAGTACTTCAGATACACCATCGAAGGCTGAAAGCTCATCAGCGAGAACGGGGCTCAAATCTACGACGACTATGATGATAAAGCTATTTTCTGCCAATTCTGCAACTTTCGCAAAAAAA--GAAAAAATGACTCAAGAGC-----GTTGTGACAACTGTGTGCGAAAGAGGATGATTTCGGAAAAGGTTGCACACACATACAYACACGG--GCAAACACACTCAGTGCACATGGTGGACGTAAATGGGAATGCTATTTTTATCTATTAGAAGCATGAATTATTGATGAAACATGCTGATAATCTTTCTCCCGGCCCCGGCATTGCCCCGTTTGCAGTCTGGCGAGACCCGCGCCATCTGCCATCCGTCCACACAACGGCTTTTTGAGGGACTGCGGATACCAGTGACAGTGTAGCATGAAATATTTATCAGTTCTTATAATTGAGTGTCGGTGTGATTCCGTTCCCAAAGAAAAAAAACGGTGAAGCGCGAAAGACGGGAACGAAGTGGATCCGTCGAAACTTCCGTCGAAACACCACACCTCACCTCACATGTTGGTTGGCCCTGGGACGACAGGGAATCCCGGTCACCGAACCAGCATCGCGGGAATCATTTTGACGTCACACGTCTCTGTGATATTTGCCGTAGCTGCCGGTTGGTTTATCGGAGTGTGTATGTGGATGGCATTTTCCACGCTACTTTGCATCGGACGAGCGCAACCTGACGAGTCCCTGCCCACACTCATACTATTCG--CGTGAAAAACGGTAGAGCGAATCCTTCCGTTTTCAATTAGGACTGTGACATTTGTTTCGAAGTTTCTTGTGCGCTCGTGTGTGTGTGTGTGTG--------------------TGTGTGTGTAGTGCTTTTTGGAACAGGAAAGGCAAAAACCATGATGCGACGTCGTTATGACTGACGCTTCAGATGATCGGATTGTGGTTTGCTGGAAGGATTATCTTGCAAAGCGGTTGAAGGATTCATAGCAATCCGAGCACAA
>AV0007-C
CCTTYCTTCYARYCATCTTTTTTCAAATCTATTTGCCATTTTTGCATTTTTTTAWAATCGGATTAGATGWACTAAAGCCGAAATTARTAAGAATTMCGMTTCGGAAGGTATTACGSYAGCCATCATTAGRAGGGAGAGAAAACAGTAAAACAATTTCCCGYGGTCAATGAGTACTTCAGATACACCATYGAARGCTGAAAGCTCATCAGCGAGAACGGGGCTCAAATCTACGACGACTATGATGATAAAGCTATTTTCTGCCAATTCTGCAACTTTCGCAAAAAAR--GAAAAAATGACTCAAGAGC-----GTTGCGACAACTGTGTGCGAAAGAGGATGATTTCGGAAAAGGTTGCACACACATACACACAYGG--GCAAACACACTCAGTGCACWTGGTGGACGTAAATGGGAATGCTATTTTTATCTATTAGAAGCATGAATTATTGATGAAACATGCTGATAATCTTTCTCCCRGCCCCGGCRTTGCCCCGTTTGCAGTCCGGCGAGACCCGCGCCATCTGCCATCCGTCCACACAACGGCTKTTTGAGGGACTGCGGATGCCAGTGACAGTGTAGCATGAAATATTTATCAGTTCTTATAATTGAGTGTCGGTGTGATTCCGYTCCCAAAAAAAAAAAACGGTGAAGCGCGAAAGACRGGAACGAAGTGGATCCGTCGAAACTTCCGTCGAAACACCACACCTCACCTCACATGTTGGTTGGCCCTGGGACGACAGGGAATCCCGGTCACCGAACCAGCATCGCGGGAATCATTTTGACGTCACACGTCTCTGTGATATTTGCYGTAGCTGCCGGTTGGTTTATCGGAGTGTGTRTGTGGATGGCATTTTCCACGCTACTTTGCATCGGACGAGCGCAACCTGACKAGTCCCTGCCCACACTCATACTATTCG--CGTGAAAAACGGYAGAGCGAATCCTTCCGTTTTCAATTAGGACTGTGACATTTGTTTCGACGTTTCTTGTGCGCTCGTGTGTGTGTGTGTGTG--------------------TGTGTGTGTAGTGCTTTTTGGAACAGGAAAGGCAAAAACCATGATGCGACGTCGTTATGACAAACGCTTCAGATGATCGGATTGTGGTTTGCTGGAAGGATTATCTTGCAAAGCGGTTGAAGGATTCATAGCAATCCGAGCACAA
>AV0038-C
CCTTYCTTCCAGYCAYYTTTTTTCAAATCTATTTGCCATTTTTGCATTTTTTTATAATCGGATTAGATGAACTAAAGCCGAAATTAATAAGAATTCCGCTTCGGAAGGTATTACGGCAGCCATCATTAGGAGGGAGAGAAAACAGTAAAACAATTTCCCGGGGTCAATGAGTACTTCAGATACACCATCGAAAGCTGAAAGCTCATCAGCGAGAACGGGGCTCAAATCTACGACGACTATGATGATAAAGCTATTTTCTGCCAATTCTGCAACTTTCGCAAAAAAG--GAAAAAATGACTCAAGAGC-----GTTGCGACAACTGTGTGCGAAAGAGGATGATTTCGGAAAAGGTTGCACACACATAYACACACGG--GCAAACACACTCAGTGCACATGGTGGACGTAAATGGGAATGCTATTTTTATCTATTAGAAGCATGAATTATTGATGAAACATGCTGATAATCTTTCTCCCGGCCCCGGCGTTGCCCCGTTTGCAGTCCGGCGAGACCCGCGCCATCTGCCRTCCGTCCACACAACGGCTKTTTGAGGGACTGCGGATACCAGTGACAGTGTAGCATGAAATATTTATCAGTTCTTATAATTGAGTGTCGGTGTGATTCCGTTCCCAAARAAAAAAAACGRTGAAGCGCGAAAGACGGGAACGAAGTGGATCCGTCGAAACTTCCGTCGAAACACCACACCTCACCTCACACGTTGGTTGGCMCAGGGRCGACWGGGAATCGCGGTCACCGAACCAGCATCGCAGGAATCATTTTGACGTCACACGTCTCTGTGATATTTGCCGTAGCTGCCGGTTGGTTTATCGGAGTGTGTATGTGGATGGCATTTTCCACGCTACTTTGCATCGGACGAGCGCAACCTGACGAGTCCCTGCCCACACTCATACTATTCG--CGTGAAAAACGGTAGAGCGAATCCTTCCGTTTTCAATTAGGACTGTGACATTTGTTTCGACGTTTCTTGTGCGCTCGTGTGTGTGTGTGTGTG--------------------TGTGTGTGTAGTGCTTTTTGGAACAGGAAAGGCAAAAACCATGATGCGACGTCGTTATGACAAACGCTTCAGATGATCGGATTGTGGTTTGCTGGAAGGATTATCTTGCAAAGCGGTTGAAGGATTCATAGCAATCCGAGCACAA
>AV0040-C
CCTTCSTTCAAGCCACTTTTTTTCAAATCTATTTGCCATTTTTGCATTTTTTTATAATCGGATTAGATGAACTAAAGCCGAAATTAATAAGAATTTCACTTCGGAAGGTATTACACCAGTCATCATTAGGAGGGAGAGAAAACAGTAAAACAATTTCCCGCGGTCAATGAGTACTTGAGATACACCATCGAAGGCTGAAAGCTCATCAGCGAGAACGGGGCTCAAATCTACGACGACTATGATGATAAAGCTATTTTCTGCCAATTCTGCAACTTTCGCAAAAAAA--GAAAAAATGACTCAAGAGC-----GTTGCGACAACTGTGTGCGAAAGAGGATGATTTCGGAAAAGGTTGCACACACATACACACACGG--GCAAACACACTCAGTGCACATGGTGGACGTAAATGGGAATGCTATTTTTATCTATTAGAAGCATGAATTATTGATGAAACATGCTGATAATCTTTCTCCCGGCCCCGGCGTTGCTCCGTTTGCAGTCCGGCGAGACCCGCGCCATCTGCCATCCGTCCACACAACGGCTTTTTGAGGGACTGCGGATACCAGTGACAGTGTAGCATGAAATATTTATCAGTTCTTATAATTGAGTGTCGGTGTGATTCCGTTCCCAAAAAAAAAAAACGATGAAGCGCGAAAGACGGGAACGAAGTGGATCCGWCGAAACTTCCGTCGAAACACCACACCTCACCTCACATGTTGGTTGGCCCTGGGACGACAGGGAATCCCGGTCACCGAACCAGCATCGCGGGAATCATTTTGACGTCACACGTCTCTGTGATATTTGSCGTAGCTGCCGGTTGGTTTATCGGAGTGTGTATGTGGATGGCATTTTCCACGCTACTTTGCATCGGACGAGCGCAACCTGACGAGTCCCTGCCCACACTCATACTATTCG--CGTGAAAAACGGTAGAGCGAATCCTTCCGTTTTCAATTAGGACWGTGACATTTGTTTCGAMGTTTCTTGTGCGCTCGTGTGTGTGTGTGTGTG--------------------TGTGTGTGTAGTGCTTTTTGGAACAGGAAAGGCAAAAACCATGATGCGACGTCGTTWTGACAAACGCTTCAGATGATCGGATTGTGGTTTGCTGGAAGGATTATCTTGCAAAGCGGTTGAAGGATTCATAGCAATCCGAGCACAA
>AV0042-C
CCTTYCTTCCAGCCACCTTTTTTCWAATCTTTTTGCCATTTTTGCATTTTTTTATAATCGGATTAGATGAACTAAASCCGAAATTAATAAGAATTYCRCTTCGGAAGRTATTACRSCAGYCATCATTAGGAGGGAGAGAAAACAGTAAAACAATTTCCCGCGGTCAATGAGTACTTSAGATACACCATYGAARGCTGAAAGCTCATCAGCGAGAACGGGGCTCAAATCTACGACGACTATGATGATAAAGCTATTTTCTGCCAATTCTGCAACTTTCGCAAAAAAR--GAAAAAATGACTMAAGAGC-----GTTGCGACAACTGTGTGCGAAAGAGGATGATTTCGGAAAAGGTTGCACACACATACACACACGG--GCAAACACACTCAGTGCACATGGTGGACGTAAATGGGAATGCTATTTTTATCTATTAGAAGCATGAATTATTGATGAAACATGCTGATAATCTTTCTCCCGGCCCCGGCGTTGCYCCGTTTGCAGTCCGGCGAGACCCGCGCCATCTGCCATCCGTCCACACAACGGCTWTTTGAGGGACTGCGGATACCAGTGACAGTGTAGCATGAAATATTTATCAGTTCTTATAATTGAGTGTCGGTGTGATTCCGTTCCCAAAAAAAAAAAACGRTGAAGCGCGAAAGACGGGAACGAAGTGGATCCGWCGAAACTTCCGTCGAAACACCACACCTCACCTCACATGTTGGTTGGCCCTGGGACGACAGGGAATCCCGGTCACCGAACCAGCATCGCGGGAATCATTTTGACGTCACACGTCTCTGTGATATTTGCCGTAGCTGCCGGTTGGTTTATCGGAGTGTGTATGTGGATGGCATTTTCCACGCTACTTTGCATCGGACGAGCGCAACCTGACGAGTCCCTGCCCACACTCATACTATTCG--CGTGAAAAACGGTAGAGCGAATCCTTCCGTTTTCAATTAGGACWGTGACATTTGTTTCGACGTTTCTTGTGCGCTCGTGTGTGTGTGTGTGTG--------------------TGTGTGTGTAGTGCTTTTTGGAACAGGAAAGGCAAAAACCATGATGCGACGTCGTTWTGACAAACGCTTCAGATGATCGGATTGTGGTTYGCTGGAAGGATTATCTTGCAAAGCGGTTGAAGGATTCATAGCAATCCGAGCACAA
>AV0046-C
CCTTCSTTCAAGCCACTTTTTTTCAAATCTATTTGCCATTTTTGCATTTTTTTATAATCGGATTAGATGAACTAAAGCCGAAATTAATAAGAATTTCACTTCGGAAGRTATTACACCAGTCATCATTAGGAGGGAGAGAAAACAGTAAAACAATTTCCCGCGGTCAATGAGTACTTGAGATACACCATCGAAGGCTGAAAGCTCATCAGCGAGAACGGGGCTCAAATCTACGACGACTATGATGATAAAGCTATTTTCTGCCAATTCTGCAACTTTCGCAAAAAAA--GAAAAAATGACTCAAGAGC-----GTTGCGACAACTGTGTGCGAAAGAGGATGATTTCGGAAAAGGTTGCACACACATACACACACGG--GCAAACACACTCAGTGCACATGGTGGACGTAAATGGGAATGCTATTTTTATCTATTAGAAGCATGAATTATTGATGAAACATGCTGATAATCTTTCTCCCGGCCCCGGCGTTGCTCCGTTTGCAGTCCGGCGAGACCCGCGCCATCTGCCATCCGTCCACACAACGGCTTTTTGAGGGACTGCGGATACCAGTGACAGTGTAGCATGAAATATTTATCAGTTCTTATAATTGAGTGTCGGTGTGATTCCGTTCCCAAAAAAAAAAAACGATGAAGCGCGAAAGACGGGAACGAAGTGGATCCGWCGAAACTTCCGTCGAAACACCACACCTCACCTCACATGTTGGTTGGCCCTGGGACGACAGGGAATCCCGGTCACCGAACCAGCATCGCGGGAATCATTTTGACGTCACACGTCTCTGTGATATTTGSCGTAGCTGCCGGTTGGTTTATCGGAGTGTGTATGTGGATGGCATTTTCCACGCTACTTTGCATCGGACGAGCGCAACCTGACGAGTCCCTGCCCACACTCATACTATTCG--CGTGAAAAACGGTAGAGCGAATCCTTCCGTTTTCAATTAGGACWGTGACATTTGTTTCGAMGTTTCTTGTGCGCTCGTGTGTGTGTGTGTGTG--------------------TGTGTGTGTAGTGCTTTTTGGAACAGGAAAGGCAAAAACCATGATGCGACGTCGTTWTGACAAACGCTTCAGATGATCGGATTGTGGTTTGCTGGAAGGATTATCTTGCAAAGCGGTTGAAGGATTCATAGCAATCCGAGCACAA
>AY0006-C
CCTTTCTTCCAGCCACCTTTTTTCTAATCTTTTTGCCATTTTTGCATTTTTTTAWAATCGGATTAGATGAACTAAACCCGAAATTAATAAGAATTCCGCTTCGGAAGATATTACGGCAGCCATCATTAGGAGGGARAGAAAACAGTAAAACAATTTCCCGCGGTCAATGAGTACTTCAGATACACCATTGAAAGCTGAAAGCTCATCAGCGAGAACGGGGCTCAAATCTACGACGACTATGATGATAAAGCTATTTTCTGCCAATTCTGCAACTTTCGCAAAAAAA--GAAAAAAAGACTCAAGAGC-----GTTGTGACAACTGTGTGCGAAAGAGGATGATTTCGGAAAAGGTTGCACACACATACACACACGG--GCAAACACACTCAGTGCACATGGTGGACGTAAATGGGAATGCTATTTTTATCTATTAGAAGCATGAATTATTGATGAAACATGCTGATAATCTTTCTCCCRGCCCCGRCRTTGCCCCGTTTGCAGTCCGGCGAGACCCGCGCCATCTGCCATCCGTCCACACAACGGYTWTTTGAGGGACTGCGGATACCAGTGACAGTGTAGCATGAAATATTTATCAGTTCTTATAATTGAGTGTCGGTGTGATTCCGTTCCCAAARAAAAAAAACGGTGAAGCGCGAAAGACGGGAACGAAGTGGATCCGWCGAAACTTCCGTCGAAACACCACACCTCACCTCACAYGTTGGTTGGCCCWGGGACGACAGGGAATCSCGGTCACCGAACCAGCATCGCGGGAATCATTTTGACGTCACACGTCTCTGTGATATTTGCCGTAGCTGCCGGTTGGTTTATCGGAGTGTGTATGTGGATGGCATTTTCCACGCTACTTTGCATCGGACGAGCGCAACCTGACGAGTCCCTGCCCACACTCATACTATTCG--CGTGAAAAACGGTAGAGCGAATCCTTCCGTTTTCAATTAGGACTGTGACATTTGTTTCGACGTTTCTTGTGCGCTCGTGTGTGTGTGTRTGTG--------------------TGTGTGTGTAGTGCTTTTTGGAACAGGAAAGGCAAAAACCATGATGCGACGTCGTTATGACAAACGCTTCAGATGATCGGATTGTGGTTTGCTGGAAGGATTATCTTGCAAAGCGGTTGAAGGATTCATAGCAATCCGAGCACAA
>AY0007-C
CCTTTCTTCCAGCCACCTTTTTTCTAATCTTTTTGCCATTTTTGCATTTTTTTATAATCGGATTAGATGAACTAAACCCGAAATTAATAAGAATYMCGMTTCGGAAGATATTACGSCAGCCATCATTAGRAGGGAGAGAAAACAGTAAAACAATTTCCCGCGGTCAATGAGTACTYSAGATACACCATYGAAAGCTGAAAGCTCATCAGCGAGAACGGGGCTCAAATCTACGACGACTATGATGATAAAGCTATTTTCTGCCAATTCTGCAACTTTCGCAAAAAAR--RAAAAAAWGACTCAAGAGC-----GTTGYGACAACTGTGTGCRAAAGAGGATGATTTCGGAAAARGTTGCACACACATACACACACGG--GCAAACACACTCAGTGCACATGGTGGACGTAAATGGGAATGCTATTTTTATCTATTAGAAGCATGAATTATTGATGAAACATGCTGATAATCTTTCTCCCGGCCCCGGCATTGCCCCGTTTGCAGTCCGGCGAGACCCGCGCCATCTGCCATCCGTCCACACAACGGCTTTTTGAGGGACTGCGGATACCAGTGACAGTGTAGCATGAAATATTTATCAGTTCTTATAATTGAGTGTCGGTGTGATTCCGTTCCCAAARAAAAAAAACGGTGAAGCGCGAAAGACGGGAACGAAGTGGATCCGTCGAAACTTCCGTCGAAACACCACACCTCACCTCACAYGTTGGTTGGCCCWGGGACGACAGGGAATCSCGGTCACCGAACCAGCATCGCGGGAATCATTTTGACGTCACACGTCTCTGTGATATTTGCCGTAGCTGCCGGTTGGTTTATCGGAGTGTGTRTGTGGATGGCATTTTCCACGCTACTTTGCATCGGACGAGCGCAACCTGACGAGTCCCTGCCCACACTCATACTATTCG--CGTGAAAAACGGTAGAGCGAATCCTTCCGTTTTCAATTAGGACYGTGACATTTGTTTCGACGTTTCTTGTGCGCTCGTGTGTGTGTGTGTGTG--------------------TGTGTGTGTAGTGSTTTTTGGAACAGGAAAGGCAAAAACCATGATGCGACGTCGTTATGACAAACGCTTCAGATGATCGGATTGTGGTTTGCTGGAAGGATTATCTTGCAAAGCGGTTGAAGRATTCATAGCAATCCGAGCACAA
>AY0010-C
CCTTTCTTCCAGCCACCTTKTTTCTAATCTTTTTGCCATTTTTGCATTTTTTTATAATCGGATTAGATGAACTAAASCCGAAATTARTAAGAATTCCGCTTCGGAAGRTATTACGGCAGCCATCATTAGGAGGGAGAGAAAACAGTAAAACAATTTCCCGYGGTCAATGAGTACTTCAGATACACCATTGAAAGCTGAAAGCTCATCAGCGAGAACGGGGCTCAAATCTACGACGACTATGATGATAAAGCTATTTTCTGCCAATTCTGCAACTTTCGCAAAAAAA--RAARAAAAGACTCAAGAGC-----GTTGTGACAACTGTGTGCGAAAGAGGATGATTTCGGARAAGGTTGCACACACATACACACACGG--GCAAACACACTCAGTGCACATGGTGGACGTAAATGGGAATGCTATTTTTATCTATTAGAAGCATGAATTATTGATGAAACATGCTGATAATCTTTCTCCCRGCCCCGRCATTGCCCCGTTTGCAGTCCGGCGAGACCCGCGCCATCTGCCATCCGTCCACACAACGGYTTTTTGAGGGACTGCGGATACCAGTGACAGTGTAGCATGAAATATTTATCAGTTCTTATAATTGAGTGTCGGTGTGATTCCGTTCCCAAAGAAAAAAAACGGTGAAGCGCGAAAGACGGGAACGAAGTGGATCCGWCGAAACTTCCGTCGAAACACCACACCTCACCTCACAYGTTGGTTGGCCCWGGGACGACAGGGAATCSCGGTCACCGAACCAGCATCGCGGGAATCATTTTGACGTCACACGTCTCTGTGATATTTGCCGTAGCTGCCGGTTGGTTTATCGGAGTGTGTATGTGGATGGCATTTTCCACGCTACTTTGCATCGGACGAGCGCAACCTGACGAGTCCCTGCCCACACTCATACTATTCG--CGTGAAAAACGGTAGAGCGAATCCTTCCGTTTTCAATTAGGACTGTGACATTTGTTTCGACGTTTCTTGTGCGCTCGTGTGTGTGTGTRTGTG--------------------TGTGTGTGTAGTGCTTTTTGGAACAGGAAAGGCAAAAACCATGATGCGACGTCGTTATGACAAACGCTTCAGATGATCGGATTGTGGTTTGCTGGAAGGATTATCTTGCAAAGCGGTTGAAGGATTCATAGCAATCCGAGCACAA
>AY0011-C
CCTTTCTTCCAGYCAYCTTTTTTCWAATCTWTTTGCCATTTTTGCATTTTTTTATAATCGGATTAGATGAACTAAASCCGAAATTAATAAGAATYCCGCTTCGGAAGRTATTACGGCAGCCATCATTAGRAGGGAGAGAAAACAGTAAAACAATTTCCCGSGGTCAATGAGTACTTCAGATACACCATYGAAAGCTGAAAGCTCATCAGCGAGAACGGGGCTCAAATCTACGACGACTATGATGATAAAGCTATTTTCTGCCAATTCTGCAACTTTCGCAAAAAAR--GAAAAAAWGACTCAAGAGC-----GTTGYGACAACTGTGTGCRAAAGAGGATGATTTCGGAAAARGTTGCACACACATAYACACACGG--GCAAACACACTCAGTGCACATGGTGGACGTAAATGGGAATGCTATTTTTATCTATTAGAAGCATGAATTATTGATGAAACATGCTGATAATCTTTCTCCCGGCCCCGGCRTTGCCCCGTTTGCAGTCCGGCGAGACCCGCGCCATCTGCCATCCGTCCACACAACGGCTWTTTGAGGGACTGCGGATACCAGTGACAGTGTAGCATGAAATATTTATCAGTTCTTATAATTGAGTGTCGGTGTGATTCCGTTCCCAAARAAAAAAAACGGTGAAGCGCGAAAGACGGGAACGAAGTGGATCCGTCGAAACTTCCGTCGAAACACCACACCTCACCTCACAYGTTGGTTGGCMCWGGGRCGACAGGGAATCSCGGTCACCGAACCAGCATCGCRGGAATCATTTTGACGTCACACGTCYCTGTGATATTTGCCGTAGCTGCCGGTTGGTTTATCGGAGTGTGTRTGTGGATGGCATTTTCMACGCTACTTTGCATCGGACGAGCGCAACCTGACGAGTCCCTGCCCACACYCRTACTATTCG--CGTGAAAAACGGTAGAGCGAATCCTTCCGTTTTCAATTAGGACYGTGACATTTGTTTCGACGTTTCTTGTGCGCTCGTGTGTGTGTRTGTGTG--------------------TGTGTGTGTAGTGSTTTTTGGAACAGGAAAGGCAAAAACCATGATGCGACGTCGTTATGACAAACGCTTCAGATGATCGGATTGTGGTTTGCTGGAAGGATTATCTTGCAAAGCGGTTGAAGRATTCATAGCAATCCGAGCACAA
>AY0012-C
CCTTTCTTCCAGCCACCTTTTTTCTAATCTTTTTGCCATTTTTGCATTTTTTTATAATCGGATTAGATGAACTAAACCCGAAATTAATAAGAATYMCGMTTCGGAAGRTATTACGSCAGCCATCATTAGRAGGGARAGAAAACAGTAAAACAATTTCCCGCGGTCAATGAGTACTYSAGATACACCATYGAAAGCTGAAAGCTCATCAGCGAGAACGGGGCTCAAATCTACGACGACTATGATGATAAAGCTATTTTCTGCCAATTCTGCAACTTTCGCAAAAAAR--GAAAAAAWGACTCAAGAGC-----GTTGYGACAACTGTGTGCGAAAGAGGATGATTTCGGAAAAGGTTGCACACACATACACACACGG--GYAAACACACTCAGTGCACATGGTGGACGTAAATGGGAATGCTATTTTTATCTATTAGAAGCATGAATTATTGATGAAACATGCTGATAATCTTTCTCCCRGCCCCGGCATTGCCCCGTTTGCAGTCCGGCGAGACCCGCGCCATCTGCCATCCGTCCACACAACGGCTTTTTGAGGGACTGCGGATACCAGTGACAGTGTAGCATGAAATATTTATCAGTTYTTATAATTGAGTGTCGGTGTGATTCCGTTCCCAAARAAAAAAAACGRTGAAGCGCGAAAGACGGGAACGAAGTGGATCCGWCGAAACTTCCGTCGAAACACCACACCTCACCTCACAYGTTGGTTGGCCCWGGGACGACAGGGAATCSCGGTCACCGAACCAGCATCGCGGGAATCATTTTGACGTCACACGTCTCTGTGATATTTGCCGTAGCTGCCGGTTGGTTTATCGGAGTGTGTRTGTGGATGGCATTTTCCACGCTACTTTGCATCGGACGAGCGCAACCTGACGAGTCCCTGCCCACACTCATACTATTCG--CGTGAAAAACGGTAGAGCGAATCCTTCCGTTTTCAATTAGGACYGTGACATTTGTTTCGACGTTTCTTGTGCGCTCGTGTGTGTGTGTGTGTG--------------------TGTGTGTGTAGTGSTTTTTGGAACAGGAAAGGCAAAAACCATGATGCGACGTCGTTWTGACAAACGCTTCAGATGATCGGATTGTGGTTTGCTGGAAGGATTATCTTGCAAAGCGGTTGAAGRATTCATAGCAATCCGAGCACAA
>AY0013-C
CCTTTCTTCYARCCAYCTTTTTTCWAATCTWTTTGCCATTTTTGCATTTTTTTATAATCGGATTAGATGAACTAAASCCGAAATTAATAAGAATTMCGMTTCGGAAGRTATTACGSCAGCCATCATTAGRAGGGAGAGAAAACAGTAAAACAATTTCCCGCGGTCAATGAGTACTYSAGATACACCATYGAAAGCTGAAAGCTCATCAGCGAGAACKGGGCTCAAATCTACGACGACTATGATGATAAAGCTATTTTCTGCCAATTCYGCAACTTTCGCAAAAAAR--GAAAAAAWGACTCAAGAGC-----GTTGYGACAACTGTGTGCRAAAGAGGATGATTTCGGAAAARGTTGCACACACATACACACACGG--GCAAACACACTCAGTGCACATGGTGGACGTAAATGGGAATGCTATTTTTATCTATTAGAAGCATGAATTATTGATGAAACATGCTGATAATCTTTCTCCCRGCCCCGGCATTGCCCCGTTTGCAGTCCGGCGAGACCCGCGCCATCTGCCATCCGTCCACACAACGGCTTTTTGAGGGACTGCGGATACCAGTGACAGTGTAGCATGAAATATTTATCAGTTCTTATAATTGAGTGTCGGTGTGATTCCGTTCCCAAARRAAAAAAACGGTGAAGCGCGAAAGACGGGAACGAAGTGGATCCGTCGAAACTTCCGTCGAAACACCACACCTCACCTCACAYGTTGGTTGGCCCWGGGACGACAGGGAATCSCGGTCACCGAACCAGCATCGCGGGAATCATTTTGACGTCACACGTCTCTGTGATATTTGCCGTAGCTGCCGGTTGGTTTATCGGAGTGTGTRTGTGGATGGCATTTTCCACGCTACTTTGCATCGGACGAGCGCAACCTGACGAGTCCCTGCCCACACTCATACTATTCG--CGTGAAAAACGGTAGAGCGAATCCTTCCGTTTTCAATTAGGACYGTGACATTTGTTTCGACGTTTCTTGTGCGCTCGTGTGTGTGTGTGTGTG--------------------TGTGTGTGTAGTGSTTTTTGGAACAGGAAAGGCAAAAACCATGATGCGACGTCGTTWTGACAAACGCTTCAGATGATCGGATTGTGGTTTGCTGGAAGGATTATCTTGCAAAGCGGTTGAAGGATTCATAGCAATCCGAGCACAA
>AY0015-C
CCTTYCTTYWARYCAYYTTTTTTCAAATCTATTTGCCATTTTTGCATTTTTTTATAATCGGATTAGATGWACTAAASSCGAAATTAATAAGAATYMCGMTTCGGAAGRTATTACGSSAGCCATCATYAGRAGGGAGAGAWAACAGTAAAACAATTTCCCGCGGTCAATGAGTACTYSAGATACACCATYGAAAGCTGAAAGCTCATCAGCGAGAACGGGGCTCAAATCTACGACGACTATGATGATAAAGCTATTTTCTGCCAATTCTGCAACTTTCGCAAAAAAG--GAAAAAATGACTCAAGAGC-----GTTGCGACAACTGTGTGCRAAAGAGGATGATTTCGGAAAARGTTGCACACACATACACACACGG--GCAAACACACTCAGTGCACATGGTGGACGTAAATGGGAATGCTATTTTTATCTATTAGAAGCATGAATTATTGATGAAACATGCTGATAATCTTTCTCCCGGCCCCGGCRTTGCCCCGTTTGCAGTCCGGCGAGACCCGCGCCATCTGCCATCCGTCCACACAACGGCTWTTTGAGGGACTGCGGATACCAGTGACAGTGTAGCATGAAATATTTATCAGTTCTTATAATTGAGTGTCGGTGTGATTCCGTTCCCAAARAAAAAAAACGGTGAAGCGCGAAAGACGGGAACGAAGTGGATCCGTCGAAACTTCCGTCGAAACACCACACCTCACCTCACAYGTTGGTTGGCCCAGGGACGACWGGGAATCGCGGTCACCGAACCAGCATCGCRGGAATCATTTTGACGTCACACGTCTCTGTGATATTTGCCGTAGCTGCCGGTTGGTTTATCGGAGTGTGTRTGTGGATGGCATTTTCCACGCTACTTTGCATCGGACGAGCGCAACCTGACGAGTCCCTGCCCACACTCATACTATTCG--CGTGAAAAACGGTAGAGCGAATCCTTCCGTTTTCAATTAGGACYGTGACAKTTGTTTCGACGTTTCTTGTGCGCTCGTGTGTGTGTGTRTGTG--------------------TGTGTGTGTAGTGSTTTTTGGAACAGGAAAGGCAAAAACCATGATGCGACGTCGTTATGACAAACGCTTCAGATGATCGGATTGTGGTTTGCTGGAAGGATTATCTTGCAAAGCGGTTGAAGGATTCATAGCAATCCRAGCACAA
>AY0016-C
CCTTYCTTYCAGYCACYTTTTTTCWAATCTWTTTGCCATTTTTGCATTTTTTTATAATCGGATTAGATGAACTAAASCCGAAATTAATAAGAATYMCGMTTCGGAAGRTATTACGSCAGCCATCATTAGRAGGGAGAGAAAACAGTAAAACAATTTCCCGCGGTCAATGAGTACTYSAGATACACCATYGAAAGYTGAAAGCTCATCAGCGAGAMCGGGGCTCMAATCTACGACGACTATGATGATAAAGCTATTTTCTGCCAATTCTGCAACTTTCGCAAAAAAR--GAARAAAWGACTCAAGAGC-----GTTGYGACAACTGTGTGCRAAAGAGGATGATTTCGGAAAARGTTGCACACACATACACACACGG--GCAAACACACTCAGTGCACATGGTGGACGTAAATGGGAATGCTATTTTTATCTATTAGAAGCATGAATTATTGATGAAACATGCTGATAATCTTTCTCCCGGCCCCGGCATTGCCCCGTTTGCAGTCCGGCGAGACCCGCGCCATCTGCCATCCGTCCACACAACGGCTKTTTGAGGGACTGCGGATRCCAGTGACAGTGTAGCATGAAATATTTATCAGTTCTTATAATTGAGTGTCGGTGTGATTCYGTTCCCAAARAAAAAAAACGGTGAAGCGCGAAAGACGGGAACGAAGTGGATCCGTCGAAACTTCCGTCGAAACACCACACCTCACCTCACAYGTTGGTTGGCCCWGGGACGACAGGGAATCSCGGTCACCGAACCAGCATCGCGGGAATCATTTTGACGTCACACGTCTCTGTGATATTTGYCGYAGCTGCCGGTTGGTTTATCGGAGTGTGTRTGTGGATGGCATTTTCCACGCTACTTTGCATCGGACGAGCGCAACCTGACGAGTCCCTGCCCACACTCATACTATTCG--CGTGAAAAACGGTAGAGCGAATCCTTCCGTTTTCAATTAGGACYGTGACATTTGTTTCGACGTTTCTTGTGCGCTCGTGTGTGTGTGTGTGTG--------------------TGTGTGTGTAGTGSTTTTTGGAACAGRAAAGGCAAAAACCATGATGCGACGTCGTTWTGACAAACGCTTCAGATGATCGGATTGTGGTTTGCTGGAAGGATTATCTTGCAAAGCGGTTGAAGRATTCATAGCAATCCGAGCACAA
>AY0017-C
CCTTYCTTYYARYCAYYTTTTTTCAAATCTATTTGCCATTTTTGCATTTTTTTATAATCGGATTAGATGWACTAAAGSCGAAATTAATAAGAATTACGATTCGGAAGGTATTACGSSAGCCATCATCAGGAGGGAGAGAWAACAGTAAAACAATTTCCCGSGGTCAATGAGTACTTCAGATACACCATCGAAAGCTGAAAGCTCATCAGCGAGAACGGGGCTCAAATCTACGACGACTATGATGATAAAGCTATTTTCTGCCAATTCTGCAACTTTCGCAAAAAAG--GAAAAAATGACTCAAGAGC-----GTTGCGACAACTGTGTGCRAAAGAGGATGATTTCGGAAAARGTTGCACACACATACACACACGG--GCAAACACACTCAGTGCACATGGTGGACGTAAATGGGAATGCTATTTTTATCTATTAGAAGCATGAATTATTGATGAAACATGCTGATAATCTTTCTCCCGGCCCCGGCRTTGCCCCGTTTGCAGTCCGGCRAGACCCGCGCCATCTGCCATCCGTCCACAYAACGGCTWTTTGAGGGACTGCGGATACCAGTGACAGTGTAGCATGAAATATTTATCAGTTCTTATAATTGAGTGTCGGTGTGATTCCGTTCCCAAARAAAAAAAACGRTGAAGCGCGAAAGACGGGAACGAAGTGGATCCGTCGAAACTTCCGTCGAAACACCACACCTCACCTCACACGTTGGTTGGCCCAGGGACGACWGGGAATCGCGGTCACCGAACCAGCATCGCRGGAATCATTTTGACGTCACACGTCTCTGTGATATTTGCCGTAGCTGCCGGTTGGTTTATCGGAGTGTGTRTGTGGATGGCATTTTCCACGCTACTTTGCATCGGACGAGCGCAACCTGACGAGTCCCTGCCCACACTCATACTATTCG--CGTGAAAAACGGTAGAGCGAATCCTTCCGTTTTCAATTAGGACYGTGACATTTGTTTCGACGTTTCTTGTGCGCTCGTGTGTGTGTGTRTGTG--------------------TGTGTGTGTAGTGSTTTTTGGAACAGGAAAGGCAAAAACCATGATGCGACGTCGTTATGACAAACGCTTYAGATGATCGGATTGTGGTTTGCTGGAAGGATTATCTTGCAAAGCGGTTGAAGGATTCATAGCAATCCGAGCACAA
>AY0018-C
CCTTYCTTYCAGYCACYTTTTTTCWAATCTWTTTGCCATTTTTGCATTTTTTTATAATCGGATTAGATGAACTAAAGCCGAAATTARTAAGAATYMCGMTTCGGAAGGTATTACGSCAGCCATCATTAGRAGGGAGAGAAAACAGTAAAACAATTTCCCGYGGTCAATGAGTACTYSAGATACACCATYGAARGCTGAAAGCTCATCAGCGAGAMCGGGGCTCAAATCTACGACGACTATGATGATAAAGCTATTTTCTGCCAATTCTGCAACTTTCGCAAAAAAR--RAAAAAAWRACTCAAGAGC-----GWTGYGACAACTGTGTGCRAAAGAGGATGATTTCGGAAAARGTTGCACACACATAYACACACGG--GCAAACACACTCAGTGCACATGGTGGACGTAAATGGGAATGCTATTTTTATCTATTAGAAGCATGAATTATTGATGAAACATGCTGATAATCTTTCTCCCRGCCCCGGCATTGCCCCGTTTGCAGTCCGGCGAGACCCGCGCCATCTGCCATYCGTCCACACAACGGCTKTTTGAGGGACTGCGGATACCAGTGACAGTGTAGCATGAAATATTTATCAGTTCTTATAATTGAGTGTCGGTGTGATTCCGTTCCCAAAAAAAAAAAACGGTGAAGMGCGAAAGACGGGAACGAAGTGGATCCGTCGAAACTTCCGTCGAAACACCACACCTCACCTCACAYGTTGGTTGGCCCWGGGACGACAGGGAATCGCGGTCACCGAACCAGCATCGCGGGAATCATTTTGACGTCACACGTCTCTGTGATATTTGCCGTAGCTGCCGGTTGGTTTATCGGAGTGTGTRTGTGGATGGCATTTTCCACGCTACTTTGCATCGGACGAGCGCAACCTGACGAGTCCCTGCCCACACTCATACTATTCG--CGTGAAAAACGGTAGAGCGAATCCTTCCGTTTTCAATTAGGACYGTGACATTTKTTTCGACGTTTCTTGTGCGCTCGTGTGTGTGTGTGTGTG--------------------TGTGTGTGTAGTGSTTTTTGGAACAGGAAAGGCAAAAACCATGATGCGACGTCGTTATGACAAACGCTTCAGATGATCGGATTGTGGTTTGCTGGAAGGATTATCTTGCAAAGCGGTTGAAGGATTCATAGCAATCCGAGCACAA
>AY0019-C
CCTTTCTTCYARCCACYTTTTTTCWAATCTWTTTGCCATTTTTGCATTTTTTTATAATCGGATTAGATGWACTAAASSCGAAATTMATAAGAATTMCGMTTCGGAAGRTATTACGSSAGCCATCATYAGGAGGGAGAGAWAACAGTAAAACAATTTCCCGCGGTCAATGAGTACTTCAGATACACCATYGAAAGCTGAAAGCTCATCAGCGAGAACGGGGCTCAAATCTACGACGACTATGATGATAAAGCTATTTTCTGCCAATTCTGCAACTTTCGCAAAAAAR--GAAAAAAWGACTCAAGAGC-----GTTGYGACAACTGTGTGCGAAAGAGGATGATTTCGGAAAAGGTTGCACACACATACAYACACGG--RCAAACACACTCAGTGCACATGGTGGACGTAAATGGGAATGCTATTTTTATCTATTAGAAGCATGAATTATTGATGAAACATGCTGATAATCTTTCTCCCRGCCCCGGCRTTGCCCCGTTTGCAGTCYGRCGAGACCCGCGCCATCTGCCRTCCGTCCACACAACGGCTGTTTGAGGGACTGCGGATACCAGTGACAGTGTAGCATGAAATATTTATCAGTTCTTATAATTGAGTGTCGGTGTGATTCCGTTCCCAAAAAAAAAAAACGGTGAAGCGCGAAAGACGGGAACGAAGTGGATCCGTCGAAACTTCCGTCGAAACACCACACCTCACCTCACACGTTGGTTGGCMCAGGGRCGACWGGGAATCGCGGTCACCGAACCAGCATCGCAGGAATCATTTTGACGTCACACGTCTCTGTGATATTTGCCGTAGCTGCCGGTTGGTTTATCGRAGTGTGTATGTGGATGGCATTTTCCACGCTACTTTGCATCGGACGAGCGCAACCTGACGAGTCCCTGCCCACACTCATACTATTCG--CGTGAAAAACGGTAGAGCGAATCCTTCCGTTTTCAATTAGGMCTGTGAYATTTGTTTCGACGTTTCTTGTRCRCTCGTGTGTGTGTGTRTGTG--------------------TGTGTGTGTAGTGCTTTTTGGAACAGGAAAGGCAAAAACCATGATGCGACGTCGTTATGACAAACGCTTCAGATGATCGGATTGTGGTTTGCTGGAAGGATTATCTTGCAAAGCGGTTGAAGGATTCATAGCAATCCGAGCACAA
>AY0020-C
CCTTYCTTYYARYCAYYTTTTTTCAAATCTATTTGCCATTTTTGCATTTTTTTATAATCGGATTAGATGWACTAAAGCCGAAATTAATAAGAATYMCGMTTCGGAAGGTATTACGSCAGCCATCATYAGGAGGGAGAGAAAACARTAAAACAATTTCCCGSGGTCAATGAGTACTYSAGATACACCATYGAAAGCTGAAAGCTCATCAGCGAGAMCGGGGCTCAAATCTACGACGACTATGATGATAAAGCTATTTTCTGCCAATTCTGCAACTTWCRCAAAAAAG--GAAAAAATGACTCAAGAGC-----GTTGCGACAACTGTGTGCRAAAGAGGATGATTTCGGAAAARRTKGCACACACATAYACACACGG--GCAAACACACTCAGTGCACATGGTGGACGTAAATGGGAATGCTATTTTTATCTATTAGAAGCATGAATTATTGATGAAACATGCTGATAATCTTTCTCCCRGCCCCGRCRTTGCCCCGTTTGCAGTCCGGCGAGACCCGCGCCATCTGCCATCCGTCCACACAACGGCTWTTTGAGGGACTGCGGATACCAGTGACAGTGTAGCATGAAATATTTATCAGTTCTTATAATTGAGTGTCGGTGTGATTCCGTTCCCAAARAAAAAAAACGGTGAAGCGCGAAAGACGGGAACGAAGTGGATCCGTCGAAACTTCCGTCGAAACACCACACCTCACCTCACACGTTGGTTGGCMCAGGGRCGACAGGGAATCGCGGTCACCGAACCAGCATCGCRGGAATCATTTTGACGTCACACGTCYCTGTGATATTTGCCGTAGCTGCCGGTTGGTTTATCGGAGTGTGTGTKTGGATGGCATTTTCMACGCTACTTTGCATCGGACGAGCGCAACCTGACGAGTCCCTGCCCACACYCRTASTATTCG--CGTGAAAAACGGTAGAGCGAATCCTTCCGTTTTCAATTAGGACYGTGACATTTGTTTCGACGTTTCTTGTGCGCTCGTGTGTGTGTRTGTGTG--------------------TGTGTGTGTAGTGSTTTTTGGAACAGGAAAGGCAAAAACCATGATGCGACGTCGTTATGACAAACGCTTCAGATGATCGGATTGTGGTTTGCTGGAAGGATTATCTTGCAAAGCGGTTGAAGGATTCATAGCAATCCGAGCACAA
>AY0021-C
CCTTYCTTCAAGCCAYYTTTTTTCWAATCTWTTTGCCATTTTTGCATTTTTTTATAATCGGATTAGATGAACTAAASCCGAAATTARTAAGAATTCCGCTTCGGAAGRTATTACGGCAGCCATCATTAGGAGGGAGAGAAAACAGTAAAACAATTTCCCGYGGTCAATGAGTACTTCAGATACACCATYGAARGCTGAAAGCTCATCAGCGAGAACGGGGCTCAAATCTACGACGACTATGATGATAAAGCTATTTTCTGCCAATTCTGCAACTTTCGCAAAAAAA--RAARAAAAGACTCAAGAGC-----GTTGTGACAACTGTGTGCGAAAGAGGATGATTTCGGAAAAGGTTGCACACACATACACACACGG--GCAAACACACTCAGTGCACATGGTGGACGTAAATGGGAATGCTATTTTTATCTATTAGAAGCATGAATTATTGATGAAACATGCTGATAATCTTTCTCCCGGCCCCGGCATTGCCCCGTTTGCAGTCCGGCGAGACCCGCGCCATCTGCCATCCGTCCACACAACGGCTTTTTGAGGGACTGCGGATACCAGTGACAGTGTAGCATGAAATATTTATCAGTTCTTATAATTGAGTGTCGGTGTGATTCCGTTCCCAAARAAAAAAAACGGTGAAGCGCGAAAGACGGGAACGAAGTGGATCCGTCGAAACTTCCGTCGAAACACCACACCTCACCTCACAYGTTGGTTGGCCCAGGGACGACTGGGAATCGCGGTCACCGAACCAGCATCGCRGGAATCATTTTGACGTCACACGTCTCTGTGATATTTGCCGTAGCTGCCGGTTGGTTTATCGGAGWGTGTRTKTGGATGGCATTTTCCACGCTACTTTGCATCGGACGAGCGCAACCTGACGAGTCCCTGCCCACACTCATACTATTCG--CGTGAAAAACGGTAGAGCGAATCCTTCCGTTTTCAATTAGGACTGTGACAKTTGTTTCGACGTTTCTTGTGCGCTCGTGTGTGTGTGTGTGTG--------------------TGTGTGTGTAGTGSTTTTTGGAACAGGAAAGGCAAAAACCATGATGCGACGTCGTTATGACAAACGCTTCAGATGATCGGATTGTGGTTTGCTGGAAGGATTATCTTGCAAAGCGGTTGAAGGATTCATAGCAATCCRAGCACAA
>AY0023-C
CCTTYCTTCYARCCAYYTTTTTTCAAATCTATTTGCCATTTTTGCATTTTTTTATAATCGGATTAGATGWACTAAAGCCGAAATTAATAAGAATYMCGMTTCGGAAGGTATTACGSCAGCCATCATTAGRAGGGAGAGAAAACAGTAAAACAATTTCCCGKGGTCAATGAGTACTYSAGATACACCATCGAARGCTGAAAGCTCATCAGCGAGAACGGGGCTCAAATCTACGACGACTATGATGATAAAGCTATTTTCTGCCAATTCTGCAACTTTCGCAAAAAAG--GAAAAAATGACTCAAGAGC-----GTTGCGACAACTGTGTGCRAAAGAGGATGATTTCGGAAAARRTKGCACACACATACACACACGG--GCAAACACACTCAGTGCACATGGTGGACGTAAATGGGAATGCTATTTTTATCTATTAGAAGCATGAATTATTGATGAAACATGCTGATAATCTTTCTCCCGGCCCCGGCRTTGCCCCGTTTGCAGTCCGGCGAGACCMGCGCCATCTGCCATCCGTCCACACAACGGCTWTTTGAGGGACTGCGGATRCCAGTGACAGTGTAGCATGAAATATTTATCAGYTCTTATAATTGAGTGTCGGTGTGATTCCGTTCCCAAAAAAAAAAAACGGTGAAGCGCGAAAGACGGGAACGAAGTGGATCCGTCGAAACTTCCGTCGAAACACCACACCTCACCTCACACGTTGGTTGGCCCAGGGACGACWGGGAATCGCGGTCACCGAACCAGCATCGCRGGAATCATTTTGACGTCACACGTCTCTGTGATATTTGCCGTAGCTGCCGGTTGGTTTATCGGAGTGTGTRTGTGGATGSCATTTTCCACGCTACTTTGCATCGGACGAGCGCAACCTGACGAGTCCCTGCCCACACTCATACTATTCG--CGTGAAAAACGGTAGAGCGAATCCTTCCGTTTTCAATTAGGACYGTGACATTTGTTTCGACGTTTCTTGTGCGCTCGTGTGTGTGTGTGTGTG--------------------TGTGTGTGTAGTGGTTTTTGGAACAGGAAAGGCAAAAACCATGATGCGACGTCGTTATGACAAACGCTTCAGATGATCGGATTGTGGTTTGCTGGAAGGATTATCTTGCAAAGCGGTTGAAGGATTCATAGCAATCCGAGCACAA
>AY0024-C
CCTTYCTTYYARYCAYYTTTTTTCWAATCTWTTTGCCATTTTTGCATTTTTTTATAATCGGATTAGATGAACTAAASCCGAAATTAATAAGAATYMCGMTTCGGAAGRTATTACGSCAGCCATCATTAGRAGGGAGAGAAAACAGTAAAACAATTTCCCKCGGTCAATGAGTACTYSAGATACACCATYGAARGYTGAAAGCTCATCAGCGAGAMCGGGGCTCMAATCTACGACGACTATGATGATAAAGCTATTTTCTGCCAATTCTGCAACTTTCGCAAAAAAR--GAARAAAWGACTCAAGAGC-----GTTGYGACAACTGTGTGCRAAAGAGGATGATTTCGGAAAARGTTGCACACACATACAYACACGG--GCAAACACACTCAGTGCACATGGTGGACGTAAATGGGAATGCTATTTTTATCTATTAGAAGCATGAATTATTGATGAAACATGCTGATAATCTTTCTCCCGGCCCCGGCATTGCCCCGTTTGCAGTCCGGCGAGACCCGCGCCATCTGCCATCCGTCCACACAACGGCTKTTTGAGGGACTGCGGATRCCAGTGACAGTGTAGCATGAAATATTTATCAGTTCTTATAATTGAGTGTCGGTGTGATTCYGTTCCCAAARAAAAAAAACGGTGAAGCGCGAAAGACGGGAACGAAGTGGATCCGTCGAAACTTCCGTCGAAACACCACACCTCACCTCACAYGTTGGTTGGCCCWGGGACGACAGGGAATCSCGGTCACCGAACCAGCATCGCGGGAATCATTTTGACGTCACACGTCTCTGTGATATTTGYCGYAGCTGCCGGTTGGTTTATCGGAGTGTGTRTGTGGATGGCATTTTCCACGCTACTTTGCATCGGACGAGCGCAACCTGACGAGTCCCTGCCCACACTCATACTATTCG--CGTGAAAAACGGTAGAGCGAATCCTTCCGTTTTCAATTAGGACYGTGACATTTGTTTCGAMGTTTCTTGTGCGCTCGTGTGTGTGTGTGTGTG--------------------TGTGTGTGTAGTGSTTTTTGGAACAGRAAAGGCAAAAACCATGATGCGACGTCGTTWTGACAAACGCTTCAGATGATCGGATTGTRGTTTGCTGGAAGGATTATCTTGCAAAGCGGTTGAAGGATTCATAGCAATCCGAGCACAA
>AY0025-C
CCTTYCTTYYARYCACYTTTTTTCWAATCTWTTTGCCATTTTTGCATTTTTTTATAATCGGATTAGATGAACTAAASCCGAAATTAATAAGAATYMCGMTTCGGAAGRTATTACGSCAGCCATCATTAGRAGGGAGAGAAAACAGTAAAACAATTTCCCGCGGTCAATGAGTACTYSAGATACACCATYGAARGYTGAAAGCTCATCAGCGAGAMCGGGGCTCMAATCTACGACGACTATGATGATAAAGCTATTTTCTGCCAATTCTGCAACTTTCGCAAAAAAR--GAARAAAWGACTCAAGAGC-----GTTGYGACAACTGTGTGCRAAAGAGGATGATTTCGGAAAARGTTGCACACACATACACACACGG--GCAAACACACTCAGTGCACATGGTGGACGTAAATGGGAATGCTATTTTTATCTATTAGAAGCATGAATTATTGATGAAACATGCTGATAATCTTTCTCCCGGCCCCGGCATTGCCCCGTTTGCAGTCCGGCGAGACCCGCGCCATCTGCCATCCGTCCACACAACGGCTKTTTGAGGGACTGCGGATRCCAGTGACAGTGTAGCATGAAATATTTATCAGTTCTTATAATTGAGTGTCGGTGTGATTCYGTTCCCAAARAAAAAAAACGGTGAAGCGCGAAAGACGGGAACGAAGTGGATCCGTCGAAACTTCCGTCGAAACACCACACCTCACCTCACAYGTTGGTTGGCCCWGGGACGACAGGGAATCSCGGTCACCGAACCAGCATCGCGGGAATCATTTTGACGTCACACGTCTCTGTGATATTTGYCGYAGCTGCCGGTTGGTTTATCGGAGTGTGTRTGTGGATGGCATTTTCCACGCTACTTTGCATCGGACGAGCGCAACCTGACGAGTCCCTGCCCACACTCATACTATTCG--CGTGAAAAACGGTAGAGCGAATCCTTCCGTTTTCAATTAGGACYGTGACATTTGTTTCGACGTTTCTTGTGCGCTCGTGTGTGTGTGTGTGTG--------------------TGTGTGTGTAGTGSTTTTTGGAACAGRAAAGGCAAAAACCATGATGCGACGTCGTTWTGACAAACGCTTCAGATGATCGGATTGTRGTTTGCTGGAAGGATTATCTTGCAAAGCGGTTGAAGRATTCATAGCAATCCGAGCACAA
>AY0026-C
CCTTTCTTCCAGCCACCTTTTTTCTAATCTTTTTGCCATTTTTGCATTTTTTTATAATCGGATTAGATGAACTAAACCCGAAATTAATAAGAATTCCGCTTCGGAAGATATTACGSCAGCCATCATTAGRAGGGAGAGAAAACAGTAAAACAATTTCCCGCGGTCAATGAGTACTYSAGATACACCATYGAAAGCTGAAAGCTCATCAGCGAGAACGGGGCTCAAATCTACGACGACTATGATGATAAAGCTATTTTCTGCCAATTCTGCAACTTTCGCAAAAAAR--GAAAAAAWGACTCAAGAGC-----GTTGYGACAACTGTGTGCRAAAGAGGATGATTTCGGAAAARGTTGCACACACATACACACACGG--GCAAACACACTCAGTGCACATGGTGGACGTAAATGGGAATGCTATTTTTATCTATTAGAAGCATGAATTATTGATGAAACATGCTGATAATCTTTCTCCCGGCCCCGGCATTGCCCCGTTTGCAGTCCGGCGAGACCCGCGCCATCTGCCATCCGTCCACACAACGGCTTTTTGAGGGACTGCGGATACCAGTGACAGTGTAGCATGAAATATTTATCAGTTCTTATAATTGAGTGTCGGTGTGATTCCGTTCCCAAARAAAAAAAACGGTGAAGCGCGAAAGACGGGAACGAAGTGGATCCGTCGAAACTTCCGTCGAAACACCACACCTCACCTCACAYGTTGGTTGGCCCWGGGACGACAGGGAATCSCGGTCACCGAACCAGCATCGCGGGAATCATTTTGACGTCACACGTCTCTGTGATATTTGCCGTAGCTGCCGGTTKGTTTATCGGAGTGTGTRTGTGGATGGCATTTTCCACGCTACTTTGCATCGGACGAGCGCAACCTGACGAGTCCCTGCCCACACTCATACTATTCG--CGTGAAAAACGGTAGAGCGAATCCTTCCGTTTTCAATTAGGACYGTGACATTTGTTTCGACGTTTCTTGTGCGCTCGTGTGTGTGTGTGTGTG--------------------TGTGTGTGTAGTGSTTTTTGGAACAGGAAAGGCAAAAACCATGATGCGACGTCGTTWTGACAAACGCTTCAGATGATCGGATTGTGGTTTGCTGGAAGGATTATCTTGCAAAGCGGTTGAAGRATTCATAGCAATCCGAGCACAA
>AY0027-C
CCTTYCTTYMAGYCAYYTTTTTTCWAATCTWTTTGCCATTTTTGCATTTTTTTATAATCGGATTAGATGAACTAAASCCGAAATTAATAAGAATYMCGMTTCGGAAGRTATTACGSCAGCCATCATTAGRAGGGAGAGAAAACAGTAAAACAATTTCCCGCGGTCAATGAGTACTYSAGATACACCATYGAAAGCTGAAAGCTCATCAGCGAGAACGGGGCTCAAATCTACGACGACTATGATGATAAAGCTATTTTCTGCCAATTCTGCAACTTTCGCAAAAAAR--GAAAAAAWGACTCAAGAGC-----GTTGYGACAACTGTGTGCRAAAGAGGATGATTTCGGAAAARGTTGCACACACATACACACACGG--GCAAACACACTCAGTGCACATGGTGGACGTAAATGGGAATGCTATTTTTATCTATTAGAAGCATGAATTATTGATGAAACATGCTGATAATCTTTCTCCCGGCCCCGGCATTGCCCCGTTTGCAGTCCGGCGAGACCCGCGCCATCTGCCATCCGTCCACACAACGGCTTTTTGAGGGACTGCGGATACCAGTGACAGTGTAGCATGAAATATTTATCAGTTCTTATAATTGAGTGTCGGTGTGATTCCGTTCCCAAARAAAAAAAACGGTGAAGCGCGAAAGACGGGAACGAAGTGGATCCGTCGAAACTTCCGTCGAAACACCACACCTCACCTCACAYGTTGGTTGGCCCWGGGACGACWGGGAATCSCGGTCACCGAACCAGCATCGCRGGAATCATTTTGACGTCACACGTCTCTGTGATATTTGCCGTAGCTGCCGGTTGGTTTATCGGAGTGTGTRTGTGGATGGCATTTTCCACGCTACTTTGCATCGGACGAGCGCAACCTGACGAGTCCCTGCCCACACTCATACTATTCG--CGTGAAAAACGGTAGAGCGAATCCTTCCGTTTTCAATTAGGACYGTGACAKTTGTTTCGACGTTTCTTGTGCGCTCGTGTGTGTGTGTGTGTG--------------------TGTGTGTGTAGTGSTTTTTGGAACAGGAAAGGCAAAAACCATGATGCGACGTCGTTATGACAAACGCTTCAGATGATCGGATTGTGGTTTGCTGGAAGGATTATCTTGCAAAGCGGTTGAAGRATTCATAGCAATCCRAGCACAA
>AY0029-C
CCTTTCTTCCAGYCAYCTTTTTTCWAATCTWTTTGCCATTTTTGCATTTTTTTATAATCGGATTAGATGAACTAAAGCCGAAATTAGTAAGAATTCCGMTTCGGAAGGTATTACRSCAGYCATCATTAGRAGGGAGAGAAAACAKTRAAACAATTTCCCGYGGTCAATGAGTACTYSAGATACACCATCGAAAGCTGAAAGCTCATCAGCGAGAACGGGGCTCAAATCTACGACGACTATGATGATAAAGCTATTTTCTGCCAATTCTGCAACTTTYGCAAAAAAR--GAARAAATGACTCAAGAGC-----GTTGCGACAACTGTGTGCRAAAGAGGATGATTTCGGAAAARRTKGCACACACATACAYACACGG--GCAAACACACTCAGTGCACATGGTGGACGTAAATGGGAATGCTATTTTTATCTATTAGAAGCATGAATTATTGATGAAACATGCTGATAATMTTTCTCCCGGYCCCGGCRTTGCCCCGTTTGCAGTCCGGCGAGACCCGCGCCATCTGYCATCCGTCCACACAACGGCTWTTTGAGGGACTGCGGATRCCAGTGACAGTGTAGCATGAAATATTTATCAGTTCTTATAATTGAGTGTCGGTGTGATTCCGTTCCCAAARAAAAAAAACGGTRAMGCGCGAAAGACRGGAACGAAGTGGATCCGTCGAAACTTCCGTCGAAACACCACACCTCACCTCACACGTTGGTTGGCCCAGGGACGACWGGGAATCGCGGTCACCGAACCAGCATCGCRGGAATCATTTTGACGTCACACGTCTCTGTGATATTTGYCGYAGCTGCCGRTTGGTTTATCGGAGTGTGTRTGTGGATGGCATTTTCCACGCTACTTTGCATCGGACGRKCGCAACCTGACGAGTCCCTGCCCACACTCATACTATTCG--CGTGAAAAACGGTAGAGCGAATCCTTCCGTTTTCAATTAGGACYGTGACATTTGTTTCGAMGTTTCTTGTGCGCTCGTGTGTGTGTGTGTGTG--------------------TGTGTGTGTAGTGSTTTTTGGAACAGGAAAGGCAAAAACCATGATGCGACGTCGTTWTGACAAACGCTTCAGATGATCGGATTGTGGTTTGCTGGAAGGATTATCTTGCAAAGCGGTTGAAGGATTCATAGCAATCCGAGCACAA
>AY0031-C
CCTTTCTTCCAGCCACCTTTTTTCTAATCTTTTTGCCATTTTTGCATTTTTTTATAATCGGATTAGATGAACTAAASCCGAAATTAATAAGAATYMCGMTTCGGAAGRTATTACGSCAGCCATCATTAGRAGGGAGAGAAAACAGTAAAACAATTTCCCGCGGTCAATGAGTACTYSAGATACACCAKYGAAAGCTGAAAGCTCATCAGCGAGAACGGGGCTCAAATCTACGACGACTATGATGATAAAGCTATTTTCTGCCAATTCTGCAACTTTCGCAAAAAAR--RAAAAAAWGACTCAAGAGC-----GTTGYGACAACTGTGTGCRAAAGAGGATGATTTCGGAAAARGTTGCACACACATACACACACGG--GCAAACACACTCAGTGCACATGGTGGACGTAAATGGGAATGCTATTTTTATCTATTAGAAGCATGAATTATTGATGAAACATGCTGATAATCTTTCTCCCGGCCCCGGCRTTGCCCCGTTTGCAGTCCGGCGAGACCCGCGCCATCTGCCATCCGTCCACACAACGGCTTTTTGAGGGACTGCGGATACCAGTGACAGTGTAGCATGAAATATTTATCAGTTCTTATAATTGAGTGTCGGTGTGATTCCGTTCCCAAARAAAAAAAACGRTGAAGCGCGAAAGACGGGAACGAAGTGGATCCGWCGAAACTTCCGTCGAAACACCACACCTCACCTCACAYGTTGGTTGGCCCWGGGACGACAGGGAATCSCGGTCACCGAACCAGCATCGCGGGAATCATTTTGACGTCACACGTCTCTGTGATATTTGCCGTAGCTGCCGGTTGGTTTATCGGAGTGTGTRTGTGGATGGCATTTTCCACGCTACTTTGCATCGGACGAGCGCAACCTGACGAGTCCCTGCCCACACTCATACTATTCG--CGTGAAAAACGGTAGAGCGAATCCTTCCGTTTTCAATTAGGACYGTGACATTTGTTTCGACGTTTCTTGTGCGCTCGTGTGTGTGTGTGTGTG--------------------TGTGTGTGTAGTGSTTTTTGGAACAGGAAAGGCAAAAACCATGATGCGACGTCGTTWTGACAAACGCTTCAGATGATCGGATTGTGGTTTGCTGGAAGGATTATCTTGCAAAGCGGTTGAAGRATTCATAGCAATCCGAGCACAA
>AY0032-C
CCTTTCTTCCAGCCACCTTTTTTCTAATCTTTTTGCCATTTTTGCATTTTTTTATAATCGGATTAGATGAACTAAASCCGAAATTAATAAGAATYMCGMTTCGGAAGRTATTACGSCAGCCATCATTAGRAGGGAGAGAAAACAGTAAAACAATTTCCCGCGGTCAATGAGTACTYSAGATACACCATYGAAAGCTGAAAGCTCATCAGCGAGAACGGGGCTCAAATCTACGACGACTATGATGATAAAGCTATTTTCTGCCAATTCTGCAACTTWCGCAAAAAAR--GAAAAAAWGACTCAAGAGC-----GTTGYGACAACTGTGTGCRAAAGAGGATGATTTCGGAAAARGTTGCACACACATACACACACGG--GCAAACACACTCAGTGCACATGGTRGACGTAAATGGGAATGCTATTTTTATCTATTAGAAGCATGAATTATTGATGAAACATGCTGATAATCTTTCTCCCRGCCCCGGCATTGCCCCGTTTGCAGTCCGGCGAGACCCGCGCCATCTGCCATCCGTCCACACAACGGCTTTTTGAGGGACTGCGGATACCAGTGACAGTGTAGCATGAAATATTTATCAGTTCTTATAATTGAGTGTCGGTGTGATTCCGTTCCCAAARAAAAAAAACGRTGAAGCGCGAAAGACGGGAACGAAGTGGATCCGWCGAAACTTCCGTCGAAACACCACACCTCACCTCACAYGTTGGTTGGCCCWGGGACGACAGGGAATCSCGGTCACCGAACCAGCATCGCGGGAATCATTTTGACGTCACACGTCTCTGTGATATTTGCCGTAGCTGCCGGTTGGTTTATCGGAGTGTGTRTGTGGATGGCATTTTCCACGCTACTTTGCATCGGACGAGCGCAACCTGACGAGTCCCTGCCCACACTCATACTATTCG--CGTGAAAAACGGTAGAGCGAATCCTTCCGTTTTCAATTAGGACYGTGACATTTGTTTCGACGTTTCTTGTGCGCTCGTGTGTGTGTGTGTGTG--------------------TGTGTGTGTAGTGSTTTTTGGAACAGGAAAGGCAAAAACCATGATGCGACGTCGTTWTGACAAACGCTTCAGATGATCGGATTGTGGTTTGCTGGAAGGATTATCTTGCAAAGCGGTTGAAGRATTCATAGCAATCCGAGCACAA
>AY0033-C
CCTTTCTTCCAGCCACCTTTTTTCTAATCTTTTTGCCATTTTTGCATTTTTTTATAATCGGATTAGATGAACTAAACCCGAAATTAATAAGAATYMCGMTTCGGAAGRTATTACGSCAGCCATCATTAGRAGGGARAGAAAACAGTAAAACAATTTCCCGSGGTCAATGAGTACTYSAGATACACCATYGAAAGCTGAAAGCTCATCAGCGAGAACGGGGCTCAAATCTACGACGACTATGATGATAAAGCTATTTTCTGCCAATTCTGCAACTTTCGCAAAAAAR--GAAAAAAWGACTCAAGAGC-----GTTGYGACAACTGTGTGCRAAAGAGGATGATTTCGGAAAARGTTGCACACACATAYAYACACGG--GCAAACACACTCAGTGCACATGGTGGACGTAAATGGGAATGCTATTTTTATCTATTAGAAGCATGAATTATTGATGAAACATGCTGATAATCTTTCTCCCRGCCCCGGCRTTGCCCCGTTTGCAGTCCGRCGAGACCCGCGCCATCTGCCATCCGTCCACACAACGGCTRTTTGAGGGACTGCGGATACCAGTGACAGTGTAGCATGAAATATTTATCAGTTCTTATAATTGAGTGTCGGTGTGATTCCGTTCCCAAAAAAAAAAAACGGTGAAGCGCGAAAGACGGGAACGAAGTGGATCCGTCGAAACTTCCGTCGAAACACCACACCTCACCTCACACGTTGGTTGGCRCAGGGRCGACWGGGAATCGCGGTCACCGAACCAGCATCGCRGGAATCATTTTGACGTCACACGTCYCTGTGATATTTGCCGTAGCTGCCGGTTGGTTTATCGRAGTGTGTRTGTGGATGGCATTTTCMACGCTACTTTGCATCGGACGAGCGCAACCTGACGAGTCCCTGCCCACACYCRTACTATTCG--CGTGAAAAACGGTAGAGCGAATCCTTCCGTTTTCAATTAGGACYGTGACATTTGTTTCGACGTTTCTTGTGCGCTCGTGTGTGTGTGTGTGTG--------------------TGTGTGTGTAGTGSTTTTTGGAACAGGAAAGGCAAAAACCATGATGCGACGTCGTTWTGACAAACGCTTCAGATGATCGGATTGTGGTTTGCTGGAARGATTATCTTGCAAAGCGGTTRAAGGATTCATAGCAATCCGAGCACAA
>AY0034-C
CCTTCCTTCMAGCCAYTTTTTTTCAAATCTATTTGCCATTTTTGCATTTTTTTATAATCGGATTAGATGAACTAAASCCGAAATTAATAAGAATYMCGMTTCGGAAGRTATTACGSCAGCCATCATTAGRAGGGAGAGAAAACAGTAAAACAATTTCCCGSGGTCAATGAGTACTYSAGATACACCATYGAAAGCTGAAAGCTCATCAGCGAGAACGGGGCTCAAATCTACGACGACTATGATGATAAAGCTATTTTCTGCCAATTCTGCAACTTTCGCAAAAAAG--GAAAAAATGACTCAAGAGC-----GTTGCGACAACTGTGTGCRAAAGAGGATGATTTCGGAAAARGTTGCACACACATACACACACGG--GCAAACACACTCAGTGCACATGGTGGACGTAAATGGGAATGCTATTTTTATCTATTAGAAGCATGAATTATTGATGAAACATGCTGATAATCTTTCTCCCGGCCCCGGCRTTGCCCCGTTTGCAGTCYGGCGAGACCCGCGCCATCTGCCRTCCGTCCACACAACGGCTKTTTGAGGGACTGCGGATACCAGTGACAGTGTAGCATGAAATATTTATCAGTTCTTATAATTGAGTGTCGGTGTGATTCCGTTCCCAAARAAAAAAAACGGTRAMGCGCGAAAGACGGGAACGAAGTGGATCCGTCGAAACTTCCGTCGAAACACCACACCTCACCTCACAYGTTGGTTGGCMCAGGGRCGACWGGGAATCGCGGTCACCGAACCAGCATCGCRGGAATCATTTTGACGTCACACGTCTCTGTGATATTTGCCGTAGCTGCCGGTTGGTTTATCGGAGTGTGTRTGTGGATGGCATTTTCCACGCTACTTTGCATCGGACGAGCGCAACCTGACGAGTCCCTGCCCACACTCATACTATTCG--CGTGAAAAACGGTAGAGCGAATCCTTCCGTTTTCAATTAGGACYGTGACAKTTGTTTCGACGTTTCTTGTGCGCTCGTGTGTGTGTGTRTGTG--------------------TGTGTGTGTAGTGSTTTTTGGAACAGGAAAGGCAAAAACCATGATGCGACGTCGTTATGACAAACGCTTCAGATGATCGGATTGTGGTTTGCTGGAAGGATTATCTTGCAAAGCGGTTGAAGGATTCATAGCAATCCRAGCACAA
>AY0035-C
CCTTYCTTCMAGCCAYYTTTTTTCWAATCTWTTTGCCATTTTTGCATTTTTTTATAATCGGATTAGATGAACTAAASCCGAAATTAATAAGAATYMCGMTTCGGAAGRTATTACGSCAGCCATCATTAGRAGGGAGAGAAAACAGTAAAACAATTTCCCGCGGTCAATGAGTACTYSAGATACACCATYGAAAGCTGAAAGCTCATCAGCGAGAACGGGGCTCAAATCTACGACGACTATGATGATAAAGCTATTTTCTGCCAATTCTGCAACTTTCGCAAAAAAG--GAAAAAATGACTCAAGAGC-----GTTGCGACAACTGTGTGCRAAAGAGGATGATTTCGGAAAARGTTGCACACACATACACACACGG--GCAAACACACTCAGTGCACATGGTRGACGTAAATGGGAATGCTATTTTTATCTATTAGAAGCATGAATTATTGATGAAACATGCTGATAATCTTTCTCCCRGCCCCGGCATTGCCCCGTTTGCAGTCCGGCGAGACCCGCGCCATCTGCCATCCGTCCACACAACGGCTKTTTGAGGGACTGCGGATACCAGTGACAGTGTAGCATGAAATATTTATCAGTTCTTATAATTGAGTGTCGGTGTGATTCCGTTCCCAAAAAAAAAAAACGGTGAAGCGCGAAAGACGGGAACGAAGTGGATCCGTCGAAACTTCCGTCGAAACACCACACCTCACCTCACAYGTTGGTTGGCCCWGGGACGACWGGGAATCGCGGTCACCGAACCAGCATCGCRGGAAWCATTTTGACGTCACACGTCTCTGTGATATTTGCCGTAGCTGCCGGTTGGTTTATCGGAGTGTGTRTGTGSRTGGCATTTTCCACGCTACTTTGCATCGGACGAGCGCAACCTGACGAGTCCCTGCCCACACTCATACTATTCG--CGTGAAAAACGGTAGAGCGAATCCTTCCGTTTTCAATTAGGACYGTGACAKTTGTTTCGACGTTTCTTGTGCGCTCGTGTGTGTGTGTGTGTG--------------------TGTGTGTGTAGTGSTTTTTGGAACAGGAAAGGCAAAAACCATGATGCGACGTCGTTWTGACAAACGCTTCAGATGATCGGATTGTGGTTTGCTGGAAGGATTATCTTGCAAAGCGGTTGAAGGATTCATAGCAATCCRAGCACAA
>AY0036-C
CCTTYCTTYCAGYCACYTTTTTTCWAATCTWTTTGCCATTTTTGCATTTTTTTATAATCGGATTAGATGAACTAAASCCGAAATTARTAAGAATYMCGMTTCGGAAGRTATTACRSCAGYCATCATTAGRAGGGAGAGAAAACAKTRAAACAATTTCCCGYGGTCAATGAGTACTYSAGATACACCATYGAAAGCTGAAAGCTCATCAGCGAGAACGGGGCTCAAATCTACGACGACTATGATGATAAAGCTATTTTCTGCCAATTCTGCAACTTTYGCAAAAAAR--GAARAAAWGACTCAAGAGC-----GTTGYGACAACTGTGTGCRAAAGAGGATGATTTCGGAAAARGTTGCACACACATACAYACACGG--GCAAACACACTCAGTGCACATGGTGGACGTAAATGGGAATGCTATTTTTATCTATTAGAAGCATGAATTATTGATGAAACATGCTGATAATMTTTCTCCCGGYCCCGGCATTGCCCCGTTTGCAGTCCGGCGAGACCCGCGCCATCTGCCATCCGTCCACACAACGGCTTTTTGAGGGACTGCGGATRCCAGTGACAGTGTAGCATGAAATATTTATCAGTTCTTATAATTGAGTGTCGGTGTGATTCCGTTCCCAAARAAAAAAAACGGTGAAGCGCGAAAGACRGGAACGAAGTGGATCCGTCGAAACTTCCGTCGAAACACCACACCTCACCTCACAYGTTGGTTGGCCCWGGGACGACAGGGAATCSCGGTCACCGAACCAGCATCGCGGGAATCATTTTGACGTCACACGTCTCTGTGATATTTGYCGYAGCTGCCGGTTGGTTTATCGGAGTGTGTRTGTGGATGGCATTTTCCACGCTACTTTGCATCGGACGRKCGCAACCTGACGAGTCCCTGCCCACACTCATACTATTCG--CGTGAAAAACGGTAGAGCGAATCCTTCCGTTTTCAATTAGGACYGTGACATTTGTTTCGACGTTTCTTGTGCGCTCGTGTGTGTGTGTGTGTG--------------------TGTGTGTGTAGTGSTTTTTGGAACAGGAAAGGCAAAAACCATGATGCGACGTCGTTWTGACAAACGCTTCAGATGATCGGATTGTGGTTTGCTGGAAGGATTATCTTGCAAAGCGGTTGAAGRATTCATAGCAATCCGAGCACAA
>AY0038-C
CCTTCCTTYMAGYCAYTTTTTTTCAAATCTATTTGCCATTTTTGCATTTTTTTATAATCGGATTAGATGAACTAAASCCGAAATTAATAAGAATYMCGMTTCGGAAGRTATTACGSCAGCCATCATTAGRAGGGAGAGAAAACAGTAAAACAATTTCCCGCGGTCAATGAGTACTYSAGATACACCATYGAAAGCTGAAAGCTCATCAGCGAGAACGGGGCTCAAATCTACGACGACTATGATGATAAAGCTATTTTCTGCCAATTCTGCAACTTTCGCAAAAAAG--GAAAAAATGACTCAAGAGC-----GTTGCGACAACTGTGTGCRAAAGAGGATGATTTCGGAAAARGTTGCACACACATACACACACGG--GCAAACACACTCAGTGCACATGGTGGACGTAAATGGGAATGCTATTTTTATCTATTAGAAGCATGAATTATTGATGAAACATGCTGATAATCTTTCTCCCGGCCCCGGCATTGCCCCGTTTGCAGTCCGGCGAGACCCGCGCCATCTGCCATCCGTCCACACAACGGCTTTTTGAGGGACTGCGGATACCAGTGACAGTGTAGCATGAAATATTTATCAGTTCTTATAATTGAGTGTCGGTGTGATTCCGTTCCCAAAAAAAAAAAACGGTGAAGCGCGAAAGACGGGAACGAAGTGGATCCGTCGAAACTTCCGTCGAAACACCACACCTCACCTCACAYGTTGGTTGGCCCAGGGACGACWGGGAATCGCGGTCACCGAACCAGCATCGCRGGAATCATTTTGACGTCACACGTCTCTGTGATATTTGCCGTAGCTGCCGGTTGGTTTATCGGAGTGTGTRTGTGGATGGCATTTTCCACGCTACTTTGCATCGGACGAGCGCAACCTGACGAGTCCCTGCCCACACTCATACTATTCG--CGTGAAAAACGGTAGAGCGAATCCTTCCGTTTTCAATTAGGACYGTGACAKTTGTTTCGACGTTTCTTGTGCGCTCGTGTGTGTGTGTGTGTG--------------------TGTGTGTGTAGTGSTTTTTGGAACAGGAAAGGCAAAAACCATGATGCGACGTCGTTATGACAAACGCTTCAGATGATCGGATTGTGGTTTGCTGGAAGGATTATCTTGCAAAGCGGTTGAAGGATTCATAGCAATCCRAGCACAA
>AY0039-C
CCTTYCTTYCAGYCACYTTTTTTCWAATCTWTTTGCCATTTTTGCATTTTTTTATAATCGGATTAGATGAACTAAASCCGAAATTMATAAGAATYMCGMTTCGGAAGRTATTACGSCAGCCATCATTAGRAGGGAGAGAAAACAGTAAAACAATTTCCCGCGGTCAATGAGTACTYSAGATACACCATYGAARGYTGAAAGCTCATCAGCGAGAMCGGGGCTCMAATCTACGACGACTATGATGATAAAGCTATTTTCTGCCAATTCTGCAACTTTCGCAAAAAAR--GAARAAAWGACTCAAGAGC-----GTTGYGACAACTGTGTGCRAAAGAGGATGATTTCGGAAAARGTTGCACACACATACAYACACGG--GCAAACACACTCAGTGCACATGGTGGACGTAAATGGGAATGCTATTTTTATCTATTAGAAGCATGAATTATTGATGAAACATGCTGATAATCTTTCTCCCRGCCCCGGCATTGCCCCGTTTGCAGTCCGRCGAGACCCGCGCCATCTGCCATCCGTCCACACAACGGCTKTTTGAGGGACTGCGGATRCCAGTGACAGTGTAGCATGAAATATTTATCAGTTCTTATAATTGAGTGTCGGTGTGATTCYGTTCCCAAAAAAAAAAAACGGTGAAGCGCGAAAGACGGGAACGAAGTGGATCCGTCGAAACTTCCGTCGAAACACCACACCTCACCTCACACGTTGGTTGGCCCAGGGACGACWGGGAATCGCGGTCACCGAACCAGCATCGCRGGAATCATTTTGACGTCACACGTCTCTGTGATATTTGYCGYAGCTGCCGGTTGGTTTATCGRAGTGTGTRTGTGGATGGCATTTTCCACGCTACTTTGCATCGGACGAGCGCAACCTGACGAGTCCCTGCCCACACTCATACTATTCG--CGTGAAAAACGGTAGAGCGAATCCTTCCGTTTTCAATTAGGMCYGTGACATTTGTTTCGACGTTTCTTGTGCRCTCGTGTGTGTGTGTGTGTG--------------------TGTGTGTGTAGTGSTTTTTGGAACAGRAAAGGCAAAAACCATGATGCGACGTCGTTWTGACAAACGCTTCAGATGATCGGATTGTRGTTTGCTGGAAGGATTATCTTGCAAAGCGGTTGAAGGATTCATAGCAATCCGAGCACAA
>AY0040-C
CCTTTCTTCCAGCCACCTTTTTTCTAATCTTTTTGCCATTTTTGCATTTTTTTATAATCGGATTAGATGAACTAAACCCGAAATTAATAAGAATTCCGCTTCGGAAGRTATTACGGCAGCCATCATTAGGAGGGAGAGAAAACAGTAAAACAATTTCCCGSGGTCAATGAGYACTTCAGATACACCATYGAAAGCTGAAAGCTCATCAGCGAGAACGGGGCTCAAATCTACGACGACTATGATGATAAAGCTATTTTCTGCCAATTCTGCAACTTTCGCAAAAAAR--GAAAAAAWGACTCAAGAGC-----GTTGYGACAACTGTGTGCGAAAGAGGATGATTTCGGAAAAGGTTGCACACACATAYACACACGG--GCAAACACACTCAGTGCACATGGTGGACGTAAATGGGAATGCTATTTTTATCTATTAGAAGCATGAATTATTGATGAAACATGCTGATAATCTTTCTCCCGGCCCCGGCRTTGCCCCGTTTGCAGTCCGGCGAGACCCGCGCCATCTGCCATCCGTCCACACAACGGCTWTTTGAGGGACTGCGGATACCAGTGACAGTGTAGCATGAAATATTTATCAGTTCTTATAATTGAGTGTCGGTGTGATTCCGTTCCCAAAAAAAAAAAACGGTGAAGCGCGAAAGACGGGAACGAAGTGGATCCGTCGAAACTTCCGTCGAAACACCACACCTCACCTCACACGTTGGTTGGCMCAGGGRCGACAGGGAATCGCGGTCACCGAACCAGCATCGCRGGAATCATTTTGACGTCACACGTCTCTGTGATATTTGCCGTAGCTGCCGGTTGGTTTATCGGAGTGTGTATGTGGATGGCATTTTCCACGCTACTTTGCATCGGACGAGCGCAACCTGACGAGTCCCTGCCCACACTCATACTATTCG--CGTGAAAAACGGYAGAGCGAATCCTTCCGTTTTCAATTAGGACYGTGACATTTGTTTCGACGTTTCTTGTGCGCTCGTGTGTGTGTRTGTGTG--------------------TGTGTGTGTAGTGCTTTTTGGAACAGGAAAGGCAAAAACCATGATGCGACGTCGTTWTGACAAACGCTTCAGATGATCGGATTGTGGTTTGCTGGAAGGATTATCTTGCAAAGCGGTTGAAGGATTCATAGCAATCCGAGCACAA
>AY0041-C
CCTTTCTTCCAGCCACCTTTTTTCTAATCTTTTTGCCATTTTTGCATTTTTTTATAATCGGATTAGATGAACTAAACCCGAAATTAATAAGAATTCCGCTTCGGAAGATATTACGGCAGCCATCATTAGGAGGGARAGAAAACAGTAAAACAATTTCCCGCGGTCAATGAGTACTTCAGATACACCATTGAAAGCTGAAAGCTCATCAGCGAGAACGGGGCTCAAATCTACGACGACTATGATGATAAAGCTATTTTCTGCCAATTCTGCAACTTTCGCAAAAAAA--KAAAAAAWGACTCAAGAGC-----GTTGYGACAACTGTGTGCGAAAGAGGATGATTTCGGAAAAGGTTGCAYACACATACAYACACGG--GCAAACACACTCAGTGCACATGGTGGACGTAAATGGGAATGCTATTTTTATCTATTAGAAGCATGAATTATTGATGAAACATGCTGATAATCTTTCTCCCRGCCCCGGCATTGCCCCGTTTGCAGTCCGGCGAGACCCGCGCCATCTGCCATCCGTCCACACAACGGCTWTTTGAGGGACTGCGGATACCAGTGACAGTGTAGCATGAAATATTTATCAGTTCTTATAATTGAGTGTCGGTGTGATTCCGTTCCCAAAAAAAAAAAACGATGAAGCGCGAAAGACGGGAACGAAGTGGATCCGWCGAAACTTCCGTCGAAACACCACACCTCACCTCACACGTTGGTTGGCCCAGGGACGACWGGGAATCGCGGTCACCGAACCAGCATCGCRGGAATCATTTTGACGTCACACGTCTCTGTGATATTTGCCGTAGCTGCCGGTTGGTTTATCGGAGTGTGTATGTGGATGGCATTTTCCACGCTACTTTGCATCGGACGAGCGCAACCTGACGAGTCCCTGCCCACACTCATACTATTCG--CGTGAAAAACGGTAGAGCGAATCCTTCCGTTTTCAATTAGGACTGTGACAKTTGTTTCGACGTTTCTTGTGCGCTCGTGTGTGTGTGTGTGTG--------------------TGTGTGTGTAGTGCTTTTTGGAACAGGAAAGGCAAAAACCATGATGCGACGTCGTTWTGACAAACGCTTCAGATGATCGGATTGTGGTTTGCTGGAAGGATTATCTTGCAAAGCGGTTGAAGGATTCATAGCAATCCGAGCACAA
>AY0042-C
CCTTTCTTCCAGCCACCTTTTTTCTAATCTTTTTGCCATTTTTGCATTTTTTTATAATCGGATTAGATGAACTAAASCCGAAATTARTAAGAATYMCGMTTCGGAAGRTATTACGSCAGCCATCATTAGRAGGGAGAGAAAACAGTAAAACAATTTCCCKYGGTCAATGAGTACTYSAGATACACCATYGAARGCTGAAAGCTCATCAGCGAGAACGGGGCTCAAATCTACGACGACTATGATGATAAAGCTATTTTCTGCCAATTCTGCAACTTTCGCAAAAAAR--GAAAAAAWGACTCAAGAGC-----GTTGYGACAACTGTGTGCRAAAGAGGATGATTTCGGAAAARGTTGCACACACATACAYACACGG--GCAAACACACTCAGTGCACATGGTGGACGTAAATGGGAATGCTATTTTTATCTATTAGAAGCATGAATTATTGATGAAACATGCTGATAATCTTTCTCCCGGCCCCGGCATTGCCCCGTTTGCAGTCYGGCGAGACCCGCGCCATCTGCCATCCGTCCACACAACGGCTTTTTGAGGGACTGCGGATACCAGTGACAGTGTAGCATGAAATATTTATCAGTTCTTATAATTGAGTGTCGGTGTGATTCCGTTCCCAAARAAAAAAAACGGTGAAGCGCGAAAGACGGGAACGAAGTGGATCCGTCGAAACTTCCGTCGAAACACCACACCTCACCTCACAYGTTGGTTGGCCCWGGGACGACAGGGAATCSCGGTCACCGAACCAGCATCGCGGGAATCATTTTGACGTCACACGTCTCTGTGATATTTGCCGTAGCTGCCGGTTGGTTTATCGGAGTGTGTRTGTGGATGGCATTTTCCACGCTACTTTGCATCGGACGAGCGCAACCTGACGAGTCCCTGCCCACACTCATACTATTCG--CGTGAAAAACGGTAGAGCGAATCCTTCCGTTTTCAATTAGGACYGTGACATTTGTTTCGAMGTTTCTTGTGCGCTCGTGTGTGTGTGTGTGTG--------------------TGTGTGTGTAGTGSTTTTTGGAACAGGAAAGGCAAAAACCATGATGCGACGTCGTTATGACAAACGCTTCAGATGATCGGATTGTGGTTTGCTGGAAGGATTATCTTGCAAAGCGGTTGAAGGATTCATAGCAATCCGAGCACAA
>AY0043-C
CCTTTCTTCCAGCCACCTTTTTTCTAATCTTTTTGCCATTTTTGCATTTTTTTATAATCGGATTAGATGAACTAAACCCGAAATTAATAAGAATTCCGCTTCGGAAGRTATTACGGCAGCCATCATTAGGAGGGAGAGAAAACAGTAAAACAATTTCCCGSGGTCAATGAGTACTTCAGATACACCATYGAAAGCTGAAAGCTCATCAGCGAGAACGGGGCTCAAATCTACGACGACTATGATGATAAAGCTATTTTCTGCYAATTCTGCAACTTTCGCAAAAAAA--RAAAAAAAGACTCAAGAGC-----GTTGTGACAACTGTGTGCGAAAGAGGATGATTTCGGAAAAGGTTGCACACACATACACACACGG--GCAAACACACTCAGTGCACATGGTGGACGTAAATGGGAATGCTATTTTTATCTATTAGAAGCATGAATTATTGATGAAACATGCTGATAATCTTTCTCCCGGCCCCGGCATTGCCCCGTTTGCAGTCCGGCGAGACCCGCGCCATCTGCCATCCGTCCACACAACGGCTTTTTGAGGGACTGCGGATACCAGTGACAGTGTAGCATGAAATATTTATCAGTTCTTATAATTGAGTGTCGGTGTGATTCCGTTCCCAAAGAAAAAAAACGGTGAAGCGCGAAAGACGGGAACGAAGTGGATCCGTCGAAACTTCCGTCGAAACACCACACCTCACCTCACAYGTTGGTTGGCCCTGGGACGACAGGGAATCCCGGTCACCGAACCAGCATCGCGGGAATCATTTTGACGTCACACGTCTCTGTGATATTTGCCGTAGCTGCCGGTTGGTTTATCGGAGTGTGTATGTGGATGGCATTTTCCACGCTACTTTGCATCGGACGAGCGCAACCTGACGAGTCCCTGCCCACACTCATACTATTCG--CGTGAAAAACGGTAGAGCGAATCCTTCCGTTTTCAATTAGGACYGTGACATTTGTTTCRACGTTTCTTGTGCGCTCGTGTGTGTGTGTGTGTG--------------------TGTGTGTGTAGTGSTTTTTGGAACAGGAAAGGCAAAAACCATGATGCGACGTCGTTWTGACAAACGCTTCAGATGATCGGATTGTGGTTTGCTGGAAGGATTAWCTTGCAAAGCGGTTGAAGGATTCATAGCAATCCGAGCACAA
>AY0045-C
CCTTYCTTYYARYCACYTTTTTTCWAATCTWTTTGCCATTTTTGCATTTTTTTATAATCGGATTAGATGWACTAAASSCGAAATTAATAAGAATYMCGMTTCGGAAGRTATTACGSSAGCCATCATYAGRAGGGAGAGAWAACAGTAAAACAATTTCCCGCGGTCAATGAGTACTYSAGATACACCATYGAAAGCTGAAAGCTCATCAGCGAGAACGGGGCTCAAATCTACGACGACTATGATGATAAAGCTATTTTCTGCCAATTCTGCAACTTTCGCAAAAAAR--GAAAAAAWGACTCAAGAGC-----GTTGYGACAACTGTGTGCRAAAGAGGATGATTTCGGAAAARGTTGCACACACATACACACACGG--RCAAACACACTCAGTGCACATGGTGGACGTAAATGGGAATGCTATTTTTATCTATTAGAAGCATGAATTATTGATGAAACATGCTGATAATCTTTCTCCCGGCCCCGGCRTTGCCCCGTTTGCAGTCCGGCGAGACCCGCGCCATCTGCCATCCGTCCACACAACGGCTWTTTGAGGGACTGCGGATACCAGTGACAGTGTAGCATGAAATATTTATCAGTTCTTATAATTGAGTGTCGGTGTGATTCCGTTCCCAAARAAAAAAAACGGTGAAGCGCGAAAGACGGGAACGAAGTGGATCCGTCGAAACTTCCGTCGAAACACCACACCTCACCTCACAYGTTGGTTGGCCCWGGGACGACWGGGAATCSCGGTCACCGAACCAGCATCGCGGGAATCATTTTGACGTCACACGTCTCTGTGATATTTGCCGTAGCTGCCGGTTGGTTTATCGGAGTGTGTRTGTGGATGGCATTTTCCACGCTACTTTGCATCGGACGAGCGCAACCTGACGAGTCCCTGCCCACACTCATACTATTCG--CGTGAAAAACGGTAGAGCGAATCCTTCCGTTTTCAATTAGGACYGTGACATTTGTTTCGACGTTTCTTGTGCGCTCGTGTGTGTGTGTGTRTG--------------------TGTGTGTGTAGTGSTTTTTGGAACAGGAAAGGCAAAAACCATGATGCGACGTCGTTATGACAAACGCTTCAGATGATCGGATTGTGGTTTGCTGGAAGGATTATCTTGCAAAGCGGTTGAAGRATTCATAGCAATCCGAGCACAA
>AY0046-C
CCTTYCTTYYARYCAYYTTTTTTCAAATCTATTTGCCATTTTTGCATTWTTTTATAATCGGATTAGATGWACTAAAGSCGAAATTAATAAGAATTACGATTCGGAAGGTATTACGCSAGCCATCATYAGRAGGGAGAGAWAACAGTAAAACAATTTCCCGCGGTCAATGAGTACTYSAGATACACCATCGAARGYTGAAAGCTCATCAGCGAGAMCGGGGCTCMAATCTACGACGACTATGATGATAAAGCTATTTTCTGCCAATTCTGCAACTTTCGCAAAAAAG--GAARAAATGACTCAAGAGC-----GTTGCGACAACTGTGTGCRAAAGAGGATGATTTCGGAAAARGTTGCACACACATACACACACGG--GCAAACACACTCAGTGCACATGGTGGACGTAAATGGGAATGCTATTTTTATCTATTAGAAGCATGAATTATTGATGAAACATGCTGATAATCTTTCTCCCGGCCCCGGCRTTGCCCCGTTTGCAGTCCGGCGAGACCCGCGCCATCTGCCATCCGTCCACACAACGGCTKTTTGAGGGACTGCGGATRCCAGTGACAGTGTAGCATGAAATATTTATCAGTTCTTATAATTGAGTGTCGGTGTGATTCYGTTCCCAAARAAAAAAAACGGTGAAGCGCGAAAGACGGGAACGAAGTGGATCCGTCGAAACTTCCGTCGAAACACCACACCTCACCTCACACGTTGGTTGGCCCAGGGACGACWGGGAATCGCGGTCACCGAACCAGCATCGCGGGAATCATTTTGACGTCACACGTCTCTGTGATATTTGYCGYAGCTGCCGGTTGGTTTATCGGAGTGTGTRTGTGGATGGCATTTTCCACGCTACTTTGCATCGGACGAGCGCAACCTGACGAGTCCCTGCCCACACTCATACTATTCG--CGTGAAAAACGGTAGAGCGAATCCTTCCGTTTTCAATTAGGACYGTGACATTTGTTTCGACGTTTCTTGTGCGCTCGTGTGTGTGTGTRTGTG--------------------TGTGTGTGTAGTGSTTTTTGGAACAGRAAAGGCAAAAACCATGATGCGACGTCGTTWTGACAAACGCTTCAGATGATCGGATTGTRGTTTGCTGGAAGGATTATCTTGCAAAGCGGTTGAAGGATTCATAGCAATCCGAGCACAA
>AY0047-C
CCTTTCTTCYARCCAYCTTTTTTCWAATCTWTTTGCCATTTTTGCATTTTTTTATAATCGGATTAGATGWACTAAASSCGAAATTAATAAGAATTMCGMTTCGGAAGRTATTACGSSAGCCATCATYAGRAGGGAGAGAWAACAGTAAAACAATTTCCCGCGGTCAATGAGTACTYSAGATACACCATYGAAAGCTGAAAGCTCATCAGCGAGAACGGGGCTCAAATCTACGACGACTATGATGATAAAGCTATTTTCTGCCAATTCTGCAACTTTCGCAAAAAAR--GAAAAAAWGACTCAAGAGC-----GTTGYGACAACTGTGTGCRAAAGAGGATGATTTCGGAAAARGTTGCACACACATACACACACGG--GCAAACACACTCAGTGCACATGGTGGACGTAAATGGGAATGCTATTTTTATCTATTAGAAGCATGAATTATTGATGAAACATGCTGATAATCTTTCTCCCGGCCCCGGCRTTGCCCCGTTTGCAGTCCGGCGAGACCCGCGCCATCTGCCATCCGTCCACACAACGGCTWTTTGAGGGACTGCGGATACCAGTGACAGTGTAGCATGAAATATTTATCAGTTCTTATAATTGAGTGTCGGTGTGATTCCGTTCCCAAARAAAAAAAACGGTGAAGCGCGAAAGACGGGAACGAAGTGGATCCGTCGAAACTTCCGTCGAAACACCACACCTCACCTCACAYGTTGGTTGGCCCWGGGACGACWGGGAATCSCGGTCACCGAACCAGCATCGCGGGAATCATTTTGACGTCACACGTCTCTGTGATATTTGCCGTAGCTGCCGGTTGGTTTATCGGAGTGTGTRTGTGGATGGCATTTTCCACGCTACTTTGCATCGGACGAGCGCAACCTGACGAGTCCCTGCCCACACTCATACTATTCG--CGTGAAAAACGGTAGAGCGAATCCTTCCGTTTTCAATTAGGACYGTGACATTTGTTTCGACGTTTCTTGTGCGCTCGTGTGTGTGTGTRTGTG--------------------TGTGTGTGTAGTGSTTTTTGGAACAGGAAAGGCAAAAACCATGATGCGACGTCGTTATGACAAACGCTTCAGATGATCGGATTGTGGTTTGCTGGAAGGATTATCTTGCAAAGCGGTTGAAGRATTCATAGCAATCCGAGCACAA
>AY0048-C
CCTTYCTTYMAGYCAYYTTTTTTCWAATCTWTTTGCCATTTTTGCATTTTTTTATAATCGGATTAGATGAACTAAASCCGAAATTAATAAGAATYYCRMTTCGGAAGRTATTACRSCAGYCATCATTAGRAGGGAGAGAAAACAGTAAAACAATTTCCCGSGGTCAATGAGTACTYSAGATACACCATYGAARGCTGAAAGCTCATCAGCGAGAACGGGGCTCAAATCTACGACGACTATGATGATAAAGCTATTTTCTGCCAATTCTGCAACTTTCGCAAAAAAR--GAAAAAAWGACTCAAGAGC-----GTTGYGACAACTGTGTGCRAAAGAGGATGATTTCGGAAAARGTTGCACACACATACAYACACGG--GCAAACACACTCAGTGCACATGGTGGACGTAAATGGGAATGCTATTTTTATCTATTAGAAGCATGAATTATTGATGAAACATGCTGATAATCTTTCTCCCRGCCCCGRCATTGCCCCGTTTGCAGTCCGGCGAGACCCGCGCCATCTGCCATCCGTCCACACAACGGCTWTTTGAGGGACTGCGGATACCAGTGACAGTGTAGCATGAAATATTTATCAGTTCTTATAATTGAGTGTCGGTGTGATTCCGTTCCCAAARAAAAAAAACGGTGAAGCGCGAAAGACGGGAACGAAGTGGATCCGTCGAAACTTCCGTCGAAACACCACACCTCACCTCACAYGTTGGTTGGCCCWGGGACGACAGGGAATCSCGGTCACCGAACCAGCATCGCGGGAATCATTTTGACGTCACACGTCTCTGTGATATTTGCCGTAGCTGCCGGTTGGTTTATCGGAGTGTGTRTGTGGATGGCATTTTCCACGCTACTTTGCATCGGACGAGCGCAACCTGACGAGTCCCTGCCCACACTCATACTATTCG--CGTGAAAAACGGTAGAGCGAATCCTTCCGYTTTCAATTAGGACYGTGACATTTGTTTCGACGTTTCTTGTGCGCTCGTGTGTGTGTGTGTGTG--------------------TGTGTGTGTAGTGSTTTTTGGAACAGGAAAGGCAAAAACCATGATGCGACGTCGTTATGACAAACGCTTCAGATGATCGGATTGTGGTTTGCTGGAAGGATTATCTTGCAAAGCGGTTGAAGRATTCATAGCAATCCGAGCACAA
>AY0049-C
CCTTYCTTYYARYCAYYTTTTTTCAAATCTATTTGCCATTTTTGCATTTTTTTATAATCGGATTAGATGWACTAAAGSCGAAATTAATAAGAATYMCGMTTCGGAAGGTATTACGSSAGCCATCATYAGRAGGGAGAGAWAACAGTAAAACAATTTCCCGSGGTCAATGAGTACTYSAGATACACCATCGAAAGCTGAAAGCTCATCAGCGAGAACGGGGCTCAAATCTACGACGACTATGATGATAAAGCTATTTTCTGCCAATTCTGCAACTTTCGCAAAAAAG--GAAAAAATGACTCAAGAGC-----GTTGCGACAACTGTGTGCRAAAGAGGATGATTTCGGAAAARGTTGCACACACATACACACACGG--GCAAACACACTCAGTGCACATGGTGGACGTAAATGGGAATGCTATTTTTATCTATTAGAAGCATGAATTATTGATGAAACATGCTGATAATCTTTCTCCCGGCCCCGGCRTTGCCCCGTTTGCAGTCCGGCGAGACCCGCGCCATCTGCCATCCGTCCACACAACGGCTWTTTGAGGGACTGCGGATACCAGTGACAGTGTAGCATGAAATATTTATCAGTTCTTATAATTGAGTGTCGGTGTGATTCCGTTCCCAAARARAAAAAACGGTGAAGCGCGAAAGACGGGAACGAAGTGGATCCGTCGAAACTTCCGTCGAAACACCACACCTCACCTCACAYGTTGGTTGGCCCWGGGACGACWGGGAATCSCGGTCACCGAACCAGCATCGCGGGAATCATTTTGACGTCACACGTCTCTGTGATATTTGCCGTAGCTGCCGGTTGGTTTATCGGAGTGTGTRTGTGGATGGCATTTTCCACGCTACTTTGCATCGGACGAGCGCAACCTGACGAGTCCCTGCCCACACTCATACTATTCG--CGTGAAAAACGGTAGAGCGAATCCTTCCGTTTTCAATTAGGACYGTGACATTTGTTTCGACGTTTCTTGTGCGCTCGTGTGTGTGTGTGTGTG--------------------TGTGTGTGTAGTGSTTTTTGGAACAGGAAAGGCAAAAACCATGATGCGACGTCGTTATGACAAACGCTTCAGATGATCGGATTGTGGTTTGCTGGAAGGATTATCTTGCAAAGCGGTTGAAGGATTCATAGCAATCCGAGCACAA
>AY0050-C
CCTTCCTTCMAGYCATCTTTTTTCAAATCTATTTGCCATTTTTGCATTTTTTTATAATCGGATTAGATGAACTAAAGCCGAAATTAATAAGAATYWCRMTTCGGAAGGTATTACGSCAGCCATCATYAGRAGGGAGAGAAAACAGTAAAACAATTTCCCGSGGTCAATGAGTACTYSAGATACACCATYGAAAGCTGAAAGCTCATCAGCGAGAMCGGGGCTCAAATCTACGACGACTATGATGATAAAGCTATTTTCTGCCAATTCTGCAACTTTCGCAAAAAAG--RAAAAAATGACTCAAGAGC-----GTTGCGACAACTGTGTGCRAAAGAGGATGATTTCGGAAAARGTTGCACACACATACACACACGG--GCAAACACACTCAGTGCACATGGTGGACGTAAATGGGAATGCTATTTTTATCTATTAGAAGCATGAATTATTGATGAAACATGCTGATAATCTTTCTCCCGGCCCCGGCRTTGCCCCGTTTGCAGTCCGGCRAGACCCGCGCCATCTGCCATCCGTCCACAYAACGGCTWTTTGAGGGACTGCGGATACCAGTGACAGTGTAGCATGAAATATTTATCAGTTCTTATAATTGAGTGTCGGTGTGATTCCGTTCCCAAARAAAAAAAACGRTGAAGCGCGAAAGACGGGAACGAAGTGGATCCGTCGAAACTTCCGTCGAAACACCACACCTCACCTCACAYGTTGGTTGGCCCWGGGACGACWGGGAATCSCGGTCACCGAACCAGCATCGCRGGAATCATTTTGACGTCACACGTMTCTGTGATATTTGCCGTAGCTGCCGGTTGGTTTATCGGAGTGTGTRTGTGGATGGCATTTTCMACGCTACTTTGCATCGGACGAGCGCAACCTGACGAGTCCCTGCCCACACTCATACTATTCG--CGTGAARAACGGTAGAGCGAATCCTTCCGTTTTCAATTAGGACYGTGACATTTGTTTCGACGTTTCTTGTGCGCTCGTGTGTGTGTGTGTGTG--------------------TGTGTGTGTAGTGSTTTTTGGAACAGGAAAGGCAAAAACCATGATGCGACGTCGTTATGACAAACGCTTYAGATGATCGGATTGTGGTTTGCTGGAAGGATTATCTTGCAAAGCGGTTGAAGGATTCATAGCAATCCGAGCACAA
>AY0052-C
CCTTYCTTYCAGYCACYTTTTTTCWAATCTWTTTGCCATTTTTGCATTTTTTTATAATCGGATTAGATGAACTAAASCCGAAATTAATAAGAATYMCGMTTCGGAAGRTATTACGSCAGCCATCATTAGRAGGGAGAGAAAACAGTAAAACAATTTCCCGCGGTCAATGAGTACTYSAGATACACCATYGAAAGCTGAAAGCTCATCAGCGAGAACGGGGCTCAAATCTACGACGACTATGATGATAAAGCTATTTTCTGCCAATTCTGCAACTTTCGCAAAAAAR--GAAAAAAWGACTCAAGAGC-----GTTGYGACAACTGTGTGCRAAAGAGGATGATTTCGGAAAARGTTGCACACACATAYACACACGG--GCAAACACACTCAGTGCACATGGTGGACGTAAATGGGAATGCTATTTTTATCTATTAGAAGCATGAATTATTGATGAAACATGCTGATAATCTTTCTCCCGGCCCCGGCATTGCCCCGTTTGCAGTCCGGCGAGACCCGCGCCATCTGCCATCCGTCCACACAACGGCTTTTTGAGGGACTGCGGATACCAGTGACAGTGTAGCATGAAATATTTATCAGTTCTTATAATTGAGTGTCGGTGTGATTCCGTTCCCAAARAAAAAAAACGGTGAAGCGCGAAAGACGGGAACGAAGTGGATCCGTCGAAACTTCCGTCGAAACACCACACCTCACCTCACAYGTTGGTTGGCCCWGGGACGACAGGGAATCSCGGTCACCGAACCAGCATCGCGGGAATCATTTTGACGTCACACGTCTCTGTGATATTTGCCGTAGCTGCCGGTTGGTTTATCGGAGTGTGTRTGTGGATGGCATTTTCCACGCTACTTTGCATCGGACGAGCGCAACCTGACGAGTCCCTGCCCACACTCATACTATTCG--CGTGAAAAACGGTAGAGCGAATCCTTCCGTTTTCAATTAGGACYGTGACATTTGTTTCGACGTTTCTTGTGCGCTCGTGTGTGTGTGTGTGTG--------------------TGTGTGTGTAGTGSTTTTTGGAACAGGAAAGGCAAAAACCATGATGCGACGTCGTTATGACAAACGCTTCAGATGATCGGATTGTGGTTTGCTGGAAGGATTATCTTGCAAAGCGGTTGAAGRATTCATAGCAATCCGAGCACAA
>AY0053-C
CCTTYCTTCMAGCCAYYTTTTTTCWAATCTWTTTGCCATTTTTGCATTTTTTTATAATCGGATTAGATGAACTAAASCCGAAATTARTAAGAATTCCGCTTCGGAAGRTATTACGGCAGCCATCATTAGRAGGGAGAGAAAACAGTAAAACAATTTCCCGYGGTCAATGAGTACTTSAGATACACCATYGAARGCTGAAAGCTCATCAGCGAGAMCGGGGCTCAAATCTACGACGACTATGATGATAAAGCTATTTTCTGCCAATTCTGCAACTTTCGCAAAAAAR--GAAAAAAWGACTCAAGAGC-----GTTGYGACAACTGTGTGCRAAAGAGGATGATTTCGGAAAARRTKGCACACACATACACACACGG--GCAAACACACTCAGTGCACATGGTGGACGTAAATGGGAATGCTATTTTTATCTATTAGAAGCATGAATTATTGATGAAACATGCTGATAATCTTTCTCCCRGCCCCGRCATTGCCCCGTTTGCAGTCCGGCGAGACCCGCGCCATCTGCCATCCGTCCACACAACGGCTWTTTGAGGGACTGCGGATACCAGTGACAGTGTAGCATGAAATATTTATCAGTTCTTATAATTGAGTGTCGGTGTGATTCCGTTCCCAAARAAAAAAAACGGTGAAGCGCGAAAGACGGGAACGAAGTGGATCCGTCGAAAYTTCCGTCGAAACACCACACCTCACCTCACAYGTTGGTTGGCCCWGGGACGACWGGGAATCSCGGTCACCGAACCAGCATCGCRGGAATCATTTTGACGTCACACGTCTCTGTGATATTTGCCGTAGCTGCCGGTTGGTTTATCGGAGTGTGTRTGTGGATGGCATTTTCCACGCTACTTTGCATCGGACGAGCGCAACCTGACGAGTCCCTGCCCACACTCATACTATTCG--CGTGAAAAACGGTAGAGCGAATCCTTCCGYTTTCAATTAGGACYGTGACAKTTGTTTCGACGTTTCTTGTGCGCTCGTGTGTGTGTGTGTGTG--------------------TGTGTGTGTAGTGSTTTTTGGAACAGGAAAGGCAAAAACCATGATGCGACGTCGTTATGACAAACGCTTCAGATGATCGGATTGTGGTTTGCTGGAAGGATTATCTTGCAAAGCGGTTGAAGGATTCATAGCAATCCRAGCACAA
>AY0054-C
CCTTTCTTCYARCCAYCTTTTTTCWAATCTWTTTGCCATTTTTGCATTTTTTTATAATCGGATTAGATGWACTAAASSCGAAATTAATAAGAATTMCGMTTCGGAAGRTATTACGSSAGCCATCATYAGGAGGGAGAGAWAACAGTAAAACAATTTCCCGCGGTCAATGAGTACTTCAGATACACCATYGAAAGCTGAAAGCTCATCAGCGAGAACGGGGCTCAAATCTACGACGACTATGATGATAAAGCTATTTTCTGCCAATTCTGCAACTTTCGCAAAAAAR--GAAAAAAWGACTCAAGAGC-----GTTGYGACAACTGTGTGCGAAAGAGGATGATTTCGGAAAAGGTTGCACACACATACACACACGG--GCAAACACACTCAGTGCACATGGTGGACGTAAATGGGAATGCTATTTTTATCTATTAGAAGCATGAATTATTGATGAAACATGCTGATAATCTTTCTCCCGGCCCCGGCRTTGCCCCGTTTGCAGTCCGGCGAGACCCGCGCCATCTGCCATCCGTCCACACAACGGCTWTTTGAGGGACTGCGGATACCAGTGACAGTGTAGCATGAAATATTTATCAGTTCTTATAATTGAGTGTCGGTGTGATTCCGTTCCCAAAGAAAAAAAACGGTGAAGCGCGAAAGACGGGAACGAAGTGGATCCGTCGAAACTTCCGTCGAAACACCACACCTCACCTCACAYGTTGGTTGGCCCWGGGACGACWGGGAATCSCGGTCACCGAACCAGCATCGCGGGAATCATTTTGACGTCACACGTCTCTGTGATATTTGCCGTAGCTGCCGGTTGGTTTATCGGAGTGTGTATGTGGATGGCATTTTCCACGCTACTTTGCATCGGACGAGCGCAACCTGACGAGTCCCTGCCCACACTCATACTATTCG--CGTGAAAAACGGTAGAGCGAATCCTTCCGTTTTCAATTAGGACYGTGACATTTGTTTCGACGTTTCTTGTGCGCTCGTGTGTGTGTGTRTGTG--------------------TGTGTGTGTAGTGCTTTTTGGAACAGGAAAGGCAAAAACCATGATGCGACGTCGTTWTGACAAACGCTTCAGATGATCGGATTGTGGTTTGCTGGAAGGATTATCTTGCAAAGCGGTTGAAGGATTCATAGCAATCCGAGCACAA
>AY0055-C
CCTTTCTTCCAGCCACCTTTTTTCTAATCTTTTTGCCATTTTTGCATTTTTTTATAATCGGATTAGATGAACTAAASCCGAAATTAATAAGAATYMCGMTTCGGAAGRTATTACGSCAGCCATCATTAGRAGGGAGAGAAAACAGTAAAACAATTTCCCGCGGTCAATGAGTACTYSAGATACACCATYGAAAGCTGAAAGCTCATCAGCGAGAACGGGGCTCAAATCTACGACGACTATGATGATAAAGCTATTTTCTGCCAATTCTGCAACTTTCGCAAAAAAR--GAAAAAAWGACTCAAGAGC-----GTTGYGACAACTGTGTGCRAAAGAGGATGATTTCGGAAAARGTTGCACACACATACACACACGG--GCAAACACACTCAGTGCACATGGTGGACGTAAATGGGAATGCTATTTTTATCTATTAGAAGCATGAATTATTGATGAAACATGCTGATAATCTTTCTCCCGGCCCCGGCATTGCCCCGTTTGCAGTCCGGCGAGACCCGCGCCATCTGCCATCCGTCCACACAACGGCTTTTTGAGGGACTGCGGATACCAGTGACAGTGTAGCATGAAATATTTATCAGTTCTTATAATTGAGTGTCGGTGTGATTCCGTTCCCAAARAAAAAAAACGGTGAAGCGCGAAAGACGGGAACGAAGTGGATCCGTCGAAACTTCCGTCGAAACACCACACCTCACCTCACAYGTTGGTTGGCCCWGGGACGACAGGGAATCSCGGTCACCGAACCAGCATCGCGGGAATCATTTTGACGTCACACGTCTCTGTGATATTTGCCGTAGCTGCCGGTTGGTTTATCGGAGTGTGTRTGTGGATGGCATTTTCCACGCTACTTTGCATCGGACGAGCGCAACCTGACGAGTCCCTGCCCACACTCATACTATTCG--CGTGAAAAACGGTAGAGCGAATCCTTCCGTTTTCAATTAGGACYGTGACATTTGTTTCGACGTTTCTTGTGCGCTCGTGTGTGTGTGTGTGTG--------------------TGTGTGTGTAGTGSTTTTTGGAACAGGAAAGGCAAAAACCATGATGCGACGTCGTTATGACAAACGCTTCAGATGATCGGATTGTGGTTTGCTGGAAGGATTATCTTGCAAAGCGGTTGAAGRATTCATAGCAATCCGAGCACAA
>AY0056-C
CCTTYCTTYMAGYCAYYTTTTTTCWAATCTWTTTGCCATTTTTGCATTTTTTTATAATCGGATTAGATGAACTAAASCCGAAATTAATAAGAATYMCGMTTCGGAAGRTATTACGSCAGCCATCATTAGRAGGGAGAGAAAACAGTAAAACAATTTCCCGSGGTCAATGAGTACTYSAGATACACCATYGAAAGCTGAAAGCTCATCAGCGAGAACGGGGCTCAAATCTACGACGACTATGATGATAAAGCTATTTTCTGCYAATTCTGCAACTTTCGCAAAAAAR--GAAAAAAWGACTCAAGAGC-----GTTGYGACAACTGTGTGCRAAAGAGGATGATTTCGGAAAARGTTGCACACACATAYACACACGG--GCAAACACACTCAGTGCACATGGTGGACGTAAATGGGAATGCTATTTTTATCTATTAGAAGCATGAATTATTGATGAAACATGCTGATAATCTTTCTCCCGGCCCCGGCATTGCCCCGTTTGCAGTCCGGCGAGACCCGCGCCATCTGCCATCCGTCCACACAACGGCTTTTTGAGGGACTGCGGATACCAGTGACAGTGTAGCATGAAATATTTATCAGTTCTTATAATTGAGTGTCGGTGTGATTCCGTTCCCAAARAAAAAAAACGGTGAAGCGCGAAAGACGGGAACGAAGTGGATCCGTCGAAACTTCCGTCGAAACACCACACCTCACCTCACAYGTTGGTTGGCCCWGGGACGACWGGGAATCSCGGTCACCGAACCAGCATCGCRGGAATCATTTTGACGTCACACGTCTCTGTGATATTTGCCGTAGCTGCCGGTTGGTTTATCGGAGTGTGTRTGTGGATGGCATTTTCCACGCTACTTTGCATCGGACGAGCGCAACCTGACGAGTCCCTGCCCACACTCATACTATTCG--CGTGAAAAACGGTAGAGCGAATCCTTCCGTTTTCAATTAGGACYGTGACATTTGTTTCRACGTTTCTTGTGCGCTCGTGTGTGTGTGTGTGTG--------------------TGTGTGTGTAGTGGTTTTTGGAACAGGAAAGGCAAAAACCATGATGCGACGTCGTTATGACAAACGCTTCAGATGATCGGATTGTGGTTTGCTGGAAGGATTAWCTTGCAAAGCGGTTGAAGGATTCATAGCAATCCRAGCACAA
>AY0057-C
CCTTYCTTYMAGCCAYYTTTTTTCWAATCTWTTTGCCATTTTTGCATTTTTTTATAATCGGATTAGATGAACTAAACCCGAAATTAATAAGAATTCCGCTTCGGAAGATATTACGSCAGCCATCATTAGRAGGGAGAGAAAACAGTAAAACAATTTCCCGSGGTCAATGAGTACTYSAGATACACCATYGAAAGCTGAAAGCTCATCAGCGAGAACGGGGCTCAAATCTACGACGACTATGATGATAAAGCTATTTTCTGCCAATTCTGCAACTTTCGCAAAAAAG--GAAAAAATGACTCAAGAGC-----GTTGCGACAACTGTGTGCRAAAGAGGATGATTTCGGAAAARGTTGCACACACATAYACACACGG--GCAAACACACTCAGTGCACATGGTGGACGTAAATGGGAATGCTATTTTTATCTATTAGAAGCATGAATTATTGATGAAACATGCTGATAATCTTTCTCCCGGCCCCGGCRTTGCCCCGTTTGCAGTCCGGCGAGACCCGCGCCATCTGCCATCCGTCCACACAACGGCTWTTTGAGGGACTGCGGATACCAGTGACAGTGTAGCATGAAATATTTATCAGTTCTTATAATTGAGTGTCGGTGTGATTCCGTTCCCAAAAAAAAAAAACGGTGAAGCGCGAAAGACGGGAACGAAGTGGATCCGTCGAAACTTCCGTCGAAACACCACACCTCACCTCACAYGTTGGTTGGCMCAGGGRCGACWGGGAATCGCGGTCACCGAACCAGCATCGCRGGAATCATTTTGACGTCACACGTCYCTGTGATATTTGCCGTAGCTGCCGGTTGGTTTATCGGAGTGTGTRTGTGGATGGCATTTTCMACGCTACTTTGCATCGGACGAGCGCAACCTGACGAGTCCCTGCCCACACYCRTACTATTCG--CGTGAAAAACGGTAGAGCGAATCCTTCCGTTTTCAATTAGGACYGTGACAKTTGTTTCGACGTTTCTTGTGCGCTCGTGTGTGTGTRTGTGTG--------------------TGTGTGTGTAGTGSTTTTTGGAACAGGAAAGGCAAAAACCATGATGCGACGTCGTTATGACAAACGCTTCAGATGATCGGATTGTGGTTTGCTGGAARGATTATCTTGCAAAGCGGTTGAAGGATTCATAGCAATCCRAGCACAA
>AY0058-C
CCTTTCTTYCAGYCACYTTTTTTCWAATCTWTTTGCCATTTTTGCATTTTTTTATAATCGGATTAGATGAACTAAASCCGAAATTAATAAGAATYMCGMTTCGGAAGRTATTACGSCAGCCATCATTAGRAGGGAGAGAAAACAGTAAAACAATTTCCCGCGGTCAATGAGTACTYSAGATACACCATYGAAAGCTGAAAGCTCATCAGCGAGAACGGGGCTCAAATCTACGACGACTATGATGATAAAGCTATTTTCTGCCAATTCTGCAACTTTCGCAAAAAAR--GAAAAAAWGACTCAAGAGC-----GTTGYGACAACTGTGTGCRAAAGAGGATGATTTCGGAAAARGTTGCACACACATACACACACGG--GCAAACACACTCAGTGCACATGGTGGACGTAAATGGGAATGCTATTTTTATCTATTAGAAGCATGAATTATTGATGAAACATGCTGATAATCTTTCTCCCGGCCCCGGCATTGCCCCGTTTGCAGTCCGGCGAGACCCGCGCCATCTGCCATCCGTCCACACAACGGCTTTTTGAGGGACTGCGGATACCAGTGACAGTGTAGCATGAAATATTTATCAGTTCTTATAATTGAGTGTCGGTGTGATTCCGTTCCCAAARAAAAAAAACGGTGAAGCGCGAAAGACGGGAACGAAGTGGATCCGTCGAAACTTCCGTCGAAACACCACACCTCACCTCACAYGTTGGTTGGCCCWGGGACGACAGGGAATCSCGGTCACCGAACCAGCATCGCGGGAATCATTTTGACGTCACACGTCTCTGTGATATTTGCCGTAGCTGCCGGTTGGTTTATCGGAGTGTGTRTGTGGATGGCATTTTCCACGCTACTTTGCATCGGACGAGCGCAACCTGACGAGTCCCTGCCCACACTCATACTATTCG--CGTGAAAAACGGTAGAGCGAATCCTTCCGTTTTCAATTAGGACYGTGACATTTGTTTCGACGTTTCTTGTGCGCTCGTGTGTGTGTGTGTGTG--------------------TGTGTGTGTAGTGSTTTTTGGAACAGGAAAGGCAAAAACCATGATGCGACGTCGTTWTGACAAACGCTTCAGATGATCGGATTGTGGTTTGCTGGAAGGATTATCTTGCAAAGCGGTTGAAGRATTCATAGCAATCCGAGCACAA
>AY0059-C
CCTTYCTTYCAGYCACYTTTTTTCWAATCTWTTTGCCATTTTTGCATTTTTTTATAATCGGATTAGATGAACTAAASCCGAAATTAATAAGAATYMCGMTTCGGAAGRTATTACGSCAGCCATCATTAGRAGGGAGAGAAAACAGTAAAACAATTTCCCGCGGTCAATGAGTACTYSAGATACACCATYGAAAGCTGAAAGCTCATCAGCGAGAACGGGGCTCAAATCTACGACGACTATGATGATAAAGCTATTTTCTGCCAATTCTGCAACTTTCGCAAAAAAR--GAAAAAAWGACTCAAGAGC-----GTTGYGACAACTGTGTGCRAAAGAGGATGATTTCGGAAAARGTTGCACACACATACACACACGG--GCAAACACACTCAGTGCACATGGTGGACGTAAATGGGAATGCTATTTTTATCTATTAGAAGCATGAATTATTGATGAAACATGCTGATAATCTTTCTCCCRGCCCCGRCATTGCCCCGTTTGCAGTCCGGCGAGACCCGCGCCATCTGCCATCCGTCCACACAACGGYTTTTTGAGGGACTGCGGATACCAGTGACAGTGTAGCATGAAATATTTATCAGTTCTTATAATTGAGTGTCGGTGTGATTCCGTTCCCAAARAAAAAAAACGGTGAAGCGCGAAAGACGGGAACGAAGTGGATCCGWCGAAACTTCCGTCGAAACACCACACCTCACCTCACAYGTTGGTTGGCCCWGGGACGACAGGGAATCSCGGTCACCGAACCAGCATCGCGGGAATCATTTTGACGTCACACGTCTCTGTGATATTTGCCGTAGCTGCCGGTTGGTTTATCGGAGTGTGTRTGTGGATGGCATTTTCCACGCTACTTTGCATCGGACGAGCGCAACCTGACGAGTCCCTGCCCACACTCATACTATTCG--CGTGAAAAACGGTAGAGCGAATCCTTCCGTTTTCAATTAGGACYGTGACATTTGTTTCGACGTTTCTTGTGCGCTCGTGTGTGTGTGTRTGTG--------------------TGTGTGTGTAGTGSTTTTTGGAACAGGAAAGGCAAAAACCATGATGCGACGTCGTTATGACAAACGCTTCAGATGATCGGATTGTGGTTTGCTGGAAGGATTATCTTGCAAAGCGGTTGAAGRATTCATAGCAATCCGAGCACAA
>AY0060-C
CCTTYCTTYCAGYCACYTTTTTTCWAATCTWTTTGCCATTTTTGCATTTTTTTATAATCGGATTAGATGAACTAAASCCGAAATTAATAAGAATYMCGMTTCGGAAGRTATTACGSCAGCCATCATTAGRAGGGAGAGAAAACAGTAAAACAATTTCCCGCGGTCAATGAGTACTYSAGATACACCATYGAARGYTGAAAGCTCATCAGCGAGAMCGGGGCTCMAATCTACGACGACTATGATGATAAAGCTATTTTCTGCCAATTCTGCAACTTTCGCAAAAAAG--GAARAAATGACTCAAGAGC-----GTTGCGACAACTGTGTGCRAAAGAGGATGATTTCGGAAAARGTTGCACACACATAYACACACGG--GCAAACACACTCAGTGCACATGGTRGACGTAAATGGGAATGCTATTTTTATCTATTAGAAGCATGAATTATTGATGAAACATGCTGATAATCTTTCTCCCRGCCCCGGCATTGCCCCGTTTGCAGTCCGGCGAGACCCGCGCCATCTGCCATCCGTCCACACAACGGCTKTTTGAGGGACTGCGGATRCCAGTGACAGTGTAGCATGAAATATTTATCAGTTCTTATAATTGAGTGTCGGTGTGATTCYGTTCCCAAAAAAAAAAAACGGTGAAGCGCGAAAGACGGGAACGAAGTGGATCCGTCGAAACTTCCGTCGAAACACCACACCTCACCTCACAYGTTGGTTGGCCCWGGGACGACAGGGAATCGCGGTCACCGAACCAGCATCGCGGGAAWCATTTTGACGTCACACGTCTCTGTGATATTTGYCGYAGCTGCCGGTTGGTTTATCGGAGTGTGTRTGTGSRTGGCATTTTCCACGCTACTTTGCATCGGACGAGCGCAACCTGACGAGTCCCTGCCCACACTCATACTATTCG--CGTGAAAAACGGTAGAGCGAATCCTTCCGTTTTCAATTAGGACYGTGACATTTGTTTCGACGTTTCTTGTGCGCTCGTGTGTGTGTGTGTGTG--------------------TGTGTGTGTAGTGSTTTTTGGAACAGRAAAGGCAAAAACCATGATGCGACGTCGTTWTGACAAACGCTTCAGATGATCGGATTGTRGTTTGCTGGAAGGATTATCTTGCAAAGCGGTTGAAGGATTCATAGCAATCCGAGCACAA
>AY0061-C
CCTTTCTTCCAGCCACCTTTTTTCTAATCTTTTTGCCATTTTTGCATTTTTTTATAATCGGATTAGATGAACTAAASCCGAAATTAATAAGAATYMCGMTTCGGAAGRTATTACGSCAGCCATCATTAGRAGGGAGAGAAAACAGTAAAACAATTTCCCGCGGTCAATGAGTACTYSAGATACACCATYGAAAGCTGAAAGCTCATCAGCGAGAACGGGGCTCAAATCTACGACGACTATGATGATAAAGCTATTTTCTGCCAATTCTGCAACTTTCGCAAAAAAR--RAAAAAAWGACTCAAGAGC-----GTTGYGACAACTGTGTGCRAAAGAGGATGATTTCGGAAAARGTTGCACACACATAYACACACGG--GCAAACACACTCAGTGCACATGGTGGACGTAAATGGGAATGCTATTTTTATCTATTAGAAGCATGAATTATTGATGAAACATGCTGATAATCTTTCTCCCGGCCCCGGCATTGCCCCGTTTGCAGTCCGGCGAGACCCGCGCCATCTGCCATCCGTCCACACAACGGCTTTTTGAGGGACTGCGGATACCAGTGACAGTGTAGCATGAAATATTTATCAGTTCTTATAATTGAGTGTCGGTGTGATTCCGTTCCCAAARAAAAAAAACGGTGAAGCGCGAAAGACGGGAACGAAGTGGATCCGTCGAAACTTCCGTCGAAACACCACACCTCACCTCACAYGTTGGTTGGCCCWGGGACGACAGGGAATCSCGGTCACCGAACCAGCATCGCGGGAATCATTTTGACGTCACACGTCTCTGTGATATTTGCCGTAGCTGCCGGTTGGTTTATCGGAGTGTGTRTGTGGATGGCATTTTCCACGCTACTTTGCATCGGACGAGCGCAACCTGACGAGTCCCTGCCCACACTCATACTATTCG--CGTGAAAAACGGTAGAGCGAATCCTTCCGTTTTCAATTAGGACYGTGACATTTGTTTCGACGTTTCTTGTGCGCTCGTGTGTGTGTGTGTGTG--------------------TGTGTGTGTAGTGSTTTTTGGAACAGGAAAGGCAAAAACCATGATGCGACGTCGTTATGACAAACGCTTCAGATGATCGGATTGTGGTTTGCTGGAAGGATTATCTTGCAAAGCGGTTGAAGRATTCATAGCAATCCGAGCACAA
>AY0062-C
CCTTYCTTYCAGYCAYCTTTTTTCWAATCTWTTTGCCATTTTTGCATTTTTTTATAATCGGATTAGATGAACTAAASCCGAAATTAATAAGAATYMCGMTTCGGAAGGTATTACGSCAGCCATCATTAGRAGGGAGAGAAAACAGTAAAACAATTTCCCGSGGTCAATGAGYACTYSAGATACACCATYGAAAGCTGAAAGCTCATCAGCGAGAACGGGGCTCAAATCTACGACGACTATGATGATAAAGCTATTTTCTGCCAATTCTGCAACTTTCGCAAAAAAR--GAAAAAAWGACTMAAGAGC-----GTTGYGACAACTGTGTGCRAAAGAGGATGATTTCGGAAAARGTTGCACACACATACACACACGG--GCAAACACACTCAGTGCACATGGTGGACGTAAATGGGAATGCTATTTTTATCTATTAGAAGCATGAATTATTGATGAAACATGCTGATAATCTTTCTCCCGGCCCCGGCATTGCCCCGTTTGCAGTCCGGCGAGACCCGCGCCATCTGCCATCCGTCCACACAACGGCTTTTTGAGGGACTGCGGATACCAGTGACAGTGTAGCATGAAATATTTATCAGTTCTTATAATTGAGTGTCGGTGTGATTCCGTTCCCAAARAAAAAAAACGGTGAAGCGCGAAAGACGGGAACGAAGTGGATCCGTCGAAACTTCCGTCGAAACACCACACCTCACCTCACAYGTTGGTTGGCCCWGGGACGACAGGGAATCSCGGTCACCGAACCAGCATCGCGGGAATCATTTTGACGTCACACGTCTCTGTGATATTTGCCGTAGCTGCCGGTTGGTTTATCGGAGTGTGTRTGTGGATGGCATTTTCCACGCTACTTTGCATCGGACGAGCGCAACCTGACGAGTCCCTGCCCACACTCATACTATTCG--CGTGAAAAACGGYAGAGCGAATCCTTCCGTTTTCAATTAGGACCGTGACATTTGTTTCGACGTTTCTTGTGCGCTCGTGTGTGTGTGTGTGTG--------------------TGTGTGTGTAGTGSTTTTTGGAACAGGAAAGGCAAAAACCATGATGCGACGTCGTTWTGACAAACGCTTCAGATGATCGGATTGTGGTTTGCTGGAAGGATTATCTTGCAAAGCGGTTGAAGGATTCATAGCAATCCGAGCACAA
>AY0063-C
CCTTTCTTCCAGCCACCTTTTTTCTAATCTTTTTGCCATTTTTGCATTTTTTTATAATCGGATTAGATGAACTAAASCCGAAATTAATAAGAATYMCGCTTCGGAAGATATTACGGCAGCCATCATTAGRAGGGARAGAAAACAGTAAAACAATTTCCCKCGGTCAATGAGTACTYSAGATACACCATYGAAAGCTGAAAGCTCATCAGCGAGAACGGGGCTCAAATCTACGACGACTATGATGATAAAGCTATTTTCTGCCAATTCTGCAACTTTCGCAAAAAAR--GAAAAAAWGACTCAAGAGC-----GTTGYGACAACTGTGTGCRAAAGAGGATGATTTCGGAAAARGTTGCACACACATACAYACACGG--GYAAACACACTCAGTGCACATGGTGGACGTAAATGGGAATGCTATTTTTATCTATTAGAAGCATGAATTATTGATGAAACATGCTGATAATCTTTCTCCCRGCCCCGGCATTGCCCCGTTTGCAGTCCGGCGAGACCCGCGCCATCTGCCATCCGTCCACACAACGGCTTTTTGAGGGACTGCGGATACCAGTGACAGTGTAGCATGAAATATTTATCAGTTYTTATAATTGAGTGTCGGTGTGATTCCGTTCCCAAARAAAAAAAACGRTGAAGCGCGAAAGACGGGAACGAAGTGGATCCGWCGAAACTTCCGTCGAAACACCACACCTCACCTCACAYGTTGGTTGGCCCWGGGACGACAGGGAATCSCGGTCACCGAACCAGCATCGCGGGAATCATTTTGACGTCACACGTCTCTGTGATATTTGCCGTAGCTGCCGGTTGGTTTATCGGAGTGTGTRTGTGGATGGCATTTTCCACGCTACTTTGCATCGGACGAGCGCAACCTGACGAGTCCCTGCCCACACTCATACTATTCG--CGTGAAAAACGGTAGAGCGAATCCTTCCGTTTTCAATTAGGACYGTGACATTTGTTTCGAMGTTTCTTGTGCGCTCGTGTGTGTGTGTGTGTG--------------------TGTGTGTGTAGTGSTTTTTGGAACAGGAAAGGCAAAAACCATGATGCGACGTCGTTWTGACAAACGCTTCAGATGATCGGATTGTGGTTTGCTGGAAGGATTATCTTGCAAAGCGGTTGAAGGATTCATAGCAATCCGAGCACAA
>AY0064-C
CCTTYCTTYCAGYCACYTTTTTTCWAATCTWTTTGCCATTTTTGCATTTTTTTATAATCGGATTAGATGAACTAAASCCGAAATTAATAAGAATYMCGMTTCGGAAGRTATTACGSCAGCCATCATTAGRAGGGAGAGAAAACAGTAAAACAATTTCCCGCGGTCAATGAGTACTYSAGATACACCATYGAAAGCTGAAAGCTCATCAGCGAGAACGGGGCTCAAATCTACGACGACTATGATGATAAAGCTATTTTCTGCCAATTCTGCAACTTTCGCAAAAAAR--GAAAAAAWGACTCAAGAGC-----GTTGYGACAACTGTGTGCRAAAGAGGATGATTTCGGAAAARGTTGCACACACATAYACACACGG--GCAAACACACTCAGTGCACATGGTGGACGTAAATGGGAATGCTATTTTTATCTATTAGAAGCATGAATTATTGATGAAACATGCTGATAATCTTTCTCCCGGCCCCGGCATTGCCCCGTTTGCAGTCCGGCGAGACCCGCGCCATCTGCCATCCGTCCACACAACGGCTTTTTGAGGGACTGCGGATACCAGTGACAGTGTAGCATGAAATATTTATCAGTTCTTATAATTGAGTGTCGGTGTGATTCCGTTCCCAAARAAAAAAAACGGTGAAGCGCGAAAGACGGGAACGAAGTGGATCCGTCGAAACTTCCGTCGAAACACCACACCTCACCTCACAYGTTGGTTGGCCCWGGGACGACAGGGAATCSCGGTCACCGAACCAGCATCGCGGGAATCATTTTGACGTCACACGTCTCTGTGATATTTGCCGTAGCTGCCGGTTGGTTTATCGGAGTGTGTRTGTGGATGGCATTTTCCACGCTACTTTGCATCGGACGAGCGCAACCTGACGAGTCCCTGCCCACACTCATACTATTCG--CGTGAAAAACGGTAGAGCGAATCCTTCCGTTTTCAATTAGGACYGTGACATTTGTTTCGACGTTTCTTGTGCGCTCGTGTGTGTGTGTGTGTG--------------------TGTGTGTGTAGTGSTTTTTGGAACAGGAAAGGCAAAAACCATGATGCGACGTCGTTATGACAAACGCTTCAGATGATCGGATTGTGGTTTGCTGGAAGGATTATCTTGCAAAGCGGTTGAAGRATTCATAGCAATCCGAGCACAA
>AY0065-C
CCTTYCTTCWARYCAYYTTTTTTCAAATCTATTTGCCATTTTTGCATTTTTTTATAATCGGATTAGATGWACTAAASCCGAAATTAATAAGAATYMCGMTTCGGAAGRTATTACGGCAGCCATCATTAGRAGGGAGAGAAAACAGTAAAACAATTTCCCGYGGTCAATGAGTACTYSAGATACACCATYGAARGCTGAAAGCTCATCAGCGAGAACGGGGCTCAAATCTACGACGACTATGATGATAAAGCTATTTTCTGCCAATTCTGCAACTTTCGCAAAAAAG--GAAAAAATGACTCAAGAGC-----GTTGCGACAACTGTGTGCRAAAGAGGATGATTTCGGAAAARRTKGCACACACATACACACACGG--GCAAACACACTCAGTGCACATGGTGGACGTAAATGGGAATGCTATTTTTATCTATTAGAAGCATGAATTATTGATGAAACATGCTGATAATCTTTCTCCCGGCCCCGGCATTGCCCCGTTTGCAGTCCGGCGAGACCCGCGCCATCTGCCATCCGTCCACACAACGGCTTTTTGAGGGACTGCGGATRCCAGTGACAGTGTAGCATGAAATATTTATCAGTTCTTATAATTGAGTGTCGGTGTGATTCCGTTCCCAAAAAAAAAAAACGGTGAAGCGCGAAAGACGGGAACGAAGTGGATCCGTCGAAACTTCCGTCGAAACACCACACCTCACCTCACAYGTTGGTTGGCCCAGGGACGACWGGGAATCGCGGTCACCGAACCAGCATCGCRGGAATCATTTTGACGTCACACGTCTCTGTGATATTTGCCGTAGCTGCCGGTTGGTTTATCGGAGTGTGTRTGTGGATGSCATTTTCCACGCTACTTTGCATCGGACGAGCGCAACCTGACGAGTCCCTGCCCACACTCATACTATTCG--CGTGAAAAACGGTAGAGCGAATCCTTCCGTTTTCAATTAGGACYGTGACAKTTGTTTCGACGTTTCTTGTGCGCTCGTGTGTGTGTGTGTGTG--------------------TGTGTGTGTAGTGSTTTTTGGAACAGGAAAGGCAAAAACCATGATGCGACGTCGTTATGACAAACGCTTCAGATGATCGGATTGTGGTTTGCTGGAAGGATTATCTTGCAAAGCGGTTGAAGGATTCATAGCAATCCRAGCACAA
>AY0066-C
CCTTYCTTYCAGYCACYTTTTTTCWAATCTWTTTGCCATTTTTGCATTTTTTTATAATCGGATTAGATGAACTAAASCCGAAATTAATAAGAATYMCGMTTCGGAAGRTATTACGSCAGCCATCATTAGRAGGGAGAGAAAACAGTAAAACAATTTCCCKCGGTCAATGAGTACTYSAGATACACCATYGAAAGCTGAAAGCTCATCAGCGAGAACGGGGCTCAAATCTACGACGACTATGATGATAAAGCTATTTTCTGCCAATTCTGCAACTTTCGCAAAAAAR--GAAAAAAWGACTCAAGAGC-----GTTGYGACAACTGTGTGCRAAAGAGGATGATTTCGGAAAARGTTGCACACACATACAYACACGG--GCAAACACACTCAGTGCACATGGTGGACGTAAATGGGAATGCTATTTTTATCTATTAGAAGCATGAATTATTGATGAAACATGCTGATAATCTTTCTCCCGGCCCCGGCATTGCCCCGTTTGCAGTCCGGCGAGACCCGCGCCATCTGCCATCCGTCCACACAACGGCTTTTTGAGGGACTGCGGATACCAGTGACAGTGTAGCATGAAATATTTATCAGTTCTTATAATTGAGTGTCGGTGTGATTCCGTTCCCAAARAAAAAAAACGGTGAAGCGCGAAAGACGGGAACGAAGTGGATCCGTCGAAACTTCCGTCGAAACACCACACCTCACCTCACAYGTTGGTTGGCCCWGGGACGACAGGGAATCSCGGTCACCGAACCAGCATCGCGGGAATCATTTTGACGTCACACGTCTCTGTGATATTTGCCGTAGCTGCCGGTTGGTTTATCGGAGTGTGTRTGTGGATGGCATTTTCCACGCTACTTTGCATCGGACGAGCGCAACCTGACGAGTCCCTGCCCACACTCATACTATTCG--CGTGAAAAACGGTAGAGCGAATCCTTCCGTTTTCAATTAGGACYGTGACATTTGTTTCGAMGTTTCTTGTGCGCTCGTGTGTGTGTGTGTGTG--------------------TGTGTGTGTAGTGSTTTTTGGAACAGGAAAGGCAAAAACCATGATGCGACGTCGTTATGACAAACGCTTCAGATGATCGGATTGTGGTTTGCTGGAAGGATTATCTTGCAAAGCGGTTGAAGRATTCATAGCAATCCGAGCACAA
>AY0067-C
CCTTYSTTYMAGYCACYTTTTTTCWAATCTWTTTGCCATTTTTGCATTTTTTTATAATCGGATTAGATGAACTAAAGCCGAAATTARTAAGAATYYCRMTTCGGAAGGTATTACRSCAGYCATCATTAGRAGGGAGAGAAAACAGTAAAACAATTTCCCGYGGTCAATGAGTACTYSAGATACACCATCGAARGCTGAAAGCTCATCAGCGAGAACGGGGCTCAAATCTACGACGACTATGATGATAAAGCTATTTTCTGCCAATTCTGCAACTTTCGCAAAAAAR--GAAAAAAWGACTCAAGAGC-----GTTGYGACAACTGTGTGCRAAAGAGGATGATTTCGGAAAARGTTGCACACACATACACACACGG--GCAARCACACTCAGTGCACATGGTGGACGTAAATGGGAATGCTATTTTTATCTATTAGAAGCATGAATTATTGATGAAACATGCTGATAATCTTTCTCCCGGCCCCGGCRTTGCYCCGTTTGCAGTCCGGCGAGACCCGCGCCATCTGCCATCCGTCCACACAACGGCTTTTTGAGGGACTGCGGATRCCAGTGACAGTGTAGCATGAAATATTTATCAGTTCTTATAATTGAGTGTCGGTGTGATTCCGTTCCCAAAAAAAAAAAACGRTGAAGCGCGAAAGACGGGAACGAAGTGGATCCGWCGAAACTTCCGTCGAAACACCACACCTCACCTCACAYGTTGGTTGGCCCWGGGACGACWGGGAATCSCGGTCACCGAACCAGCATCGCGGGAATCATTTTGACGTCACACGTCTCTGTGATATTTGCYGTAGCTGCCGGTTGGTTTATCGGAGTGTGTGTGTGGATGGCATTTTCCACGCTACTTTGCATCGGACGAGCGCAACCTGACKAGTCCCTGCCCACACTCATACTATTCG--CGTGAAAAACGGTAGAGCGAATCCTTCCGTTTTCAATTAGGACYGTGACATTTGTTTCGACGTTTCTTGTGCGCTCGTGTGTGTGTGTGTGTG--------------------TGTGTGTGTAGTGSTTTTTGGAACAGGAAAGGCAAAAACCATGATGCGACGTCGTTATGACAAACGCTTCAGATGATCGGATTGTGGTTTGCTGGAAGGATTATCTTGCAAAGCGGTTGAAGGATTCATAGCAATCCGAGCACAA
>AY0068-C
CCTTCCTTYMAGYCAYTTTTTTTCAAATCTATTTGCCATTTTTGCATTTTTTTATAATCGGATTAGATGAACTAAASCCGAAATTAATAAGAATYMCGMTTCGGAAGRTATTACGSCAGCCATCATTAGRAGGGAGAGAAAACAGTAAAACAATTTCCCGCGGTCAATGAGTACTYSAGATACACCATYGAAAGCTGAAAGCTCATCAGCGAGAACGGGGCTCAAATCTACGACGACTATGATGATAAAGCTATTTTCTGCCAATTCTGCAACTTTCGCAAAAAAG--GAAAAAATGACTCAAGAGC-----GTTGCGACAACTGTGTGCRAAAGAGGATGATTTCGGAAAARGTTGCACACACATACACACACGG--GCAAACACACTCAGTGCACATGGTGGACGTAAATGGGAATGCTATTTTTATCTATTAGAAGCATGAATTATTGATGAAACATGCTGATAATCTTTCTCCCGGCCCCGGCATTGCCCCGTTTGCAGTCCGGCGAGACCCGCGCCATCTGCCATCCGTCCACACAACGGCTTTTTGAGGGACTGCGGATACCAGTGACAGTGTAGCATGAAATATTTATCAGTTCTTATAATTGAGTGTCGGTGTGATTCCGTTCCCAAAAAAAAAAAACGGTGAAGCGCGAAAGACGGGAACGAAGTGGATCCGTCGAAACTTCCGTCGAAACACCACACCTCACCTCACAYGTTGGTTGGCCCAGGGACGACWGGGAATCGCGGTCACCGAACCAGCATCGCRGGAATCATTTTGACGTCACACGTCTCTGTGATATTTGCCGTAGCTGCCGGTTGGTTTATCGGAGTGTGTGTGTGGATGGCATTTTCCACGCTACTTTGCATCGGACGAGCGCAACCTGACGAGTCCCTGCCCACACTCATACTATTCG--CGTGAAAAACGGTAGAGCGAATCCTTCCGTTTTCAATTAGGACCGTGACATTTGTTTCGACGTTTCTTGTGCGCTCGTGTGTGTGTGTGTGTG--------------------TGTGTGTGTAGTGGTTTTTGGAACAGGAAAGGCAAAAACCATGATGCGACGTCGTTATGACAAACGCTTCAGATGATCGGATTGTGGTTTGCTGGAAGGATTATCTTGCAAAGCGGTTGAAGGATTCATAGCAATCCRAGCACAA
>AY0069-C
CCTTTCTTCCAGCCACCTTTTTTCTAATCTTTTTGCCATTTTTGCATTTTTTTATAATCGGATTAGATGAACTAAASCCGAAATTAATAAGAATYMCGMTTCGGAAGRTATTACGSCAGCCATCATTAGRAGGGAGAGAAAACAGTAAAACAATTTCCCGCGGTCAATGAGTACTYSAGATACACCATYGAAAGCTGAAAGCTCATCAGCGAGAACGGGGCTCAAATCTACGACGACTATGATGATAAAGCTATTTTCTGCCAATTCTGCAACTTTCGCAAAAAAR--GAAAAAAWGACTCAAGAGC-----GTTGYGACAACTGTGTGCRAAAGAGGATGATTTCGGAAAARGTTGCACACACATAYACACACGG--GCAAACACACTCAGTGCACATGGTGGACGTAAATGGGAATGCTATTTTTATCTATTAGAAGCATGAATTATTGATGAAACATGCTGATAATCTTTCTCCCGGCCCCGGCATTGCCCCGTTTGCAGTCCGGCGAGACCCGCGCCATCTGCCATCCGTCCACACAACGGCTTTTTGAGGGACTGCGGATACCAGTGACAGTGTAGCATGAAATATTTATCAGTTCTTATAATTGAGTGTCGGTGTGATTCCGTTCCCAAARAAAAAAAACGGTGAAGCGCGAAAGACGGGAACGAAGTGGATCCGTCGAAACTTCCGTCGAAACACCACACCTCACCTCACAYGTTGGTTGGCCCWGGGACGACAGGGAATCSCGGTCACCGAACCAGCATCGCGGGAATCATTTTGACGTCACACGTCTCTGTGATATTTGCCGTAGCTGCCGGTTGGTTTATCGGAGTGTGTRTGTGGATGGCATTTTCCACGCTACTTTGCATCGGACGAGCGCAACCTGACGAGTCCCTGCCCACACTCATACTATTCG--CGTGAAAAACGGTAGAGCGAATCCTTCCGTTTTCAATTAGGACYGTGACATTTGTTTCGACGTTTCTTGTGCGCTCGTGTGTGTGTGTGTGTG--------------------TGTGTGTGTAGTGSTTTTTGGAACAGGAAAGGCAAAAACCATGATGCGACGTCGTTATGACAAACGCTTCAGATGATCGGATTGTGGTTTGCTGGAAGGATTATCTTGCAAAGCGGTTGAAGRATTCATAGCAATCCGAGCACAA
>AY0070-C
CCTTCCTTYMAGYCAYTTTTTTTCAAATCTATTTGCCATTTTTGCATTTTTTTATAATCGGATTAGATGAACTAAASCCGAAATTAATAAGAATYMCGMTTCGGAAGRTATTACGSCAGCCATCATTAGRAGGGAGAGAAAACAGTAAAACAATTTCCCGCGGTCAATGAGTACTYSAGATACACCATYGAAAGCTGAAAGCTCATCAGCGAGAACGGGGCTCAAATCTACGACGACTATGATGATAAAGCTATTTTCTGCCAATTCTGCAACTTTCGCAAAAAAG--GAAAAAATGACTCAAGAGC-----GTTGCGACAACTGTGTGCRAAAGAGGATGATTTCGGAAAARGTTGCACACACATACACACACGG--GCAAACACACTCAGTGCACATGGTGGACGTAAATGGGAATGCTATTTTTATCTATTAGAAGCATGAATTATTGATGAAACATGCTGATAATCTTTCTCCCGGCCCCGGCATTGCCCCGTTTGCAGTCCGGCGAGACCCGCGCCATCTGCCATCCGTCCACACAACGGCTTTTTGAGGGACTGCGGATACCAGTGACAGTGTAGCATGAAATATTTATCAGTTCTTATAATTGAGTGTCGGTGTGATTCCGTTCCCAAAAAAAAAAAACGGTGAAGCGCGAAAGACGGGAACGAAGTGGATCCGTCGAAACTTCCGTCGAAACACCACACCTCACCTCACAYGTTGGTTGGCCCAGGGACGACWGGGAATCGCGGTCACCGAACCAGCATCGCRGGAATCATTTTGACGTCACACGTCTCTGTGATATTTGCCGTAGCTGCCGGTTGGTTTATCGGAGTGTGTRTGTGGATGGCATTTTCCACGCTACTTTGCATCGGACGAGCGCAACCTGACGAGTCCCTGCCCACACTCATACTATTCG--CGTGAAAAACGGTAGAGCGAATCCTTCCGTTTTCAATTAGGACYGTGACAKTTGTTTCGACGTTTCTTGTGCGCTCGTGTGTGTGTGTGTGTG--------------------TGTGTGTGTAGTGSTTTTTGGAACAGGAAAGGCAAAAACCATGATGCGACGTCGTTATGACAAACGCTTCAGATGATCGGATTGTGGTTTGCTGGAAGGATTATCTTGCAAAGCGGTTGAAGGATTCATAGCAATCCRAGCACAA
>AY0072-C
CCTTTCTTYYARYCAYYTTTTTTCWAATCTWTTTGCCATTTTTGCATTTTTTTATAATCGGATTAGATGWACTAAASSCGAAATTAATAAGAATTMCGMTTCGGAAGRTATTACGSSAGCCATCATYAGRAGGGAGAGAWAACAGTAAAACAATTTCCCGCGGTCAATGAGTACTYSAGATACACCATYGAAAGCTGAAAGCTCATCAGCGAGAACGGGGCTCAAATCTACGACGACTATGATGATAAAGCTATTTTCTGCCAATTCTGCAACTTTCGCAAAAAAR--KAAAAAAWGACTCAAGAGC-----GTTGYGACAACTGTGTGCRAAAGAGGATGATTTCGGAAAARGTTGCACACACATAYACACACGG--GCAAACACACTCAGTGCACATGGTGGACGTAAATGGGAATGCTATTTTTATCTATTAGAAGCATGAATTATTGATGAAACATGCTGATAATCTTTCTCCCGGCCCCGGCRTTGCCCCGTTTGCAGTCCGGCGAGACCCGCGCCATCTGCCATCCGTCCACACAACGGCTWTTTGAGGGACTGCGGATACCAGTGACAGTGTAGCATGAAATATTTATCAGTTCTTATAATTGAGTGTCGGTGTGATTCCGTTCCCAAARRAAAAAAACGGTGAAGCGCGAAAGACGGGAACGAAGTGGATCCGTCGAAACTTCCGTCGAAACACCACACCTCACCTCACAYGTTGGTTGGCCCWGGGACGACWGGGAATCSCGGTCACCGAACCAGCATCGCGGGAATCATTTTGACGTCACACGTCTCTGTGATATTTGCCGTAGCTGCCGGTTGGTTTATCGGAGTGTGTRTGTGGATGGCATTTTCCACGCTACTTTGCATCGGACGAGCGCAACCTGACGAGTCCCTGCCCACACTCATACTATTCG--CGTGAAAAACGGTAGAGCGAATCCTTCCGTTTTCAATTAGGACYGTGACATTTGTTTCGACGTTTCTTGTGCGCTCGTGTGTGTGTGTRTGTG--------------------TGTGTGTGTAGTGSTTTTTGGAACAGGAAAGGCAAAAACCATGATGCGACGTCGTTATGACAAACGCTTCAGATGATCGGATTGTGGTTTGCTGGAAGGATTATCTTGCAAAGCGGTTGAAGGATTCATAGCAATCCGAGCACAA
>AY0074-C
CCTTYCTTYCAGYCACYTTTTTTCWAATCTWTTTGCCATTTTTGCATTTTTTTATAATCGGATTAGATGAACTAAASCCGAAATTAATAAGAATYMCGCTTCGGAAGATATTACGGCAGCCATCATTAGRAGGGAGAGAAAACAGTAAAACAATTTCCCGCGGTCAATGAGTACTYSAGATACACCATYGAAAGCTGAAAGCTCATCAGCGAGAACGGGGCTCAAATCTACGACGACTATGATGATAAAGCTATTTTCTGCCAATTCTGCAACTTTCGCAAAAAAR--RAAAAAAWGACTCAAGAGC-----GTTGYGACAACTGTGTGCRAAAGAGGATGATTTCGGAAAARGTTGCACACACATACACACACGG--GCAAACACACTCAGTGCACATGGTGGACGTAAATGGGAATGCTATTTTTATCTATTAGAAGCATGAATTATTGATGAAACATGCTGATAATCTTTCTCCCGGCCCCGGCATTGCCCCGTTTGCAGTCCGGCGAGACCCGCGCCATCTGCCATCCGTCCACACAACGGCTTTTTGAGGGACTGCGGATACCAGTGACAGTGTAGCATGAAATATTTATCAGTTCTTATAATTGAGTGTCGGTGTGATTCCGTTCCCAAARAAAAAAAACGGTGAAGCGCGAAAGACGGGAACGAAGTGGATCCGTCGAAACTTCCGTCGAAACACCACACCTCACCTCACAYGTTGGTTGGCCCWGGGACGACAGGGAATCSCGGTCACCGAACCAGCATCGCGGGAATCATTTTGACGTCACACGTCTCTGTGATATTTGCCGTAGCTGCCGGTTGGTTTATCGGAGTGTGTRTGTGGATGGCATTTTCCACGCTACTTTGCATCGGACGAGCGCAACCTGACGAGTCCCTGCCCACACTCATACTATTCG--CGTGAAAAACGGTAGAGCGAATCCTTCCGTTTTCAATTAGGACYGTGACATTTGTTTCGACGTTTCTTGTGCGCTCGTGTGTGTGTGTGTGTG--------------------TGTGTGTGTAGTGSTTTTTGGAACAGGAAAGGCAAAAACCATGATGCGACGTCGTTWTGACAAACGCTTCAGATGATCGGATTGTGGTTTGCTGGAAGGATTATCTTGCAAAGCGGTTGAAGRATTCATAGCAATCCGAGCACAA
>AY0076-C
CCTTTCTTCCAGCCACCTTTTTTCTAATCTWTTTGCCATTTTTGCATTTTTTTATAATCGGATTAGATGAACTAAASCCGAAATTAATAAGAATYMCGMTTCGGAAGRTATTACGSCAGCCATCATTAGRAGGGAGAGAAAACAGTAAAACAATTTCCCGCGGTCAATGAGTACTYSAGATACACCATYGAAAGCTGAAAGCTCATCAGCGAGAACGGGGCTCAAATCTACGACGACTATGATGATAAAGCTATTTTCTGCCAATTCTGCAACTTTCGCAAAAAAR--GAAAAAAWGACTCAAGAGC-----GTTGYGACAACTGTGTGCRAAAGAGGATGATTTCGGAAAARGTTGCACACACATACACACACGG--GCAAACACACTCAGTGCACATGGTGGACGTAAATGGGAATGCTATTTTTATCTATTAGAAGCATGAATTATTGATGAAACATGCTGATAATCTTTCTCCCGGCCCCGGCATTGCCCCGTTTGCAGTCCGGCGAGACCCGCGCCATCTGCCATCCGTCCACACAACGGCTTTTTGAGGGACTGCGGATACCAGTGACAGTGTAGCATGAAATATTTATCAGTTCTTATAATTGAGTGTCGGTGTGATTCCGTTCCCAAARAAAAAAAACGGTGAAGCGCGAAAGACGGGAACGAAGTGGATCCGTCGAAACTTCCGTCGAAACACCACACCTCACCTCACAYGTTGGTTGGCCCWGGGACGACAGGGAATCSCGGTCACCGAACCAGCATCGCGGGAATCATTTTGACGTCACACGTCTCTGTGATATTTGCCGTAGCTGCCGGTTGGTTTATCGGAGTGTGTRTGTGGATGGCATTTTCCACGCTACTTTGCATCGGACGAGCGCAACCTGACGAGTCCCTGCCCACACTCATACTATTCG--CGTGAAAAACGGTAGAGCGAATCCTTCCGTTTTCAATTAGGACYGTGACATTTGTTTCGACGTTTCTTGTGCGCTCGTGTGTGTGTGTGTGTG--------------------TGTGTGTGTAGTGSTTTTTGGAACAGGAAAGGCAAAAACCATGATGCGACGTCGTTATGACAAACGCTTCAGATGATCGGATTGTGGTTTGCTGGAAGGATTATCTTGCAAAGCGGTTGAAGRATTCATAGCAATCCGAGCACAA
>AY0077-C
CCTTTCTTCYARCCAYCTTTTTTCWAATCTWTTTGCCATTTTTGCATTTTTTTATAATCGGATTAGATGWACTAAASCCGAAATTAATAAGAATTMCGMTTCGGAAGRTATTACGGCAGCCATCATTAGGAGGGAGAGAAAACAGTAAAACAATTTCCCGYGGTCAATGAGTACTYSAGATACACCATYGAARGCTGAAAGCTCATCAGCGAGAACGGGGCTCAAATCTACGACGACTATGATGATAAAGCTATTTTCTGCCAATTCTGCAACTTTCGCAAAAAAR--RAAAAAAWGACTCAAGAGC-----GTTGYGACAACTGTGTGCRAAAGAGGATGATTTCGGAAAARRTKGCACACACATACACACACGG--GCAAACACACTCAGTGCACATGGTGGACGTAAATGGGAATGCTATTTTTATCTATTAGAAGCATGAATTATTGATGAAACATGCTGATAATCTTTCTCCCGGCCCCGGCATTGCCCCGTTTGCAGTCCGGCGAGACCCGCGCCATCTGCCATCCGTCCACACAACGGCTTTTTGAGGGACTGCGGATRCCAGTGACAGTGTAGCATGAAATATTTATCAGTTCTTATAATTGAGTGTCGGTGTGATTCCGTTCCCAAARAAAAAAAACGGTGAAGCGCGAAAGACGGGAACGAAGTGGATCCGTCGAAACTTCCGTCGAAACACCACACCTCACCTCACAYGTTGGTTGGCCCWGGGACGACWGGGAATCSCGGTCACCGAACCAGCATCGCGGGAATCATTTTGACGTCACACGTCTCTGTGATATTTGCCGTAGCTGCCGGTTGGTTTATCGGAGTGTGTRTGTGGATGSCATTTTCCACGCTACTTTGCATCGGACGAGCGCAACCTGACGAGTCCCTGCCCACACTCATACTATTCG--CGTGAAAAACGGTAGAGCGAATCCTTCCGTTTTCAATTAGGACYGTGACATTTGTTTCGACGTTTCTTGTGCGCTCGTGTGTGTGTGTGTGTG--------------------TGTGTGTGTAGTGSTTTTTGGAACAGGAAAGGCAAAAACCATGATGCGACGTCGTTATGACAAACGCTTCAGATGATCGGATTGTGGTTTGCTGGAAGGATTATCTTGCAAAGCGGTTGAAGRATTCATAGCAATCCGAGCACAA
>AY0078-C
CCTTCCTTYMAGYCAYTTTTTTTCAAATCTATTTGCCATTTTTGCATTTTTTTATAATCGGATTAGATGAACTAAASCCGAAATTAATAAGAATYMCGMTTCGGAAGRTATTACGSCAGCCATCATTAGRAGGGAGAGAAAACAGTAAAACAATTTCCCGCGGTCAATGAGTACTYSAGATACACCATYGAAAGCTGAAAGCTCATCAGCGAGAACGGGGCTCAAATCTACGACGACTATGATGATAAAGCTATTTTCTGCCAATTCTGCAACTTTCGCAAAAAAG--GAAAAAATGACTCAAGAGC-----GTTGCGACAACTGTGTGCRAAAGAGGATGATTTCGGAAAARGTTGCACACACATACACACACGG--GCAAACACACTCAGTGCACATGGTGGACGTAAATGGGAATGCTATTTTTATCTATTAGAAGCATGAATTATTGATGAAACATGCTGATAATCTTTCTCCCGGCCCCGGCATTGCCCCGTTTGCAGTCCGGCGAGACCCGCGCCATCTGCCATCCGTCCACACAACGGCTTTTTGAGGGACTGCGGATACCAGTGACAGTGTAGCATGAAATATTTATCAGTTCTTATAATTGAGTGTCGGTGTGATTCCGTTCCCAAAAAAAAAAAACGGTGAAGCGCGAAAGACGGGAACGAAGTGGATCCGTCGAAACTTCCGTCGAAACACCACACCTCACCTCACAYGTTGGTTGGCCCAGGGACGACWGGGAATCGCGGTCACCGAACCAGCATCGCRGGAATCATTTTGACGTCACACGTCTCTGTGATATTTGCCGTAGCTGCCGGTTGGTTTATCGGAGTGTGTRTGTGGATGGCATTTTCCACGCTACTTTGCATCGGACGAGCGCAACCTGACGAGTCCCTGCCCACACTCATACTATTCG--CGTGAAAAACGGTAGAGCGAATCCTTCCGTTTTCAATTAGGACYGTGACAKTTGTTTCGACGTTTCTTGTGCGCTCGTGTGTGTGTGTGTGTG--------------------TGTGTGTGTAGTGGTTTTTGGAACAGGAAAGGCAAAAACCATGATGCGACGTCGTTATGACAAACGCTTCAGATGATCGGATTGTGGTTTGCTGGAAGGATTATCTTGCAAAGCGGTTGAAGGATTCATAGCAATCCRAGCACAA
>AY0079-C
CCTTYCTTYCAGYCACCTTTTTTCWAATCTWTTTGCCATTTTTGCATTTTTTTATAATCGGATTAGATGAACTAAASCCGAAATTAATAAGAATYMCGMTTCGGAAGRTATTACGSCAGCCATCATTAGRAGGGAGAGAAAACAGTAAAACAATTTCCCGCGGTCAATGAGTACTYSAGATACACCATYGAAAGCTGAAAGCTCATCAGCGAGAACGGGGCTCAAATCTACGACGACTATGATGATAAAGCTATTTTCTGCCAATTCTGCAACTTTCGCAAAAAAR--RAARAAAWGACTCAAGAGC-----GTTGYGACAACTGTGTGCRAAAGAGGATGATTTCGGAAAARGTTGCACACACATACACACACGG--GCAAACACACTCAGTGCACATGGTGGACGTAAATGGGAATGCTATTTTTATCTATTAGAAGCATGAATTATTGATGAAACATGCTGATAATCTTTCTCCCGGCCCCGGCATTGCCCCGTTTGCAGTCCGGCGAGACCCGCGCCATCTGCCATCCGTCCACACAACGGCTTTTTGAGGGACTGCGGATACCAGTGACAGTGTAGCATGAAATATTTATCAGTTCTTATAATTGAGTGTCGGTGTGATTCCGTTCCCAAARAAAAAAAACGGTGAAGCGCGAAAGACGGGAACGAAGTGGATCCGTCGAAACTTCCGTCGAAACACCACACCTCACCTCACAYGTTGGTTGGCCCWGGGACGACAGGGAATCSCGGTCACCGAACCAGCATCGCGGGAATCATTTTGACGTCACACGTCTCTGTGATATTTGCCGTAGCTGCCGGTTGGTTTATCGGAGTGTGTRTGTGGATGGCATTTTCCACGCTACTTTGCATCGGACGAGCGCAACCTGACGAGTCCCTGCCCACACTCATACTATTCG--CGTGAAAAACGGTAGAGCGAATCCTTCCGTTTTCAATTAGGACYGTGACATTTGTTTCGACGTTTCTTGTGCGCTCGTGTGTGTGTGTGTGTG--------------------TGTGTGTGTAGTGSTTTTTGGAACAGGAAAGGCAAAAACCATGATGCGACGTCGTTATGACAAACGCTTCAGATGATCGGATTGTGGTTTGCTGGAAGGATTATCTTGCAAAGCGGTTGAAGRATTCATAGCAATCCGAGCACAA
>AY0080-C
CCTTYCTTYYARYCAYYTTTTTTCAAATCTATTTGCCATTTTTGCATTTTTTTATAATCGGATTAGATGWACTAAAGCCGAAATTAATAAGAATYACGATTCGGAAGGTATTACGCCAGCCATCATYAGRAGGGAGAGAAAACARTAAAACAATTTCCCGCGGTCAATGAGTACTYSAGATACACCATYGAARGYTGAAAGCTCATCAGCGAGAMCGGGGCTCMAATCTACGACGACTATGATGATAAAGCTATTTTCTGCCAATTCTGCAACTTWCRCAAAAAAG--GAARAAATGACTCAAGAGC-----GTTGCGACAACTGTGTGCRAAAGAGGATGATTTCGGAAAARRTKGCACACACATAYACACACGG--GCAAACACACTCAGTGCACATGGTGGACGTAAATGGGAATGCTATTTTTATCTATTAGAAGCATGAATTATTGATGAAACATGCTGATAATCTTTCTCCCRGCCCCGRCATTGCCCCGTTTGCAGTCCGGCGAGACCCGCGCCATCTGCCATCCGTCCACACAACGGCTKTTTGAGGGACTGCGGATRCCAGTGACAGTGTAGCATGAAATATTTATCAGTTCTTATAATTGAGTGTCGGTGTGATTCYGTTCCCAAARAAAAAAAACGGTGAAGCGCGAAAGACGGGAACGAAGTGGATCCGTCGAAACTTCCGTCGAAACACCACACCTCACCTCACACGTTGGTTGGCCCAGGGACGACAGGGAATCGCGGTCACCGAACCAGCATCGCGGGAATCATTTTGACGTCACACGTCTCTGTGATATTTGYCGYAGCTGCCGGTTGGTTTATCGGAGTGTGTGTKTGGATGGCATTTTCCACGCTACTTTGCATCGGACGAGCGCAACCTGACGAGTCCCTGCCCACACTCATASTATTCG--CGTGAAAAACGGTAGAGCGAATCCTTCCGTTTTCAATTAGGACYGTGACATTTGTTTCGACGTTTCTTGTGCGCTCGTGTGTGTGTGTGTGTG--------------------TGTGTGTGTAGTGSTTTTTGGAACAGRAAAGGCAAAAACCATGATGCGACGTCGTTWTGACAAACGCTTCAGATGATCGGATTGTRGTTTGCTGGAAGGATTATCTTGCAAAGCGGTTGAAGGATTCATAGCAATCCGAGCACAA
>AY0082-C
CCTTYCTTYMAGYCAYYTTTTTTCWAATCTWTTTGCCATTTTTGCATTTTTTTATAATCGGATTAGATGAACTAAASCCGAAATTAATAAGAATYMCGMTTCGGAAGRTATTACGSCAGCCATCATTAGRAGGGAGAGAAAACAGTAAAACAATTTCCCGCGGTCAATGAGTACTYSAGATACACCATYGAAAGCTGAAAGCTCATCAGCGAGAACGGGGCTCAAATCTACGACGACTATGATGATAAAGCTATTTTCTGCCAATTCTGCAACTTTCGCAAAAAAR--GAAAAAAWGACTCAAGAGC-----GTTGYGACAACTGTGTGCRAAAGAGGATGATTTCGGAAAARGTTGCACACACATACACACACGG--GCAAACACACTCAGTGCACATGGTGGACGTAAATGGGAATGCTATTTTTATCTATTAGAAGCATGAATTATTGATGAAACATGCTGATAATCTTTCTCCCGGCCCCGGCATTGCCCCGTTTGCAGTCCGGCGAGACCCGCGCCATCTGCCATCCGTCCACACAACGGCTTTTTGAGGGACTGCGGATACCAGTGACAGTGTAGCATGAAATATTTATCAGTTCTTATAATTGAGTGTCGGTGTGATTCCGTTCCCAAARAAAAAAAACGGTGAAGCGCGAAAGACGGGAACGAAGTGGATCCGTCGAAACTTCCGTCGAAACACCACACCTCACCTCACAYGTTGGTTGGCCCWGGGACGACWGGGAATCSCGGTCACCGAACCAGCATCGCRGGAATCATTTTGACGTCACACGTCTCTGTGATATTTGCCGTAGCTGCCGGTTGGTTTATCGGAGTGTGTRTGTGGATGGCATTTTCCACGCTACTTTGCATCGGACGAGCGCAACCTGACGAGTCCCTGCCCACACTCATACTATTCG--CGTGAAAAACGGTAGAGCGAATCCTTCCGTTTTCAATTAGGACYGTGACAKTTGTTTCGACGTTTCTTGTGCGCTCGTGTGTGTGTGTGTGTG--------------------TGTGTGTGTAGTGSTTTTTGGAACAGGAAAGGCAAAAACCATGATGCGACGTCGTTATGACAAACGCTTCAGATGATCGGATTGTGGTTTGCTGGAAGGATTATCTTGCAAAGCGGTTGAAGRATTCATAGCAATCCRAGCACAA
>AY0083-C
CCTTCCTTYMAGYCAYTTTTTTTCAAATCTATTTGCCATTTTTGCATTTTTTTATAATCGGATTAGATGAACTAAASCCGAAATTAATAAGAATYYCRMTTCGGAAGRTATTACRSCAGYCATCATTAGRAGGGAGAGAAAACAGTAAAACAATTTCCCGCGGTCAATGAGTACTYSAGATACACCATYGAARGCTGAAAGCTCATCAGCGAGAACGGGGCTCAAATCTACGACGACTATGATGATAAAGCTATTTTCTGCCAATTCTGCAACTTTCGCAAAAAAR--GAAAAAATGACTCAAGAGC-----GTTGCGACAACTGTGTGCRAAAGAGGATGATTTCGGAAAARGTTGCACACACATACACACACGG--GCAAACACACTCAGTGCACATGGTGGACGTAAATGGGAATGCTATTTTTATCTATTAGAAGCATGAATTATTGATGAAACATGCTGATAATCTTTCTCCCRGCCCCGGCATTGCCCCGTTTGCAGTCCGGCGAGACCCGCGCCATCTGCCATCCGTCCACACAACGGCTTTTTGAGGGACTRCGGATACCAGTGACAGTGTAGCATGAAATATTTATCAGTTCTTATAATTGAGTGTCGGTGTGATTCCGTTCCCAAARAAAAAAAACGRTGAAGCGCGAAAGACGGGAACGAAGTGGATCCGWCGAAACTTCCGTCGAAACACCACACCTCACCTCACAYGTTGGTTGGCCCWGGGACGACWGGGAATCSCGGTCACCGAACCAGCATCGCRGGAATCATTTTGACGTCACACGTCTCTGTGATATTTGCYGTAGCTGCCGGTTGGTTTATCGGAGTGTGTRTGTGGATGGCATTTTCCACGCTACTTTGCATCGGACGAGCGCAACCTGACKAGTCCCTGCCCACACTCATACTATTCG--CGTGAAAAACGGTAGAGCGAATCCTTCCGTTTTCAATTAGGACYGTGACAKTTGTTTCGACGTTTCTTGTGCGCTCGTGTGTGTGTGTGTGTG--------------------TGTGTGTGTAGTGSTTTTTGGAACAGGAAAGGCAAAAACCATGATGCGACGTCGTTWTGACAAACGCTTCAGATGATCGGATTGTGGTTTGCTGGAAGGATTATCTTGCAAAGCGGTTGAAGGATTCATAGCAATCCRAGCACAA
>AY0085-C
CCTTTCTTCCAGCCACCTTTTTTCWAATCTWTTTGCCATTTTTGCATTTTTTTAYAATCGGATTAGATGAACTAAASCCGAAATTAATAAGAATTCCGCTTCGGAAGRTATTACGGCAGCCATCATTAGGAGGGAGAGAAAACAGTAAAACAATTTCCCGGGGTCAATGAGTACTTCAGATACACCATCGAAAGCTGAAAGCTCATCAGCGAGAACGGGGCTCAAATCTACGACGACTATGATGATAAAGCTATTTTCTGCCAATTCTGCAACTTTCGCAAAAAAG--GAAAAAATGACTCAAGAGC-----GTTGCGACAACTGTGTGCGAAAGAGGATGATTTCGRAAAAGGTTGCACACACATAYACACACGG--GCAAACACACTCAGTGCACATGGTGGACGTAAATGGGAATGCTATTTTTATCTATTAGAAGCATGAATTATTGATGAAACATGCTGATAATCTTTCTCCCGGCCCCGGCRTTGCCCCGTTTGCAGTCCGGCGAGACCCGCGCCATCTGCCATCCGTCCACACAACGGCTWTTTGAGGGACTGCGGATACCAGTGACAGTGTAGCATGAAATATTTATCAGTTCTTATAATTGAGTGTCGGTGTGATTCCGTTCCCAAAAAAAAAAAACGRTGAAGCGCGAAAGACGGGAACGAAGTGGATCCGTCGAAACTTCCGTCGAAACACCACACCTCACCTCACACGTTGGTTGGCMCAGGGRCGACWGGGAATCGCGGTCACCGAACCAGCATCGCAGGAATCATTTTGACGTCACACGTCYCTGTGATATTTGCCGTAGCTRCCGGTTGGTYTATCGGAGTGTGTRTGTGGATGGCATTTTCMACGCTACTTTGCATCGGACGAGCGCAACCTGACGAGTCCCTGCCCACACYCRTACTATTCG--CGTGAAAAACGGTAGAGCGAATCCTTCCGTTTTCAATTAGGACYGTGACATTTGTTTCGACGTTTCTTGTGCGCTCGTGTGTGTGTRTRTRTG--------------------TGTGTGTGTAGTGCTTTTTGGAACAGGAAAGGCAAAAACCATGATGCGACGTCGTTATGACAAACGCTTCAGATGATCGGATTGTGGTTTGCTGGAARGATTATCTTGCAAAGCGGTTGAAGGATTCATAGCAATCCGAGCACAA
>AY0087-C
CCTTYCTTYCAGYCACYTTTTTTCWAATCTWTTTGCCATTTTTGCATTTTTTTATAATCGGATTAGATGAACTAAASCCGAAATTAATAAGAATYMCGMTTCGGAAGRTATTACGSCAGCCATCATTAGRAGGGAGAGAAAACAGTAAAACAATTTCCCKSGGTCAATGAGTACTYSAGATACACCATYGAAAGCTGAAAGCTCATCAGCGAGAACGGGGCTCAAATCTACGACGACTATGATGATAAAGCTATTTTCTGCCAATTCTGCAACTTTCGCAAAAAAR--GAAAAAAWGACTCAAGAGC-----GTTGYGACAACTGTGTGCRAAAGAGGATGATTTCGGAAAARGTTGCACACACATACAYACACGG--GCAAACACACTCAGTGCACATGGTGGACGTAAATGGGAATRCTATTTTTATCTATTAGAAGCATGAATTATTGATGAAACATGCTGATAATCTTTCTCCCGGCCCCGGCRTTGCCCCGTTTGCAGTCCGGCGAGACCCGCGCCATCTGCCRTCCGTCCACACAACGGCTKTTTGAGGGACTGCGGATACCAGTGACAGTGTAGCATGAAATATTTATCAGTTCTTATAATTGAGTGTCGGTGTGATTCCGTTCCCAAARAAAAAAAACGRTGAAGCGCGAAAGACGGGAACGAAGTGGATCCGTCGAAACTTCCGTCGAAACACCACACCTCACCTCACAYGTTGGTTGGCCCWGGGACGACWGGGAATCSCGGTCACCGAACCAGCATCGCGGGAATCATTTTGACGTCACACGTCTCTGTGATATTTGCCGTAGCTGCCGGTTGGTTTATCGGAGTGTGTRTGTGGATGGCATTTTCCACGCTACTTTGCATCGGACGAGCGCAACCTGACGAGTCCCTGCCCACAYTCATACTATTCG--CGTGAAAAACGGTAGAGCGAATCCTTCCGTTTTCAATTAGGACYGTGACATTTGTTTCGAMGTTTCTTGTGCGCTCGTGTGTGTGTGTGTGTG--------------------TGTGTGTGTAGTGSTTTTTGGAACAGGAAAGGCAAAAACCATGATGCGACGTCGTTATGACAAACGCTTCAGATGATCGGATTGTGGTTTGCTGGAAGGATTATCTTGCAAAGCGGTTGAAGGATTCATAGCAATCCGAGCACAA
>AY0088-C
CCTTTCTTCCAGCCACCTTTTTTCWAATCTWTTTGCCATTTTTGCATTTTTTTAYAATCGGATTAGATGAACTAAASCCGAAATTAATAAGAATYMCGMTTCGGAAGRTATTACGSCAGCCATCATTAGRAGGGAGAGAAAACAGTAAAACAATTTCCCGSGGTCAATGAGTACTYSAGATACACCATYGAAAGCTGAAAGCTCATCAGCGAGAACGGGGCTCAAATCTACGACGACTATGATGATAAAGCTATTTTCTGCCAATTCTGCAACTTTCGCAAAAAAR--KAAAAAAWGACTCAAGAGC-----GTTGYGACAACTGTGTGCRAAAGAGGATGATTTCGRAAAARGTTGCACACACATACACACACGG--GCAAACACACTCAGTGCACATGGTGGACGTAAATGGGAATGCTATTTTTATCTATTAGAAGCATGAATTATTGATGAAACATGCTGATAATCTTTCTCCCGGCCCCGGCATTGCCCCGTTTGCAGTCCGGCGAGACCCGCGCCATCTGCCATCCGTCCACACAACGGCTWTTTGAGGGACTGCGGATACCAGTGACAGTGTAGCATGAAATATTTATCAGTTCTTATAATTGAGTGTCGGTGTGATTCCGTTCCCAAAAAAAAAAAACGRTGAAGCGCGAAAGACGGGAACGAAGTGGATCCGTCGAAACTTCCGTCGAAACACCACACCTCACCTCACAYGTTGGTTGGCCCWGGGACGACWGGGAATCSCGGTCACCGAACCAGCATCGCRGGAATCATTTTGACGTCACACGTCTCTGTGATATTTGCCGTAGCTGCCGGTTGGTTTATCGGAGTGTGTRTGTGGATGGCATTTTCCACGCTACTTTGCATCGGACGAGCGCAACCTGACGAGTCCCTGCCCACACTCATACTATTCG--CGTGAAAAACGGTAGAGCGAATCCTTCCGTTTTCAATTAGGACYGTGACATTTGTTTCGACGTTTCTTGTGCGCTCGTGTGTGTGTGTGTGTG--------------------TGTGTGTGTAGTGSTTTTTGGAACAGGAAAGGCAAAAACCATGATGCGACGTCGTTWTGACAAACGCTTCAGATGATCGGATTGTGGTTTGCTGGAAGGATTATCTTGCAAAGCGGTTGAAGGATTCATAGCAATCCGAGCACAA
>AY0089-C
CCTTYCTTYMARYCAYYTTTTTTCAAATCTATTTGCCATTTTTGCATTTTTTTATAATCGGATTAGATGAACTAAASCCGAAATTAATAAGAATYMCGMTTCGGAAGRTATTACGSCAGCCATCATTAGRAGGGAGAGAAAACAGTAAAACAATTTCCCGCGGTCAATGAGTACTYSAGATACACCATYGAARGYTGAAAGCTCATCAGCGAGAMCGGGGCTCMAATCTACGACGACTATGATGATAAAGCTATTTTCTGCCAATTCTGCAACTTTCGCAAAAAAG--GAARAAATGACTCAAGAGC-----GTTGCGACAACTGTGTGCRAAAGAGGATGATTTCGGAAAARGTTGCACACACATACACACACGG--GCAAACACACTCAGTGCACATGGTGGACGTAAATGGGAATGCTATTTTTATCTATTAGAAGCATGAATTATTGATGAAACATGCTGATAATCTTTCTCCCGGCCCCGGCATTGCCCCGTTTGCAGTCCGGCGAGACCCGCGCCATCTGCCATCCGTCCACACAACGGCTKTTTGAGGGACTGCGGATRCCAGTGACAGTGTAGCATGAAATATTTATCAGTTCTTATAATTGAGTGTCGGTGTGATTCYGTTCCCAAAAAAAAAAAACGGTGAAGCGCGAAAGACGGGAACGAAGTGGATCCGTCGAAACTTCCGTCGAAACACCACACCTCACCTCACAYGTTGGTTGGCCCAGGGACGACWGGGAATCGCGGTCACCGAACCAGCATCGCRGGAATCATTTTGACGTCACACGTCTCTGTGATATTTGYCGYAGCTGCCGGTTGGTTTATCGGAGTGTGTRTGTGGATGGCATTTTCCACGCTACTTTGCATCGGACGAGCGCAACCTGACGAGTCCCTGCCCACACTCATACTATTCG--CGTGAAAAACGGTAGAGCGAATCCTTCCGTTTTCAATTAGGACYGTGACAKTTGTTTCGACGTTTCTTGTGCGCTCGTGTGTGTGTGTGTGTG--------------------TGTGTGTGTAGTGSTTTTTGGAACAGGAAAGGCAAAAACCATGATGCGACGTCGTTATGACAAACGCTTCAGATGATCGGATTGTGGTTTGCTGGAAGGATTATCTTGCAAAGCGGTTGAAGGATTCATAGCAATCCRAGCACAA
>AY0090-C
CCTTYCTTYMAGYCAYYTTTTTTCWAATCTWTTTGCCATTTTTGCATTTTTTTATAATCGGATTAGATGAACTAAASCCGAAATTAATAAGAATYMCGMTTCGGAAGRTATTACGSCAGCCATCATTAGRAGGGAGAGAAAACAGTAAAACAATTTCCCGCGGTCAATGAGTACTYSAGATACACCATYGAAAGCTGAAAGCTCATCAGCGAGAACGGGGCTCAAATCTACGACGACTATGATGATAAAGCTATTTTCTGCCAATTCTGCAACTTTCGCAAAAAAR--GAAAAAAWGACTCAAGAGC-----GTTGYGACAACTGTGTGCRAAAGAGGATGATTTCGGAAAARGTTGCACACACATACACACACGG--GCAAACACACTCAGTGCACATGGTGGACGTAAATGGGAATGCTATTTTTATCTATTAGAAGCATGAATTATTGATGAAACATGCTGATAATCTTTCTCCCGGCCCCGGCATTGCCCCGTTTGCAGTCCGGCGAGACCCGCGCCATCTGCCATCCGTCCACACAACGGCTTTTTGAGGGACTGCGGATACCAGTGACAGTGTAGCATGAAATATTTATCAGTTCTTATAATTGAGTGTCGGTGTGATTCCGTTCCCAAARAAAAAAAACGGTGAAGCGCGAAAGACGGGAACGAAGTGGATCCGTCGAAACTTCCGTCGAAACACCACACCTCACCTCACAYGTTGGTTGGCCCWGGGACGACWGGGAATCSCGGTCACCGAACCAGCATCGCRGGAATCATTTTGACGTCACACGTCTCTGTGATATTTGCCGTAGCTGCCGGTTGGTTTATCGGAGTGTGTRTGTGGATGGCATTTTCCACGCTACTTTGCATCGGACGAGCGCAACCTGACGAGTCCCTGCCCACACTCATACTATTCG--CGTGAAAAACGGTAGAGCGAATCCTTCCGTTTTCAATTAGGACYGTGACAKTTGTTTCGACGTTTCTTGTGCGCTCGTGTGTGTGTGTGTGTG--------------------TGTGTGTGTAGTGSTTTTTGGAACAGGAAAGGCAAAAACCATGATGCGACGTCGTTATGACAAACGCTTCAGATGATCGGATTGTGGTTTGCTGGAAGGATTATCTTGCAAAGCGGTTGAAGRATTCATAGCAATCCRAGCACAA
>AY0091-C
CCTTTCTTCCAGCCACCTTTTTTCTAATCTWTTTGCCATTTTTGCATTTTTTTATAATCGGATTAGATGAACTAAASCCGAAATTAATAAGAATYMCGMTTCGGAAGRTATTACGSCAGCCATCATTAGGAGGGAGAGAAAACAGTAAAACAATTTCCCGCGGTCAATGAGTACTYSAGATACACCATYGAAAGCTGAAAGCTCATCAGCGAGAACGGGGCTCAAATCTACGACGACTATGATGATAAAGCTATTTTCTGCCAATTCTGCAACTTTCGCAAAAAAR--GAAAAAAWGACTCAAGAGC-----GTTGYGACAACTGTGTGCRAAAGAGGATGATTTCGGAAAARGTTGCACACACATACACACACGG--GCAAACACACTCAGTGCACATGGTGGACGTAAATGGGAATGCTATTTTTATCTATTAGAAGCATGAATTATTGATGAAACATGCTGATAATCTTTCTCCCGGCCCCGGCATTGCCCCGTTTGCAGTCCGGCGAGACCCGCGCCATCTGCCATCCGTCCACACAACGGCTTTTTGAGGGACTGCGGATACCAGTGACAGTGTAGCATGAAATATTTATCAGTTCTTATAATTGAGTGTCGGTGTGATTCCGTTCCCAAARAAAAAAAACGGTGAAGCGCGAAAGACGGGAACGAAGTGGATCCGTCGAAACTTCCGTCGAAACACCACACCTCACCTCACAYGTTGGTTGGCCCWGGGACGACAGGGAATCSCGGTCACCGAACCAGCATCGCGGGAATCATTTTGACGTCACACGTCTCTGTGATATTTGCCGTAGCTGCCGGTTGGTTTATCGGAGTGTGTRTGTGGATGGCATTTTCCACGCTACTTTGCATCGGACGAGCGCAACCTGACGAGTCCCTGCCCACACTCATACTATTCG--CGTGAAAAACGGTAGAGCGAATCCTTCCGTTTTCAATTAGGACYGTGACATTTGTTTCGACGTTTCTTGTGCGCTCGTGTGTGTGTGTGTGTG--------------------TGTGTGTGTAGTGSTTTTTGGAACAGGAAAGGCAAAAACCATGATGCGACGTCGTTATGACAAACGCTTCAGATGATCGGATTGTGGTTTGCTGGAAGGATTATCTTGCAAAGCGGTTGAAGRATTCATAGCAATCCGAGCACAA
