# Supplementary material for: Influence of genetic polymorphism on transcriptional enhancer activity in the malaria vector Anopheles coluzzii
Source: Sci Rep. 2019 Oct 24;9:15275. doi: 10.1038/s41598-019-51730-8 (PMC6813320; doi:10.1038/s41598-019-51730-8)
Supplement: Supplementary file 2 — Supplementary Dataset 2 [file 41598_2019_51730_MOESM2_ESM.zip › Supplementary File S2/AP_Aligned-wild.fas]

>3R chromosome:AgamP3:3R:1:53200684:1
TTGTGCATCGCTTGAAAGAAGGTAGAAGAGGAGAAGAGATGGCAAAGAGGAATAGCACGAAGAGGACGGTAAGGGGAAGATGAGATTGCGTACAGGGTGGCTCGTTTAAAAAAAGGTTT-----TTGTAATTTTGACATAGTTAATCTGAGTGAAAATTTGCATTAAAATTAATGTAAAAGGTTAAAAGAAAAAGAAAAATTATATTATTATGTTACTCAAATTGATTATTATTTAAAAAATAACTTATTGCAAATAATGAATGAAATTGCATTTAGTTTTTCTCGCCTGTTGCATGCGTGATGCATGGTGCATCTTTTTACCCCTTTCGTCTTTTCCCCTCTCGCC--------CTCTCTCTCACGCTAAACGTTTGTTATATACGACTGCAACACATAACAAGCGCTCGAATAGTTTTATGTGCGTTATCTCCTGTACACGTTCTTCCGTTTTGCTCTCCTTCTATCTCTCTTTCGCTCTCTTTCCCCA----TCTCTCTCGCTCTTTAAAGCACCTCGTGAGCATGCACTTCTCTGGTTGCTCCGTTATTGTTGCGACCTTTTGTGCGTAGGATTTTGTGTATGAGTGTTGTTGTTTT-TTTTTTTTACACGTTTGTTCATTTTCTTCCTGTCCCTCATCCGGTTGCAGCGCGGCAGCATCCAGCACGGGTGTCTGAGATCCCATCGTTTGACGTTTGCGTTCGCGATCGTCGGGCGCGATCGTCGTCCGTTCGCGCGAGGCGTACACTTGCGTTCCTCCCGGTAGTGGTAGCAGTGTGGCAATTTATAAAATGAGATAAAACGTGTTCTCTGTCGCATCGGTCCAGCGTTTGCCGTCTCGTCGCCGTTTTGCGGAACCGTCATTTGTTGCTGGTAGTTATGTGTTAGTTCTTCGTTTTGCGGAATTTATCGTTTAGTTGAAAATTTATGAGATGGTTTGAGGTTGTTTTGTTTTGTGTTTGCTTGAGTATGTAAATAATAACATTTGAAAACAAAAAAAACTGTTTTTACACATTCAAAT--TTATTTATTACTTTATTTTGTAGAAATTTTGAGCCTACTGGTAATATTTGCTTTTGAATTATGGACCTTTATTTTAATTTAATAAAATTCATATAAAATACTACTTACGCAAAGTTATATGTTTTGTATTTAAATGTACTTATTTGCCATTTTACTTTTTCATACAATATTGTCTCTTTGATTCTTCTCATGAA----------------------------------------
>APT2_Ng1_A
TTGTGCATCGCTTGAAAGAAGGTAGAAGAGGAGAAGAGATGGCAAAGAGGAATAGCACGAAGAGGATGGTAAGGGGAAGATGAGATTGCGTACAGGGTGGCTCGTTTAAAAAAAGGTTT-----TTGTAATTTTGACATAGTTAATCTGAGTGAAAATTTGCATTAAAATTAATGTAAAAGGTTAAAAGAAAAAGAAAAATTATATTATTATGTTACTCAAATTGATTATTATTTAAAAAATAACTTATTGCAAATAATGAATGAAATTGCATTTAGTTTTTCTCGCCTGTTGCATGCGTGATGCATGGTGCATCTTTTTACCCCTTTCGTCTTTTCCCCTATCGCCCTCTCTCTCTCTCTCTCATGCTAAACGTTTGTTATATACGACTGCAACACATAACAAGCGCTCGAATAGTTTTATGTGCGTTATCTCCTGTACACGTTCTTCCGTTTTGCTCTCATTCTATCTCTCTTTCGCTCTCTTTCCCCATCTCTCTCTCTCGCTCTTTAAAGCACCTCGTGAGCTTGCACTTCTCTGGTTGCTCCGTTATTGTTGCGACCTTTTGTGCGTAGGATTTTGTGTATGAGTGTTGTTGTTTTATTTTTTTTACACGTTTGTTCATTTTCTTCCTGTCCCTCATCCGGTTGCAGCGCGCCAGCATTCAGCACGGGTGCCAGGGATCCCATCGTTTGACGTTTGCGTTCGCGATCGTCGGGCGCGATCGTCGTCCGTTCGCGCGAGGCGTACACTTGCGTTCCTCCCGGTAGTGGTAGCAATGTGGCAATTTATAAAATGAGATAAAACGTGTTCTCTGTCGCATCGGTCCAGCGTTTGCCGTCTCGTCGCCGTTTTGCGGAACCATCATTTGTTCCTGGTAGTTATGTGTTAGTTCTTCGTTTTGCGGAATTTATCGTTTAGTGGAAAATTTATGAGATGGTTTGAGGTTGTTTTGTTTTGTGCTTGCTTGAGTATGTAAATAATAACATTTGAAAACAAAAAAAACTGTTTTTACATATTCAAAT--TTATTTATTACTTTATTTTATAGAATTTTTGAGCCTACTGGTAATATTTGCTTTTGAATTATGGACATTTATATAAATTCAATAAAATTCATAAAAAATACTACTTACGCAAAGTTATATGTTTTGTATTTAAATGTACTT-TTTACCATTTTACTTTTTCATACAATATTGTCTCTTTGATTCTTCTCATGAA----------------------------------------
>APT2_Ng2_A
TTGTGCATCGCTTGAAAGAAGGTAGAAGAGGAGAAGAGATGGCAAAGAGGAATAGCACGAAGAGGATGGTAAGGGGAAGATGAGATTGCGTACAGGGTGGCTCGTTTAAAAAAAGGTTT-----TTGTAATTTTGACATAGTTAATCTGAGTGAAAATTTGCATTAAAATTAATGTAAAAGGTTAAAAGAAAAAGAAAAATTATATTATTATGTTACTCAAATTGATTATTATTTAAAAAATAACTTATTGCAAATAATGAATGAAATTGCATTTAGTTTTTCTCGCCTGTTGCATGCGTGATGCATGGTGCATCTTTTTACCCCTTTCGTCTTTTCCCCTATCGCCCTCTCTCTCTCTCTCTCATGCTAAACGTTTGTTATATACGACTGCAACACATAACAAGCGCTCGAATAGTTTTATGTGCGTTATCTCCTGTACACGTTCTTCCGTTTTGCTCTCATTCTATCTCTCTTTCGCTCTCTTTCCCCATCTCTCTCTCTCGCTCTTTAAAGCACCTCGTGAGCTTGCACTTCTCTGGTTGCTCCGTTATTGTTGCGACCTTTTGTGCGTAGGATTTTGTGTATGAGTGTTGTTGTTTTATTTTTTTTACACGTTTGTTCATTTTCTTCCTGTCCCTCATCCGGTTGCAGCGCGCCAGCATTCAGCACGGGTGCCAGGGATCCCATCGTTTGACGTTTGCGTTCGCGATCGTCGGGCGCGATCGTCGTCCGTTCGCGCGAGGCGTACACTTGCGTTCCTCCCGGTAGTGGTAGCAATGTGGCAATTTATAAAATGAGATAAAACGTGTTCTCTGTCGCATCGGTCCAGCGTTTGCCGTCTCGTCGCCGTTTTGCGGAACCATCATTTGTTCCTGGTAGTTATGTGTTAGTTCTTCGTTTTGCGGAATTTATCGTTTAGTGGAAAATTTATGAGATGGTTTGAGGTTGTTTTGTTTTGTGCTTGCTTGAGTATGTAAATAATAACATTTGAAAACAAAAAAAACTGTTTTTACATATTCAAAT--TTATTTATTACTTTATTTTATAGAATTTTTGAGCCTACTGGTAATATTTGCTTTTGAATTATGGACATTTATATAAATTCAATAAAATTCATAAAAAATACTACTTACGCAAAGTTATATGTTTTGTATTTAAATGTACTT-TTTACCATTTTACTTTTTCATACAATATTGTCTCTTTGATTCTTCTCATGAA----------------------------------------
>APT2_ECO1_Ng1_B
TTGTGCATCGCTTGAAAGAAGGTAGAAGAGGAGAAGAGATGGCAAAGAGGAATAGCACGAAGAGGATGGTAAGGGGAAGATGAGATTGCGTACAGGGTGGCTCGTTTAAAAAAAGGTTT-----TTGTAATTTTGACATAGTTAATCTGAGTGAAAATTTGCATTAAAATTAATGTAAAAGGTTAAAAGAAAAAGAAAAATTATATTATTATGTTACTCAAATTGATTATTATTTAAAAAATAACTTATTGCAAATAATGAATGAAATTGCATTTAGTTTTTCTCGCCTGTTGCATGCGTGATGCATGGTGCATCTTTTTACCCCTTTCGTCTTTTCCCCTATCGCCCTCTCTCTCTCTCTCTCATGCTAAACGTTTGTTATATACGACTGCAACACATAACAAGCGCTCGAATAGTTTTATGTGCGTTATCTCCTGTACACGTTCTTCCGTTTTGCTCTCATTCTATCTCTCTTTCGCTCTCTTTCCCCATCTCTCTCTCTCGCTCTTTAAAGCACCTCGTGAGCTTGCACTTCTCTGGTTGCTCCGTTATTGTTGCGACCTTTTGTGCGTAGGATTTTGTGTATGAGTGTTGTTGTTTTATTTTTTTTACACGTTTGTTCATTTTCTTCCTGTCCCTCATCCGGTTGCAGCGCGCCAGCATTCAGCACGGGTGCCAGGGATCCCATCGTTTGACGTTTGCGTTCGCGATCGTCGGGCGCGATCGTCGTCCGTTCGCGCGAGGCGTACACTTGCGTTCCTCCCGGTAGTGGTAGCAATGTGGCAATTTATAAAATGAGATAAAACGTGTTCTCTGTCGCATCGGTCCAGCGTTTGCCGTCTCGTCGCCGTTTTGCGGAACCATCATTTGTTCCTGGTAGTTATGTGTTAGTTCTTCGTTTTGCGGAATTTATCGTTTAGTGGAAAATTTATGAGATGGTTTGAGGTTGTTTTGTTTTGTGCTTGCTTGAGTATGTAAATAATAACATTTGAAAACAAAAAAAACTGTTTTTACATATTCAAAT--TTATTTATTACTTTATTTTATAGAATTTTTGAGCCTACTGGTAATATTTGCTTTTGAATTATGGACATTTATATAAATTCAATAAAATTCATAAAAAATACTACTTACGCAAAGTTATATGTTTTGTATTTAAATGTACTT-TTTACCATTTTACTTTTTCATACAATATTGTCTCTTTGATTCTTCTCATGAA----------------------------------------
>APT2_Ng3_A
TTGTGCATCGCTTGAAAGAAGGTAGAAGAGGAGAAGAGATGGCAAAGAGGAATAGCACGAAGAGGACGGTAAGGGGAAGATGAGATTGCGTACAGGGTGGCTCGTTAAAAAAAAAGGTTTTTTATTGTAATTTTGACAAATTTAATCTGAGTGAAAATTTGCATTTAAATTAATGTAAAAGGTTAAAAGAAAAAGGAAAATTATATTATTATGTTACTCAAATTGATTATTATTTAAAGAATAACTTATTGCAAATAATGAATGAAATTACATTTAGTTTTTCTCGCCTGTTGCATGCGTGATGCATGGTGCATCTTTTTACCCCTTTCGTCTTTTCCCCTCTCGCC--CTCTCTCTTTCTCTCACGCTAAACGTTTGTTATATACGACTGCAACACATAACAAGCGCTCGAATAGTTTTATGTGCGTTATCTCCTGTACACGTTCTTCCGTTTTGCTCTCCTTCTATCTCTCTTTCGCTCTCTTTCCCCA----TCTCTCTCGCTCTTTAAAGCACCCCGTGAGCATGCACTTCTCTGGTTGCTCCGTTATTGTTGCGACCTTTTGTGCGTAGGATTTTGTGTATGAGTGTTGTTGTTTT----TTTTTACACGTTTGTTCATTTTCTTCCTGTCCCTCATCCGGTTGCAGCGCGGCAGCATCCAGCACGGGTGCCAGGGATCCCATCGTTTGACGTTTGCGTTCGCGATCGTCGGGCGCGATCGTCGTCCGTTCGCGCGAGGCGTACACTTGCGTTCCTCCCGGTAGTGGTAGCAGTGTGGCAATTTATAAAATGAGATAAAACGTGTTCTCTGTCGCATCGGTCCAGCGTTTGCCGTCTCGTCGCCGTTTTGCGGAACCGTCATTTGTTGCTGGTAGTTATGTGTTAGTTCTTCGTTTTGCGGAATTTATCGTTTAGTTGAAAATTTATAAGATGGTTTGAGG--GTTTT-TTTTGTGTTTGCTTGAGTAT----------------------------------TATTACTTATTTATATACGTATTTATTACTTTATTTTATAGAATTTTTGAGCCTACTGGTAATATTTGCTTTTGAATTATGGACATTTATATAAATTCAATAAAATTCATAAAAAATACTACTTACGCAAAGTTATATGTTTTGTATTTAAATATACTT-TTTACCATTTTACTTTTTCATACAATATTGTCTCTTTGATTCTTCTCATGAANNNNNNNNNNNNNNNNNNNNNNNNNNNNNNNNNNNNNNNN
>APT2_Ng4_B
TTGTGCATCGCTTGAAAGAAGGTAGAAGAGGAGAAGAGATGGCAAAGAGGAATAGCACGAAGAGGACGGTAAGGGGAAGATGAGATTGCGTACAGGGTGGCTCGTTAAAAAAAAAGGTTTTTTATTGTAATTTTGACAAATTTAATCTGAGTGAAAATTTGCATTTAAATTAATGTAAAAGGTTAAAAGAAAAAGGAAAATTATATTATTATGTTACTCAAATTGATTATTATTTAAAAAATAACTTATTGCAAATAATGAATGAAATTACATTTAGTTTTTCTCGCCTGTTGCATGCGTGATGCATGGTGCATCTTTTTACCCCTTTCGTCTTTTCCCCTCTCGCC--CTCTCTCTTTCTCTCACGCTAAACGTTTGTTATATACGACTGCAACACATAACAAGCGCTCGAATAGTTTTATGTGCGTTATCTCCTGTACACGTTCTTCCGTTTTGCTCTCCTTCTATCTCTCTTTCGCTCTCTTTCCCCA----TCTCTCTCGCTCTTTAAAGCACCCCGTGAGCATGCACTTCTCTGGTTGCTCCGTTATTGTTGCGACCTTTTGTGCGTAGGATTTTGTGTATGAGTGTTGTTGTTTT----TTTTTACACGTTTGTTCATTTTCTTCCTGTCCCTCATCCGGTTGCAGCGCGGCAGCATCCAGCACGGGTGCCAGGGATCCCATCGTTTGACGTTTGCGTTCGCGATCGTCGGGCGCGATCGTCGTCCGTTCGCGCGAGGCGTACACTTGCGTTCCTCCCGGTAGTGGTAGCAGTGTGGCAATTTATAAAATGAGATAAAACGTGTTCTCTGTCGCATCGGTCCAGCGTTTGCCGTCTCGTCGCCGTTTTGCGGAACCGTCATTTGTTGCTGGTAGTTATGTGTTAGTTCTTCGTTTTGCGGAATTTATCGTTTAGTTGAAAATTTATAAGATGGTTTGAGG--GTTTT-TTTTGTGTTTGCTTGAGTAT----------------------------------TATTACTTATTTATATACGTATTTATTACTTTATTTTATAGAATTTTTGAGCCTACTGGTAATATTTGCTTTTGAATTATGGACATTTATATAAATTCAATAAAATTCATAAAAAATACTACTTACGCAAAGTTATATGTTTTGTATTTAAATATACTT-TTTACCATTTTACTTTTTCATACAATATTGTCTCTTTGATTCTTCTCATGAA----------------------------------------
>APT2_ECO1_Ng4_A
TTGTGCATCGCTTGAAAGAAGGTAGAAGAGGAGAAGAGATGGCAAAGAGGAATAGCACGAAGAGGACGGTAAGGGGAAGATGAGATTGCGTACAGGGTGGCTCGTTAAAAAAAAAGGTTTTTTATTGTAATTTTGACAAATTTAATCTGAGTGAAAATTTGCATTTAAATTAATGTAAAAGGTTAAAAGAAAAAGGAAAATTATATTATTATGTTACTCAAATTGATTATTATTTAAAAAATAACTTATTGCAAATAATGAATGAAATTACATTTAGTTTTTCTCGCCTGTTGCATGCGTGATGCATGGTGCATCTTTTTACCCCTTTCGTCTTTTCCCCTCTCGCC--CTCTCTCTTTCTCTCACGCTAAACGTTTGTTATATACGACTGCAACACATAACAAGCGCTCGAATAGTTTTATGTGCGTTATCTCCTGTACACGTTCTTCCGTTTTGCTCTCCTTCTATCTCTCTTTCGCTCTCTTTCCCCA----TCTCTCTCGCTCTTTAAAGCACCCCGTGAGCATGCACTTCTCTGGTTGCTCCGTTATTGTTGCGACCTTTTGTGCGTAGGATTTTGTGTATGAGTGTTGTTGTTTT----TTTTTACACGTTTGTTCATTTTCTTCCTGTCCCTCATCCGGTTGCAGCGCGGCAGCATCCAGCACGGGTGCCAGGGATCCCATCGTTTGACGTTTGCGTTCGCGATCGTCGGGCGCGATCGTCGTCCGTTCGCGCGAGGCGTACACTTGCGTTCCTCCCGGTAGTGGTAGCAGTGTGGCAATTTATAAAATGAGATAAAACGTGTTCTCTGTCGCATCGGTCCAGCGTTTGCCGTCTCGTCGCCGTTTTGCGGAACCGTCATTTGTTGCTGGTAGTTATGTGTTAGTTCTTCGTTTTGCGGAATTTATCGTTTAGTTGAAAATTTATAAGATGGTTTGAGG--GTTTT-TTTTGTGTTTGCTTGAGTAT----------------------------------TATTACTTATTTATATACGTATTTATTACTTTATTTTATAGAATTTTTGAGCCTACTGGTAATATTTGCTTTTGAATTATGGACATTTATATAAATTCAATAAAATTCATAAAAAATACTACTTACGCAAAGTTATATGTTTTGTATTTAAATATACTT-TTTACCATTTTACTTTTTCATACAATATTGTCTCTTTGATTCTTCTCATGAANNNNNNNNNNNNNNNNNNNNNNNNNNNNNNNNNNNNNNNN
>AB0195-C
TTGTGCATCGCTTGAAAGAAGGTAGAAGAGGAGAAGAGATGGCAAAGAGGAATAGCACGAAGAGGAYGGTAAGGGGAAGATGAGATTGCGTACAGGGTGGCTCGTTYAAAAAAAGGTTT-----TTGTAATTTTGACAAATTTAATCTGAGTGAAAATWTGCATTCAAATTMATGTAAAWGGTKWAAARAAAAAKAWAAATTATATTWTTATRTTACTCAAATTGATTWTTATTYAAAAAATAACTTATTGCAAATAATGAATGAAATTRCATKTAGTTTTTCTCGCCTGTTGCATGYGTGGTGCATGGTGCATCTTTTTACCCYTTTCGYCTYTYCCCCTCKCSCY--------CTCTCKCTCACGCTAAWCGTTYGTTATATACGACTGCAACACATAACAAGCGCTCGAATAGTTTTATGTGCGTTATCTCCTGTACACGTTCTTCCGTTTTGCTCTCCTTCTATCTCTYTTTCSCTCTCTYTCYCCA----TCTCTCTCKCTCTTTAAAGCACCYCGTGARCATGCACTTCYCTGGTTGCTCCGTTATTGTTGCGACCTTTTGTGCGTAGGATTWTGTGTATGAGTGTTKTTGTTTT-TTWTTTTWACWCGTTTGTTCATTTTCTTCCTGTCCCTCATCCGGTTGCAGCGCGSCAGCATCCAGCACGGGTGTCTGAGATCCCATCGTTTGACGTTTGCGTTCGCGATCGTCGGGCGCGATCGTCGTCCGTTCGCGCGAGGCGTACACTTGCGTTCCTCCCGGTAGTGGTAGCAGTGTGGCAATTTATAAAATGAGATAAAACGTGTTCTCTGTCGCATCGGTCCAGCGTTTGCCGTYTCGTCGMCGTTTTGCGGAACCGTCATTTGTTSSTGGTAGTTATGTGTTAGTTCTTCGTTTTGCGGAAYTTATCGTTTAGTKGAAAATTTATRAGATGGTTTGAGGTTGTTTTKTTTTGTGTTTKCTTGAGTATGTAAATAATAACTTTTGAAAACAAAAAAAACTGTTTTTACACATTCAAAT--TTATTTATTATTTTATTTTATATAWKTTTTGAGCCTACTGGYAATATTTRCTTTTRAATTATGYAYATTTAYTTGAATTTAATAAAAYTCATWTAAAATACTACTWAYGCAAAGYTATATGTTTTGTATTTAAATGTACTTATTYGYCATTTTACTTTTTYATAMAATATTGTCTCTYTGATTCTTCTTATGAA----------------------------------------
>AB0087-C
TTGWGCATCGCTTGAAAGAAGGTAGAAGAGGAGAAGAGATGGCAAAGAGGAATAGCACGAAGAGGATGGTAAGGGGAAGATGAGATTGCGTACAGGGTGGCTCGTTTAWAAAAAGGTTT-----TTGTAATTTTGWCRAAGTTAATCTGAGTGAAAATTTGCATTMAAATTAATGTAMAAGRTTAAAAGAAAAAKAAAAATTATATTWTTATRTTACTYAAATTGATTWTYATTTAAAAAATAACTTATTGCAAATAATGAATGAAATTRCATKTAGTTTTTCTCGCCTGTTGCATGCGTGGTGCATGGTGCATCTTTTTACCCCTTTCGTCTYTYSYYCTCTCKYY--------CTCTCTCTCRTGCTAAACGTTTGTTATATACGACTGCAACACATAACAAGCGCTCGAATAGTTTTATGTGCGTTATCTCCTGTACACGTTCTTCCGTTTTGCTCTCCTTCTATCTCTCTTTCGCTCTCTTTCCCCA----TCTCTCTCGCTCTTTAAAGCACCCCGTGAGCATGCACTTCTCTGGTTGCTCCGTTATTGTTGCGACCTTTTGTGCGTAGGATTTTGTGTATGAGTGTTGTTGTTTT-TTTTTTTTACACRTTTGTTCATTTTCTTCCTGTCCCTCATCCGGTTGCAGCGCGGCAGCATCCAGCACGGGTGYCWGGGAYCCCATCGTTTGACGTTTGCGTTCGCGATCGTCGGGCGCGATCGTCGTYCGTTCGCGCGAGGCGTACACTTGCGTTCCTCCCGGTAGTGGTAGCAGTGTGGCAATTTATAAAATGAGATAAAACGTGTTCTCTGTCGCATCGGTCCAGCGTTTGCCGTCTCGTCGCCGTTTTGCGGAACCRTCATTTGTTSCTGGTAGTTATGTGTTAGTTCTTCGTTTTGCGGAATTTATCGTTTAGTGGAAAATTTATGAGATGGTTTGAGGTTGTTTTGTTTTGTGTTTGCTTSAGTATGTAAATAATAACTTTTGAAAACAAAMAAARCTGTTTTTACACATTCAAWT--TTATKTAYTAYTTTATTTTATAKAWKTTTTGAGCSTACTKGYAATATTTGMTTTTRAATTATGYACATTTAYTTRAATTWAATAAAATTCATWTAAAATAMTAMTWAYGCAAAGYTATATRTTTTGTATTAAAATGTACTTATTYGYCATTTTACTTTTTYATRMWMTATTGYCYCTYTGATTCTTCTTATGAA----------------------------------------
>AJ0105-C
TTGTGCATCGCTTGAAAGAAGGTAGAAGAGGAGAAGAGATGGCAAAGAGGAATAGCACRAAGAGGACGGTAAGGGGAAGATGAGATTGCGTACAGGGTGGCTCGTTTAAWAAAAGGTTT-----TTGTAATTTTGACAAAGTTAATCTGAGTGAAAATTTGCATTYAAATTAAYGTWMAWGRTTWAAAGAAAAATAAAAATTATATTTTTATATTACTMAAATTGATTTTYATTTARAAAATAACTTATTGCAAATAATGAATGAAATTGCATKTAKYTTTTCTCGCCTGTTGCATGCGTGGTGCATGGTGCWTCTTTTTACCCCTTTCGTCTYTTMCYCTCTCGCC--------CTCTCTCTCRCGCTAAACRTTTGTTATATACGACTGCAACACATAACAAGCGCTCGAATAGTTTTATGTGCGTTATCTCCTGTACACGTTCTTCCGTTTTGCTCTCMTYCTATCTCTYTTTCGCTCTCTTTCCCCA----TCTCTCTCGCTCTTTAAARCACCCCGTGAGCATGCACTTCTCTGGTTGCTCCGTTATTGTTGCGACCTTTTGTGCGTAGGATTTTGTGTATGAGTGTTGTTGTTTT-TTTTTTTWACWCRTTTGTTCATTTTCTTCCTGTCCCTCATCCGGTTGCAGCGCGGCAGCATCCAGCACGGGTGYCWGGGATCCCATCGTTTGACGTTTGCGTTCGCGATCGTCGGGCGCGATCGTCGTCCGTTCGCGCGAGGCGTACACTTGCGTTCCTCCCGGTAGTGGTAGCAGTGTGGCAATTTATAAAATGAGATAAAACGTGTTCTCTGTCGCATCGGTCCAGCGTTTGCCGTCTCGTCGCCGTTTTGCGGAACCRTYATTTGTTGCTGGTAGTTATGTGTTAGTTCTTCGTTTTGCGGAATTTATCGTTTAGTGGAAAATTTATGAGATGGTTTGAGGTTGTTTTGTTTKGTGTTTGCTTSAGTATGTAAATAATAACWTTTGRAAACAARRAAAACWGTKTTTACACATTYMAAT--TTATKTATTACTTTATTTTATAGATTTTTTGAGYSTAYTKGCAATATTTGMTTTTGAATTATGCACATTTAYTTRAATTTAATAAAATTCATWTAAAATACTACTWAYGCAAAGYTAWATGTTTTGTATTTAAATGTACTTATTTGCCATTTTACTTTTTCACACAATATTGTCTCTTTGATTCTTCTTATGAA----------------------------------------
>AB0240-C
TTGTGCATCGCTTGAAASAAGGTAGAAGAGGAGAAGAGATGGCAAAGAGGAATAGCACRAAGAGGAYGGTAAGGGGAAGATGAGATTGCGTACAGGGTGGCTCGTTTAAWAAAAGGTTT-----TTGTAATTTTGAYAWAGTTAATCTGAGTGAAAATTTGCATTWAAATTAAYGTWAAWGGTTWAAAGAAAAAKAAAAATTATATTWTTATRTTACTMAAATTGATTWTTATTTARAAAATAACTTATTGCAAATAATGAATGAAATTGCATTTRGYTTTTCTCGCCTGTTGCATGCGTGRTGCATGGTGCATCWTTTTACCCCTTTCGTCTYTTCCYCTCTCGCC--------CTCTCTCTCACGCTAAACGTTYGTTATATACGACTGCAACACATAACAAGCGCTCGAATAGTTTTATGTGCGTTATCTCCTGTACACGTTCTTCCGTTTTGCTCTCCTTCTATCTCTCTTTCGCTCTCTTTCCCCA----TCTCTCTCGCTCTTTAAARCACCYCGTGAGCATGCACTTCTCTGGTTGCTCCGTTATTGTTGCGACCTTTTGTGCGTAGGATTTTGTGTATGAGTGTTKTTGTTTT-TTTTTTTWACWCGTTTGTTCATTTTCTTCCTGTCCCTCATCCGGTTGCAGCGCGGCAGCATCCAGCACGGGTGYCWGGGATCCCATCGTTTGACGTTTGCGTTCGCGATCGTCGGGCGCGATCGTCGTCCGTTCGCGCGAGGCGTACACTTGCGTTCCTCCCGGTAGTGGTAGCAGTGTGGCAATTTATAAAATGAGATAAAACGTGTTCTCTGTCGCATCGGTCCAGCGTTTGCCGTCTCGTCGCCGTTTTGCGGAACCATYATTTGTTSCTGGTAGWTATGTGTTAGTTCYTCGTTTTGCGGAATTTATCGTTTAGTGGAAAATTTATGAGATGGTTTGAGGTTGTTTTGTTTKGTGTTTGCTTCAGTATGTAAATAATAACWTTTGRAAACAAARAAAACTGTKTTTACACATTYMAAT--TTATTTATTAYTTTATTTTATAKAWTTTTTGAGYCTACTGGYAATATTTGCTTTTRAATTATGYACATTTATTTRAATTTAATAAAATTCATATAAAATACTACTTACGCAAAGTTAWATGTTTTGTATTTAAATGTACTTATTTGCCATTTTACTTTTTCAYACAATATTGTCTCTTTGATTCTTCTTATGAA----------------------------------------
>AB0221-C
TTGTGCATCGCTTGAAAGAAGGTAGAAGAGGAGAAGAGATGGYAAAGAGGAATAGCACGAAGAGGAYGGTAAGGGGAWGATGAGATTGCGTACAGGGTGGCTCGTTTAAAAAAAGGTTT-----TTGTAATTTTGACAWAKTTAAYCTGAGYGAAAATTTGCATTCAAATTAAYGTWAAWGGTTWAAAGAAAWATAAAAATTATATTWTTATRTTACTCAAATTGATKWTTATTTAAAAAATAACWTATTGCWAATAATGAATGAAATTGCATKTASTTTTTCTCGCCTGTTGCATGCGTGRTGCATGGTGCATCTTTTTACCCCTTTCGTCTTTTCCCCTMTCGCY--------CTCTCTCTCAYGCTAAACGTTTGTTATATACGACTGCAACACATAACAAGCGCTCGAATAGTTTTATGTGCGTTATCTCCTGTACACGTTCTTCCGTTTTGCTCTCMTTCTATCTCTCTTWYGCTCTCTTTCCCCA----TCTCYCTCGCTCTTTAAAGCACCYCGTGAGCATGCACTTCYCTGGTTGCTCCGTTATTGTTGCGACCTTTTGTGCGTAGGATTTTGTGTATGAGTGTTGTTGTTTT-TTTTTTTTACACGTTTGTTCATTTTCTTCCTGTCCCTCATCCGGTTGCWGCGCGSCAGCATYCAGCACGGGTGYCWGGGATCCCATCGTTTGACGTTTGCGTTCGCGATCGTCGGRCGCGATCGTCGTCCGTTCGCGCGAGGCGTACACTTGCGTTCCTCCCGGTAGTGGTAGCAGTGTGGCAATTTATAAAATGAGATAAAACGTGTTCTCTGTCGCATCGGTCCAGCGTTTGCCGTCTCGTCGCCGTTTTGCGGAACCATCATTTGTTCCTGGTAGTTATGTGTTAGTTCTTCGTTTTGCGGAATTTATCGTTTAGTGGAAAATTTATGAGATGGTTTGAGGTTGTTTTGTTTTGTGTTTGCTTSAGTATGTAAATAATAWCATTTGAAAACAAAWAAMACTGTKTTTWCACATTCWAAT--TTATTTATTACTTTATTTYATAGAWTTTTTGAGCCTACTKGYAATATTTRCTTTTGAATTATGMAYATTTATWTRAATTYAATAAAATTCATATAAARTAMTACTTACGCAAARTYATATRTTTTGTATTWAAATGTAMTTATTTGCCATTTTRCTTTWTYATKCAATATTGYCMCTTTGATTCTTCTTATGAA----------------------------------------
>AB0249-C
TTGWGCATCGCTTGAAAGAAGGTAGAAGAGGAGAAGAGATGGCAAAGAGGAATAGCACGAAGAGGAYGGTAAGGGGAAGATGAGATTGCGTACAGGGTGGCTCGTTTAAAAAAAGGTTT-----TTGTAATTTTGWCRAAKTTAATCTGAGTGAAAATTTGCATTMAAATTAATGTAAAWGGTKMAAAGAAAAAKAWAAATTATATTWTTATRTTACTCAAATTGATKWTTATTYAAAAAATAACTTATTGCAAATAATGAATGAAATTGCATKTAGTTTTTCTCGCCTGTTGCATGYGTGRTGCATGGTGCATCTTTTTACCCCTTTCGTCTTTTCCCCTCTCGYS--------CTCTCTCTCACGCTAAACGTTTGTTATATACGACTGCAACACATAACAAGCGCTCGAATAGTTTTATGTGCGTTATCTCCTGTACACGTTCTTCCGTTTTGCTCTCCTTCTATCTCTCTTTCSCYCTCTYTCCCCA----TCTCYCTCGCTCTTTAAAGCACCTCGTGWGCATGCACTTCTCTGGTTGCTCCGTTATTGTTGCGACCTTTTGTGCGTAGGATTTTGTGTATGAGTGTTGTTGTTTT-TTTTTTTTACACGTTTGTTCATTTTCTTCCTGTCCCTCAWCCGGTTGCAGCGCGSCAGCATYCAGCACGGGTGCCAGGGATCCCATCGTTTGACGTTTGCGTTCGCGATCGTCGGGCGCGATCGTCGTCCGTTCGCGCGAGGCGTACACTTGCGTTCCTCCCGGTAGTGGTAGCAGTGTGGCAATTTATAAAATGAGATAAAACGTGTTCTCTGTCGCATCGGTCCAGCGTTTGCCGTCTCGTCGCCGTTTTGCGGAACCRTCATTTGTTSCTGGTAGTTATGTGTTAGTTCTTCGTTTTGCGGAATTTATCGTTTAGTKGAAAATTTATGAGATGGTTTGAGGTTGTTTTGTTTTGTGYTTGCTTSAGTATGTAAATAATWWCATTTGRAAACAAARAAAACTGTGTTTACACATTYMAAT--TTATTTATTACTTTATTTYATAGAWTTTTTRAGYCTACTGGYAATATTTGCTTTTGAATTATGMACATTTATWTAAATTYAATAAAATTCATATAAARTACTACTTACGCAAARTYAWATGTTTTGTATTTAAATGTAMTTATTKGCCATTTTKCTTTRTTATWCAATATTGTCWCTTTGATTCTTCTTATGAA----------------------------------------
>AB0182-C
TTGTGCATCGCTTGAAAGAAGGTAGAAGAGGAGAAGAGATGGCAAAGAGGAATAGCACGAAGAGGAYGGTAAGGGGAAGATGAGATTGCGTACAGGGTGGMTCGTTYAAAAAAAGGTTT-----TTGTAATTTTGACAWAKTTAATCTGAGTGAAAATTTGCATTMAAATTAAYGTWAAWGGTTWAAAGAAAAAKAAAAATTATATTWTTATRTTACTCAAATTGATTWYTATTTAAAAAATAACTTAYTGCWAATAATGAATGAAATTGCATGTAYTTTTTCTCGCCTGTTGCATGCRTGRTGCATGGTGCATCTTTTTACCCCTTTCGWCTYTTCCYCTCTCSYY--------CTCTCTCTCACGCTAAACRTTCGTTATATACGACTGCARCACATAACAAGCGCTCGAATAGTTTTATGTGCGTTATCTCCTGTACACGTTCTTCCGTTTTGCTCTCCTTCTATCTCTCTTTCSCYCTCTTTCCCCA----TCTCTCTCGCTCTTTAAAGCACCCCGTGAGCATGCACTTCTCTGGTTGCTCCGTTATTGTTGCGACCTTTTGTGCGTAGGATTTTGTGTATGAGTGTTGTTGTTTT-TTTTTTTTACACGTTTGTTCATTTTCTTCCTGTCCCTCATCCGGTTGCAGCGCGSCAGCATYCAGCACGGGTGTCTGAGATCCCATCGTTTGACGTTTGCGTTCGCGATCGTCGGGCGCGATCGTCGTCCGTTCGCGCGAGGCGTACACTTGCGTTCCTCCCGGTAGTGGTAGCAGTGTGGCAATTTATAAAATGAGATAAAACGTGTTCTCTGTCGCATCGGTCCAGCGTTTGCCGTCTCGTCGCCGTTTTGSGGAACCRTCATTTGTTCSTGGTAGTTATGTGTTAGTTCTTCGTTTTKCGGAATTTATCGTTTAGTGGAAAATTTATGAGATGGTTTGAGGTTRTTTTGTTTTGTGTTTGCTTSAGTATGTAAATAATWACWTTTGRAAACAAARAAAACTGWKTTTACACATTYMAAT--TTATTTATTACTTTATTTTATAGATTTTTTGAGYCTACTKGCAATATTTGMTTTTGAATTATGSACATTTATTWAAATTTAATAAAATTCATATAAAATACTACTTAYGCAAAGTTAWATGTTTTGTATTTAAATGTACTTATTKRCCATTTTWCTTTTTCATACAATATTGTCTCTTTGATTCTTCTTATGAA----------------------------------------
>AB0215-C
TTGYGCATCGCTTGAAAGAAGGTAGAAGAGGAGAAGAGATGGCAAAGAGGAATAGCACGAAGAGGAYGGTAAGGGGAAGATGAGATTGCGTACAGGGTGGCTCGTTTAAAAAAAGGTTT-----TTGTAATTTTGWCRWAGTTAATCTGAGTGAAAATTTGCATTMAAATTAAYGTWAWWGGTTWAAAGAAAWAKAAAAAWWATATTWTTATRTTACTCAAATTGATKWTTATTTAAAAAATAACWTATTGCWAATAATGAATGAAATTGCATKTASTTTTTCTCGCCTGTTGCATGCGTGGTGCATGGTGCATCTTTTTACSCCTTTCGTCTTTTCCCCTCTCGCC--------CTCTCTCTCACGCTAAACGTTYGTTATATACGACTGCAACACATAACAAGCGCTCGAATAGTTTTATGTGCGTTATCTCCTGTACACGTTCTTCCGTTTTGCTCTCCTTCTATCTCTCTTTCGCTCTCTTTCCCCA----TCTCTCTCGCTCTTTMAAGCACCYCGTGAGCATGCACTTCTCTGGTTGCTCCGTTATTGTTGCGACCTTTTGTGCGTAGGATTTTGTGTATGAGTGTTKTTGTTTT-TTTTTTTWACWCGTTTGTTCATTTTCTTCCTGTCCCTCATCCGGTTGCWGCGCGGCAGCATCCAGCACGGGTGTCTGRGATCCCATCGTTTGACGTTTGCGTTCGCGATCGTCGGGCGCGATCGTCGTCYGTTCGCGCGAGGCGTACACTTGCGTTCCTCCCGGTAGTGGTAGCAGTGTGGCAATTTATAAAATGAGATAAAACGTGTTCTCTGTCGCATCGGTCCAGCGTTTGCCGTCTCGTCGCCGTTTTGCGGAACCRTCATTTGTTKCTGGTAGTTATGTGTTAGTTCTTCGTTTTGCGGAATTTATCGTTTAGTGGAAAATTTATGAGATGGTTTGAGGTTGTTTTGTTTGGTGTTTGCTTSAGTATGTAAATAATAACATTTGAAAACAAAAAAAACTGTTTTWACACATTMAAAT--WTATTTATTAYTTTATTTTATAKAWTTTTTGAGCCTACTKGYAATATTTGMTTTTGAATTATGSACATTTATTWRAATTTAATAAAATTCATATAAAATACTACTTACGCAAMGTTATATGTTTTRTATTTAAATGTWCTTATTYRCCATTTTACTTTTTYATACAATATKKTCTSTTTGATTCTTCTTATGAA----------------------------------------
>AB0189-C
TTGTGCATCGCTTGAAAGAAGGTAGAAGAGGAGAAGAGATGGCAAAGAGGAATAGCACGAAGAGGATGGTAAGGGGAAGATGARATTGCGTACAGGGTGGCTCGTTTAAWAAAAGGTTT-----TTGTAATTTTGACAWAKTTAATCTGAGTGAAAATTTGCATTCAAATTMAYGTWAAWGGTTWARAGAAAWAKAAAAATTATATTWTTATRTTACTCAAATTGATKTYTATTTAAAAAATAACWTATTGCWAATAATGAATGAAATTRCATTTAGTTTTTCTCGCCTGTTGCATGCGTGGTGCATGGTGCATCTTTTTACCCCTTTCGWCTYTTYCYCTCTCGYC--------CTCTCTCTCACGCTAAACRTTYGTTATATACGAYTGCARCACATAACAAGCGCTCGAATAGTTTTATGTGCGTTATCTCCTGTACACGTTCTTCCGTTTTKCTCTCCTTCTATCTCTCTTTCGCTCTCTTTCCCCA----TCTCTCTCGCTCTTTAAAGCACCCCGTGAGCWTGCACTTCTCTGGTTGCTCCGTTATTGTTGCGACCTTTTGTGCGTAGGATTTTGTGTATGAGTGTTGTTGTTTT-TTTTTTTTACACGTTTGTTCATTTTCTTCCTGTCCCTCATCCGGTTGCAGCGCGSCAGCATYCAGCACGGGTGTCTGAGATCCCATCGTTTGACGTTTGCGTTCGCGATCGTCGGGCGCGATCGTCGTCCGTTCGCGCGAGGCGTACACTTGCGTTCCTCCCGGTAGTGGTAGCAGTGTGGCAATTTATAAAATGAGATAAAACGTGTTCTCTGTCGCATCGGTCCAGCGTTTGCCGTCTCKTYGCCGTTTTGCGGAACCATCATTTGTTCCTGGTAGTTATGTGTTAGTTCTTCGTTTTGCGGAATTTATCGTTTAGTKGAAAATTTATGAGATGGTTTGAGGTTGTTTTGTTTTGTGTTTGCTTGAGTATGTAAATAATAACATTTGRAAACAAARAAMAYTGTKTTTACACATTYMAAT--TTATTYATTAYTTTATTTTAWAGATKTTTTGAGYCTACTGGCAATAWTTGCTTTTGAATTATGCAYATTTATTTAAATTTAATAAAAYTCATATAAAATACTACTTACGCAAAGTAAAATGTTTTGTATTTAAATGTACTTATTTGCCATTTTACTTTTTCACACAATATTGTCTCTTTGATTCTTCTTATGAA----------------------------------------
>AV0046-C
TTGWGCATCGCTTGAAAGAAGGTAGAAGAGGAGAAGAGATGGCAAAGAGGAATAGCACGAAGAGGAYGGTAAGGGGAAGATGAGATTGCGTACAGGGTGGCTCGTTTAAAAAAAGGTTT-----TTGTAATTTTGWCRAAKTTAATCTGAGTGAAAATTTGCATTMAAATTAATGTAAAWGGTKMAAAGAAAAAKAWAAATTATATTWTTATRTYACTCAAATTGATKWTTATTYAAAAAATAACTTATTGCAAATAATKAATGAAATTGCATKTAGTTTTTCTCGCCTGTTGCATGYGTGRTGCATGGTGCATCTTTTTACCCCTTTCGTCTTTTCCCCTCTCGYY--------CTCTCTCTCACGCTAAACGTTTGTTATATACGACTGCAACACATAACAARCGCTCGAATAGTTTTATGTGCGTTATCTCCTGTACACGTTCTTCCGTTTTGCTCTCCTTCTATCTCTCTTTCSCYMTCTTTCCCCA----TCTCYCTCGCTCTTTAAAGCACCTCGTGWGCATGCACTTCTCTGGTTGCTCCGTTATTGTTGCGACCTTTTGTGCGYAGGATTTTGTGTATGAGTGTTGTTGTTTT-TTTTTTTTACACGTTTGTTCATTTTCTTYCTGTCCCTCATCCGGTTGCAGCGCGGCAGCATCCAGCACGGGTGYCTGAGATCCCATCGTTTGACGTTTGCGTTCGCGATCGTCGGGCGCGATCGTCGTCCGTTCGCGCGAGGCGTACACTTGCGTTCCTSCCGGTAGTGGTAGCAGTGTGGCAATTTATAAAATGAGATAAAACGTGTTCTCTGTCGCATCGGTCCAGCGTTTGCCGTCTCGTCGCCGTTTTGCGGAACCATCATTTGTTCCTGGTAGTTATGTGTTAGTTCTTCGTTTTGCGGAATTTATCGTTTAGTGGAAAATTTATGAGATGGTTTGAGGTTGTTTTGTTTTGTGYTTGCTTSAGTATGTAAATAATAACATTTGAAAACAAAAAAAACTGTTTTTACAYATTCAAAT--TTATTTATTAYTTTATTTTATAKAWTTTTTGAGCCTACTKGYAATATTTRCTTTTRAATTATGAACATTTATTTGAATTTARTAAAATTMATATAAAATACTACTTACGCAAAGTTATATGTTTTSTATTTMAATGTACTTATTTGCCATTTTACTTTTTYATACAATATTGYCTCTTTGATYCTTCTTATGAA----------------------------------------
>AB0190-C
TTGTGCATCGCTTGAAAGAAGGTAGAAGAGGAGAAGAGATGGCAAAGMGGAATAGCACGAAGAGGAYGGTAAGGGGAAGATGAGATTGCGTACAGGGTGGCTCGTTYAAAAAAAGGTTT-----TTGTAATTTTGACAWAKTTAATCTGAGTGAAAATTTGCATTMAAATTAATGTAAAWGGTKWAAAGAAAAAKAWAAATTATATTWTTATRTTACTCAAATTGATTWTTATTYAAAAAATAACTTATTGCAAATAATGAATGAAATTGCATKTAGTTTTTCTCGCCTGTTGCATGYGTGRTGCATGGTGCATCTTTTTACCCCTTTCGTCTTTYCCCCTMTCGCC--------CTCTCTCTCAYGCTAAWCGTTTGTTATATACGACTGCAACACATAACAAGCGCTCGAATAGTTTTATGTGCGTTATCTCCTGTACACGTTCTTCCGTTTTGCTCTCCTTCTATCTCTCTTTCSCTCTCTTTCCCCA----TCTCTCTCGCTCTTTAAAGCACCCCGTGAGCATGCACTTCYCTGGTTGCYCCGTTATTGTTGCGACCTTTTGTGCGTAGGATTTTGTGTATGAGTGTTGTTGTTTT-TTTTTTTTACACGTTTGTTCATTTTCTTCCTGTCCCTCATCCGGTTGCAGCGCGCCAGCATTCAGCACGGGTGCCAGGGATCCCATCGTTTGACRTTTGCGTTCGCGATCGTCGGGCGCGATCGTCGTCCGTTCGCGCGAGGCGTACACTTGCGTTCCTCCCGGTAGTGGTAGCAGTGTGGCAATTTATAAAATGAGATAAAACGTGTTCTCTGTCGCATCGGTCCAGCGTTTGCCGTYTCGTCGCCGTTTTGCGGAACCATCATTTGTTSCTGGTAGTTATGTGTTAGTTCTTCGTTTTGCGGAATTTATCGTTTRGTGGAAAATKTATGAGATGGTTTGAGGTTGTTTTGTTTTGTGYTTGCTTGAGTATGTAAATAATAACATTTGAAAACAAAAAAAACTGTTTTTACAYATTCAAAT--TTATTTATTACTTTATTTTRTAGAWWTTTTGAGCCTACTKGYAATATTTRCTTTTGAATTATGRACMTTTATTTGAATTTARTAAAATTMATATAAAATACTACTTACGCAAAGTTATATGTTTTGTATTTMAATGTACTTATTTGCCATTTTACTTTTTYATACAATATTGTCTCTTTGATTCTTCTTATGAA----------------------------------------
>AV0040-C
TTGTGCATCGCTTGAAAGAAGGTAGAAGAGGAGAAGAGATGGCAAAGAGGAATAGCACGAAGAGGATGGTAAGGGGAAGATGAGATTGCGTACAGGGTGGCTCGTTTAAWAAAAGGTTT-----TTGTAATTTTGACAWAKTTAATCTGAGTGAAAATTTGCATTMAAATTAATGTAAAWGGTKMAAAGAAAAAKAWAAATTATATTWTTATRTTACTCAAATTGATKWTTATTYAAAAAATAACTTATTGCAAATAATGAATGAAATTGCATKTASTTTTTCTCGCCTGTTGCATGYGTGGTGCATGGTGCATCTTTTTACCCCTTTCGWCTYTTCCYCTCTCKYY--------CTCTCTCTCACGCTAAACRTTYGTTATATACGACTGCARCACATAACAARCGCTCGAATAGTTTTATGTGCGTTATCTCCTGTACACGTTCTTCCGTTTTGCTCTCCTTCTATCTCTCTTTCSCYMTCTYTCCCCA----TCTCYCTCGCTCTTTAAAGCACCYCGTGAGCATGCACTTCTCTGGTTGCTCCGTTATTGTTGCGACCTTTTGTGCGYAGGATTTTGTGTATGAGTGTTGTTGTTTT-TTTTTTTTACACGTTTGTTCATTTTCTTCCTGTCCCTCATCCGGTTGCAGCGCGSCAGCATYCAGCACGGGTGYCWGRGATCCCATCGTTTGACGTTTGCGTTCGCGATCGTCGGGCGCGATCGTCGTCCGTTCGCGCGAGGCGTACACTTGCGTTCCTCCCGGTAGTGGTAGCAGTGTGGCAATTTATAAAATGAGATAAAACGTGTTCTCTGTCGCATCGGTCCAGCGTTTGCCGTCTCGTCGCCGTTTTGCGGAACCATCATTTGTTSCTGGTAGTTATGTGTTAGTTCTTCGTTTTGCGGAATTTATCGTTTAGTGGAAAATKTATGAGATGGTTTGAGGTTGTTTTGTTTTGTGYTTGCTTGAGTATGTAAATAATAACATTTGAAAACAAAAAAAACTGTTTTTACAYATTCAAAT--TTATTTATTACTTTATTTTRTAGAWWTTTTGAGCCTACTKGYAATATTTRCTTTTGAATTATGRACMTTTATTTGAATTTARTAAAATTMATATAAAATACTRMTTACGCAAAGTTATATGTTTTGTATTTMAATGTACTTATTTGCCATTTTACTTTTTYATACAATATTGTCTCTTTGATTCTTCTTATGAA----------------------------------------
>AA0044-C
TTGTGCATCGCTTGAAAGAAGGTAGAAGAGGAGAAGAGATGGYAAAGAGGAATAGCACGAAGAGGACGGTAAGGGGAAGATGAGATTGCGTACAGGGTGGCTCGTTCAAAAAAAGGTTT-----TTGTAATTTTGACAAATTTAATCTGAGTGAAAATTTGCATTYAAATTAATGTAAAWGGTKWAAAGAAAAAKAWAAATTATATTWTTATRTTACTCAAATTGATTWTTATTYAAAAAATAACTTATTGCAAATAATGAATGAAATTGCATKTASTTTTTCTCGCCTGTTGCATGYGTGGTGCATGGTGCATCTTTTWACCCCTTTCGTCTTTTCCCCTCTCGCY--------CTCTCTCTCACGCTAAACGTTTGTTATATACGRCTGCAACACATAACAAGCGCTCGAATAGTTTTATGTGCGTTATCTCCTGTACACGTTCTTSCGTTTTGCTCTCMTTCTATCTCTCTTWYGCTCTCTTTCCCCA----TCTCTCTCGCTCTTTAAAGCACCYCGTGAGCATGCACTTCTCTGGTTGCTCCGTTATTGTTGCGACCTTTTGTGCGTAGGATTTTGTGTATGAGTGTTGTTGTTTT-TTTTTTTTACACGTTTGTTCATTTTCTTCCTGTCCCTCATCCGGTTGCAGCGCGGCAGCATCCAGCACGGGTGTCTGAGATCCCATCGTTTGACGTTTGCGTTCGCGATCGTCGGGCGCGATCGTCGTCCGTTCGCGCGAGGCGTACACTTGCGTTCCTSCCGGTAGTGGTAGCAGTGTGGCAATTTATAAAATGAGATAAAACGTGTTCTCTGTCGCATCGGTCCAGCGTTTGCYGTCTCGTCGCCGTTTTGCGGAACCRTCATTTGTTSCTGGTAGTTATGTGTTAGTTCTTCGTTTTKCGGAATTTATCGTTTAGTGGAAAATTTATGAGATGGTTTGAGGTTGTTTTGTTTTGTGTTTGCTTGAGTATGTAAATAATAACATTTGAAAACAAAAAAAACTGTTTTTACACATTCAAAT--TTATTTATTAYTTTATTTTRTAKAAWTTTTGAGCCTACTGGTAATATTTGCTTTTRAATTATGKACMTTTATTTGAATTTAATAAAATTCATATAAAATACTRMTTACGCAAAGTTATATGTTTTKTATTTAAATGTACTTATTTGCCATTTTACTTTTTCAWACAATATTRTCTCTTTRATTCTTCTTATGAA----------------------------------------
>AB0140-C
TTGTGCATCGCTTGAAAGAAGGTAGAAGAGGAGAAGAGATGGYAAAGAGGAATAGCACGAAGAGGACGGTAAGGGGAAGATGAGATTGCGTACAGGGTGGMTCGTTYAAAAAAAGGTTT-----TTGTAATTTTGACAWAKTTAATCTGAGTGAAAATTTGCATTMAAATTAATGTAAAWGGTKWAAAGAAAAAKAWAAATTATATTWTTATRTTACTCAAATTGATTWYTATTYAAAAAATAACTTAYTGCAAATAATGAATGAAATTGCATGTAKTTTTTCTCGCCTGTTGCATGYRTGGTGCATGGTGCATCTTTTTACCCCTTTCGTCTTTTCCCCTCTCSCT--------CTCTCTCTCACGCTAAACGTTYGTTATATACGACTGCAACACATAACAAGCGCTCGAATAGTTTTATGTGCGTTATCTCCTGTACACGTTCTTCCGTTTTGCTCTCMTTCTATCTCTCTTWYSCTCTCTYTCYCCA----TCTCTCTCGCTCTTTAAAGCACCYCGTGAGCATGCACTTCTCTGGTTGCTCCGTTATTGTTGCGACCTTTTGTGCGTAGGATTTTGTGTATGAGTGTTGTTGTTTT-TTTTTTTTACACGTTTGTTCATTTTCTTCCTGTCCCTCATCCGGTTGCAGCGCGGCAGCATCCAGCACGGGTGTCTGAGATCCCATCGTTTGACGTTTGCGTTCGCGATCGTCGGGCGCGATCGTCGTCCGTTCGCGCGAGGCGTACACTTGCGTTCCTSCCGGTAGTGGTAGCAGTGTGGCAATTTATAAAATGAGATAAAACGTGTTCTCTGTCGCATCGGTCCAGCGTTTGCYGTCTCGTCGCCGTTTTGCGGAACCGTCATTTGTTSSTGGTAGTTATGTGTTAGTTCTTCGTTTTGCGGAATTTATCGTTTAGTGGAAAATTTATGAGATGGTTTGAGGTTRTTTTGTTTTGTGTTTGCTTSAGTATGTAAATAATAACWTTTGAAAACAAAAAAAACTGWTTTTACACATTCAAAT--TTATTTATTAYTTTATTTTATAKAWTTTTTGAGCCTACTKGYAATATTTGMTTTTRAATTATGKACATTTATTWRAATTTAATAAAATTCATATAAAATACTACTTACGCAAAGTTATATGTTTTKTATTTAAATGTACTTATTTRCCATTTTACTTTTTCAWACAATATTRTCTCTTTGATTCTTCTTATGAA----------------------------------------
>AV0042-C
YTGTGCATCGCTTGAAAGAAGGTARAAGAGGAGAAGAGATGGCAAAGAGGAATAGCACGAAGAGGATGGTAAGGGGAAGATGAGATTGCGTACAGGGTGGCTCGTTTAWWAAARGGTTT-----TTRTAATTTTGAYAWAKTTAATCTGAGTGAAAATTTGCATTMAAATTAAYGTWAAWGGTTWAAAGAAAWAKAAAAATTATATTWTTATRYTACKCAAATTGATKWTTATTTAAAAAATAACWTATTGCWAATAATGAATGAAATTGCATTTACTTTTTCTCGCCTGTTGCATGCGTGGTGCATGGTGCATCTTTTTACCCCTTTCGACTCTTCCTCTCTCGTC--------CTCTCTCTCACGCTAAACRTTCGTTATATACGACTGCAGCACATAACAAGCGCTCGAATAGTTTTATGTGCGTTATCTCCTGTACACGTTCTTCCGTTTTGCTCTCCTTCTATCTCTCTTTCGCTCTCTTTCCCCA----TCTCTCTCGCTCTTTAAAGCACCCCGTGAGCATGCACTTCTCTGGTTGCTCCGTTATTGTTGCGACCTTTTGTGCGTAGGATTTTGTGTATGAGTGTTGTTGTTTT-TTTTTTTTACACGTTTGTTCATTTTCTTCCTGTCCCTCATCCGGTTGCAGCGCGSCAGCATYCAGCACGGGTGYCWGRGATCCCATCGTTTGACGTTTGCGTTCGCGATCGTCGGGCGCGATCGTCGTCCGTTCGCGCGAGGCGTACACTTGCGTTCCTCCCGGTAGTGGTAGCAGTGTGGCAATTTATAAAATGAGATAAAACGTGTTCTCTGTCGCATCGGTCCAGCGTTTGCCGTCTCKTYGCCGTTTTGCGGAACCATCATTTGTTSCTGGTAGTTATGTGTTAGTTCTTCGTTTTGCGGAATTTATCGTTTAGTGGAAAATKTATGAGATGGTTTGAGGTTGTTTTGTTTTGTGTTTGCTTGAGTATGTAAATAATAACATTTGRAAACAAARAAAACTGTKTTTACACATTYMAAT--TTATTTATTACTTTATTTTRTAGAWWTTTTGAGYCTACTGGYAATATTTGCWWTTGAATTATGSACMTTTATTTRAATTTAATAAAATTCATATAAAATACTRMTTACGCAAAGTTAWATGTTTTGTATTTAAATGTACTTATTTGCCATTTTACTTTTTCAYACAATATTGTCTCTTTGATTCTTCTTATGAA----------------------------------------
>AB0257-C
TTGTGCATCGCTTGAAAGAAGGTAGAAGAGGAGAAGAGATGGCAAAGAGGAATAGCACGAAGAGGATGGTAAGGGGAAGATGAGATTGCGTACAGGGTGGCTCGTTTAAAAAAAGGTTT-----TTGTWATTTTGACAAATTTAATCTGAGTGAAAATWTGCATTCAAATTMAYGTWAAWGGTTWAAAGAAAWAKAAAAATTATATTTTTATAYTACTCAAATTGATKTTTATTTAAAAAATAACWTATTGCWAATAATGAATGAAATTRCATKTASTTTTTCTCGCCTGTTGCATGCGTGGTGCATGGTGCATCTTTTTACCCCTTTCGWCTYTTCCYCTCKCGYC--------CTCTCTCTCACGCTAAACRTTYGTTATATACGACTGCARCACATAACAAGCGCTCGAATAGTTTTATGTGCGTTATCTCCTGTACACGTTCTTCCGTTTTGCTCTCMTTCTATCTCTYTTWYGCTCTCTTTCCCCA----TCTCTCTCGCTCTTTAAAGCACCTCGTGARCATGCACTTCTCTGGTTGCTCCGTTATTGTTGCGACCTTTTGTGCGTAGGATTWTGTGTATGAGTGTTKTTGTTTT-TKTTTTTWACWCGTTTGTTCATTTTCTTCCTGTCCCTCATCCGGTTGCAGCGCGGCAGCATCCAGCACGGGTGTCTGRGATCCCATCGTTTGACGTTTGCGTTCGCGATCGTCGGGCGCGATCGTCGTCCGTTCGCGCGAGGCGTACACTTGCGTTCCTCCCGGTAGTGGTAGCAGTGTGGCAATTTATAAAATGAGATAAAACGTGTTCTCTGTCGCATCGGTCCAGCGTTTGCCGTCTCGTCGACGTTTTGCGGAACCGTCATTTGTTSSTGGTAGTTATGTGTTAGTTYTTCGTTTTGCGGAATTTATCGTTTAGTGGAAAATTTATGAGATGGTTTGAGGTTGTTTTGTTTTGTGTTTGCTTSAGTATGTAAATAATAACWTTTGAAAACAAAAAAMACTGTTTTTWCACATTCWAAT--TTATTTATTAYTTTATTTTATAKAWTTTTTGAGCCTACTKGYAATATTTRCTTTTRAATTATGWAYATTTATTTGAATTTARTAAAATTCATATAAAATACTACTTACGCAAAGTTATATGTTTTGTATTTMAATGTACTTATTTGCCATTTTACKTTTTYATACAATATTGTCTCTKTGATTCTTCTTATGAA----------------------------------------
>AY0007-C
TTGTGCATCGCTTGAAAGAAGGTAGAAGAGGAGAAGAGATGGYAAAGAGGAATAGCACGAAGAGGAYGGTAAGGGGAAGATGAGATTGCGTACAGGGTGGCTCGTTYAAAAAARGKTTT-----TTGTWATTTTGACAAATTTAATCTGAGTGAAAATTTGCATTCAAATTAAYGTWAATGGTKTAAAGAAAWATAWAAATTATATTTTTATATTACTCAAATTGATKTTTATTYAAAAAATAACWTATTGCWAATAATGAATGAAATTGCATGTASTTTTTCTCGCCTGTTGCATGYGTGGTGCATGGTGCATCTTTTTACCCCTTTCGWCTYTTCCYCTCTCKYS--------CTCTCTCTCACGCTAAACRTTYGTTATATACGACTGCARCACATAACAAGCGCTCGAATAGTTTTATGTGCGTTATCTCCTGTACACGTTCTTCCGTTTTGCTCTCATTCTATCTCTCTTATGCTCTCTTTCCCCA----TCTCYCTCGCTCTTTAAAGCACCTCGTGAGCATGCACTTCTCTGGTTGCTCCGTTATTGTTGCGACCTTTTGTGCGTAGGATTTTGTGTATGAGTGTTKTTGTTTT-TTTTTTTWACWCGTTTGTTCATTTTCTTCCTGTCCCTCATCCGGTTGCAGCGCGGCAGCATCCAGCACGGGTGTCTGAGATCCCATCGTTTGACGTTTGCGTTCGCGATCGTCGGGCGCGATCGTCGTCCGTTCGCGCGAGGCGTACACTTGCGTTCCTSCCGGTAGTGGTAGCAGTGTGGCAATTTATAAAATGAGATAAAACGTGTTCTCTGTCGCATCGGTCCAGCGTTTGCYGTCTCGTCGMCGTTTTGCGGAACCGTCATTTGTTGCTGGTAGTTATGTGTTAGTTYTTCGTTTTGCGGAATTTATCGTTTAGTGGAAAATTTATGAGATGGTTTGAGGTTGTTTTGTTTTGTGTTTGCTTGAGTATGTAAATAATAACATTTGAAAACAAAAAAMACTGTTTTTWCACATTCWAAT--TTATTTATTAYTTTATTTTATAKAWTTTTTGAGCCTACTKGYAATATTTRCTTTTRAATTATGWAYATTTATTTGAATTTARTAAAATTCATATAAAATACTACTTACGCAAAGTTATATGTTTTKTATTTMAATGTACTTATTTGCCATTTTACKTTTTYAWACAATATTRTCTCTKTGATTCTTCTTATGAA----------------------------------------
>AJ0093-C
TTGTGCATCGCTTGAAAGAAGGTAGAAGAGGAGAAGAGATGGCAAAGAGGAATAGCACGAAGAGGATGGTAAGGGGAAGATGAGATTGCGTACAGGGTGGCTCGTTTAAAAAAAGGTTT-----TTGTAATTTTGACAWAKTTAATCTGAGTGAAAATKTGCATTMAAATTAAYGTWAAWGGTTWARAGAAAWAKAAAAATTATATTWTTATRTTACTCAAATTGATKTTTATTTAAAAAATAACWTATTGCWAATAATGAATGAAATTGCATGTASTTTTTCTCGCCTGTTGCATGCGTGGTGCATGGTGCATCTTTTTACCCCTTTCGTCTTTTCCYCTCTCGYC--------CTCTCTCTCACGCTAAACATTYGTTATATACGACTGCARCACATAACAAGCGCTCGAATAGTTTTATGTGCGTTATCTCCTGTACACGTTCTTCCGTTTTGCTCTCCTTCTATCTCTCTTTCGCTCTCTTTCCCCA----TCTCTCTCGCTCTTTAAAGCACCYCGTGWGCATGCACTTCTCTGGTTGCTCYGTTATTGTTGCGACCTTTTGTGCGTAGGATTTTGTGTATGAGTGTTGTTGTTTT-WTTTTTTTACACGTTTGTTCATTTTCTTCCTGTCCCTCATCCGGTTGCAGCGCGSCAGCATYCAGCACGGGTGYCWGRGATCCCATCGTTTGACGTTTGCGTTCGCGATCGTCGGGCGCGATCGTCGTCCGTTCGCGCGAGGCGTACACTTGCGTTCCWCCCGGTAGTGGTAGCAGTGTGGCAATTTATAAAATGAGATAAAACGTGTTCTCTGTCGCATCGGTCCAGCGTTTGCCGTCTCGTCGCCGTTTTGCGGAACCRTCATTTGTTCSTGGTAGTTATGTGTTAGTTCTTCGTTTTGCGGAATTTATCGTTTAGTGGAAAATTTATGARATGGTTTGAGSTTGTTTWGTTTTGTGTTTGCTTGAGTATGTAAATAATAACATTTGRAAACAAAAAAAACTGTKTTTACACATTCAAAT--TTATTTATTAYTTTATTTTATAKAWTTTTTGAGYCTACTGGYAATATTTGCTTTTRAATTATGYACATTTATTTRAATTTAATAAAATTCWTATAAAATACTACTTACGCAAWGTTAWATGTTTTGTATTTAAATGTACTTATTKRCCATTTTWCTTTKTYATACAATATTGTCTCTTTGATTCTTCTTATGAA----------------------------------------
>AJ0023-C
TTGTGCATCGCTTGAAAGAAGGTAGAAGAGGAGAAGAGATGGCAAAGAGGAATAGCACGAAGAGGATGGTAAGGGGAAGATGAGATTGCGTACAGGGTGGCTCGTTTAAAAAAAGGTTT-----TTSTAATTTTGWCRWAGTTAATCTGAGTGAAAATTTGCATTMAAATYAAYGTWAAWGGTTWAAAGAAAWAKAAAAATTATATTWTTATRTTACTCAAATTGATKWTTATTTAAAAAATAAYWTATTGCWAATAATGAATGAAATTGCATGTACTTTTTCTCGCCTGTTGCATGCGTGGTGCATGGTGCATCTTTTTACCCCTTTYGTCTTTTCCCCTMTCGCY--------CTCTCTCTCAYGCTAAACGTTYGTTATATACGACTGCAACACATAACAAGCGCTCGAATAGTTTTATGTGCGTTATCTCCTGTACACGTTCTTCCGTTTTGCTCTCMTTCTATCTCTCTTWYGCTCTCTTTCCCCA----TCTCTCTCGCTCTTTAAAGCACCYCGTGAGCATGCACTTCTCTGGTTGCTCCGTTATTGTTGCGACCTTTTGTGCGTAGGATTTTGTGTATGAGTGTTGTTGTTTT-TTTTTTTTACACGTTTGTTCATTTTCTTCCTGTCCCTCATCCGGTTGCAGCGCGCCAGCATTCAGCACGGGTGCCAGGGATCCCATCGTTTGACGTTTGCGTTCGCGATCGTCGGGCGCGATCGTCGTCCGTTCGCGCGAGGCGTACACTTGCGTTCCTCCCGGTAGTGGTAGCAGTGTGGCAATTTATAAAATGAGATAAAACGTGTTCTCTGTCGCATCGGTCCAGCGTTTGCCGTCWCGTYGCCGTTTTGCGGAACCRTCATTTGTTCSTGGTAGTTATGTGTTAGTTCTTCGTTTTGCGGAATTTATCGTTTAGTGGAAAATTTATGAGATGGTTTGAGGTTGTTTTGTTTTGTGTTTGCTTSAGTATGTAAATAATAACWTTTGAAAACAAAAAAARCTGTTTTTACACATTCAAAT--TTATTTATTAYTTTATTTTRTAKAWRTTTTGAGCCTACTGGYAATATTTRCTTTTGAATTATGSAYMTTTATTTGAATTTAATAAAATTCATATAAAATAMTACTTACGCAAAGTTATATRTTTTGTATTWAAATGTACTTATTTGCCATTTTACTTTTTCATRCAATATTGYCYCTTTGATTCTTCTTATGAA----------------------------------------
>AB0092-C
YTGTGCATCGCTTGAAAGAAGGTAGAAGAGGAGAAGAGATGGCAAAGAGGAATAGCACGAAGAGGAYGGTAAGGGGAAGATGAGATTGYGTACAGGGTGGCTCGTTTAAAAAAAGGTTT-----TTGTAATTTTGWCRAAKTTAATCTGAGTGAAAATTTGCATTMAAATTAAYGTWAAWGGTTWAAAGAAAWAKAAAAATTATATTWTYATRTTACTMAAATTGATTATTATTTAAAAAATAACWTATTGCAAATAATGAATGAAATTRCATKTASTTTTTCTCGCCTGTTGCATGCGTGRTGCATGGTGCATCTTTTTACCCCTTTCGWCTYTTCCYCTCTCGYC--------CTCTCTCTMACGCTAAACRTTYGTTATATACGACTGCARCACATAACAAGCGCTCGAATAGTTTTATGTGCGTTATCTCCTGTACACGTTCTTCCGTTTTGCTCTCMTTCTATCTCTCTTWYGCTCTCTTTCCCCA----TCTCTCTCGCTCTTTMAAGCACCCCGTGAGCATGCACTTCTCTGGTTGCTCCGTTATTGTTGCGACCTTTTGTGCGTAGGATTTTGTGTATGAGTGTTGTTKTTTT-TTTTTTTTACACGTTTGTTCATTTTCTTCCTGTCCCTCATCCGGTTGCAGCGCGSCAGCATCCAGCACGGGTGYCWGRGATCCCATCGTTTGACGTTTGCGTTCGCGATCGTCGGGCGCGATCGTCGTYCGTTCGCGCGAGGCGTACACTTGCGTTCCTCCCGGTAGTGGTAGCAGTGTGGCAATTTATAAAATGAGATAAAACGTGTTCTCTGTCGCATCGGTCCAGCGTTTGCCGTCTCGTCGCCGTTTTGCGGAACCRTCATTTGTTYCTGGTAGTTATGTGTTAGTTCTTCGTTTTGCGGAATTTATCGTTTAGTGGAAAATTTATGAGATGGTTTGAGGTTGTTTTGTTTTGTGTTTGCTTSAGTATGTAAATAATAACATTTGAAAACAAAAAAAACTGTTTTTACAYATTCAAAT--TTATTTATTAYTTTATTTTATAKAATTTTTGAGCCTACTGGTAATATTTGCTTTTRAAYTATGKACATTTATWTRAATTYAATAAAATTCATATAAAATACTACTTACGCAAAGTTATATGTTTTGKATTYAAATGTACTTATTTRCCATTTTACTTTTTCATACAATATTGTCTCTTTGATTCTTCTTATGAA----------------------------------------
>AB0224-C
YTGTGCATCGCTTGAAAGAAGGTAGAAGAGGAGAAGAGATGGCAAAGAGGAATAGCACGAAGAGGAYGGTAAGGGGAAGATGAGATTGYGTACAGGGTGGCTCGTTTAAAAAAAGGTTT-----TTGTAATTTTGACAWAKTTAATCTGAGTGAAAATTTGCATTMAAATTAAMGTWAAWGGTTWARAGAAAWAGAAAAATTATATTWTYATRTTACTMAAATTGATTTTTATTTAAAAAATAACWTATTGCAAATAATGAATGAAATTGCATGTAGTTTTTCTCGCCTGTTGCATGCGTGGTGCATGGTGCATCTTTTTACCCCTTTCGWCTYTTCCYCTCTCGYC--------CTCTCTCTCACGCTAAACRTTYGTTATATACGACTGCARCACATAACAAGCGCTCGAATAGTTTTATGTGCGTTATCTCCTGTACACGTTCTTCCGTTTTGCTCTCCTTCTATCTCTCTTTCGCTCTCTTTCCCCA----TCTCTCTCGCTCTTTMAAGCACCCCGTGAGCATGCACTTCTCTGGTTGCTCCGTTATTGTTGCGACCTTTTGTGCGTAGGATTTTGTGTATGAGTGTTGTTGTTTT-TTTTTTTTACACGTTTGTTCATTTTCTTCCTGTCCCTCATCCGGTTGCAGCGCGCCAGCATYCAGCACGGGTGYCWGRGATCCCATCGTTTGACGTTTGCGTTCGCGATCGTCGGGCGCGATCGTCGTYCGTTCGCGCGAGGCGTACACTTGCGTTCCTCCCGGTAGTGGTAGCAGTGTGGCAATTTATAAAATGAGATAAAACGTGTTCTCTGTCRCATCGGTCCAGCGTTTGCCGTCTCGTCGCCGTTTTGCGGAACCGTCATTTGTTYSTGGTAGTTATGTGTTAGTTCTTCGTTTTGCGGAATTTATCGTTTAGTGGAAAATTTATGAGATGGTTTGAGGTTGTTTTGTTTTGTGTTTGCTTCAGTATGTAAATAATAACWTTTGAAAACAAAAAAAACTGTTTTTACAYATTCAAAT--TTATTTATTACTTTATTTTATAGAATTTTTGAGCCTACTGGTAATATTTGCTTTTGAAYTATGSAYATTTATWTRAATTYAATAAAATTCATATAAAATACTACTTACGCAAAGTTATATRTTTTGKATTCAAATGTACTTATTTRCCATTTTACTTTTTCATACAATATTGTCTCTTTGATTCTTCTTATGAA----------------------------------------
>AY0033-C
YTGTGCATCGCTTGAAAGAAGGTAGAASARGAGAAGAGATGGCAAAGAGGAATAGCACGAAGAGGAYGGTAAGGGGAAGATGAGATTGYGTACAGGGTGGCTCGTTTAAAAAAAGGTTT-----TTGTAATTTTGWCRAAKTTAATCTGAGTGAAAATTTGCATTCAAATTMAYGTWAAWGGTTAARAGAAAWAKAAAAATTATATTWTYATRTTACTMAAATTGATTTTTATTTAAAAAATAACWTATTGCWAATAATGAATGAAATTGCATGTASTTTTTCTCGCCTGTTGCATGCGTGGTGCATGGTGCATCTTTTTACCCCTTTCGWCTYTTCCYCTCTCGYC--------CTCTCTCTCACGCTAAACATTYGTTATATACGACTGCARCACATAACAAGCGCTCGAATAGTTTTATGTGCGTTATCTCCTGTACACGTTCTTCCGTTTTGCTCTCCTTCTATCTCTCTTTCGCTCTCTTTCCCCA----TCTCTCTCGCTCTTTMAAGCACCYCGTGAGCATGCACTTCTCTGGTTGCTCCGTTATTGTTGCGACCTTTTGTGCGTAGGATTTTGTGTATGAGTGTTGTTGTTTT-TTTTTTTTACACGTTTGTTCATTTTCTTCCTGTCCCTCATCCGGTTGCAGCGCGSCAGCATCCAGCACGGGTGYCWGRGATCCCATCGTTTGACGTTTGCGTTCGCGATCGTCGGGCGCGATCGTCGTYCGTTCGCGCGAGGCGTACACTTGCGTTCCTCCCGGTAGTGGTAGCAGTGTGGCAATTTATAAAATGAGATAAAACGTGTTCTCTGTCGCATCGGTCCAGCGTTTGCCGTCTCGTCGMCGTTTTGCGGAACCGTCATTTGTTKCTGGTAGTTATGTGTTAGTTCTTCGTTTTGCGGAATTTATCGTTTAGTGGAAAATTTATGAGATGGTTTGAGGTTGTTTTGTTTTGTGTTTGCTTSAGTATGTAAATAATAACATTTGAAAACAAAAAAMACTGTTTTTWCAYATTCWAAT--TTATTTATTACTTTATTTTATAGAWWTTTTGAGCCTACTKGYAATATTTRCTTTTGAAYTATGRAYATTTATWTRAATTYARTAAAATTCATATAAAATACTACTTACGCAAAGTTATATGTTTTGKATTYMAATGTACTTATTTRCCATTTTACKTTTTYATACAATATTGTCTCTTTGATTCTTCTTATGAA----------------------------------------
>AB0184-C
TTGTGCATCGCTTGAAAGAAGGTAGAASARGAGAAGAGATGGCAAAGAGGAATAGCACGAAGAGGAYGGTAAGGGGAAGATGAGATTGCGTACAGGGTGGCTCGTTTAWWAAAAGGTTT-----TTGTAATTTTGWCRAAKTTAATCTGAGTGAAAATTTGCATTCAAATTMAYGTWAAWGGTTWARAGAAAWAKAAAAATTATATTWTYATRTTACTMAAATTGATTTTTATTTAAAAAATAACWTATTGCWAATAATGAATGAAATTGCATGTASTTTTTCTCGCCTGTTRCATGCGTGGTGCATGGTGCATCTTTTTACCCCTTTCGWCTYTTCCYCTCTCGYC--------CTCTYWCTMACGCTAAACATTYGTTATATACGACTGCAACACATAACAAGCGCTCGAATAGTTTTATGTGCGTTATCTCCTGTACACGTTCTTCCGTTTTGCTCTCMTTCTATCTCTCTTWYGCTCTCTTTCCCCA----TCTCTCTCGCTCTTTAAAGCACCTCGTGAGCATGCACTTCTCTGGTTGCTCCGTTATTGTTGCGACCTTTTGTGCGTAGGATTTTGTGTATGAGTGTTGTTGTTTT-TTTTTTTTACACGTTTGTTCATTTTCTTCCTGTCCCTCATCCGGTTGCAGCGCGSCAGCATYCAGCACGGGTGYCWGRGATCCCATCGTTTGACGTTTGCGTTCGCGATCGTCGGGCGCGATCGTCGTCCGTTCGCGCGAGGCGTACACTTGCGTTCCTCCCGGTAGTGGTAGCAGTGTGGCAATTTATAAAATGAGATAAAACGTGTTCTCTGTCGCATCGGTCCAGCGTTTGCCGTCTCGTCGMCGTTTTGCGGAACCGTCATTTGTTSSTGGTAGTTATGTGTTAGTTCTTCGTTTTGCGGAATTTATCGTTTAGTGGAAAATTTATGAGATGGTTTGAGGTTGTTTTGTTTTGTGTTTGCTTGAGTATGTAAATAATAACATTTGAAAACAAAAAAMACTGTTTTTWCACATTCWAAT--TTATTTATTAYTTTATTTTATAKAWTTTTTGAGCCTACTKGYAATATTTRCTTTWGAATTATGAAYMTTTATTTGAATTTARTAAAAYTCATATAAAATACTACTTACGCAAAGTTATATGTTTTGTATTTMAATGTACTTATTTRCCATTTTACKTTTTYATACAATATTGTCTCTKTGATTCTTCTTATGAA----------------------------------------
>AY0034-C
TTGTGCATCGCTTGAAAGAAGGTAGAASARGAGAAGAGATGGCAAAGAGGAATAGCACGAAGAGGAYGGTAAGGGGAAGATGAGATTGCGTACAGGGTGGCTCGTTTAAAAAAAGGTTT-----TTGTAATTTTGWCRWAGTTAAYCTGAGTGAAAATTTSCATTCAAATTMAYGTWAAWGGTTWARAGAAAWAKAAAAATTATATTWTTATRTTACTCAAATTGATKTTTATTTAAAAAATAACWTATTGCWAATAATGAATGAAATTGCATGTASTTTTTCTCGCCTGTTGCATGCGTGGTGCATGGTGCATCTTTTTACCCCTTTCGTCTTTTCCCCTMTCGCC--------CTCTCTCTCAYGCTAAACRTTTGTTATATACGACTGCAACACATAACAAGCGCTCGAATAGTTTTATGTGCGTTATCTCCTGTACACGTTCTTCCGTTTTGCTCTCMTTCTATCTCTCTTWYGCTCTCTTTCCCCA----TCTCTCTCGCTCTTTAAAGCACCTCGTGAGCATGCACTTCTCTGGTTGCTCCGTTATTGTTGCGACCTTTTGTGCGTAGGATTTTGTGTATGAGTGTTGTTGTTTT-TTTTTTTTACACGTTTGTTCATTTTCTTCCTGTCCCTCATCCGGTTGCAGCGCGSCAGCATYCAGCACGGGTGYCWGRGATCCCATCGTTTGACGTTTGCGTTCGCGATCGTCGGGCGCGATCGTCGTCCGTTCGCGCGAGGCGTACACTTGCGTTCCTCCCGGTAGTGGTAGCAGTGTGGCAATTTATAAAATGAGATAAAACGTGTTCTCTGTCGCATCGGTCCAGCGTTTGCCGTCTCGTCGACGTTTTGCRGAACCGTCATTTGTTGCTGGTAGTTATGTGTTAGTTCTTCGTTTTGCGGAATTTATCGTTTAGTGGAAAATTTATGAGATGGTTTGAGGTTGTTTTGTTTTGTGTTTGCTTGAGTATGTAAATAATAACATTTGAAAACAAAAAAMACTGTTTTTWCACATTCWAAT--TTATTTATTAYTTTATTTTATAKAWTTTTTGAGCCTACTKGYAATATTTRCTTTTRAATTATGWAYATTTATTTGAATTTARTAAAATTCWTATAAAATACTACTTACGCAAAGTTATATGTTTTGTATTTMAATGTACTTAYTTGCCATTTTACKTTTTYATACAATATTGTCTCTKTGATTCTTCTTATGAA----------------------------------------
>AY0042-C
TTGTGCATCGCTTGAAAGAAGGTAGAAGAGGAGAAGAGATRGCAAAGAGGAATAGCACGAAGAGGATGGTAAGGGGAAGATGAGATTGYGTACAGGGTGGCTCGTTTAAAAAAAGGTTT-----TTGTWATTTTGACAAATTTAATCTGAGTGAAAATTTGCATTCAAATTAACGTTAATGGTTTAAAGAAATATAAAAATTATATTTTTATGTTACTCAAATTGATTTTTATTTAAAAAATAACATATTGCTAATAATGAATGAAATTGCRTGTACTTTTTCTCGCCTGTTGCATGCGTGRTGCATGGTGCATCTTTTTACCCCTTTCGWCTYTTCCYCTCTCSYY--------CTCTCTCTCACGCTAAACRTTCGTTATATACGACTGCAGCACATAACAAGCGCTCGAATAGTTTTATGTGCGTTATCTCCTGTACACGTTCTTCCGTTTTGCTCTCMTTCTATCTCTCTTWYGCTCTCTTTCCCCA----TCTCTCTCGCTCTTTAAAGCACCYCGTGAGCATGCACTTCTCTGGTTGCTCCGTTATTGTTGCGACCTTTTGTGCGTAGGATTTTGTGTATGAGTGTTKTTGTTTT-TTTTTTTWACWCGTTTGTTCATTTTCTTCCTGTCCCTCATCCGGTTGCAGCGCGSCAGCATYCAGCACGGGTGYCWGRGATCCCATCGTTTGACGTTWGCGTTCGCGATCGTCGGGCGCGATCGTCGTCCGTTCGCGCGAGGCGTACACTTGCGTTCCTCCCGGTAGTGGTAGCAGTGTGGCAATTTATAAAATGAGATAAAACGTGTTCTCTGTCGCATCGGTCCAGCGTTTGCCGTCTCKTCGCCGTTTTGCGGAACCRTCATTTGTTSCTGGTAGTTATGTGTTAGTTCTTCGTTTTGCGGAATTTATCGTTTAGTTGAAAATTTATGAGATGGTTTGAGGTTGTTTTGTTTTGTGTTTGCTTGAGTATGTAAATAATAACATTTGAAAACAAAAAAAACTGTTTTTACACATTCAAAT--TTATTTATTACTTTATTTTGTAGAAATTTTGAGCCTAYTGGYAATATTTGCTTTTGAATTATGGACCTTTATTTGAATTTAATAAAATTCATATAAAATACTGATTACGCAAAGTTATATGTTTTGTATTTAAATGTACTTATTTRCCATTTTACTTTTTCATACAATATTGTCTCTTTRATTCTTCTTATGAA----------------------------------------
>AJ0095-C
TTGTGCATCGCTTGAAAGAAGGTAGAAGAGGAGAAGAGATGGCAAAGAGGAATAGCACGAAGAGGATGGTAAGGGGAAGATGAGATTGCGTACAGGGTGGCTCGTTTAAAAAAAGGTTT-----TTGTWATTTTGWCRAAKTTAATCTGAGTGAAAATTTGCATTMAAATTAAYGTWAAWGGTTWAAAGAAAWAKAAAAATTATATTWTTATRTTACTCAAATTGATKWTTATTTAAAAAATAACWTATTGCWAATAATGAATGAAATTRCATKTASTTTTTCTCGCCTGTTGCATGCGTGRTGCATGGTGCATCTTTTTACCCCTTTCGTCTTTTCSCCTCTCSCY--------CTCTCTCTCACGCTAAACGTTTGTTATATACGACTGCARCACATAACAAGCGCTCGAATAGTTTTATGTGCGTTATCTCCTGTACACGTTCTTCCGTTTTGCTCTCCTTCTATCTCTCTTTCGCTCTCTTTCCCCA----TCTCTCTCGCTCTTTAAAGCACCYCGTGAGCATGCACTTCTCTGGTTGCTCCGTTATTGTTGCGACCTTTTGTGCGTAGGATTWTGTGTATGAGTGTTGTTGTTTT-WTTTTTTTACACGTTTGTTCATTTTCTTCCTGTCCCTCATCCGGTTGCAGCGCGSCAGCATYCAGCAYGGGTGYCWGGGATCCCATCGTTTGACGTTTGCGTTCGCGATCGTCGGGCGCGATCGTCGTCCGTTCGCGCGAGGCGTACACTTGCGTTCCTCCCGGTAGTGSTAGCAGTGTGGCAATTTATAAAATGAGATAAAACGTGTTCTCTGTCGCATCGGTCCAGCGTTTGCCGTCTCGTCGCCGTTTTGCGGAACCRTCATTTGTTSCTGGTAGTTATGTGTTAGTTCTTCGTTTTGCGGAATTTATCGTTTAGTKGAAAATTTATGAGATGGTTTGAGGTTGTTTTGTTTTGTGYTTGCTTGAGTATGTAAATAATAACATTTGAAAACAAAAAAAACTGTTTTTACAYATTCAAAT--TTATTTATTACTTTATTTTRTAKAAWTTTTGAGCCYACTGGTAATATYTGCTTTTRAATTATGKACMTTTATTTGAAWTTAATAAAATTCATATAAAATACTRMTTAYGCAAAGTTATATGTTTTGTATTYAAATGTACTTATTTGCCATTTTACTTTTTCATACAAWATTGTCTCTTTRATTCTTCTTATGAA----------------------------------------
>AB0222-C
TTGTGCATCGCTTGAAAGAAGGTAGAAGAGGAGAAGAGATGGCAAAGAGGAATAGCACGAAGAGGAYGGTAAGGGGAAGATGAGATTGYGTACAGGGTGGCTCGTTTAAAAAAAGGTTT-----TTGTAATTTTGACAWAKTTAATCTGAGTGAAAATTTGCATTMAAATTAAYGTWAAWGGTTWAAAGAAAWAKAAAAATTATATTWTYATRTTACTMAAATTGATTWTTATTTAAAAAATAACWTATTGCWAATAATGAATGAAATTGCATKTRSTTTTTCTCGCCTGTTGCATGCGTGRTGCATGGTGCATCWTTTTACCCCTTTCGWCTYTTCCYCTCTCGYC--------CTCTCTCTCACGCTAAACRTTCGTTATATACGACTGCARCACATAACAAGCGCTCGAATAGTTTTATGTGCGTTATCTCCTGTACACGTTCTTCCGTTTTGCTCTCCTTCTATCTCTCTTTCGCTCTCTTTCCCCA----TCTCTCTCGCTCTTTMAAGCACCCCGTGAGCATGCACTTCTCTGGTTGCTCCGTTATTGTTGCGACCTTTTGTGCGTAGGATTTTGTGTATGAGTGTTGTTKTTTT-TTTTTTTTACACGTTTGTTCATTTTCKTCCTGTCCCTCATCCGGTTGCAGCGCGCCAGCATTCAGCACGGGTGYCWGRGATCCCATCGTTTGACGTTTGCGTTCGCGATCGTCGGGCGCGATCGTCGTCCGTTCGCGCGAGGCGTACACTTGCGTTCCTCCCGGTAGTGGTAGCAGTGTGGCAATTTATAAAATGAGATAAAACGTGTTCTCTGTCGCATCGGTCCAGCGTTTGCCGTCTCGTCGCCGTTTTGCGGAACCRTCATTTGTTGCTGGTAGTTATGTGTTAGTTCTTCGTTTTGCGGAATTTATCGTTTAGTKGAAAATTTATGAGATGGTTTGAGGTTGTTTTGTTTTGTGTTTGCTTGAGTATGTAAATAATAACWTTTGAAAACAAAAAAARCTGTTTTTACACATTCAAAT--TTATTTAYTAYTTTATTTTRTAGAWRTTTTGAGCCTACTGGYAATATTTGCTTTTGAATTATGSAYMTTTATTTGAATTTAATAAAATTCATATAAAATAMTRMTTACGCAAAGTTWTATRTTTTGTATTWAAATGTACTTATTTGCCATTTTACTTTTTCATACAATATTGTCTCTTTAATTCTTCTTATGAA----------------------------------------
>AY0065-C
TTGTGCATCGCTTGAAAGAAGGTAGAAGAGGAGAAGAGATRGCAAAGAGGAATAGCACGAAGAGGAYGGTAAGGGGAAGATGAGATTGYGTACAGGGTGGCTCGTTTAAAAAAAGGTTT-----TTGTAATTTTGWCRAAKTTAATCTGAGTGAAAATTTGCATTMAAATYAAYGTWAAWSGTTWAAAGAAAWAKAAAAATTATATTWTYATRTTACTMAAATTGATTWTTATTTAAAAAATAACWTATTGCWAATAATGAATGAAATTGCATKTASTTTTTCTCGCCTGTTGCATGCGTGRTGCATGGTGCATCTTTTTACCCCTTTCGWCTYTTCCYCTCTCGYC--------CTCTCTCTMACGCTAAACRTTCGTTATATACGACTGCARCACATAACAAGCGCTCGAATAGTTTTATGTGCGTTATCTCCTGTACACGTTCTTCCGTTTTGCTCTCCTTCTATCTCTCTTTCGCTCTCTTTCCCCA----TCTCTCTCGCTCTTTAAAGCACCCCGTGAGCATGCACTTCTCTGGTTGCTCCGTTATTGTTGCGACCTTTTGTGCGTAGGATTTTGTGTATGAGTGTTGTTGTTTT-TTTTTTTTACACGTTTGTTCATTTTCTTCCTGTCCCTCATCCGGTTGCAGCGCGCCAGCATTCAGCACGGGTGYCWGRGATCCCATCGTTTGACGTTTGCGTTCGCGATCGTCGGGCGCGATCGTCGTCCGTTCGCGCGAGGCGTACACTTGCGTTCCTCCCGGTAGTGGTAGCAGTGTGGCAATTTATAAAATGAGATAAAACGTGTTCTCTGTCGCATCGGTCCAGCGTTTGCCGTCTCGTCGCCGTTTTGCGGAACCRTCATTTGTTSCTGGTAGTTATGTGTTAGTTCTTCGTTTTGCGGAATTTATCGTTTAGTKGAAAATTTATGAGATGGTTTGAGGTTGTTTTGTTTTGTGTTTGCTTSAGTATGTAAATAATAACWTTTGAAAACAAAAAAARCTGTTTTTACACATTCAAAT--TTATTTATTAYTTTATTTTRTAGAWRTTTTGAGCCTAYTGGYAATATTTRCTTTTGAATTATGGACCTTTATTTGAATTTAATAAAATTCATATAAAATACTGATTACGCAAAGTTATATGTTTTGTATTTAAATGTACTTATTTACCATTTTACTTTTTCATACAATATTGTCTCTTTGATTCTTCTTATKAA----------------------------------------
>AA0053-C
TTGTGCATCGCTTGAAAGAAGGTAGAAGAGGAGAAGAGATGGCAAAGAGGAATAGCACGAAGAGGAYGGTAAGGGGAAGATGAGATTGCGTACAGGGTGGCTCGTTTAAAAAAAGGTTT-----TTGTWATTTTGWCRAAKTTAATCTGAGTGAAAATTTGCATTMAAATYAAYGTWAAWGGTTWAMAGAAATATRAAAATTATATTTTTATATYACTCWAWTTGATKTTTATTTAAAAAATAACWTAYTGCWAATAATGAATGAAATTGCATGTAYTTTTTCTCGCCTGTTGCATGCRTGGTGCATGGTGCATCTTTTTACCCCTTTCGWCTYTTCCYCTCTCGYC--------CTCTCTCTCACGCTAAACRTTYGTTATATACGACTGCARCACATAACAAGCGCTCGAATAGTTTTATGTGCGTTATCTCCTGTACACGTTCTTCCGTTTTGCTCTCMTTCTATCTCTCTTWYGCTCTCTTTCCCCA----TCTCTCTCGCTCTTTAAAGCACCYCGTGAGCATGCACTTCTCTGGTTGCTCCGTTATTGTTGCGACCTTTTGTGCGTAGGATTTTGTGTATGAGTGTTKTTGTTTT-TKTTTTTWACWCGTTTGTTCATTTTCTTCCTGTCCCTCATCCGGTTGCAGCGCGGCAGCATCCAGCACGGGTGYCWGRGATCCCATCGTTTGACGTTWGCGTTCGCGATCGTCGGGCGCGATCGTCGTCCGTTCGCGCGAGGCGTACACTTGCGTTCCTCCCGGTAGTGGTAGCAGTGTGGCAATTTATAAAATGAGATAAAACGTGTTCTCTGTCGCATCGGTCCAGCGTTTGCCGTCTCKTCGCCGTTTTGCGGAACCRTCATTTGTTYCTGGTAGTTATGTGTTAGTTCTTCGTTTTGCGGAATTTATCGTTTAGTKGAAAATTTATGAGATGGTTTGAGGTTGTTTTGTTTTGTGTTTGCTTGAGTATGTAAATAATAACATTTGAAAACAAAAAAAACTGTTTTTACACATTCAAAT--TTATTTATTAYTTTATTTTRTAKAAWTTTTGAGCCTACTGGYAATATTTGCTTTTRAATTATGRACMTTTATTTGAATTTAATAAAATTCATATAAAATACTRMTTACGCAAAGTTATATGTTTTSTATTTAAATGTACTTATTTGCCATTTTACTTTTTCATACAATATTGYCTCTTTRATYCTTCTTATGAA----------------------------------------
>AY0029-C
TTGTGCATCGCTTGAAAGAAGGTAGAAGAGGAGAAGAGATGGCAAAGAGGAATAGCACGAAGAGGATGGTAAGGGGAAGATGAGATTGCGTACAGGGTGGCTCGTTTAAAAAAAGGTTT-----TTGTWATTTTGACAAAKTTAATCTGAGTGAAAATTTGCATTYAAATTAACGTTAATGGTTTAAAGAAAWATAAAAATTATATTTTTATATTACTCAAATTGATKTTTATTTARAAAATAACWTATTGCWAATAATGAATRAAATTRCATKTASTTTTTCTCGCCTGTTGCATGCGTGGTGCATGGTGCATCTTTTTACCCCTTTCGTCTTTTTCCCTCTCGCC--------CTCTCTCTCACGCTAAACGTTTGTCATATACGAYTGCARCACATAACAAGCGCTCGAATAGTTTTATGTGCGTTATCTCCTGTACACGTTCTTCCGTTTTGCTCTCMTTCTATCTCTCTTWYGCTCTCTTTCCCCA----TCTCTCTCGCTCTTTAAAGCACCTCGTGAGCATGCACTTCTCTGGTTGCTCCGTTATTGTTGCGACCTTTTGTGCGTAGGATTTTGTGTATGAGTGTTKTTGTTTT-TTTTTTTTACWCGTTTGTTCATTTTCTTCCTGTCCCTCATCCGGTTGCAGCGCGSCAGCATYCAGCACGGGTGYCWGRGATCCCATCGTTTGACGTTWGCGTTCGCGATCGTCGGGCGCGATCGTCGTCCGTTCGCGCGAGGCGTACACTTGCGTTCCTCCCGGTAGTGGTAGCAGTGTGGCAATTTATAAAATGAGATAAAACGTGTTCTCTGTCGCATCGGTCCAGCGTTTGCCGTCTCKTCGCCGTTTTGCGGAACCRTCATTTGTTYCTGGTAGTKATGTGTTAGTTCTTCGTTTTGCGGAATTTATCGTTTAGTKGAAAATTTATGAGATGGTTTGAGGTTGTTTTGTTTTGTGTTTGCTTGAGTATGTAAATAATAACATTTGAAAACAAAAAAAACTGTTTTTACACATTCAAAT--TTATTTATTAYTTTATTTTRTAKAAWTTTTGAGCCTACTGGYAATATTTGCTTTTRAATTATGKACMTTTATTTGAATTTAATAAAAYTCATATAAAATACTRMTTACGCAAAGTTATATGTTTTGTATTTAAATGTACTTATTTGCCATTTTACTTTTTCATACAATATTGTCTCTTTAATTCTTCTTATGAA----------------------------------------
>AR0080-C
TTGTGCATCGCTTGAAAGAAGGTAGAAGAGGAGAAGAGATGGCAAAGAGGAATAGCACGAARAGGATGGTAAGGGGAAGATGAGATTGCGTACAGGGTGGCTCGTTTAAAAAAAGGTTT-----TTGTAATTTTGACATAGTTAATCTGAGTGAAAATTTGCATTCAAATTAACGTTAATGGTTTAAAGAAATATAAAAATTATATTTTTATATTACTCAAATTGATGTTTATTTAAAAAATAACATATTGCTAATAATGAATGAAATTGCATGTACTTTTTCTCGCCTGTTGCATGCGTGGTGCATGGTGCATCTTTTTACCCCTTTCGTCTTTTCCCCTATCGCC--------CTCTCTCTCATGCTAAACGTTTGTTATATACGACTGCAACACATAACAAGCGCTCGAATAGTTTTATGTGCGTTATCTCCTGTACACGTTCTTCCGTTTTGCTCTCATTCTATCTCTCTTATGCTCTCTTTCCCCA----TCTCTCTCGCTCTTTAAAGCACCTCGTGAGCATGCACTTCTCTGGTTGCTCCGTTATTGTTGCGACCTTTTGTGCGTAGGATTTTGTGTATGAGTGTTGTTGTTTT-TTTTTTTTACACGTTTGTTCATTTTCTTCCTGTCCCTCATCCGGTTGCAGCGCGCCAGCATTCAGCACGGGTGCCAGGGATCCCATCGTTTGACGTTTGCGTTCGCGATCGTCGGGCGCGATCGTCGTCCGTTCGCGCGAGGCGTACACTTGCGTTCCTCCCGGTAGTGGTAGCAGTGTGGCAATTTATAAAATGAGATAAAACGTGTTCTCTGTCGCATCGGTCCAGCGTTTGCCGTCTCGTCGCCGTTTTGCGGAACCGTCATTTGTTGCTGGTAGTTATGTGTTAGTTCTTCGTTTTGCGGAATTTATCGTTTAGTTGAAAATTTATGAGATGGTTTGAGGTTGTTTTGTTTTGTGTTTGCTTGAGTATGTAAATAATAACATTTGAAAACAAAAAAAACTGTTTTTACACATTCAAAT--TTATTTATTACTTTATTTTGTAGAAATTTTGAGCCTACTGGTAATATTTGCTTTTGAATTATGGACTTTTATTTGAATTTAATAAAATTCATATAAAACACTGATTACGCAAAGTTATATGTTTTGTATTTAAATGTACTTATTTGCCATTTTACTTTTTCATACAATATTGTCTCTTTAATTCTTCTTATGAA----------------------------------------
>AR0084-C
TTGTGCATCGCTTGAAAGAAGGTAGAAGAGGAGAAGAGATGGCAAAGAGGAATAGCACGAARAGGATGGTAAGGGGAAGATGAGATTGCGTACAGGGTGGCTCGTTTAAAAAAAGGTTT-----TTGTAATTTTGACATAGTTAATCTGAGTGAAAATTTGCATTMAAATTAAYGTWAAWGGTTWAAAGAAAWAKAAAAATTATATTWTTATRTTACTCAAATTGATRTTTATTTAAAAAATAACATATTGCTAATAATGAATGAAATTGCATGTACTTTTTCTCGCCTGTTGCATGCGTGGTGCATGGTGCATCTTTTTACCCCTTTCGTCTTTTCCCCTATCGCC--------CTCTCTCTCATGCTAAACGTTTGTTATATACGACTGCAACACATAACAAGCGCTCGAATAGTTTTATGTGCGTTATCTCCTGTACACGTTCTTCCGTTTTGCTCTCATTCTATCTCTCTTATGCTCTCTTTCCCCA----TCTCTCTCGCTCTTTAAAGCACCTCGTGAGCATGCACTTCTCTGGTTGCTCCGTTATTGTTGCGACCTTTTGTGCGTAGGATTTTGTGTATGAGTGTTGTTGTTTT-TTTTTTTTACACGTTTGTTCATTTTCTTCCTGTCCCTCATCCGGTTGCAGCGCGCCAGCATTCAGCACGGGTGCCAGGGATCCCATCGTTTGACGTTTGCGTTCGCGATCGTCGGGCGCGATCGTCGTCCGTTCGCGCGAGGCGTACACTTGCGTTCCTCCCGGTAGTGGTAGCAGTGTGGCAATTTATAAAATGAGATAAAACGTGTTCTCTGTCGCATCGGTCCAGCGTTTGCCGTCTCGTCGCCGTTTTGCGGAACCGTCATTTGTTCGTGGTAGTTATGTGTTAGTTCTTCGTTTTGCGGAATTTATCGTTTAGTGGAAAATTTATGAGATGGTTTRAGGTTGTTTTGTTTTGTGTTTGCTTSAGTATGTAAATAATAACWTTTGAAAACAAAAAAAACTGTTTTTACACATTCAAAT--TTATTTATTATTTTATTTTATATAATTTTTGAGCCTACTGGTAATATTTGCTTTTRAATTATGKACMTTTATTTGAATTTAATAAAAYTCATATAAAATACTACTTACGCAAAGTTATATGTTTTGTATTTAAATGTACTTATTTGCCATTTTACTTTTTCATACAATATTGTCTCTTTGATTCTTCTTATGAA----------------------------------------
>AJ0158-C
YTGTGCATYGCTTGAAAGAAGGTARAAGAGGAGAAGAGATGGCAAAGAGGAATAGCACGAAGAGGATGGTAAGGGGAAGATGAGATTGCGTACAGGGTGGCTCGTTTAAAAAAAGGTTT-----TTGTAATTTTGACATAGTTAATCTGAGTGAAAATTTGCATTMAAATTAAYGTWAAWGGTTWAAAGAAAWAKAAAAATTATATTWTTATRTTACTCAAATTGATKWTTATTTAAAAAATAACWTATTGCWAATAATGAATGAAATTRCATKTASTTTTTCTCGCCTGTTGCATGCGTGRTGCATGGTGCATCTTTTTACCCCTTTCGTCTTTTCCCCTMTCGCC--------CTCTCTCTCAYGCTAAACGTTTGTTATATACGACTGCAACACATAACAAGCGCTCGAATAGTTTTATGTGCGTTATCTCCTGTACACGTTCTTCCGTTTTGCTCTCMTTCTATCTCTCTTWYGCTCTYTTTCCCCA----TCTCTCTCGCTCTTTAAAGCACCYCGTGAGCATGCACTTCYCTGGTTGCTCCGTTATTGTTGCGACCTTTTGTGCGTAGGATTTTGTGTATGASTGTTGTTGTTTT-TTTTTTTTACACGTTTGTTCATTTTCTTCCTGTCCCTCATCCGGTTGCWGCGCGGCAGCATCCAGCACGGGTGTCTGAGATCCCATCGTTTGACGTTTGCGTTCGCGATCGTCGGGCGCGATCGTCGTCCGTTCGCGCGAGGCGTACACTTGCGTTCCTCCCGGTAGTGGTAGCAGTGTGGCAATTTATAAAATGAGATAAAACGTGTTCTCTGTCGCATCGGTCCAGCGTTTGCCGTCTCGTCGMCGTTTTGCRGAACCGTCATTTGTTSSTGGTAGTTATGTGTTAGTTCTTCGTTTTGCGGAATTTATCGTTTAGTKGAAAATTTATGAGATGGTTTGAGGTTGTTTTGTTTTGTGTTTGCTTGAGTATGTAAATAATAACATTTGRAAACAAARAAAACTGTKTTTACACATTYMAAT--TTATTTATTACTTTATTTTRTAGAWWTTTTGAGYCTAYTGGYAATATTTGCTTTTGAATTATGSWCMTTTATTTRAATTTAATAAAATTCATATAAAATACTGATTACGCAAAGTTATATGTTTTGTATTTAAATGTACTTATTTGCCATTTTACTTTTTCATACAATATTGTCTCTTTAATTCTTCTTATGAA----------------------------------------
>AY0006-C
YTGTGCATCGCTTGAAAGAAGGTAGAAGAGGAGAAGAGATGGCAAAGAGGAATAGCACGAAGAGGAYGGTAAGGGGAAGATGAGATTGCGTACAGGGTGGCTCGTTTAAAAAAAGGTTT-----TTGTAATTTTGACATAGTTAAYCTGAGTGAAAATTTSCATTMAAATTAAYGTWAAWGGTTWARAGAAAWAKAAAAATTATATTWTTATRTTACYCAAATTGATKTTTATTTAAAAAATAACWTATTGCWAATAATGAATGAAATTRCATKTASTTTTTCTCGCCTGTTGCATGCGTGGTGCATGGTGCATCTTTTTACCCCTTTCGTCTTTTCCCCTMTCGCC--------CTCTCTCTCAYGCTAAACGTTTGTTATATACGACTGCAACACATAACAAGCGCTCGAATAGTTTTATGTGCGTTATCTCCTGTACACGTTCTTCCGTTTTGCTCTCMTTCTATCTCTCTTWYGCTCTCTTTCCCCA----TCTCTCTCGCTCTTTMAAGCACCYCGTGAGCATGCACTTCTCTGGTTGCTCCGTTATTGTTGCGACCTTTTGTGCGTAGGATTTTGTGTATGAGTGTTGTTGTTTT-TTTTYTTTACACGTTTGTTCATTTTCTTCCTGTCCCTCATCCGGTTGCAGCGCGCCAGCATTCAGCACGGGTGTCTGAGATCCCATCGTTTGACGTTTGCGTTCGCGATCGTCGGGCGCGATCGTCGTCCGTTCGCGCGAGGCGTACACTTGCGTTCCTCCCGGTAGTGGTAGCAGTGTGGCAATTTATAAAATGAGATAAAACGTGTTCTCTGTCGCATCGGKCCAGCGTTTGCCGTCTCGTCGMCGTTTTGCRGAACCRTCATTTGTTSCTGGTAGTTATGTGTTAGTTCTTCGTTTTGCGGAATTTATCGTTTAGTGGAAAATTTATGAGATGGTTTGAGGTTGTTTTGTTTTGTGTTTGCTTGAGTATGTAAATAATAACATTTGAAAACAAAAAAAACTGTTTTTACACATTCAAAT--TTATTTATTATTTTATTTTATATAATTTTTGAGCCTACTGGTAATATTTGCTTTTRAATTATGKACMTTTATTTGAATTTAATAAAAYTCWTATAAAATACTACTTACGCAAAGTTATATGTTTTGTATTTAAATGTACTTAYTTRCCATTTTACTTTTTCATACAATATTGTCTCTTTGATTCTTCTTATGAA----------------------------------------
>AR0035-C
TTGTGCATCGCTTGAAAGAAGGTAGAAGAGGAGAAGAGATGGCAAAGAGGAATAGCACGAARAGGAYGGTAAGGGGAAGATGAGATTGCGTACAGGGTGGCTCGTTTAAAAAAAGGTTT-----TTGTAATTTTGACAWAKTTAATCTGAGYGAAAATTTGCATTCAAATTMAYGTWAAWGGTTWAAAGAAAWAKAAAAATTATATTWTTATRTTACTCAAATTGATKWTTATTTAAAAAATAACWTATTGCWAATAATGAATGAAATTRCATKTASTTTTTCTCGCCTGTTGCATGCGTGRTGCATGGTGCATCTTTTTACCCCTTTCGTCTTTTCCCCTATCGCY--------CTCTCTCTCATGCTAAACGTTTGTTATATACGACTGCAACACATAACAAGCGCTCGAATAGTTTTATGTGCGTTATCTCCTGTACACGTTCTTCCGTTTTGCTCTCMTTCTATCTCTCTTWYGCTCTCTTTCCCCA----TCTCTCTCGCTCTTTAAAGCACCYCGTGAGCATGCACTTCTCTGGTTGCTCCGTTATTGTTGCGACCTTTTGTGCGTAGGATTTTGTGTATGAGTGTTGTTGTTTT-TTTTTTTTACACGTTTGTTCATTTTCTTCCTGTCCCTCATCCGGTTGCAGCGCGCCAGCATTCAGCACGGGTGCCWGRGATCCCATCGTTTGACGTTTGCGTTCGCGATCGTCGGGCGCGATCGTCGTCCGTTCGCGCGAGGCGTACACTTGCGTTCCTCCCGGTAGTGGTAGCAGTGTGGCAATTTATAAAATGAGATAAAACGTGTTCTCTGTCGCATCGGTCCAGCGTTTGCCGTCTCGTCGCCGTTTTGCGGAACCGTCATTTGTTSSTGGTAGTTATGTGTTAGTTCTTCGTTTTGCGGAATTTATCGTTTAGTKGAAAATTTATGAGATGGTTTRAGGTTGTTTTGTTTTGTGTTTGCTTSAGTATGTAAATAATAACWTTTGAAAACAAAAAAAACTGTTTTTACACATTCAAAT--TTATTTATTAYTTTATTTTRTAKAAWTTTTGAGCCTACTGGTAATATTTGCTTTTRAATTATGKACWTTTATTTGAATTTAATAAAATTCATATAAAAYACTRMTTACGCAAAGTTATATGTTTTGTATTTAAATGTACTTATTTGCCATTTTACTTTTTCATACAATATTGTCTCTTTRATTCTTCTTATGAA----------------------------------------
>AR0072-C
TTGTGCATCGCTTGAAAGAAGGTAGAAGAGGAGAAGAGATGGCAAAGAGGAATAGCACGAARAGGAYGGTAAGGGGAAGATGAGATTGCGTACAGGGTGGCTCGTTWAAAAAAAGGTTT-----TTKTAATTTTGACAWAKTTAATCTGAGTGAAAATTTGCATTYAAATTAAYGTWAAWGGTTWAAAGAAAWAKRAAAATTATATTWTTATRTTACTCAAATTGATKWTTATTTAAAAAATAACWTATTGCWAATAATGAATGAAATTRCATKTASTTTTTCTCGCCTGTTGCATGCGTGRTGCATGGTGCATCTTTTTACCCCTTTCGTCTTTTCCCCTMTCGCC--------CTCTCTCTCAYGCTAAACGTTTGTTATATACGACTGCAACACATAACAAGCGCTCGAATAGTTTTATGTGCGTTATCTCCTGTACACGTTCTTCCGTTTTGCTCTCMTTCTATCTCTCTTWYGCTCTCTTTCCCCA----TCTCTCTCGCTCTTTAAAGCACCYCGTGAGCATGCACTTCTCTGGTTGCTCCGTTATTGTTGCGACCTTTTGTGCGTAGGATTTTGTGTATGAGTGTTGTTGTTTT-TTTTTTTTACACGTTTGTTCATTTTCTTCCTGTCCCTCATCCGGTTGCAGCGCGCCAGCATTCAGCACGGGTGCCAGGGATCCCATCGTTTGACGTTTGCGTTCGCGATCGTCGGGCGCGATCGTCGTCCGTTCGCGCGAGGCGTACACTTGCGTTCCTCCCGGTAGTGGTAGCARTGTGGCAATTTATAAAATGAGATAAAACGTGTTCTCTGTCGCATCGGTCCAGCGTTTGCCGTCTCGTCGCCGTTTTGCGGAACCGTCATTTGTTSSTGGTAGTTATGTGTTAGTTCTTCGTTTTGCGGAATTTATCGTTTAGTKGAAAATTTATGAGATGGTTTRAGGTTGTTTTGTTTTGTGTTTGCTTSAGTATGTAAATAATAACWTTTGAAAACAAAAAAAACTGTTTTTACACATTCAAAT--TTATTTATTAYTTYATTTTRTAKAAWTTTTGAGCCTACTGGTAATATTTGCTTTTRAATTATGKACMTTTATTTGAATTTWATAAAATTCATATAAAATACTRMTTACGCAAAGTTATATGTTTTGTATTTAAATGTACTTATTTGCCATTTTACTTTTTCATACAATATTGTCTCTTTRATTCTTCTTATGAA----------------------------------------
>AR0092-C
TTGTGCATCGCTTGAAAGAAGGTAGAAGAGGAGAAGAGATGGCAAAGAGGAATAGCACGAARAGGAYGGTAAGGGGAAGATGAGATTGCGTACAGGGTGGCTCGTTWAAAAAAAGGTTT-----TTGTAATTTTGACAWAKTTAATCTGAGTGAAAATTTGCATTYAAATTAAYGTWAAWGGTTWAAAGAAAWAKRAAAATTATATTWTTATRTTACTCAAATTGATKWTTATTTAAAAAATAACWTATTGCWAATAATGAATGAAATTRCATKTASTTTTTCTCGCCTGTTGCATGCGTGRTGCATGGTGCATCTTTTTACCCCTTTCGTCTTTTCCCCTMTCGCC--------CTCTCTCTCAYGCTAAACGTTTGTTATATACGACTGCAACACATAACAAGCGCTCGAATAGTTTTATGTGCGTTATCTCCTGTACACGTTCTTCCGTTTTGCTCTCMTTCTATCTCTCTTWYGCTCTCTTTCCCCA----TCTCTCTCGCTCTTTAAAGCACCYCGTGAGCATGCACTTCTCTGGTTGCTCCGTTATTGTTGCGACCTTTTGTGCGTAGGATTTTGTGTATGAGTGTTGTTGTTTT-WTTTWTTTACACGTTTGTTCATTTTCTTCCTGTCCCTCATCCGGTTGCAGCGCGCCAGCATTCAGCACGGGTGCCAGGGATCCCATCGTTTGACGTTTGCGTTCGCGATCGTCGGGCGCGATCGTCGTCCGTTCGCGCGAGGCGTACACTTGCGTTCCTCCCGGTAGTGGTAGCARTGTGGCAATTTATAAAATGAGATAAAACGTGTTCTCTGTCGCATCGGTCCAGCGTTTGCCGTCTCGTCGCCGTTTTGCGGAACCGTCATTTGTTSSTGGTAGTTATGTGTTAGTTCTTCGTTTTGCGGAATTTATCGTTTAGTKGAAAATTTATGAGATGGTTTRAGGTTGTTTTGTTTTGTGTTTGCTTSAGTATGTAAATAATAACWTTTGAAAACAAAAAAAACTGTTTTTACACATTCAAAT--TTATTTATTAYTTYATTTTRTAKAAWTTTTGAGCCTACTGGTAATATTTGCTTTTRAATTATGKACMTTTATTTGAATTTAATAAAATTCATATAAAATACTRMTTACGCAAAGTTATATGTTTTGTATTTAAATGTACTTATTTGCCATTTTACTTTTTCATACAATATTGTCTCTTTRATTCTTCTTATGAA----------------------------------------
>AR0011-C
TTGTRCATCGCTTGAAAGAAGGTAGAAGAGGAGAAGAGATGGCAAAGAGGAATAGCACGAAGAGGATGGTAAGGGGAAGATGAGATTGCGTACAGGGTGGCTCGTTTAAWAAAAGGTTT-----TTGTAATTTTGACAWAGTTAATCTGAGTGAAAATTTGCATTCAAATTAAYGTWAAWGGTTWAAAGAAAWAKRAAAATTATATTTTYATATTACTMAAATTGATKTTTATKTAAAAAATAACWTATTGCWAATAATGAATGAAATTRCATKTASTTTTTCTCGCCTGTTGCATGCGTGGTGCATGGTGCATCTTTTTACCCCTTTCGTCTTTTCCCCTMKCGCC--------CTCTCTCTCAYGCTAAACGTTTGTTATATACGACTGCAACACATAACAAGCGCTCGAATAGTTTTATGTGCGTTATCTCCTGTACACGTTCTTCCGTTTTGCTCTCMTTCTATCTCTCTTWYGCTCTCTTTCCCCA----TCTCTCTCGCTCTTTAAAGCACCYCGTGAGCATGCACTTCTCTGGTTGCTCCGTTATTGTTGCGACCTTTTGTGCGTAGGATTTTGTGTATGASTGTTGTTGTTTT-TTTTTTTTACACGTTTGTTCATTTTCTTCCTGTCCCTCATCCGGTTGCAGCGCGSCAGCATYCAGCACGGGTGYCWGRGATCCCATCGTTTGACGTTTGCGTTCGCGATCGTCGGGCGCGATCGTCGTCCGTTCGCGCRAGGCGTACACTTGCGTTCCTCCCGGTAGTGGTAGCAGTGTGGCAATTTATAAAATGAGATAAAACGTGTTCTCTGTCGCATCGGTCCAGCGTTTGCCGTCTCGTCGCCGTTTTGCGGAACCGTCATTTGTTSSTGGTAGTTATGTGTTAGTTCTTCGTTTTGCGGAATTTATCGTTTAGTKGAAAATTTATGAGATGGTTTGAGGTTGTTTTGTTTTGTGTTTGCTTGAGTATGTAAATAATAACATTTGRAAACAAARAAAACTGTKTTTACACATTYMAAT--TTATTTATTAYTTTATTTTATAKAWTTTTTGAGYCTACTGGYAATATTTGCTTTTGAATTATGSACMTTTATTTRAATTTAATAAAAYTCATATAAAATACTACTTACGCAAAGTTATATGTTTTGTATTTAAATGTACTTATTTRCCATTTTACTTTKTYATACAATATTGTCTCTTTGATTCTTCTTATGAA----------------------------------------
>AR0074-C
TTGTRCATCGCTTGAAAGAAGGTAGAAGAGGAGAAGAGATGGCAAAGAGGAATAGCACGAARAGGATGGTAAGGGGAAGATGAGATTGCGTACAGGGTGGCTCGTTTAAWAAAAGGTTT-----TTGTAATTTTGACAWAGTTAATCTGAGTGAAAATTTGCATTCAAATTAAYGTWAAWGGTTWAAAGAAAWAKRAAAATTATATTTTYATATTACTMAAATTGATKTTTATKTAAAAAATAACWTATTGCWAATAATGAATGAAATTRCATKTASTTTTTCTCGCCTGTTGCATGCGTGGTGCATGGTGCATCTTTTTACCCCTTTCGTCTTTTCCCCTMKCGCC--------CTCTCTCTCAYGCTAAACGTTTGTTATATACGACTGCAACACATAACAAGCGCTCGAATAGTTTTATGTGCGTTATCTCCTGTACACGTTCTTCCGTTTTGCTCTCMTTCTATCTCTCTTWYGCTCTCTTTCCCCA----TCTCTCTCGCTCTTTAAAGCACCYCGTGAGCATGCACTTCTCTGGTTGCTCCGTTATTGTTGCGACCTTTTGTGCGTAGGATTTTGTGTATGASTGTTGTTGTTTT-TTTTTTTTACACGTTTGTTCATTTTCTTCCTGTCCCTCATCCGGTTGCAGCGCGSCAGCATYCAGCACGGGTGYCWGRGATCCCATCGTTTGACGTTTGCGTTCGCGATCGTCGGGCGCGATCGTCGTCCGTTCGCGCRAGGCGTACACTTGCGTTCCTCCCGGTAGTGGTAGCAGTGTGGCAATTTATAAAATGAGATAAAACGTGTTCTCTGTCGCATCGGTCCAGCGTTTGCCGTCTCGTCGCCGTTTTGCGGAACCGTCATTTGTTSSTGGTAGTTATGTGTTAGTTCTTCGTTTTGCGGAATTTATCGTTTAGTKGAAAATTTATGAGATGGTTTRAGGTTGTTTTGTTTTGTGTTTGCTTSAGTATGTAAATAATAACWTTTGRAAACAAARAAAACTGTKTTTACACATTYMAAT--TTATTTATTAYTTTATTTTATAKAWTTTTTGAGYCTACTGGYAATATTTGCTTTTRAATTATGYACATTTATTTRAATTTAATAAAATTCATATAAAATACTACTTACGCAAAGTTWWATGTTTTGTATTTAAATGTACTTATTKGCCATTTTWCTTTTTYATACAATATTGTCTCTTTGATTCTTCTTATGAA----------------------------------------
>AR0097-C
TTGTRCATCGCTTGAAAGAAGGTAGAAGAGGAGAAGAGATGGCAAAGAGGAATAGCACGAARAGGATGGTAAGGGGAAGATGAGATTGCGTACAGGGTGGCTCGTTTAAWAAAAGGTTT-----TTGTAATTTTGACAWAGTTAATCTGAGTGAAAATTTGCATTCAAATTAAYGTWAAWGGTTWAAAGAAAWAKRAAAATTATATTTTYATATTACTMAAATTGATKTTTATKTAAAAAATAACWTATTGCWAATAATGAATGAAATTRCATKTASTTTTTCTCGCCTGTTGCATGCGTGGTGCATGGTGCATCTTTTTACCCCTTTCGTCTTTTCCCCTMKCGCY--------CTCTCTCTCAYGCTAAACGTTTGTTATATACGACTGCAACACATAACAAGCGCTCGAATAGTTTTATGTGCGTTATCTCCTGTACACGTTCTTCCGTTTTGCTCTCMTTCTATCTCTCTTWYGCTCTCTTTCCCCA----TCTCTCTCGCTCTTTAAAGCACCYCGTGAGCATGCACTTCTCTGGTTGCTCCGTTATTGTTGCGACCTTTTGTGCGTAGGATTTTGTGTATGASTGTTGTTGTTTT-TTTTTTTTACACGTTTGTTCATTTTCTTCCTGTCCCTCATCCGGTTGCAGCGCGSCAGCATYCAGCACGGGTGYCWGRGATCCCATCGTTTGACGTTTGCGTTCGCGATCGTCGGGCGCGATCGTCGTCCGTTCGCGCRAGGCGTACACTTGCGTTCCTCCCGGTAGTGGTAGCAGTGTGGCAATTTATAAAATGAGATAAAACGTGTTCTCTGTCGCATCGGTCCAGCGTTTGCCGTCTCGTCGCCGTTTTGCGGAACCGTCATTTGTTSSTGGTAGTTATGTGTTAGTTCTTCGTTTTGCGGAATTTATCGTTTAGTKGAAAATTTATGAGATGGTTTRAGGTTGTTTTGTTTTGTGTTTGCTTSAGTATGTAAATAATAACWTTTGRAAACAARRAAAACTGTKTTTACACATTYMAAT--TTATTTATTAYTTTATTTTATAKAWTTTTTGAGYCTWCTGGYAATATTTGCTTTTRAATTATGYACATTTATTTRAATTTAATAAAATTCATATAAAATACTACTTACGCAAAGTTATATGTTTTGTATTTAAATGTACTTATTTGCCATTTTACTTTTTCATACAATATTGTCTCTTTGATTCTTCTTATGAA----------------------------------------
>AR0042-C
TTGTGCATCGCTTGAAAGAAGGTAGAAGAGGAGAAGAGATGGCAAAGAGGAATAGCACGAAGAGGACGGTAAGGGGAAGATGAGATTGCGTACAGGGTGGCTCGTTTAAAAAARGGTTT-----TTGTAATTTTGACAWAKTTAATCTGAGYGAAAATTTGCATTCAAATTMAYGTWAAWGGTTWAAARAAAWAKAAAAATTATATTWTTATRTTACTCAAATTGATKWTTATTTAAAAAATAACWTATTGCWAATAATGAATGAAATTRCATKTASTTTTTCTCGCCTGTTGCATGCGTGRTGCATGGTGCATCTTTTTACCCCTTTCGTCTTTTCCCCTATCGCC--------CTCTCTCTCATGCTAAACGTTTGTTATATACGACTGCAACACATAACAAGCGCTCGAATAGTTTTATGTGCGTTATCTCCTGTACACGTTCTTCCGTTTTGCTCTCMTTCTATCTCTCTTWYGCTCTCTTTCCCCA----TCTCTCTCGCTCTTTAAAGCACCYCGTGAGCATGCACTTCTCTGGTTGCTCCGTTATTGTTGCGACCTTTTGTGCGTAGGATTTTGTGTATGAGTGTTGTTGTTTT-TTTTTTTTACACGTTTGTTCATTTTCTTCCTGTCCCTCATCCGGTTGCAGCGCGCCAGCATTCAGCACGGGTGCCWGRGATCCCATCGTTTGACGTTTGCGTTCGCGATCGTCGGGCGCGATCGTCGTCCGTTCGCGCRAGGCGTACACTTGCGTTCCTCCCGGTAGTGGTAGCAGTGTGGCAATTTATAAAATGAGATAAAACGTGTTCTCTGTCGCATCGGTCCAGCGTTTGCCGTCTCGTCGCCGTTTTGCGGAACCGTCATTTGTTSSTGGTAGTTATGTGTTAGTTCTTCGTTTTGCGGAATTTATCGTTTAGTKGAAAATTTATGAGATGGTTTGAGGTTGTTTTGTTTTGTGTTTGCTTGAGTATGTAAATAATAACATTTGRAAACAAARAAAACTGTKTTTACACATTYMAAT--TTATTTATTAYTTTATTTTATAKAWTTTTTGAGYCTACTGGYAATATTTGCTTTTGAATTATGSACMTTTATTTGAATTTAATAAAAYTCATATAAAATACTACTTACGCAAAGTTATATGTTTTGTATTTAAATGTACTTATTTACCATTTTACTTTTTCATACAATATTGTCTCTTTGATTCTTCTTATGAA----------------------------------------
>AR0078-C
TTGTGCATCGCTTGAAAGAAGGTAGAAGAGGAGAAGAGATGGCAAAGAGGAATAGCACGAAGAGGACGGTAAGGGGAAGATGAGATTGCGTACAGGGTGGCTCGTTTAAAAAAAGGTTT-----TTGTAATTTTGACAWAKTTAATCTGAGYGAAAATTTGCATTCAAATTMAYGTWAAWGGTTWAAAGAAAWAKAAAAATTATATTWTTATRTTACTCAARTTGATKWTTATTTAAAAAATAACWTATTGCWAATAATGAATGAAATTRCATKTASTTTTTCTCGCCTGTTGCATGCGTGRTGCATGGTGCATCTTTTTACCCCTTTCGTCTTTTCCCCTATCGCC--------CTCTCTCTCATGCTAAACGTTTGTTATATACGACTGCAACACATAACAAGCGCTCGAATAGTTTTATGTGCGTTATCTCCTGTACACGTTCTTCCGTTTTGCTCTCMTTCTATCTCTCTTWYGCTCTCTTTCCCCA----TCTCTCTCGCTCTTTAAAGCACCYCGTGAGCATGCACTTCTCTGGTTGCTCCGTTATTGTTGCGACCTTTTGTGCGTAGGATTTTGTGTATGAGTGTTGTTGTTTT-TTTTTTTTACACGTTTGTTCATTTTCTTCCTGTCCCTCATCCGGTTGCAGCGCGCCAGCATTCAGCACGGGTGCCWGRGATCCCATCGTTTGACGTTTGCGTTCGCGATCGTCGGGCGCGATCGTCGTCCGTTCGCGCRAGGCGTACACTTGCGTTCCTCCCGGTAGTGGTAGCAGTGTGGCAATTTATAAAATGAGATAAAACGTGTTCTCTGTCGCATCGGTCCAGCGTTTGCCGTCTCGTCGCCGTTTTGCGGAACCGTCATTTGTTGCTGGTAGTTATGTGTTAGTTCTTCGTTTTGCGGAATTTATCGTTTAGTTGAAAATTTATGAGATGGTTTGAGGTTGTTTTGTTTTGTGTTTGCTTGAGTATGTAAATAATAACATTTGRAAACAAARAAAACTGTKTTTACACATTYMAAT--TTATTTATTACTTTATTTTRTAGAWWTTTTGAGYCTACTGGYAATATTTGCTTTTGAATTATGSACWTTTATTTRAATTTAATAAAATTCATATAAAAYACTRMTTACGCAAAGTTWWATGTTTTGTATTTAAATGTACTTATTTGCCATTTTACTTTTTCATACAATATTGTCTCTTTAATTCTTCTTATGAA----------------------------------------
>AR0010-C
TTGTGCATCGCTTGAAAGAAGGTAGAAGAGGAGAAGAGATGGCAAAGAGGAATAGCACGAAGAGGAYGGTAAGGGGAAGATGAGATTGCGTACAGGGTGGCTCGTTTAAAAAAAGGTTT-----TTGTAATTTTGAYAWAKTTAATCTGAGTGAAAATTTGCATTCAAATTMAYGTWAAWGGTTWAAAGAAAWAKAAAAATTATATTWTTATRTTACTCAAATTGATKWTTATTTAAAAAATAACWTAWTGCWAATAATGAATGAAATTRCATKTASTTTTTCTCGCCTGTTGCATGCGTGGTGCATGGTGCATCTTTTTACCCCTTTCGTCTTTTCCCCTMTCGCC--------CTCTCTCTCAYGCTAAACRTTTGTTATATACGACTGCAACACATAACAAGCGCTCGAATAGTTTTATGTGCGTTATCTCCTGTACACGTTCTTCCGTTTTGCTCTCMTTCTATCTCTCTTWYGCTCTCTTTCCCCA----TCTCTCTCGCTCTTTAAAGCACCTCGTGAGCATGCACTTCTCTGGTTGCTCCGTTATTGTTGCGACCTTTTGTGCGTAGGATTTTGTGTATGAGTGTTGTTGTTTT-TTTTTTTTACACGTTTGTTCATTTTCTTCCTGTCCCTCATCCGGTTGCAGCGCGSCAGCATYCAGCACGGGTGYCWGRGATCCCATCGTTTGACGTTTGCGTTCGCGATCGTCGGGCGCGATCGTCGTCCGTTCGCGCGAGGCGTACACTTGCGTTCCTCCCGGTAGTGGTAGCAGTGTGGCAATTTATAAAATGAGATAAAACGTGTTCTCTGTCGCATCGGTCCAGCGTTTGCCGTCTCGTCGCCGTTTTGCGGAACCRTCATTTGTTCSTGGTAGWTATGTGTTAGTTCTTCGTTTTGCGGAATTTATCGTTTAGTGGAAAATTTATGAGATGGTTTGAGGTTGTTTTGTTTTGTGTTTGCTTGAGTATGTAAATAATAACATTTGAAAACAAAAAAAACTGTTTTTACACATTCAAAT--TTATTTATTATTTTATTTTATATAATTTTTGAGCCTACTGGTAATATTTGCTTTTGAATTATGGACCTTTATTTGAATTTAATAAAACTCATATAAAATACTACTTACGCAAAGTTATATGTTTTGTATTTAAATGTACTTATTTACCATTTTACTTTTTCATACAATATTGTCTCTTTGATTCTTCTTATGAA----------------------------------------
>AY0023-C
TTGTGCATCGCTTGAAAGAAGGTAGAAGAGGAGAAGAGATGGYAAAGAGGAATAGCACGAAGAGGATGGTAAGGGGAAGATGAGATTGCGTACAGGGTGGCTCGTTTAAAAAAAGGTTT-----TTGTAATTTTGACAWAKTTAAYCTGAGYGAAAATTTSCATTCAAATTMAYGTWAAWGGTTWAAAGAAAWAKAAAAATTATATTWTTATRTTACTCAAATTGATKWTTATTTAAAAAATAACWTATTGCWAATAATGAATGAAATTRCATKTASTTTTTCTCGCCTGTTGCATGCGTGGTGCATGGTGCATCTTTTTACCCCTTTCGTCTYTTCCTCTCTCGCC--------CTCTCTCTCAYGCTAAACGTTTGTTATATACGACTGCAACACATAACAAGCGCTCGAATAGTTTTATGTGCGTTATCTCCTGTACACGTTCTTCCGTTTTGCTCTCMTTCTATCTCTCTTATGCTCTCTTTCCCCA----TCTCTCTCGCTCTTTAAAGCACCTCGTGAGCATGCACTTCTCTGGTTGCTCCGTTATTGTTGCGACCTTTTGTGCGTAGGATTTTGTGTATGAGTGTTGTTGTTTT-TTTTTTTTACACGTTTGTTCATTTTCTTCCTGTCCCTCATCCGGTTRCAGCGCGSCAGCATYCAGCACGGGTGYCWGRGATCCCATCGTTTGACGTTTGCGTTCGCGATCGTCGGGCGCGATCGTCGTCCGTTCGCGCGAGGCGTACACTTGCGTTCCWCCCGGTAGTGGTAGCAGTGTGGCAATTTATAAAATGAGATAAAACGTGTTCTCTGTCGCATCGGTCCAGCGTTTGCCGTCTCGTCGMCGTTTTGCRGAACCRTCATTTGTTSCTGGTAGTTATGTGTTAGTTCTTCGTTTTGCGGAATTTATCGTTTAGTGGAAAATTTATGAGATGGTTTGAGGTTGTTTTGTTTTGTGTTTGCTTGAGTATGTAAATAATAACATTTGAAAACAAAAAAAACTGTTTTTACACATTCAAAT--TTATTTATTWTTTTATTTTATATAATTTTTGAGCCTACTGGTAATATTTGCTTTTAAATTATGTACATTTATTTGAATTTAATAAAAYTCWTATAAAATACTACTTACGCAAAGTTATATGTTTTGTATTTAAATGTACTTAYTTGCCAYTTTACTTTTTCATACAATATTGTCTCTTTGATTCTTCTTATGAA----------------------------------------
>AJ0064-C
TTGTGCWTCGCTTGAAAGAAGGTAGAAGAGGAGAAGAGATGGCAAAGAGGAATAGCACGAAGAGGATGGTAAGGGGAAGATGAGATTGCGTACAGGGTGGCTCGTTTAAAAAARGGTTT-----TTGTAATTTTSACAWAKTTAATCTGAGTGAAAATTTGCATTMAAATTAAYGTWAAWGGTTWAAAGAAAWAKAAAAATTATATTWTTATRYTACTCAAATTGATKWTTATTTAAAAAATAACTTATTGCAAATAATGAATGAAATTACATKTASTTTTTCTCGCCTGTTGCATGCGTGATGCATGGTGCATCTTTTTACCCCTTTCGWCTYTTCCYCTCTCGYC--------CTCTCTCTCACGCTAAACGTTYGTTATATACGACTGCARCACATAACAAGCGCTCGAATAGTTTTATGTGCGTTATCTCCTGTACACGTTCTTCCGTTTTGCTCTCCTTCTATCTCTCTTTCGCTCTCTTTCCCCA----TCTCTCTCGCTCTTTAAAGCACCYCGKGAGCATGCACTTCTCTGGTTGCTCCGTTATTGTTGCGACCTTTTGTGCGTAGGATTTTGTGTATGAGTGTTGTTKTTTT-TTTTTTTTACACGTTTGTTCATTTTCTTCCTGTCCCTCATCCGGTTGCAGCGCGGCAGCATCCAGCACGGGTGCCAGGGATCCCATCGTTTGACGTTTGCGTTCGCGATCGTCGGGCGCGATCGTCGTCCGTTCGCGCGAGGCGTACACTTGCGTTCCTCCCGGTAGTGGTAGCAGTGTGGCAATTTATAAAATGAGATAAAAYGTGTTCTCTGTCGCATCGGTCCAGCGTTTGCCGTCTCGTCGMCGTTTTGCGGAACCRTCATTTGTTCSTGGTAGTTATGTGTTAGTTCTTCGTTTTGCGGAATTTATCGTTTAGTGGAAAATTTATGAGATGGTTTGAGGTTGTTTTGTTTTGTGYTTGCTTSAGTATGTAAATAATAACWTTTGAAAACAAAAAAAACTGTTTTTACAYATTCAAAT--TTATTTATTAYTTTATTTTATAKAATTTTTGAGCCTACTGGTAATATTTGCTTTTRAATTATGKACATTTAYWTRAATTYAATAAAATTCATATAAAATACTACTTACGCAAAGTTATATGTTTTGTATTTAAATGTACTTATTTRCCATTTTACTTTTTCATACAATATTGTCTCTTTGATTCTTCTTATGAA----------------------------------------
>AA0051-C
TTGTGCATCGCTTGAAAGAAGGTAGAAGAGGAGAAGAGATGGCAAAGAGGAATAGCACGAAGAGGATGGTAAGGGGAAGATGAGATTGCGTACAGGGTGGCTCGTTTAAAAAAAGGTTT-----TTGTAATTTTGACAWAKTTAATCTGAGTGAAAATTTGCATTMAAATTAAYGTWAAWGGTTWARAGAAAWAKAAAAATTATAYTWTTATRTTACTCAAATTGATKTTTATTTAAAAAATAACWTATTGCWAATAATGAATGAAATTGCATGTASTTTTTCTMGCCTGTTGCATGCGTGGTGCATGGTGCATCTTTTTACCCCTTTCGWCTYTTCCYCTCTCGYC--------CTCTCTCTMACGCTAAACATTYGTTATATACGACTGCARCACATAACAAGCGCTCGAATAGTTTTATGTGCGTTATCTCCTGTACACGTTCTTCCGTTTTGCTCTCCTTCTATCTCTCTTTCGCTCTCTTTCCCCA----TCTCTCTCGCTCTTTAAAGCACCYCGTGAGCATGCACTTCTCTGGTTGCTCCGTTATTGTTGCGACCTTTTGTGCGTAGGATTTTGTGTATGAGTGTTGTTGTTTT-TTTTTTTTACACGTTTGTTCATTTTCTTCCTGTCCCTCATCCGGTTGCAGCGCGSCAGCATYCAGCACGGGTGTCTGAGATCCCATCGTTTGACGTTTGCGTTCGCGATCGTCGGGCGCGATCGTCGTCCGTTCGCGCGAGGCGTACACTTGCGTTCCTCCCGGTAGTGGTAGCAGTGTGGCAATTTATAAAATGAGATAAAACGTGTTCTCTGTCGCATCGGTCCAGCGTTTGCCGTCTCGTCGCCGTTTTGCGGAACCATCATTTGTTSCTRGTAGTTATGTGTTAGTTCTTCGTTTTGCGGAATTTATCGTTTAGTGGAAAATKTATGAGATGGTTTGAGGTTGTTTTGTTTTGTGTTTGCTTGAGTATGTAAATAATAACATTTGAAAACAAAAAAMACTGTTTTTWCACATTCWAAT--TTATTTATTACTTTATTTTRTAGAWWTTTTGAGCCTACTKGYAATATTTRCTTTTGAATTATGRACMTTTATTTGAATTTARTAAAATTCATATAAAATACTACTTACGCAAAGTTATATGTTTTGTATTTMAATGTACTTATTTGCCATTTTACTTTTTYATACAATATTGTCTCTTTGATTCTTCTWATGAA----------------------------------------
>AA0068-C
TTGTGCATCGCTTGAAAGAAGGTAGAASARGAGAAGAGATGGCAAAGAGGAATAGCACGAAGAGGAYGGTAAGGGGAAGATGAGATTGCGTACAGGGTGGCTCGTTTAAAAAAAGGTTT-----TTGTWATTTTGWCRAAKTTAATCTGAGTGAAAATTTGCATTCAAATTMAYGTWAAWGGTTWARAGAAAWAKAAAAATTATATTWTTATRTTACTCAAATTGATKTTTATTTAAAAAATAACTTATTGCAAATAATGAATGAAATTGCATGTAGTTTTTCTCGCCTGTTGCATGCGTGGTGCATGGTGCATCTTTTTACCCCTTTCGWCTYTTCCYCTCTCGYC--------CTCTCTCTCACGCTAAACRTTCGTTATATACGACTGCARCACATAACAAGCGCTCGAATAGTTTTATGTGCGTTATCTCCTGTACACGTTCTTCCGTTTTGCTCTCMTTCTATCTCTCTTWYGCTCTCTTTCCCCA----TCTCTCTCGCTCTTTAAAGCACCTCGTGAGCATGCACTTCTCTGGTTGCTCCGTTATTGTTGCGACCTTTTGTGCGTAGGATTTTGTGTATGAGTGTTKTTGTTTT-TTTTTTTWACWCGTTTGTTCATTTTCTTCCTGTCCCTCATCCGGTTGCAGCGCGGCAGCATCCAGCACGGGTGTCTGAGATCCCATCGTTTGACGTTWGCGTTCGCGATCGTCGGGCGCGATCGTCGTCCGTTCGCGCGAGGCGTACACTTGCGTTCCTCCCGGTAGTGGTAGCAGTGTGGCAATTTATAAAATGAGATAAAACGTGTTCTCTGTCGCATCGGTCCAGCGTTTGCCGTCTCKTCGCCGTTTTGCGGAACCATCATTTGTTCCTGGTAGTTATGTGTTAGTTCTTCGTTTTGCGGAATTTATCGTTTAGTKGAAAATTTATGAGATGGTTTGAGGTTGTTTTGTTTTGTGTTTGCTTGAGTATGTAAATAATAACWTTTGAAAACAAAAAAARCTGTTTTTACACATTCAAAT--TTATTTAYTAYTTTATTTTRTAGAWRTTTTGAGCCTACTGGCAATATTTGCTTTTGAATTATGGACMTTTATTTGAATTTAATAAAATTCATATAAAATAMTRATTACGCAAAGTTATATRTTTTGTATTWAAATGTACTTATTTGCCATTTTACTTTTTCATACAATATTGTCYCTTTRATTCTTCTTATGAA----------------------------------------
>AB0142-C
TTGTGCATCGCTTGAAAGAAGGTAGAASARGAGAAGAGATGGCAAAGAGGAATAGCACGAAGAGGAYGGTAAGGGGAAGATGAGATTGCGTACAGGGTGGCTCGTTTAAAAAAAGGTTT-----TTGTAATTTTGWCRWAGTTAATCTGAGTGAAAATTTGCATTMAAATTAAYGTWAAWGGTTWAAAGAAAWAWAAAAATTATATTWTTATRTTACTCAAATTGATKWTTATTTAAAAAATAACWTATTGCWAATAATGAATGAAATTRCATKTASTTTTTCTCGCCTGTTGCATGCGTGGTGCATGGTGCATCTTTTTACCCCTTTCGWCTYTTCCYCTCTCGYC--------CTCTCTCTMACGCTAAACGTTYGTTATATACGACTGCARCACATAACAAGCGCTCGAATAGTTTTATGTGCGTTATCTCCTGTACACGTTCTTCCGTTTTGCTCTCCTTCTATCTCTCTTTCGCTCTCTTTCCCCA----TCTCTCTCGCTCTTTAAAGCACCYCGTGAGCATGCACTTCTCTGGTTGCTCCGTTATTGTTGCGACCTTTTGTGCGTAGGATTTTGTGTATGAGTGTTGTTGTTTT-TTTTYTTTACACGTTTGTTCATTTTCTTCCTGTCCCTCATCCGGTTGCAGCGCGSCAGCATYCAGCACGGGTGTCTGAGATCCCATCGTTTGACGTTTGCGTTCGCGATCGTCGGGCGCGATCGTCGTCCGTTCGCGCGAGGCGTACACTTGCGTTCCTCCCGGTAGTGGTAGCAGTGTGGCAATTTATAAAATGAGATAAAACGTGTTCTCTGTCGCATCGGTCCAGCGTTTGCCGTCTCKTCGCCGTTTTGCGGAACCATCATTTGTTCCTRGTAGTTATGTGTTAGTTCTTCGTTTTKCGGAATTTATCGTTTAGTKGAAAATTTATGAGATGGTTTGAGGTTGTTTTGTTTTGTGTTTGCTTGAGTATGTAAATAATAACATTTGAAAACAAAAAAAACTGTTTTWACACATTCAAAT--TTATTTATTAYTTTATTTTRTAKAAWTTTTGAGCCTACTGGYAATATTTGCTTTTRAATTATGKACMTTTATTTGAAWTTRATAAAATTCATATAAAATACTRMTTACGCAAAGTTATATGTTTTGTATTTAAATGTACTTATTTGCCATTTTACTTTTTCATACAATATTGTCTCTTTRATTCTTCTTATGAA----------------------------------------
>AA0090-C
TTGTGCATCGCTTGAAAGAAGGTAGAAGAGGAGAAGAGATGGCAAAGAGGAATAGCACGAAGAGGATGGTAAGGGGAAGATGAGATTGCGTACAGGGTGGCTCGTTTAAAAAAAGGTTT-----TTKTWATTTTGWCRAAKTTAATCTGAGTGAAAATTTGCATTMAAATTAAYGTWAAWGGTTWAAAGAAAWATAAAAATTATATTWTTATRTTACTCAAATTGATKWTTATTTAAAAAATAACWTATTGCAAATAATGAATGAAATTKCATGTACTTTTTCTCGCCTGTTGCATGCGTGRTGCATGGTGCATCTTTTTACCCCTTTCGWCTYTTCCYCTCTCGYC--------CTCTYWCTMACGCTAAACRTTYGTTATATACGACTGCARCACATAACAAGCGCTCGAATAGTTTTATGTGCGTTATCTCCTGTACACGTTCTTCCGTTTTGCTCTCMTTCTATCTCTCTTWYGCTCTCTTTCCCCA----TCTCYCTCGCTCTTTAAAGCACCYCGTGAGCATGCACTTCTCTGGTTGCTCCGTTATTGTTGCGACCTTTTGTGCGTAGGATTTTGTGTATGAGTGTTKTTGTTTT-TTTTTTTWACWCGTTTGTTCATTTTCTTCCTGTCCCTCATCCGGTTGCAGCGCGSCAGCATYCAGCACGGGTGTCTGAGATCCCATCGTTTGACGTTWGCGTTCGCGATCGTCGGGCGCGATCGTCGTCCGTTCGCGCGAGGCGTACACTTGCGTTCCTCCCGGTAGTGGTAGCAGTGTGGCAATTTATAAAATGAGATAAAACGTGTTCTCTGTCGCATCGGTCCAGCGTTTGCCGTCTCKTCGCCGTTTTGCGGAACCRTCATTTGTTCSTGGTAGTTATGTGTTAGTTCTTCGTTTTGCGGAATTTATCGTTTAGTKGAAAATTTATGAGATGGTTTGAGGTTGTTTTGTTTTGTGTTTGCTTSAGTATGTAAATAATAACWTTTGAAAACAAAAAAARCTGTTTTTACACATTCAAAT--TTATTTATTAYTTTATTTTGTAGAAATTTTGAGCCTACTGGCAATATTTGCTTTTGAATTATGGACCTTTATTTGAATTTAATAAAATTCATATAAAATACTGATTACGCAAAGTTATATGTTTTGTATTTAAATGTACTTATTTGCCATTTTACTTTTTCATACAATATTGTCTCTTTAATTCTTCTTATGAA----------------------------------------
>AY0079-C
TTGTGCATCGCTTGAAAGAAGGTAGAAGAGGAGAAGAGATGGCAAAGAGGAATAGCACGAAGAGGATGGTAAGGGGAAGATGAGATTGCGTACAGGGTGGCTCGTTTAAAAAAAGGTTT-----TTGTWATTTTGWCRAAKTTAATCTGAGTGAAAATTTGCATTMAAATTAAYGTWAAWGGTTWAAAGAAAWATAAAAATTATATTWTTATRTTACTCAAATTGATKWTTATTTAAAAAATAACWTATTGCWAATAATGAATGAAATTKCATGTACTTTTTCTCGCCTGTTGCATGCGTGATGCATGGTGCATCTTTTTACCCCTTTCGTCTTTTCCCCTCTCGCC--------CTCTYWCTMACGCTAAACRTTYGTTATATACGACTGCARCACATAACAAGCGCTCGAATAGTTTTATGTGCGTTATCTCCTGTACACGTTCTTCCGTTTTGCTCTCMTTCTATCTCTCTTWYGCTCTCTTTCCCCA----TCTCYCTCGCTCTTTAAAGCACCYCGTGAGCATGCACTTCTCTGGTTGCTCCGTTATTGTTGCGACCTTTTGTGCGTAGGATTTTGTGTATGAGTGTTKTTGTTTT-TTTTTTTWACWCGTTTGTTCATTTTCTTCCTGTCCCTCATCCGGTTGCAGCGCGSCAGCATYCAGCACGGGTGTCTGAGATCCCATCGTTTGACGTTWGCGTTCGCGATCGTCGGGCGCGATCGTCGTCCGTTCGCGCGAGGCGTACACTTGCGTTCCTCCCGGTAGTGGTAGCAGTGTGGCAATTTATAAAATGAGATAAAACGTGTTCTCTGTCGCATCGGTCCAGCGTTTGCCGTCTCKTCGCCGTTTTGCGGAACCRTCATTTGTTCSTGGTAGTTATGTGTTAGTTCTTCGTTTTGCGGAATTTATCGTTTAGTKGAAAATTTATGAGATGGTTTGAGGTTGTTTTGTTTTGTGTTTGCTTSAGTATGTAAATAATAACWTTTGAAAACAAAAAAARCTGTTTTTACACATTCAAAT--TTATTTATTAYTTTATTTTRTAKAWRTTTTGAGCCTACTGGCAATATTTRCTTTTGAATTATGSAYMTTTATTTGAATTTAATAAAATTCATATAAAATACTGATTACGCAAAGTTATATGTTTTGTATTTAAATGTACTTATTTGCCATTTTACTTTTTCATACAATATTGTCTCTTTAATTCTTCTTATGAA----------------------------------------
>AB0279-C
TTGTGCATCGCTTGAAAGAAGGTAGAAGAGGAGAAGAGATGGCAAAGAGGAATAGCACGAAGAGGATGGTAAGGGGAAGATGAGATTGCGTACAGGSTGGCTCGTTTAAAAAAAGGTTT-----TTGTWATTTTGACAWAKTTAATCTGAGTGAAAATTTGCATTMAAATTAAYGTAAAAGGTTAAGAGAAAAAGAAAAATTATATTWTTATRTTACTCAAATTGATKATTATTTAAAAAATAACWTATTGCWAATAATGAATGAAATTGCATKTRSTTTTTCTCGCCTGTTGCATGCGTGRTGCATGGTGCATCWTTTTACCCCTTTCGWCTYTTCCYCTCTCGYC--------CTCTCTCTCACGCTAAACRTTCGTTATATACGACTGCARCACATAACAAGCGCTCGAATAGTTTTATGTGCGTTATCTCCTGTACACGTTCTTCCGTTTTGCTCTCMTTCTATCTCTCTTATGCTCTCTTTCCCYM----TCTCYCTCGCTCTTTAAAGCACCTCGTGAGCATGCACTTCTCTGGTTGCTCCGTTATTGTTGCGACCTTTTGTGCGTAGGATTTTGTGTATGAGTGTTKTTGTTTT-TTTTTTTWACWCGTTTGTTCATTTTCTTCCTGTCCCTCATCCGGTTGCAGCGCGGCAGCATCCAGCACGGGTGTCTGAGATCCCATCGTTTGACGTTWGCGTTCGCGATCGTCGGGCGCGATCGTCGTCCGTTCGCGCGAGGCGTACACTTGCGTTCCTCCCGGTAGTGGTAGCAGTGTGGCAATTTATAAAATGAGATAAAACGTGTTCTCTGTCGCATCGGTCCAGCGTTTGCCGTCTCKTCGCCGTTTTGCGGAACCRTCATTTGTTSCTGGTAGTTATGTGTTAGTTCTTCGTTTTGCGGAATTTATCGTTTAGTTGAAAATTTATGAGATGGTTTGAGGTTGTTTTGTTTTGTGTTTGCTTGAGTATGTAAATAATAACATTTGAAAACAAAAAAAACTGTTTTTACACATTCAAAT--TTATTTATTACTTTATTTTGTAGAAATTTTGAGCCTACTGGYAATATTTGCTTTTGAATTATGGACCTTTATTTGAATTTAATAAAATTCATATAAAATACTGATTACGCAAAGTTATATGTTTTGTATTTAAATGTACTTATTTGCCATTTTACTTTTTCATACAATATTGTCTCTTTAATTCTTCTTATGAA----------------------------------------
>AB0188-C
TTGTGCATCGCTTGAAAGAAGGTAGAAGAGGAGAAGAGATGGCAAAGAGGAATAGCACGAAGAGGAYGGTAAGGGGAAGATGAGATTGCGTACAGGGTGGCTCGTTTAAAAAAAGGTTT-----TTGTWATTTTGACAWAKTTAATCTGAGTGAAAATTTGCATTMAAATTAAYGTWAAWGGTTWAAAGAAAWAKAAAAATTATATTWTTATRTTACTCAAATTGATKWTTATTTAAAAAATAACWTATTGCWAATAATGAATGAAATTGCATKTASTTTTTCTCGCCTGTTGCATGCGTGGTGCATGGTGCATCTTTTTACCCCTTTCGWCTYTTCCYCTCTCGYC--------CTCTCTCTCACGCTAAACGTTTGTTATATACGACTGCAACACATAACAAGCGCTCGAATAGTTTTATGTGCGTTATCTCCTGTACACGTTCTTCCGTTTTGCTCTCATTCTATCTCTCTTATGCTCTCTTTCCCCA----TCTCTCTCGCTCTTTAAAGCACCTCGTGAGCATGCACTTCTCTGGTTGCTCCGTTATTGTTGCGACCTTTTGTGCGTAGGATTTTGTGTATGAGTGTTKTTGTTTT-TTTTTTTWACWCGTTTGTTCATTTTCTTCCTGTCCCTCATCCGGTTGCAGCGCGGCAGCATCCAGCACGGGTGTCTGAGATCCCATCGTTTGACGTTAGCGTTCGCGATCGTCGGGCGCGATCGTCGTCCGTTCGCGCGAGGCGTACACTTGCGTTCCTCCCGGTAGTGGTAGCAGTGTGGCAATTTATAAAATGAGATAAAACGTGTTCTCTGTCGCATCGGTCCAGCGTTTGCCGTCTCKTCGCCGTTTTGCGGAACCRTCATTTGTTCSTGGTAGTTATGTGTTAGTTCTTCGTTTTGCGGAATTTATCGTTTAGTKGAAAATTTATGAGATGGTTTGAGGTTGTTTTGTTTTGTGTTTGCTTGAGTATGTAAATAATAACATTTGAAAACAAAAAAAACTGTTTTTACACATTCAAAT--TTATTTATTAYTTTATTTTRTAKAAWTTTTGAGCCTACTGGYAATATTTGCTTTTGAATTATGGACCTTTATTTGAATTTAATAAAATTCATATAAAATACTGMTTACGCAAAGTTATATGTTTTGTATTTAAATGTACTTATTTGCCATTTTACTTTTTCATACAATATTGTCTCTTTAATTCTTCTTATGAA----------------------------------------
>AB0100-C
TTGTGCATCGCTTGAAAGAAGGTAGAAGAGGAGAAGAGATGGCAAAGAGGAATAGCACGAAGAGGAYGGTAAGGGGAAGATGAGATTGCGTACAGGGTGGCTCGTTTAAAAAAAGGTTT-----TTGTAATTTTGACAWAKTTAATCTGAGTGAAAATTTGCATTMAAATTAAYGTWAAWGGTTWAAAGAAAWAKAAAAATTATATTWTTATRYTACTCAAATTGATKWTTATTTAAAAAATAACWTATTGCWAATAATGAATGAAATTGCATKTASTTTTTCTCGCCTGTTGCATGCGTGGTGCATGGTGCATCTTTTTACCCCTTTCGWCTYTTCCYCTCTCGYC--------CTCTCTCTCACGCTAAACGTTYGTTATATACGACTGCARCACATAACAAGCGCTCGAATAGTTTTATGTGCGTTATCTCCTGTACACGTTCTTCCGTTTTGCTCTCMTTCTATCTCTCTTWYGCTCTCTTTCCCCA----TCTCTCTCGCTCTTTAAAGCACCYCGTGAGCATGCACTTCTCTGGTTGCTCCGTTATTGTTGCGACCTTTTGTGCGTAGGATTTTGTGTATGAGTGTTGTTGTTTT-TTTTTTTTACACGTTTGTTCATTTTCTTCCTGTCCCTCATCCGGTTGCAGCGCGGCAGCATCCAGCACGGGTGTCTGAGATCCCATCGTTTGACGTTWGCGTTCGCGATCGTCGGGCKCGATCGTCGTCCGTTCGCGCGAGGCGTACACTTGCGTTCCTCCCGGTAGTGGTAGCAGTGTGGCAATTTATAAAATGAGATAAAACGTGTTCTCTGTCGCATCGGTCCAGCGTTTGCCGTCTCGTCGCCGTTTTGCGGAACCGTCATTTGTTSSTGGTAGTTATGTGTTAGTTCTTCGTTTTGCGGAATTTATCGTTTAGTGGAAAATTTATGAGATGGTTTGAGGTTGTTTTGTTTTGTGTTTGCTTGAGTATGTAAATAATAACATTTGAAAACAAAAAAAACTGTTTTTACACATTCAAAT--TTATTTATTAYTTTATTTTRTAKAAWTTTTGAGCCTACTGGTAATATTTGCTTTTGAATTATGGACCTTTATTTGAATTTAATAAAATTCATATAAAATACTGCTTACGCAAAGTTATATGTTTTGTATTTAAATGTACTTATTTGCCATTTTACTTTTTCATACAATATTGTCTCTTTAATTCTTCTTATGAA----------------------------------------
>AY0048-C
TTGTGCATCGCTTGAAAGAAGGTAGAAGAGGAGAAGAGATGGCAAAGAGGAATAGCACGAAGAGGAYGGTAAGGGGAAGATGAGATTGCGTACAGGGTGGCTCGTTTAAAAAAAGGTTT-----TTGTAATTTTGACAWAKTTAATCTGAGTGAAAATTTGCATTMAAATTAAYGTWAAWGGTTWAAAGAAAWAKAAAAATTATATTWTYATRTTACTMAAATTGATTWTTATTTAAAAAATAACWTATTGCWAATAATGAATGAAATTGCATKTASTTTTTCTCGCCTGTTGCATGCGTGGTGCATGGTGCATCTTTTTACCCCTTTCGWCTYTTCCYCTCTCGYC--------CTCTCTCTCACGCTAAACRTTYGTTATATACGACTGCARCACATAACAAGCGCTCGAATAGTTTTATGTGCGTTATCTCCTGTACACGTTCTTCCGTTTTGCTCTCMTTCTATCTCTCTTWYGCTCTCTTTCCCCA----TCTCTCTCGCTCTTTMAAGCACCYCGTGAGCATGCACTTCTCTGGTTGCTCCGTTATTGTTGCGACCTTTTGTGCGTAGGATTTTGTGTATGAGTGTTGTTGTTTT-TTTTTTTTACACGTTTGTTCATTTTCTTCCTGTCCCTCATCCGGTTGCAGCGCGGCAGCATCCAGCACGGGTGTCTGAGATCCCATCGTTTGACGTTWGCGTTCGCGATCGTCGGGCGCGATCGTCGTCCGTTCGCGCGAGGCGTACACTTGCGTTCCTCCCGGTAGTGGTAGCAGTGTGGCAATTTATAAAATGAGATAAAACGTGTTCTCTGTCGCATCGGKCCAGCGTTTGCCGTCTCGTCGCCGTTTTGCGGAACCGTCATTTGTTSSTGGTAGTTATGTGTTAGTTCTTCGTTTTGCGGAATTTATCGTTTAGTKGAAAATTTATRAGATGGTTTGAGGTTGTTTTGTTTTGTGTTTGCTTGAGTATGTAAATAATAACWTTTGAAAACAAAAAAAACTGTTTTTACACATTCAAAT--TTATTTATTATTTTATTTTATATAATTTTTGAGCCTACTGGTAATATTTGCTTTTGAATTATGGACCTTTATTTGAATTTAATAAAATTCATATAAAATACTRCTTACGCAAAGTTATATGTTTTGTATTTAAATGTACTTATTTGCCATTTTACTTTTTCATACAATATTGTCTCTTTRATTCTTCTTATGAA----------------------------------------
>AJ0152-C
TTGTGCATCGYTTGAAAGAAGGTAGAAGAGGAGAAGAGATGGCAAAGAGGAATAGCACGAAGAGGACGGTAAGGGGAAGATGAGATTGCGTACAGGGTGGCTCGTTTAAAAAAAGGTTT-----TTGTAATTTTGACAWAGTTAATCTGAGTGAAAATTTGCATTMAAATTAAYGTWMWWGRTTWAAAGAAAWATAAAAATTATATTTTTATATTACTCAAATTGATKTTYATTTAAAAAATAACWTATTGCWAATAATGAATGAAATTGCATGTAYTTTTTCTCGCCTGTTGCATGCGTGGTGCATGGTGCWTCTTTTTACCCCTTTCGTCTTTTMCCCTMTCGYC--------CTCTCTCTCRYGCTAAACRTTTGTTATATACGACTGCAACACATAACAAGCGCTCGAATAGTTTTATGTGCGTTATCTCCTGTACACGTTCTTCCGTTTTGCTCTCMTYCTATCTCTYTTTCGCTCTCTTTCCCCA----TCTCTCTCGCTCTTTAAAGCACCCCGTGAGCATGCACTTCTCTGGTTGCTCCGTTATTGTTGCGACCTTTTGTGCGTAGGATTTTGTGTATGAGTGTTGTTGTTTT-TKTTTTTTACACRTTTGTTCATTTTCTTCCTGTCCCTCATCCGGTTGCAGCGCGGCAGCATCCAGCACGGGTGTCTGRGATCCCATSGTTTGACGTTTGCGTTCGCGATCGTCGGGCGCGATCGTCGTCCGTTCGCGCGAGGCGTACACTTGCGTTCCTCCCGGTAGTGGTAGCAGTGTGGCAATTTATAAAATGAGATAAAACGTGTTCTCTGTCGCATCGGTCCAGCGTTTGCCGTCTCKTCGCCGTTTTGCGGAACCRTCATTTGTTSCTGGTAGTTATGTGTTAGTTCTTCGTTTTGCGGAATTTATCGTTTAGTGGAAAATTTATGAGATGGTTTGAGGTTGTTTTGTTTTGTGTTTGCTTGAGTATGTAAATAATAACWTTTGAAAACAAAAAAAACWGTTTTTACACATTCAAAT--TTATKTATTACTTTATTTTGTAGAAATTTTGAGCCTACTGGTAATATTTGCTTTTGAATTATGGACCTTTATTTGAATTTAATAAAATTCATWTAAAATACTRCTWAYGCAAAGYTATATGTTTTSTATTTAAATGTACTTATTYGYCATTTTACTTTTTYATAMAATATTGTCTCTYTRATTCTTCTTATGAA----------------------------------------
>AA0064-C
TTGTGCATCGCTTGAAAGAAGGTAGAASARGAGAAGAGATGGCAAAGAGGAATAGCACGAAGAGGACGGTAAGGGGAAGATGAGATTGCGTACAGGGTGGCTCGTTTAAAAAAAGGTTT-----TTGTAATTTTGTCGAAGTTAATCTGAGTGAAAATTTGCATTMAAATYMATGTAAAAGGTTAASAGAAAWAKRAAAATTATWTTWTTATRTYACTCWAWTTGATTTTTATTTAAAAAATAACTTAYTGCAAATAATGAATGAAATTGCATGTAKTTTTTCTCGCCTGTTGCATGCGTGRTGCATGGTGCATCTTTTTACCCCTTTCGTCTTTTCCCCTCTCSCY--------CTCTCTCTCACGCTAAACGTTCGTTATATACGACTGCARCACATAACAAGCGCTCGAATAGTTTTATGTGCGTTATCTCCTGTACACGTTCTTCCGTTTTGCTCTCCTTCTATCTCTCTTTCGCTCTCTTTCCCCA----TCTCTCTCGCTCTTTAAAGCACCTCGTGWGCATGCACTTCTCTGGTTGCTCCGTTATTGTTGCGACCTTTTGTGCGTAGGATTTTGTGTATGAGTGTTGTTGTTTT-TTTTTTTTACACGTTTGTTCATTTTCTTCCTGTCCCTCATCCKGTTGCAGCGCGSCAGCATYCAGCACGGGTGTCTGAGATCCCATCGTTTGACGTTTGCGTTCGCGATCGTCGGRCGCGATCGTCGTCCGTTCGCGCGAGGCGTACACTTGCGTTCCTCCCGGTAGTGGTAGCAGTGTGGCAATTTATAAAATGAGATAAAACGTGTTCTCTGTCGCATCGGTCCAGCGTTTGCCGTCTCGTCGCCGTTTTGCGGAACCATCATTTGTTCCTGGTAGTTATGTGTTAGTTCTTCGTTTTGCGGAATTTATCGTTTAGTGGAAAATTTATGAGATGGTTTGAGGTTGTTTTGTTTTGTGTTTGCTTSWGTWTGYWAATAATAACTTTTGAAAACAAAAAARGCKGTTTTTACACATTCAAWT--TTATTTAYWAYTTTATTTTATAGATKTTTTGAGYCTACTGGCAATATTYRCTTTTGAATTATGSAYATTTATTTRAATTTAATAAAAYTCATATAAAAWAMWAMTTACGCAAAGTTATATATTTTGTATTWAAATGTACTTATTTGCCATTTTACTTTTTCAYRCAATATTGYCYCTTTGATTCTTCTTATGAA----------------------------------------
>AJ0051-C
TTRTGCATCGCTTGAAAGAAGGTAGAAGAGGAGAAGAGATGGCAAAGAGGAATAGCACGAAGAGGAYGGTAAGGGGAAGATGAGATTGCGTACAGGGTGGCTCGTTTAAAAAARGGKTT-----TTGTAATTTTGAYAWAKTTAATCTGAGTGAAAATTTGCATTMAAATTMATGTAAWAGGTTAAAASAAAAAGAAAAAWWATATTATTATGTTACTCAAATTGATTATTATTTAAAAAATAACTTATTGCAAATAATGAATGAAATTRCATTTAGTTTTTCTCGCCTGTTGCATGCGTGGTGCATGGTGCATCTTTTTACSCYTTTCGYCTYTTCCCCTCTCSCY--------CTCTCTCTCACGCTAAACGTTYGTTATATACGACTGCAACACATAACAAGCGCTCGAATAGTTTTATGTGCGTTATCTCCTGTACACGTTCTTCCGTTTTGCTCTCCTTCTATCTCTCTTTCGCTCTCTTTCCCCA----TCTCTCTCGYTCTTTAAAGCACCCCGTGAGCATGCACTTCTCTGGTTRCTCCGTTATTGTTGCGACCTTTTGTGCGTAGGATTTTGTGTATGAGTGTTGTTGTTTT-TKTTTTTTACACGTTTGTTCATTTTCTTCCTGTCCCTCATCCGGTTGCWGCGCGSCAGCATYCAGCACGGGTGTCTGRGATCCCATCGTTTGACGTTTGCGTTCGCGATCGTCGGGCGCGATCGTCGTCYGTTCGCGCGAGGCGTACACTTGCGTTCCTCCCGGTAGTGGTAGCAGTGTGGCAATTTATAAAATGAGATAAAACGTGTTCTCTGTCGCATCGGTCCAGCGTTTGCCRYCTCGTCGMCGTTTTGCGGAACCRTCATTTGTTCSTGGTAGTTATGTGTTAGTTCTTCGTTTTGCGGAATTTATCGTTTAGTGGAAAATTTATGAGATGGTTTGAGGTTGTTTTGTTTKGTGTTTGCTTSAGTATGTAAATAATAACATTTGRAAACAAARAAAACTGTKTTWACACATTWMAAT--WTATTTATTAYTTTATTTTATAKAWTTTTTGAGYCTACTGGYAATATTTGCTTTTGAATTATGCACATTTATTTRAATTTAATAAAATTCATATAAAATACTACTTACGCAAMGTTAWATGTTTTGTATTTAAATGTWCTTATTSGCCATTTTWCTTTKTTATACAATATKKTCTCTTTGATTCTTCTTATGAA----------------------------------------
>AJ0024-C
TTGTGCATCGCTTGAAAGAAGGTAGAASARGAGAAGAGATGGCAAAGMGGAATAGCACGAAGAGGACGGTAAGGGGAAGATGAGATTGCGTACAGGGTGGCTCGTTYAAAAAAARGKTT-----TTGTAATTTTGWCRAAKTTAATCTGAGTGAAAATTTGCATTCAAATTMATGTAAAWGGTKWARAGAAAAAKAWAAATTATATTWTTATRTTACTCAAATTGATTTTTATTYAAAAAATAACTTATTGCAAATAATGAATGAAATTGCATGTAGTTTTTCTCGCCTGTTGCATGYGTGGTGCATGGTGCATCTTTTTACCCCTTTCGTCTTTTCCCCTCTCGYY--------CTCTCTCTCACGCTAAWCGTTYGTTATATACGACTGCAACAYATAACAAGCGCTCGAATAGTTTTATGTGCGTTATCTCCTGTACACGTTCTTCCGTTTTGCTCTCCTTCTATCTCTCTTTCSCYMTCTTTCYCCA----TCTCYCTCKCTCTTTAAAGCACCYCGTGAGCATGCACTTCYCTGGTTGCTCCGTTATTGTTGCGACCTTTTGTGCGTAGGATTTTGTGTATGAGTGTTGTTGTTTT-WTTTTTTTACACGTTTGTTCATTTTCTTCCTGTCCCTCATCCGGTTGCAGCGCGGCAGCRTCCAGCACGGGTGTCTGAGATCCCATCGTTTGACGTTTGCGTTCGCGATCGTCGGGCGCGATCGTCGTCCGTTCGCGCGAGGCGTACACTTGCGTTCCTCCCGGTAGTGGTAGCAGTGTGGCAATTTATAAAATGAGATAAAACGTGTTCTCTGTCGCATCGGTCCAGCGTTTGCCGTCTCGTCGMCGTTTTGCGGAACCRTCATTTGTTSCTGGTAGTTATGTGTTAGTTCTTCGTTTTGCGGAATTTATCGTTTAGTGGAAAATTTATGAGATGGTTTGAGGTTGTTTTGTTTTGTGYTTGCTTSAGTATGTAAATAATAACWTTTGAAAACAAAAAAARCTGTTTTTACAYATTCAAAT--TTATTTATTAYTTTATTTTATAKAWKTTTTGAGCCTACTGGYAATATTTRCTTTTGAATTATGSAYATTTATWTRAATTYAATAAAATTCATATAAAATACTACTTACGCAAAGTTATATGTTTTGTATTTAAATRTACTTATTTRCCATTTTACTTTTTCATRCAATATTGYCYCTTTGATTCTTCTTATGAA----------------------------------------
>AB0101-C
TTGTGCATCGCTTGAAAGAAGGTAGAAGAGGAGAAGAGATGGCAAAGAGGAATAGCACGAARAGGAYGGTAAGGGGAAGATGAGATTGCGTACAGGGTGGCTCGTTTAAAAAAAGGTTT-----TTGTAATTTWGWYRWAGTTAATCTGAGTGAAAATTTGCATTAAAATYAATGTAAAASGTTAAAAGAAAAAGAAAAATTATATTATTATGTTACTCAAATTGATTATTATTTAAAAAATAACTTAYTGCAAATAATGAATGAAATTGCATKTAKTTTTTCTCGCCTGTTGCATGCRTGGTGCATGGTGCATCTTTTWACCCCTTTCGTCTTTTCCCCTCTCSCY--------CTCTCTCTCACGCTAAACGTTYGTTATATACGACTGCAACACATAACAAGCGCTCGAATAGTTTTATGTGCGTTATCTCCTGTACACGTTCTTCCGTTTTGCTCTCCTTCTATCTCTCTTTCGCTCTCTTTCCCCA----TCTCTCTCGCTCTTTAAAGCACCCCGTGAGCATGCACTTCTCTGGTTGCTCCGTTATTGTTGCGACCTTTTGTGCGTAGGATTTTGTGTATGAGTGTTGTTGTTTT-TTTTTTTTACACGTTTGTTCATTTTCTTCCTGTCCCTCATCCGGTTGCAGCGCKCCAGCATTCAGCACGGGTGYCWGRGATCCCATCGTTTGACGTTTGCGTTCGCGATCGTCGGGCGCGATCGTCGTCCGTTCGCGCGAGGCGTACACTTGCGTTCCTSCCGGTAGTGGTAGCAGTGTGGCAATTTATAAAATGAGATAAAACGTGTTCTCTGTCGCATCGGTCCAGCGTTTGCYGTCTCGTCGCCGTTTTGCGGAACCRTCATTTGTTSCTGGTAGTTATGTGTTAGTTCTTCGTTTTGCGGAATTTATCGTTTAGTGGAAAATTTATGAGATGGYTTGAGGTTGTTTTGTTTTGTGTTTGCTTGAGTATGTAAATAATAWCWKTTGAAAACAAAAAAMACTGTTTTTACACATTCWAAT--TTATTTATTAYTTTATTTTATAKAWTTTTTGAGCCTACTKGYAATATTTGCTTTTRAATTATGWACATTTATTTGAATTKAATAAAATTCATATMAAWTRCTACTWAYKCAAAGTTATATGTTTTKTATTTAAATGTACTTATTTGYCATTTTACTTTTTCAWACAATATTRTCTCTTTGATTCTTCTTATGAA----------------------------------------
>AB0243-C
TTGTGCATCGCTTGAAAGAAGGTAGAAGAGGAGAAGAGATGGCAAAGAGGAATAGCACGAAGAGGAYGGTAAGGGGAAGATGAGATTGCGTACAGGGTGGCTCSTTTAAAAAAASGTTT-----TTGTAATTTTGWCRAAGTTAATCTGAGTGAAAATTTGCATTMAAATYAATGTAMAAGRTTAAMAGAAAWATRAAAATTATATWTTTATATYACTCWAWTTGATTTTYATTTAAAAAATAACTTAYTGCAAATAATGAATGAAATTGCATGTAKTTTTTCTCGCCTGTTGCATGCGTGRTGCATGGTGCATCTTTTTACCCCTTTCGTCTTTTCYCCTMTCSCY--------CTCTCTCTCACGCTAAACGTTYGTTATATACGACTGCAWCACATAACAAGCGCTCGAATAGTTTTATGTGCGTTATCTCCTGTACACGTTCTTCCGTTTTGCTCTCCTTCTATCTCTCTTTCGCTCTCTTTCCCCA----TCTCTCTCGCTCTTTAAAGCACCCCGTGAGCATGCACTTCTCTGGTTGCTCCGTTATTGTTGCGACCTTTTGTGCGTAGGATTTTGTGTATGAGTGTTGTTGTTTT-TTTTTTTWACWCGTTTGTTCATTTTCTTCCTGTCCCTCATCCGGTTGCAGCGCGSCAGCATCCAGCACGGGTGYCKGAGATCCCATCGTTTGACGTTTGCGTTCGCGATCGTCGGGCGCGATCGTCGTCCGTTCGCGCGAGGCGTACACTTGCGTTCCTCCCGGTAGTGGTAGCAGTGTGGCAATTTATAAAATGAGATAAAACGTGTTCTCTGTCGCATCGGTCCAGCGTTTGCCGTCTCGTCGCCGTTTTGCGGAACCATCATTTGTTCCTGGTAGTTATGTGTTAGTTCTTCGTTTTKCGGAATTTATCGTTTAGTGGAAAATTTATGAGATGGTTTGAGGTTGTTTTGTTTTGTGTTTGCTTGAGTATGTAAATAATAACWTTTGAAAACAAAAAAARCTGTTTTTACACATTCAAAT--TTATTTAYTATTTTATYTTATAKAWKTTTTGAGCCTACTGGYAATATTTGCTTTTRAATTATGKACATTTATTTGAATTTAATAAAAYTCATATAAAATACTACTTACGCAAAGTTATATGTTTTGTATTTAAATGTACTTATTTGCCATTTTACTTTTTCATACAATATTGTCTCTTTGATTCTTCTCATGAA----------------------------------------
>AB0097-C
TTGTGCATCGCTTGAAAGAAGGTAGAAGAGGAGAAGAGATGGCAAAGAGGAATAGCACGAAGAGGATGGTAAGGGGAAGATGAGATTGCGTACAGGGTGGCTCSTTTAAAAAAASGTTT-----TTGTAATTTTGACAWAGTTAAYCTGAGTGAAAATTTGCATTCAAATTAAYGTWMAWGRTTWAAAGAAAWATAAAAATTATATTTTTATATTACTCAAATTGATKTTYATTTAAAAAATAACWTATTGCWAATAATGAATGAAATTGCATGTASTTTTTCTCGCCTGTTGCATGCGTGRTGCATGGTGCATCTTTTTACCCCTTTCGTCTTTTCYCCTMTCGCC--------CTCTCTCTCACGCTAAACGTTYGTTATATACGACTGCAKCACATAACAAGCGCTCGAATAGTTTTATGTGCGTTATCTCCTGTACACGTTCTTCCGTTTTGCTCTCCTTCTATCTCTCTTTCGCTCTCTTTCCCCA----TCTCTCTCGCTCTTTMAAGCACCCCGTGAGCATGCACTTCTCTGGTTGCTCCGTTATTGTTGCGACCTTTTGTGCGTAGGATTTTGTGTATGAGTGTTGTTGTTTT-TTTTTTTTACACGTTTGTTCATTTTCTTCCTGTCCCTCATCCGGTTGCAGCGCGSCAGCATCCAGCACGGGTGTCTGAGATCCCATCGTTTGACGTTTGCGTTCGCGATCGTCGGGCGCGATCGTCGTCCGTTCGCGCGAGGCGTACACTTGCGTTCCTCCCGGTAGTGGTAGCAGTGTGGCAATTTATAAAATGAGATAAAACGTGTTCTCTGTCGCATCGGTCCAGCGTTTGCCGTYTCKTCGCCGTTTTGCGGAACCATCATTTGTTCCTGGTAGTTATGTGTTAGTTCTTCGTTTTGCGGAATTTATCGTTTAGTKGAAAATTTATGAGATGGTTTGAGGTTGTTTTGTTTTGTGTTTGCTTSAGTATGTAAATAATAACWTTTGAAAACAAAAAAARCTGTTTTTACACATTCAAAT--TTATTTAYTAYTTTATTTTRTAGAWRTTTTGAGCCTACTGGYAATATTTGCTTTTRAATTATGYAYATTTATTTGAATTTAATAAAAYTCATATAAAATACTACTTACGCAAAGTTATATATTTTGTATTWAAATGTACTTATTTGCCATTTTACTTTTTCATACAATATTGTCTCTTTGATTCTTCTCATGAA----------------------------------------
>AB0187-C
TTRTGCATCGCTTGAAMGAAGGTAGAAGAGGAGAAGAGATGGCAAAGAGGAATAGCACGAAGAGGATGGTAAGGGGAAGATGAGATTGCGTACAGGGTGGCTCGTTYAAAAAAAGGTTT-----TTGTAATTTTGWCRWAGTTAATCTGAGTGAAAATTTGCAWTAAAATTAATGTAAAAGGTTAAAAGAAAAAGAAAAATTATATTATTATGTTACTCAAATTGATTATTATTTAAAAAATAACTTATTGCAAATAATGAATGAAATTACATTTAGTWTTTCTCGCCTGTTGCATGCGTGATGCATGGTGCATCTTTTTACCCCTTTCGTCTTTTCCCCTCTCGCC--------CTCTCTCTCACGCTAAACGTTYGTTATATACGACTGCARCACATAACAAGCGCTCGAATAGTTTTATGTGCGTTATCTCCTGTACACGTTCTTCCGTTTTGCTCTCMTTCTATCTCWCTTWYGCTCTCTTTCCCCA----TCTCTCTCGCTCTTTAAARCACCYCGTGAGCATGCACTTCTCTGGTTGCTCCGTTATTGTTGCGACCTTTTGTGCGTAGGATTTTGTGTATGAGTGTTKTTGTTTT-TTTTTTTWACWCGTTTGTTCATTTTCTTCCTGTCCCTCATCCGGTTGCAGCGCGSCAGCATYCAGCACGGGTGTCTGAGATCCCATCGTTTGACGTTWGCGTTCGCGATCGTCGGGCGCGATCGTCGTCCGTTCGCGCGAGGCGTACACTTGCGTTCCTCCCGGTAGTGGTAGCAGTGTGGCAATTTATAAAATGAGATAAAACGTGTTCTCTGTCGCATCGGKCCAGCGTTTGCCGTCTCGTCGCCGTTTTGSGGAACCRTCATTTGTTSCTGGTAGKTATGTGTTAGTTCTTCGTTTTKCGGAATTTATCGTTTAGTKGAAAATTTATGAGATGGTTTGAGGTTGTTTTGTTTTGTGTTTGCTTGAGTATGTAAATAATAACWTTTGAAAACAAAAAAARCTGTTTTTACACATTCAAAT--TTATTTAYTAYTTTATTTTRTAGAAATTTTGAGCCTACTGGTAATATTTGCTTTTGAATTATGGACCTTTATTTGAATTTAATAAAATTCATATAAAATACTGATTACGCAAAGTTATATGTTTTGTATTTAAATGTACTTATTTGCCATTTTACTTTTTCATACAATATTGTCTCTTTAATTCTTCTTATGAA----------------------------------------
>AB0095-C
TTGTGCATCGCTTGAAAGAAGGTAGAAGAGGAGAAGAGATGGCAAAGAGGAATAGCACGAAGAGGATGGTAAGGGGAAGATGAGATTGCGTACAGGGTGGCTCSTTTAAAAAAASGTTT-----TTGTAATTTTGACAWAGTTAATCTGAGTGAAAATTTGCAWTMAAATTAATGTAMAAGRTTAAAAGAAAAAKAAAAATTATATTWTTATRTTACTCAAATTGATTWTYATTTAAAAAATAACTTATTGCAAATAATGAATGAAATTGCATKTAGTTTTTCTCGCCTGTTGCATGCGTGATGCATGGTGCATCTTTTTACCCCTTTCGTCTTTTCCCCTMTCGCC--------CTCTCTCTCAYGCTAAACGTTYGTTATATACGACTGCAWCACATAACAAGCGCTCGAATAGTTTTATGTGCGTTATCTCCTGTACACGTTCTTCCGTTTTGCTCTCCTTCTATCTCTCTTTCGCTCTCTTTCCCCA----TCTCTCTCGCTCTTTAAAGCACCCCGTGAGCATGCACTTCTCTGGTTGCTCCGTTATTGTTGCGACCTTTTGTGCGTAGGATTTTGTGTATGAGTGTTGTTGTTTT-TTTTTTTTACACGTTTGTTCATTTTCTTCCTGTCCCTCATCCGGTTGCAGCGCGGCAGCATCCAGCACGGGTGTCTGAGATCCCATCGTTTGAMGTTTGCGTTCGCGATCGTCGGGCGCGATCGTCGTCCGTTCGCGCGAGGCGTACACTTGCGTTCCTCCCGGTAGTGGTAGCAGTGTGGCAATTTATAAAATGAGATAAAACGTGTTCTCTGTCGCATCGGTCCAGCGTTTGCCGTYTCGTCGCCGTTTTGCGGAACCRTCATTTGTTCSTGGTAGTTATGTGTTAGTTCTTCGTTTTGCGGAATTTATCGTTTAGTGGAAAATTTATGAGATGRTTTGAGGTTGTTTTGTTTTGTGTTTGCTTSAGTATGTAAATAATAACWTTTGAAAACAAAAAAARCTGTTTTTACACATTCAAAT--TTATTTAYTAYTTTATTTTRTAGAWRTTTTGAGCCTACTGGTAATATTTGCTTTTGAATTATGGACCTTTATTTGAATTTAATAAAATTCATATAAAATACTACTTACGCAAAGTTATATRTTTTGTATTWAAATGTACTTATTTGCCATTTTACTTTTTCATRCAMTATTGYCYCTTTGATTCTTCTTATGAA----------------------------------------
>AB0204-C
TTGTGCATCGCTTGAAAGAAGGTAGAAGAGGAGAAGAGATGGCAAAGAGGAATAGCACGAAGAGGATGGTAAGGGGAAGATGAGATTGCGTACAGGGTGGCTCSTTTAAAAAAASGTTT-----TTGTAATTTTGACAWAGTTAATCTGAGTGAAAATTTGCAWTMAAATTAATGTAMAAGRTTAAAAGAAAAAKAAAAATTATATWWTTATRTTACTCAAATTGATTWTYATTTAAAAAATAACTTATTGCAAATAATGAATGAAATTRCATKTAGTTTTTCTCGCCTGTTGCATGCGTGRTGCATGGTGCATCTTTTTACCCCTTTCGTCTTTTCYCCTMTCGCC--------CTCTCTCTCACGCTAAACGTTTGTTATATACGACTGCAACACATAACAAGCGCTCGAATAGTTTTATGTGCGTTATCTCCTGTACACGTTCTTCCGTTTTGCTCTCCTTCTATCTCWCTTTCGCTCTCTTTCCCCA----TCTCTCTCGCTCTTTAAARCACCCCGTGAGCATGCACTTCTCTGGTTGCTCCGTTATTGTTGCGACCTTTTGTGCGTAGGATTTTGTGTATGAGTGTTGTTGTTTT-TTTTTTTWACWCGTTTGTTCATTTTCTTCCTGTCCCTCATCCGGTTGCAGCGCGCCAGCATYCAGCACGGGTGTCTGAGATCCCATCGTTTGACGTTTGCGTTCGCGATCGTCGGGCGCGATCGTCGTCCGTTCGCGCGAGGCGTACACTTGCGTTCCTCCCGGTAGTGGTAGCAGTGTGGCAATTTATAAAATGAGATAAAACGTGTTCTCTGTCGCATCGGKCCAGCGTTTGCCGTCTCGTCGCCGTTTTGSGGAACCRTCATTTGTTSCTGGTAGKTATGTGTTAGTTCTTCGTTTTKCGGAATTTATCGTTTAGTKGAAAATTTATGAGATGGTTTGAGGTTGTTTTGTTTTGTGTTTGCTTGAGTATGTAAATAATAACWTTTGAAAACAAAAAAARCTGTTTTTACACATTCAAAT--TTATTTAYTAYTTTATTTTGTAGAWRTTTTGAGCCTATTGGTAATATTTGCTTTTGAATTATGGACCTTTATTTGAATTTAATAAAATTCATATAAAATAMTRATTACGCAAAGTTATATGTTTTGTATTTAAATGTACTTATTTGCCATTTTACTTTTTCATACAATATTGTCTCTTTAATTCTTCTTATGAA----------------------------------------
>AB0266-C
TTGTKCATCGCTTGAAAGAAGGTAGAAGAGGAGAAGAGATGGCAAAGAGGAATAGCACGAAGAGGAYGGTAAGGGGAAGATGAGATTGCGTACAGGGTGGCTCGTTTAAAAAAAGGTTT-----TTGTAATTTTGAYAWAKTTAATCTGAGTGAAAATTTGCATTMAAATTAAYGTWAAWGGTTWAAAGAAAAAGAAAAATTATATTATTATGTTACTCAAATTGATTATTATTTAAAAAATAACTTATTGCAAATAATGAATGAAATTGCATKTASTTTTTCTCGCCTGTTGCATGCGTGATGCATGGTGCATCTTTTTACCCCTTTCGWCTYTTCCYCTCTCGYC--------CTCTCTCTCACGCTAAACGTTYGTTATATACGACTGCAAYAYATAACAAGCGCTCGAATAGTTTTATGTGCGTTATCTCCTGTACACGTTCTTCCGTTTTGCTCTCMTTCTATCTCTCTTTCGCTCTCTTTCCYCA----TCTCTCTCGCTCTTTAAAGCACCTCGTGWGCWTGCACTTCTCTGGTTGCTCCGTTATTGTTGCGACCTTTTGTGCGTAGGATTTTGTGTATGAGTGTTGTTGTTTT-TTTTYTTTACACGTTTGTTCATTTTCTTCCTGTCCCTCATCCGGTTGCAGCGCGGCAGCATCCAGCACGGGTGYCWGRGATCCCATCGTTTGACGTTTGCGTTCGCGATCGTCGGGCGCGATCGTCGTCCGTTCGCGCGAGGCGTACACTTGCGTTCCTCCCGGTAGTGGTAGCAGTGTGGCAATTTATAAAATGAGATAAAACGTGTTCTCTGTCGCATCGGTCCAGCGTTTGCCGTCTCGTCGMCGTTTTGCGGAACCRTCATTTGTTCCTGGTAGTTATGTGTTAGTTCTTCGTTTTKCGGAATTTATCGTTTAGTKGAAAATTTATGAGATGGTTTGAGGTTGTTTTGTTTTGTGTTTGCTTSAGTATGTAAATAATAACWTTTGAAAACAAAAAAMRCTGTTTTTWCACATTCWAAT--TTATTTATTAYTTTATTTTATAKATKTTTTGAGCCTACTKGCAATATTTACTTTTGAATTATGMAYATTTATTTGAATTTARTAAAATTCATATAAAATAMTACTTACGCAAAGTTATATRTTTTGTATTWMAATGTACTTATTTGCCATTTTACKTTTTYATRCAATATTGTCTCTGTGATTCTTCTTATGAA----------------------------------------
>AJ0102-C
TTGTGCATCGCTTGAAAGAAGGTAGAAGAGGAGAAGAGATGGCAAAGAGGAATAGCACGAAGAGGATGGTAAGGGGAAGATGAGATTGCGTACAGGGTGGCTCGTTTAAAAAAAGGTTT-----TTGTAATTTTGWCRAAKTTAATCTGAGTGAAAATTTGCATTMAAATTAAYGTWAAWGGTTWAAAGAAAWAKAAAAATTATATTWTTATRTTACTCAAATTGATKWTTATTTAAAAAATAACTTATTGCAAATAATGAATGAAATTRCATTTAGTTTTTCTCGCCTGTTGCATGCGTGRTGCATGGTGCATCTTTTTACCCCTTTCGWCTYTTCSYCTCTCSYY--------CTCTCTCTCACGCTAAACRTTCGTTATATACGACTGCARCACATAACAAGCGCTCGAATAGTTTTATGTGCGTTATCTCCTGTACACGTTCTTCCGTTTTGCTCTCCTTCTATCTCTCTTTCGCTCTCTTTCCCCA----TCTCTCTCGCTCTTTAAAGCACCYCGTGAGCATGCACTTCTCTGGTTGCTCCGTTATTGTTGCGACCTTTTGTGCGTAGGATTTTGTGTATGAGTGTTGTTGTTTT-TTTTTTTTACACGTTTGTTCATTTTCTTCCTGTCCCTCATCCGGTTGCAGCGCGGCAGCATCCAGCACGGGTGTCTGRGATCCCATCGTTTGACGTTTGCGTTCGCGATCGTCGGGCGCGATCGTCGTCCGTTCGCGCGAGGCGTACACTTGCGTTCCTCCCGGTAGTGGTAGCAGTGTGGCAATTTATAAAATGAGATAAAACGTGTTCTCTGTCGCATCGGTCCAGCGTTTGCCGTCTCGTCGCCGTTTTGCGGAACCRTCATTTGTTCSTGGTAGTTATGTGTTAGTTCTTCGTTTTKCGGAATTTATCGTTTAGTGGAAAATTTATGAGATGGTTTGAGGTTGTTTTGTTTTGTGTTTGCTTSAGTATGTAAATAATAACWTTTGAAAACAAAAAAMRCTGTTTTTWCACATTCWWAT--TTATTTATTAYTTTATTTTATAKATKTTTTGAGCCTACTKGCAATATTTACTTTTGAATTATGMAYATTTATTTGAATTTARTAAAATTCATATAAAATAMTACTTACGCAAAGTTATATRTTTTGTATTWMAATGTACTTATTTGCCATTTTACKTTTTYATRCAATATTGTCTCTGTGATTCTTCTTATGAA----------------------------------------
>AB0212-C
TTGTGCATCGCTTGAAAGAAGGTAGAAGAGGAGAAGAGATGGCAAAGAGGAATAGCACGAAGAGGAYGGTAAGGGGAAGATGWGATTGCGTACAGGGTGRCTCGTTYAAAAAAAGGTTT-----TTGTAATTTTGWCRWAGTTAATCTGAGTGAAAATTTGCATTMAAATTAATGTAAAAGGTTAAAAGAAAAAGAAAAATTATATTATTATGTTACTCAAATTGATTATTATTTAAAAAATAACTTATTGCAAATAATGAATGAAATTACATTTAGTWTTTCTCGCCTGTTGCATGCGTGATGCATGGTGCATCTTTTTACCCCTTTCGTCTYTTCCYCTCTCKCY--------CTCTCTCTCWYGCTAAACGTTTGTTATATACGACTGCAACACATAACAAGCGCTCGAATAGTTTTATGTGCGTTATCTCCTGTACACGTTCTTCCGTTTTGCTCTCMTTCTATCTCTCTTWYGCTCTCTTTCCCCA----TCTCTCTCGCTCTTTAAARCACCCCGTGAGCATGCACTTCTCTGGTTGCTCCGTTATTGTTGCGACCTTTTGTGCGTAGGATTTTGTGTATGAGTGTTKTTGTTTT-TTTTTTTTACWCGTTTGTTCATTTTCTTCCTGTCCCTCATCCGRTTGCAGCGCGGCAGCATCCAGCACGGGTGTCTGRGATCCCATCGTTTGACGTTTGCGTTCGCGATCGTCGGGCGCGATCGTCGTCCGTTCGCGCGAGGCGTACACTTGCGTTCCTCCCGGTAGTGGTAGCAGTGTGGCAATTTATAAAATGAGATAAAACGTGTTCTCTGTCGCATCGGTCCAGCGTTTGCCGTCTCGTCGCCGTTTTGCGGAACCRTCATTTGTTSSTGGTAGTTATGTGTTAGTTCTTCGTTTTGCGGAATTTATCGTTTAGTGGAAAATTTATGAGATGGTTTGAGGTTGTTTTGTTTTGTGTTTGCTTGAGTATGTAAATAATAACWTTTGRAAACAAARAAARCTGTKTTTACACATTYMAWT--TTATTTATTAYTTTATTTTATAKATKTTTTGAGYCTACTGGCAATATTTRCTTTTGAATTATGSAYMTTTATTTGAATTTAATAAAAYTCATATAAAATAMTACTTACGCAAAGTTATATRTTTTGTATTWAAATGTACTTATTTGCCATTTTACTTTTTCATRCAATATTGYCYCTTTGATTCTTCTTATGAA----------------------------------------
>AY0039-C
TTGTGCATCGCTTGAAAGAAGGTAGAAGAGGAGAAGAGATGGCAAAGAGGAATAGCACGAAGAGGAYGGTAAGGGGAAGATGAGATTGCGTACAGGGTGGCTCGTTTAAAAAAAGGTTT-----TTGTAATTTTGWCRWAGTTAATCTGAGTGAAAATTTGCATTMAAATTAATGTAMAAGRTTAAAAGAAAAAKAAAAATTATATTWTTATRTTACTCAAATTGATTWTYATTTAAAAAATAACTTATTGCAAATAATGAATGAAATTGCATKTRGTTTTTCTCGCCTGTTGCATGCGTGRTGCATGGTGCATCWTTTTACCCCTTTCGTCTTTTCYCCTMTCGCC--------CTCTCTCTCACGCTAAACGTTTGTTATATACGACTGCAACACATAACAAGCGCTCGAATAGTTTTATGTGCGTTATCTCCTGTACACGTTCTTCCGTTTTGCTCTCCTTCTATCTCTCTTTCGCTCTCTTTCCCCA----TCTCTCTCGCTCTTTAAAGCACCCCGTGAGCATGCACTTCTCTGGTTGCTCCGTTATTGTTGCGACCTTTTGTGCGTAGGATTTTGTGTATGAGTGTTGTTGTTTT-TTTTTTTWACWCGTTTGTTCATTTTCTTCCTGTCCCTCATCCGGTTGCAGCGCGCCAGCATCCAGCACGGGTGTCTGAGATCCCATCGTTTGACGTTTGCGTTCGCGATCGTCGGGCRCGATCGTCGTCCGTTCGCGCGAGGCGTACACTTGCGTTCCTCCCGGTAGTGGTAGCAGTGTGGCAATTTATAAAATGAGATAAAACGTGTTCTCTGTCGCATCGGTCCAGCGTTTGCCRTCTCGTCGACGTTTTGCGGAACCGTCATTTGTTSSTGGTAGTTATGTGTTAGTTCTTCGTTTTGCGGAATTTATCGTTTAGTGGAAAATTTATGAGATGGTTTGAGGTTGTTTTGTTTTGTGTTTGCTTGAGTATGTAAATAATAACATTTGRAAACAAARAAMACYGTKTTTWCACATTYYAAT--TTATTTATTACTTTATTTTATAGATTTTTTGAGYCTACTKGCAATATTTRCTTTTGAATTATGRAYMTTTATTTGAATTTARTAAAATTCATATAAAATACTGCTTACGCAAAGTTWTATGTTTTGTATTTMAATGTACTTATTTGCCATTTTACTTTTTCATACAATATTGTCTCTTTAATTCTTCTTATGAA----------------------------------------
>AY0040-C
TTGTGCATCGCTTGAAAGAAGGTAGAAGAGGAGAAGAGATGGCAAAGAGGAATAGCACGAAGAGGATGGTAAGGGGAAGATGAGATTGCGTACAGGGTGGCTCGTTTAAAAAAAGGTTT-----TTGTAATTTTGWCRWAGTTAATCTGAGTGAAAATTTGCATTMAAATTAATGTAMAAGRTTAARAGAAAAAKAAAAATKATATTWTTATRTTACTCAAATTGATTTTYATTTAAAAAATAACTTATTGCAAATAATGAATGAAATTGCATGTAGTTTTTCTCGCCTGTTGCATGCGTGGTGCATGGTGCATCTTTTTACCCCTTTCGTCTTTTCYCCTMTCGCC--------CTCTCTCTCACGCTAAACRTTTGTTATATACGACTGCAACACATAACAAGCGCTCGAATAGTTTTATGTGCGTTATCTCCTGTACACGTTCTTCCGTTTTGCTCTCCTTCTATCTCTCTTTCGCTCTCTTTCCCCA----TCTCTCTCGCTCTTTAAAGCACCCCGTGAGCATGCACTTCTCTGGTTGCTCCGTTATTGTTGCGACCTTTTGTGCGTAGGATTTTGTGTATGAGTGTTGTTGTTTT-TTTTTTTWACWCGTTTGTTCATTTTCTTCCTGTCCCTCATCCGGTTGCAGCGCGCCAGCATYCAGCACGGGTGTCTGAGATCCCATCGTTTGACGTTTGCGTTCGCGATCGTCGGGCRCGATCGTCGTCCGTTCGCGCGAGGCGTACACTTGCGTTCCTCCCGGTAGTGGTAGCAGTGTGGCAATTTATAAAATGAGATAAAACGTGTTCTCTGTCGCATCGGKCCAGCGTTTGCCRTCTCGTCGMCGTTTTGCGGAACCGTCATTTGTTCGTGGTAGTTATGTGTTAGTTCTTCGTTTTGCGGAATTTATCGTTTAGTGGAAAATTTATGAGATGGTTTGAGGTTGTTTTGTTTTGTGTTTGCTTGAGTATGTAAATAATAACATTTGRAAACAARRAAAACYGTKTTTACACATTYMAAT--TTATTTATTACTTTATTTTRTAGAWWTTTTGAGYCTACTGGYAATATTTGCTTTTGAATTATGGACCTTTATTTGAATTTAATAAAATTCATATAAAATACTGCTTACGCAAAGTTWTATGTTTTGTATTTAAATGTACTTATTTGCCATTTTACTTTTTCATACAATATTGTCTCTTTAATTCTTCTTATGAA----------------------------------------
>AY0089-C
TTGTGCATCGCTTGAAAGAAGGTARAAGAGGAGAAGAGATGGCAAAGAGGAATAGCACGAAGAGGATGGTAAGGGGAAGATGAGATTGCGTACAGGGTGGCTCGTTTAAAAAAAGGTTT-----TTGTAATTTTGWCRWAGTTAATCTGAGTGAAAATTTGCATTMAAATTAATGTAMAAGRTTAAAAGAAAAAKAAAAATTATATTWTTATRTTACTCAAATTGATTWTYATTTAAAAAATAACTTATTGCAAATAATGAATGAAATTGCATKTRGTTTTTCTCGCCTGTTGCATGCGTGRTGCATGGTGCATCWTTTTACCCCTTTCGTCTTTTCYCCTMTCGCC--------CTCTCTCTCACGCTAAACGTTYGTTATATACGACTGCAACACATAACAAGCGCTCGAATAGTTTTATGTGCGTTATCTCCTGTACACGTTCTTCCGTTTTGCTCTCCTTCTATCTCTCTTTCGCTCTCTTTCCCCA----TCTCTCTCGCTCTTTAAAGCACCCCGTGAGCATGCACTTCTCTGGTTGCTCCGTTATTGTTGCGACCTTTTGTGCGTAGGATTTTGTGTATGAGTGTTGTTGTTTT-TTTTTTTWACWCGTTTGTTCATTTTCTTCCTGTCCCTCATCCGGTTGCAGCGCGSCAGCATCCAGCACGGGTGTCTGAGATCCCATCGTTTGACGTTTGCGYTCGCGATCGTCGGGCRCGATCGTCGTCCGTTCGCGCGAGGCGTACACTTGCGTTCCTCCCGGTAGTGGTAGCAGTGTGGCAATTTATAAAATGAGATAAAACGTGTTCTCTGTCGCATCGGTCCAGCGTTTGCCRTCTCGTCGMCGTTTTGCGGAACCRTCATTTGTTSSTGGTAGTTATGTGTTAGTTCTTCGTTTTGCGGAATTTATCGTTTAGTGGAAAATTTATGAGATGGTTTGAGGTTGTTTTGTTTTGTGTTTGCTTSAGTATGTAAATAATAACWTTTGRAAACAARRAAARCYGTKTTTACACATTYMAAT--TTATTTATTAYTTTATTTTRTAGAWKTTTTGAGYCTACTGGYAATATTTRCTTTTGAATTATGGACCTTTATTTGAATTTAATAAAATTCATATAAAATACTGCTTACGCAAAGTTTTATGTTTTGTATTTAAATGTACTTATTTGCCATTTTACTTTTTCATACAATATTGTCTCTTTAATTCTTCTTATGAA----------------------------------------
>AA0116-C
TTGTGCATCGCTTGAAAGAAGGTAGAAGAGGAGAAGAGATGGCAAAGAGGAATAGCACGAAGAGGATGGTAAGGGGAAGATGAGATTGCGTACAGGGTGGCTCGTTTAAAAAMAGGTTT-----TTGTWATTTTGACAWAGTTAATCTGAGTGAAAATTTGCATTAAAATTAATGTAAAAGGTTWAAAGAAAAAGAAAAATTATATTATTATRTTACTCAAATTGATKATTATTTAAAAAATAACWTATTGCWAATAATGAATGAAATTRCATKTASTTTTTCTCGCCTGTTGCATGCGTGRTGCATGGTGCATCTTTTTACCCCTTTCGWCTYTTCCYCTCTCGYC--------CTCTCTCTCACGCTAAACRTTYGTTATATACGACTGCARCACATAACAAGCGCTCGAATAGTTTTATGTGCGTTATCTYCTGTACACGTTCTTCCGTTTTGCTCTCMTTCTATCTCTCTTWYGCTCTCTTTCCCCA----TCTCTCTCGCTCTTTAAAGCACCYCGTGAGCATGCACTTCTCTGGTTGCTCCGTTATTGTTGCGACCTTTTGTGCGTAGGATTTTGTGTATGAGTGTTKTTGTTTT-TTTTTTTWACWCGTTTGTTCATTTTCTTCCTGTCCCTCATCCGGTTGCAGCGCGGCAGCATCCAGCACGGGTGTCTGRGATCCCATCGTTTGACGTTWGCGTTCGCGATCGTCGGGCGCGATCGTCGTCCGTTCGCGCGAGGCGTACACTTGCGTTCCTCCCGGTAGTGGTAGCAGTGTGGCAATTTATAAAATGAGATAAAACGTGTTCTCTGTCGCATCGGTCCAGCGTTTGCCGTCTCKTCGMCGTTTTGCGGAACCRTCATTTGTTCSTGGTAGTTATGTGTTAGTTCTTCGTTTTGCGGAATTTATCGTTTAGTTGAAAATTTATGAGATGGTTTGAGGWTGTTTTGTTTTGTGTTTGCTTGAGTATGTAAATAATAACWTTTGAAAACAAAAAAAACTGWTTTTACACATTCAAAT--TTATTTATTACTTTATTTTRTAGARWTTTTGAGCCTACTKGCMATATTTGMTTTTGAATTATGGACMTTTATTWRAATTTAATAAAATTCATATAAAATACTRMTTACGCAAAGTTATATGTTTTGTATTTAAATGTACTTATTTRCCATTTTACTTTTTCATACAATATTGTCTCTTTRATTCTTCTTATGAA----------------------------------------
>AB0088-C
TTGTGCATCGCTTGAAAGAAGGTAGAAGAGGAGAAGAGATGGCAAAGAGGAATAGCACGAAGAGGACGGTAAGGGGAAGATGAKATTGCGTACAGGGTGGCTCGTTTAAAAAAAGGTTT-----TTGTAATTTTRWCRWAGTTAATCTGAGTGAAAATTTGCAWTAAAATTAATGTAAAAGGTTAAAAGAAAAAGAAAAATTATATTATTATGTTACTCAAATTGATTATTATTTAAAAAATAACTTATTGCAAATAATGAATGAAATTRCATTTAGTTTTTCTCGCCTGTTGCATGCGTGATGCATGGTGCATCTTTTTACCCCTTTCGTCTTTTCCCCTMTCKCY--------CTCTCTCTCAYGCTAAACGTTYGTTATATACGACTGCARCACATAACAAGCGCTCGAATAGTTTTATGTGCSTTATCTCCTGTACACGTTCTTCCGTTTTGCTYTCCTTCTATCTCTCTTTCGCTCTCTTTCCCCA----TCTCTCTCGCTCTTTAAAGCACCYCGTGWGCATGCACTTCTCTGGTTGCTCCGTTATTGTTGCGACCTTTTGTGCGTAGGATTTTGTGTATGAGTGTTGTTGTTTT-TTTTTTTTACACRTTTGTTCATTTTCTTCCTGTCCCTCATCCGGTTGCAGCGCGSCAGCATYCAGCACGGGTGTCTGRGAYCCCATCGTTTGACGTTTGCGTTCGCGATCGTCGGGCGCGWTCGTCGTCCGTTCGCGCGAGSCGTACACTTGCGTTCCTCCCGGTAGTGGTAGCAGTGTGGCAATTTATAAAATGAGATAAAACGTGTTCTCTGTCGCATCGGTCCAGCGTTTGCCGTCTCKYCGCCGTTTTGCGGAACCGTCATTTGTTGCTGGTAGTTATGTGTTAGTTYTTCGTTTTGCGGAATTTATCGTTTAGTKGAAAATTTATGAGATGGTTTGAGGTTGTTTTGTTTTGTGTTTGCTTGAGTATGTAAATAATAACATTTGAAAACAAAAAAAACTGTTTTTACACATTCWAAT--TTATTTATTACTTTATTTTRTAGAWWTTTTGAGCCTACTKGYAAWATTTGCTTTTGAATTATGGACMTTTATTTGAATTKAATAAAATTCATATMAAATRCTRMTWAYKCAAAGTTATATGTTTTGTATTTAAATGTACTTATTTGYCATTTTACTTTTTCATACAATATTGTCTCTTTRATTCTTCTTATGAA----------------------------------------
>AY0015-C
TTGTGCATCGCTTGAAAGAAGGTAGAAGAGGAGAAGAGATGGCAAAGAGGAATAGCACGAAGAGGAYGGTAAGGGGAAGATGAKATTGCGTACAGGGTGGCTCGTTTAAAAAMAGGTTT-----TTGTAATTTTRWCRWAGTTAATCTGAGTGAAAATTTGCATTAAAATTAATGTAAAAGGTTAAAAGAAAAAGAAAAATTATATTATTATGTTACTCAAATTGATTATTATTTAAAAAATAACTTATTGCAAATAATGAATGAAATTACATTTAGTTTTTCTCGCCTGTTGCATGCGTGATGCATGGTGCATCTTTTTACCCCTTTCGTCTTTTCCCCTCTCGCC--------CTCTCTCTCACGCTAAACGTTYGTTATATACGACTGCARCACATAACAAGCGCTCGAATAGTTTTATGTGCGTTATCTYCTGTACACGTTCTTCCGTTTTGCTCTCCTTCTATCTCTCTTTCGCTCTCTTTCCCCA----TCTCTCTCGCTCTTTAAAGCACCTCGTGWGCATGCACTTCTCTGGTTGCTCCGTTATTGTTGCGACCTTTTGTGCGTAGGATTTTGTGTATGAGTGTTGTTGTTTT-TKTTTTTTACACGTTTGTTCATTTTCTTCCTGTCCCTCATCCGGTTGCAGCGCGSCAGCATYCAGCACGGGTGTCTGRGATCCCATCGTTTGACGTTTGCGTTCGCGATCGTCGGGCGCGWTCGTCGTCCGTTCGCGCGAGGCGTACACTTGCGTTCCTCCCGGTAGTGGTAGCAGTGTGGCAATTTATAAAATGAGATAAAACGTGTTCTCTGTCGCATCGGTCCAGCGTTTGCCGTCTCGTCGMCGTTTTGCGGAACCGTCATTTGTTSSTGGTAGTTATGTGTTAGTTYTTCGTTTTGCGGAATTTATCGTTTAGTTGAAAATTTATGAGATGGTTTGAGGWTGTTTTGTTTTGTGTTTGCTTGAGTATGTAAATAATAACWTTTGAAAACAAAAAAAACTGWTTTTACACATTCAAAT--TTATTTATTACTTTATTTTRTAGARWTTTTGAGCCTACTKGYMAWATTTGMTTTTGAATTATGGACMTTTATTWRAATTTAATAAAATTCATATAAAATACTRMTTACGCAAAGTTATATGTTTTGTATTTAAATGTACTTATTTRCCATTTTACTTTTTCATACAATATTGTCTCTTTRATTCTTCTTATGAA----------------------------------------
>AB0237-C
TTGTGCATCGCTTGAAAGAAGGTAGAAGAGGAGAAGAGATRGCAAAGAGGAATAGCACGAAGAGGACGGTAAGGGGAAGATGAGATTGCGTACAGGGTGGCTCGTTTAAAAAAAGGTTT-----TTGTAATTTTGACATAKTTAATCTGAGTGAAAATTTGCATTAAAATTAATGTAAAAGGTTAAAAGAAAAAGAAAAATTATATTATTATGTTACTCAAATTGATTATTATTTAAAAAATAACTTATTGCAAATAATGAATGAAATTGCATKTASTTTTTCTCGCCTGTTGCATGCSTGGTGCATGGTRCATCTTTTTACCCCTTTCGTCTTTTCCCCTMTCGCC--------CTCTCTCTCAYGCTAAACGTTTGTTATATACGACTGCAACACATAACAAGCGCTCGAATAGTTTTATGTGCGTTATCTCCTGTACACGTTCTTCCGTTTTGCTCTCCTTCTATCTCTCTTTCGCTCTCTTTCCCCA----TCTCTCTCGCTCTTTAAAGCACCCCGTGAGSATGCACTTCTCTGGTTGCTCCGTTATTGTTGCGACCTTTTGTGCGTAGGATTTTGTGTATGAGTGTTGTTGTTTT-TTTTTTTTACACGTTTGTTCATTTTCTTCCTGTCCCTCATCCGGTTGCAGCGCGSCAGCATYCAGCACGGGTGTCTGARATCCCATCGTTTGACGTTTGCGTTCGCGATCGTCGGGCGCGATCGTCGTCCGTTCGCGCGAGGCGTACACTTGCGTTCCTCCCGGTAGTGGTAGCAGTGTGGCAATTTATAAAATGAGATAAAACGTGTTCTCTGTCGCATCGGTCCAGCGTTTGCCGTCTCGTCGCCGTTTTGCGGAACCRTCATTTGTTCCTGGTAGTTATGTGTTAGTTCTTCGTTTTGCGGAATTTATCGTTTAGTGGAAAATTTATGAGATGGTTTGAGGTTGTTTTGTTTTGTGTTTGCTTSAGTATGTAAATAATAACWTTTGAAAACAAAAAAARCTGTTTTTACACATTMAAAT--WTATTTAYTATTTTATTTTATAKAWKTTTTGAGCCTACTGGYAATATTTGCTTTTGAATTATGCAYATTTATTTGAATTTAATAAAATTCATATAAAATAMTAMTTACGCAAMGTTATATRTWTTGTATTWAAATGTWCTTATTYGCCATTTTACTTTTTYATRCAMTATKKYCYCTTTGATTCTTCTTATGAA----------------------------------------
>AJ0129-C
TTGTGCATCGCTTGAAAGAAGGTAGAAGAGGAGAAGAGATGGCAAAGMGGAATAGCACGAAGAGGAYGGTAAGGGGAAGATGAGATTGCGTACAGGGTGGCTCGTTTAAAAAAAGGTTT-----TTGTAATTTTGAYAWAKTTAATCTGAGTGAAAATTTGCATTMAAATTMATGTAAAAGGTTAARASAAAAAGAAAAATTATATTATTATGTTACTCAAATTGATKTTTATTTAAAAAATAACTTATTGCAAATAATGAATGAAATTGCATGTAGTTTTTCTCGCCTGTTGCATGCGTGGTGCATGGTGCATCTTTTTACCCCTTTCGTCTTTTCCCCTCTCKYY--------CTYTCTCTCACGCTAAACRTTTGTTATATACGRCTGCAACACATAACAAGCGCTCGAATAGTTTTATGTGCGTTATCTCCTGTACACGTTCTTCCGTTTTGCTCTCMTTCTATCTCTCTTWYGCTCTCTTTCCCCA----TCTCTCTCGCTCTTTAAAGCACCYCGTGAGCATGCACTTCTCTGGTTGCTCCGTTATTGTTGCGACCTTTTGTGCGTAGGATTTTGTGTATGAGTGTTKTTGTTTT-TTTTTTTWACWCGTTTGTTCATTTTCTTCCTGTCCCTCATCCGGTTGCAGCGCGSCAGCATYCAGCACGGGTGTCTGAGATCCCATCGTTTGACGTTTGCGTTCGCGATCGTCGGGCGCGATCGTCGTCCGTTCGCGCGAGGCGTACACTTGCGTTCCTCCCGGTAGTGGTAGCAGTGTGGCAATTTATAAAATGAGATAAAACGTGTTCTCTGTCGCATCGGTCCAGCGTTTGCCGTCTCGTCGCCGTTTTGCGGAACCRTCATTTGTTCSTGGTAGTTATGTGTTAGTTCTTCGTTTTKCGGAATTTATCGTTTAGTGGAAAATTTATGAGATGGTTTGAGGTTGTTTTGTTTTGTGTTTGCTTSAGTATGTAAATAATAACWTTTGAAAACAAAAAAMRCTGTTTTTACACATTCWWAT--TTATTTATTAYTTTATTTTATAKATKTTTTGAGCCTACTKGCAATATTTACTTTTGAATTATGAACATTTATTTGAATTTARTAAAATTCATATAAAATACTACTTACGCAAAGTTATATRTTTTGTATTWMAATGTACTTATTTGCCATTTTACKTTTTYATRCAATATTGYCYCTKTGATTCTTCTTATGAA----------------------------------------
>AA0080-C
TTGTGCATCGCTTGAAAGAAGGTAGAAGAGGAGAAGAGATGGCAAAGAGGAATAGCACGAAGAGGATGGTAAGGGGAAGATGARATTGCGTACAGGGTGGCTCGTTTAAWAAAAGGTTT-----TTRTAATTTTGACATAGTTAATCTGAGTGAAAATTTGCATTMAAATTMMTGTAAAAGGTTAARAKAAAAAGAAAAATTATATTATTATGTTACTCAAATTGATTWYTATTTAAAAAATAACTTAYTGCAAATAATGAATGAAATTRCATKTAKTTTTTCTCGCCTGTTGCATGCRTGGTGCATGGTGCATCTTTTTACCCCTTTCGTCTTTTYCCCTCTCSCY--------CTCTCTCTCACGCTAAACGTTYGTTATATACGAYTGCAACACATAACAAGCGCTCGAATAGTTTTATGTGCGTTATCTCCTGTACACGTTCTTCCGTTTTKCTCTCCTTCTATCTCTCTTTCGCTCTCTTTCCCCR----TCTCTCTCGCTCTTTAAAGCACCYCGTGWGCWTGCACTTCTCTGGTTGCTCCGTTATTGTTGCGACCTTTTGTGCGTAGGATTTTGTGTATGAGTGTTGTTGTTTT-TTTTTTTTACACGTTTGTTCATTTTCTTCCTGTCCCTCATCCGGTTGCWGCGCGSCAGCATYCAGCACGGGTGTCTGRGATCCCATCGTTTGACGTTTGCGTTCGCGATCGTCGGGCGCGATCGTCGTCCGTTCGCGCGAGGCGTACACTTGCGTTCCTCCCGGTAGTGGTAGCAGTGTGGCAATTTATAAAATGAGATAAAACGTGTTCTCTGTCGCATCGGTCCAGCGTTTGCCGTCTCKTYGCCGTTTTGCGGAACCATCATTTGTTSCTGGTAGTTATGTGTTAGTTCTTCGTTTTGCGGAATTTATCGTTTAGTGGAAAATTTATGAGATGGTTTGAGGTTGTTTTGTTTTGTGTTTGCTTSAGTATGTAAATAATAACWTTTGRAAACAAARAAAACTGTKTTTACACATTYMAAT--TTATTTATTAYTTTATTTTATAKAWTTTTTGAGYCTACTGGYAATATTTGCTTTTRAATTATGYACATTTATTTAAATTTAATAAAAYTCATATAAAATACTACTTACGCAAAGTWAWATGTTTTGTATTTAAATGTACTTATTTGCCATTTTACTTTTTCAYACAATATTGTCTCTTTGATTCTTCTTATGAA----------------------------------------
>AA0087-C
TTGTGCATCGCTTGAAAGAAGGTAGAAGAGGAGAAGAGATGGCAAAGAGGAATAGCACGAAGAGGATGGTAAGGGGAAGATGAGATTGCGTACAGGGTGGCTCGTTTAAAAAMAGGTTT-----TTGTAATTTTGACAWAKTTAATCTGAGTGAAAATTTGCATTMAAATTAAYGTWAAWGGTTWAAAGAAAWAKAAAAATTATATTWTTATGTTACTCAAATTGATTATTATTTAAAAAATAACTTATTGCAAATAATGAATGAAATTGCATTTRGTTTTTCTCGCCTGTTGCATGCGTGATGCATGGTGCATCWTTTTACCCCTTTCGTCTTTTCCCCTCTCGCC--------CTCTCTCTCACGCTAAACGTTYGTTATATACGACTGCAACACATAACAAGCGCTCGAATAGTTTTATGTGCGTTATCTCCTGTACACGTTCTTCCGTTTTGCTCTCCTTCTATCTCTCTTTCGCTCTCTTTCCCCA----TCTCTCTCGCTCTTTAAAGCACCTCGTGWGCATGCACTTCTCTGGTTGCTCCGTTATTGTTGCGACCTTTTGTGCGTAGGATTTTGTGTATGAGTGTTGTTGTTTT-WTTTTTTTACACGTTTGTTCATTTTCTTCCTGTCCCTCATCCGGTTGCWGCGCGGCAGCRTCCAGCACGGGTGTCTGRGATCCCATCGTTTGACGTTTGCGTTCGCGATCGTCGGGCGCGATCGTCGTCYGTTCGCGCGAGGCGTACACTTGCGTTCCTCCCGGTAGTGGTAGCAGTGTGGCAATTTATAAAATGAGATAAAACGTGTTCTCTGTCGCATCGGTCCAGCGTTTGCCGTCTCGTCGCCGTTTTGCGGAACCRTCATTTGTTSSTGGTAGTTATGTGTTAGTTMTTCGTTTTGCGGAATTTWTCGTTTAGTGGAAAATTTATGAGATGGTTTGAGGTTGTTTTGTTTTGTGTTTGCTTCAGTATGTAAATAATAACTTTTGAAAACAAAAAAAGCTGTTTTTACACATTCAAAT--TTATTTATTATTTTATTTTATAKATGTTTTGAGCCTACTGGCAATATTTACTTTTGAATTATGCATATTTATTTTAATTTAATAAAACTCATATAAAATACTACTTACGCAAAGTAAAATGTTTTGTATTTAAATGTACTTATTTGCCATTTTACTTTTTCACACAATATTGTCTCTTTGATTCTTCTTATGAA----------------------------------------
>AA0089-C
TTGWGCATCGCTTGAAAGAAGGTAGAAGAGGAGAAGAGATGGCAAAGAGGAATAGCACGAAGAGGAYGGTAAGGGGAAGATGAGATTGCGTACAGGGTGGCTCGTTTAAAAAAAGGKTT-----TTGTAATTTTGWCRAAKTTAATCTGAGTGAAAATTTGCATTMAAATTAAYGTWAAWGGTTWAAAGAAAWAKAAAAATTATATTWTTATGTTACTCAAATTGATTATTATTTAAAAAATAACTTATTGCAAATAATGAATGAAATTGCATTTRGTTTTTCTCGCCTGTTGCATGCGTGATGCATGGTGCATCWTTTTACCCCTTTCGTCTTTTCCCCTCTCGCC--------CTCTCTCTCACGCTAAACGTTYGTTATATACGACTGCARCACATAACAAGCGCTCGAATAGTTTTATGTGCGTTATCTCCTGTACACGTTCTTCCGTTTTGCTCTCCTTCTATCTCTCTTTCGCTCTCTTTCCCCA----TCTCTCTCGCTCTTTAAAGCACCTCGTGWGCATGCACTTCTCTGGTTGCTCCGTTATTGTTGCGACCTTTTGTGCGTAGGATTTTGTGTATGAGTGTTGTTGTTTT-WKTTTTTTACACGTTTGTTCATTTTCTTCCTGTCCCTCATCCGGTTGCWGCGCGGCAGCRTCCAGCACGGGTGTCTGRGATCCCATCGTTTGACGTTTGCGTTCGCGATCGTCGGGCGCGATCGTCGTCCGTTCGCGCGAGGCGTACACTTGCGTTCCTCCCGGTAGTGGTAGCAGTGTGGCAATTTATAAAATGAGATAAAACGTGTTCTCTGTCGCATCGGTCCAGCGTTTGCCGTCTCGTCGCCGTTTTGCGGAACCGTCATTTGTTSSTGGTAGTTATGTGTTAGTTMTTCGTTTTGCGGAATTTWTCRTTTAGTKGAAAATTTATGAGATGGTTTGAGGTTGTTTTRTTTTGTGTTTGCTTSAGTATGTAAATAATAACWTTTGAAAACAAAAAAARCTGTTTTTACACATTCAAAT--TTATTTATTATTTTATTTTWTATAWKTTTTGAGCCTACTGGYAATATTTRCTTTYRAATTATGTACATTTATTTGAATTTAATAAAATTCATATAAAATACTACTTACGCAAAGTTATATGTTTTCTATTTAAATGTACTTATTTGCCATTTTACTTTTTCATACAATATTGTCTCTTTGATCCTTCTTATGAA----------------------------------------
>AA0099-C
TTGTGCATCGCTTGAAAGAAGGTAGAAGAGGAGAAGAGATGGCAAAGAGGAATAGCACGAAGAGGAYGGTAAGGGGAAGATGAGATTGCGTACAGGGTGGCTCGTTTAAAAAAAGGTTT-----TTGTAATTTTGACATAGTTAATCTGAGTGAAAATTTGCATTAAAATTAATGTAAAAGGTTAARAGAAAAAGAAAAATTATAYTATTATGTTACTCAAATTGATTWTTATTTAAAAAATAACTTAYTGCAAATAATGAATGAAATTGCATGTAKTTTTTCTMGCCTGTTGCATGCRTGGTGCATGGTGCATCTTTTTACCCCTTTCGTCTTTTCCCCTCTCSCY--------CTCTCTCTCACGCTAAACRTTYGTTATATACGACTGCAACACATAACAAGCGCTCGAATAGTTTTATGTGCGTTATCTCCTGTACACGTTCTTCCGTTTTGCTCTCCTTCTATCTCTCTTTCGCTCTCTTTCCCCA----TCTCTCTCGCTCTTTAAAGCACCTCGTGAGCATGCACTTCTCTGGTTGCTCCGTTATTGTTGCGACCTTTTGTGCGTAGGATTTTGTGTATGAGTGTTGTTGTTTT-WTTTTTTTACACGTTTGTTCATTTTCTTCCTGTCCCTCATCCGGTTGCAGCGCGGCAGCRTCCAGCACGGGTGTCTGRGAYCCCATCGTTTGACGTTTGCGTTCGCGATCGTCGGGCGCGATCGTCGTCCGTTCGCGCGAGGCGTACACTTGCGTTCCTCCCGGTAGTGGTAGCAGTGTGGCAATTTATAAAATGAGATAAAACGTGTTCTCTGTCGCATCGGTCCAGCGTTTGCCGTCTCGTCGCCGTTTTGCGGAACCATCATTTGTTCCTRGTAGTTATGTGTTAGTTCTTCGTTTTGCGGAATTTATCGTTTAGTGGAAAATTTATGAGATGGTTTGAGGTTGTTTTGTTTTGTGTTTGCTTRAGTATGTAAATAATAACWTTTGAAAACAAAAAAMRCTGTTTTTWCACATTCWAAT--TTATTTAYTAYTTTATTTTATAGATKTTTTGAGCCTACTKGCAATATTTRCTTTTGAATTATGRACATTTATTTKAATTTARTAAAATTCATATAAAATAMTAMTTACGCAAAGTTATATRTTTTGTATTWMAATGTACTTATTTGCCATTTTACTTTTTTATACAATATTGTCTCTTTGATTCTTCTWATGAA----------------------------------------
>AV0007-C
TTGTGCATCGCTTGAAAGAAGGTAGAAGAGGAGAAGAGATGGCAAAGAGGAATAGCACGAAGAGGAYGGTAAGGGGAAGATGAGATTGCGTACAGGGTGGCTCGTTYAAAAAAAGGTTT-----TTGTAATTTTGWYRAAKTTAATCTGAGTGAAAATTTGCATTMAAATTMATGTAAAAGGTTAAAAGAAAAAGAAAAATTATATTATTATGTTACTCAAATTGATTWKTATTTAAAAAATAACTTATTGCAAATAATGAATGAAATTRCATTTAGTTTTTCTCGCCTGTTGCATGCGTGGTGCATGGTGCATCTTTTWACCCYTTTCGYCTYTTCCCCTCTCSCY--------CTCTCTCTCACGCTAAACGTTTGTTATATACGACTGCAACACATAACAAGCGCTCGAATAGTTTTATGTGCGTTATCTCCTGTACACGTTCTTCCGTTTTGCTCTCCTTCTATCTCTCTTTCGCTCTCTTTCCCCA----TCTCTCTCGCTCTTTAAAGCACCCCGTGWGCATGCACTTCTCTGGTTGCTCCGTTATTGTTGCGACCTTTTGTGCGTAGGATTTTGTGTATGAGTGTTGTTGTTTK-TTTTTTTTACACGTTTGTTCATTTTCTTCCTGTCCCTCATCCGGTTGCAGCGCGGCAGCATCCAGCACGGGTGTCTGAGATCCCATCGTTTGACGTTTGCGTTCGCGATCGTCGGGCGCGATCGTCGTCCGTTCGCGCGAGGCGTACACTTGCGTTCCTCCCGGTAGTGGTAGCAGTGTGGCAATTTATAAAATGAGATAAAACGTGTTCTCTGTCGCATCGGTCCAGCGTTTGCCGTCTCGTCGCCGTTTTGCGGAACCATCATTTGTTCCTGGTAGTTATGTGTTAGTTCTTCGTTTTKCGGAATTTATCGTTTAGTGGAAAATTTATGAGATGGTTTGAGGTTGTTTTGTTTTGTGTTTGCTTSAGTATGTAAATAATAACWTTTGAAAACAAAAAAARCTGTTTTTACACATTCAAAT--TTATTTATTATTTTATTTTATAKAWKTTTTGAGCCTACTGGYAATATTYRCTTTTRAATTATGYAYATTTATTTGAATTTAATAAAACTCATATAAAATACTACTTACGCAAAGTTATATGTTTTGTATTTAAATGTACTTATTTGCCATTTTACTTTTTCATACAATATTGTCTCTTTGATTCTTCTCATGAA----------------------------------------
>AR0088-C
TTGTGCATCGCTTGAAAGAAGGTAGAAGAGGAGAAGAGATGGCAAAGAGGAATAGCACGAAGAGGAYGGTAAGGGGAAGATGAGATTGCGTACAGGGTGGCTCGTTTAAAAAAAGGTTT-----TTGTAATTTTGACATAGTTAATCTGAGTGAAAATTTGCAWTAAAATTAATGTAAAAGGTTAAAAGAAAAMGAAAAATTATATTATTATGTTACTCAAATTGATTATTATTTAAAAAATAACTTAYTGCAAATAATGAATGAAATTGCATKTAKTTTTTCTCGCCTGTTGCATGCRWGRTGCATGGTGCATCTTTTTACCCCTTTCGTCTTTTCCCCTMTCSCY--------CTCTCTCTCAYGCTAAACGTTYGTTATATACGACTGCAACACATAACAAGCGCTCGAATAGTTTTATGTGCGTTATCTCCTGTACACGTTCTTCCGTTTTGCTCTCCTTCTATCTCTCTTTCGCTCTCTTTCCCCA----TCTCTCTCGCTCTTTAAAGCACCCCGTGAGCATGCACTTCTCTGGTTGCTCCGTTATTGTTGCGACCTTTTGTGCGTAGGATTTTGTGTATGAGTGTTGTTSTTTT-WTTTTTTTACACGTTTGTTCATTTTCTTCCTGTCCCTCATCCGGTTGCAGCGYGSCAGCATYCAGCACGGGTGYCWGRGAYCCCATCGTTTGACGTTTGCGTTCGCGATCGTCGGGCGCGATCGTCGTCCGTTCGCGCGAGGCGTACACTTGCGTTCCTCCCGGTAGTGGTAGCAGTGTGGCAATTTATAAAATGAGATAAAACGTGTTCTCTGTCGCATYGGTCCAGCGTTTGCCGTCTCGTCGCCGTTTTGCGGAACCGTCATTTGTTSCTGGTAGTTATGTGTTAGTTCTTCGTTTTGCGGAATTTATCGTTTAGTGGAAAATTTATGAGATGGTTTGAGGTTGTTTTGTTTTGTGTTTGCTTGAGTATGTAAATAATAACATTTGAAAACAAAAAAMACTGTTTTTWCACATTCWWAT--TTATTTATTAYTTTATTTTATAKAWTTTTTGAGCCTACTKGYAATATTTRCTTTTRAATTATGWACATTTATTTGAATTTARTAAAATTCWTATAAAATACTACTTACGCAAAGTTATATGTTTTGTATTTMAATGTACTTATTTGCCATTTTACTTTTKCAWACAATATTRTCTCTTTRATTCTTYTTATKAA----------------------------------------
>AY0050-C
TTGTGCATCGCTTGAAAGAAGGTAGAASARGWGAAGAGATGGCAAAGAGGAATAGCACGAAGAGGACGGTAAGGGGAAGATRAGATTGCGTACAGGGTGGCTCGTTTAARAAAAGGTTT-----TTGTAATTTTGTCGAAGTTAATCTGAGTGAAAATTTGCATTMAAATTMATGTAAAAGGTTAARAGAAAAAGAAAAATTATATTATTATGTTACTCAAATTGATTWTTATTTAAAAAATAACTTATTGCAAATAATGAATGAAATTRCATKTAGTTTTTCTCGCCTGTTGCATGCGTGGTGCATGGTGCATCTTTTTACCCCTTTCGTCTYTYSYCCTCTCKCY--------CTCTCTCTCRYGCTAAACRTTTGTTATATACGACTGCAACACATAACAAGCGCTCGAATAGTTTTATGTGCGTTATCTCCTGTACACGTTCTTCCGTTTTGCTCTCMTTCTATCTCTCTTWYGCTCTCTTTCCCCA----TCTCYCTCGCTCTTTAAAGCACCTCGTGAGCATGCACTTCTCTGGTTGCTCCGTTATTGTTGCGACCTTTTGTGCGTAGGATTTTGTGTATGAGTGTTGTTGTTTT-WTTTTTTTACACGTTTGTTCATTTTCTTCCTGTCCCTCATCCGGTTGCAGCGCGSCAGCATYCAGCACGGGTGTCTGAGATCCCATCGTTTGACGTTTGCGTTCGCGATCGTCGGGCGCGATCGTCGTCCGTTCGCGCGAGGCGTACACTTGCGTTCCTCCCGGTAGTGGTAGCAGTGTGGCAATTTATAAAATGAGATAAAACGTGTTCTCTGTCGCATCGGTCCAGCGTTTGCCGTCTCGTCGACGTTTTGCGGAACCGTCATTTGTTSCTGGTAGTTATGTGTTAGTTCTTCGTTTTGCGGAATTTATCGTTTAGTKGAAAATTTATGAGATGGTTTGAGGTTGTTTTGTTTTGTGTTTGCTTSAGTATGTAAATAATAACWTTTGAAAACAAAAAAMRCTGTTTTTWCACATTCWAWT--TTATTTATTAYTTTATTTTATAKATKTTTTGAGCCTACTKGCAATATTTACTTTTGAATTATGMATATTTATTTGAATTTARTAAAATTCATATAAAATAMTACTTACGCAAAGTTATATRTTTTGTATTWMAATGTACTTATTTGCCATTTTACKTTTTYATRCAATATTGTCTCTGTGATTCTTCTTATGAA----------------------------------------
>AA0075-C
TTGTGCATCGCTTGAAAGAAGGTAGAAGAGGAGAAGAGATGGCAAAGAGGAATAGCACGAAGAGGATGGTAAGGGGAAGATGAGATTGCGTACAGGGTGGCTCGTTTAAAAAAAGGTTT-----TTGTAATTTTGACATAGTTAATCTGAGTGAAAATTTGCATTMAAATTAAYGTWAAWGGTTWARAGAAAWAKAAAAATTATAYTWTTATRTTACTCAAATTGATKTTTATTTAAAAAATAACWTATTGCWAATAATGAATGAAATTGCATGTASTTTTTCTMGCCTGYTGCATGCGTGGTGCATGGTGCATCTTTTTACCCCTTTCGTCTTTTCCCCTMTCGCC--------CTCTCTCTCAYGCTAAACRTTTGTTATATACGACTGCAACACATAACAAGCGCTCGAATAGTTTTATGTGCGTTATCTCCTGTACACGTTCTTCCGTTTTGCTCTCCTTCTATCTCTCTTTCGCTCTCTTTCCCCA----TCTCTCTCGCTCTTTAAAGCACCTCGTGWGCATGCACTTCTCTGGTTGCTMCGTTATTGTTGCGACCTTTTGTGCGTAGGATTTTGTGTATGAGTGTTGTTGTTTT-TTTTTTTTACACGTTTGTTCATTTTCTTCCTGTCCCTCATCCGGTTGCAGCGCGGCAGCATCCAGCACGGGTGTCTGAGATCCCATCGTTTGACGTTTGCGTTCGCGWTCGTCGGGCGCGATCGTCGTCCGTTCGCGCGAGGCGTACACTTGCGTTCCTCCCGGTAGTGGTAGCAGTGTGGCAATTTATAAAATGAGATAAAACGTGTTCTCTGTCGCATCGGTCCAGCGTTTGCCGTCTCGTCGMCGTTTTGCGGAACCGTCATTTGTTCGTGGTAGTTATGTGTTAGTTCTTCGTTTTGCGGAATTTATCGTTTAGTGGAAAATTTATGAGATGGTTTGAGGTTGTTTTGTTTTGTGTTTGCTTSAGTATGTAAATAATAACWTTTGAAAACAAAAAAMRCTGTTTTTWCACATTCTAAT--TTATTTATWACTTTATTTTATAGATTTTTTGAGCCTACTTGCAATATTTACTTTTGAATTATGAACATTTATTTGAATTTAATAAAATTCATATAAAATACTACTTACGCAAAGTTATATGTTTTGTATTTCAATGTACTTATTTGCCATTTTACGTTTTTATACAATATTGTCTCTGTGATTCTTCTTATGAA----------------------------------------
>AA0052-C
TTGTGCATCGCTTGAAAGAAGGTAGAASARGAGAAGAGATGGCAAAGAGGAATAGCACGAAGAGGAYGGTAAGGGGAAGATGARATTGCGTACAGGGTGGCTCGTTTAAWAAAAGGTTT-----TTGTAATTTTGWCRWAGTTAATCTGAGTGAAAATTTGCATTMAAATTMATGTAAAAGGTTAARAGAAAAAGAAAAATTATATTATTATGTTACTCAAATTGATTWYTATTTAAAAAATAACTTATTGCAAATAATGAATGAAATTACATTTAGTTTTTCTCGCCTGTTGCATGCGTGGTGCATGGTGCATCTTTTTACCCCTTTCGTCTTTTYCCCTCTCGCC--------CTCTCTCTCACGCTAAACGTTTGTTATATACGAYTGCAACACATAACAAGCGCTCGAATAGTTTTATGTGCGTTATCTCCTGTACACGTTCTTCCGTTTTKCTCTCCTTCTATCTCTCTTTCGCTCTCTTTCCCCA----TCTCTCTCGCTCTTTAAAGCACCYCGTGAGCWTGCACTTCTCTGGTTGCTCCGTTATTGTTGCGACCTTTTGTGCGTAGGATTTTGTGTATGAGTGTTKTTGTTTT-WTTTTTTTACACGTTTGTTCATTTTCTTCCTGTCCCTCATCCGGTTGCAGCGCGSCAGCRTYCAGCACGGGTGTCTGAGATCCCATCGTTTGACGTTTGCGTTCGCGATCGTCGGGCGCGATCGTCGTCCGTTCGCGCGAGGCGTACACTTGCGTTCCTCCCGGTAGTGGTAGCAGTGTGGCAATTTATAAAATGAGATAAAACGTGTTCTCTGTCGCATCGGTCCAGCGTTTGCCGTCTCKTYGCCGTTTTGCGGAACCATCATTTGTTCCTGGTAGTTATGTGTTAGTTCTTCGTTTTGCGGAATTTATCGTTTRGTGGAAAATTTATGAGATGGTTTGAGGTTGTTTTGTTTTGTGYTTGCTTGAGTATGTAAATAATAACATTTGRAAACAAARAAAACTGTKTTTACAYATTYMAAT--TTATTTATTACTTTATTTTATAGATTTTTTGAGYCTACTKGCAATATTTRCTTTTGAATTATGMACATTTATTTRAATTTARTAAAAYTMATATAAAATACTACTTACGCAAAGTWAWATGTTTTGTATTTMAATGTACTTATTTGCCATTTTACTTTTTYAYACAATATTGTCTCTTTGATTCTTCTTATGAA----------------------------------------
>AY0055-C
TTGTGCATCGCTTGAAAGAAGGTAGAAGAGGAGAAGAGATGGCAAAGAGGAATAGCACGAAGAGGAYGGTAAGGGGAAGATGAGATTGCGTACAGGGTGGCTCGTTTAAAMAAAGGTTT-----TTGTAATTTTGAYAWAKTTAATCTGAGTGAAAATTTGCAWTMAAATTMATGTAAAAGGTTAARAGAAAAAGAAAAATTATATTATTATGTTACTCAAATTGATTATTATTTAAAAAATAACTTATTGCAAATAATGAATGAAATTGCATKTAGTTTTTCTCGCCTGTTGCATGCGTGATGCATGGTGCATCTTTTTACCCYTTTCGYCTYTTCCCCTCTCSCY--------CTCTCTCTCACGCTAAACGTTCGTTATATACGACTGCAACACATAACAAGCGCTCGAATAGTTTTATGTGCGTTATCTCCTGTACACGTTCTTCCGTTTTGCTCTCCTTCTATCTCTCTTTCGCTCTCTTTCCCCA----TCTCTCTCKCTCTTTAAAGCACCYCGTGWGCATGCACTTCTCTGGTTGCTCYGTTATTGTTGCGACCTTTTGTGCGTAGGATTTTGTGTATGAGTGTTGTTGTTTT-TTTTTTTTACACGTTTGTTCATTTTCTTCCTGTCCCTCATCCGGTTGCAGCGCGCCAGCATYCAGCACGGGTGYCWGRGATCCCATCGTTTGACGTTTGCGTTCGCGATCGTCGGGCGCGATCGTCGTCCGTTCGCGCGAGGCGTACACTTGCGTTCCTCCCGGTAGTGGTAGCAGTGTGGCAATTTATAAAATGAGATAAAACGTGTTCTCTGTCGCATCGGKCCAGCGTTTGCCGTCTCGTCGCCGTTTTGCGGAACCRTCATTTGTTSCYGGTAGTTATGTGTTAGTTCTTCGTTTTGCGGAATTTATCGTTTAGTGGAAAATTTATGAGATGGTTTGAGGTTGTTTTGTTTTGTGTTTGCTTGAGTATGTAAATAATAACATTTGAAAACAAAAAAMACTGTTTTTWCACATTCWAAT--TTATTTATTAYTTTATTTTATAKAWTTTTTGAGCCTACTKGYAATATTTRCTTTTRAATTATGWACATTTATTTGAATTTARTAAAATTCATATAAAATACTACTTACGCAAAGTTATATSTTTTGTATTTMAATGTACTTATTTGCCATTTTACTTTTTYATACAATATTGTCTCTTTGATTCTTCTWATGAA----------------------------------------
>AA0091-C
TTGTGCATCGCTTGAAAGAAGGTAGAAGAGGAGAAGAGATGGCAAAGAGGAATAGCACGAAGAGGAYGGTAAGGGGAAGATGAGATTGCGTACAGGGTGGCTCGTTYAAAAAAAGGTTT-----TTGTAATTTTGWCRWAGTTAATCTGAGTGAAAATTTGCAWTAAAATTAATGTAAAAGGTTAAAAGAAAAAGAAAAATTATATTATTATGTTACTCAAATTGATTATTATTTAAAAAATAACTTATTGCAAATAATGAATGAAATTRCATTTARTWTTTCTCGCCTGTTGCATGCGTGATGCATGGTGCATCTTTTTACCCCTTTCGTCTTTTCCCCTMTCGCC--------CTCTCTCTCAYGCTAAACGTTTGTTATATACGACTGCAACACATAACAAGCGCTCGAATAGTTTTATGTGCGTTATCTCCTGTACACGTTCTTCCGTTTTGCTYTCMTTCTATCTCTCTTWYGCTCTCTTTCCCCA----TCTCTCTCGCTCTTTAAAGCACCCCGTGAGCATGCACTTCTCTGGTTGCTCCGTTATTGTTGCGACCTTTTGTGCGTAGGATTTTGTGTATGAGTGTTKTTGTTTT-TTTTTTTWACWCRTTTGTTCATTTTCTTCCTGTCCCTCATCCGGTTGCAGCGCGGCAGCATCCAGCACGGGTGTCTGGGAYCCCATCGTTTGACGTTTGCGTTCGCGATCGTCGGGCGCGATCGTCGTCCGTTCGCGCGAGSCGTACACTTGCGTTCCTCCCGGTAGTGGTAGCAGTGTGGCAATTTATAAAATGAGATAAAACGTGTTCTCTGTCGCATCGGTCCAGCGTTTGCCGTCTCKYCGCCGTTTTGCGGAACCRTCATTTGTTGCTGGTAGTTATGTGTTAGTTCTTCGTTTTGCGGAATTTATCGTTTAGTGGAAAATTTATGAGATGGTTTGAGGTTGTTTTGTTTTGTGTTTGCTTGAGTATGTAAATAATAACATTTGRAAACAAARAAAACTGTKTTTACACATTYYAAT--TTATTTATTACTTTATTTTATAGATTTTTTGAGYCTACTGGCAATATTTGCTTTTGAATTATGGACMTTTATTTGAATTKAATAAAAYTCATATMAAATRCTACTWAYKCAAAGTTATATGTTTTGTATTTAAATGTACTTATTTGYCATTTTACTTTTTCATACAATATTGTCTCTTTGATTCTTCTTATGAA----------------------------------------
>AY0038-C
YTGTGCATCGCTTGAAAGAAGGTARAAGAGGAGAAGAGATGGCAAAGAGGAATAGCACGAAGAGGAYGGTAAGGGGAAGATGAGATTGCGTACAGGGTGGCTCGTTTAAAAAAAGGTTT-----TTGTAATTTTGACATAGTTAATCTGAGTGAAAATTTGCAWTAAAATTAATGTAAAAGGTTAAAAGAAAAAGAAAAATTATATTATTATGTTACTCAAATTGATTATTATTTAAAAAATAACTTATTGCAAATAATGAATGAAATTGCATTTRGTTTTTCTCGCCTGTTGCATGCGTGATGCATGGTGCATCWTTTTACCCCTTTCGTCTTTTCCCCTMTCGCC--------CTCTCTCTCAYGCTAAACGTTYGTTATATACGACTGCAACACATAACAAGCGCTCGAATAGTTTTATGTGCGTTATCTCCTGTACACGTTCTTCCGTTTTGCTYTCCTTCTATCTCTCTTTCGCTCTCTTTCCCCA----TCTCTCTCGCTCTTTAAAGCACCCCGTGAGCATGCACTTCTCTGGTTGCTCCGTTATTGTTGCGACCTTTTGTGCGTAGGATTTTGTGTATGAGTGTTGTTGTTTT-TTTTTTTTACACRTTTGTTCATTTTCTTCCTGTCCCTCATCCGGTTGCAGCGCGSCAGCATYCAGCACGGGTGTCTGRGAYCCCATCGTTTGACGTTTGCGTTCGCGATCGTCGGGCGCGATCGTCGTCCGTTCGCGCGAGSCGTACACTTGCGTTCCTCCCGGTAGTGGTAGCAGTGTGGCAATTTATAAAATGAGATAAAACGTGTTCTCTGTCGCATCGGTCCAGCGTTTGCCGTCTCKYCGCCGTTTTGCGGAACCRTCATTTGTTSCTGGTAGTTATGTGTTAGTTCTTCGTTTTGCGGAATTTATCGTTTAGTGGAAAATTTATGAGATGGTTTGAGGTTGTTTTGTTTTGTGTTTGCTTGAGTATGTAAATAATAACATTTGRAAACAAARAAAACTGTKTTTACACATTYYAAT--TTATTTATTACTTTATTTTATAGATTTTTTGAGYCTACTKGCAATATTTGCTTTTGAATTATGSACATTTATTTRAATTKAATAAAAYTCATATMAAATRCTACTWAYKCAAAGTTATATGTTTTGTATTTAAATGTACTTATTTGYCATTTTACTTTTTCATACAATATTGTCTCTTTGATTCTTCTTATGAA----------------------------------------
>AY0060-C
TTGTGCATCGCTTGAAAGAAGGTAGAAGAGGAGAAGAGATGGCAAAGAGGAATAGCACGAAGAGGATGGTAAGGGGAAGATRAGATTGCGTACAGGGTGGCTCGTTTAARMAAAGGTTT-----TTGTAATTTTGWYRAAKTTAATCTGAGTGAAAATTTGCATTCAAATTCATGTAAAAGGTTAARASAAAAAGAAAAATTATATTATTATGTTACTCAAATTGATKWTTATTTAAAAAATAACTTATTGCAAATAATGAATGAAATTGCATGTAGTTTTTCTCGCCTGTTGCATGCGTGRTGCATGGTGCATCTTTTTACCCCTTTCGTCTTTTCCCCTCTCKCY--------CTYTCKCTCACGCTAAACGTTYGTTATATACGACTGCAACACATAACAAGCGCTCGAATAGTTTTATGTGCGTTATCTCCTGTACACGTTCTTCCGTTTTGCTCTCCTTCTATCTCTCTTTCGCTCTCTTTCCCCA----TCTCTCTCGCTCTTTAAAGCACCYCGTGWGCATGCACTTCTCTGGTTGCTCYGTTATTGTTGCGACCTTTTGTGCGTAGGATTTTGTGTATGAGTGTTGTTGTTTT-TTTTTTTTACACGTTTGTTCATTTTCTTCCTGTCCCTCATCCGGTKGCAGCGCGSCAGCATYCAGCACGGGTGYCWGRGATCCCATCGTTTGACGTTTGCGTTCGCGATCGTCGGGCGCGATCGTCGTCCGTTCGCGCGAGGCGTACACTTGCGTTCCTCCCGGTAGTGGTAGCAGTGTGGCAATTTATAAAATGAGATAAAACGTGTTCTCTGTCGCATCGGTCCAGCGTTTGCCGTCTCGTCGCCGTTTTGCGGAACCGTCATTTGTTGCTGGTAGTTATGTGTTAGTTCTTCGTTTTGCGGAATTTATCGTTTAGTGGAAAATTTATGAGATGGTTTGAGGTTGTTTTGTTTTGTGTTTGCTTSAGTATGTAAATAATAACATTTGRAAACAAARAAMACTGTKTTTACACATTYYAAT--TTATTTATTACTTTATTTTATAGATTTTTTGAGYCTACTKGCAATATTTRCTTTTGAATTATGMACATTTATTTRAATTTARTAAAATTCATATAAAATACTACTTACGCAAAGTTAWATGTTTTGTATTTMAATGTACTTATTKGCCATTTTWCKTTKTTATACAATATTGTCTCTKTGATTCTTCTTATGAA----------------------------------------
>AY0035-C
TTGTGCATCGCTTGAAAGAAGGTAGAAGAGGAGAAGAGATGGCAAAGAGGAATAGCACGAAGAGGAYGGTAAGGGGAAGATGAGATTGCGTACAGGGTGGCTCSTTYAAAAAAASGTTT-----TTGTAATTTTGACAAAKTTAATCTGAGTGAAAATTTGCATTYAAATTAATGTAMAAGRTTAAAAGAAAAATRAAAATTATATTWTTATRTTACTCAAATTGATTWTYATTTAAAAAATAACTTATTGCAAATAATGAATGAAATTRCATKTAGTTTTTCTCGCCTGTTGCATGCGTGATGCATGGTGCATCTTTTTACCCCTTTCGTCTTTTCCCCTCTCGCC--------CTCTCTCTCACGCTAAACGTTCGTTATATACGACTGCAWCACATAACAAGCGCTCGAATAGTTTTATGTGCGTTATCTCCTGTACACGTTCTTCCGTTTTGCTCTCCTTCTATCTCTCTTTCGCTCTCTTTCCCCA----TCTCTCTCGCTCTTTMAAGCACCCCGTGAGCATGCACTTCTCTGGTTGCTCCGTTATTGTTGCGACCTTTTGTGCGTAGGATTTTGTGTATGAGTGTTKTTKTTTT-TTTTTTTTACACGTTTGTTCATTTTCTTCCTGTCCCTCATCCGGTTGCAGCGCGSCAGCATCCAGCACGGGTGTCTGAGATCCCATCGTTTGACGTTTGCGTTCGCGATCGTCGGGCGCGATCGTCGTCCGTTCGCGCGAGGCGTACACTTGCGTTCCTCCCGGTAGTGGTAGCAGTGTGGCAATTTATAAAATGAGATAAAACGTGTTCTCTGTCGCATCGGTCCAGCGTTTGCCGTCTCKTCGCCGTTTTGCGGAACCRTCATTTGTTSCTGGTAGTTATGTGTTAGTTCTTCGTTTTGCGGAATTTATCGTTTAGTKGAAAATTTATGAGATGGTTTGAGGTTGTTTTGTTTKGTGTTTGCTTGAGTATGTAAATAATAACATTTGAAAACAAAAAAAACTGTTTTTACACATTCAAAW--TTATTTATTACTTTATTTTRTAGAWWTTTTGAGCCTAYTKGYAATATTTGMTTTTGAATTATGGACMTTTATTWRAATTTAATAAAATTCATATAAAATACTRMTTACGCAAAGTTATATGTTTTRTATTTAAATGTACTTATTTRCCATTTTACTTTTTCATACAATATTGTCTCTTTRATTCTTCTTATGAA----------------------------------------
>AY0049-C
TTGTGCATCGCTTGAAAGAAGGTAGAAGAGGAGAAGAGATGGCAAAGAGGAATAGCACGAAGAGGAYGGTAAGGGGAAGATGAGATTGCGTACAGGGTGGCTCGTTTAAWAAAAGGTTT-----TTGTAATTTTGWCRWAGTTAATCTGAGTGAAAATTTGCATTAAAATTAATGTAAAAGGTTAAAAGAAAAAGAAAAATTATATTWTYATRTTACTMAAATTGATTATTATTTAAAAAATAACTTATTGCAAATAATGAATGAAATTRCATTTRGTTTTTCTCGCCTGTTGCATGCGTGATGCATGGTGCATCWTTTTACCMCTTTCGTCTTTTCCCCTMTCGCC--------CTCTCTCTCAYGCTAAACGTTTGTTATATACGACTGCAACACATAACAAGCGCTCGAATAGTTTTATGTGCGTTATCTCCTGTACACGTTCTTCCGTTTTGCTCTCMTTCTATCTCTYTTTCGCTCTCTTTCCCCA----TCTCTCTCGCTCTTTAAAGCACCCCGTGAGCATGCACTTCTCTGGTTGCTCCGTTATTGTTGCGACCTTTTGTGCGTAGGATTTTGTGTATGAGTGTTGTTGTTTT-TTTTTTTTACACGTTTGTTCATTTTCTTCCTGTCCCTCATCCGGTTGCAGCGCGCCARCATYCAGCACGGGTGYCWGRGATCCCATCGTTTGACGTTTGCGTTCGCGATCGTCGGGCGCGATCGTCGTCCGTTCGCGCGAGGCGTACACTTGCGTTCCTCCCGGTAGTGGTAGCAGTGTGGCAATTTATAAAATGAGATAAAACGTGTTCTCTGTCGCATCGGTCCAGCGTTTGCCGTCTCGTCGACGTTTTGCGGAACCGTCATTTGTTSSTGGTAGTTATGTGTTAGTTCTTCGTTTTGCGGAATTTATCGTTTAGTGGAAAATTTATGAGATGGTTTGAGGTTGTTTTGTTTTGTGTTTGCTTSAGTATGTAAATAATAACATTTGAAAACAAAAAAMACTGTTTTTWCACATTCWAAT--TTATTTATTACTTTATTTTATAGAWTTTTTGAGCCTACTKGYAATATTTRCTTTTRAATTATGWAYATTTATTTGAATTTARTAAAAYTCATATAAAATACTACTTACGCAAAGTTATATGTTTTGTATTTMAATGTACTTATTTGCCATTTTACKTTTTYATACAATATTGTCTCTKTGATTCTTCTTATGAA----------------------------------------
>AA0041-C
TTGTGCATCGCTTGAAAGAAGGTAGAASARGAGAAGAGATGGCAAAGAGGAATAGCACGAAGAGGAYGGTAAGGGGAAGAYGARATTGCGTACAGGGTGGCTCGTTTAAWAAAAGGTTT-----TTGTAATTTTGWCRWAGTTAATCTGAGTGAAAATTTGCATTAAAATTAATGTAAAAGGTTAARAGAAAAAGAAAAATTATATTATTATGTTACTCAAATTGATTWTTATTTAAAAAATAACTTATTGCAAATAATGAATGAAATTRCATKTAGTTTTTCTCGCCTGTTGCATGCGTGGTGCATGGTGCATCTTTTTACCCCTTTCGWCTYTTCCYCTCTCGYC--------CTCTCTCTCACGCTAAACRTTYGTTATATACGACTGCARCACATAACAAGCGCTCGAATAGTTTTATGTGCGTTATCTCCTGTACACGTTCTTCCGTTTTGCTCTCMTTCTATCTCTCTTTCGCTCTCTTTCCCCA----TCTCTCTCGCTCTTTAAAGCACCTCGTGWGCATGCACTTCTCTGGTTGCTCCGTTATTGTTGCGACCTTTTGTGCGTAGGATTTTGTGTATGAGTGTTGTTGTTTT-TTTTYTTTACACGTTTSTTCATTTTCTTCCTGTCCCTCATCCGGTTGCAGCGCGGCAGCATCCAGCACGGGTGYCWGRGATCCCATCGTTTGACGTTTGCGTTCGCGATCGTCGGGCGCGATCGTCGTCCGTTCGCGCGAGGCGTACACTTGCGTTCCTCCCGGTAGTGGTAGCAGTGTGGCAATTTATAAAATGAGATAAAACGTGTTCTCTGTCGCATCGGTCCAGCGTTTGCCGTCTCGTCGCCGTTTTGCGGAACCRTCATTTGTTCCTGGTAGTTATGTGTTAGTTCTTCGTTTTGCGGAATTTATCGTTTAGTGGAAAATTTATGAGATGGTTTGAGGTTGTTTTGTTTTGTGTTTGCTTRAGTATGTAAATAMTAWCWKTTGAAAACAAAAAAMACTGTTTTTACACATTCAAAT--TTATTTATTAYTTTATTTTATAKAWTTTTTGAGCCTACTKGYAATATTTRCTTTTRAATTATGWACATTTATTTGAATTTARTAAAAYTMATATAAAATACTACTTACGCAAAGTTATATGTTTTKTATTTMAATGTACTTATTTGCCATTTTACTTTTTYAWACAATATTRTCTCTTTGATTCTTCTTATGAA----------------------------------------
>AJ0056-C
TTGTGCATCGCTTGAAAGAAGGTAGAAGAGGAGAAGAGATGGCAAAGAGGAATAGCACGAAGAGGATGGTAAGGGGAAGATGAGATTGCGTACAGGGTGGCTCGTTTAAAAAAAGGTTT-----TTGTAATTTTGWCRAAKTTAATCTGAGTGAAAATWTGCATTMAAATTMATGTAAAAGGTTAAAAGAAAAAGAAAAATTATATTWTTATRTTACTCAAATTGATTWTTATTTAAAAAATAACTTATTGCAAATAATGAATGAAATTACATTTAGTTTTTCTCGCCTGTTGCATGCGTGGTGCATGGTGCATCTTTTTACCCYTTTCGYCTTTTCSCCTCKCSCY--------CTCTCTCTCACGYTAAACGTTYGTTATATACGACTGCAACACATAACAAGCGCTCGAATAGTTTTATGTGCGTTATCTCCTGTACACGTTCTTCCGTTTTGCTCTCCTTCTATCTCTYTTTCGCTCTCTTTCCCCA----TCTCTCTCGCTCTTTAAAGCACCCCGTGAGCATGCACTTCTCTGGTTGCTCCGTTATTGTTGCGACCTTTTGTGCGTAGGATTWTGTGTATGAGTGTTGTTGTTTT-WTTTTTTTACACGTTTGTTCATTTTCTTCCTGTCCCTCATCCGGTTGCAGCGCGSCAGCATCCAGCACGGGTGTCTGAGATCCCATCGTTTGACGTTTGCGTTCGCGATCGTCGGGCGCGATCGTCGTCCGTTCGCGCGAGGCGTACACTTGCGTTCCTCCCGGTAGTGGTAGCAGTGTGGCAATTTATAAAATGAGATAAAACGTGTTCTCTGTCGCATCGGTCCAGCGTTTGCCGTCTCGTCGCCGTTTTGCGGAACCATCATTTGTTCCTGGTAGTTATGTGTTAGTTCTTCGTTTTKCGGAATTTATCGTTTAGTGGAAAATTTATGAGATGGTTTGAGGTTGTTTTGTTTTGTGTTTGCTTGAGTATGTAAATAATAACATTTGAAAACAAAAAAMACTGTTTTTWCACATTCWWAT--TTATTTATTAYTTTATTTTATAKAWTTTTTGAGCCTACTKGYAATATTTRCTTTTRAATTATGWACATTTATTTGAATTTARTAAAATTCATATAAAATACTACTTACGCAAAGTTATATGTTTTGTATTTMAATGTACTTATTTGCCATTTTACKTTTTYATACAATATTGTCTCTKTGATTCTTCTTATGAA----------------------------------------
>AJ0087-C
TTGTGCATCGCTTGAAAGAAGGTAGAAGAGGAGAAGAGATGGCAAAGAGGAATAGCACGAAGAGGATGGTAAGGGGAAGATGAGATTGCGTACAGGGTGGCTCGTTTAAAAAAAGGTTT-----TTGTAATTTTGWCRWAGTTAATCTGAGTGAAAATTTGCATWAAAATTAATGTAAAAGGTTAAAAGAAAAAGAAAAATTATATTATTATGTTACTCAAATTGWTTATTATTTAAAAAATAACTTATTGCAAATAATGAATGAAATTRCATTTAGTTTTTCTCGCCTGTTGCATGCGTGRTGCATGGTGCATCTTTTTACCCCTTTCGTCTTTTCSCCTMTCSCY--------CTCTCTCTCAYGCTAAACGTTYGTTATATACGACTGCAACACATAACAAGCGCTCGAATAGTTTTATGTGCGTTATCTCCTGTACACGTTCTTCCGTTTTGCTCTCCTTCTATCTCTCTTTCGCTCTCTTTCCCCA----TCTCTCTCGCTCTTTAAAGCACCCCGTGAGCATGCACTTCTCTGGTTGCTCCGTTATTGTTGCGACCTTTTGTGCGTAGGATTTTGTGTATGAGTGTTKTTGTTTT-TTTTTTTWACWCGTTTGTTCATTTTCTTCCTGTCCCTCATCCGGTTGCAGCGCGGCAGCATCCAGCACGRGTGTCTGAGATCCCATCGTTTGACGTTTGCGTTCGCGATCGTCGGGCGCGATCGTCGTCCGTTCGCGCGAGGCGTACACTTGCGTTCCTCCCGGTAGTGGTAGCAGTGTGGCAATTTATAAAATGAGATAAAACGTGTTCTCTGTCGCATCGGTCCAGCGTTTGCCGTCTCGTCGCCGTTTTGCGGAACCRTCATTTGTTSCTGGTAGTTATGTGTTAGTTCTTCGTTTTKCGGAATTTATCGTTTAGTKGAAAATTTATGAGATGGTTTGAGGTTGTTTTGTTTTGTGTTTGCTTGAGTATGTAAATAATAACATTTGAAAACAAAAAAMACTGTTTTTWCACATTCWWAT--TTATTTATTACTTTATTTTATAKAWTTTTTGAGCCTACTKGYAATATTTRCTTTTRAATTATGWACATTTATTTGAATTTARTAAAAYTCATATAAAATACTACTTACGCAAAGTTATATGTTTTGTATYTMAATGTACTTATTTGCCATTTTACKTTTTYATACAATATTGTCTCTKTGATTCTTCTTATGAA----------------------------------------
>AA0073-C
TTGWGCATCGCTTGAAAGAAGGTAGAASARGAGAAGAGATGGCAAAGAGGAATAGCACGAAGAGGACGGTAAGGGGAAGATGAGATTGCGTACAGGGTGGCTCGTTTAAAAAAAGGTTT-----TTGTAATTTTGTCGAAGTTAATCTGAGTGAAAATTTGCATTMAAATTMATGTAAAAGGTTAARAGAAAAAGAAAAATTATATTATTATGTTACTCAAATTGATTWTTATTTAAAAAATAACTTATTGCAAATAATGAATGAAATTGCATKTAGTTTTTCTCGCCTGTTGCATGCGTGGTGCATGGTGCATCTTTTTACCCCTTTCGTCTTTTCCCCTCTCGCC--------CTCTCTCTCACGCTAAACRTTTGTTATATACGACTGCAACACATAACAAGCGCTCGAATAGTTTTATGTGCGTTATCTCCTGTACACGTTCTTCCGTTTTGCTCTCCTTCTATCTCTCTTWYGCTCTCTTTCCCCA----TCTCTCTCGCTCTTTAAAGCACCTCGTGAGCATGCACTTCTCTGGTTGCTCCGTTATTGTTGCGACCTTTTGTGCGTAGGATTTTGTGTATGAGTGTTGTTGTTTK-TTTTTTTWACWCGTTTGTTCATTTTCTTCCTGTCCCTCATCCGGTTGCAGCGCGGCAGCATCCAGCACGGGTGTCTGAGATCCCATCGTTTGACGTTTGCGTTCGCGATCGTCGGGCGCGATCGTCGTCCGTTCGCGCGAGGCGTACACTTGCGTTCCTCCCGGTAGTGGTAGCAGTGTGGCAATTTATAAAATGAGATAAAACGTGTTCTCTGTCGCATCGGTCCAGCGTTTGCYGTCTCGTCGMCGTTTTGCGGAACCGTCATTTGTTGCTGGTAGTTATGTGTTAGTTCTTCGTTTTGCGGAATTTATCGTTTAGTGGAAAATTTATGAGATGGTTTGAGGTTGTTTTGTTTTGTGTTTGCTTGAGTATGTAAATAATAACATTTGRAAACAAARAAMACTGTKTTTWCACATTYYAAT--TTATTTATTACTTTATTTTATAGATTTTTTGAGYCTACTKGCAATATTTRCTTTTGAATTATGMAYATTTATTTRAATTTARTAAAATTCATATAAAATACTACTTACGCAAAGTTAWATGTTTTGTATTTMAATGTACTTATTKGCCATTTTWCKTTKTTATACAATATTGTCTCTKTGATTCTTCTTATGAA----------------------------------------
>AA0139-C
TTGTGCATCGCTTGAAAGAAGGTAGAAGAGGAGAAGAGATGGCAAAGAGGAATAGCACGAAGAGGATGGTAAGGGGAAGATGAGATTGCGTACAGGGTGGCTCGTTTAAAAAAAGGTTT-----TTGTAATTTTGWCRWAGTTAATCTGAGTGAAAATTTGCATTAAAATTAATGTAAAAGGTTAARAGAAAAAGAAAAATTATAYTATTATGTTACTCAAATTGATTWTTATTTAAAAAATAACTTATTGCAAATAATGAATGAAATTRCATKTAGTTTTTCTMGCCTGTTGCATGCGTGRTGCATGGTGCATCTTTTTACCCCTTTCGTCTTTTCCCCTCTCGCC--------CTCTCTCTCACGCTAAACRTTTGTTATATACGACTGCAACACATAACAAGCGCTCGAATAGTTTTATGTGCGTTATCTCCTGTACACGTTCTTCCGTTTTGCTCTCMTTCTATCTCTCTTWYGCTCTCTTTCCCCA----TCTCTCTCGCTCTTTAAAGCACCYCGTGAGCATGCACTTCTCTGGTTGCTCCGTTATTGTTGCGACCTTTTGTGCGTAGGATTTTGTGTATGAGTGTTGTTGTTTT-TTTTTTTTACACGTTTGTTCATTTTCTTCCTGTCCCTCATCCGGTTGCAGCGCGSCAGCATYCAGCACGGGTGTCTGAGATCCCATCGTTTGACGTTTGCGTTCGCGATCGTCGGGCGCGATCGTCGTCCGTTCGCGCGAGGCGTACACTTGCGTTCCTCCCGGTAGTGGTAGCAGTGTGGCAATTTATAAAATGAGATAAAACGTGTTCTCTGTCGCATCGGTCCAGCGTTTGCCGTCTCKTCGMCGTTTTGCGGAACCRTCATTTGTTCSTGGTAGTTATGTGTTAGTTCTTCGTTTTGCGGAATTTATCGTTTAGTGGAAAATTTATGAGATGGTTTGAGGTTGTTTTGTTTTGTGTTTGCTTGAGTATGTAAATAATAACATTTGRAAACAAARAAMACTGTKTTTWCACATTYYAAT--TTATTTATTACTTTATTTTATAGATTTTTTGAGYCTACTKGCAATATTTRCTTTTGAATTATGMACATTTATTTRAATTTAATAAAATTCATATAAAATACTACTTACGCAAAGTTAWATGTTTTGTATTTMAATGTACTTATTTGCCATTTTACKTTTTYAYACAATATTGTCTCTKTGATTCTTCTTATGAA----------------------------------------
>AJ0028-C
TTGTGCATCGCTTGAAAGAAGGTAGAAGAGGAGAAGAGATGGCAAAGAGGAATAGCACGAAGAGGAYGGTAAGGGGAAGATGAGATTGCGTACAGGGTGGCTCGTTTAAAAAAAGGTTT-----TTGTAATTTTGTCGAAGTTAATCTGAGTGAAAATTTGCATTMAAATTMATGTAAAAGGTTAARAGAAAAAGAAAAATTATATTATTATGTTACTCAAATTGATTWTTATTTAAAAAATAACTTATTGCAAATAATGAATGAAATTRCATKTAGTTTTTCTCGCCTGTTGCATGCGTGGTGCATGGTGCATCTTTTTACCCYTTTCGYCTTTTCSCCTCTCSCY--------CTYTCTCTCACGCTAAACGTTCGTTATATACGACTGCAACACATAACAAGCGCTCGAATAGTTTTATGTGCGTTATCTCCTGTACACGTTCTTCCGTTTTGCTCTCCTTCTATCTCTCTTTCGCTCTCTTTCCCCA----TCTCTCTCGCTCTTTAAAGCACCYCGTGAGCATGCACTTCTCTGGTTGCTCCGTTATTGTTGCGACCTTTTGTGCGTAGGATTTTGTGTATGAGTGTTGTTGTTTT-TTTTTTTTACACGTTTGTTCATTTTCTTCCTGTCCCTCATCCGGTTGCAGCGCGSCAGCATYCAGCACGGGTGYCWGRGATCCCATCGTTTGACGTTTGCGTTCGCGATCGTCGGGCGCGATCGTCGTCCGTTCGCGCGAGGCGTACACTTGCGTTCCTCCCGGTAGTGGTAGCAGTGTGGCAATTTATAAAATGAGATAAAACGTGTTCTCTGTCGCATCGGTCCAGCGTTTGCCGTCTCGTCGCCGTTTTGCGGAACCRTCATTTGTTSCTGGTAGTTATGTGTTAGTTCTTCGTTTTKCGGAATTTATCGTTTAGTGGAAAATTTATGAGATGGTTTGAGGTTGTTTTGTTTTGTGTTTGCTTGAGTATGTAAATAATAACATTTGRAAACAAARAAMACTGTKTTTWCACATTYYWAT--TTATTTATTACTTTATTTTATAGATTTTTTGAGYCTACTKGCAATATTTRCTTTTGAATTATGMACATTTATTTRAATTTARTAAAATTCATATAAAATACTACTTACGCAAAGTTATATKTTTTGTATTTCAATGTACTTATTTGCCATTTTACGTTTTTATACAATATTGTCTCTKTGATTCTTCTTATGAA----------------------------------------
>AJ0037-C
TTGTGCATCGCTTGAAAGAAGGTAGAAGAGGAGAAGAGATGGCAAAGAGGAATAGCACGAAGAGGATGGTAAGGGGAAGATGAGATTGCGTACAGGGTGGCTCGTTTAAAAAMAGGTTT-----TTGTAATTTTGWCRWAGTTAATCTGAGTGAAAATTTGCATTAAAATTAATGTAAAAGGTTAAAAGAAAAAGAAAAATTATATTATTATGTTACTCAAATTGATTATTATTTAAAAAATAACTTATTGCAAATAATGAATGAAATTACATTTASTTTTTCTCGCCTGTTGCATGCGTGRTGCATGGTGCATCTTTTTACCCYTTTCGTCTTTTCSCCTCTCSCY--------CTCTCTCTCACGCTAAACGTTYGTTATATACGACTGCAACACATAACAAGCGCTCGAATAGTTTTATGTGCGTTATCTCCTGTACACGTTCTTCCGTTTTGCTCTCCTTCTATCTCTCTTTCGCTCTCTTTCCCCA----TCTCTCTCGCTCTTTAAAGCACCYCGTGAGCATGCACTTCTCTGGTTGCTCCGTTATTGTTGCGACCTTTTGTGCGTAGGATTTTGTGTATGAGTGTTGTTGTTTT-TTTTTTTTACACGTTTGTTCATTTTCTTCCTGTCCCTCATCCGGTTGCAGCGCGGCAGYATCCAGCACGGGTGTCTGAGATCCCATCGTTTGACGTTTGCGTTCGCGATCGTCGGGCGCGATCGTCGTCCGTTCGCGCGAGGCGTACACTTGCGTTCCTCCCGGTAGWGGTAGCAGTGTGGCAATTTATAAAATGAGATAAAACGTGTTCTCTGTCGCATCGGTCCAGCGTTTGCCGTCTCGTCGCCGTTTTGCGGAACCRTCATTTGTTCCTGGTAGTTATGTGTTAGTTCTTCGTTTTKCGGAATTTATCGTTTAGTGGAAAATTTATGAGATGGTTTGAGGTTGTTTTGTTTTGTGTTTGCTTGAGTATGTAAATAATAACATTTGRAAACAAARAAMACTGTKTTTWCACATTYYWAT--TTATTTATTACTTTATTTTATAGAWTTTTTGAGYCTACTKGCAATATTTRCTTTTGAATTATGMACATTTATTTRAATTTARTAAAATTCATATAAAATACTACTTACGCAAAGTTAWATGTTTTGTATTTMAATGTACTTATTTGCCATTTTACKTTTTTATACAATATTGTCTCTKTGATTCTTCTTATGAA----------------------------------------
>AY0031-C
YTGTGCATCGCTTGAAAGAAGGTARAAGAGGAGAAGAGATGGCAAAGAGGAATAGCACGAAGAGGATGGTAAGGGGAAGATGAGATTGCGTACAGGGTGGCTCGTTTAAAAAMAGGTTT-----TTGTAATTTTGACATAGTTAATCTGAGTGAAAATTTGCATTAAAATTAATGTAAAAGGTTAAAAGAAAAAGAAAAATTATATTATTATGTTACTCAAATTGATTATTATTTAAAAAATAACTTATTGCAAATAATGAATGAAATTGCATTTRGTTTTTCTCGCCTGTTGCATGCGTGATGCATGGTGCATCWTTTTACCCCTTTCGTCTTTTCCCCTCTCGCC--------CTCTCTCTCACGCTAAACGTTYGTTATATACGACTGCAACACATAACAAGCGCTCGAATAGTTTTATGTGCGTTATCTCCTGTACACGTTCTTCCGTTTTGCTCTCCTTCTATCTCTCTTTCGCTCTCTTTCCCCA----TCTCTCTCGCTCTTTAAAGCACCYCGTGWGCATGCACTTCTCTGGTTGCTCCGTTATTGTTGCGACCTTTTGTGCGTAGGATTTTGTGTATGAGTGTTGTTGTTTT-TKTTTTTTACACGTTTGTTCATTTTCTTCCTGTCCCTCATCCGGTTGCWGCGCGSCAGCATYCAGCACGGGTGTCTGRGATCCCATCGTTTGACGTTTGCGTTCGCGATCGTCGGGCGCGATCGTCGTCYGTTCGCGCGAGGCGTACACTTGCGTTCCTCCCGGTAGTGGTAGCAGTGTGGCAATTTATAAAATGAGATAAAACGTGTTCTCTGTCGCATCGGTCCAGCGTTTGCCGTCTCGTCGMCGTTTTGCRGAACCRTCATTTGTTSCTGGTAGTTATGTGTTAGTTCTTCGTTTTGCGGAATTTATCGTTTAGTGGAAAATTTATGAGATGGTTTGAGGTTGTTTTGTTTTGTGTTTGCTTSAGTATGTAAATAATAACWTTTGRAAACAAARAAARCTGTKTTTACACATTYMAAT--TTATTTATTAYTTTATTTTATAGATKTTTTGAGYCTACTGGCAATATTTRCTTTTGAATTATGCACATTTATTTAAATTTAATAAAACTCATATAAAATACTACTTACGCAAAGTTATATGTTTTGTATTTAAATGTACTTATTTGCCATTTTACTTTTTCATACAATATTGTCTCTTTGATTCTTCTTATGAA----------------------------------------
>AY0053-C
TTGTGCATCGCTTGAAAGAAGGTAGAAGAGGAGAAGAGATGGCAAAGAGGAATAGCACGAAGAGGATGGTAAGGGGAAGATGAGATTGCGTACAGGGTGGCTCGTTTAAAAAMAGGTTT-----TTGTAATTTTGWCRWAGTTAATCTGAGTGAAAATTTGCATTAAAATTAATGTAAAAGGTTAAAAGAAAAAGAAAAATTATATTATTATGTTACTCAAATTGATTATTATTTAAAAAATAACTTATTGCAAATAATGAATGAAATTRCATTTAGTTTTTCTCGCCTGTTGCATGCGTGATGCATGGTGCATCTTTTTACCCCTTTCGTCTTTTCCCCTCTCGCC--------CTCTCKCTCACGCTAAACGTTTGTTATATACGACTGCAACACATAACAAGCGCTCGAATAGTTTTATGTGCGTTATCTCCTGTACACGTTCTTCCGTTTTGCTCTCMTTCTATCTCTCTTWYGCTCTCTTTCCCCA----TCTCTCTCGCTCTTTAAAGCACCYCGTGWGCATGCACTTCTCTGGTTGCTCCGTTATTGTTGCGACCTTTTGTGCGTAGGATTTTGTGTATGAGTGTTGTTGTTTT-TKTTTTTTACACGTTTGTTCATTTTCTTCCTGTCCCTCATCCGGTTGCWGCGCGSCAGCATYCAGCACGGGTGTCTGRGATCCCATCGTTTGACGTTTGCGTTCGCGATCGTCGGGCGCGATCGTCGTCYGTTCGCGCGAGGCGTACACTTGCGTTCCTCCCGGTAGTGGTAGCAGTGTGGCAATTTATAAAATGAGATAAAACGTGTTCTCTGTCGCATCGGTCCAGCGTTTGCCGTCTCKTCGCCGTTTTGCGGAACCATCATTTGTTSCTGGTAGTTATGTGTTAGTTCTTCGTTTTGCGGAATTTATCGTTTAGTGGAAAATTTATGAGATGGTTTGAGGTTGTTTTGTTTTGTGTTTGCTTSAGTATGTAAATAATAACWTTTGRAAACAAARAAARCTGTKTTTACACATTYMAWT--TTATTTATTAYTTTATTTTATAGATKTTTTGAGYCTACTGGCAATATTTRCTTTTGAATTATGCACATTTATTTAAATTTAATAAAATTCATATAAAATACTACTTACGCAAAGTTAAATGTTTTGTATTTAAATGTACTTATTTGCCATTTTACTTTTTCACACAATATTGTCTCTTTGATTCTTCTTATGAA----------------------------------------
>AY0018-C
TTGTGCATCGCTTGAAAGAAGGTAGAASARGAGAAGAGATGGYAAAGAGGAATAGCACGAAGAGGACGGTAAGGGGAAGATGAGATTGCGTACAGGGTGGCTCGTTYAAAAAAAGGTTT-----TTGTAATTTTGWCRAAKTTAATCTGAGTGAAAATTTGCATTCAAATTMATGTAAAWGGTKWARAGAAAAAKAWAAATTATATTWTTATRTTACTCAAATTGATTTTTATTYAAAAAATAACTTATTGCAAATAATGAATGAAATTGCATGTAGTTTTTCTCGCCTGTTGCATGYGTGGTGCATGGTGCATCTTTTTACCCCTTTCGTCTTTTCCCCTCTCGCY--------CTCTCTCTCACGCTAAACRTTTGTTATATACGACTGCAACACATAACAAGCGCTCGAATAGTTTTATGTGCGTTATCTCCTGTACACGTTCTTCCGTTTTGCTCTCMTTCTATCTCTCTTWYGCTCTCTTTCCCCA----TCTCTCTCGCTCTTTAAAGCACCTCGTGAGCATGCACTTCTCTGGTTGCTCCGTTATTGTTGCGACCTTTTGTGCGTAGGATTTTGTGTATGAGTGTTGTTGTTTT-TTTTTTTTACACGTTTGTTCATTTTCTTCCTGTCCCTCATCCGGTTGCAGCGCGGCAGCATCCAGCACGGGTGTCTGAGATCCCATCGTTTGACGTTTGCGTTCGCGATCGTCGGGCGCGATCGTCGTCCGTTCGCGCGAGGCGTACACTTGCGTTCCTSCCGGTAGTGGTAGCAGTGTGGCAATTTATAAAATGAGATAAAACGTGTTCTCTGTCGCATCGGTCCAGCGTTTGCYGTCTCGTCGMCGTTTTGCGGAACCGTCATTTGTTGCTGGTAGTTATGTGTTAGTTCTTCGTTTTGCGGAATTTATCGTTTAGTGGAAAATTTATGAGATGGTTTGAGGTTGTTTTGTTTTGTGTTTGCTTGAGTATGTAAATAATAACATTTGAAAACAAAAAAMACTGTTTTTWCACATTCWAAT--TTATTTATTAYTTTATTTTATAKAWTTTTTGAGCCTACTKGYAATATTTRCTTTTRAATTATGWAYATTTATTTGAATTTARTAAAATTCATATAAAATACTACTTACGCAAAGTTATATGTTTTKTATTTMAATGTACTTATTTGCCATTTTACGTTTTTATACAATATTGTCTCTGTGATTCTTCTTATGAA----------------------------------------
>AY0078-C
TTGTGCATCGCTTGAAAGAAGGTAGAAGAGGAGAAGAGATGGCAAAGAGGAATAGCACGAAGAGGACGGTAAGGGGAAGATGAGATTGCGTACAGGGTGGCTCGTTTAAAAAAAGGTTT-----TTGTAATTTTGWCRWAGTTAATCTGAGTGAAAATTTGCATTAAAATTAATGTAAAAGGTTAAAAGAAAAAGAAAAAWTATATTATTATGTTACTCAAATTGATTATTATTTAAAAAATAAYTTATTGCAAATAATGAATGAAATTGCATKTRSTTTTTCTCGCCTGTTGCATGCGTGRTGCATGGTGCATCWTTTTACCCCTTTCGTCTTTTCCCCTCTCGCC--------CTCTCTCTCAYGCTAAACGTTTGTTATATACGACTGCAACACATAACAAGCGCTCGAATAGTTTTATGTGCGTTATCTCCTGTACACGTTCTTCCGTTTTGCTCTCCTTCTATCTCTCTTTCGCTCTCTTTCCCCA----TCTCTCTCGCTCTTTAAARCACCCCGTGAGCATGCACTTCTCTGGTTGCTCCGTTATTGTTGCGACCTTTTGTGCGTAGGATTTTGTGTATGAKTGTKGTTGTTTT-TTTTTTTTACACGTTTGTTCATTTTCTTCCTGTCCCTCATCCGGTTGCAGCGCGSCAGCATCCAGCACGGGTGYCWGRGATCCCATCGTTTGACGTTTGCGTTCGCGATCGTCGGGCGCGATCGTCGTCCGTTCGCGCGAGGCGTACACTTGCGTTCCTCCCGGTAGTGGTAGCAGTGTGGCAATTTATAAAATGAGATAAAACGTGTTCTCTGTCGCATCGGTCCAGCGTTTGCCGTCTCGTCGMCGTTTTGCGGAACCGTCATTTGTTSSTGGTAGTTATGTGTTAGTTCTTCGTTTTGCGGAATTTATCGTTTAGTGGAAAATTTATGAGATGGTTTGAGGTTRTTTTGTTTTGTGTTTGCTTGAGTATGTAAATAATAAYATTTGAAAACAAAAAACACTGTTTTTWCRCATTCTAAT--TTATTTATTACTTTATTTTATAGATTTTTTGAGCCTACTTGCAATATTTACTTTTGAATTATGAATATTTATTTGAATTTAGTAAAATTCATATAAAATACTACTTACGCAAAGTTATATGTTTTGTATTTCAATGTACTTATTTGCCATTTTACGTTTTTATACAATATTGTCTCTGTGATTCTTCTTATGAA----------------------------------------
>AA0109-C
TTGTGCATCGCTTGAAAGAAGGTAGAAGAGGAGAAGAGATGGCAAAGAGGAATAGCACGAAGAGGATGGTAAGGGGAAGATGAGATTGCGTACAGGGTGGCTCGTTTAAAAAAAGGTTT-----TTGTAATTTTGACATAGTTAATCTGAGTGAAAATTTGCWTTAAAATTAATGTAAAAGGTTAARAGAAAAAGAAAAATTATAYTATTATGTTACTCAAATTGATTWTTATTTAAAAAATAACTTATTGCAAATAATGAATGAAATTGCATKTAGTTTTTCTMGCCTGTTGCATGCGTGRTGCATGGTGCATCTTTTTACCCCTTTCGTCTTTTCCCCTCTCGCC--------CTCTCTCTCACGCTAAACRTTYGTTATATACGACTGCAAYACATAACAAGCGCTCGAATAGTTTTATGTGCGTTATCTCCTGTACACGTTCTTCCGTTTTGCTCTCCTTCTATCTCTYTTTCGCTCTCTTTCCCCA----TCTCTCTCGCTCTTTAAAGCACCYCGTGAGCATGCACTTCTCTGGTTGCTCCGTTATTGTTGCGACCTTTTGTGCGTAGGATTTTGTGTATGAGTGTTGTTGTTTT-TTTTTTTTACACGTTTGTTCATTTTCTTCCTGTCCCTCATCCGGTTGCAGCGCGSCAGCATYCAGCACGGGTGTCTGAGATCCCATCGTTTGACGTTTGCGTTCGCGATCGTCGGGCGCGATCGTCGTCCGTTCGCGCGAGGCGTACACTTGCGTTCCTCCCGGTAGTGGTAGCAGTGTGGCAATTTATAAAATGAGATAAAACGTGTTCTCTGTCGCATCGGTCCAGCGTTTGCCGTCTCGTCGMCGTTTTGCGGAACCRTCATTTGTTCSTGGTAGTTATGTGTTAGTTCTTCGTTTTGCGGAATTTATCGTTTAGTGGAAAATTTATGAGATGGTTTGAGGTTGTTTTGTTTTGTGTTTGCTTRAGTATGTAAATAMTAWCWKTTGAAAACAAAAAACACTGTTTTTWCACATTCWAAT--TTATTTATTACTTTATTTTATAGATTTTTTGAGCCTACTTGCAATATTTACTTTTGAATTATGAACATTTATTTGAATTTARTAAAATTCATATAAAATACTACTTACGCAAAGTTATATGTTTTGTATTTCAATGTACTTATTTGCCATTTTACGTTTTTATACAATATTGTCTCTGTGATTCTTCTTATGAA----------------------------------------
>AB0258-C
TTGTGCATCGCTTGAAAGAAGGTAGAAGAGGAGAAGAGATGGCAAAGAGGAATAGCACGAAGAGGAYGGTAAGGGGAAGATGAGATTGCGTACAGGGTGGCTCGTTTAAAAAAAGGTTT-----TTGTAATTTTGACAYAGTTAATCTGARTGAAAATTTGCATTAAAATTAATGTAAAAGGTTAARAGAAAAAGAAAAATTATAYTATTATGTTACTCAAATTGATTWTTATTTAAAAAATAACTTATTGCAAATMATGAATGAAATTRCATKTAGTTTTTCTMGCCTGTTGCATGCGTGRTGCATGGTGCATCTTTTTACCCCTTTCGTCTTTTCCCCTCTCGCC--------CTCTCTCTCACGCTAAACRTTTGTTATATACGACTGCAAYACATAACAAGCGCTCGAATAGTTTTATGTGCGTTATCTCCTGTACACGTTCTTCCGTTTTGCTCTCMTTCTATCTCTCTTTCGCTCTCTTTCCYCA----TCTCTCTCGCTCTTTAAAGCACCTCGTGAGCWTGCACTTCTCTGGTTGCTCCGTTATTGTTGCGACCTTTTGTGCGTAGGATTWTGTGTATGAGTGTTGTTGTTTT-TTTTTTTTACACGTTTGTTCATTTTCTTCCTGTCCCTCATCCGGTTGCAGCGCGGCAGCATCCAGCACGGGTGTCTGRGATCCCATCGTTTGACGTTTGCGTTCGCGATCGTCGGGCGCGATCGTCGTCCGTTCGCGCGAGGCGTACACTTGCGTTCCTCCCGGTAGTGGTAGCAGTGTGGCAATTTATAAAATGAGATAAAACGTGTTCTCTGTCGCATCGGTCCAGCGTTTGCCGTCTCGTCGMCGTTTTGCGGAACCRTCATTTGTTCSTGGTAGTTATGTGTTAGTTCTTCGTTTTKCGGAATTTATCGTTTAGTGGAAAATTTATGAGATGGTTTGAGGTTGTTTTGTTTTGTGTTTGCTTGAGTATGTAAATAATAACWTTTGAAAACAAAAAAMACTGWTTTTWCACATTCWAAT--TTATTTATTACTTTATTTTATAGATTTTTTGAGCCTACTTGCAATATTTRMTTTTGAATTATGRACATTTATTWRAATTTAATAAAATTCATATAAAATACTACTTACGCAAAGTTATATGTTTTGTATTTMAATGTACTTATTTRCCATTTTACKTTTTYATACAATATTGTCTCTKTGATTCTTCTTATGAA----------------------------------------
>AJ0068-C
TTGTGCATCGCTTGAAAGAAGGTAGAAGAGGAGAAGAGATGGCAAAGAGGAATAGCACGAAGAGGAYGGTAAGGGGAAGATGAGATTGCGTACAGGGTGGCTCGTTTAAAAAAAGGTTT-----TTGTAATTTTGACATAGTTAATCTGAGTGAAAATTTGCATTAAAATTAATGTAAAAGGTTAARAGAAAAAGAAAAATKATATTATTATGTTACTCAAATTGATTWTTATTTAAAAAATAACTTATTGCAAATAATGAATGAAATTGCATKTRGTTTTTCTCGCCTGTTGCATGCGTGRTGCATGGTGCATCWTTTTACCCCTTTCGTCTTTTCCCCTCTCGCY--------CTCTCTCTCACGCTAAACRTTTGTTATATACGACTGCAACACATAACAAGCGCTCGAATAGTTTTATGTGCGTTATCTCCTGTACACGTTCTTCCGTTTTGCTCTCCTTCTATCTCTCTTTCGCTCTCTTTCCCCA----TCTCTCTCGCTCTTTAAAGCACCCCGTGAGCATGCACTTCTCTGGTTGCTCCGTTATTGTTGCGACCTTTTGTGCGTAGGATTTTGTGTATGAGTGTTGTTGTTTT-TTTTTTTTACACGTTTGTTCATTTTCTTCCTGTCCCTCATCCGGTTGCAGCGCGCCAGCATYCAGCACGGGTGTCTGAGATCCCATCGTTTGACGTTTGCGTTCGCGATCGTCGGGCGCGATCGTCGTCCGTTCGCGCGAGGCGTACACTTGCGTTCCTCCCGGTAGTGGTAGCAGTGTGGCAATTTATAAAATGAGATAAAACGTGTTCTCTGTCGCATCGGKCCAGCGTTTGCCGTCTCGTCGMCGTTTTGCGGAACCGTCATTTGTTSSTGGTAGKTATGTGTTAGTTCTTCGTTTTGCGGAATTTATCGTTTAGTGGAAAATTTATGAGATGGTTTGAGGTTGTTTTGTTTTGTGTTTGCTTGAGTATGTAAATAATAACATTTGAAAACAAAAAAMACTGTTTTTWCACATTCWAAT--TTATTTATTACTTTATTTTATAGATTTTTTGAGCCTACTTGCAATATTTRMTTTTGAATTATGRAYATTTATTWRAATTTARTAAAATTCATATAAAATACTACTTACGCAAAGTTATATGTTTTGTATTTMAATGTACTTATTTRCCATTTTACKTTTTYATACAATATTGTCTCTKTGATTCTTCTTATGAA----------------------------------------
>AJ0066-C
TTGTGCATCGCTTGAAAGAAGGTAGAAGAGGAGAAGAGATGGCAAAGAGGAATAGCACGAAGAGGAYGGTAAGGGGAAGATGAGATTGCGTACAGGGTGGCTCGTTTAAAAAAAGGTTT-----TTGTAATTTTGACAWAGTTAATCTGAGTGAAAATTTGCATTMAAATTMATGTAAAAGGTTAARAGAAAAAGAAAAATTATATTATTATGTTACTCAAATTGATTWTTATTTAAAAAATAACTTATTGCAAATAATGAATGAAATTRCATKTAGTTTTTCTCGCCTGTTGCATGCGTGRTGCATGGTRCATCTTTTTACCCCTTTCGTCTTTTCCCCTCTCGCC--------CTCTCTCTCACGCTAAACGTTTGTTATATACGACTGCAACACATAACAAGCGCTCGAATAGTTTTATGTGCGTTATCTCCTGTACACGTTCTTCCGTTTTGCTCTCMTTCTATCTCTCTTTCGCTCTCTTTCCCCA----TCTCTCTCGCTCTTTAAAGCACCCCGTGAGCATGCACTTCTCTGGTTGCTCCGTTATTGTTGCGACCTTTTGTGCGTAGGATTTTGTGTATGAGTGTTGTTGTTTT-TTTTTTTTACACGTTTGTTCATTTTCTTCCTGTCCCTCATCCGGTTGCAGCGCGSCAGCATYCAGCACGGGTGTCTGARATCCCATCGTTTGACGTTTGCGTTCGCGATCGTCGGGYGCGATCGTCGTCCGTTCGCGCGAGGCGTACACTTGCGTTCCTCCCGGTAGTGGTAGCAGTGTGGCAATTTATAAAATGAGATAAAACGTGTTCTCTGTCGCATCGGTCCAGCGTTTGCCGTCTCGTCGCCGTTTTGCGGAACCRTCATTTGTTCCTGGTAGTTATGTGTTAGTTCTTCGTTTTKCGGAATTTATCGTTTAGTGGAAAATTTATGAGATGGTTTGAGGTTGTTTTGTTTTGTGTTTGCTTGAGTATGTAAATAATAACATTTGAAAACAAAAAAAACTGTTTTTWCACATTMWAAT--WTATTTATTAYTTTATTTTATAKAWTTTTTGAGCCTACTKGYAATATTTRCTTTTGAATTATGMACATTTATTTGAATTTARTAAAATTCATATAAAATACTACTTACGCAAMGTTATATGTWTTGTATTTMAATGTWCTTATTYGCCATTTTACKTTTTTATACAATATKKTCTCTKTGATTCTTCTTATGAA----------------------------------------
>AA0127-C
TTGTGCATCGCTTGAAAGAAGGTAGAAGAGGAGAAGAGATGGYAAAGAGGAATAGCACGAAGAGGACGGTAAGGGGAAGATGAGATTGCGTACAGGGTGGCTCGTTTAAAAAAAGGTTT-----TTGTAATTTTGACATAGTTAATCTGAGTGAAAATTTGCATTMAAATTMATGTAAAAGGTTAARAGAAAAAGAAAAATTATATTATTATGTTACTCAAATTGATTWTTATTTAAAAAATAACTTATTGCAAATAATGAATRAAATTGCATKTRGTTTTTCTCGCCTGTTGCATGCGTGRTGCATGGTGCATCWTTTTACCCCTTTCGTCTTTTCCCCTCTCGCC--------CTCTCTCTCACGCTAAACGTTTGTTATATACGACTGCAACACATAACAAGCGCTCGAATAGTTTTATGTGCGTTATCTCCTGTACACGTTCTTCCGTTTTGCTCTCCTTCTATCTCTCTTTCGCTCTCTTTCCCCA----TCTCTCTCGCTCTTTMAAGCACCCCGTGAGCATGCACTTCTCTGGTTGCTCCGTTATTGTTGCGACCTTTTGTGCGTAGGATTTTGTGTATGAGTGTTKTTGTTTT-TTTTTTTTACWCGTTTGTTCATTTTCTTCCTGTCCCTCATCCGGTTGCAGCGCGSCAGCATCCAGCACGGGTGYCWGRGATCCCATCGTTTGACGTTTGCGTTCGCGATCGTCGGGCGCGATCGTCGTCCGTTCGCGCGAGGCGTACACTTGCGTTCCTCCCGGTAGTGGTAGCAGTGTGGCAATTTATAAAATGAGATAAAACGTGTTCTCTGTCGCATCGGTCCAGCGTTTGCCGTCTCGTCGMCGTTTTGCGGAACCGTCATTTGTTSSTGGTAGTTATGTGTTAGTTCTTCGTTTTGCGGAATTTATCGTTTAGTGGAAAATTTATGAGATGGTTTGAGGTTGTTTTGTTTTGTGTTTGCYTGAGTATGTAAATAATAACATTTGAAAACAAAAAAMACTGTTTTTWCACATTCWAAT--TTATTTATTAYTTTATTTTATAKAWTTTTTGAGCCTACTKGYAATATTTRCTTTTGAATTATGRAYMTTTATTTGAATTTARTAAAATTCATATAAAATACTRCTTACGCAAAGTTATATGTTTTGTATTTMAATGTACTTATTTGCCATTTTACKTTTTYATACAATATTGTCTCTKTRATTCTTCTTATGAA----------------------------------------
>AA0040-C
TTGTGCATCGCTTGAAAGAAGGTAGAASARGAGAAGAGATGGCAAAGAGGAATAGCACGAAGAGGAYGGTAAGGGGAAGATGAGATTGCGTACAGGGTGGCTCGTTTAAAAAAARGKTT-----TTGTAATTTTGWCRWAGTTAATCTGAGTGAAAATTTGCATTMAAATTMATGTAAAAGGTTAAGAGAAAAAGAAAAATTATAYTATTATGTTACTCAAATTGATTTTTATTTAAAAAATAACTTATTGCAAATAATGAATGAAATTGCATGTAGTTTTTCTMGCCTGTTGCATGCGTGGTGCATGGTGCATCTTTTTACCCCTTTCGTCTTTTCCCCTCTCGCC--------CTCTCTCTCACGCTAAACATTTGTTATATACGACTGCAACACATAACAAGCGCTCGAATAGTTTTATGTGCGTTATCTCCTGTACACGTTCTTCCGTTTTGCTCTCCTTCTATCTCTCTTTCGCTCTCTTTCCCCA----TCTCTCTCGCTCTTTAAAGCACCTCGTGAGCATGCACTTCTCTGGTTGCTCCGTTATTGTTGCGACCTTTTGTGCGTAGGATTTTGTGTATGAGTGTTGTTGTTTT-TTTTTTTTACACGTTTGTTCATTTTCTTCCTGTCCCTCATCCGGTTGCAGCGCGGCAGCATCCAGCACGGGTGTCTGAGATCCCATCGTTTGACGTTTGCGTTCGCGATCGTCGGGCGCGATCGTCGTCCGTTCGCGCGAGGCGTACACTTGCGTTCCTCCCGGTAGTGGTAGCAGTGTGGCAATTTATAAAATGAGATAAAACGTGTTCTCTGTCGCATCGGTCCAGCGTTTGCCGTCTCGTCGMCGTTTTGCGGAACCRTCATTTGTTSCTRGTAGTTATGTGTTAGTTCTTCGTTTTGCGGAATTTATCGTTTAGTGGAAAATTTATGAGATGGTTTGAGGTTGTTTTGTTTTGTGTTTGCTTGAGTATGTAAATAATAACATTTGAAAACAAAAAACACTGTTTTTTCACATTCTAAT--TTATTTATTACTTTATTTTATAGATTTTTTGAGCCTACTTGCAATATTTACTTTTGAATTATGAAYATTTATTTGAATTTAGTAAAATTCATATAAAATACTACTTACGCAAAGTTATATGTTTTGTATTTCAATGTACTTATTTGCCATTTTACKTTTTTATACAATATTGTCTCTKTGATTCTTCTWATGAA----------------------------------------
>AA0097-C
TTGWGCATCGCTTGAAAGAAGGTAGAAGAGGAGAAGAGATGGCAAAGAGGAATAGCACGAAGAGGAYGGTAAGGGGAAGATGAGATTGCGTACAGGGTGGCTCGTTTAAAAAAAGGTTT-----TTGTAATTTTGWCRWAGTTAATCTGAGTGAAAATTTGCATTAAAATTAATGTAAAAGGTTAARAGAAAAAGAAAAATTATAYTATTATGTTACTCAAATTGATTWTTATTTAAAAAATAACTTATTGCAAATAATGAATGAAATTGCATKTAGTTTTTCTMGCCTGTTGCATGCGTGRTGCATGGTGCATCTTTTTACCCCTTTCGTCTTTTCCCCTCTCGCC--------CTCTCTCTCACGCTAAACRTTTGTTATATACGACTGCARCACATAACAAGCGCTCGAATAGTTTTATGTGCGTTATCTCCTGTACACGTTCTTCCGTTTTGCTCTCCTTCTATCTCTCTTTCGCTCTCTTTCCCCA----TCTCTCTCGCTCTTTAAAGCACCTCGTGWGCATGCACTTCTCTGGTTGCTCCGTTATTGTTGCGACCTTTTGTGCGTAGGATTTTGTGTATGAGTGTTGTTGTTTT-TKTTTTTTACACGTTTGTTCATTTTCTTCCTGTCCCTCATCCGGTTGCWGCGCGGCAGCATCCAGCACGGGTGTCTGRGATCCCATCGTTTGACGTTTGCGTTCGCGWTCGTCGGGCGCGATCGTCGTCCGTTCGCGCGAGGCGTACACTTGCGTTCCTCCCGGTAGTGGTAGCAGTGTGGCAATTTATAAAATGAGATAAAACGTGTTCTCTGTCGCATCGGTCCAGCGTTTGCCGTCTCGTCGMCGTTTTGCGGAACCGTCATTTGTTSSTGGTAGTTATGTGTTAGTTCTTCGTTTTGCGGAATTTATCRTTTAGTKGAAAATTTATGAGATGGTTTGAGGTTGTTTTRTTTTGTGTTTGCTTGAGTATGTAAATAATAACATTTGAAAACAAAAAAMACTGTTTTTWCACATTCWAAT--TTATTTATTAYTTTATTTTWTAKAWTTTTTGAGCCTACTKGYAATATTTRCTTTYRAATTATGWACATTTATTTGAATTTAATAAAATTCATATAAAATACTACTTACGCAAAGTTATATGTTTTSTATTTMAATGTACTTATTTGCCATTTTACKTTTTCATACAATATTGTCTCTTTGATCCTTCTTATGAA----------------------------------------
>AB0229-C
TTGTGCATCGCTTGAAAGAAGGTAGAAGAGGAGAAGAGATGGCAAAGAGGAATAGCACGAAGAGGAYSGTAAGGGGAAGATGAGATTGCGTACAGGGTGGCTCGTTTAAAAAAAGGTTT-----TTGTAATTTTGACATAGTTAATCTGAGTGAAAATTTGCAWTAAAATTAATGTAAAAGGTTAAAAGAAAAAGAAAAATTATATTATTATGTTACTCAAATTGATTATTATTTAAAAAATAACTTAYTGCAAATAATGAATGAAATTRCATKTAKTTTTTCTCGCCTGTTGCATGCRTGRTGCATGGTGCATCTTTTTACCCCTTTCGTCTTTTCCCCTCTCSCY--------CTCTCTCTCACGCTAAACGTTYGTTATATACGACTGCAACACATAACAAGCGCTCGAATAGTTTTATGTGCGTTATCTCCTGTACACGTTCTTCCGTTTTGCTCTCCTTCTATCTCWCTTTCGCTCTCTTTCCCCA----TCTCTCTCGCTCTTTAAARCACCYCGTGWGCATGCACTTCTCTGGTTGCTCCGTTATTGTTGCGACCTTTTGTGCGTAGGATTTTGTGTATGAGTGTTGTTGTTTT-TTTTTTTTACACGTTTGTTCATTTTCTTCCTGTCCCTCATCCGGTTGCWGCGCGSCAGCATYCAGCACGGGTGYCWGGGATCCCATCGTTTGACGTTTGCGTTCGCGATCGTCGGGCGCGATCGTCGTCYGTTCGCGCGAGGCGTACACTTGCGTTCCTCCCGGTAGTGGTAGCAGTGTGGCAATTTATAAAATGAGATAAAACGTGTTCTCTGTCGCATCGGTCCAGCGTTTGCCGTCTCGTCGCCGTTTTGCGGAACCRTCATTTGTTSCTGGTAGTTATGTGTTAGTTCTTCGTTTTKCGGAATTTATCGTTTAGTKGAAAATTTATGAGATGGTTTGAGGTTGTTTTGTTTTGTGTTTGCTTGAGTATGTAAATAATAACATTTGAAAACAAAAAAMACTGTTTTTWCACATTCWAAT--TTATTTATTACTTTATTTTRTAGAWWTTTTGAGCCTACTKGYAATATTTRCTTTTGAATTATGRACMTTTATTTGAATTTARTAAAATTCATATAAAATACTRMTTACGCAAAGTTATATGTTTTGTATTTMAATGTACTTATTTGCCATTTTACKTTTTYATACAATATTGTCTCTKTRATTCTTCTTATGAA----------------------------------------
>AA0066-C
TTGTGCATCGCTTGAAAGAAGGTAGAAGAGGAGAAGAGATGGCAAAGAGGAATAGCACGAAGAGGAYGGTAAGGGGAAGATGAGATTGCGTACAGGGTGGCTCGTTTAAAAAAAGGTTT-----TTGTAATTTTGACATAGTTAATCTGAGTGAAAATTTGCATTAAAATTAATGTAAAAGGTTAAAAGAAAAAGAAAAATWATATTATTATGTTACTCAAATTGATTATTATTTAAAAAATAACTTATTGCAAATAATGAATGAAATTRCATTTAGTTTTTCTCGCCTGTTGCATGCGTGRTGCATGGTGCATCTTTTTACCCCTTTCGTCTTTTCCCCTMTCGCC--------CTCTCTCTCAYGCTAAACGTTTGTTATATACGACTGCAACACATAACAAGCGCTCGAATAGTTTTATGTGCGTTATCTCCTGTACACGTTCTTCCGTTTTGCTCTCCTTCTATCTCTCTTTCGCTCTCTTTCCCCA----TCTCTCTCGCTCTTTAAAGCACCYCGTGAGCATGCACTTCTCTGGTTGCTCCGTTATTGTTGCGACCTTTTGTGCGTAGGATTTTGTGTATGAGTGTTGTTGTTTT-WTTTTTTTACACGTTTGTTCATTTTCTTCCTGTCCCTCATCCGGTTGCWGCGCGSCAGCATYCAGCACGGGTGYCWGGGATCCCATCGTTTGACGTTTGCGTTCGCGATCGTCGGGCGCGATCGTCGTCYGTTCGCGCGAGGCGTACACTTGCGTTCCTCCCGGTAGTGGTAGCAGTGTGGCAATTTATAAAATGAGATAAAACGTGTTCTCTGTCGCATCGGTCCAGCGTTTGCCGTCTCGTCGMCGTTTTGCGGAACCGTCATTTGTTGCTGGTAGTTATGTGTTAGTTCTTCGTTTTGCGGAATTTATCGTTTAGTKGAAAATTTATGAGATGGTTTGAGGTTGTTTTGTTTTGTGTTTGCTTGAGTATGTAAATAATAACATTTGAAAACAAAAAAMACTGTTTTTWCACATTCWAAT--TTATTTATTACTTTATTTTRTAGAWWTTTTGAGCCTACTKGYAATATTTRCTTTTGAATTATGRAYMTTTATTTGAATTTARTAAAATTCATATAAAATACTRMTTACGCAAAGTTATATGTTTTGTATTTMAATGTACTTATTTGCCATTTTACTTTTTCATACAATATTGTCTCTTTAATTCTTCTTATGAA----------------------------------------
>AB0248-C
TTGTGCATCGCTTGAAAGAAGGTAGAAGAGGAGAAGAGATGGCAAAGAGGAATAGCACGAAGAGGAYGGTAAGGGGAAGATGAGATTGCGTACAGGGTGGCTCGTTTAAAAAAAGGTTT-----TTGTAATTTTGWCRWAGTTAATCTGAGTGAAAATTTGCATTMAAATTMATGTAAAAGGTTAARAGAAAAAKAAAAATTATATTATTATGTTACTCAAATTGATTWTTATTTAAAAAATAACTTATTGCAAATAATGAATGAAATTKCATGTASTTTTTCTCGCCTGTTGCATGCGTGRTGCATGGTGCATCTTTTTACCCCTTTCGTCTTTTCCCCTCTCGCC--------CTCTCTCTCACGCTAAACRTTTGTTATATACGACTGCAACACATAACAAGCGCTCGAATAGTTTTATGTGCGTTATCTCCTGTACACGTTCTTCCGTTTTGCTCTCCTTCTATCTCTCTTTCGCTCTCTTTCCCCA----TCTCTCTCGCTCTTTAAAGCACCCCGTGAGCATGCACTTCTCTGGTTGCTCCGTTATTGTTGCGACCTTTTGTGCGTAGGATTTTGTGTATGAGTGTTGTTGTTTT-TTTTTTTTACACGTTTGTTCATTTTCTTCCTGTCCCTCATCCGGTTGCAGCGCGSCAGCATYCAGCACGGGTGTCTGAGATCCCATCGTTTGACGTTTGCGTTCGCGATCGTCGGGCGCGATCGTCGTCCGTTCGCGCGAGGCGTACACTTGCGWTCCTCCCGGTAGTGGTAGCAGTGTGGCAATTTATAAAATGAGATAAAACGTGTTCTCTGTCGCATCGGTCCAGCGTTTGCCGTCTCGTCGMCGTTTTGCGGAACCGTCATTTGTTSSTGGTAGTTATGTGTTAGTTCTTCGTTTTGCGGAATTTATCGTTTAGTGGAAAATTTATGAGATGGTTTGAGGTTGTTTTGTTTTGTGTTTGCTTSAGTATGTAAATAATAACWTTTGAAAACAAAAAAMRCTGTTTTTWCACATTCWAAT--TTATTTATTAYTTTATTTTATAKATKTTTTGAGCCTACTKGCAATATTTACTTTTGAATTATGMATATTTATTTRAATTTAATAAAACTCATATAAAATACTACTTACGCAAAGTTATATGTTTTGTATTTAAATGTACTTATTTGCCATTTTACTTTTTCATACAATATTGTCTCTTTGATTCTTCTTATGAA----------------------------------------
>AY0085-C
TTGTGCATCGCTTGAAAGAAGGTAGAASARGAGAAGAGATGGCAAAGAGGAATAGCACGAAGAGGACGGTAAGGGGAAGATGAGATTGCGTACAGGGTGGCTCGTTYAAAAAAAGGTTT-----TTGTAATTTTGWCRAAKTTAATCTGAGTGAAAATTTGCATTYAAATTMATGTAAAAGGTTAARAGAAAAAKRAAAATTATATTATTATGTTACTCAAATTGATTWTTATTTAAAAAATAACTTATTGCAAATAATGAATGAAATTRCATKTAGTTTTTCTCGCCTGTTGCATGCGTGRTGCATGGTGCATCTTTTTACCCCTTTCGTCTTTTCCCCTCTCGCC--------CTCTCTCTCACGCTAAACGTTCGTTATATACGACTGCAACACATAACAAGCGCTCGAATAGTTTTATGTGCGTTATCTCCTGTACACGTTCTTCCGTTTTGCTCTCCTTCTATCTCTCTTTCGCTCTCTTTCCCCA----TCTCTCTCGCTCTTTAAARCACCCCGTGAGCATGCACTTCTCTGGTTGCTCCGTTATTGTTGCGACCTTTTGTGCGTAGGATTTTGTGTATGAGTGTTGTTGTTTT-TTTTTTTTACACGTTTGTTCATTTTCTTCCTGTCCCTCATCCGGTTGCAGCGCGSCAGCATYCAGCACGGGTGTCTGAGATCCCATCGTTTGACGTTTGCGTTCGCGATCGTCGGGCGCGATCGTCGTCCGTTCGCGCGAGGCGTACACTTGCGTTCCTCCCGGTAGTGGTAGCAGTGTGGCAATTTATAAAATGAGATAAAACGTGTTCTCTGTCGCATCGGTCCAGCGTTTGCCGTCTCGTCGCCGTTTTGCGGAACCRTCATTTGTTSCTGGTAGTTATGTGTTAGTTCTTCGTTTTGCGGAATTTATCGTTTAGTKGAAAATTTATGAGATGGTTTGAGGTTGTTTTGTTTTGTGTTTGCTTGAGTATGTAAATAATAACATTTGRAAACAAARAAAACTGTKTTTACACATTYMAAW--TTATTTATTACTTTATTTTRTAGAWWTTTTGAGYCTAYTGGYAATATTTGCTTTTGAATTATGSACMTTTATTTRAATTTAATAAAAYTCATATAAAATACTRMTTACGCAAAGTTATATGTTTTGTATTTAAATGTACTTATTTGCCATTTTACTTTTTCATACAATATTGTCTCTTTRATTCTTCTTATGAA----------------------------------------
>AB0223-C
TTGTGCATCGCTTGAAAGAAGGTAGAASARGAGAAGAGATGGCAAAGAGGAATAGCACGAAGAGGAYGGTAAGGGGAAGATGAGATTGCGTACAGGGTGGCTCGTTTAAAAAAAGGTTT-----TTGTAATTTTGWCRWAGTTAATCTGAGTGAAAATTTGCAWTMAAATTMATGTAAAAGGTTAARAGAAAAAGAAAAATTATATTATTATGTTACTCAAATTGATTWTTATTTAAAAAATAACTTATTGCAAATAATGAATGAAATTRCATKTAGTTTTTCTCGCCTGTTGCATGCGTGRTGCATGGTGCATCTTTTTACCCCTTTCGTCTTTTCCCCTCTCGCC--------CTCTCTCTCACGCTAAACRTTTGTTATATACGACTGCAACACATAACAAGCGCTCGAATAGTTTTATGTGCGTTATCTCCTGTACACGTTCTTCCGTTTTGCTCTCCTTCTATCTCTCTTTCGCTCTCTTTCCCCA----TCTCTCTCGCTCTTTAAAGCACCYCGTGAKCATGCACTTCTCTGGTTGCTCCGTTATTGTTGCGACCTTTTGTGCGTAGGATTTTGTGTATGAGTGTTGTTGTTTT-TTTTTTTTACACGTTTGTTCATTTTCTTCCTGTCCCTCATCCGGTTGCAGCGCGGCAGCATCCAGCACGGGTGTCTGAGATCCCATCGTTTGACGTTTGCGTTCGCGATCGTCGGGCGCGATCGTCGTCCGTTCGCGCGAGGCGTACACTTGCGTTCCTCCCGGTAGTGGTAGCAGTGTGGCAATTTATAAAATGAGATAAAACGTGTTCTCTGTCGCATCGGTCCAGCGTTTGCCGTCTCGTCGMCGTTTTGCGGAACCGTCATTTGTTGCTGGTAGTTATGTGTTAGTTCTTCGTTTTGCGGAATTTATCGTTTAGTGGAAAATTTATGAGATGGTTTGAGGTTGTTTTGTTTTGTGTTTGCTTGAGTATGTAAATAATAACWTTTGAAAACAAAAAAMRCTGTTTTTWCACATTCWAAT--TTATTTAYTAYTTTATTTTATAGATKTTTTGAGCCTACTKGCAATATTTRCTTTTGAATTATGMATATTTATTTGAATTTARTAAAATTCATATAAAATACTACTTACGCAAAGTTATATRTTTTGTATTWMAATGTACTTATTTGCCATTTTACKTTTTYATRCWMTATTGYCYCTKTGATTCTTCTTATGAA----------------------------------------
>AB0115-C
TTGTGCATCGCTTGAAAGAAGGTAGAASARGAGAAGAGATGGCAAAGAGGAATAGCACGAAGAGGACGGTAAGGGGAAGATGAGATTGCGTACAGGGTGGCTCGTTTAAAAAAAGGTTT-----TTGTAATTTTGWCRWAGTTAATCTGAGTGAAAATTTGCATTMAAATTMATGTAAAAGGTTAARAGAAAAAGAAAAATTATATTATTATGTTACTCAAATTGATTWTTATTTAAAAAATAACTTATTGCAAATAATGAATGAAATTGCATKTAGTTTTTCTCGCCTGTTGCATGCGTGRTGCATGGTGCATCTTTTTACCCCTTTCGTCTTTTCCCCTMTCGCC--------CTCTCTCTCAYGCTAAACRTTTGTTATATACGACTGCAACACATAACAAGCGCTCGAATAGTTTTATGTGCGTTATCTCCTGTACACGTTCTTCCGTTTTGCTCTCCTTCTATCTCTCTTTCGCTCTCTTTCCCCA----TCTCTCTCGCTCTTTAAAGCACCYCGTGAGCATGCACTTCTCTGGTTGCTCCGTTATTGTTGCGACCTTTTGTGCGTAGGATTTTGTGTATGAGTGTTGTTGTTTT-TTTTTTTTACACGTTTGTTCATTTTCTTCCTGTCCCTCATCCGGTTGCAGCGCGGCAGCATCCAGCACGGGTGTCTGAGATCCCATCGTTTGACGTTTGCGYTCGCGATCGTCGGGCGCGATCGTCGTCCGTTCGCGCGAGGCGTACACTTGCGTTCCTCCCGGTAGTGGTAGCAGTGTGGCAATTTATAAAATGAGATAAAACGTGTTCTCTGTCGCATCGGTCCAGCGTTTGCCGTCTCGTCGMCGTTTTGCGGAACCRTCATTTGTTGCTGGTAGTTATGTGTTAGTTCTTCGTTTTGCGGAATTTATCGTTTAGTGGAAAATTTATGAGATGGTTTGAGGTTGTTTTGTTTTGTGTTTGCTTSAGTATGTAAATAATAACWTTTGAAAACAAAAAAMRCTGTTTTTWCACATTCWAAT--TTATTTATWAYTTTATTTTATAGATKTTTTGAGCCTACTKGCAATATTTACTTTTGAATTATGAATATTTATTTGAATTTAGTAAAATTCATATAAAATACTACTTACGCAAAGTTATATGTTTTGTATTTCAATGTACTTATTTGCCATTTTACGTTTTTATACAATATTGTCTCTGTGATTCTTCTCATGAA----------------------------------------
>AA0042-C
TTGTGCATCGCTTGAAAGAAGGTAGAAGAGGAGAAGAGATGGCAAAGAGGAATAGCACGAAGAGGATGGTAAGGGGAAGATGAGATTGCGTACAGGGTGGCTCGTTTAAAAAMAGGTTT-----TTGTAATTTTGACATAGTTAATCTGAGTGAAAATTTGCATTAAAATTAATGTAAAAGGTTAAAAGAAAAAGAAAAATTATATTATTATGTTACTCAAATTGATTATTATTTAAAAAATAACTTATTGCAAATAATGAATGAAATTRCATTTAGTTTTTCTCGCCTGTTGCATGCGTGRTGCATGGTGCATCTTTTTACCCCTTTCGTCTTTTCCCCTCTCGCC--------CTCTCTCTCACGCTAAACGTTTGTTATATACGACTGCAACACATAACAAGCGCTCGAATAGTTTTATGTGCGTTATCTCCTGTACACGTTCTTCCGTTTTGCTCTCCTTCTATCTCTCTTTCGCTCTCTTTCCCCA----TCTCTCTCGCTCTTTAAAGCACCTCGTGWGCATGCACTTCTCTGGTTGCTCCGTTATTGTTGCGACCTTTTGTGCGTAGGATTTTGTGTATGAGTGTTGTTGTTTT-TTTTTTTTACACGTTTGTTCATTTTCTTCCTGTCCCTCATCCGGTTGCWGCGCGSCAGCATYCAGCACGGGTGYCWGGGATCCCATCGTTTGACGTTTGCGTTCGCGATCGTCGGGCGCGATCGTCGTCYGTTCGCGCGAGGCGTACACTTGCGTTCCTCCCGGTAGTGGTAGCAGTGTGGCAATTTATAAAATGAGATAAAACGTGTTCTCTGTCGCATCGGTCCAGCGTTTGCCGTCTCGTCGMCGTTTTGCGGAACCRTCATTTGTTGCTGGTAGTTATGTGTTAGTTCTTCGTTTTGCGGAATTTATCGTTTAGTGGAAAATTTATGAGATGGTTTGAGGTTGTTTTGTTTTGTGTTTGCTTSAGTATGTAAATAATAACWTTTGAAAACAAAAAAMRCTGTTTTTWCACATTCWAAT--TTATTTATTAYTTTATTTTATAGATKTTTTGAGCCTACTKGCAATATTTACTTTTGAATTATGAATATTTATTTGAATTTAGTAAAATTCATATAAAATACTACTTACGCAAAGTTATATGTTTTGTATTTCAATGTACTTATTTGCCATTTTACGTTTTTATACAATATTGTCTCTGTGATTCTTCTTATGAA----------------------------------------
>AB0213-C
TTGTGCATCGCTTGAAAGAAGGTAGAAGAGGAGAAGAGATGGCAAAGAGGAATAGCACGAAGAGGACGGTAAGGGGAAGATGAGATTGCGTACAGGGTGGCTCGTTTAAAAAAAGGTTT-----TTGTAATTTTGACATAGTTAATCTGAGTGAAAATTTGCATTAAAATTAATGTAAAAGGTTAAAAGAAAAAGAAAAATTATATTATTATGTTACTCAAATTGATTATTATTTAAAAAATAACTTATTGCAAATAATGAATGAAATTGCATTTRGTTTTTCTCGCCTGTTGCATGCGTGATGCATGGTGCATCWTTTTACCCCTTTCGTCTTTTCCCCTCTCGCC--------CTCTCTCTCACGCTAAACGTTTGTTATATACGACTGCAWCACATAACAAGCGCTCGAATAGTTTTATGTGCGTTATCTCCTGTACACGTTCTTCCGTTTTGCTCTCCTTCTATCTCTCTTTCGCTCTCTTTCCCCA----TCTCTCTCGCTCTTTAAAGCACCCCGTGAGCATGCACTTCTCTGGTTGCTCCGTTATTGTTGCGACCTTTTGTGCGTAGGATTTTGTGTATGAGTGTTGTTGTTTT-TTTTTTTTACACGTTTGTTCATTTTCTTCCTGTCCCTCATCCGGTTGCAGCGCGSCAGCATCCAGCACGGGTGTCTGAGATCCCATCGTTTGACGTTTGCGTTCGCGATCGTCGGGCGCGATCGTCGTCCGTTCGCGCGAGGCGTACACTTGCGTTCCTCCCGGTAGTGGTAGCAGTGTGGCAATTTATAAAATGAGATAAAACGTGTTCTCTGTCGCATCGGTCCAGCGTTTGCCGTCTCGTCGMCGTTTTGCGGAACCRTCATTTGTTGCTGGTAGTTATGTGTTAGTTCTTCGTTTTGCGGAATTTATCGTTTAGTGGAAAATTTATGAGATGGTTTGAGGTTGTTTTGTTTTGTGTTTGCTTSAGTATGTAAATAATAACWTTTGAAAACAAAAAAMRCTGTTTTTWCACATTCWAWT--TTATTTATTAYTTTATTTTATAGATKTTTTGAGCCTACTKGCAATATTTACTTTTGAATTATGAATATTTATTTGAATTTAGTAAAATTCATATAAAATACTACTTACGCAAAGTTATATGTTTTGTATTTCAATGTACTTATTTGCCATTTTACGTTTTTATACAATATTGTCTCTGTRATTCTTCTTATGAA----------------------------------------
>AA0049-C
YTGTGCATCGCTTGAAAGAAGGTAGAASARGAGAAGAGATGGCAAAGAGGAATAGCACGAAGAGGACGGTAAGGGGAAGATGAGATTGCGTACAGGGTGGCTCGTTTAAAAAAAGGTTT-----TTGTAATTTTGWCRWAGTTAATCTGAGTGAAAATTTGCATTMAAATTMATGTAAAAGGTTAARAGAAAAAGAAAAATTATATTATTATGTTACTCAAATTGATTWTTATTTAAAAAATAACTTAYTGCAAATAATGAATGAAATTGCATGTAKTTTTTCTCGCCTGTTGCATGCRTGGTGCATGGTGCATCTTTTTACCCCTTTCGTCTTTTCCCCTCTCSCY--------CTCTCTCTCACGCTAAACRTTYGTTATATACGACTGCAACACATAACAAGCGCTCGAATAGTTTTATGTGCGTTATCTCCTGTACACGTTCTTCCGTTTTGCTCTCMTTCTATCTCTCTTTCGCTCTCTTTCCCCA----TCTCTCTCGCTCTTTAAAGCACCTCGTGAGCWTGCACTTCTCTGGTTGCTCCGTTATTGTTGCGACCTTTTGTGCGTAGGATTTTGTGTAYGAGTGTTGTTGTTTT-WTTTTTTTACACGTTTGTTCATTTTCTTCCTGTCCCTCATCCGGTTGCAGCGCGGCAGCATCCAGCACGGGTGTCTGAGATCCCATCGTTTGACGTTTGCGTTCGCGATCGTCGGGCGCGATCGTCGTCCGTTCGCGCGAGGCGTACACTTGCGTTCCTCCCGGTAGTGGTAGCAGTGTGGCAATTTATAAAATGAGATAAAACGTGTTCTCTGTCGCATCGGTCCAGCGTTTGCSGTCTCGTCGMCGTTTTGCGGAACCGTCATTTGTTGCTGGTAGTTATGTGTTAGTTCTTCGTTTTGCGGAATTTATCGTTTAGTKGAAAATTTATGAGATGGTTTGAGGTTGTTTTGTTTTGTGTTTGCTTGAGTATGTAAATAATAACATTTGAAAACAAAAAAMACTGTTTTTWCACATTCWAAT--TTATTTATTACTTTATTTTRTAGAWWTTTTGAGCCTACTKGYAATATTTRCTTTTGAATTATGRAYMTTTATTTGAATTTARTAAAATTCATATAAAATACTRCTTACGCAAAGTTATATGTTTTGTATTTAAATGTACTTATTTGCCATTTTACTTTTTCATACAATATTGTCTCTTTAATTCTTCTTATGAA----------------------------------------
>AY0012-C
TTGTGCATCGCTTGAAAGAAGGTAGAASARGAGAAGAGATGGCAAAGAGGAATAGCACGAAGAGGAYGGTAAGGGGAAGMTGAGATTGCGTACAGGGTGGCTCGTTTAAAAAAAGGTTT-----TTGTAATTTTRWCRAAKTTAATMTGAGTGAAAATTTGCATTCAAATTCATGTAAAAGGTTAARAGAAAAAKAAAAATTATATTWTTATRTTACTCAAATTGATTTTTATTTARAAAATAACTTATTGCAAATAATGAATGAAATTGCATGTAGTTTTTCTCGCCTGTTGCATGCGTGGTGCATGGTGCATCTTTTTACCCCTTTCGTCTTTTCCCCTCTCGYC--------CTCTCTCTCACGCTAAACRTTTGTTATATACGRCTGCAACACATAACAAGCGCTCGAATAGTTTTATGTGCGTTATCTCCTGTACACGTTCTTCCGTTTTGCTCTCCTTCTATCTCTCTTTCGCTCTCTTTCCCCA----TCTCTCTCGCTCTTTAAAGCACCYCGTGAGCATGCACTTCTCTGGTTGCTCCGTTATTGTTGCGACCTTTTGTGCGTAGGATTTTGTGTATGAGTGTTGTTGTTTT-TTTTTTTTACACGTTTGTTCATTTTCTTCCTGTCCCTCATCCGGTTGCAGCGCGSCAGCATYCAGCACGGGTGTCTGAGATCCCATCGTTTGACGTTTGCGTTCGCGATCGTCGGGCGCGATCGTCGTCCGTTCGCGCGAGGCGTACACTTGCGTTCCTCCCGGTAGTGGTAGCAGTGTGGCAATTTATAAAATGAGATAAAACGTGTTCTCTGTCGCATCGGTCCAGCGTTTGCCGTCTCGTCGMCGTTTTGCGGAACCRTCATTTGTTSCTGGTAGTTATGTGTTAGTTCTTCGTTTTKCGGAATTTATCGTTTAGTGGAAAATTTATGAGATGGTTTGAGGTTGTTTTGTTTTGTGTTTGCTTGAGTATGTAAATAATAACATTTGAAAACAAAAAAMACTGTTTTTWCACATTCWAAT--TTATTTATTACTTTATTTTRTAGAWWTTTTGAGCCTACTKGYAATATTTRCTTTTGAATTATGRAYMTTTATTTGAATTTARTAAAATTCATATAAAATACTACTTACGCAAAGTTATATGTTTTGTATTTMAATGTACTTATTTGCCATTTTACKTTTTYATACAATATTGTCTCTKTGATTCTTCTTATGAA----------------------------------------
>AY0069-C
TTGTGCATCGCTTGAAAGAAGGTAGAASARGAGAAGAGATGGCAAAGAGGAATAGCACGAAGAGGAYGGTAAGGGGAAGAYGAGATTGCGTACAGGGTGGCTCGTTTAAAAAAAGGTTT-----TTGTAATTTTGWCRWAGTTAATCTGAGTGAAAATTTGCATTAAAATTAATGTAAAAGGTTAARAGAAAAAGAAAAATTATAYTATTATGTTACTCAAATTGATTWTTATTTAAAAAATAACTTATTGCAAATAATGAATGAAATTRCATKTAGTTTTTCTMGCCTGTTGCATGCGTGGTGCATGGTGCATCTTTTTACCCCTTTCGWCTYTTCCYCTCTCGYC--------CTCTCTCTCACGCTAAACRTTYGTTATATACGACTGCARCACATAACAAGCGCTCGAATAGTTTTATGTGCGTTATCTCCTGTACACGTTCTTCCGTTTTGCTCTCCTTCTATCTCTCTTTCGCTCTCTTTCCCCA----TCTCTCTCGCTCTTTAAAGCACCYCGTGAGCATGCACTTCTCTGGTTGCTCCGTTATTGTTGCGACCTTTTGTGCGTAGGATTTTGTGTATGAGTGTTGTTGTTTT-TTTTTTTTACACGTTTGTTCATTTTCTTCCTGTCCCTCATCCGGTTGCAGCGCGSCAGCATYCAGCACGGGTGYCWGRGATCCCATCGTTTGACGTTTGCGTTCGCGATCGTCGGGCGCGATCGTCGTCCGTTCGCGCGAGGCGTACACTTGCGTTCCTCCCGGTAGTGGTAGCAGTGTGGCAATTTATAAAATGAGATAAAACGTGTTCTCTGTCGCATCGGTCCAGCGTTTGCCGTCTCGTCGMCGTTTTGCGGAACCGTCATTTGTTCGTGGTAGTTATGTGTTAGTTCTTCGTTTTGCGGAATTTATCGTTTAGTGGAAAATTTATGAGATGGTTTGAGGTTGTTTTGTTTTGTGTTTGCYTGAGTATGTAAATAATAACATTTGAAAACAAAAAAMACTGTTTTTWCACATTCWAAT--TTATTTATTAYTTTATTTTATAKAWTTTTTGAGCCTACTKGYAATATTTRCTTTTGAATTATGRACMTTTATTTGAATTTAATAAAATTCATATAAAATACTRCTTACGCAAAGTTATATGTTTTGTATTTMAATGTACTTATTTGCCATTTTACKTTTTYATACAATATTGTCTCTKTRATTCTTCTTATGAA----------------------------------------
>AA0113-C
TTGTGCATCGCTTGAAAGAAGGTAGAASARGAGAAGAGATGGCAAAGAGGAATAGCACGAAGAGGAYGGTAAGGGGAAGATGAGATTGCGTACAGGGTGGCTCGTTTAAAAAAAGGTTT-----TTGTAATTTTGWCRWAGTTAATCTGAGTGAAAATTTGCATTMAAATTMATGTAAAAGGTTAARAGAAAAAGAAAAATTATATTATTATGTTACTCAAATTGATTWTTATTTAAAAAATAACTTATTGCAAATAATGAATGAAATTGCATKTAGTTTTTCTCGCCTGTTGCATGCGTGRTGCATGGTGCATCTTTTTACCCCTTTCGTCTTTTCCCCTCTCGCC--------CTCTCTCTCACGCTAAACRTTTGTTATATACGACTGCAACACATAACAAGCGCTCGAATAGTTTTATGTGCGTTATCTCCTGTACACGTTCTTCCGTTTTGCTCTCCTTCTATCTCTCTTTCRCTCTCTTTCCCCA----TCTCTCTCGCTCTTTAAAGCACCTCGTGAGCATGCACTTCTCTGGTTGCTCCGTTATTGTTGCGACCTTTTGTGCGTAGGATTTTGTGTATGAGTGTTGTTGTTTT-TTTTTTTTACACGTTTGTTCATTTTCTTCCTGTCCCTCATCCGGTTGCAGCGCGSCAGCATYCAGCACGGGTGTCTGAGATCCCATCGTTTGACGTTTGCGTTCGCGATCGTCGGGCGCGATCGTCGTCCGTTCGCGCGAGGCGTACACTTGCGTTCCTCCCGGTAGTGGTAGCAGTGTGGCAATTTATAAAATGAGATAAAACGTGTTCTCTGTCGCATCGGTCCAGCGTTTGCCGTCTCGTCGMCGTTTTGCGGAACCGTCATTTGTTGCTGGTAGTTATGTGTTAGTTCTTCGTTTTGCGGAATTTATCGTTTAGTKGAAAATTTATGAGATGGTTTGAGGTTGTTTTGTTTTGTGTTTGCTTGAGTATGTAAATAATAACATTTGAAAACAAAAAAMACTGTTTTTWCACATTCWAAT--TTATTTATTAYTTTATTTTATAKAWTTTTTGAGCCTACTKGYAATATTTRCTTTTRAATTATGWAYATTTATTTGAATTTARTAAAAYTCATATAAAATACTACTTACGCAAAGTTATATGTTTTGTATTTMAATGTACTTATTTGCCATTTTACKTTTTYATACAATATTGTCTCTKTGATTCTTCTTATGAA----------------------------------------
>AY0074-C
TTGTGCATCGCTTGAAAGAAGGTAGAASARGAGAAGAGATGGCAAAGAGGAATAGCACGAAGAGGACGGTAAGGGGAAGATGAKATTGCGTACAGGGTGGCTCGTTTAAAAAAAGGTTT-----TTGTAATTTTRTCGAAGTTAATCTGAGTGAAAATTTGCATTMAAATTMATGTAAAAGGTTAARAGAAAAAGAAAAATTATATTATTATGTTACTCAAATTGATTWTTATTTAAAAAATAACTTATTGCAAATAATGAATGAAATTRCATKTAGTTTTTCTCGCCTGTTGCATGCGTGRTGCATGGTGCATCTTTTTACCCCTTTCGTCTTTTCCCCTCTCGCC--------CTCTCTCTCACGCTAAACRTTYGTTATATACGACTGCARCACATAACAAGCGCTCGAATAGTTTTATGTGCGTTATCTCCTGTACACGTTCTTCCGTTTTGCTCTCCTTCTATCTCTCTTTCGCTCTCTTTCCCCA----TCTCTCTCGCTCTTTAAAGCACCTCGTGWGCATGCACTTCTCTGGTTGCTCCGTTATTGTTGCGACCTTTTGTGCGTAGGATTTTGTGTATGAGTGTTGTTGTTTT-TKTTTTTTACACGTTTGTTCATTTTCTTCCTGTCCCTCATCCGGTTGCAGCGCGSCAGCATYCAGCACGGGTGTCTGAGATCCCATCGTTTGACGTTTGCGTTCGCGATCGTCGGGCGCGWTCGTCGTCCGTTCGCGCGAGGCGTACACTTGCGTTCCTCCCGGTAGTGGTAGCAGTGTGGCAATTTATAAAATGAGATAAAACGTGTTCTCTGTCGCATCGGTCCAGCGTTTGCCGTCTCGTCGMCGTTTTGCGGAACCGTCATTTGTTGCTGGTAGTTATGTGTTAGTTYTTCGTTTTGCGGAATTTATCGTTTAGTKGAAAATTTATGAGATGGTTTGAGGTTGTTTTGTTTTGTGTTTGCTTGAGTATGTAAATAATAACATTTGAAAACAAAAAAMACTGTTTTTWCWCATTCWAAT--TTATTTATTACTTTATTTTRTAGAWWTTTTGAGCCTACTKGYAAWATTTRCTTTTGAATTATGRAYMTTTATTTGAATTTARTAAAATTCATATAAAATACTRMTTACGCAAAGTTATATGTTTTGTATTTMAATGTACTTATTTGCCATTTTACKTTTTYATACAATATTGTCTCTKTRATTCTTCTTATGAA----------------------------------------
>AY0026-C
TTGTGCATCGCTTGAAAGAAGGTAGAASARGAGAAGAGATGGCAAAGAGGAATAGCACGAAGAGGACGGTAAGGGGAAGATGAGATTGCGTACAGGGTGGCTCGTTYAAAAAAAGGTTT-----TTGTAATTTTGWCRAAKTTAATCTGAGTGAAAATTTGCATTYAAATTMATGTAAAAGGTTAARAGAAAAAKRAAAATTATATTATTATGTTACTCAAATTGATTWTTATTTAAAAAATAACTTATTGCAAATAATGAATGAAATTRCATKTAGTTTTTCTCGCCTGTTGCATGCGTGRTGCATGGTGCATCTTTTTACCCCTTTCGTCTTTTCCCCTCTCGCC--------CTCTCTCTCACGCTAAACRTTYGTTATATACGACTGCAACACATAACAAGCGCTCGAATAGTTTTATGTGCGTTATCTCCTGTACACGTTCTTCCGTTTTGCTCTCCTTCTATCTCTCTTTCGCTCTCTTTCCCCA----TCTCTCTCGCTCTTTAAAGCACCYCGTGAGCATGCACTTCTCTGGTTGCTCCGTTATTGTTGCGACCTTTTGTGCGTAGGATTTTGTGTATGAGTGTTGTTGTTTT-TTTTTTTTACACGTTTGTTCATTTTCTTCCTGTCCCTCATCCGGTTGCAGCGCGGCAGCATCCAGCACGGGTGTCTGAGATCCCATCGTTTGACGTTTGCGTTCGCGATCGTCGGGCGCGATCGTCGTCCGTTCGCGCGAGGCGTACACTTGCGTTCCTCCCGGTAGTGGTAGCAGTGTGGCAATTTATAAAATGAGATAAAACGTGTTCTCTGTCGCATCGGTCCAGCGTTTGCCGTCTCGTCGMCGTTTTGCGGAACCGTCATTTGTTGCTGGTAGTTATGTGTTAGTTCTTCGTTTTGCGGAATTTATCGTTTAGTKGAAAATTTATGAGATGGTTTGAGGTTGTTTTGTTTTGTGTTTGCTTGAGTATGTAAATAATAACATTTGAAAACAAAAAAMACTGTTTTTWCACATTCWAAW--TTATTTATTACTTTATTTTRTAGAWWTTTTGAGCCTAYTKGYAATATTTRCTTTTGAATTATGRAYMTTTATTTGAATTTARTAAAATTCATATAAAATACTRMTTACGCAAAGTTATATGTTTTGTATTTMAATGTACTTATTTGCCATTTTACKTTTTYATACAATATTGTCTCTKTRATTCTTCTTATGAA----------------------------------------
>AY0082-C
TTGTGCATCGCTTGAAAGAAGGTAGAACAAGAGAAGAGATGGCAAAGAGGAATAGCACGAAGAGGACGGTAAGGGGAAGATGAGATTGCGTACAGGGTGGCTCGTTTAAAAAAAGGTTT-----TTGTAATTTTGTCGAAGTTAATCTGAGTGAAAATTTGCATTMAAATTMATGTAAAAGGTTAARAGAAAAAGAAAAATTATATTATTATGTTACTCAAATTGATTWTTATTTAAAAAATAACTTATTGCAAATAATGAATGAAATTRCATKTAGTTTTTCTCGCCTGTTGCATGCGTGGTGCATGGTGCATCTTTTTACCCCTTTCGTCTTTTCCCCTCTCGCC--------CTCTCTCTCACGCTAAACRTTTGTTATATACGACTGCAACACATAACAAGCGCTCGAATAGTTTTATGTGCGTTATCTCCTGTACACGTTCTTCCGTTTTGCTCTCCTTCTATCTCTCTTTCGCTCTCTTTCCCCA----TCTCTCTCGCTCTTTAAAGCACCTCGTGAGCATGCACTTCTCTGGTTGCTCCGTTATTGTTGCGACCTTTTGTGCGTAGGATTTTGTGTATGAGTGTTGTTGTTTT-TTTTYTTTACACGTTTGTTCATTTTCTTCCTGTCCCTCATCCGGTTGCAGCGCGSCAGCATYCAGCACGGGTGTCTGAGATCCCATCGTTTGACGTTTGCGTTCGCGATCGTCGGGCGCGATCGTCGTCCGTTCGCGCGAGGCGTACACTTGCGTTCCTCCCGGTAGTGGTAGCAGTGTGGCAATTTATAAAATGAGATAAAACGTGTTCTCTGTCGCATCGGTCCAGCGTTTGCCGTCTCKTCGMCGTTTTGCGGAACCRTCATTTGTTSCTRGTAGTTATGTGTTAGTTCTTCGTTTTGCGGAATTTATCGTTTAGTKGAAAATTTATGAGATGGTTTGAGGTTGTTTTGTTTTGTGTTTGCTTGAGTATGTAAATAATAACATTTGAAAACAAAAAAMACTGTTTTTWCACATTCWAAT--TTATTTATTACTTTATTTTRTAGAWWTTTTGAGCCTACTKGCAATATTTRCTTTTGAATTATGRAYMTTTATTTGAATTTARTAAAATTCATATAAAATACTRMTTACGCAAAGTTATATGTTTTGTATTTMAATGTACTTATTTGCCATTTTACKTTTTYATACAATATTGTCTCTKTRATTCTTCTTATGAA----------------------------------------
>AY0019-C
TTGTGCATCGCTTGAAAGAAGGTAGAACAAGAGAAGAGATGGCAAAGAGGAATAGCACGAAGAGGACGGTAAGGGGAAGAYGAGATTGCGTACAGGGTGGCTCGTTTAAAAAAAGGTTT-----TTGTAATTTTGTCGAAGTTAATCTGAGTGAAAATTTGCATTMAAATTMATGTAAAAGGTTAARAGAAAAAGAAAAATTATATTATTATGTTACTCAAATTGATTWTTATTTAAAAAATAACTTATTGCAAATAATGAATGAAATTRCATKTAGTTTTTCTCGCCTGTTGCATGCGTGGTGCATGGTGCATCTTTTTACCCCTTTCGWCTYTTCCYCTCTCGYC--------CTCTCTCTCACGCTAAACRTTYGTTATATACGACTGCARCACATAACAAGCGCTCGAATAGTTTTATGTGCGTTATCTCCTGTACACGTTCTTCCGTTTTGCTCTCCTTCTATCTCTCTTTCGCTCTCTTTCCCCA----TCTCTCTCGCTCTTTAAAGCACCYCGTGAGCATGCACTTCTCTGGTTGCTCCGTTATTGTTGCGACCTTTTGTGCGTAGGATTTTGTGTATGAGTGTTGTTGTTTT-TTTTTTTTACACGTTTGTTCATTTTCTTCCTGTCCCTCATCCGGTTGCAGCGCGSCAGCATYCAGCACGGGTGYCWGRGATCCCATCGTTTGACGTTTGCGTTCGCGATCGTCGGGCGCGATCGTCGTCCGTTCGCGCGAGGCGTACACTTGCGTTCCTCCCGGTAGTGGTAGCAGTGTGGCAATTTATAAAATGAGATAAAACGTGTTCTCTGTCGCATCGGTCCAGCGTTTGCCGTCTCGTCGMCGTTTTGCGGAACCGTCATTTGTTGCTGGTAGTTATGTGTTAGTTCTTCGTTTTGCGGAATTTATCGTTTAGTKGAAAATTTATGAGATGGTTTGAGGTTGTTTTGTTTTGTGTTTGCTTGAGTATGTAAATAATAACATTTGAAAACAAAAAAMACTGTTTTTWCACATTCWAAT--TTATTTATTACTTTATTTTRTAGAWWTTTTGAGCCTACTKGYAATATTTRCTTTTGAATTATGRAYMTTTATTTGAATTTARTAAAATTCATATAAAATACTRMTTACGCAAAGTTATATGTTTTGTATTTMAATGTACTTATTTGCCATTTTACKTTTTYATACAATATTGTCTCTKTRATTCTTCTTATGAA----------------------------------------
>AY0063-C
TTGTGCATCGCTTGAAAGAAGGTAGAASARGAGAAGAGATGGCAAAGAGGAATAGCACGAAGAGGAYGGTAAGGGGAAGATGAGATTGCGTACAGGGTGGCTCGTTTAAAAAAAGGTTT-----TTGTAATTTTGWCRWAGTTAATCTGAGTGAAAATTTGCATTMAAATTMATGTAAAAGGTTAARAGAAAAAGAAAAATTATATTATTATGTTACTCAAATTGATTWTTATTTAAAAAATAACTTATTGCAAATAATGAATGAAATTRCATKTAGTTTTTCTCGCCTGTTGCATGCGTGGTGCATGGTGCATCTTTTTACCCCTTTCGTCTTTTCCCCTCTCGCC--------CTCTCTCTCACGCTAAACRTTYGTTATATACGACTGCAACACATAACAAGCGCTCGAATAGTTTTATGTGCGTTATCTCCTGTACACGTTCTTCCGTTTTGCTCTCCTTCTATCTCTCTTTCGCTCTCTTTCCCCA----TCTCTCTCGCTCTTTAAAGCACCYCGTGAGCATGCACTTCTCTGGTTGCTCCGTTATTGTTGCGACCTTTTGTGCGTAGGATTTTGTGTATGAGTGTTGTTGTTTT-TTTTTTTTACACGTTTGTTCATTTTCTTCCTGTCCCTCATCCGGTTGCAGCGCGSCAGCATYCAGCACGGGTGYCWGRGATCCCATCGTTTGACGTTTGCGTTCGCGATCGTCGGGCGCGATCGTCGTCCGTTCGCGCGAGGCGTACACTTGCGTTCCTCCCGGTAGTGGTAGCAGTGTGGCAATTTATAAAATGAGATAAAACGTGTTCTCTGTCGCATCGGTCCAGCGTTTGCCGTCTCGTCGMCGTTTTGCGGAACCGTCATTTGTTGCTGGTAGTTATGTGTTAGTTCTTCGTTTTGCGGAATTTATCGTTTAGTKGAAAATTTATGAGATGGTTTGAGGTTGTTTTGTTTTGTGTTTGCTTGAGTATGTAAATAATAACATTTGAAAACAAAAAAMACTGTTTTTWCACATTCWAAT--TTATTTATTACTTTATTTTRTAGAWWTTTTGAGCCTACTKGYAATATTTRCTTTTGAATTATGRAYMTTTATTTGAATTTARTAAAATTCATATAAAATACTRMTTACGCAAAGTTATATGTTTTGTATTTMAATGTACTTATTTGCCATTTTACKTTTTYATACAATATTGTCTCTKTGATYCTTCTTATGAA----------------------------------------
>AB0094-C
TTGTGCATCGCTTGAAAGAAGGTAGAAGAGGAGAAGAGATGGCAAAGMGGAATAGCACGAAGAGGATGGTAAGGGGAAGATGWGATTGCGTACAGGGTGRCTCGTTTAAAAAAAGGTTT-----TTGTAATTTTGACATAGTTAATCTGAGTGAAAATTTGCATTAAAATTAATGTAAAAGGTTAAAAGAAAAAGAAAAATTATATTATTATGTTACTCAAATTGATTATTATTTAAAAAATAACTTATTGCAAATAATGAATGAAATTGCATKTAKTTTTTCTCGCCTGTTGCATGCRTGGTGCATGGTGCATCTTTTTACCCCTTTCGTCTTTTCCCCTMTCSCY--------CTCTCTCTCAYGCTAAACGTTTGTTATATACGACTGCAACACATAACAAGCGCTCGAATAGTTTTATGTGCGTTATCTCCTGTACACGTTCTTCCGTTTTGCTCTCCTTCTATCTCTCTTTCGCTCTCTTTCCCCA----TCTCTCTCGCTCTTTAAAGCACCTCGTGAGCATGCACTTCTCTGGTTGCTCCGTTATTGTTGCGACCTTTTGTGCGTAGGATTTTGTGTATGAGTGTTGTTGTTTT-TTTTTTTTACACGTTTGTTCATTTTCTTCCTGTCCCTCATCCGGTTGCAGCGCGGCAGCATCCAGCACGGGTGTCTGAGATCCCATCGTTTGACGTTTGCRTTCGCGATCGTCGGGCGCGATCGTCGTCCGTTCGCGCGAGGCGTACACTTGCGKTCCTCCCGGTAGTGGTAGCAGTGTGGCAATTTATAAAATGAGATAAAACGTGTTCTCTGTCGCATCGGTCCAGCGTTTGCCRTCTCGTCGMCGTTTTGCGGAACCRTCATTTGTTCSTGGTAGTTATGTGTTAGTTCTTCGTTTTGCGGAATTTATCGTTTAGTGGAAAATTTATGAGATGGTTTGAGGTTGTTTTGTTTKSTGTTTGCTTSAGTATGTAAATAATAACATTTGRAAACAAARAAAACYGTKTTWACACATTWMAAT--WTATTTATTAYTTTATTTTATAKAWTTTTTGAGYCTACTGGYARTATTTGCTTTTGAATTATGSACMTTTATTTGAATTTAATAAAATTCATATAAAATACTRCTTACGCAAMGTTWTATGTTTTGTATTTAAATGTWCTTATTYGCCATTTTACTTTTTCATACAATATKKTCTCTTTRATTCTTCTTATGAA----------------------------------------
>AJ0078-C
TTGTGCATCGCTTGAAAGAAGGTAGAAGAGGAGAAGAGATGGCAAAGAGGAATAGCACGAAGAGGAYGGTAAGGGGAAGAYGAGATTGCGTACAGGGTGGCTCGTTTAAAAAAAGGTTT-----TTKTAATTTTGTCGAAGTTAATCTGAGTKAAAATTTGCATTAAAATYAATGTAAAAGGTTAAAAGAAAWAKAAAAATTATWTTWTTWTRTYACTCWAWTTGATTWTTATTWAAAAAAWAACTTAYTGCAAATAATGAATGAAATTRCATKTAGTTTTTCTCGCCTGTTGCATGCGTGGTGCATGGTGCATCTTTTTACCCYTTTCGYCTTTTCCCCTCTCSCY--------CTYTCTCTCACGCTAAACGTTYGTTATATACGACTGCAACACATAACAAGCGCTCGAATAGTTTTATGYGCGTTATCTCCTGTACACGTTCTTCCGTTTTGCTCTCCTTCTATCTCTCTTTCGCTCTCTTTCCCCA----TCTCTCTCGCTCTTTAAAGCACCTCGTGAGCATGCACTTCTCTGGTTGCTCCGTTATTGTTGCGACCTTTTGTGCGTAGGATTTTGTGTATGAGTGTTGTTGTTTT-TTTTTTTTACACGTTTGTTCATTTTCTTCCTGTCCCTCATCCGGTTGCAGCGCGGCAGCRTCCAGCACGGGTGTCTGAGATCCCATCGTTTGACGTTTGCGTTCGCGATCGTCGGGCGCGATCGTCGTCCGTTCGCGCGAGGCGTACACTTGCGTTCCTCCCGGTAGTGGTAGCAGTGTGGCAATTTATAAAATGAGATAAAACGTGTTCTCTGTCGCATCGGTCCAGCGTTTGCCGTCTCGTCGCCGTTTTGCGGAACCATCATTTGTTCCTGGTAGTTATGTGTTAGTTCTTCGTTTTKCGGAATTTATCGTTTRGTGGAAAATTTATGAGATGGTTTGAGGTTGTTTTGTTTTGTGYTTGCTTGAGTATGTAAATAATAACATTTGAAAACAAAAAAMACTGTTTTTWCAYATTCWAAT--TTATTTATTACTTTATTTTATAGATTTTTTGAGCCTACTTGCAATATTTACTTTTGAATTATGAACATTTATTTGAATTTAGTAAAATTMATATAAAATACTACTTACGCAAAGTTATATGTTTTGTATTTCAATGTACTTATTTGCCATTTTACKTTTTTATACAATATTGTCTCTKTGATTCTTCTTATGAA----------------------------------------
>AB0098-C
TTGTGCATCGCTTGAAASAAGGTAGAAGAGGAGAAGAGATGGCAAAGMGGAATAGCACGAAGARGAYGGTAAGGGGAAGATGAGATTGCGTACAGGGTGRCTCGTTTAAAAAAAGGTTT-----TTGTAATTTTGWCRWAGTTAATCTGAGTGAAAATTTGCATTAAAATYAAKGTAAAAGGTTAAMAGAAAWAKRAAAATTATATTWTTATRTYACTCWAWTTGATTWTTATTTAAAAAATAACTTAYTGCAAATAATGAATGAAATTGCATKTAKTTTTTCTCGCCTGTTGCATGCGTGATGCATGGTGCATCTTTTTACCCYTTTCGTCTTTTCCCCTCTCSCY--------CTCTCTCTCACGCTAAACGTTYGTTATATACGACTGCAWCACATAACAAGCGCTCGAATAGTTTTATGTGCGTTATCTCCTGTACACGTTCTTCCGTTTTGCTCTCCTTCTATCTCTCTTTCGCTCTCTTTCCCCA----TCTCTCTCGCTCTTTAAAGCACCYCGTGAGCATGCACTTCTCTGGTTGCTCCGTTATTGTTGCGACCTTTTGTGCGTAGGATTTTGTGTATGASTGTTGTTGTTTT-TTTTTTTWACWCGTTTGTTCATTTTCTTCCTGTCCCTCATCCGGTTGCAGCGCGGCAGCATCCAGCACGGGTGTCTGAGATCCCATCGTTTGACGTTTGCGTTCGCGATCGTCGGGCGCGATCGTCGTCCGTTCGCGCGAGGCGTACACTTGCGTTCCTCCCGGTAGTGGTAGCAGTGTGGCAATTTATAAAATGAGATAAAACRTGTTCTCTGTCGCATCGGTCCAGCGTTTGCCGTCTCGTCGCCGTTTTGCGGAACCRTCATTTGTTSSTGGTAGTTATGTGTTAGTTCTTCGTTTTGCGGAATTTATCGTTTAGTGGAAAATTTATGAGATGGTTTGAGGTTGTTTTGTTTTGTGTTTGCTTCAGTATGTAAATAATAACTTTTGAAAACAAAAAAAGCTGTTTTTACACATTCAAAT--TTATTTATTATTTTATTTTATAKATGTTTTGAGCCTACTGGCAATATTTACTTTTGAATTATGCATATTTATTTGAATTTAATAAAATTWATATAAAAAACTACTTACGCAAAGTTATATATTTTGTATTAAAATGTACTTATTTGCCATTTTACTTTTTCATGCAATATTGCCCCTTTGATTCTTCTTATGAA----------------------------------------
>AJ0039-C
TTGTGCATCGCTTGAAAGAAGGTAGAAGAGGAGAAGAGATGGCAAAGAGGAATAGCACGAAGAGGATGGTAAGGGGAAGATGAGATTGCGTACAGGGTGGCTCGTTTAAAAAAAGGTTT-----TTGTAATKTTGWCRWAGTTAATCTGAGTGAAAATTTGCATTAAAATYAATGTAAAAGRTTAAMAGAAAWAKRAAAATTATATTWTTATRTYACTCWAWTTGATTWTTATTTAAAAAATAACTTAYTGCAAATAATGAATGAAATTGCATKTAKTTTTTCTCGCCTGTTGCATGCRTGRTGCATGGTGCATCWTTTTACCCCWTTCGTCTTTTCCCCTCTCSCY--------CTCTCTCTCACGCTAAACGTTCGTTATATACGACTGCAACACATAACAAGCGCTCGAATAGTTTTATGTGCGTTATCTCCTGTACACGTTCTTCCGTTTTGCTCTCCTTCTATCTCTCTTTCGCTCTCTTTCCCCA----TCTCTCTCGCTCTTTAAAGCACCYCGTGAGCATGCACTTCTCTGGTTGCTCCGTTATTGTTGCGACCTTTTGTGCGTAGGATTTTGTGTATGAGTGTTGTTGTTTT-TKTTTTTTACACGTTTGTTCATTTTCTTCCTGTCCCTCATSCGGTTGCWGCGCGGCAGCATCCAGCACGGGTGTYTGRGATCCCATCGTTTGACGTTTGCGTTCGCGATCGTCGGRCGCGATCGTCGTCCGTTCGCGCGAGGCGTACACTTGCGTTCCTCCCGGTAGTGGTAGCAGTGTGGCAATTTATAAAATGAGATAAAACGTGTTCTCTGTCGCATCKGTCCAGCGTTTGCCGTCTCGTCGCCGTTTTGCGGAACCATCATTTGTTCCTGGTAGTTATGTGTTAGTTCTTCGTTTTGCGGAATTTATCGTTTAGTGGAAAATTTATGAGATGGTTTGAGGTTGTTTTGTTTTGTGTTTGCTTGAGTATGTAAATAATAACWTTTGAAAACAAAAAAARCTGTTTTTACACATTCAAWT--TTATTTAYTAYTTTATTTTATAGATKTTTTGAGCCTACTKGCAATATTTGMTTTTGAATTATGSAYATTTATTAAAATTTAATAAAATTCATATAAAATACTACTTACGCAAAGTTATATRTTTTGTATTWAAATGTACTTATTTRCCATTTTACTTTTTCATACAATATTGTCTCTTTGATTCTTCTTATGAA----------------------------------------
>AA0088-C
YTGTGCATCGCTTGAAAGAAGGTAGAAGAGGAGAAGAGATGGCAAAGAGGAATAGCACGAAGAGGATGGTAAGGGGAAGATGAGATTGCGTACAGGGTGGCTCGTTTAAAAAAAGGKTT-----TTGTAATTTTGWCRAAGTTAATCTGAGTGAAAATTTGCATTMAAATTAATGTAAAAGGTTAAAAGAAAAAGRAAAATTATATTWTYATRTTACTMAAATTGATTWTTATTTAAAAAATAACTTATTGCAAATAATGAATGAAATTRCATKTAGTTTTTCTCGCCTGTTGCATGCGTGRTGCATGGTGCATCTTTTTACCCCTTTCGTCTTTTCCCCTMTCGCY--------CTCTCTCTCAYGCTAAACGTTTGTTATATACGACTGCAACACATAACAWKCGCTCGAATAGTTTTATGTGCGTTATCTCCTGTACACGTTCTTCCGTTTTGCTCTCATTCTATCTCTCTTWYGCTCTCTTTCCCCA----TCTCTCTCGCTCTTTAAAGCACCCCGTGAGCATGCACTTCTCTGGTTGCTCCGTTATTGTTGCGACCTTTTGTGCGTAGGATTTTGTGTATGAGTGTTGTTGTTTT-TTTTTTTTACACKTTTGTTCATTTTCTTCCTGTCCCTCATCCGGTTGCAGCGCGGCAGCATYCAGCACGGGTGTCTGAGATCCCATCGTTTGACGTTTGCGTTCGCGATCGTCGGGCGCGATCGTCGTCCGTTCGCGCGAGGCGTACACTTGCGTTCCTCCCGGTAGTGGTAGCAGTGTGGCAATTTATAAAATGAGATAAAACGTGTTCTCTGTCGCATCGGTCCAGCGTTTGCCGTCTCGTCGMCGTTTTGCGGAACCRTCATTTGTTCSTGGTAGTTATGTGTTAGTTCTTCGTTTTGCGGAATTTATCGTTTAGTGGAAAATTTATGAGATGGTTTGAGGTTGTTTTGTTTTGTGTTTGCTTSAGTATGTAAATAATAACWTTTGRAAACAAAAAAMACTGTTYTTWCACATTCWAAT--TTATTTATTAYTTTATTTTRTAKAAWTTTTGAGCCTACTGGTAATATTTGCTTTTRAATTATGKACMTTTATTTGAATTTRATAAAATTCATATAAAATACTRMTTACGCAAAGTTATATGTTTTGTATTTAAATGYACTTATTTGCCATTTTACTTTTTCATACAATATTGTCTCTTTRATTCTTCTTATGAA----------------------------------------
>AJ0075-C
TTGTGCATCGCTTGAAAGAAGGTAGAAGAGGAGAAGAGATGGCAAAGAGGAATAGCACGAAGAGGACSGTAAGGGGAAGATGAGATTGCGTACAGGGTGGCTCGTTTAAAAAAAGGTTT-----TTGTAATTTTGWCRWAGTTAATCTGAGTGAAAATTTGCATTAAAATYAATGTAAAAGGTTAAMAGAAAWAKRAAAATTATATTWTTATRTYACTCWAWTTGATTWTTATTTAAAAAATAACTTACTGCAAATAATGAATGAAATTGCATGTAKTTTTTCTCGCCTGTTGCATGCRTGGTGCATGGTGCATCTTTTTACCCCTTTCGTCTTTTCCCCTCTCSCY--------CTCTCTCTCACGCTAAACRTTTGTTATATACGACTGCAACACATAACAAGCGCTCGAATAGTTTTATGTGCGTTATCTCCTGTACACGTTCTTCCGYTTTGCTCTCMTTCTATCTCTCTTTCGCTCTCTTTCCCCA----TCTCTCTCGCTCTTTAAAGCACCTCGTGWGCATGCACTTCTCTGGTTGCTCCGTTATTGTTGCRACCTTTTGTGCGTAGGATTTTGTGTATGAGTGTTGTTGTTTT-TTTTTTTTACACGTTTGTTCATTTTCTTCCTGTCCCTCATCCGGTTGCWGCGCGGCAGCATCCAGCACGGGTGTCTGRGATCCCATCGTTTGACGTTTGCGTWCGCGATCGTCGGGCGCGATCGTCGTCYGTTCGCGCGAGGCGTACACTTGCGTTCCTCCCGGTAGTGGTAGCAGTGTGGCAATTTATAAAATGAGATAAAACGTGTTCTCTGTCGCATCGGTCCAGCGTTTGCCGTCTCGTCGCCGTTTTGCGGAACCATCATTTGTTCCTGGTAGTTATGTGTTAGTTCTTCGTTTTKCGGAATTTATCGTTTAGTGGAAAATTTATGAGATGGTTTGAGGTTGTTTTGTTTTGTGTTTGCTTGAGTATGTAAATAATAACATTTGAAAACAAAAAAAACWGTTTTTACACATTCAAAT--TTATTTATTAYTTTATTTTATAWAWWTTTTGAGCCTACTKGYAATATTTGCTTTTRAATTATGTACATTTRTTTGAATTTAATAAAAYTCATATAAAATACTACTTACGCAAAGTTATATGTTTTGTATTTAAATGTACTTATTTGCCATTTTACTTKTTYATWCAATATTGTCTCTTTGATTCTTCTTATGAR----------------------------------------
>AA0101-C
TTGTGCATCGCTTGAAAGAAGGTAGAAGAGGAGAAGAGATGGCAAAGAGGAATAGCACGAAGAGGACGGTAAGGGGAAGATGAGATTGCGTACAGGGTGGCTCGTTTAAAAAAAGGTTT-----TTKTWATWTTGTCGAAGTTAATCTGAGTGAAAATTTGCATTAAAATCAATGTAAAAGGTTAACAGAAATATGAAAATTATTTTTTTATATCACTCTATTTGATTTTTATTTAAAAAATAACTTACTGCAAATAATGAATGAAATTGCATGTATTTTTTCTCGCCTGTTGCATGCGTGATGCATGGTGCATCTTTTTACCCCTTTCGTCTTTTCCCCTCTCCCT--------CTCTCTCTCACGCTAAACGTTCGTTATATACGACTGCATCACATAACAAGCGCTCGAATAGTTTTATGTGCGTTATCTCCTGTACACGTTCTTCCGTTTTGCTCTCCTTCTATCTCTCTTTCGCTCTCTTTCCCCA----TCTCTCTCGCTCTTTAAAGCACCCCGTGAGCATGCACTTCTCTGGTTGCTCCGTTATTGTTGCGACCTTTTGTGCGTAGGATTTTGTGTATGAGTGTTGTTGTTTT-TKTTTTTTACACGTTTGTTCATTTTCTTCCTGTCCCTCATCCGGTTGCAGCGCGGCAGCATCCAGCACGGGTGCCAGGGATCCCATCGTTTGACGTTTGCGTTCGCGATCGTCGGGCGCGATCGTCGTCCGTTCGCGCGAGGCGTACACTTGCGTTCCTCCCGGTAGTGGTAGCAGTGTGGCAATTTATAAAATGAGATAAAACGTGTTCTCTGTCGCATCGGTCCAGCGTTTGCCGTCTCGTCGCCGTTTTGCGGAACCGTCATTTGTTCGTGGTAGTTATGTGTTAGTTCTTCGTTTTGCGGAATTTATCGTTTAGTGGAAAATTTATGAGATGGTTTGAGGTTGTTTTGTTTTGTGTTTGCCTGAGTATGTAAATAATAACATTTGAAAACAAAAAAAACTGTTTTTACACATTCAAAT--TTATTTATTATTTTATTTTATATAATTTTTGAGCCTACTGGTAATATTTGCTTTTGAATTATGGACCTTTATTTGAATTTAATAAAATTCATATAAAATACTGCTTACGCAAAGTTATATGTTTTGTATTTAAATGTACTTATTTGCCATTTTACTTTTTCATACAATATTGTCTCTTTAATTCTTCTTATGAA----------------------------------------
>AB0114-C
TTGTGCATCGCTTGAAAGAAGGTAGAAGAGGAGAAGAGATGGCAAAGAGGAATAGCACGAAGAGGACGGTAAGGGGAAGATGAGATTGCGTACAGGGTGGCTCGTTTAAAAAAAGGTTT-----TTGTAATTTTGTCGAAGTTAATCTGAGTGAAAATTTGCATTAAAATCAATGTAAAAGGTTAACAGAAATATGAAAATTATTTTTTTATATCACTCTATTTGATTTTTATTTAAAAAATAACTTACTGCAAATAATGAATGAAATTGCATGTATTTTTTCTCGCCTGTTGCATGCGTGATGCATGGTGCATCTTTTTACCCCTTTCGTCTTTTCCCCTCTCCCT--------CTCTCTCTCACGCTAAACGTTCGTTATATACGACTGCATCACATAACAAGCGCTCGAATAGTTTTATGTGCGTTATCTCCTGTACACGTTCTTCCGTTTTGCTCTCCTTCTATCTCTCTTTCGCTCTCTTTCCCCA----TCTCTCTCGCTCTTTAAAGCACCCCGTGAGCATGCACTTCTCTGGTTGCTCCGTTATTGTTGCGACCTTTTGTGCGTAGGATTTTGTGTATGAGTGTTGTTGTTTT-TTTTTTTTACACGTTTGTTCATTTTCTTCCTGTCCCTCATCCGGTTGCAGCGCGGCAGCATCCAGCACGGGTGCCGGAGATCCCATCGTTTGACGTTTGCGTTCGCGATCGTCGGGCGCGATCGTCGTCCGTTCGCGCGAGGCGTACACTTGCGTTCCTCCCGGTAGTGGTAGCAGTGTGGCAATTTATAAAATGAGATAAAACGTGTTCTCTGTCGCATCGGTCCAGCGTTTGCCGTCTCTTCGCCGTTTTGCGGAACCATCATTTGTTCCTGGTAGTTATGTGTTAGTTCTTCGTTTTGCGGAATTTATCGTTTAGTTGAAAATTTATGAGATGGTTTGAGGTTGTTTTGTTTTGTGTTTGCTTGAGTATGTAAATAATAACATTTGAAAACAAAAAACACTGTTTTTTCACATTCTAAT--TTATTTATTACTTTATTTTATAGATTTTTTGAGCCTACTTGCAATATTTACTTTTGAATTATGAATATTTATTTGAATTTAGTAAAATTCATATAAAATACTACTTACGCAAAGTTATATGTTTTGTATTTCAGTGTACTTATTTGCCATTTTACGTTTTTATACAATATTGTCTCTGTGATTCTTCTTATGAA----------------------------------------
>AY0091-C
TTGTGCATCGCTTGAAAGAAGGTAGAAGAGGAGAAGAGATGGCAAAGAGGAATAGCACGAAGAGGAYGGTAAGGGGAAGATGAGATTGCGTACAGGGTGGCTCGTTTAAAAAAAGGTTT-----TTGTAATTTTGWCRWAGTTAAYCTGAGTGAAAATTTSCATTMAAATYAAYGTWAAWGGTTWAMAGAAATATRAAAATTATWTTTTTATATYACTCWAWTTGATKTTTATTTAAAAAATAACWTAYTGCWAATAATGAATGAAATTGCATGTAYTTTTTCTCGCCTGTTGCATGCGTGRTGCATGGTGCATCTTTTTACCCCTTTCGTCTTTTCCCCTMTCSCY--------CTCTCTCTCAYGCTAAACGTTYGTTATATACGACTGCAWCACATAACAAGCGCTCGAATAGTTTTATGTGCGTTATCTCCTGTACACGTTCTTCCGTTTTGCTCTCMTTCTATCTCTCTTWYGCTCTCTTTCCCCA----TCTCTCTCGCTCTTTAAAGCACCYCGTGAGCATGCACTTCTCTGGTTGCTCCGTTATTGTTGCGACCTTTTGTGCGTAGGATTTTGTGTATGAGTGTTGTTGTTTT-WKTTTTTTACACGTTTGTTCATTTTCTTCCTGTCCCTCATCCGGTTGCAGCGCGSCAGCATYCAGCACGGGTGYCWGGGATCCCATCGTTTGACGTTTGCGTTCGCGATCGTCGGGCGCGATCGTCGTCCGTTCGCGCGAGGCGTACACTTGCGTTCCTCCCGGTAGTGGTAGCAGTGTGGCAATTTATAAAATGAGATAAAACGTGTTCTCTGTCGCATCGGTCCAGCGTTTGCCGTCTCGTCGACGTTTTGCRGAACCGTCATTTGTTSSTGGTAGTTATGTGTTAGTTCTTCGTTTTGCGGAATTTATCGTTTAGTGGAAAATTTATGAGATGGTTTGAGGTTGTTTTGTTTTGTGTTTGCTTSAGTATGTAAATAATAACWTTTGAAAACAAAAAAAACTGTTTTTACACATTCAAAT--TTATTTATTATTTTATTTTATATAATTTTTGAGCCTACTGGTAATATTTGCTTTTAAATTATGTACATTTATTTGAATTTAATAAAATTCWTATAAAATACTACTTACGCAAAGTTATATGTTTTGTATTTAAATGTACTTAYTTGCCATTTTACTTTTTCATACAATATTGTCTCTTTGATTCTTCTTATGAA----------------------------------------
>AB0219-C
TTGTGCATCGCTTGAAAGAAGGTAGAAGAGGAGAAGAGATGGCAAAGAGGAATAGCACGAAGAGGACGGTAAGGGGAAGATGAGATTGCGTACAGGGTGGCTCGTTTAAAAAAAGGTTT-----TTKTAATTTTGWCRAAGTTAATCTGAGTGAAAATTTGCATTMAAATYAATGTAMAAGRTTAAMAGAAAWATRAAAATTATATTTTTATATYACTCWAWTTGATTTTKATTTAAAAAATAACTTAYTGCAAATAATGAATGAAATTGCATGTATTTTTTCTCGCCTGTTGCATGCGTGRTGCATGGTGCATCTTTTTACCCCTTTCGTCTTTTCCCCTCTCSYY--------CTCTCTCTCRCGCTAAACRTTYGTTATATACGACTGCAWCACATAACAAGCGCTCGAATAGTTTTATGTGCGTTATCTCCTGTACACGTTCTTCCGTTTTGCTCTCMTYCTATCTCTYTTTCGCTCTCTTTCCCCA----TCTCTCTCGCTCTTTAAAGCACCCCGTGAGSATGCACTTCTCTGGTTGCTCCGTTATTGTTGCGACCTTTTGTGCGTAGGATTTTGTGTATGAGTGTTGTTGTTTT-TKTTTTTTACACGTTTGTTCATTTTCTTCCTGTCCCTCATCCGGTTGCAGCGCGSCAGCATYCAGCACGGGTGYCWGRRATCCCATCGTTTGACGTTTGCGTTCGCGATCGTCGGGCGCGATCGTCGTCCGTTCGCGCGAGGCGTACACTTGCGTTCCTCCCGGTAGTGGTAGCAGTGTGGCAATTTATAAAATGAGATAAAACGTGTTCTCTGTCGCATCGGTCCAGCGTTTGCCGTCTCGTCGCCGTTTTGCGGAACCGTCATTTGTTCSTGGTAGTTATGTGTTAGTTCTTCGTTTTGCGGAATTTATCGTTTAGTGGAAAATTTATGAGATGGTTTGAGGTTGTTTTGTTTTGTGTTTGCYTGAGTATGTAAATAATAACATTTGAAAACAAAAAAAACTGTTTTTACACATTMAAAT--WTATTTATTATTTTATTTTATATAATTTTTGAGMCTACTGGTAATATTTGCTTTTGAATTATGSACMTTTATTTGAATTTAATAAAATTCATATAAAATACTRCTTACGCAAMGTTATATGTWTTGTATTTAAATGTWCTTATTYGCCATTTTACTTTTTCATACAATATTGTCTCTTTAATTCTTCTTATGAA----------------------------------------
>AJ0147-C
TTGTGCATCGCTTGAAAGAAGGTAGAAGAGGAGAAGAGATGGCAAAGAGGAATAGCACGAAGAGGACGGTAAGGGGAAGATGAGATTGCGTACAGGGTGGCTCGTTTAAAAAAAGGTTT-----TTGTAATTTTGTCGAAGTTAATCTGAGTGAAAATTTGCATTAAAATYAATGTAAAAGGTTAAMAGAAAWAKRAAAATTATATTWTTATRTYACTCWAWTTGATTWTTATTTAAAAAATAACTTAYTGCAAATAATGAATGAAATTGCATKTAKTTTTTCTCGCCTGTTGCATGCRTGRTGCATGGTGCATCTTTTTACCCCTTTCGTCTTTTCCCCTCTCSCY--------CTCTCTCTCACGCTAAACGTTYGTTATATACGACTGCAWCACATAACAAGCGCTCGAATAGTTTTATGTGCGTTATCTCCTGTACACGTTCTTCCGTTTTGCTCTCCTTCTATCTCTCTTTCGCTCTCTTTCCCCA----TCTCTYTCKYTCTTTAAAGCACCYCGTGWGCATGCACTTCTCTGGTTGCTCCGTTATTGTTGCGACCTTTTGTGCGTAGGATTTTGTGTATGAGTGTTGTTGTTTT-TKTTTTTTACACGTTTGTTCATTTTCTTCCTGTCCCTCATCCGGTTGCWGCGCGGCAGCATCCAGCACGGGTGTCTGRGATCCCATCGTTTGACGTTTGCGTTCGCGATCGTCGGGCGCGATCGTCGTCYGTTCGCGCGAGGCGTACACTTGCGTTCCTCCCGGTAGTGGTAGCAGTGTGGCAATTTATAAAATGAGATAAAACGTGTTCTCTGTCGCATCGGTCCAGCGTTTGCCGYCTCGTCGCCGTTTTGCGGAACCRTCATTTGTTSCTGGTAGTTATGTGTTAGTTCTTCGTTTTGCGGAATTTATCGTTTAGTKGAAAATTTATGAGATGGTTTGAGGTTGTTTTGTTTKGTGTTTGCTTSAGTATGTAAATAATAACATTTGAAAACAAAAAAAACTGTTTTWACACATTMAAAT--TTATTTATTACTTTATTTTAWATAATTTTTGAGCCTACTGGTAATATTTGCTTTTGAATTATGSACMTTTATTTGAATTTAATAAAAYTCATATAAAATACTACTTACGCAAAGTTATATGTTTTGTATTTAAATGTACTTATTTACCATTTTACTTTTTCATACAATATTGTCTCTTTGATTCTTCTTATGAA----------------------------------------
>AA0136-C
TTGTGCATCGCTTGAAAGAAGGTAGAAGAGGAGAAGAGATGGCAAAGAGGAATAGCACGAAGAGGAYGGTAAGGGGAAGATGAGATTGCGTACAGGGTGGCTCGTTTAAAAAAAGGKTT-----TTGTAATTTTGTCGAAGTTAATCTGAGTGAAAATTTGCATTAAAATYAATGTAAAAGGTTAAMAGAAAWAKRAAAATTATATTWTTATRTYACTCWAWTTGATTWTTATTTAAAAAATAACTTAYTGCAAATAATGAATGAAATTRCATKTAKTTTTTCTCGCCTGTTGCATGCGTGATGCATGGTGCATCTTTTTACCCCTTTCGTCTTTTCCCCTCTCSCY--------CTCTCTCTCACGCTAAACGTTYGTTATATACGACTGCAWCACATAACAAGCGCTCGAATAGTTTTATGTGCGTTATCTCCTGTACACGTTCTTCCGTTTTGCTCTCMTTCTATCTCTCTTWYGCTCTCTTTCCCCA----TCTCTCTCGCTCTTTAAAGCACCCCGTGAGCATGCACTTCTCTGGTTGCTCCGTTATTGTTGCGACCTTTTGTGCGTAGGATTTTGTGTATGAGTGTTGTTGTTTT-TKTTTTTTACACGTTTGTTCATTTTCTTCCTGTCCCTCATCCGGTTGCAGCGCGGCAGCATYCAGCACGGGTGYCWGRGATCCCATCGTTTGACGTTTGCGTTCGCGATCGTCGGGCGCGATCGTCGTCCGTTCGCGCGAGGCGTACACTTGCGTTCCTCCCGGTAGTGGTAGCAGTGTGGCAATTTATAAAATGAGATAAAACGTGTTCTCTGTCGCATCGGTCCAGCGTTTGCCGTCTCKTCGCCGTTTTGCGGAACCATCATTTGTTCCTGGTAGTTATGTGTTAGTTCTTCGTTTTKCGGAATTTATCGTTTAGTKGAAAATTTATGAGATGGTTTGAGGTTGTTTTGTTTTGTGTTTGCTTGAGTATGTAAATAATAACATTTGRAAACAAAAAAMACTGTTYTTWCACATTCWAAT--TTATTTATTAYTTTATTTTRTAKWAWTTTTGAGCCTACTGGYAATATTTGCTTTTRAATTATGGACCTTTATTTGAATTTRATAAAATTCATATAAAATACTRMTTACGCAAAGTTATATGTTTTGTATTTAAATGYACTTATTTGCCATTTTACTTTTTCATACAATATTGTCTCTTTRATTCTTCTTATGAA----------------------------------------
>AA0134-C
TTGTGCATCGCTTGAAAGAAGGTAGAAGAGGAGAAGAGATGGCAAAGAGGAATAGCACGAAGAGGACGGTAAGGGGAAGATGAGATTGCGTACAGGGTGGCTCGTTTAAAAAAAGGTTT-----TTGTAATTTTGTCGAAGTTAATCTGAGTGAAAATTTGCATTAAAATYAATGTAAAAGGTTAAMAGAAAWAKRAAAATTATATTWTTATRTYACTCWAWTTGATTWTTATTTAAAAAATAACTTAYTGCAAATAATGAATGAAATTRCATKTAKTTTTTCTCGCCTGTTGCATGCRTGRTGCATGGTGCATCTTTTTACCCCTTTCGTCTTTTCCCCTCTCGCC--------CTCTCTCTCACGCTAAACGTTCGTTATATACGACTGCAWCACATAACAAGCGCTCGAATAGTTTTATGTGCGTTATCTCCTGTACACGTTCTTCCGTTTTGCTCTCCTTCTATCTCTCTTTCGCTCTCTTTCCCCA----TCTCTCTCGCTCTTTAAAGCACCCCGTGAGCATGCACTTCTCTGGTTGCTCCGTTATTGTTGCGACCTTTTGTGCGTAGGATTTTGTGTATGAGTGTTGTTGTTTT-TKTTTTTTACACGTTTGTTCATTTTCTTCCTGTCCCTCATCCGGTTGCAGCGCGGCAGCATCCAGCACGGGTGYCWGRGATCCCATCGTTTGACGTTTGCGTTCGCGATCGTCGGGCGCGATCGTCGTCCGTTCGCGCGAGGCGTACACTTGCGTTCCTCCCGGTAGTGGTAGCAGTGTGGCAATTTATAAAATGAGATAAAACGTGTTCTCTGTCGCATCGGTCCAGCGTTTGCCGTYTCGTCGCCGTTTTGCGGAACCRTCATTTGTTCCTGGTAGTTATGTGTTAGTTCTTCGTTTTGCGGAATTTATCGTTTAGTKGAAAATTTATGAGATGGTTTGAGGTTGTTTTGTTTTGTGTTTGCTTSAGTATGTAAATAATAACWTTTGAAAACAAAAAAARCTGTTTTTACACATTCAAAT--TTATTTATTACTTTATTTTGTAGAAATTTTGAGCCTACTGGYAATATTTGCTTTTGAATTATGSAYMTTTATTTGAATTTAATAAAATTCATATAAAATAMTRMTTACGCAAAGTTWTATGTTTTGTATTTAAATGTACTTATTTGCCATTTTACTTTTTCATACAATATTGTCTCTTTAATTCTTCTTATGAA----------------------------------------
>AB0185-C
TTGTGCATCGCTTGAAAGAAGGTAGAASARGAGAAGAGATGGCAAAGAGGAATAGCACGAAGAGGACGGTAAGGGGAAGATGAGATTGCGTACAGGGTGGCTCGTTTAAAAAAAGGTTT-----TTGTAATTTTGTCGAAGTTAATCTGAGTGAAAATTTGCATTAAAATYAATGTAAAAGGTTAAMAGAAAWAWRAAAATTATATTWTTATRTYACTCWAWTTGATTWTTATTTAAAAAATAACTTAYTGCAAATAATGAATGAAATTRCATKTAKTTTTTCTCGCCTGTTGCATGCRTGGTGCATGGTGCATCTTTTTACCCCTTTCGTCTTTTCCCCTCTCGCC--------CTCTCTCTCACGCTAAACGTTYGTTATATACGACTGCAACACATAACAAGCGCTCGAATAGTTTTATGTGCGTTATCTCCTGTACACGTTCTTCCGTTTTGCTCTCMTTCTATCTCTCTTWYGCTCTCTTTCCCCA----TCTCTCTCGCTCTTTAAAGCACCYCGTGAGCATGCACTTCTCTGGTTGCTCCGTTATTGTTGCGACCTTTTGTGCGTAGGATTTTGTGTATGAGTGTTGTTGTTTT-TKTTTTTTACACGTTTGTTCATTTTCTTCCTGTCCCTCATCCGGTTGCAGCGCGGCAGCATCCAGCACGGGTGYCWGRGATCCCATCGTTTGACGTTTGCGTTCGCGATCGTCGGGCGCGATCGTCGTCCGTTCGCGCGAGGCGTACACTTGCGTTCCTCCCGGTAGTGGTAGCAGTGTGGCAATTTATAAAATGAGATAAAACGTGTTCTCTGTCGCATCGGTCCAGCGTTTGCCGTCTCGTCGCCGTTTTGCGGAACCRTCATTTGTTCCTGGTAGTTATGTGTTAGTTCTTCGTTTTKCGGAATTTATCGTTTAGTKGAAAATTTATGAGATGGTTTGAGGTTGTTTTGTTTTGTGTTTGCTTGAGTATGTAAATAATAACATTTGAAAACAAAAAAAASTGTTTTTACACATTCAAAT--TTATTTATTAYTTTATTTTRWAKAAWTTTTGAGCCTACTGGTAATATTTGCTTTTRAATTATGKACMTTTATTTGAATTTAATAAAAYTCATATAAAATACTRCTTACGCAAAGTTWTATGTTTTGTATTTAAATGTACTTATTTGCCATTTTACTTTTTCATACAATATTGTCTCTTTRATTCTTCTTATGAA----------------------------------------
>AY0090-C
TTGTGCATCGCTTGAAAGAAGGTAGAAGAGGAGAAGAGATGGCAAAGAGGAATAGCACGAAGAGGACGGTAAGGGGAAGATGAGATTGCGTACAGGGTGRCTCGTTTAARAAAAGGTTT-----TTGTAATTTTGWCRAAGTTAATCTGAGTGAAAATTTGCATTAAAATYAATGTAAAAGGTTAAMAGAAAWAKRAAAATTATWTTWTTATATYACTCWAWTTGATTWTTATTTAAAAAATAACTTAYTGCAAATAATGAATGAAATTGCATKTAYTTTTTCTCGCCTGTTGCATGCGTGATGCATGGTGCATCTTTTTACCCCTTTCGTCTTTTCCCCTCTCSCY--------CTCTCTCTCACGCTAAACGTTYGTTATATACGRCTGCAWCACATAACAAGCGCTCGAATAGTTTTATGTGCGTTATCTCCTGTACACGTTCTTCCGTTTTGCTCTCCTTCTATCTCTCTTTCGCTCTCTTTCCCCA----TCTCTCTCGCTCTTTAAAGCACCYCGTGAGCATGCACTTCTCTGGTTGCTCCGTTATTGTTGCGACCTTTTGTGCGTAGGATTTTGTGTATGAGTGTTGTTGTTTT-TKTTTTTTACACGTTTGTTCATTTTCTTYCTGTCCCTCATCCGGTTGCAGCGCGGCAGCATCCAGCACGGGTGCCWGRGATCCCATCGTTTGACGTTTGCGTTCGCGATCGTCGGGCGCGATCGTCGTCCGTTCGCGCGAGGCGTACACTTGCGTTCCTCCCGGTAGTGGTAGCAGTGTGGCAATTTATAAAATGAGATAAAACGTGTTCTCTGTCGCATCGGTCCAGCGTTTGCCGTCTCGTCGCCGTTTTGCGGAACCGTCATTTGTTCGTGGTAGTTATGTGTTAGTTCTTCGTTTTGCGGAATTTATCGTTTAGTKGRAAATTTATGAGATGGTTTGAGGTTGTTTTGTTTTGTGTTTGCYTGAGTATGTAAATAATAACWTTTGAAAACAAAAAAARCTGTTTTTACACATTCAAAT--TTATTTATTATTTTAWTTTATAKAWKTTTTGAGCCTACTGGYAATATTTGCTTTTGAATTATGSAYMTTTATTTGAATTTAATAAWATTCATATAAAATACTGCTTACGCAAAGTTATATGTTTTGTATTTAAATGTACTTATTTGCCATTTTACTTTTTCATACAATATTGTCTCTTTAATTCTTCTTATGAA----------------------------------------
>AY0088-C
TTGTGCATCGCTTGAAAGAAGGTAGAAGAGGAGAAGAGATGGCAAAGAGGAATAGCACGAAGAGGAYGGTAAGGGGAAGATGARATTGCGTACAGGGTGGCTCGTTTAAAAAAAGGTTT-----TTGTAATTTTGWYRAAKTTAATCTGAGTGAAAATTTGCATTMAAATYMATGTAAAAGGTTAAMAGAAAWAKRAAAATTATATTWTTATRTYACTCWAWTTGATTWTTATTTAAAAAATAACTTAMTGCAAATAATGAATGAAATTRCATKTAKTTTTTCTCGCCTGTTGCATGCGTGATGCATGGTGCATCTTTTWACCCCTTTCGTCTTTTCCCCTCTCSCY--------CTCTCTCTCACGCTAAACGTTYGTTATATACGACTGCAWCACATAACAAGCRCTCGAATAGTTTTATGTGCGTTATCTCCTGTACACGTTCTTCCGTTTTGCTCTCCTTCTATCTCTCTTTCGCTCTCTTTCCCCA----TCTCTCTCGCTCTTTAAAGCACCYCGTGAGCATGCACTTCTCTGGTTGCTCCGTTATTGTTGCGACCTTTTGTGCGTAGGATTTTGTGTATGAGTGTTGTTGTTTT-WKTTTTTTACACGTTTGTTCATTTTCTTCCTGTCCCTCATCCGGTTGCAGCGCGSCAGCATYCAGCACGGGTGCCAGGGATCCCATCGTTTGACGTTTGCGTTCGCGATCGTCGGGCGCGATCGTCGTCCGTTCGCGCGAGGCGTACACTTGCGTTCCTCCCGGTAGTGGTAGCAGTGTGGCAATTTATAAAATGAGATAAAACGTGTTCTCTGTCGCATCGGTCCAGCGTTTGCCGTCTCGTCGMCGTTTTGCGGAACCGTCATTTGTTCGTGGTAGTTATGTGTTAGTTCTTCGTTTTGCGGAATTTATCGTTTAGTGGAAAATTTATGAGATGGTTTGAGGTTGTTTTGTTTTGTGTTTGCYTSAGTATGTAAATAATAACWTTTGAAAACAAAAAAAACTGTTTTTACACATTCAAAT--TTATTTATTATTTTATTTTATATAATTTTTGAGCCTACTGGTAATATTTGCTTTTRAATTATGKACMTTTATTTGAATTTAATAAAATTCATATAAAATACTRCTTACGCAAAGTTATATGTTTTGTATTTAAATGTACTTATTTGCCATTTTACTTTTTMATACAATATTGTCTCTTTRATTCTTCTTATGAA----------------------------------------
>AB0250-C
TTGTGCATCGCTTGAAAGAAGGTAGAAGAGGAGAAGAGATGGCAAAGAGGAATAGCACGAAGAGGACSGTAAGGGGAAGATGAGATTGCGTACAGGGTGGCTCGTTTAAAAAAAGGTTT-----TTGTAATTTTGWCRWAGTTAATCTGAGTGAAAATTTGCATTAAAATYAATGTAAAAGGTTAAMAGAAAWAKRAAAATTATATTWTTATRTYACTCWAWTTGATTWTTATTTAAAAAATAACTTACTGCAAATAATGAATGAAATTGCATGTATTTTTTCTCGCCTGTTGCATGCATGGTGCATGGTGCATCTTTTTACCCCTTTCGTCTTTTCCCCTCTCSCY--------CTCTCTCTCACGCTAAACGTTCGTTATATACGACTGCAACACATAACAAGCGCTCGAATAGTTTTATGTGCGTTATCTCCTGTACACGTTCTTCCGTTTTGCTCTCCTTCTATCTCTCTTTCGCTCTCTTTCCCCA----TCTCTCTCGCTCTTTAAAGCACCCCGTGAGCATGCACTTCTCTGGTTGCTCCGTTATTGTTGCGACCTTTTGTGCGTAGGATTTTGTGTATGAGTGTTGTTGTTTT-TKTTTTTWACWCGTTTGTTCATTTTCTTCCTGTCCCTCATCCGGTTGCAGCGCGSCAGCATYCAGCACGGGTGCCAGGGATCCCATCGTTTGACGTTTGCGTTCGCGATCGTCGGGCGCGATCGTCGTCCGTTCGCGCGAGGCGTACACTTGCGTTCCTCCCGGTAGTGGTAGCAGTGTGGCAATTTATAAAATGAGATAAAACGTGTTCTCTGTCGCATCGGTCCAGCGTTTGCCGTCTCGTCGCCGTTTTGCGGAACCRTCATTTGTTYCTGGTAGTTATGTGTTAGTTCTTCGTTTTGCGGAATTTATCGTTTAGTGGAAAATTTATGAGATGGTTTGAGGTTGTTTTGTTTTGTGTTTGCTTGAGTATGTAAATAATAACATTTGAAAACAAAAAAAACTGTTTTTACACATTCAAAT--TTATTTATTATTTTATTTTATATAATTTTTGAGCCTACTGGTAATATTTGCTTTTAAATTATGAACATTTATTTGAATTTAATAAAATTCATATAAAATACTACTTACGCAAAGTTATATGTTTTSTATTTAAATGTACTTATTTGCCATTTTACTTTTTCATACAATATTGYCTCTTTGATYCTTCTTATGAA----------------------------------------
>AJ0115-C
TTGTGCATCGCTTGAAAGAAGGTAGAAGAGGAGAAGAGATGGCAAAGAGGAATAGCACGAAGAGGAYGGTAAGGGGAAGATGAGATTGCGTACAGGGTGGCTCGTTTAAAAAAAGGTTT-----TTGTAATTTTGWCRWAGTTAATCTGAGTGAAAATTTGCATTAAAATYAATGTAAAAGGTTAAMAGAAAWAKRAAAATTATATTWTTATRTYACTCWAWTTGATTWTTATTTAAAAAATAACTTAYTGCAAATAATGAATGAAATTGCATKTAKTTTTTCTCGCCTGTTGCATGCGTGRTGCATGGTGCATCTTTTWACCCCTTTCGTCTTTTCCCCTCTCSCY--------CTCTCTCTCACGCTAAACGTTYGTTATATACGACTGCAWCACATAACAAGCGCTCGAATAGTTTTATGTGCGTTATCTCCTGTACACGTTCTTCCGTTTTGCTCTCCTTCTATCTCTCTTTCGCTCTCTTTCCCCA----TCTCTCTCGCTCTTTAAAGCACCYCGTGAGCATGCACTTCTCTGGTTGCTCCGTTATTGTTGCGACCTTTTGTGCGTAGGATTTTGTGTATGAGTGTTGTTGTTTT-TKTTTTTTACACGTTTGTTCATTTTCTTCCTGTCCCTCATCCGGTTGCAGCGCGSCAGCATYCAGCACGGGTGTCTGAGATCCCATCGTTTGACGTTTGCGTTCGCGATCGTCGGGCGCGATCGTCGTCCGTTCGCGCGAGGCGTACACTTGCGTTCCTCCCGGTAGTGGTAGCAGWGTGGCAATTTATAAAATGAGATAAAACGTGTTCTCTGTCGCATCGGTCCAGCGTTTGCCGTCTCKTCGCCGTTTTGCGGRACCRTCATTTGTTCSTGGTAGTTATGTGTTAGTTCTTCGTTTTGCGRAATTTATCGTTTAGTKGAAAATTTATGAGATGGTTTGAGGTTGTTTTGTTTTGTGTTTGCTTGAGTATGTAAATAATAACATTTGAAAACAAAAAAAACTGTTTTTACACATTCAAAT--TWATTTATTAYTTTATTTTRTAKAAWTTTTGAGCCTACTGGTAATATTTGCTTTTGAATTATGGACMTTTATTTGAATTTAATAAAAYTCATATAAAATACTRCTTACGCAAAGTTATATGTTTTSTATTTAAATGTACTTATTTRCCATTTTACTTTTTCATACAATATTGTCTCTTTRATTCTTYTTATGAA----------------------------------------
>AA0141-C
TTGTGCATCGCTTGAAAGAAGGTAGAAGAGGAGAAGAGATGGCAAAGAGGAATAGCACGAAGAGGACGGTAAGGGGAAGATGAKATTGCGTACAGGGTGGCTCGTTTAAAAAAAGGTTT-----TTGTAATTTTRWCRWAGTTAATCTGAGTGAAAATTTGCAWTAAAATTAATGTAAAAGGTTAAMAGAAAWAKRAAAATTATATTWTTATRTYACTCWAWTTGATTWTTATTTAAAAAATAACTTAYTGCAAATAATGAATGAAATTRCATKTAKTTTTTCTCGCCTGTTGCATGCGTGATGCATGGTGCATCTTTTTACCCCTTTCGTCTTTTCCCCTCTCSCY--------CTCTCTCTCACGCTAAACGTTCGTTATATACGACTGCARCACATAACAAGCGCTCGAATAGTTTTATGTGCGTTATCTYCTGTACACGTTCTTCCGTTTTGCTCTCCTTCTATCTCTCTTTCGCTCTCTTTCCCCA----TCTCTCTCGCTCTTTAAAGCACCTCGTGWGCATGCACTTCTCTGGTTGCTCCGTTATTGTTGCGACCTTTTGTGCGTAGGATTTTGTGTATGAGTGTTGTTGTTTT-TKTTTTTTACACGTTTGTTCATTTTCTTCCTGTCCCTCATCCGGTTGCAGCGCGSCAGCATYCAGCACGGGTGTCTGRGATCCCATCGTTTGACGTTTGCGTTCGCGATCGTCGGGCGCGWTCGTCGTCCGTTCGCGCGAGGCGTACACTTGCGTTCCTCCCGGTAGTGGTAGCAGTGTGGCAATTTATAAAATGAGATAAAACGTGTTCTCTGTCGCATCGGTCCAGCGTTTGCCGTCTCGTCGCCGTTTTGCGGAACCRTCATTTGTTSCTGGTAGTTATGTGTTAGTTYTTCGTTTTKCGGAATTTATCGTTTAGTKGAAAATTTATGAGATGGTTTGAGGTTGTTTTGTTTTGTGTTTGCTTGAGTATGTAAATAATAACATTTGAAAACAAAAAAAACTGTTTTTACACATTCAAAT--TTATTTATTAYTTTATTTTRTAKAAWTTTTGAGCCTACTGGTAAWATTTGCTTTTRAATTATGKACMTTTATTTGAATTTAATAAAATTCATATAAAATAYTRMTTACGCAAAGTTATATGTTTTGTATTTAAATGTACTTATTTGCCATTTTACTTTTTCATACAATATTGTCTCTTTRATTCTTCTTATGAA----------------------------------------
>AY0083-C
TTGTGCATCGCTTGAAAGAAGGTAGAAGAGGAGAAGAGATGGCAAAGAGGAATAGCACGAAGAGGACGGTAAGGGGAAGATGAKATTGCGTACAGGGTGGCTCGTTTAAAAAAAGGTTT-----TTGTAATTTTRTCGAAGTTAATCTGAGTGAAAATTTGCATTAAAATYAATGTAAAAGGTTAAMAGAAAWAKRAAAATTATATTWTTATRTYACTCWAWTTGATTWTTATTTAAAAAATAACTTAYTGCAAATAATGAATGAAATTRCATKTAKTTTTTCTCGCCTGTTGCATGCGTGATGCATGGTGCATCTTTTTACCCCTTTCGTCTTTTCCCCTCTCSCY--------CTCTCTCTCACGCTAAACGTTCGTTATATACGACTGCAKCACATAACAAGCGCTCGAATAGTTTTATGTGCGTTATCTCCTGTACACGTTCTTCCGTTTTGCTCTCCTTCTATCTCTCTTTCGCTCTCTTTCCCCA----TCTCTCTCGCTCTTTAAAGCACCYCGTGWGCATGCACTTCTCTGGTTGCTCCGTTATTGTTGCGACCTTTTGTGCGTAGGATTTTGTGTATGAGTGTTGTTGTTTT-TKTTTTTTACACGTTTGTTCATTTTCTTCCTGTCCCTCATCCGGTTGCAGCGCGSCAGCATYCAGCACGGGTGYCWGRGATCCCATCGTTTGACGTTTGCGTTCGCGATCGTCGGGCGCGWTCGTCGTCCGTTCGCGCGAGGCGTACACTTGCGTTCCTCCCGGTAGTGGTAGCAGTGTGGCAATTTATAAAATGAGATAAAACGTGTTCTCTGTCGCATCGGTCCAGCGTTTGCCGTCTCGTCGCCGTTTTGCGGAACCGTCATTTGTTSSTGGTAGTTATGTGTTAGTTYTTCGTTTTGCGGAATTTATCGTTTAGTKGAAAATTTATGAGATGGTTTGAGGTTGTTTTGTTTTGTGTTTGCYTGAGTATGTAAATAATAACATTTGAAAACAAAAAAAACTGTTTTTACACATTCAAAT--TTATTTATTAYTTTATTTTRTAKAAWTTTTGAGCCTACTGGTAAWATTTGCTTTTGAATTATGGACCTTTATTTGAATTTAATAAAATTCATATAAAATACTGMTTACGCAAAGTTATATGTTTTGTATTTAAATGTACTTATTTGCCATTTTACTTTTTCATACAATATTGTCTCTTTAATTCTTCTTATGAA----------------------------------------
>AY0013-C
TTGTGCATCGCTTGAAAGAAGGTAGAAGAGGAGAAGAGATGGCAAAGAGRAATAGCACGAAGAGGACGGTAAGGGGAAGATGAGATTGCGTACAGGGTGGCTCGTTTAAAAAAAGGTTT-----TTGTAATTTTGWCRWAGTTAATCTGAGTGAAAATTTGCATTAAAATYAATGTAAAAGGTTAAMAGAAAWAKRAAAWTTATWTTWTTATRTYACTCWAWTTGATTWTTATTTAAAAAATAACTTACTGCAAATAATGAATGAAATTGCATGTATTTTTTCTCGCCTGTTGCATGCGTGATGCATGGTGCATCTTTTTACCCCTTTCGTCTTTTCCCCTMTCSCY--------CTCTCTCTCAYGCTAAACGTTYGTTATATACGACTGCAWCACATAACAAGCGCTCGAATAGTTTTATGTGCGTTATCTCCTGTACACGTTCTTCCGTTTTGCTCTCMTTCTATCTCTCTTWYGCTCTCTTTCCCCA----TCTCTCTCGCTCTTTAAAGCACCYCGTGAGCATGCACTTCTCTGGTTGCTCCGTTATTGTTGCGACCTTTTGTGCGTAGGATTTTGTGTATGAGTGTTGTTGTTTT-WTTTTTTTACACGTTTGTTCATTTTCTTCCTGTCCCTCATCCGGTTGCAGCGCGCCAGCATTCAGCACGGGTGCCAGGGATCCCATCGTTTGACGTTTRCGTTCGCGATCGTCGGGCGCGATCGTCGTCCGTTCGCGCGAGGCGTACACTWGCGTTCCTCCCGGTAGTGGTAGCAGTGTGGCAATTTATAAAATGAGATAAAACGTGTTCTCTGTCGCATCGGTCCAGCGTTTGCCGTCTCGTCGCCGTTTTGCGGAACCGTCATTTGTTCSTGGTAGTTATGTGTTAGTTCTTCGTTTTGCGGAATTTATCGTTTRGTGGAAAATTTATGAGATGGTTTGAGGTTGTTTTGTTTTGTGTTTGCTTGAGTATGTAAATAATAACATTTGAAAACAAAAAAAACTGTTTTTACACATTCAAAT--TTATTTATTAYTTTATTTTRTAKAAWTTTTGAGCCTACTGGTAATATTTGCTTTTGAATTATGGACCTTTATTTGAATTTAATAAAATTCATATAAAATACTGCTTACGCAAAGTTATRTGTTTTGTATTTAAATGTACTTATTTGCCATTTTACTTTTTCATACAATATTGTCTCTTTAATTCTTCTTATGAA----------------------------------------
>AR0043-C
TTGTGCATCGCTTGAAAGAAGGTAGAAGAGGAGAAGAGATGGYAAAGAGGAATAGCACGAAGAGGACGGTAAGGGGAAGATGAGATTGCGTACAGGGTGGCTCGTTTAAAAAAAGGTTT-----TTGTAATTTTGWCRWAGTTAATCTGAGTGAAAATTTGCATTAAAATYAATGTAAAAGGTTAAMAGAAAWAKRAAAATTATATTWTTATRTYACTCWAWTTGATTWTTATTTAAAAAATAACTTAYTGCAAATAATGAATGAAATTGCATKTAKTTTTTCTCGCCTGTTGCATGCGTGATGCATGGTGCATCTTTTTACCCCTTTCGTCTTTTCCCCTMTCSCY--------CTCTCTCTCAYGCTAAACGTTYGTTATATACGACTGCAWCACATAACAAGCGCTCGAATAGTTTTATGTGCGTTATCTCCTGTACACGTTCTTCCGTTTTGCTCTCMTTCTATCTCTCTTTCGCTCTCTTTCCCCA----TCTCTCTCGCTCTTTAAAGCACCYCGTGAGCATGCACTTCTCTGGTTGCTCCGTTATTGTTGCGACCTTTTGTGCGTAGGATTTTGTGTATGAGTGTTGTTGTTTT-TTTTTTTTACACGTTTGTTCATTTTCTTCCTGTCCCTCATCCGGTTGCAGCGCGCCAGCATTCAGCACGGGTGYCWGRGATCCCATCGTTTGACGTTTGCGTTCGCGATCGTCGGGCGCGATCGTCGTCCGTTCGCGCGAGGCGTACACTTGCGTTCCTCCCGGTAGTGGTAGCAGTGTGGCAATTTATAAAATGAGATAAAACGTGTTCTCTGTCGCATCGGKCCAGCGTTTGCCGTCTCGTCGCCGTTTTGCGGAACCGTCATTTGTTCGTGGTAGTTATGTGTTAGTTCTTCGTTTTGCGGAATTTATCGTTTAGTGGAAAATTTATGAGATGGTTTGAGGTTGTTTTGTTTTGTGTTTGCTTGAGTATGTAAATAATAACATTTGAAAACAAAAAAAACTGTTTTTACAYATTCAAAT--TTATTTATTACTTTATTTTRTAGAAWTTTTGAGCCTACTGGTAATATTTGCTTTTGAATTATGGACMTTTATWTRAATTYAATAAAATTCATATAAAATACTRCTTACGCAAAGTTATATGTTTTGTATTTAAATGTACTTATTTRCCATTTTACTTTTTCATACAATATTGTCTCTTTRATTCTTCTTATGAA----------------------------------------
>AY0046-C
TTGTGCATCGCTTGAAAGAAGGTAGAAGAGGAGAAGAGATGGCAAAGAGGAATAGCACGAAGAGGACGGTAAGGGGAAGATGAGATTGCGTACAGGGTGGCTCGTTTAAAAAAAGGTTT-----TTGTAATTTTGWCRWAGTTAATCTGAGTGAAAATTTGCATTAAAATYAATGTAAAAGGTTAAMAGAAAWAKRAAAATTATATTWTTATRTYACTCWAWTTGATTWTTATTTAAAAAATAACTTAYTGCAAATAATGAATGAAATTGCATKTAKTTTTTCTCGCCTGTTGCATGCGTGRTGCATGGTGCATCTTTTTACCCCTTTCGTCTTTTCCCCTCTCSCY--------CTCTCTCTCACGCTAAACGTTYGTTATATACGACTGCAWCACATAACAAGCGCTCGAATAGTTTTATGTGCGTTATCTCCTGTACACGTTCTTCCGTTTTGCTCTCMTTCTATCTCTCTTWYGCTCTCTTTCCCCA----TCTCTCTCGCTCTTTAAAGCACCYCGTGAGCATGCACTTCTCTGGTTGCTCCGTTATTGTTGCGACCTTTTGTGCGTAGGATTTTGTGTATGAGTGTTGTTGTTTT-TTTTTTTTACACGTTTGTTCATTTTCTTCCTGTCCCTCATCCGGTTGCAGCGCGSCAGCATYCAGCACGGGTGYCWGRGATCCCATCGTTTGACGTTWGCGTTCGCGATCGTCGGGCGCGATCGTCGTCCGTTCGCGCGAGGCGTACACTTGCGTTCCTCCCGGTAGTGGTAGCAGTGTGGCAATTTATAAAATGAGATAAAACGTGTTCTCTGTCGCATCGGTCCAGCGTTTGCCGTCTCGTCGCCGTTTTGCGGAACCGTCATTTGTTCGTGGTAGTTATGTGTTAGTTCTTCGTTTTGCGGAATTTATCGTTTAGTGGAAAATTTATGAGATGGTTTGAGGTTGTTTTGTTTTGTGTTTGCTTGAGTATGTAAATAATAACATTTGAAAACAAAAAAAACTGTTTTTACACATTCAAAT--TTATTTATTATTTTATTTTATATAATTTTTGAGCCTACTGGTAATATTTGCTTTTGAATTATGGACCTTTATTTGAATTTAATAAAATTCATATAAAATACTGCTTACGCAAAGTTATRTGTTTTGTATTTAAATGTACTTATTTGCCATTTTACTTTTTCATACAATATTGTCTCTTTAATTCTTCTTATGAA----------------------------------------
>AY0068-C
TTGTGCATCGCTTGAAAGAAGGTARAAGAGGAGAAGAGATGGCAAAGAGGAATAGCACGAAGAGGAYGGTAAGGGGAAGATGAGATTGCGTACAGGGTGGCTCGTTTAAAAAAAGGTTT-----TTGTAATTTTGWCRWAGTTAATCTGAGTGAAAATTTGCATTAAAATYAATGTAAAAGGTTAAMAGAAAWAKRAAAATTATATTWTTATRTYACTCWAWTTGATTWTTATTTAAAAAATAACTTAYTGCAAATAATGAATGAAATTGCATKTRKTTTTTCTCGCCTGTTGCATGCGTGATGCATGGTGCATCWTTTTACCCCTTTCGTCTTTTCCCCTCTCSCY--------CTCTCTCTCACGCTAAACGTTCGTTATATACGACTGCAWCACATAACAAGCGCTCGAATAGTTTTATGTGCGTTATCTCCTGTACACGTTCTTCCGTTTTGCTCTCCTTCTATCTCTCTTTCGCTCTCTTTCCCCA----TCTCTCTCGCTCTTTAAAGCACCCCGTGAGCATGCACTTCTCTGGTTGCTCCGTTATTGTTGCGACCTTTTGTGCGTAGGATTTTGTGTATGAGTGTTGTTGTTTT-TKTTTTTTACACGTTTGTTCATTTTCTTCCTGTCCCTCATCCGGTTGCAGCGCGGCAGCATCCAGCACGGGTGYCKGAGATCCCATCGTTTGACGTTTGCGYTCGCGATCGTCGGGCGCGATCGTCGTCCGTTCGCGCGAGGCGTACACTTGCGTTCCTCCCGGTAGTGGTAGCAGTGTGGCAATTTATAAAATGAGATAAAACGTGTTCTCTGTCGCATCGGTCCAGCGTTTGCCGTCTCKTCGCCGTTTTGCGGAACCATCATTTGTTSCTGGTAGTTATGTGTTAGTTCTTCGTTTTGCGGAATTTATCGTTTAGTKGAAAATTTATGAGATGGTTTGAGGTTGTTTTGTTTTGTGTTTGCTTSAGTATGTAAATAATAACWTTTGAAAACAAAAAAMRCTGTTTTTWCACATTCWAAT--TTATTTATTAYTTTATTTTATAGATKTTTTGAGCCTACTKGCAATATTTACTTTTGAATTATGAATATTTATTTGAATTTAGTAAAATTCATATAAAATACTACTTACGCAAAGTTATATGTTTTGTATTTCAGTGTACTTATTTGCCATTTTACGTTTTTATACAATATTGTCTCTGTGATTCTTCTTATGAA----------------------------------------
>AA0074-C
TTGTGCATCGCTTGAAAGAAGGTAGAAGAGGAGAAGAGATRGCAAAGAGGAATAGCACGAAGAGGAYGGTAAGGGGAAGATGAGATTGCGTACAGGGTGGCTCGTTTAAAAAAAGGTTT-----TTGTAATTTTGWCRWAGTTAATCTGAGTGAAAATTTGCATTAAAATYAATGTAAAAGGTTAAMAGAAAWAKRAAAATTATATTWTTATRTYACTCWAWTTGATTWTTATTTAAAAAATAACTTAYTGCAAATAATGAATGAAATTGCATKTRKTTTTTCTCGCCTGTTGCATGCGTGATGCATGGTGCATCWTTTTACCCCTTTCGTCTTTTCCCCTCTCSCY--------CTCTCTCTCACGCTAAACGTTCGTTATATACGACTGCAWCACATAACAAGCGCTCGAATAGTTTTATGTGCGTTATCTCCTGTACACGTTCTTCCGTTTTGCTCTCCTTCTATCTCTCTTTCGCTCTCTTTCCCCA----TCTCTCTCGCTCTTTAAAGCACCCCGTGAGCATGCACTTCTCTGGTTGCTCCGTTATTGTTGCGACCTTTTGTGCGTAGGATTTTGTGTATGAGTGTTGTTGTTTT-TTTTTTTTACACGTTTGTTCATTTTCTTCCTGTCCCTCATCCGGTTGCAGCGCGSCAGCATCCAGCACGGGTGYCKGAGATCCCATCGTTTGACGTTTGCGTTCGCGATCGTCGGGCGCGATCGTCGTCCGTTCGCGCGAGGCGTACACTTGCGTTCCTCCCGGTAGTGGTAGCAGTGTGGCAATTTATAAAATGAGATAAAACGTGTTCTCTGTCGCATCGGTCCAGCGTTTGCCGTCTCTTCGCCGTTTTGCGGAACCATCATTTGTTCCTGGTAGTTATGTGTTAGTTCTTCGTTTTGCGGAATTTATCGTTTAGTKGAAAATTTATGAGATGGTTTGAGGTTGTTTTGTTTTGTGTTTGCTTGAGTATGTAAATAATAACATTTGRAAACAAARAAMACTGTKTTTWCACATTYYAAT--TTATTTATTACTTTATTTTATAGATTTTTTGAGYCTACTKGCAATATTTRCTTTTGAATTATGRAYMTTTATTTGAATTTMRTAAAAYTCATATAAAATACTACTTACGCAAAGTTATATGTTTTGTATTTMARTGTACTTATTTGCCATTTTACKTTTTYATACAATATTGTCTCTKTGATTCTTCTTATGAA----------------------------------------
>AA0104-C
TTGTGCATCGCTTGAAAGAAGGTAGAAGAGGAGAAGAGATRGCAAAGAGGAATAGCACGAAGAGGAYGGTAAGGGGAAGATGAGATTGCGTACAGGGTGGCTCGTTTAAAAAAAGGTTT-----TTGTAATTTTGWCRWAGTTAATCTGAGTGAAAATTTGCATTAAAATYAATGTAAAAGGTTAAMAGAAAWAKRAAAATTATATTWTTATRTYACTCWAWTTGATTWTTATTTAAAAAATAACTTAYTGCAAATAATGAATGAAATTGCATKTRKTTTTTCTCGCCTGTTGCATGCGTGATGCATGGTGCATCWTTTTACCCCTTTCGTCTTTTCCCCTCTCSCY--------CTCTCTCTCACGCTAAACGTTCGTTATATACGACTGCAWCACATAACAAGCGCTCGAATAGTTTTATGTGCGTTATCTCCTGTACACGTTCTTCCGTTTTGCTCTCCTTCTATCTCTCTTTCGCTCTCTTTCCCCA----TCTCTCTCGCTCTTTAAAGCACCCCGTGAGCATGCACTTCTCTGGTTGCTCCGTTATTGTTGCGACCTTTTGTGCGTAGGATTTTGTGTATGAGTGTTGTTGTTTT-TKTTTTTTACACGTTTGTTCATTTTCTTCCTGTCCCTCATCCGGTTGCAGCGCGSCAGCATCCAGCACGGGTGYCWGRGATCCCATCGTTTGACGTTTGCGTTCGCGATCGTCGGGCGCGATCGTCGTCCGTTCGCGCGAGGCGTACACTTGCGTTCCTCCCGGTAGTGGTAGCAGTGTGGCAATTTATAAAATGAGATAAAACGTGTTCTCTGTCGCATCGGTCCAGCGTTTGCCGTCTCKTCGCCGTTTTGCGGAACCRTCATTTGTTCSTGGTAGTTATGTGTTAGTTCTTCGTTTTGCGGAATTTATCGTTTAGTGGAAAATTTATGAGATGGTTTGAGGTTGTTTTGTTTTGTGTTTGCYTGAGTATGTAAATAATAACATTTGRAAACAARRAAAACTGTKTTTACACATTYMAAT--TTATTTATTAYTTTATTTTATAKAWTTTTTGAGYCTACTGGYAATATTTGCTTTTGAATTATGGACCTTTATTTGAATTTMATAAAAYTCATATAAAATACTRCTTACGCAAAGTTATATGTTTTGTATTTAAATGTACTTATTTGCCATTTTACTTTTTCATACAATATTGTCTCTTTRATTCTTCTTATGAA----------------------------------------
>AJ0077-C
TTGTGCATCGCTTGAAAGAAGGTAGAAGAGGAGAAGAGATGGCAAAGAGGAATAGCACGAAGAGGAYGGTAAGGGGAAGATGAGATTGCGTACAGGGTGGCTCGTTTAAAAAAAGGTTT-----TTGTAATTTTGWCRWAGTTAATCTGAGTGAAAATTTGCATTAAAATYAATGTAAAAGGTTAAMAGAAAWAKRARAATTATATTRTTATRTYACTCWAWTTGATTWTTATTTAAAAAATAACTTAYTGCAAATAATGAATGAAATTRCATKTAKTTTTTCTCGCCTGTTGCATGCRTGRTGCATGGTGCATCTTTTTACCCCTTTCGTCTTTTCCCCTCTCGCC--------CTCTCTCTCACGCTAAACGTTYGTTATATACGACTGCAACACATAACAAGCGCTCGAATAGTTTTATGTGCGTTATCTCCTGTACACGTTCTTCCGTTTTGCTCTCCTTCTATCTCTCTTTCGCTCTCTTTCCCCA----TCTCTCTCGCTCTTTAAAGCACCYCGTGAGCATGCACTTCTCTGGTTGCTCCGTTATTGTTGCGACCTTTTGTGCGTAGGATTTTGTGTATGAGTGTTGTTGTTTT-WKTTTTTTACACKTTTGTTCATTTTCTTCCTGTCCCTCATCCGGTTGCAGCGCGGCAGCATCCAGCACGGGTGTCTGAGATCCCATCGTTTGACGTTTGCGTTCGCGATCGTCGGGCGCGATCGTCGTCCRTTCGCGCGAGGCGTACACTTGCGTTCCTCCCGGTAGTGGTAGCAGTGTGGCAATTTATAAAATGAGATAAAACGTGTTCTCTGTCGCATCGGTCCAGCGTTTGCCGTCTCGTCGCCGTTTTGCGGAACCATCATTTGTTSCTGGTAGTTATGTGTTAGTTCTTCGTTTTKCGGAATTTATCGTTTAGTGGAAAATTTATGAGATGGTTTGAGGTTGTTTTGTTTTGTGTTTGCTTGAGTATGTAAATAATAACATTTGAAAACAAAAAAMACTGTTTTTWCACATTCWWAT--TTATTTATTAYTTTATTTTATAKAWTTTTTGAGCCTACTKGYAATATTTRCTTTTRAATTATGWACATTTATTTGAATTTARTAAAATTCATATAAAATACTACTTACGCAAAGTTATATGTTTTGTATTTMAATGTACTTATTTGCCATTTTACKTTTTYATACAATATTGTCTCTKTGATTCTTCTTATGAA----------------------------------------
>AA0100-C
TTGTGCATCGCTTGAAAGAAGGTAGAAGAGGAGAAGAGATGGCAAAGAGGAATAGCACGAAGAGGAYGGTAAGGGGAAGATGAGATTGCGTACAGGGTGGCTCGTTYAAAAAAAGGTTT-----TTGTAATTTTGWCRWAGTTAATCTGAGTGAAAATTTGCATTAAAATYAATGTAAAAGGTTAASAGAAAWAKRAAAATTATAYTWTWATRTYACTCWAWTTGATTTTTATTTAAAAAATAACTTAYTGCAAATAATGAATGAAATTGCATGTAKTTTTTCTMGCCTGTTGCATGCRTGGTGCATGGTGCATCTTTTTACCCCTTTCGTCTTTTCCCCTCTCSCY--------CTCTCTCTCACGCTAAACRTTYGTTATATACGACTGCAACACATAACAAGCGCTCGAATAGTTTTATGTGCGTTATCTCCTGTACACGTTCTTCCGTTTTGCTCTCCTTCTATCTCTCTTTCGCTCTCTTTCCCCA----TCTCTCTCGYTCTTTAAAGCACCYCGTGAGCATGCACTTCTCTGGTTGCTCCGTTATTGTTGCGACCTTTTGTGCGTAGGATTTTGTGTATGAGTGTTGTTGTTTT-TTTTTTTTACACGTTTGTTCATTTTCTTCCTGTCCCTCATCCGGTTGCAGCGCGSCAGCATYCAGCACGGGTGTCTGAGATCCCATCGTTTGACGTTTGCGTTCGCGATCGTCGGGCGCGATCGTCGTCCGTTCGCGCGAGGCGTACACTTGCGTTCCTCCCGGTAGTGGTAGCAGTGTGGCAATTTATAAAATGAGATAAAACGTGTTCTCTGTCGCATCGGTCCAGCGTTTGCCGTCTCGTCGCCGTTTTGCGGAACCATCATTTGTTSCTRGTAGTTATGTGTTAGTTCTTCGTTTTGCGGAATTTATCGTTTAGTGGAAAATTTATGAGATGGTTTGAGGTTRTTTTGTTTTGTGTTTGCTTSAGTATGTAAATAATAACWTTTGAAAACAAAAAAMACTGWTTTTWCACATTCWAAT--TTATTTATTACTTTATTTTATAGATTTTTTGAGCCTACTTGCAATATTTRMTTTTGAATTATGRACATTTATTWRAATTTARTAAAATTCATATAAAATACTACTTACGCAAAGTTATATGTTTTGTATTTMAATGTACTTATTTRCCATTTTACTTTTTYATACAATATTGTCTCTTTGATTCTTCTWATGAA----------------------------------------
>AA0110-C
TTGTGCATCGCTTGAAAGAAGGTAGAASARGAGAAGAGATGGCAAAGAGGAATAGCACGAAGAGGACGGTAAGGGGAAGATGAGATTGCGTACAGGGTGGCTCGTTYAAAAAAAGGTTT-----TTGTAATTTTGTCGAAGTTAATCTGAGTGAAAATTTGCATTMAAATYMATGTAAAAGGTTAASAGAAAWAKRAAAATTATWTTWTWATRTYACTCWAWTTGATTTTTATTTAAAAAATAACTTAYTGCAAATAATGAATGAAATTGCATGTAKTTTTTCTCGCCTGTTGCATGCRTGGTGCATGGTGCATCTTTTTACCCCTTTCGTCTTTTCCCCTCTCSCY--------CTCTCTCTCACGCTAAACRTTYGTTATATACGACTGCAACACATAACAAGCGCTCGAATAGTTTTATGTGCGTTATCTCCTGTACACGTTCTTCCGTTTTGCTCTCCTTCTATCTCTCTTTCGCTCTCTTTCCCCA----TCTCTCTCGYTCTTTAAAGCACCYCGTGAGCATGCACTTCTCTGGTTGCTCCGTTATTGTTGCGACCTTTTGTGCGTAGGATTTTGTGTATGAGTGTTGTTGTTTT-TKTTTTTTACACGTTTGTTCATTTTCTTCCTGTCCCTCATCCGGTTGCAGCGCGSCAGCATYCAGCACGGGTGTCTGAGATCCCATCGTTTGACGTTTGCGTTCGCGATCGTCGGGCGCGATCGTCGTCCGTTCGCGCGAGGCGTACACTTGCGTTCCTCCCGGTAGTGGTAGCAGTGTGGCAATTTATAAAATGAGATAAAACGTGTTCTCTGTCGCATCGGTCCAGCGTTTGCCGTCTCGTCGMCGTTTTGCGGAACCRTCATTTGTTGCTGGTAGTTATGTGTTAGTTCTTCGTTTTGCGGAATTTATCGTTTAGTGGAAAATTTATGAGATGGTTTGAGGTTRTTTTGTTTTGTGTTTGCTTSAGTATGTAAATAATAACWTTTGAAAACAAAAAAMACTGWTTTTWCACATTCWAAT--TTATTTATTACTTTATTTTATAGATTTTTTGAGCCTACTTGCAATATTTRMTTTTGAATTATGRAYATTTATTWRAATTTARTAAAATTCATATAAAATACTACTTACGCAAAGTTATATGTTTTGTATTTMAATGTACTTATTTRCCATTTTACKTTTTYATACAATATTGTCTCTKTGATTCTTCTTATGAA----------------------------------------
>AY0036-C
TTGTGCATCGCTTGAAAGAAGGTAGAASARGAGAAGAGATGGCAAAGAGGAATAGCACGAAGAGGACGGTAAGGGGAAGATGAGATTGCGTACAGGGTGGCTCGTTYAAAAAAAGGTTT-----TTGTAATTTTGTCGAAGTTAATCTGAGTGAAAATTTGCATTMAAATYMATGTAAAAGGTTAASAGAAAWAKRAAAATTATWTTWTWATRTYACTCWAWTTGATTTTTATTTAAAAAATAACTTAYTGCAAATAATGAATGAAATTGCATGTAKTTTTTCTCGCCTGTTGCATGCRTGGTGCATGGTGCATCTTTTTACCCCTTTCGTCTTTTCCCCTCTCSCY--------CTCTCTCTCACGCTAAACRTTYGTTATATACGACTGCAACACATAACAAGCGCTCGAATAGTTTTATGTGCGTTATCTCCTGTACACGTTCTTCCGTTTTGCTCTCCTTCTATCTCTCTTTCGCTCTCTTTCCCCA----TCTCTCTCGYTCTTTAAAGCACCYCGTGAGCATGCACTTCTCTGGTTGCTCCGTTATTGTTGCGACCTTTTGTGCGTAGGATTTTGTGTATGAGTGTTGTTGTTTT-TKTTTTTTACACGTTTGTTCATTTTCTTCCTGTCCCTCATCCGGTTGCAGCGCGSCAGCATYCAGCACGGGTGTCTGAGATCCCATCGTTTGACGTTTGCGTTCGCGATCGTCGGGCGCGATCGTCGTCCGTTCGCGCGAGGCGTACACTTGCGTTCCTCCCGGTAGTGGTAGCAGTGTGGCAATTTATAAAATGAGATAAAACGTGTTCTCTGTCGCATCGGTCCAGCGTTTGCCGTCTCGTCGMCGTTTTGCGGAACCRTCATTTGTTGCTGGTAGTTATGTGTTAGTTCTTCGTTTTGCGGAATTTATCGTTTAGTGGAAAATTTATGAGATGGTTTGAGGTTRTTTTGTTTTGTGTTTGCTTSAGTATGTAAATAATAACWTTTGAAAACAAAAAAMACTGWTTTTWCACATTCWAAT--TTATTTATTACTTTATTTTATAGATTTTTTGAGCCTACTTGCAATATTTRMTTTTGAATTATGRAYATTTATTWRAATTTARTAAAATTCATATAAAATACTACTTACGCAAAGTTATATGTTTTGTATTTMAATGTACTTATTTRCCATTTTACKTTTTYATACAATATTGTCTCTKTGATTCTTCTTATGAA----------------------------------------
>AA0140-C
TTGTGCATCGCTTGAAAGAAGGTAGAASARGAGAAGAGATGGCAAAGAGGAATAGCACGAAGAGGACGGTAAGGGGAAGATGAGATTGCGTACAGGGTGGCTCGTTYAAAAAAAGGTTT-----TTGTAATTTTGTCGAAGTTAATCTGAGTGAAAATTTGCATTMAAATYMATGTAAAAGGTTAASAGAAAWAKRAAAATTATWTTWTWATRTYACTCWAWTTGATTTTTATTTAAAAAATAACTTAYTGCAAATAATGAATGAAATTGCATGTAKTTTTTCTCGCCTGTTGCATGCRTGGTGCATGGTGCATCTTTTTACCCCTTTCGTCTTTTCCCCTCTCSCY--------CTCTCTCTCACGCTAAACRTTYGTTATATACGACTGCAACACATAACAAGCGCTCGAATAGTTTTATGTGCGTTATCTCCTGTACACGTTCTTCCGTTTTGCTCTCCTTCTATCTCTCTTTCGCTCTCTTTCCCCA----TCTCTCTCGYTCTTTAAAGCACCYCGTGAGCATGCACTTCTCTGGTTGCTCCGTTATTGTTGCGACCTTTTGTGCGTAGGATTTTGTGTATGAGTGTTGTTGTTTT-TTTTTTTTACACGTTTGTTCATTTTCTTCCTGTCCCTCATCCGGTTGCAGCGCGSCAGCATYCAGCACGGGTGTCTGAGATCCCATCGTTTGACGTTTGCGTTCGCGATCGTCGGGCGCGATCGTCGTCCGTTCGCGCGAGGCGTACACTTGCGTTCCTCCCGGTAGTGGTAGCAGTGTGGCAATTTATAAAATGAGATAAAACGTGTTCTCTGTCGCATCGGTCCAGCGTTTGCCGTCTCGTCGMCGTTTTGCGGAACCRTCATTTGTTGCTGGTAGTTATGTGTTAGTTCTTCGTTTTGCGGAATTTATCGTTTAGTGGAAAATTTATGAGATGGTTTGAGGTTRTTTTGTTTTGTGTTTGCTTSAGTATGTAAATAATAACWTTTGAAAACAAAAAAMACTGWTTTTWCACATTCWAAT--TTATTTATTACTTTATTTTATAGATTTTTTGAGCCTACTTGCAATATTTRMTTTTGAATTATGRAYATTTATTWRAATTTARTAAAATTCATATAAAATACTACTTACGCAAAGTTATATGTTTTGTATTTMAATGTACTTATTTRCCATTTTACKTTTTYATACAATATTGTCTCTKTGATTCTTCTTATGAA----------------------------------------
>AV0038-C
TTGTGCATCGCTTGAAAGAAGGTAGAAGAGGAGAAGAGATGGCAAAGAGGAATAGCACGAAGAGGAYGGTAAGGGGAAGATGAGATTGCGTACAGGGTGGCTCGTTTAAAAAAAGGTTW-----TTGTAATTTTGWYRAAKTTAATCTGAGTGAAAATTTGCATTMAAATYMATGTAAAAGGTTAAMASAAAWAKRAAAATTATATTWTTATRTYACTCWAWTTGATKTTTATTTAAAAAATAACTTAYTGCAAATAATGAATGAAATTGCATGTAKTTTTTCTCGCCTGTTGCATGCGTGRTGCATGGTGCATCTTTTTACCCCTTTCGTCTTTTCCCCTCTCSYY--------CTYTCTCTCACGCTAAACGTTYGTTATATACGRCTGCAWCACATAACAAGCGCTCGAATAGTTTTATGTGCGTTATCTCCTGTACACGTTCTTCCGTTTTGCTCTCCTTCTATCTCTCTTTCGCTCTCTTTCCCCA----TCTCTCTCGCTCTTTAAAGCACCCCGTGAGCATGCACTTCTCTGGTTGCTCCGTTATTGTTGCGACCTTTTGTGCGTAGGATTTTGTGTATGAGTGTTGTTGTTTT-TTTTTTTTACACGTTTGTTCATTTTCTTCCTGTCCCTCATCCGGTTGCAGCGCGSCAGCATYCAGCACGGGTGYCWGRGATCCCATCGTTTGACGTTTGCGTTCGCGATCGTCGGGCGCGATCGTCGTCCGTTCGCGCGAGGCGTACACTTGCGTTCCTCCCGGTAGTGGTAGCAGTGTGGCAATTTATAAAATGAGATAAAACGTGTTCTCTGTCGCATCGGTCCAGCGTTTGCCGTCTCKTCGCCGTTTTGCGGAACCRTCATTTGTTCSTGGTAGTTATGTGTTAGTTCTTCGTTTTGCGGAATTTATCGTTTAGTGGAAAATTTATGAGATGGTTTGAGGTTGTTTTGTTTKGTGTTTGCYTSAGTATGTAAATAATAACATTTGAAAACAAAAAAAACTGTTTTWACACATTMAAAT--WTATTTATTATTTTATTTTATATAATTTTTGAGCCTACTGGTAATATTTGCTTTTGAATTATGSACMTTTATTTGAATTTAATAAAATTCATATAAAATACTGCTTACGCAAAGTTATATGTTTTGTATTTAAATGTACTTATTTGCCATTTTACTTTTTCATACAATATTGTCTCTTTAATTCTTCTTATGAA----------------------------------------
>AY0087-C
TTGTGCATCGCTTGAWAGAAGGTAGAAGAGGAGAAGAGATGGCAAAGAGGAATAGCACGAAGAGGAYGGTAAGGGGAAGATGAGATTGCGTACAGGGTGGCTCGTTTAAAAAAAGGTTT-----TTGTAATTTTGWYRAAKTTAATCTGAGTGAAAATTTGCATTMAAATYMATGTAAAAGGTTAAMASAAAWAKRAAAATTATATTWTTATRTYACTCWAWTTGATKTTTATTTAAAAAATAACTTAYTGCAAATAATGAATGAAATTGCATGTAKTTTTTCTCGCCTGTTGCATGCGTGRTGCATGGTGCATCTTTTTACCCCTTTCGTCTTTTCCCCTCTCSYY--------CTYTCTCTCACGCTAAACGTTYGTTATATACGRCTGCAWCACATAACAAGCGCTCGAATAGTTTTATGTGCGTTATCTCCTGTACACGTTCTTCCGTTTTGCTCTCCTTCTATCTCTCTTTCGCTCTCTTTCCCCA----TCTCTCTCGCTCTTTAAAGCACCCCGTGAGCATGCACTTCTCTGGTTGCTCCGTTATTGTTGCGACCTTTTGTGCGTAGGATTTTGTGTATGAGTGTTGTTGTTTT-TTTTTTTTACACGTTTGTTCATTTTCTTCCTGTCCCTCATCCGGTTGCAGCGCGSCAGCATYCAGCACGGGTGYCWGRGATCCCATCGTTTGACGTTTGCGTTCGCGATCGTCGGGCGCGATCGTCGTCCGTTCGCGCGAGGCGTACACTTGCGTTCCTCCCGGTAGTGGTAGCAGTGTGGCAATTTATAAAATGAGATAAAACGTGTTCTCTGTCGCATCGGTCCAGCGTTTGCCGTCTCKTCGCCGTTTTGCGGAACCRTCATTTGTTCSTGGTAGTTATGTGTTAGTTCTTCGTTTTGCGGAATTTATCGTTTAGTKGAAAATTTATGAGATGGTTTGAGGTTGTTTTGTTTTGTGTTTGCYTGAGTATGTAAATAATAACATTTGAAAACAAAAAAAACTGTTTTTACACATTCAAAT--TTATTTATTAYTTTATTTTRTAKAAWTTTTGAGCCTACTGGTAATATTTGCTTTTGAATTATGGACCTTTATTTGAATKTAATAAAATTCATATAAAATACTGCTTACGCAAAGTTWTATGTTTTGTATTTAAATGTACTTATTTGCCATTTTACTTTTTCATACAATATTGTCTCTTTAATTCTTCTTATGAA----------------------------------------
>AY0011-C
TTGTGCATCGCTTGAAAGAAGGTAGAAGAGGAGAAGAGATGGCAAAGAGGAATAGYACGAAGAGGAYGGTAAGGGGAAGATGAGATTGCGTACAGGGTGGCTCGTTTAAAAAAAGGTTT-----TTGTAATTTTGWCRAAGTTAATCTGAGTGAAAATTTGCATTMAAATYAATGTAAAWGGTTWAMAGAAAWAKRAAAATTATATTWTTATRTYACTCWAWTTGATTWTTATTTAAAAAATAACTTAYTGCAAATAATGAATGAAATTRCATKTAKTTTTTCTCGCCTGTTGCATGCGTGATGCATGGTGCATCTTTTTACCCCTTTCGTCTTTTCCCCTCTCSCY--------CTCTCTCTCACGCTAAACGTTYGTTATATACGACTGCAWCACATAACAAGCGCTCGAATAGTTTTATGTGCGTTATCTCCTGTACACGTTCTTCCGTTTTGCTCTCCTTCTATCTCTCTTTCGCTCTCTTTCCCCA----TCTCTCTCGCTCTTTAAAGCACCCCGTGAGCATGCACTTCTCTGGTTGCTCCGTTATTGTTGCGACCTTTTGTGCGTAGGATTTTGTGTATGAGTGTTGTTGTTTT-TKTTTTTTACACGTTTGTTCATTTTCTTCCTGTCCCTCATCCGGTTGCAGCGCGSCAGCATYCAGCACGGGTGYCWGRGATCCCATCGTTTGACGTTTGCGTTCGCGATCGTCGGGCGCGATCGTCGTCCGTTCGCGCGAGGCGTACACTTGCGTTCCTCCCGGTAGTGGTAGCAGTGTGGCAATTTATAAAATGAGATAAAACGTGTTCTCTGTCGCATCGGTCCAGCGTTTGCCGTCTCGTCGCCGTTTTGCGGAACCRTCATTTGTTCSTGGTAGTTATGTGTTAGTTCTTCGTTTTGCGGAATTTATCGTTTAGTGGAAAATTTATGAGATGGTTTGAGGTTGTTTTGTTTTGTGYTTGCYTGAGTATGTAAATAATAACATTTGAAAACAAAAAAMACTGTTTTTWCACATTCWAAT--TTATTTATTAYTTTATTTTATAKAWTTTTTGAGCCTACTKGYAATATTTRCTTTTGAATTATGRACMTTTATTTGAATTTARTAAAATTCATATAAAATACTRCTTACGCAAAGTTATATGTTTTGTATTTMAATGTACTTATTTGCCATTTTACKTTTTYATACAATATTGTCTCTKTRATTCTTCTTATGAA----------------------------------------
>AA0076-C
TTGTGCATCGCTTGAAAGAAGGTAGAAGAGGAGAAGAGATGGCAAAGAGGAATAGCACGAAGAGGAYGGTAAGGGGAAGATGAGATTGCGTACAGGGTGGCTCGTTTAAAAAAAGGTTT-----TTKTAATTTTGWYRAAKTTAATCTGAGTGAAAATTTGCATTMAAATYMATGTAAAAGGTTAAMASAAAWAKRAAAATTATATTWTTATRTYACTCWAWTTGATKTTTATTTAAAAAATAACTTAYTGCAAATAATGAATGAAATTGCATGTAKTTTTTCTCGCCTGTTGCATGCGTGRTGCATGGTGCATCTTTTTACCCCTTTCGTCTTTTCCCCTCTCSYY--------CTCTCTCTCACGCTAAACGTTYGTTATATACGACTGCAWCACATAACAAGCGCTCGAATAGTTTTATGTGCGTTATCTCCTGTACACGTTCTTCCGTTTTGCTCTCCTTCTATCTCTCTTTCGCTCTCTTTCCCCA----TCTCTCTCGCTCTTTAAAGCACCYCGTGAGCATGCACTTCTCTGGTTGCTCCGTTATTGTTGCGACCTTTTGTGCGTAGGATTTTGTGTATGAGTGTTGTTKTTTT-TTTTTTTTACACGTTTGTTCATTTTCTTCCTGTCCCTCATCCGGTTGCAGCGCGSCAGCATYCAGCACGGGTGYCWGRGATCCCATCGTTTGACGTTTGCGTTCGCGATCGTCGGGCGCGATCGTCGTCCGTTCGCGCGAGGCGTACACTTGCGTTCCTCCCGGTAGTGGTAGCAGTGTGGCAATTTATAAAATGAGATAAAACGTGTTCTCTGTCGCATCGGTCCAGCGTTTGCCGTCTCGTCGMCGTTTTGCGGAACCGTCATTTGTTSSTGGTAGTTATGTGTTAGTTCTTCGTTTTGCGGAATTTATCGTTTAGTGGAAAATTTATGAGATGGTTTGAGGTTGTTTTGTTTTGTGTTTGCTTGAGTATGTAAATAATAACATTTGAAAACAAAAAAMACTGTTTTTWCACATTCWAAT--TTATTTATTAYTTTATTTTATAKAWTTTTTGAGCCTACTKGYAATATTTGCTTTTGAATTATGGACCTTTATTTGAATTTARTAAAATTCATATAAAATACTRCTTACGCAAAGTTATRTGTTTTGTATTTMAATGTACTTATTTGCCATTTTACTTTTTCATACAATATTGTCTCTTTAATTCTTCTTATGAA----------------------------------------
>AY0072-C
TTGTGCATCGCTTGAAAGAAGGTAGAASARGAGAAGAGATGGCAAAGAGGAATAGCACGAAGAGGACGGTAAGGGGAAGATGAGATTGCGTACAGGGTGGCTCGTTTAAAAAAAGGTTT-----TTKTAATTTTGTCGAAGTTAATCTGAGTGAAAATTTGCATTMAAATYMATGTAAAAGGTTAASAGAAAWAKRAAAATTATATTWTTATRTYACTCWAWTTGATTTTTATTTAAAAAATAACTTAYTGCAAATAATGAATGAAATTGCATGTAKTTTTTCTCGCCTGTTGCATGCGTGRTGCATGGTGCATCTTTTTACCCCTTTCGTCTTTTCCCCTCTCSCY--------CTCTCTCTCACGCTAAACRTTYGTTATATACGACTGCAWCACATAACAAGCGCTCGAATAGTTTTATGTGCGTTATCTCCTGTACACGTTCTTCCGTTTTGCTCTCCTTCTATCTCTCTTTCGCTCTCTTTCCCCA----TCTCTCTCGCTCTTTAAAGCACCYCGTGWGCATGCACTTCTCTGGTTGCTCCKTTATTGTTGCGACCTTTTGTGCGTAGGATTTTGTGTATGAGTGTTGTTGTTTT-TTTTTTTTACACGTTTGTTCATTTTCTTCCTGTCCCTCATCCGGTTGCAGCGCGGCAGCATCCAGCACGGGTGYCWGRGATCCCATCGTTTGACGTTTGCGTTCGCGATCGTCGGGCGCGATCGTCGTCCGTTCGCGCGAGGCGTACACTTGCGTTCCTCCCGGTAGTGGTAGCAGTGTGGCAATTTATAAAATGAGATAAAACGTGTTCTCTGTCGCATCGGTCCAGCGTTTGCCGTCTCGTCGMCGTTTTGCGGAACCGTCATTTGTTSSTGGTAGTTATGTGTTAGTTCTTCGTTTTGCGGAATTTATCGTTTAGTGGAAAATTTATGAGATGGTTTGAGGTTGTTTTGTTTTGTGTTTGCTTGAGTATGTAAATAATAACATTTGAAAACAAAAAAMACTGTTTTTWCACATTCWAAT--TTATTTATTAYTTTATTTTATAKAWTTTTTGAGCCTACTKGYAATATTTRCTTTTRAATTATGWAYATTTATTTGAATTTARTAAAATTCWTATAAAATACTACTTACGCAAAGTTATATGTTTTGTATTTMAATGTACTTAYTTGCCATTTTACKTTTTYATACAATATTGTCTCTKTGATTCTTCTTATGAA----------------------------------------
>AY0024-C
TTGTGCATCGCTTGAAAGAAGGTAGAASARGAGAAGAGATGGCAAAGAGGAATAGCACGAAGAGGACGGTAAGGGGAAGATGAGATTGCGTACAGGGTGGCTCGTTTAAAAAAAGGTTT-----TTGTAATTTTGTCGAAGTTAATCTGAGTGAAAATTTGCATTMAAATYMATGTAAAAGGTTAASAGAAAWAKRAAAATTATATTWTTATRTYACTCWAWTTGATTTTTATTTAAAAAATAACTTAYTGCAAATAATGAATGAAATTGCATGTAKTTTTTCTCGCCTGTTGCATGCGTGRTGCATGGTGCATCTTTTTACCCCTTTCGTCTTTTCCCCTCTCSCY--------CTCTCTCTCACGCTAAACRTTYGTTATATACGACTGCAWCACATAACAAGCGCTCGAATAGTTTTATGTGCGTTATCTCCTGTACACGTTCTTCCGTTTTGCTCTCCTTCTATCTCTCTTTCGCTCTCTTTCCCCA----TCTCTCTCGCTCTTTAAAGCACCYCGTGAGCATGCACTTCTCTGGTTGCTCCGTTATTGTTGCGACCTTTTGTGCGTAGGATTTTGTGTATGAGTGTTGTTGTTTT-TTTTTTTTACACGTTTGTTCATTTTCTTCCTGTCCCTCATCCGGTTGCAGCGCGSCAGCATYCAGCACGGGTGYCWGRGATCCCATCGTTTGACGTTTGCGTTCGCGATCGTCGGGCGCGATCGTCGTCCGTTCGCGCGAGGCGTACACTTGCGTTCCTCCCGGTAGTGGTAGCAGTGTGGCAATTTATAAAATGAGATAAAACGTGTTCTCTGTCGCATCGGTCCAGCGTTTGCCGTCTCGTCGMCGTTTTGCGGAACCGTCATTTGTTSSTGGTAGTTATGTGTTAGTTCTTCGTTTTGCGGAATTTATCGTTTAGTGGAAAATTTATGAGATGGTTTGAGGTTGTTTTGTTTTGTGTTTGCTTGAGTATGTAAATAATAACATTTGAAAACAAAAAAMACTGTTTTTWCACATTCWAAT--TTATTTATTAYTTTATTTTATAKAWTTTTTGAGCCTACTKGYAATATTTRCTTTTGAATTATGRAYMTTTATTTGAATTTARTAAAATTCATATAAAATACTRCTTACGCAAAGTTATRTGTTTTGTATTTMAATGTACTTATTTGCCATTTTACKTTTTYATACAATATTGTCTCTKTRATTCTTCTTATGAA----------------------------------------
>AY0016-C
TTGTGCATCGCTTGAAAGAAGGTAGAASARGAGAAGAGATGGCAAAGAGGAATAGCACGAAGAGGACGGTAAGGGGAAGATGAGATTGCGTACAGGGTGGCTCGTTTAAAAAAAGGTTT-----TTGTAATTTTGTCGAAGTTAATCTGAGTGAAAATTTGCATTMAAATYMATGTAAAAGGTTAASAGAAAWAKRAAAATTATWTTWTTATRTYACTCWAWTTGATTTTTATTTAAAAAATAACTTAYTGCAAATAATGAATGAAATTGCATGTAKTTTTTCTCGCCTGTTGCATGCGTGRTGCATGGTGCATCTTTTTACCCCTTTCGTCTTTTCCCCTCTCSCY--------CTCTCTCTCACGCTAAACRTTYGTTATATACGACTGCAWCACATAACAAGCGCTCGAATAGTTTTATGTGCGTTATCTCCTGTACACGTTCTTCCGTTTTGCTCTCCTTCTATCTCTCTTTCGCTCTCTTTCCCCA----TCTCTCTCGCTCTTTAAAGCACCYCGTGAGCATGCACTTCTCTGGTTGCTCCGTTATTGTTGCGACCTTTTGTGCGTAGGATTTTGTGTATGAGTGTTGTTGTTTT-TKTTTTTTACACGTTTGTTCATTTTCTTCCTGTCCCTCATCCGGTTGCAGCGCGGCAGCATCCAGCACGGGTGYCWGRGATCCCATCGTTTGACGTTTGCGTTCGCGATCGTCGGGCGCGATCGTCGTCCGTTCGCGCGAGGCGTACACTTGCGTTCCTCCCGGTAGTGGTAGCAGTGTGGCAATTTATAAAATGAGATAAAACGTGTTCTCTGTCGCATCGGTCCAGCGTTTGCCGTCTCGTCGMCGTTTTGCGGAACCGTCATTTGTTSSTGGTAGTTATGTGTTAGTTCTTCGTTTTGCGGAATTTATCGTTTAGTGGAAAATTTATGAGATGGTTTGAGGTTGTTTTGTTTTGTGTTTGCYTGAGTATGTAAATAATAACATTTGAAAACAAAAAAMACTGTTTTTWCACATTCWAAT--TTATTTATTAYTTTATTTTATAKAWTTTTTGAGCCTACTKGYAATATTTRCTTTTGAATTATGRAYMTTTATTTGAATTTARTAAAATTCATATAAAATACTRCTTACGCAAAGTTATATGTTTTGTATTTMAATGTACTTATTTGCCATTTTACKTTTTYATACAATATTGTCTCTKTRATTCTTCTTATGAA----------------------------------------
>AY0066-C
TTGTGCATCGCTTGAAAGAAGGTAGAASARGAGAAGAGATGGCAAAGAGGAATAGCACGAAGAGGACGGTAAGGGGAAGATGAGATTGCGTACAGGGTGGCTCGTTTAAAAAAAGGTTT-----TTGTAATTTTGTCGAAGTTAATCTGAGTGAAAATTTGCATTMAAATYMATGTAAAAGGTTAASAGAAAWAKRAAAATTATWTTWTTATRTYACTCWAWTTGATTTTTATTTAAAAAATAACTTAYTGCAAATAATGAATGAAATTGCATGTAKTTTTTCTCGCCTGTTGCATGCGTGRTGCATGGTGCATCTTTTTACCCCTTTCGTCTTTTCCCCTCTCSCY--------CTCTCTCTCACGCTAAACRTTYGTTATATACGACTGCAWCACATAACAAGCGCTCGAATAGTTTTATGTGCGTTATCTCCTGTACACGTTCTTCCGTTTTGCTCTCCTTCTATCTCTCTTTCGCTCTCTTTCCCCA----TCTCTCTCGCTCTTTAAAGCACCYCGTGAGCATGCACTTCTCTGGTTGCTCCGTTATTGTTGCGACCTTTTGTGCGTAGGATTTTGTGTATGAGTGTTGTTGTTTT-TTTTTTTTACACGTTTGTTCATTTTCTTCCTGTCCCTCATCCGGTTGCAGCGCGGCAGCATCCAGCACGGGTGYCWGRGATCCCATCGTTTGACGTTTGCGTTCGCGATCGTCGGGCGCGATCGTCGTCCGTTCGCGCGAGGCGTACACTTGCGTTCCTCCCGGTAGTGGTAGCAGTGTGGCAATTTATAAAATGAGATAAAACGTGTTCTCTGTCGCATCGGTCCAGCGTTTGCCGTCTCGTCGMCGTTTTGCGGAACCGTCATTTGTTSSTGGTAGTTATGTGTTAGTTCTTCGTTTTGCGGAATTTATCGTTTAGTGGAAAATTTATGAGATGGTTTGAGGTTGTTTTGTTTTGTGTTTGCYTGAGTATGTAAATAATAACATTTGAAAACAAAAAAMACTGTTTTTWCACATTCWAAT--TTATTTATTAYTTTATTTTATAKAWTTTTTGAGCCTACTKGYAATATTTRCTTTTGAATTATGRAYMTTTATTTGAATTTARTAAAATTCATATAAAATACTRCTTACGCAAAGTTATATGTTTTGTATTTMAATGTACTTATTTGCCATTTTACKTTTTYATACAATATTGTCTCTKTRATTCTTCTTATGAA----------------------------------------
>AA0043-C
TTGTGCATCGCTTGAWAGAAGGTAGAAGAGGAGAAGAGATGGCAAAGAGGAATAGCACGAAGAGGATGGTAAGGGGAAGATGAGATTSCGTACAGGGTGGCTCGTTTAAAAAAAGGTTT-----TTGTAATTTTGWYRAAKTTAATCTGAGTGAAAATTTGCATTMAAATYMATGTAAAAGGTTAAMASAAAWAKRAAAATTATATTWTTATRTYACTCWAWTTGATKTTTATTTAAAAAATAACTTAYTGCAAATAATGAATGAAATTGCATGTAKTTTTTCTCGCCTGTTGCATGCGTGRTGCATGGTGCATCTTTTTACCCCTTTCGTCTTTTCCCCTCTCSYY--------CTCTCTCTCACGCTAAACGTTYGTTATATACGRCTGCAWCACATAACAAGCGCTCGAATAGTTTTATGTGCGTTATCTCCTGTACACGTTCTTCCGTTTTGCTCTCCTTCTATCTCTCTTTCGCTCTCTTTCCCCA----TCTCTCTCGCTCTTTAAAGCACCCCGTGAGCATGCACTTCTCTGGTTGCTCCGTTATTGTTGCGACCTTTTGTGCGTAGGATTTTGTGTATGAGTGTTGTTGTTTT-TTTTTTTTACACGTTTGTTCATTTTCTTCCTGTCCCTCATCCGGTTGCAGCGCGSCAGCATYCAGCACGGGTGYCKGAGATCCCATCGTTTGACGTTTGCGTTCGCGATCGTCGGGCGCGATCGTCGTCCGTTCGCGCGAGGCGTACACTTGCGTTCCTCCCGGTAGTGGTAGCAGTGTGGCAATTTATAAAATGAGATAAAACGTGTTCTCTGTCGCATCGGTCCAGCGTTTGCCGTCTCTTCGCCGTTTTGCGGAACCATCATTTGTTCCTGGTAGTTATGTGTTAGTTCTTCGTTTTGCGGAATTTATCGTTTAGTTGAAAATTTATGAGATGGTTTGAGGTTGTTTTGTTTTGTGTTTGCTTGAGTATGTAAATAATAACATTTGAAAACAAAAAAMACTGTTTTTWCACATTCWAAT--TTATTTATTACTTTATTTTRTAGAWWTTTTGAGCCTACTKGYAATATTTRCTTTTGAATTATGRAYMTTTATTTGAATKTARTAAAATTCATATAAAATACTRCTTACGCAAAGTTWTATGTTTTGTATTTMARTGTACTTATTTGCCATTTTACKTTTTYATACAATATTGTCTCTKTRATTCTTCTTATGAA----------------------------------------
>AB0247-C
TTGTGCATCGCTTGAAAGAAGGTAGAASARGAGAAGAGATGGCAAAGAGRAATAGCACGAAGAGGAYGGTAAGGGGAAGAYGAGATTGCGTACAGGGTGGCTCGTTTAAAAAAAGGTTT-----TTGTAATTTTGTCRAAKTTAATCTGAGTGAAAATTTGCATTAAAATYAATGTAAAAGGTTAAMAGAAAWAKRAAAATTATWTTWTTATRTYACTCWAWTTGATTWTTATTTAAAAAATAACTTAYTGCAAATAATGAATGAAATTRCATKTAKTTTTTCTCGCCTGTTGCATGCRTGGTGCATGGTGCATCTTTTTACCCCTTTCGWCTYTTCCYCTCTCSYY--------CTCTCTCTCACGCTAAACGTTYGTTATATACGACTGCARCACATAACAAGCGCTCGAATAGTTTTATGTGCGTTATCTCCTGTACACGTTCTTCCGTTTTGCTCTCCTTCTATCTCTCTTTCGCTCTCTTTCCCCA----TCTCTCTCGCTCTTTAAAGCACCYCGTGAGCATGCACTTCTCTGGTTGCTCCGTTATTGTTGCGACCTTTTGTGCGTAGGATTTTGTGTATGAGTGTTGTTGTTTT-TTTTTTTTACACGTTTGTTCATTTTCTTCCTGTCCCTCATCCGGTTGCAGCGCGSCAGCATYCAGCACGGKTGYCWGRGATCCCATCGTTTGACGTTTGCGTTCGCGATCGTCGGGCGCGATCGTCGTCCGTTCGCGCGAGGCGTACACTTGCGTTCCTCCCGGTAGTGGTAGCAGTGTGGCAATTTATAAAATGAGATAAAACGTGTTCTCTGTCGCATCGGTCCAGCGTTTGCCGTCTCGTCGMCGTTTTGCGGAACCGTCATTTGTTSSTGGTAGTTATGTGTTAGTTCTTCGTTTTGCGGAATTTATCGTTTAGTKGAAAATTTATGAGATGGTTTGAGGTTGTTTTGTTTTGTGTTTGCTTGAGTATGTAAATAATAACATTTGAAAACAAAAAAMACTGTTTTTWCACATTCWAAT--TTATTTATTACTTTATTTTRTAGAAATTTTGAGCCTACTGGYAATATTTGCTTTTGAATTATGRACMTTTATTTGAATTTARTAAAATTCATATAAAATACTRMTTACGCAAAGTTATATGTTTTGTATTTMAATGTACTTATTTGCCATTTTACKTTTTYATACAATATTGTCTCTKTRATTCTTCTTATGAA----------------------------------------
>AY0045-C
TTGTGCATCGCTTGAAAGAAGGTAGAAGAGGAGAAGAGATGGCAAAGAGGAATAGCACGAAGAGGAYGGTAAGGGGAAGATGAGATTGCGTACAGGGTGGCTCGTTTAAAAAAAGGTTT-----TTGTAATTTTGTCGAAGTTAATCTGAGTGAAAATTTGCATTAAAATYAATGTAAAAGGTTAAMAGAAAWATRAAAATTATATTWTTATRTYACTCWAWTTGATTWTTATTTAAAAAATAACTTAYTGCAAATAATGAATGAAATTKCATGTAYTTTTTCTCGCCTGTTGCATGCGTGATGCATGGTGCATCTTTTTACCCCTTTCGTCTTTTCCCCTCTCSCY--------CTCTCTCTCACGCTAAACGTTYGTTATATACGACTGCAWCACATAACAAGCGCTCGAATAGTTTTATGTGCGTTATCTCCTGTACACGTTCTTCCGTTTTGCTCTCCTTCTATCTCTCTTTCGCTCTCTTTCCCCA----TCTCTCTCGCTCTTTAAAGCACCCCGTGAGCATGCACTTCTCTGGTTGCTCCGTTATTGTTGCGACCTTTTGTGCGTAGGATTTTGTGTATGAGTGTTGTTGTTTT-TTTTTTTTACACGTTTGTTCATTTTCTTCCTGTCCCTCATCCGGTTGCAGCGCGSCAGCATYCAGCACGGGTGYCKGAGATCCCATCGTTTGACGTTTGCGTTCGCGATCGTCGGGCGCGATCGTCGTCCGTTCGCGCGAGGCGTACACTTGCGTTCCTCCCGGTAGTGGTAGCAGTGTGGCAATTTATAAAATGAGATAAAACGTGTTCTCTGTCGCATCGGTCCAGCGTTTGCCGTCTCKTCGCCGTTTTGCGGAACCRTCATTTGTTSCTGGTAGTTATGTGTTAGTTYTTCGTTTTGCGGAATTTATCGTTTAGTTGAAAATTTATGAGATGGTTTGAGGTTGTTTTGTTTTGTGTTTGCTTGAGTATGTAAATAATAACATTTGAAAACAAAAAAMACTGTTTTTWCACATTCWAAT--TTATTTATTACTTTATTTTRTAGAWWTTTTGAGCCTACTKGYAAWATTTRCTTTTGAATTATGRAYMTTTATTTGAATTTARTAAAATTCATATAAAATACTRMTTACGCAAAGTTATATGTTTTGTATTTMARTGTACTTATTTGCCATTTTACKTTTTCATACAATATTGTCTCTTTAATTCTTCTTATGAA----------------------------------------
>AB0282-C
TTGTGCATCGCTTGAAAGAAGGTAGAAGAGGAGAAGAGATGGCAAAGAGGAATAGCACGAAGAGGACGGTAAGGGGAAGATGAGATTGCGTACAGGGTGGCTCGTTTAAAARAAGSTTT-----TTGTAATTTTGWCRWAGTTAATCTGAGTGAAAATTTGCATTAAAATYAATGTAAAAGGTTAAMAGAAAWATRAAAATTATATTWTTATRTYACTCWAWTTGATTWTTATTTAAAAAATAACTTAYTGCAAATAATGAATGAAATTKCATGTAYTTTTTCTCGCCTGTTGCATGCRTGRTGCATGGTGCATCTTTTTACCCCTTTCGTCTTTTCCCCTCTCGCC--------CTCTCTCTCACGCTAAACGTTYGTTATATACGACTGCAACACATAACAAGCGCTCGAATAGTTTTATGTGCGTTATCTCCTGTACACGTTCTTCCGTTTTGCTCTCCTTCTATCTCTCTTTCGCTCTCTTTCCCCA----TCTCTCTCGCTCTTTAAAGCACCCCGTGAGCATGCACTTCTCTGGTTGCTCCGTTATTGTTGCGACCTTTTGTGCGTAGGATTTTGTGTATGAGTGTTGTTGTTTT-TTTTTTTTACACGTTTGTTCATTTTCTTCCTGTCCCTCATCCGGTTGCAGCGCGGCAGCATCCAGCACGGGTGYCWGRGATCCCATCGTTTGACGTTTGCGTTCGCGATCGTCGGGCGCGATCGTCGTCCGTTCGCGCGAGGCGTACACTTGCGTTCCTCCCGGTAGTGGTAGCAGTGTGGCAATTTATAAAATGAGATAAAACGTGTTCTCTGTCGCATCGGTCCAGCGTTTGCCGTCTCGTCGMCGTTTTGCGGAACCGTCATTTGTTSCTGGTAGTTATGTGTTAGTTCTTCGTTTTGCGGAATTTATCGTTTAGTKGAAAATTTATGAGATGGTTTGAGGTTGTTTTGTTTTGTGTTTGCTTGAGTATGTAAATAATAACATTTGAAAACAAAAAAMACTGTTTTTWCACATTCWAAT--TTATTTATTACTTTATTTTRTAGAWWTTTTGAGCCTACTKGYAATATTTRCTTTTGAATTATGRAYMTTTATTTGAATTTARTAAAATTCATATAAAATACTRCTTACGCAAAGTTWTATGTTTTGTATTTMAATGTACTTATTTGCCATTTTACKTTTTYATACAATATTGTCTCTTTAATTCTTCTTATGAA----------------------------------------
>AY0020-C
TTGTGCATCGCTTGAAAGAAGGTAGAAGAGGAGAAGAGATGGCAAAGAGGAATAGCACGAAGAGGACGGTAAGGGGAAGATGAGATTGCGTACAGGGTGGCTCGTTTAAAAAAAGGTTT-----TTGTAATTTTGWCRWAGTTAATCTGAGTGAAAATTTGCATTAAAATYAATGTAAAAGGTTAAMAGAAAWAKRAAAATTATATTWTTATRTYACTCWAWTTGATTWTTATTTAAAAAATAACTTAYTGCAAATAATGAATGAAATTRCATKTAKTTTTTCTCGCCTGTKGCATGCRTGGTGCATGGTGCATCTTTTTACCCCTTTCGTCTYTTCCYCTCTCKCY--------CTCTCTCTCRYGCTAAACGTTYGTTATATACGACTGCAACACATAACAAGCGCTCGAATAGTTTTATGTGCGTTATCTCCTGTACACGTTCTTCCGTTTTGCTCTCMTTCTATCTCTCTTTCGCTCTCTTTCCCCA----TCTCTCTCGCTCTTTAAAGCACCYCGTGAGCATGCACTTCTCTGGTTGCTCCGTTATTGTTGCGACCTTTTGTGCGTAGGATTTTGTGTATGAGTGTTGTTGTTTT-TKTTTTTTACACGTTTGTTCATTTTCTTCCTGTCCCTCATCCGGTTGCAGCGCGGCAGCATCCAGCACGGGTGYCWGRGATCCCATCGTTTGACGTTTGCGTTCGCGATCGTCGGGCGCGATCGTCGTCCGTTCGCGCGAGGCGTACACTTGCGTTCCTCCCGGTAGTGGTAGCAGTGTGGCAATTTATAAAATGAGATAAAACGTGTTCTCTGTCGCATCGGTCCAGCGTTTGCCGTCTCGTCGMCGTTTTGCGGAACCGTCATTTGTTSCTGGTAGTTATGTGTTAGTTCTTCGTTTTGCGGAATTTATCGTTTAGTKGAAAATTTATGAGATGGTTTGAGGTTGTTTTGTTTTGTGTTTGCTTGAGTATGTAAATAATAACATTTGAAAACAAAAAAMACTGTTTTTWCACATTCWAAT--TTATTTATTACTTTATTTTRTAGAWWTTTTGAGCCTACTKGYAATATTTRCTTTTGAATTATGRAYMTTTATTTGAATTTARTAAAATTCATATAAAATACTRCTTACGCAAAGTTWTATGTTTTGTATTTMAATGTACTTATTTGCCATTTTACKTTTTYATACAATATTGTCTCTKTRATTCTTCTTATGAA----------------------------------------
>AB0186-C
TTGTGCATCGCTTGAAAGAAGGTAGAAGAGGAGAAGAGATGGCAAAGAGGAATAGCACGAARAGGAYGGTAAGGGGAAGATGAGATTGCGTACAGGGTGGCTCGTTTAAAAAAAGGTTT-----TTGTAATTTWGAYAWAGTTAATCTGAGTGAAAATTTGCATTMAAATTAATGTAMAAGRTTAAAAGAAAAAKAAAAATTATATTWTTATRTTACTCAAATTGATTWTYATTTAAAAAATAACTTATTGCAAATAATGAATGAAATTRCATKTAKTTTTTCTCGCCTGTTGCATGCGTGRTGCATGGTGCATCTTTTTACCCCTTTCGTCTTTTCCCCTCTCGYC--------CTCTCTCTCRCGCTAAACRTTTGTTATATACGACTGCAACACATAACAAGCGCTCGAATAGTTTTATGTGCGTTATCTCCTGTACACGTTCTTCCGTTTTGCTCTCMTYCTATCTCTYTTTCGCTCTCTTTCCCCA----TCTCTCTCGCTCTTTAAAGCACCYCGTGWGCATGCACTTCTCTGGTTGCTCCGTTATTGTTGCGACCTTTTGTGCGTAGGATTTTGTGTATGAGTGTTGTTGTTTT-TTTTTTTTACACGTTTGTTCATTTTCTTCCTSTCCCTCATCCGGTTGCAGCGCGSCAGCATCCAGCACGGGTGTCTGRGAYCCCATCGTTTGACGTTTGCGTTCGCGATCGTCGGGCGCGATCGTCGTYCGTTCGCGCGAGGCGTACACTTGCGTTCCTCCCGGTAGTGGTAGCAGTGTGGCAATTTATAAAATGAGATAAAACGTGTTCTCTGTCGCATCGGTCCAGCGTTTGCCGTCTCGTCGCCGTTTTGCGGAACCGTCATTTGTTSSTGGTAGTTATGTGTTAGTTCTTCGTTTTGCGGAATTTATCGTTTAGTGGAAAATTTATGAGATGGTTTGRGGTTGTTTTGTTTTGTGTTTGCTTSAGTATGTAAATAATAACWTTTGAAAACAAAMAAMACTGTTYTTWCACATTCWAAT--TTATKTATTAYTTTATTTTATAKAWTTTTTGAGCSTACTKGYAATATTTGMTTTTRAATTATGYACATTTAYTTGAAWTTRATAAAATTCATWTAAAATACTACTWAYGCAAAGYTATATGTTTTGTATTTAAATGCACTTATTTGCCATTTTACTTTTTCATACAATATTGTCTCTTTGATTCTTCTTATGAA----------------------------------------
>AA0103-C
TTGTGCATCGCTTGAAAGAAGGTAGAASARGAGAAGAGATGGCAAAGMGGAAWAGCACGAAGAGGATGGTAAGGGGAAGATGWGATTGCGTACAGGGTGRCTCGTTTAARAAAAGGTTT-----TTGTAATTTTGWCRWAGTTAATCTGAGTGAAAATTTGCATTAAAATTAATGTAAAAGGTTAAAARAAAAAGAAAAATTATATTTTYATATTACTMAAATTGATTWTTATTTAAAAAATAACTTATTGCAAATAATGAATGAAATTACATTTAGTTTTTCTCGCCTGTTGCATGCGTGRTGCATGGTGCATCTTTTTACCCCTTTCGTCTTTTCCCCTCKCGCY--------CTCTCKCTCACGCTAAACGTTTGTTATATACGACTGCARCACATAACAAGCGCTCGAATAGTTTTATGTGCGTTATCTCCTGTACACGTTCTTCCGTTTTGCTCTCMTTCTATCTCTYTTWYGCTCTCTTTYCCCA----TCTCTCTCGCTCTTTAAAGCACCTCGTGARCATGCACTTCTCTGGTTGCTCCGTTATTGTTGCGACCTTTTGTGCGTAGGATTWTGTGTATGAGTGTTGTTGTTTK-TTTTTTTWACWCGTTTGTTCATTTTCTTCCTGTCCCTCATCCGGTTGCAGCGCGGCAGCATCCAGCACGGGTGTCTGRGATCCCATCGTTTGACGTTTGCGTTCGCGATCGTCGGGCGCGATCGTCGTCCGTTCGCGCGAGGCGTACACTTGCGTTCCTCCCGGTAGTGGTAGCAGTGTGGCAATTTATAAAATGAGATAAAACGTGTTCTCTGTCGCATCGGTCCAGCGTTTGCYGTCTCGTCGMCGTTTTGCGGAACCGTCATTTGTTSSTGGTAGTTATGTGTTAGTTCTTCGTTTTGCGGAATTTATCGTTTAGTGGAAAATTTATGAGATGGTTTGAGGTTGTTTTGTTTTGTGTTTGCTTSAGTATGTAAATAATAACWTTTGRAAACAAARAAAACTGTKTTTACACATTYMAAT--TTATTTATTAYTTTATTTTATAKAWTTTTTGAGYCTACTGGYAATATTTGCTTTTRAATTATGYACATTTATTTRAATTTAATAAAATTCATATAAAATACTACTTACGCAAAGTTAWATGTTTTGTATTTAAATGTACTTATTKGCCATTTTWCTTTKTYATACAATATTGTCTCTTTGATTCTTCTTATGAA----------------------------------------
>AB0210-C
TTGTGCATCGCTTGAWAGAAGGTAGAAGAGGAGAAGAGATGGCAAAGAGGAATAGCACGAAGAGGAYGGTAAGGGGAAGATGWGATTGCGTACAGGGTGRCTCGTTTAAAAAAAGGTTT-----TTGTAATTTTGAYAWAKTTAATCTGAGTGAAAATTTGCATTCAAATTMATGTAAAAGGTTAAAASAAAAAGAAAAATTATATTATTATGTTACTCAAATTGATKWTTATTTAAAAAATAACTTATTGCAAATAATGAATGAAATTGCATKTAGTTTTTCTCGCCTGTTGCATGCGTGGTGCATGGTGCATCTTTTTACCCCTTTCGTCTTTTCCCYTMTCGYC--------CTYTCTCTCAYGCTAAACGTTTGTTATATACGRCTGCARCACATAACAAGCGCTCGAATAGTTTTATGTGCGTTATCTCCTGTACACGTTCTTCCGTTTTGCTCTCCTTCTATCTCTCTTTCGCTCTCTTTCCCCA----TCTCTCTCGCTCTTTMAAGCACCCCGTGAGCATGCACTTCTCTGGTTGCTCCGTTATTGTTGCGACCTTTTGTGCGTAGGATTTTGTGTATGAGTGTTGTTGTTTT-WTTTTTTTACACGTTTGTTCATTTTCTTCCTGTCCCTCATCCGGTTGCAGCGCGSCAGCRTYCAGCACGGGTGTCTGAGATCCCATCGTTTGACGTTTGCGTTCGCGATCGTCGGGCGCGATCGTCGTCCGTTCGCGCGAGRCGTACACTTGCGTTCCTCCCGGTAGTGGTAGCAGTGTGGCAATTTATAAAATGAGATAAAACGTGTTCTCTGTCGCATCGGTCCAGCGTTTGCCGTCTCKTCGCCGTTTTGCGGAACCATCATTTGTTCCTGGTAGTTATGTGTTAGTTCTTCGTTTTGCGGAATTTATCGTTTAGTKGAAAATTTATGAGATGGTTTGAGGTTGTTTTGTTTTGTGYTTGCTTGAGTATGTAAATAATAACATTTGAAAACAAAAAAAACTGTTTTTACAYATTCAAAT--TTATTTATTACTTTATTTTRTAKAAWTTTTGAGCCTACTGGTAATATYTGCTTTTRAATTATGKACMTTTATTTGAATKTAATAAAATTCATATAAAATACTRCTTAYGCAAAGTTWTATGTTTTGTATTTAAATGTACTTATTTGCCATTTTACTTTTTCATACAAWATTGTCTCTTTRATTCTTCTTATGAA----------------------------------------
>AB0112-C
TTGTGCATCGCTTGAAAGAAGGTAGAAGAGGAGAAGAGATGGCAAAGAGGAATAGCACGAAGAGGAYGGTAAGGGGAAGATGAGATTGCGTACAGGGTGGCTCGTTTAAAAAAAGGTTT-----TTGTAATTTTGWCRWAGTTAATCTGAGTGAAAATTTGCATTAAAATYAATGTAAAAGGTTAAMAGAAAAAGAAAAATTATATTATTATGTTACTCAAATTGATTATTATTTAAAAAATAACTTATTGCAAATAATGAATGAAATTRCATTTAGTTTTTCTCGCCTGTTGCATGCGTGGTGCATGGTGCATCTTTTTACCCCTTTCGTCTTTTCCCCTMTCSCY--------CTCTCTCTCAYGCTAAACGTTYGTTATATACGACTGCAWCACATAACAAGCGCTCGAATAGTTTTATGTGCGTTATCTCCTGTACACGTTCTTCCGTTTTGCTCTCMTTCTATCTCTCTTWYGCTCTCTTTCCCCA----TCTCTCTCGCTCTTTAAAGCACCYCGTGAGCATGCACTTCTCTGGTTGCTCCGTTATTGTTGCGACCTTTTGTGCGTAGGATTTTGTGTATGAGTGTTGTTGTTTT-TTTTTTTTACAYGTTTGTTCATTTTCTTCCTGTCCCTCATCCGGTTGCAGCGCGSCAGCATCCAGCACGGGTGYCWGRGATCCCATCGTTTGACGTTTGCGTTCGCGATCGTCGGGCGCGATCGTCGTCCGTTCGCGCGAGGYGTRCACTTGCGTTCCTCCCGGTAGTGGTAGCAGTGTGGCAATTTATAAAATGAGATAAAACGTGTTCTCTGTCGCATCGGTCCAGCGTTTGCCGTCTCGTCGCCGTTTTGCGGAACCATCATTTGTTCCTGGTAGTTATGTGTTAGTTCTTCGTTTTKCGGAATTTATCGTTTAGTGGAAAATTTATGAGATGGTTTGAGGTTGTTTTGTTTTGTGTTTGCTTGAGTATGTAAATAATAACATTTGAAAACAAAAAAAACTGTTTTTACACATTCAART--TTATTTATTAYTTTATTTTATAKAWTTTTTGAGCCTACTKGYAATATTTGMTTTTRAATTATGRACATTTATTWRAATTTAATAAAATTCATATAAAATACTACTTACGCAAAGTTAWATGTTTTSTATTTAAATGTACTTATTTGCCATTTTWCTTTKTYATACAATATTGYCTCTTTGATYCTTCTTATGAA----------------------------------------
>AB0191-C
TTGTGCATCGCTTGAAAGAAGGTAGAAGAGGAGAAGAGATGGCAAAGAGGAATAGCACGAAGAGGAYGGTAAGGGGAAGATGAGATTGCGTACAGGGTGGCTCGTTYAAAAAAAGGTTT-----TTGTAATTTTGWCRWAGWTAATCTGAGTGAWAATTTGCAWTAAAATYAATGTAAAAGGTTAAMAGAAAWAKRAAAATTATATTWTTATRTYACTCWAWTTGATTWTTATTTAAAAAATAACTTATTGCAAATAATGAATGAAATTRCATTTAGTTTTTCTCGCCTGTTGCATGCGTGRTGCATGGTGCATCTTTTTACCCCTTTCGTCTTTTCCCCTMTCSCY--------CTCTCTCTCAYGCTAAACGTTYGTTATATACGACTGCAWCACATAACAAGCGCTCGAATAGTTTTATGTGCGTTATCTCCTGTACACGTTCTTCCGTTTTGCTCTCCTTCTATCTCTCTTTCGCTCTCTTTCCCCA----TCTCTCTCGCTCTTTAAAGCACCCCGTGAGCATGCACTTCTCTGGTTGCTCCGTTATTGTTGCGACCTTTTGTGCGTAGGATTTTGTGTATGAGTGTTGTTGTTTT-TTTTTTTTACWCGTTTGTTCATTTTCTTCCTGTCCCTCATCCGGTTGCAGCGCGGCAGCATCCAGCACGGGTGTCTGAGATCCCATCGTTTGAMGTTTGCGTTCGCGATCGTCGGGCGCGATCGTCGTCCGTTCGCGCGAGGCGTACACTTGCGTTCCTCCCGGTAGTGGTAGCAGTGTGGCAATTTATAAAATGAGATAAAACGTGTTCTCTGTCGCATCGGTCCAGCGTTTGCYGTCTCGTCGCCGTTTTGCGGAACCRTCATTTGTTSCTGGTAGWTATGTGTTAGTTCTTCGTTTTGCGGAATTTATCGTTTAGTGGAAAATTTATGAGATGGTTTGAGGTTGTTTTGTKTTGTGTTTGCTTSAGTATGTAAATAATAACATTTGGAAACAARRAAAWSTGTGTTTACACATTTCAAT--TTATTTATTACTTTATTTTATAGATTTTTTGAGTCTACTGGCAATATTTGCTTTTGAATTATGCACATTTATTTAAATTTAATAAAATTCATATAAAATACTACTTACGCAAAGTTAAATGTTTTGTATTTAAATGTACTTATTGGCCATTTTTCTTTGTTATACAATATTGTCTCTTTGATTCTTCTTATGAA----------------------------------------
>AA0114-C
TTGTGCATCGCTTGAAAGAAGGTAGAAGAGGAGAAGAGATGGCAAAGMGGAATAGCACGAAGAGGAYGGTAAGGGGAAGATGAGATTGCGTACAGGGTGGCTCGTTTAAAAAAAGGTTT-----TTGTAATTTTGACATAGTTAATCTGAGTGAAAATTTGCATTAAAATTAATGTAAAAGGTTAAAAGAAAAAGAAAAATTATATTATTATGTTACTCAAATTGATTATTATTTAAAAAATAACTTATTGCAAATAATGAATGAAATTRCATTTRGTTTTTCTCGCCTGTTGCAWGCGTGATGCATGGTGCATCTTTTTACCCCTTTCGWCTYTTCCYCTCTCGYC--------CTCTCTCTCACGCTAAACGTTYGTTATATACGACTGCARCACATAACAAGCGCTCGAATAGTTTTATGTGCGTTATCTCCTGTACACGTTCTTCCGTTTTGCTCTCCTTCTATCTCTCTTTCGCTCTCTTTCCCCA----TCTCTCTCGCTCTTTAAAGCACCCCGTGAGCATGCACTTCTCTGGTTGCTCCGTTATTGTTGCGACCTTTTGTGCGTAGGATTTTGTGTATGAGTGTTGTTKTTTT-TTTTTTTTAMACGTTTGTTCATTTTCTTCCTGTCCCTCATCCGGTTGCAGCGCGSCAGCATYCAGCACGGGTGYCWGRGATCCCATCGTTTGACGTTTGCGTTCGCGATCGTCGGGCGCGATCGTCGTCCGTTCGCGCGAGGCGTACACTTGCGTTCCTCCCGGTAGTGGTAGCAGTGTGGCAATTTATAAAATGAGATAAAACGTGTTCTCTGTCGCATCGGTCCAGCGTTTGCCRTCTCGTCGMCGTTTTGCGGAACCGTCATTTGTTSSTGGTAGTTATGTGTTAGTTCTTCGTTTTGCGGAATTTATCGTTTAGTKGAAAATTTATGAGATGGTTTGAGGTTGTTTTGTTTTGTGTTTGCTTGAGTATGTAAATAATAACATTTGRAAACAAARAAAACTGTKTTTACACATTYMAAT--TTATTTATTACTTTATTTTRTAGAWWTTTTGAGYCTACTGGYAATATTTGCTTTTGAATTATGSACMTTTATTTRAATTTAATAAAATTCATATAAAATACTRMTTACGCAAAGTTAWATGTTTTGTATTTAAATGTACTTATTKGCCATTTTWCTTTKTYAYACAATATTGTCTCTTTRATTCTTCTTATGAA----------------------------------------
>AY0021-C
TTGWGCATCGCTTGAAAGAAGGTAGAAGAGGAGAAGAGATGGCAAAGAGGAATAGCACGAAGAGGACGGTAAGGGGAAGATGAGATTGCGTACAGGGTGGCTCGTTTAAAAAAAGGTTT-----TTGTAATTTTGWCRWAGTTAATCTGAGTGAAAATTTGCATTAAAATTAATGTAAAAGGTTAAAAGAAAAAGAAAAATTATATTATTATGTTACTCAAATTGATTATTATTTAAAAAATAACTTAYTGCAAATAATGAATGAAATTGCATKTAKTTTTTCTCGCCTGTTGCATGCRTGGTGCATGGTGCATCTTTTTACCCCTTTCGTCTTTTCCCCTCTCSCY--------CTCTCTCTCACGCTAAACGTTYGTTATATACGACTGCAACACATAACAAGCGCTCGAATAGTTTTATGTGCGTTATCTCCTGTACACGTTCTTCCGTTTWGCTCTCCTTCTATCTCTCTTTCGCTCTCTTTCYCCA----TCTCTCTCGCTCTTTAAAGCACCYCGTGWGCATGCACTTCTCTGGTTGCTCCGTTATTGTTGCGACCTTTTGTGCGTAGGATTTTGTGTATGAGTGTTGTTGTTTT-TTTTTTTTACACGTTTGTTCATTTTCTTCCTGTCCCTCATCCGGTTGCWGCGCGSCAGCATYCAGCACGGGTGTCTGRGATCCCATCGTTTGACGTTTGCGTTCGCGATCGTCGGGCGCGATCGTCGTCYGTTCGCGCGAGGCGTACACTTGCGTTCCTCCCGGTAGTGGTAGCAGTGTGGCAATTTATAAAATGAGATAAAACGTGTTCTCTGTCGCATCGGTCCAGCGTTTGCCGTCTCGTCGCCGTTTTGCGGAACCATCATTTGTTSCTGGTAGTTATGTGTTAGTTCTTCGTTTTKCGGAATTTATCGTTTAGTKGAAAATTTATGAGATGGTTTGAGGTTGTTTTGTTTTGTGTTTGCTTGAGTATGTAAATAATAACATTTGAAAACAAAAAAAACTGTTTTTACACATTCAAAT--TTATTTATTAYTTTATTTTRTAKAAWTTTTGAGCCTAYTGGTAATATTTGCTTTTGAAYTATGGACMTTTATWWAAATTYAATAAAATTCATATAAAATACTRMTTACGCAAAGTTATATGTTTTGKATTYAAATGTACTTATTTRCCATTTTACTTTTTCATACAATATTGTCTCTTTRATTCTTCTTATGAA----------------------------------------
>AB0209-C
TTGTGCATCGCTTGAAAGAAGGTAGAAGAGGAGAAGAGATGGCAAAGAGGAATAGCACGAAGAGGATGGTAAGGGGAAGATGAGATTGCGTACAGGGTGGCTCGTTTAARAAAAGGTTT-----TTGTAATTTTGAYAMAKTTAATCTGAGTGAAAATTTGCATTMAAATTMATGTAAAAGGTTAAAASAAAAAGRAAAATTATATTATTATGTTACTCAAATTGATKTTTATTTAAAAAATAACTTATTGCAAMTAATGAATGAAATTGCATGTAGTTTTTCTCGCCTGTTGCATGCGTGRTGCATGGTGCATCTTTTTACCCCTTTCGTCTTTTCCCCTMTCKYY--------CTCTCTCTCAYGCTAAACGTTTGTTATATACGRCTGCAACACATAACAAGCGCTCGAATAGTTTTATGTGCGTTATCTCCTGTACACGTTCTTCCGTTTTGCTCTCCTTCTATCTCTCTTTCGCTCTCTTTCCCCA----TCTCYCTCGCTCTTTAAAGCACCYCGTGAGCWTGCACTTCTCTGGTTGCYCCGTTATTGTTGCGACCTTTTGTGCGTAGGATTTTGTGTATGAGTGTTGTTGTTTT-TTTTTTTTACACGTTTGTTCATTTTCTTCCTGTCCCTCATCCGGTTGCAGCGCGCCAGCATTCAGCACGGGTGYCWGRGATCCCATCGTTTGACGTTTGCGTTCGCGATCGTCGGGCGCGATCGTCGTCCGTTCGCGCGAGGCGTACACTTGCGTTCCTCCCGGTAGTGGTAGCAGTGTGGCAATTTATAAAATGAGATAAAACGTGTTCTCTGTCGCATCGGTCCAGCGTTTGCCGTCTCGTCGCCGTTTTGCGGAACCRTCATTTGTTGCTGGTAGTTATGTGTTAGTTCTTCGTTTTGCGGAATTTATCGTTTAGTKGAAAATTTATGAGATKGTTTGAGGTTGTTTTGTTTTGTGTTTGCTTGAGTATGTAAATAATAACATTTGAAAACAAAAAAAACTGTTTTTACACATTCAAAT--TTATTTATTWYTTTATTTTRTAKAAWTTTTGAGCCTACTGGTAATATTTGCTTTTRAATTATGKACMTTTATTTGAATTTAATAAAAYTCATATAAAATACTRMTTACGCAAAGTTATATGTTTTGTATTTAAATGTACTTATTTGCCAYTTTACTTTTTCATACAATATTGTCTCTTTRATTCTTCTTATGAA----------------------------------------
>AR0064-C
TTGTRCATCGCTTGAAAGAAGGTAGAAGAGGAGAAGAGATGGCAAAGAGGAATAGCACGAAGAGGAYGGTAAGGGRAAGATGAGATTGCGTACAGGGTGGCTCGTTYAAWAAAAGKTTT-----TTGTAATTTTGWCRAAGTTAATCTGAGTGAAAATTTGCATTMAAATYAATGTAAAAGGTTAAMAGAAAWAKGAAAATTATATTTTYATATYACTMWAWTTGATTTTTATKTAAAAAATAACTTATTGCAAATAATGAATGAAATTRCATKTAKTTTTTCTCGCCTGTTGCATGCGTGGTGCATGGTGCATCTTTTTACCCCTTTCGTCTTTTCCCCTCKCKCY--------CTCTCTCTCACGCTAAACGTTTGTTATATACGACTGCAACACATAACAAGCGCTCGAATAGTTTTATGTGCGTTATCTCCTGTACACGTTCTTCCGTTTTGCTCTCCTTCTATCTCTYTTTCGCTCTCTTTCCCCA----TCTCTCTCGCTCTTTAAAGCACCCCGTGAGCATGCACTTCTCTGGTTGCTCCGTTATTGTTGCGACCTTTTGTGCGTAGGATTTTGTGTATGASTGTTGTTGTTTT-TTTTTTTWACWCGTTTGTTCATTTTCTTCCTGTCCCTCATCCGGTTGCAGCGCGGCAGCATCCAGCACGGGTGTCTGAGATCCCATCGTTTGACGTTTGCGTTCGCGATCGTCGGGCGCGATCGTCGTCCGTTCGCGCRAGGCGTACACTTGCGTTCCTCCCGGTAGTGGTAGCAGTGTGGCAATTTATAAAATGAGATAAAACGTGTTCTCTGTCGCATCGGTCCAGCGTTTGCCGTCTCRTCGCCGTTTTGCGGAACCGTCATTTGTTSSTGGTAGTTATGTGTTAGTTCTTCGTTTTGCGGAATTTATCGTTTAGTKGAAAATTTATGAGATGGTTTGAGGTTGTTTTGTTTTGTGTTTGCTTSAGTATGTAAATAATAACWTTTGRAAACAAARAAARCTGTKTTTACACATTYMAWT--TTATTTATTAYTTTATTTTATAKATKTTTTGAGYCTWCTGGCAATATTTRCTTTTGAATTATGCAYATTTATTTRAATTTAATAAAATTCATATAAAAWACTACTTACGCAAAGTTAWATRTTTTGTATTWAAATGTACTTATTKGCCATTTTWCTTTKTYATRCAATATTGYCYCTTTGATTCTTCTTATGAA----------------------------------------
>AR0089-C
TTGTRCATCGCTTGAAAGAAGGTAGAAGAGGAGAAGAGATGGCAAAGAGGAATAGCACGAAGAGGAYGGTAAGGGGAAGATGAGATTGCGTACAGGGTGGCTCGTTTAAWAAAAGGTTT-----TTGTAATTTTGACAWAGTTAATCTGAGTGAAAATTTGCATTMAAATTAATGTAAAAGGTTAARAGAAAAAGRAAAATTATATTWTYATRTTACTMAAATTGATTTTTATKTAAAAAATAACTTATTGCAAATAATGAATGAAATTRCATKTAGTTTTTCTCGCCTGTTGCATGCGTGGTGCATGGTGCATCTTTTTACCCCTTTCGTCTTTTCCCCTCKCGCC--------CTCTCTCTCWCGCTAAACRTTTGTTATATACGACTGCAACACATAACAAGCGCTCGAATAGTTTTATGTGCGTTATCTCCTGTACACGTTCTTCCGTTTTGCTCTCMTTCTATCTCTCTTWYGCTCTCTTTCCCCA----TCTCTCTCGCTCTTTAAAGCACCYCGTGAGCATGCACTTCTCTGGTTGCTCCGTTATTGTTGCGACCTTTTGTGCGTAGGATTTTGTGTATGASTGTTKTTGTTTT-TTTTTTTWACWCGTTTGTTCATTTTCTTCCTGTCCCTCATCCGGTTGCAGCGCGGCAGCATCCAGCACGGGTGTCTGAGATCCCATCGTTTGACGTTTGCGTTCGCGATCGTCGGGCGCGATCGTCGTCCGTTCGCGCRAGGCGTACACTTGCGTTCCTCCCGGTAGTGGTAGCAGTGTGGCAATTTATAAAATGAGATAAAACGTGTTCTCTGTCGCATCGGTCCAGCGTTTGCCGTCTCRTCGCCGTTTTGCGGAACCGTCATTTGTTSSTGGTAGTTATGTGTTAGTTCTTCGTTTTGCGGAATTTATCGTTTAGTKGAAAATTTATGAGATGGTTTGAGGTTGTTTTGTTTTGTGTTTGCTTSAGTATGTAAATAATAACWTTTGRAAACAAARAAARCTGTKTTTACACATTYMAAT--TTATTTATTAYTTTATTTTATAKATKTTTTGAGYCTWCTGGCAATATTTRCTTTTGAATTATGCAYATTTATTTRAATTTAATAAAATTCATATAAAATACTACTTACGCAAAGTTAWATRTTTTGTATTWAAATGTACTTATTKGCCATTTTWCTTTKTYATRCAATATTGYCYCTTTGATTCTTCTTATGAA----------------------------------------
>AR0019-C
TTGTRCATCGCTTGAAAGAWGGTAGAAGAGGAGAAGAGATGGCAAAGAGGAATAGCACGAAGAGGAYGGTAAGGGGAAGATGAGATTGCGTACAGGGTGGCTCGTTTAAWAAAAGGKTT-----TTGTAATTTTGWCRAAGTTAATCTGAGTGAAAATTTGCATTMAAATTAATGTAAAAGGTTAAAAGAAAAAGRAAAATTATATTTTCATATTACTAAAATTGATTWTTATKTAAAAAATAACTTATTGCAAATAATGAATGAAATTRCATTTAGTTTTTCTCGCCTGTTGCATGCGTGRTGCATGGTGCATCTTTTTACCCCTTTCGTCTTTTCCCCTMKCGCC--------CTYTCTCTCAYGCTAAACGTTTGTTATATACGACTGCAACACATAACAAGCGCTCGAATAGTTTTATGTGCGTTATCTCCTGTACACGTTCTTCCGTTTTGCTCTCCTTCTATCTCTCTTTCGCTCTCTTTCCCCA----TCTCTCTCGCTCTTTAAAGCACCYCGTGAGCATGCACTTCTCTGGTTGCTCCGTTATTGTTGCGACCTTTTGTGCGTAGGATTTTGTGTATGASTGTTGTTGTTTT-TTTTTTTWACWCGTTTGTTCATTTTCTTCCTGTCCCTCATCCGGTTGCAGCGCGGCAGCATCCAGCACGGGTGTCTGAGATCCCATCGTTTGACGTTTGCGTTCGCGATCGTCGGGCGCGATCGTCGTCCGTTCGCGCRAGGCGTACACTTGCGTTCCTCCCGGTAGTGGTAGCAGTGTGGCAATTTATAAAATGAGATAAAACGTGTTCTCTGTCGCATCGGTCCAGCGTTTGCCGTCTCRTCGCCGTTTTGCGGAACCGTCATTTGTTSSTGGTAGTTATGTGTTAGTTCTTCGTTTTGCGGAATTTATCGTTTAGTKGAAAATTTATGAGATGGTTTGAGGTTGTTTTGTTTTGTGTTTGCTTSAGTATGTAAATAATAACWTTTGRAAACAARRAAARCTGTKTTTACACATTYMAAT--TTATTTATTAYTTTATTTTATAKATKTTTTGAGYCTWCTGGCAATATTTRCTTTTGAATTATGCAYATTTATTTRAATTTAATAAAATTCATATAAAATAMTACTTACGCAAAGTTAWATRTTTTGTATTWAAATGTACTTATTKGCCATTTTWCTTTTTCATGCAATATTGTCTCTTTGATTCTTCTCATGAA----------------------------------------
>AR0079-C
TTGTRCATCGCTTGAAAGAWGGTAGAAGAGGAGAAGAGATGGCAAAGAGGAATAGCACGAAGAGGAYGGTAAGGGGAAGATGAGATTGCGTACAGGGTGGCTCGTTTAAWAAAAGGTTT-----TTGTAATTTTGWCRAAGTTAATCTGAGTGAAAATTTGCATTMAAATTAATGTAAAAGGTTAAAAGAAAAAGRAAAATTATATTTTCATATTACTAAAATTGATTWTTATKTAAAAAATAACTTATTGCAAATAATGAATGAAATTRCATTTAGTTTTTCTCGCCTGTTGCATGCGTGRTGCATGGTGCATCTTTTTACCCCTTTCGTCTTTTCCCCTMKCGCC--------CTCTCTCTCAYGCTAAACGTTTGTTATATACGACTGCAACACATAACAAGCGCTCGAATAGTTTTATGTGCGTTATCTCCTGTACACGTTCTTCCGTTTTGCTCTCCTTCTATCTCTCTTTCGCTCTCTTTCCCCA----TCTCTCTCGCTCTTTAAAGCACCYCGTGAGCATGCACTTCTCTGGTTGCTCCGTTATTGTTGCGACCTTTTGTGCGTAGGATTTTGTGTATGASTGTTKTTGTTTT-TTTTTTTWACWCGTTTGTTCATTTTCTTCCTGTCCCTCATCCGGTTGCAGCGCGGCAGCATCCAGCACGGGTGTCTGAGATCCCATCGTTTGACGTTTGCGTTCGCGATCGTCGGGCGCGATCGTCGTCCGTTCGCGCRAGGCGTACACTTGCGTTCCTCCCGGTAGTGGTAGCAGTGTGGCAATTTATAAAATGAGATAAAACGTGTTCTCTGTCGCATCGGTCCAGCGTTTGCCGTCTCRTCGCCGTTTTGCGGAACCGTCATTTGTTSSTGGTAGTTATGTGTTAGTTCTTCGTTTTGCGGAATTTATCGTTTAGTKGAAAATTTATGAGATGGTTTGAGGTTGTTTTGTTTTGTGTTTGCTTSAGTATGTAAATAATAACWTTTGRAAACAAARAAARCTGTKTTTACACATTYMAWT--TTATTTATTAYTTTATTTTATAKATKTTTTGAGYCTACTGGCAATATTTRCTTTTGAATTATGCAYATTTATTTRAATTTAATAAAATTCATATAAAATAMTACTTACGCAAAGTTAWATRTTTTGTATTWAAATGTACTTATTKGCCATTTTWCTTTKTYATRCAATATTGYCYCTTTGATTCTTCTTATGAA----------------------------------------
>AR0009-C
TTGTRCATCGCTTGAAAGAAGGTAGAAGAGGAGAAGAGATGGCAAAGAGGAATAGCACGAAGAGGAYGGTAAGGGGAAGATGAGATTGCGTACAGGGTGGCTCGTTTAAWAAAAGGTTT-----TTGTAATTTTGACAWAGTTAATCTGAGTGAAAATTTGCATTMAAATTAATGTAAAAGGTTAAAAGAAAAAGRAAAATTATATTWTYATRTTACTMAAATTGATTWTTATKTAAAAAATAACTTATTGCAAATAATGAATGAAATTACATTTAGTTTTTCTCGCCTGTTGCATGCGTGRTGCATGGTGCATCTTTTTACCCCTTTCGTCTTTTCCCCTCKCKCY--------CTYTCTCTCACGCTAAACGTTTGTTATATACGACTGCAAYACATAACAAGCGCTCGAATAGTTTTATGTGCGTTATCTCCTGTACACGTTCTTCCGTTTTGCTCTCCTTCTATCTCTCTTTCGCTCTCTTTCCCCA----TCTCTCTCGCTCTTTAAAGCACCCCGTGAGCATGCACTTCTCTGGTTGCTCCGTTATTGTTGCGACCTTTTGTGCGTAGGATTTTGTGTATGASTGTTGTTGTTTT-TTTTTTTTACACGTTTGTTCATTTTCTTCCTGTCCCTCATCCGGTTGCAGCGCGGCAGCATCCAGCACGGGTGTCTGAGATCCCATCGTTTGACGTTTGCGTTCGCGATCGTCGGGCGCGATCGTCGTCCGTTCGCGCRAGGCGTACACTTGCGTTCCTCCCGGTAGTGGTAGCAGTGTGGCAATTTATAAAATGAGATAAAACGTGTTCTCTGTCGCATCGGTCCAGCGTTTGCCGTCTCRTCGCCGTTTTGCGGAACCGTCATTTGTTSSTGGTAGTTATGTGTTAGTTCTTCGTTTTGCGGAATTTATCGTTTAGTKGAAAATTTATGAGATGGTTTGAGGTTGTTTTGTTTTGTGTTTGCTTSAGTATGTAAATAATAACWTTTGRAAACAAARAAARCTGTKTTTACACATTYMAWT--TTATTTATWAYTTTATTTTATAKATKTTTTGAGYCTACTGGCAATATTTRCTTTTGAATTATGCAYATTTATTTRAATTTAATAAAATTCATATAAAATAMTACTTACGCAAAGTTWWATRTTTTGTATTWAAATGTACTTATTKGCCATTTTWCTTTKTYATRCAATATTGYCYCTTTGATTCTTCTTATGAA----------------------------------------
>AR0069-C
TTGTRCATCGCTTGAAAGAAGGTAGAAGAGGAGAAGAGATGGCAAAGAGGAATAGCACGAAGAGGAYGGTAAGGGGAAGATGAGATTGCGTACAGGGTGGCTCGTTTAAWAAAAGGTTT-----TTGTAATTTTGACAWAGTTAATCTGAGTGAAAATTTGCATTMAAATTAATGTAAAAGGTTAAAAGAAAAAGRAAAATTATATTWTYATRTTACTMAAATTGATTWTTATKTAAAAAATAACTTATTGCAAATAATGAATGAAATTACATTTAGTTTTTCTCGCCTGTTGCATGCGTGRTGCATGGTGCATCTTTTTACCCCTTTCGTCTTTTCCCCTCKCGCC--------CTCTCTCTCACGCTAAACGTTTGTTATATACGACTGCAAYACATAACAAGCGCTCGAATAGTTTTATGTGCGTTATCTCCTGTACACGTTCTTCCGTTTTGCTCTCCTTCTATCTCTCTTTCGCTCTCTTTCCCCA----TCTCTCTCGCTCTTTAAAGCACCCCGTGAGCATGCACTTCTCTGGTTGCTCCGTTATTGTTGCGACCTTTTGTGCGTAGGATTTTGTGTATGASTGTTGTTGTTTT-TTTTTTTTACACGTTTGTTCATTTTCTTCCTGTCCCTCATCCGGTTGCAGCGCGGCAGCATCCAGCACGGGTGTCTGAGATCCCATCGTTTGACGTTTGCGTTCGCGATCGTCGGGCGCGATCGTCGTCCGTTCGCGCRAGGCGTACACTTGCGTTCCTCCCGGTAGTGGTAGCAGTGTGGCAATTTATAAAATGAGATAAAACGTGTTCTCTGTCGCATCGGTCCAGCGTTTGCCGTCTCRTCGCCGTTTTGCGGAACCGTCATTTGTTSSTGGTAGTTATGTGTTAGTTCTTCGTTTTGCGGAATTTATCGTTTAGTKGAAAATTTATGAGATGGTTTGAGGTTGTTTTGTTTTGTGTTTGCTTSAGTATGTAAATAATAACWTTTGRAAACAAARAAARCTGTKTTTACACATTYMAWT--TTATTTATTAYTTTATTTTATAKATKTTTTGAGYCTWCTGGCAATATTTRCTTTTGAATTATGCAYATTTATTTRAATTTAATAAAATTCATATAAAATAMTACTTACGCAAAGTTATATATTTTGTATTAAAATGTACTTATTTGCCATTTTACTTTTTCATRCAATATTGTCTCTTTGATTCTTCTTATGAA----------------------------------------
>AR0046-C
TTGTGCATCGCTTGAAAGAAGGTAGAAGAGGAGAAGAGATGGYAAAGAGGAATAGCACGAAGAGGACGGTAAGGGGAAGATGAGATTGCGTACAGGGTGGCTCGTTTAAAAAAAGGTTT-----TTGTAATTTTGACATAGTTAATCTGAGTGAAAATTTGCATTAAAATTAATGTAAAAGGTTAAAAGAAAAAGAAAAATTATATTATTATGTTACTCAAATTGATTATTATTTAAAAAATAACTTATTGMAAATAATGAATGAAATTRCATTTAGTTTTTCTCGCCTGTTGCATGCGTGATGCATGGTGCATCTTTTTACCCCTTTCGTCTTTTCCCCTATCGCC--------CTCTCTCTCATGCTAAAMGTTTGTTATATACGACTGCAACACATAACAAGCGCTCGAATAGTTTTATGTGCGTTATCTCCTGTACACGTTCTTCCGTTTTGCTCTCMTTCTATCTCTCTTWYGCTCTCTTTCCCCA----TCTCTCTCGCTCTTTAAAGCACCYCGTGAGCATGCACTTCTCTGGTTGCTCCGTTATTGTTGCGACCTTTTGTGCGTAGGATTTTGTGTATGAGTGTTGTTGTTTT-TTTTTTTTACACGTTTGTTCATTTTCTTCCTGTCCCTCATCCGGTTGCAGCGCGCCAGCATTCAGCACGGGTGCCWGRGATCCCATCGTTTGACGTTTGCGTTCGCGATCGTCGGGCGCGATCGTCGTCCGTTCGCGCGAGGCGTACACTTGCGTTCSTCCCGGTAGTGGTAGCAGTGTGGCAATTTATAAAATGAGATAAAACGTGTTCTCTGTCGCATCGGTCCAGCGTTTGCCGTCTCKTCGCCGTTTTGCGGAACCRTCATTTGTTCSTGGTAGTTATGTGTTAGTTCTTCGTTTTGCGGAATTTATCGTTTAGTGGAAAATTTATGAGATGGTTTRAGGTTGTTTTGTTTTGTGTTTGCTTSAGTATGTAAATAATAACWTTTGRAAACAARRAAAACTGTKTTTACACATTYMAAT--TTATTTATTACTTTATTTTRTAGAWWTTTTGAGYCTACTGGYAATATTTGCTTTTGAATTATGSACWTTTATTTRAATTTAATAAAATTCATATAAAAYACTRMTTACGCAAAGTTAWATGTTTTGTATTTAAATGTACTTATTTGCCATTTTACTTTTTCAYACAATATTGTCTCTTTRATTCTTCTTATGAA----------------------------------------
>AR0007-C
TTGTRCATCGCTTGAAAGAAGGTAGAAGAGGAGAAGAGATGGCAAAGAGGAATAGCACGAAGAGGAYGGTAAGGGGAAGATGAGATTGCGTACAGGGTGGCTCGTTWAAWAAAAGGTTT-----TTGTAATTTTGACAAAKTTAATCTGAGTGAAAATTTGCATTYAAATTAATGTAAAAGGTTAAAAGAAAAAGGAAAATTATATTWTYATRTTACTMAAATTGATTWTTATKTAAAAAATAACTTATTGCAAATAATGAATGAAATTACATTTAGTTTTTCTCGCCTGTTGCATGCGTGRTGCATGGTGCATCTTTTTACCCCTTTCGTCTTTTCCCCTCKCGCC--------CTCTCTCTCACGCTAAACGTTTGTTATATACGACTGCAACACATAACAAGCGCTCGAATAGTTTTATGTGCGTTATCTCCTGTACACGTTCTTCCGTTTTGCTCTCCTTCTATCTCTCTTTCGCTCTCTTTCCCCA----TCTCTCTCGCTCTTTAAAGCACCCCGTGAGCATGCACTTCTCTGGTTGCTCCGTTATTGTTGCGACCTTTTGTGCGTAGGATTTTGTGTATGASTGTTGTTGTTTT-TTTTTTTTACACGTTTGTTCATTTTCTTCCTGTCCCTCATCCGGTTGCAGCGCGSCAGCATYCAGCACGGGTGYCWGRGATCCCATCGTTTGACGTTTGCGTTCGCGATCGTCGGGCGCGATCGTCGTCCGTTCGCGCRAGGCGTACACTTGCGTTCCTCCCGGTAGTGGTAGCAGTGTGGCAATTTATAAAATGAGATAAAACGTGTTCTCTGTCGCATCGGKCYAGCGTTTGCCGTCTCGTCGCCGTTTTGCGGAACCGTCATTTGTTGCTGGTAGTTATGTGTTAGTTCTTCGTTTTGCGGAATTTATCGTTTAGTTGAAAATTTATGAGATGGTTTGAGGTTGTTTTGTTTTGTGTTTGCTTGAGTATGTAAATAATAACATTTGRAAACAAARAAAACTGTKTTTACACATTYMWWT--TTATTTAYTAYTTTATTTTATAGATKTTTTGARYCTWCTGGCAATATTTGCTTTTGAATTATGCAYATTTATTTRAATTTAATAAAATTCATATAAAATAMTAMTTACGCAAAGTTAWATRTTTTGTATTWAAATGTACTTATTKGCCATTTTWCTTTKTYATRCAMTATTGYCYCTTTGATTCTTCTTATGAA----------------------------------------
>AR0070-C
TTGTRCATCGCTTGAAAGAAGGTAGAAGAGGAGAAGAGATGGCAAAGAGGAATAGCACGAAGAGGAYGGTAAGGGGAAGATGAGATTGCGTACAGGGTGGCTCGTTWAAWAAAAGGTTT-----TTGTAATTTTGACAAAKTTAATCTGAGTGAAAATTTGCATTYAAATTAATGTAAAAGGTTAAAAGAAAAAGGAAAATTATATTWTYATRTTACTMAAATTGATTWTTATKTAAAAAATAACTTATTGCAAATAATGAATGAAATTACATTTAGTTTTTCTCGCCTGTTGCATGCGTGRTGCATGGTGCATCTTTTTACCCCTTTCGTCTTTTCCCCTCKCGCC--------CYCTCTCTCACGCTAAACGTTTGTTATATACGACTGCAACACATAACAAGCGCTCGAATAGTTTTATGTGCGTTATCTCCTGTACACGTTCTTCCGTTTTGCTCTCCTTCTATCTCTCTTTCGCTCTCTTTCCCCA----TCTCTCTCGCTCTTTAAAGCACCCCGTGAGCATGCACTTCTCTGGTTGCTCCGTTATTGTTGCGACCTTTTGTGCGTAGGATTTTGTGTATGASTGTTGTTGTTTT-TTTTTTTTACACGTTTGTTCATTTTCTTCCTGTCCCTCATCCGGTTGCAGCGCGSCAGCATYCAGCACGGGTGYCWGRGATCCCATCGTTTGACGTTTGCGTTCGCGATCGTCGGGCGCGATCGTCGTCCGTTCGCGCRAGGCGTACACTTGCGTTCCTCCCGGTAGTGGTAGCAGTGTGGCAATTTATAAAATGAGATAAAACGTGTTCTCTGTCGCATCGGKCYAGCGTTTGCCGTCTCGTCGCCGTTTTGCGGAACCGTCATTTGTTGCTGGTAGTTATGTGTTAGTTCTTCGTTTTGCGGAATTTATCGTTTAGTTGAAAATTTATGAGATGGTTTGAGGTTGTTTTGTTTTGTGTTTGCTTGAGTATGTAAATAATAACATTTGRAAACAAARAAAACTGTKTTTACACATTYMAAT--TTATTTAYTAYTTTATTTTATAGATKTTTTGARYCTWCTGGCAATATTTGCTTTTGAATTATGCAYATTTATTTRAATTTAATAAAATTCATATAAAATAMTAMTTACGCAAAGTTAWATRTTTTGTATTWAAATGTACTTATTKGCCATTTTWCTTTKTYATACAATATTGTCTCTTTGATTCTTCTTATGAA----------------------------------------
>AR0100-C
TTGTRCATCGCTTGAAAGAAGGTAGAAGAGGAGAAGAGATGGCAAAGAGGAATAGCACGAAGAGGAYGGTAAGGGGAAGATGAGATTGCGTACAGGGTGGCTCGTTWAAWAAAARGKTT-----TTGTAATTTTGACAAAKTTAATCTGAGTGAAAATTTGCATTYAAATTAATGTAAAAGGTTAAAAGAAAAAGGAAAATTATATTWTYATRTTACTMAAATTGATTWTTATKTAAAAAATAACTTATTGCAAATAATGAATGAAATTACATTTAGTTTTTCTCGCCTGTTGCATGCGTGRTGCATGGTGCATCTTTTTACCCCTTTCGTCTTTTCCCCTCKCGCC--------CTCTCTCTCACGCTAAACGTTTGTTATATACGACTGCAACACATAACAAGCGCTCGAATAGTTTTATGTGCGTTATCTCCTGTACACGTTCTTCCGTTTTGCTCTCCTTCTATCTCTCTTTCGCTCTCTTTCCCCA----TCTCTCTCGCTCTTTAAAGCACCCCGTGAGCATGCACTTCTCTGGTTGCTCCGTTATTGTTGCGACCTTTTGTGCGTAGGATTTTGTGTATGASTGTTGTTGTTTT-TTTTTTTTACACGTTTGTTCATTTTCTTCCTGTCCCTCATCCGGTTGCAGCGCGSCAGCATYCAGCACGGGTGYCWGRGATCCCATCGTTTGACGTTTGCGTTCGCGATCGTCGGGCGCGATCGTCGTCCGTTCGCGCRAGGCGTACACTTGCGTTCCTCCCGGTAGTGGTAGCARTGTGGCAATTTATAAAATGAGATAAAACGTGTTCTCTGTCGCATCGGTCCAGCGTTTGCCGTCTCGTCGCCGTTTTGCGGAACCGTCATTTGTTGCTGGTAGTTATGTGTTAGTTCTTCGTTTTGCGGAATTTATCGTTTAGTTGAAAATTTATGAGATGGTTTGAGGTTGTTTTGTTTTGTGTTTGCTTGAGTATGTAAATAATAACATTTGRAAACAAARAAAACTGTKTTTACACATTYMAAT--TTATTTATTACTTYATTTTRTAGAWWTTTTGAGYCTACTGGYAATATTTGCTTTTGAATTATGSACMTTTATTTGAATTTAATAAAATTCATATAAAATACTGATTACGCAAAGTTATATGTTTTGTATTTAAATGTACTTATTTGCCATTTTACTTTTTCATACAATATTGTCTCTTTAATTCTTCTTATGAA----------------------------------------
>AB0183-C
TTGTGCATCGCTTGAAAGAAGGTAGAAGAGGAGAAGAGATGGCAAAGAGGAATAGCACGAAGAGGATGGTAAGGGGAAGATGAGATTGCGTACAGGGTGGCTCGTTTAAAAAAAGGTTT-----TTGTAATTTTGACAWAKTTAATCTGAGTGAAAATTTGCAWTWAAATTAMTGTAAAAGGTTAAAAGAAAAAGRAAAATTATATTATTATGTTACTCAAATTGATTATTATTTAAAAAATAACTTATTGCAAATAATGAATGAAATTGCATTTAGYTTTTCTCGCCTGTTGCATGCGTGRTGCATGGTGCATCTTTTTACCCCTTTCGTCTTTTCCCCTMTCSCY--------CTCTCTCTCAYGCTAAACGTTTGTTATATACGACTGCAACACATAACAAGCGCTCGAATAGTTTTATGTGCGTTATCTCCTGTACACGTTCTTCCGTTTTGCTCTCCTTCTATCTCTCTTTCGCTCTCTTTCCCCA----TCTCTCTCGCTCTTTAAAGCACCCCGTGAGCATGCACTTCTCTGGTTGCTCCGTTATTGTTGCGACCTTTTGTGCGTAGGATTTTGTGTATGAGTGTTGTTGTTTT-TTTTTTTTACACGTTTGTTCATTTTCTTCCTGTCCCTCATCCGGTTGCAGCGCGSCAGCATYCAGCACGGGTGYCWGRGATCCCATCGTTTGAMGTTTGCGTTCGCGATSGTCGGGCGCGATCGTCGTCCGTTCGCGCGAGGCGTACACTTGCGTTCCTCCCGGTAGTGGTAGCAGTGTGGCAATTTATAAAATGAGATAAAACGTGTTCTCTGTCGCATCGGTCCAGCGTTTGCCGTCTCKTCGCCGTTTTGCGGAACCRTCATTTGTTCSTGGTAGTTATGTGTTAGTTCTTCGTTTTGCGGAATTTATCGTTTAGTKGAAAATTTATGAGATGGTTTGAGGTTGTTTTGTTTTGTGTTTGCTTGAGTATGTAAATAATAACATTTGAAAACAAAAAAAACTGTTTTTACACATTCAAAT--TTATTTATTACTTTATTTTGTAGAAATTTTGAGCCTACTGGYAATATTTGCTTTTGAATTATGGACCTTTATTTGAATTTAATAAAATTCATATAAAATACTRMTTACGCAAAGTTATATGTTTTGTATTTAAATGTACTTATTTGCCATTTTACTTTTTCATACAATATTGTCTCTTTRATTCTTCTTATGAA----------------------------------------
>AR0012-C
TTGTGCATCGCTTGAAAGAAGGTAGAAGAGGAGAAGAGATGGCAAAGAGGAATAGCACGAAGAGGAYGGTAAGGGGAAGATGAGATTGCGTACAGGGTGGCTCGTTTAAAAAAAGGTTT-----TTGTAATTTTGAYAWAKTTAATCTGAGTGAAAATTTGCATTMAAATTMATGTAAAAGGTTAAAAGAAAAAGAAAAATTATATTATTATGTTACTCAAATTGATTATTATTTAAAAAATAACTTAWTGCAAATAATGAATGAAATTRCATTTAGTTTTTCTCGCCTGTTGCATGCRTGGTGCATGGTGCATCTTTTTACCCCTTTCGTCTTTTCCCCTCTCSCY--------CTCTCTCTCACGCTAAACRTTYGTTATATACGACTGCAACACATAACAAGCGCTCGAATAGTTTTATGTGCGTTATCTCCTGTACACGTTCTTCCGTTTTGCTCTCCTTCTATCTCTCTTTCGCTCTCTTTCCCCA----TCTYYCTCGCTCTTTAAAGCACCTCGTGWGCATGCACTTCTCTGGTTGCTCCGTTATTGTTGCGACCTTTTGTGCGTAGGATTTTGTGTATGAGTGTTGTTGTTTT-TTTTTTTTACACGTTTGTTCATTTTCTTCCTGTCCCTCATCCGGTTGCAGCGCGGCAGCATCCAGCACGGGTGTCTGAGATCCCATCGTTTGACGTTTGCGTTCGCGATCGTCGGGCGCGATCGTCGTCCGTTCGCGCGAGGCGTACACTTGCGTTCCTCCCGGTAGTGGTAGCAGTGTGGCAATTTATAAAATGAGATAAAACGTGTTCTCTGTCGCATCGGTCCAGCGTTTGCCGTCTCGTCGCCGTTTTGCGGAACCRTCATTTGTTSCTGGTAGWTATGTGTTAGTTCTTCGTTTTGCGGAATTTATCGTTTAGTKGAAAATTTATGAGATGGTTTGAGGTTGTTTTGTTTTGTGTTTGCTTGAGTATGTAAATAATAACATTTGAAAACAAAAAAAACTGTTTTTACACATTCAAAT--TTATTTATTAYTTTATTTTRTAKAAWTTTTGAGCCTACTGGTAATATTTGCTTTTGAATTATGGACCTTTATTTGAATTTAATAAAAYTCATATAAAATACTACTTACGCAAAGTTATATGTTTTGTATTTAAATGTACTTATTTRCCATTTTACTTTTTCATACAATATTGTCTCTTTGATTCTTCTTATGAA----------------------------------------
>AR0022-C
TTGTGCATCGCTTGAAAGAAGGTAGAAGAGGAGAAGAGATGGCAAAGAGGAATAGCACGAAGAGGACGGTAAGGGGAAGATGAGATTGCGTACAGGGTGGCTCGTTWAAAAAARGKTTT-----TTGTAATTTTGACAAATTTAATCTGAGYGAAAATTTGCATTYAAATTMATGTAAAAGGTTAAAAGAAAAAGRAAAATTATATTATTATGTTACTCAAATTGATTATTATTTAAAAAATAACTTATTGCAAATAATGAATGAAATTACATTTAGTTTTTCTCGCCTGTTGCATGCGTGATGCATGGTGCATCTTTTTACCCCTTTCGTCTTTTCCCCTMTCKCY--------CTCTCTCTCAYGCTAAACGTTTGTTATATACGACTGCAACACATAACAAGCGCTCGAATAGTTTTATGTGCGTTATCTCCTGTACACGTTCTTCCGTTTTGCTCTCCTTCTATCTCTCTTTCGCTCTCTTTCCCCA----TCTCTCTCGCTCTTTAAAGCACCCCGTGAGCATGCACTTCTCTGGTTGCTCCGTTATTGTTGCGACCTTTTGTGCGTAGGATTTTGTGTATGAGTGTTGTTGTTTT-TTTTTTTTACACGTTTGTTCATTTTCTTCCTGTCCCTCATCCGGTTGCAGCGCGCCAGCATTCAGCACGGGTGCCWGRGATCCCATCGTTTGACGTTTGCGTTCGCGATCGTCGGGCGCGATCGTCGTCCGTTCGCGCRAGGCGTACACTTGCGTTCCTCCCGGTAGTGGTAGCARTGTGGCAATTTATAAAATGAGATAAAACGTGTTCTCTGTCGCATCGGTCCAGCGTTTGCCGTCTCGTCGCCGTTTTGCGGAACCGTCATTTGTTGCTGGTAGTTATGTGTTAGTTCTTCGTTTTGCGGAATTTATCGTTTAGTTGAAAATTTATGAGATGGTTTGAGGTTGTTTTGTTTTGTGTTTGCTTGAGTATGTAAATAATAACATTTGRAAACAAARAAAACTGTKTTTACACATTYMAAT--TTATTTATTACTTYATTTTRTAGAWWTTTTGAGYCTACTGGYAATATTTGCTTTTGAATTATGSACCTTTATTTGAATTTAATAAAATTCATATAAAATACTGATTACGCAAAGTTATATGTTTTGTATTTAAATGTACTTATTTGCCATTTTACTTTTTCATACAATATTGTCTCTTTAATTCTTCTTATGAA----------------------------------------
>AR0085-C
TTGTGCATCGCTTGAAAGAAGGTAGAAGAGGAGAAGAGATGGCAAAGAGGAATAGCACGAAGAGGACGGTAAGGGGAAGATGAGATTGCGTACAGGGTGGCTCGTTWAAAAAAAGGTTT-----TTGTAATTTTGACAWAKTTAATCTGAGTGAAAATTTGCATTWAAATTAATGTAAAAGGTTAAAAGAAAARGRAAAATTATATTATTATGTTACTCAAATTGATTATTATTTAAAAAATAACTTATTGCAAATAATGAATGAAATTRCATTTAGTTTTTCTCGCCTGTTGCATGCGTGRTGCATGGTGCATCTTTTTACCYCTTTCGTCTTTTCCYYTMTCKCY--------CTCTCTCTCAYGCTAAACGTTYGTTATATACGACTGCAWCACATAACAAGCGCTCGAATAGTTTTATGTGCGTTATCTCCTGTACACGTTCTTCCGTTTTGCTCTCCTTCTATCTCTCTTTCGCTCTCTTTCCCCA----TCTCTCTCGCTCTTTAAAGCACCCCGTGAGCATGCACTTCTCTGGTTGCTCCGTTATTGTTGCGACCTTTTGTGCGTAGGATTTTGTGTATGAGTGTTGTTGTTTT-WTTTTTTTACACGTTTGTTCATTTTCTTCCTGTCCCTCATCCGGTTGCAGCGCGSCAGCATYCAGCACGGGTGYCWGRGATCCCATCGTTTGACGTTTGCGTTCGCGATCGTCGGGCGCGATCGTCGTCCGTTCGCGCGAGGCGTACACTTGCGTTCCTCCCGGTAGTGGTAGCARTGTGGCAATTTATAAAATGAGATAAAACGTGTTCTCTGTCGCATCGGTCCAGCGTTTGCCGTCTCGTCGCCGTTTTGCGGAACCGTCATTTGTTSSTGGTAGTTATGTGTTAGTTCTTCGTTTTGCGGAATTTATCGTTTAGTKGAAAATTTATGAGATGGTTTGAGGTTGTTTTGTTTTGTGTTTGCTTGAGTATGTAAATAATAACATTTGAAAACAAAAAAAACTGTTTTTACACATTCAAAT--TTATTTATTAYTTYATTTTRTAKAAWTTTTGAGCCTACTGGTAATATTTGCTTTTGAATTATGGACCTTTATTTGAATTTAATAAAAYTCATATAAAATACTRMTTACGCAAAGTTATATGTTTTGTATTTAAATGTACTTATTTGCCATTTTACTTTTTCATACAATATTGTCTCTTTRATTCTTCTTATGAA----------------------------------------
>AR0087-C
TTGTGCATCGCTTGAAAGAAGGTAGAAGAGGAGAAGAGATGGCAAAGAGGAATAGCACGAAGAGGACGGTAAGGGGAAGATGAGATTGCGTACAGGGTGGCTCGTTWAAAAAAAGGTTT-----TTGTAATTTTGAYAAATTTAATCTGAGTGAAAATTTGCATTYAAATTMATGTAAAAGGTTAAAAGAAAAAGRAAAATTATATTATTATGTTACTCAAATTGATTATTATTTAAAAAATAACTTAWTGCAAATAATGAATGAAATTACATTTAGTTTTTCTCGCCTGTTGCATGCGTGRTGCATGGTGCATCTTTTTACCCCTTTCGTCTTTTCCCCTCTCGCC--------CTCTCTCTCACGCTAAACRTTTGTTATATACGACTGCAACACATAACAAGCGCTCGAATAGTTTTATGTGCGTTATCTCCTGTACACGTTCTTCCGTTTTGCTCTCCTTCTATCTCTCTTTCGCTCTCTTTCCCCA----TCTCTCTCGCTCTTTAAAGCACCYCGTGAGCATGCACTTCTCTGGTTGCTCCGTTATTGTTGCGACCTTTTGTGCGTAGGATTTTGTGTATGAGTGTTGTTGTTTT-TTTTTTTTACACGTTTGTTCATTTTCTTCCTGTCCCTCATCCGGTTGCAGCGCGSCAGCATYCAGCACGGGTGYCWGRGATCCCATCGTTTGACGTTTGCGTTCGCGATCGTCGGGCGCGATCGTCGTCCGTTCGCGCGAGGCGTACACTTGCGTTCCTCCCGGTAGTGGTAGCARTGTGGCAATTTATAAAATGAGATAAAACGTGTTCTCTGTCGCATCGGTCCAGCGTTTGCCGTCTCGTCGCCGTTTTGCGGAACCRTCATTTGTTSCTGGTAGWTATGTGTTAGTTCTTCGTTTTGCGGAATTTATCGTTTAGTKGAAAATTTATGAGATGGTTTGAGGTTGTTTTGTTTTGTGTTTGCTTGAGTATGTAAATAATAACATTTGAAAACAAAAAAAACTGTTTTTACACATTCAAAT--TTATTTATTAYTTYATTTTRTAKAAWTTTTGAGCCTACTGGTAATATTTGCTTTTGAATTATGGACCTTTATTTGAATTTAATAAAAYTCATATAAAATACTRMTTACGCAAAGTTATATGTTTTGTATTTAAATGTACTTATTTRCCATTTTACTTTTTCATACAATATTGTCTCTTTRATTCTTCTTATGAA----------------------------------------
>AR0014-C
TTGTGCATCGCTTGAAAGAAGGTAGAAGAGGAGAAGAGATGGYAAAGAGGAATAGCACGAAGAGGACGGTAAGGGGAAGATGAGATTGCGTACAGGGTGGCTCGTTTAAAAAAAGGTTT-----TTGTAATTTTGACAWAKTTAATCTGAGYGAAAATTTGCATTMAAATTMATGTAAAAGGTTAAAAGAAAAAGAAAAATTATATTATTATGTTACTCAAATTGATTATTATTTAAAAAATAACTTATTGCAAATAATGAATGAAATTACATTTAGTTTTTCTCGCCTGTTGCATGCGTGATGCATGGTGCATCTTTTTACCCCTTTCGTCTTTTCCCCTATCGCC--------CTCTCTCTCATGCTAAACGTTTGTTATATACGACTGCAACACATAACAAGCGCTCGAATAGTTTTATGTGCGTTATCTCCTGTACACGTTCTTCCGTTTTGCTCTCCTTCTATCTCTCTTTCGCTCTCTTTCCCCA----TCTCTCTCGCTCTTTAAAGCACCCCGTGAGCATGCACTTCTCTGGTTGCTCCGTTATTGTTGCGACCTTTTGTGCGTAGGATTTTGTGTATGAGTGTTGTTGTTTT-TTTTTTTTACACGTTTGTTCATTTTCTTCCTGTCCCTCATCCGGTTGCAGCGCGCCAGCATTCAGCACGGGTGCCTGAGATCCCATCGTTTGACGTTTGCGTTCGCGATCGTCGGGCGCGATCGTCGTCCGTTCGTCCGAGGCGTACACTTGCGTTCGTCCCGGTAGTGGTAGCAGTGTGGCAATTTATAAAATGAGATAAAACGTGTTCTCTGTCGCATCGGTCCAGCGTTTGCCGTCTCGTCGCCGTTTTGCGGAACCGTCATTTGTTCGTGGTAGTTATGTGTTAGTTCTTCGTTTTGCGGAATTTATCGTTTAGTGGAAAATTTATGAGATGGTTTAAGGTTGTTTTGTTTTGTGTTTGCTTCAGTATGTAAATAATAACTTTTGAAAACAAAAAAAACTGTTTTTACACATTCAAAT--TTATTTATTAYTTTATTTTRTAKAAWTTTTGAGCCTACTGGTAATATTTGCTTTTRAATTATGKACWTTTATTTGAATTTAATAAAATTCATATAAAAYACTRMTTACGCAAAGTTATATGTTTTGTATTTAAATGTACTTATTTGCCATTTTACTTTTTCATACAATATTGTCTCTTTRATTCTTCTTATGAA----------------------------------------
>AR0098-C
TTGTGCATCGCTTGAAAGAAGGTAGAAGAGGAGAAGAGATGGYAAAGAGGAATAGCACGAAGAGGACGGTAAGGGGAAGATGAGATTGCGTACAGGGTGGCTCGTTTAAAAAAAGGTTT-----TTGTAATTTTGACAWAKTTAATCTGAGYGAAAATTTGCATTMAAATTMATGTAAAAGGTTAAAAGAAAAAGAAAAATTATATTATTATGTTACTCAAATTGATTATTATTTAAAAAATAACTTATTGCAAATAATGAATGAAATTACATTTAGTTTTTCTCGCCTGTTGCATGCGTGATGCATGGTGCATCTTTTTACCCCTTTCGTCTTTTCCCCTATCGCC--------CTCTCTCTCATGCTAAACGTTTGTTATATACGACTGCAACACATAACAAGCGCTCGAATAGTTTTATGTGCGTTATCTCCTGTACACGTTCTTCCGTTTTGCTCTCCTTCTATCTCTCTTTCGCTCTCTTTCCCCA----TCTCTCTCGCTCTTTAAAGCACCCCGTGAGCATGCACTTCTCTGGTTGCTCCGTTATTGTTGCGACCTTTTGTGCGTAGGATTTTGTGTATGAGTGTTGTTGTTTT-TTTTTTTTACACGTTTGTTCATTTTCTTCCTGTCCCTCATCCGGTTGCAGCGCGCCAGCATTCAGCACGGGTGCCTGAGATCCCATCGTTTGACGTTTGCGTTCGCGATCGTCGGGCGCGATCGTCGTCCGTTCGTCCGAGGCGTACACTTGCGTTCGTCCCGGTAGTGGTAGCAGTGTGGCAATTTATAAAATGAGATAAAACGTGTTCTCTGTCGCATCGGTCCAGCGTTTGCCGTCTCGTCGCCGTTTTGCGGAACCGTCATTTGTTCGTGGTAGTTATGTGTTAGTTCTTCGTTTTGCGGAATTTATCGTTTAGTGGAAAATTTATGAGATGGTTTAAGGTTGTTTTGTTTTGTGTTTGCTTCAGTATGTAAATAATAACTTTTGAAAACAAAAAAAACTGTTTTTACACATTCAAAT--TTATTTATTAYTTTATTTTRTAKAAWTTTTGAGCCTACTGGTAATATTTGCTTTTRAATTATGKACWTTTATTTGAATTTAATAAAATTCATATAAAAYACTRMTTACGCAAAGTTATATGTTTTGTATTTAAATGTACTTATTTGCCATTTTACTTTTTCATACAATATTGTCTCTTTRATTCTTCTTATGAA----------------------------------------
>AR0021-C
TTGTGCATCGCTTGAAAGAAGGTAGAAGAGGAGAAGAGATGGCAAAGAGGAATAGCACGAAGAGGACGGTAAGGGGAAGATGAGATTGCGTACAGGGTGGCTCGTTWAAAAAARGKTTW-----TTGTWATTTTGACAAATTTAATCTGAGYGAAAATTTGCATTYAAATTMATGTAAAAGGTTAAAAGAAAAAGRAAAATTATATTATTATGTTACTCAAATTGATTATTATTTAAAAAATAACTTATTGCAAATAATGAATGAAATTACATTTAGTTTTTCTCGCCTGTTGCATGCGTGATGCATGGTGCATCTTTTTACCCCTTTCGTCTTTTCCCCTMTCKCY--------CTCTCTCTCAYGCTAAACGTTTGTTATATACGACTGCAACACATAACAAGCGCTCGAATAGTTTTATGTGCGTTATCTCCTGTACACGTTCTTCCGTTTTGCTCTCCTTCTATCTCTCTTTCGCTCTCTTTCCCCA----TCTCTCTCGCTCTTTAAAGCACCCCGTGAGCATGCACTTCTCTGGTTGCTCCGTTATTGTTGCGACCTTTTGTGCGTAGGATTTTGTGTATGAGTGTTGTTGTTTT-TTTTTTTTACACGTTTGTTCATTTTCTTCCTGTCCCTCATCCGGTTGCAGCGCGCCAGCATTCAGCACGGGTGCCWGRGATCCCATCGTTTGACGTTTGCGTTCGCGATCGTCGGGCGCGATCGTCGTCCGTTCGYSCGAGGCGTACACTTGCGTTCSTCCCGGTAGTGGTAGCARTGTGGCAATTTATAAAATGAGATAAAACGTGTTCTCTGTCGCATCGGTCCAGCGTTTGCCGTCTCGTCGCCGTTTTGCGGAACCGTCATTTGTTSSTGGTAGTTATGTGTTAGTTCTTCGTTTTGCGGAATTTATCGTTTAGTKGAAAATTTATGAGATGGTTTRAGGTTGTTTTGTTTTGTGTTTGCTTSAGTATGTAAATAATAACWTTTGAAAACAAAAAAAACTGTTTTTACACATTCAAAT--TTATTTATTAYTTYATTTTRTAKAAWTTTTGAGCCTACTGGTAATATTTGCTTTTRAATTATGKACMTTTATTTGAATTTAATAAAATTCATATAAAATACTRMTTACGCAAAGTTATATGTTTTGTATTTAAATGTACTTATTTGCCATTTTACTTTTTCATACAATATTGTCTCTTTRATTCTTCTTATGAA----------------------------------------
>AR0075-C
TTGTGCATCGCTTGAAAGAAGGTAGAAGAGGAGAAGAGATGGCAAAGAGGAATAGCACGAAGAGGACGGTAAGGGGAAGATGAGATTGCGTACAGGGTGGCTCGTTWAAAAAAAGGTTT-----TTGTAATTTTGACAAATTTAATCTGAGYGAAAATTTGCATTYAAATTMATGTAAAAGGTTAAAAGAAAAAGRAAAATTATATTATTATGTTACTCAAATTGATTATTATTTAAAAAATAACTTATTGCAAATAATGAATGAAATTACATTTAGTTTTTCTCGCCTGTTGCATGCGTGATGCATGGTGCATCTTTTTACCCCTTTCGTCTTTTCCCCTMTCKCY--------CTCTCTCTCAYGCTAAACGTTTGTTATATACGACTGCAACACATAACAAGCGCTCGAATAGTTTTATGTGCGTTATCTCCTGTACACGTTCTTCCGTTTTGCTCTCCTTCTATCTCTCTTTCGCTCTCTTTCCCCA----TCTCTCTCGCTCTTTAAAGCACCCCGTGAGCATGCACTTCTCTGGTTGCTCCGTTATTGTTGCGACCTTTTGTGCGTAGGATTTTGTGTATGAGTGTTGTTGTTTT-TTTTTTTTACACGTTTGTTCATTTTCTTCCTGTCCCTCATCCGGTTGCAGCGCGCCAGCATTCAGCACGGGTGCCWGRGATCCCATCGTTTGACGTTTGCGTTCGCGATCGTCGGGCGCGATCGTCGTCCGTTCGCGCGAGGCGTACACTTGCGTTCSTCCCGGTAGTGGTAGCARTGTGGCAATTTATAAAATGAGATAAAACGTGTTCTCTGTCGCATCGGTCCAGCGTTTGCCGTCTCGTCGCCGTTTTGCGGAACCGTCATTTGTTSSTGGTAGTTATGTGTTAGTTCTTCGTTTTGCGGAATTTATCGTTTAGTKGAAAATTTATGAGATGGTTTRAGGTTGTTTTGTTTTGTGTTTGCTTSAGTATGTAAATAATAACWTTTGAAAACAAAAAAAACTGTTTTTACACATTCAAAT--TTATTTATTAYTTYATTTTRTAKAAWTTTTGAGCCTACTGGTAATATTTGCTTTTRAATTATGKACMTTTATTTGAATTTAATAAAATTCATATAAAATACTRMTTACGCAAAGTTATATGTTTTGTATTTAAATGTACTTATTTGCCATTTTACTTTTTCATACAATATTGTCTCTTTRATTCTTCTTATGAA----------------------------------------
>AR0057-C
TTGTGCATCGCTTGAAAGAAGGTAGAAGAGGAGAAGAGATGGCAAAGAGGAATAGCACGAAGAGGAYGGTAAGGGGAAGATGAGATTGCGTACAGGGTGGCTCGTTTAAAAAAAGGTTT-----TTGTAATTTTGACAAATTTAATCTGAGYGAAAATTTGCATTCAAATTMATGTAAAAGGTTAAAARAAAAAGRAAAATTATATTWTYATRTTACTMAAATTGATTWTTATKTAAAAAATAACTTATTGCAAATAATGAATGAAATTACATTTAGTTTTTCTCGCCTGTTGCATGCGTGRTGCATGGTGCATCTTTTTACCCCTTTCGTCTTTTCCCCTMKCGCC--------CTCTCTCTCAYGCTAAACGTTTGTTATATACGACTGCAACACATAACAAGCGCTCGAATAGTTTTATGTGCGTTATCTCCTGTACACGTTCTTCCGTTTTGCTCTCCTTCTATCTCTCTTTCGCTCTCTTTCCCCA----TCTCTCTCGCTCTTTAAAGCACCCCGTGAGCATGCACTTCTCTGGTTGCTCCGTTATTGTTGCGACCTTTTGTGCGTAGGATTTTGTGTATGASTGTTGTTGTTTT-TTTTTTTTACACGTTTGTTCATTTTCTTCCTGTCCCTCATCCGGTTGCAGCGCGSCAGCATYCAGCACGGGTGYCTGAGATCCCATCGTTTGACGTTTGCGTTCGCGATCGTCGGGCGCGATCGTCGTCCGTTCGCGCAAGGCGTACACTTGCGTTCCTCCCGGTAGTGGTAGCAGTGTGGCAATTTATAAAATGAGATAAAACGTGTTCTCTGTCGCATCGGTCCAGCGTTTGCCGTCTCGTCGCCGTTTTGCGGAACCGTCATTTGTTSSTGGTAGTTATGTGTTAGTTCTTCGTTTTGCGGAATTTATCGTTTAGTKGAAAATTTATGAGATGGTTTRAGGTTGTTTTGTTTTGTGTTTGCTTSAGTATGTAAATAATAACWTTTGRAAACAAARAAAACTGTKTTTACACATTYMAAT--TTATTTATTAYTTTATTTTATAKAWTTTTTGAGYCTWCTGGYAATATTTGCTTTTRAATTATGYACATTTATTTRAATTTAATAAAATTCATATAAAATACTACTTACGCAAAGTTATATGTTTTGTATTTAAATGTACTTATTTGCCATTTTACTTTTTCATACAATATTGTCTCTTTGATTCTTCTTATGAA----------------------------------------
>AR0001-C
TTGTRCATCGCTTGAAAGAAGGTAGAAGAGGAGAAGAGATGGYAAAGAGGAATAGCACGAAGAGGAYGGTAAGGGGAAGATGAGATTGCGTACAGGGTGGCTCGTTTAAWAAAAGGTTT-----TTGTAATTTTGACAWAGTTAATCTGAGTGAAAATTTGCATTMAAATTAATGTAAAAGGTTAAAAGAAAAAGRAAAATTATATTWTYATRTTACTMAAATTGATTWTTATKTAAAAAATAACTTATTGCAAATAATGAATGAAATTACATTTAGTTTTTCTCGCCTGTTGCATGCGTGRTGCATGGTGCATCTTTTTACCCCTTTCGTCTTTTCCCCTMKCGCC--------CTCTCTCTCAYGCTAAACGTTTGTTATATACGACTGCAACACATAACAAGCGCTCGAATAGTTTTATGTGCGTTATCTCCTGTACACGTTCTTCCGTTTTGCTCTCCTTCTATCTCTCTTTCGCTCTCTTTCCCCA----TCTCTCTCGCTCTTTAAAGCACCCCGTGAGCATGCACTTCTCTGGTTGCTCCGTTATTGTTGCGACCTTTTGTGCGTAGGATTTTGTGTATGASTGTTGTTGTTTT-TTTTTTTTACACGTTTGTTCATTTTCTTCCTGTCCCTCATCCGGTTGCAGCGCGSCAGCATYCAGCACGGGTGYCTGAGATCCCATCGTTTGACGTTTGCGTTCGCGATCGTCGGGCGCGATCGTCGTCCGTTCGCGCAAGGCGTACACTTGCGTTCCTCCCGGTAGTGGTAGCAGTGTGGCAATTTATAAAATGAGATAAAACGTGTTCTCTGTCGCATCGGTCCAGCGTTTGCCGTCTCGTCGCCGTTTTGCGGAACCGTCATTTGTTSSTGGTAGTTATGTGTTAGTTCTTCGTTTTGCGGAATTTATCGTTTAGTKGAAAATTTATGAGATGGTTTRAGGTTGTTTTGTTTTGTGTTTGCTTSAGTATGTAAATAATAACWTTTGRAAACAARRAAAACTGTKTTTACACATTYMAAT--TTATTTATTACTTTATTTTRTAGAWWTTTTGAGYCTWCTGGYAATATTTGCTTTTGAATTATGSACWTTTATTTGAATTTAATAAAATTCATATAAAAYACTRMTTACGCAAAGTTAWATGTTTTGTATTTAAATGTACTTATTKGCCATTTTACTTTTTCATACAATATTGTCTCTTTAATTCTTCTTATGAA----------------------------------------
>AR0008-C
TTGTRCATCGCTTGAAAGAAGGTAGAAGAGGAGAAGAGATGGYAAAGAGGAATAGCACGAAGAGGAYGGTAAGGGGAAGATGAGATTGCGTACAGGGTGGCTCGTTTAAWAAAAGGTTT-----TTGTAATTTTGACAWAGTTAATCTGAGTGAAAATTTGCATTMAAATTAATGTAAAAGGTTAAAAGAAAAAGRAAAATTATATTWTYATRTTACTMAAATTGATTWTTATKTAAAAAATAACTTATTGCAAATAATGAATGAAATTACATTTAGTTTTTCTCGCCTGTTGCATGCGTGRTGCATGGTGCATCTTTTTACCCCTTTCGTCTTTTCCCCTMKCKCY--------CTCTCTCTCAYGCTAAACGTTTGTTATATACGACTGCAACACATAACAAGCGCTCGAATAGTTTTATGTGCGTTATCTCCTGTACACGTTCTTCCGTTTTGCTCTCCTTCTATCTCTCTTTCGCTCTCTTTCCCCA----TCTCTCTCGCTCTTTAAAGCACCCCGTGAGCATGCACTTCTCTGGTTGCTCCGTTATTGTTGCGACCTTTTGTGCGTAGGATTTTGTGTATGASTGTTGTTGTTTT-TTTTTTTTACACGTTTGTTCATTTTCTTCCTGTCCCTCATCCGGTTGCAGCGCGSCAGCATYCAGCACGGGTGYCTGAGATCCCATCGTTTGACGTTTGCGTTCGCGATCGTCGGGCGCGATCGTCGTCCGTTCGCGCAAGGCGTACACTTGCGTTCSTCCCGGTAGTGGTAGCAGTGTGGCAATTTATAAAATGAGATAAAACGTGTTCTCTGTCGCATCGGTCCAGCGTTTGCCGTCTCGTCGCCGTTTTGCGGAACCGTCATTTGTTSSTGGTAGTTATGTGTTAGTTCTTCGTTTTGCGGAATTTATCGTTTAGTKGAAAATTTATGAGATGGTTTRAGGTTGTTTTGTTTTGTGTTTGCTTSAGTATGTAAATAATAACWTTTGRAAACAAARAAAACTGTKTTTACACATTYMAAT--TTATTTATTACTTTATTTTRTAGAWWTTTTGAGYCTWCTGGYAATATTTGCTTTTGAATTATGSACWTTTATTTRAATTTAATAAAATTCATATAAAAYACTRMTTACGCAAAGTTAWATGTTTTGTATTTAAATGTACTTATTKGCCATTTTWCTTTKTCATACAATATTGTCTCTTTRATTCTTCTTATGAA----------------------------------------
>AR0093-C
TTGTRCATCGCTTGAAAGAAGGTAGAAGAGGAGAAGAGATGGYAAAGAGGAATAGCACGAAGAGGAYGGTAAGGGGAAGATGAGATTGCGTACAGGGTGGCTCGTTTAAWAAAAGGTTT-----TTGTAATTTTGACAWAGTTAATCTGAGTGAAAATTTGCATTMAAATTAATGTAAAAGGTTAAAAGAAAAAGRAAAATTATATTWTYATRTTACTMAAATTGATTWTTATKTAAAAAATAACTTATTGCAAATAATGAATGAAATTACATTTAGTTTTTCTCGCCTGTTGCATGCGTGRTGCATGGTGCATCTTTTTACCCCTTTCGTCTTTTCCCCTMKCKCY--------CTCTCTCTCAYGCTAAACGTTTGTTATATACGACTGCAACACATAACAAGCGCTCGAATAGTTTTATGTGCGTTATCTCCTGTACACGTTCTTCCGTTTTGCTCTCCTTCTATCTCTCTTTCGCTCTCTTTCCCCA----TCTCTCTCGCTCTTTAAAGCACCCCGTGAGCATGCACTTCTCTGGTTGCTCCGTTATTGTTGCGACCTTTTGTGCGTAGGATTTTGTGTATGASTGTTGTTGTTTT-TTTTTTTTACACGTTTGTTCATTTTCTTCCTGTCCCTCATCCGGTTGCAGCGCGSCAGCATYCAGCACGGGTGYCTGAGATCCCATCGTTTGACGTTTGCGTTCGCGATCGTCGGGCGCGATCGTCGTCCGTTCGYSCAAGGCGTACACTTGCGTTCSTCCCGGTAGTGGTAGCAGTGTGGCAATTTATAAAATGAGATAAAACGTGTTCTCTGTCGCATCGGTCCAGCGTTTGCCGTCTCGTCGCCGTTTTGCGGAACCGTCATTTGTTSSTGGTAGTTATGTGTTAGTTCTTCGTTTTGCGGAATTTATCGTTTAGTKGAAAATTTATGAGATGGTTTRAGGTTGTTTTGTTTTGTGTTTGCTTSAGTATGTAAATAATAACWTTTGRAAACAAARAAAACTGTKTTTACACATTYMAAT--TTATTTATTACTTTATTTTRTAGAWWTTTTGAGYCTACTGGYAATATTTGCTTTTGAATTATGSACWTTTATTTRAATTTAATAAAATTCATATAAAAYACTRMTTACGCAAAGTTAWATGTTTTGTATTTAAATGTACTTATTTGCCATTTTACTTTTTCATACAATATTGTCTCTTTRATTCTTCTTATGAA----------------------------------------
>AR0040-C
TTGTRMATCGCTTGAAAGAAGGTAGAAGAGGWGAAGAGATGGCAAAGAGGAATAGCACGAAGAGGAYGGTAAGGGGAAGATGAGATTGCGTACAGGGTGGCTCGTTTAAWAAAAGGTTT-----TTGTAATTTTGACAWAGTTAATCTGAGTGAAAATTTGCATTMAAATTAATGTAAAAGGTTAAAAGAAAAAGRAAAATTATATTWTYATRTTACTMAAATTGATTWTTATKTAAAAAATAACTTATTGCAAATAATGAATGAAATTACATTTAGTTTTTCTCGCCTGTTGCATGCGTGRTGCATGGTGCATCTTTTTACCCCTTTCGTCTTTTCCCCTCKCGCC--------CTCTCTCTCACGCTAAACGTTTGTTATATACGACTGCAAYACATAACAAGCGCTCGAATAGTTTTATGTGCGTTATCTCCTGTACACGTTCTTCCGTTTTGCTCTCCTTCTATCTCTCTTTCGCTCTCTTTCCCCA----TCTCTCTCGCTCTTTAAAGCACCCCGTGAGCATGCACTTCTCTGGTTGCTCCGTTATTGTTGCGACCTTTTGTGCGTAGGATTTTGTGTATGASTGTTGTTGTTTT-TTTTTTTTACACGTTTGTTCATTTTCTTCCTGTCCCTCATCCGGTTGCAGCGCGGCAGCATYCAGCACGGGTGTCTGAGATCCCATCGTTTGACGTTTGCGTTCGCGATCGTCGGGCGCGATCGTCGTCCGTTCGCGCRAGGCGTACACTTGCGTTCCTCCCGGTAGTGGTAGCAGTGTGGCAATTTATAAAATGAGATAAAACGTGTTCTCTGTCGCATCGGTCCAGCGTTTGCCGTCTCGTCGCCGTTTTGCGGAACCRTCATTTGTTSCTGGTAGTTATGTGTTAGTTCTTCGTTTTGCGGAATTTATCGTTTAGTKGAAAATTTATGAGATGGTTTGAGGTTGTTTTGTTTTGTGYTTGCTTGAGTATGTAAATAATAACATTTGRAAACAARRAAAACTGTKTTTACAYATTYMAAT--TTATTTATTACTTTATTTTATAGAWTTTTTGAGYCTWCTGGYAATATTTGCTTTTGAATTATGSACATTTATWTAAATTYAATAAAATTCATATAAAATACTACTTACGCAAAGTTAWATGTTTTGTATTTAAATGTACTTATTKRCCATTTTWCTTTTTCATACAATATTGTCTCTTTGATTCTTCTTATGAA----------------------------------------
>AR0083-C
TTGTRCATCGCTTGAAAGAAGGTAGAAGAGGAGAAGAGATGGCAAAGAGGAATAGCACGAAGAGGATGGTAAGGGGAAGATGAGATTGCGTACAGGGTGGCTCGTTTAAWAAAAGGTTT-----TTGTAATTTTGACAWAGTTAATCTGAGTGAAAATTTGCATTMAAATTAATGTAAAAGGTTAAAAGAAAAAGRAAAATTATATTWTYATRTTACTMAAATTGATTWTTATKTAAAAAATAACTTATTGCAAATAATGAATGAAATTRCATTTAGTTTTTCTCGCCTGTTGCATGCGTGRTGCATGGTGCATCTTTTTACCCCTTTCGTCTTTTCCCCTMKCKCY--------CTCTCTCTCAYGCTAAACGTTTGTTATATACGACTGCAACACATAACAAGCGCTCGAATAGTTTTATGTGCGTTATCTCCTGTACACGTTCTTCCGTTTTGCTCTCMTTCTATCTCTCTTTCGCTCTCTTTCCCCA----TCTCTCTCGCTCTTTAAAGCACCYCGTGAGCWTGCACTTCTCTGGTTGCTCCGTTATTGTTGCGACCTTTTGTGCGTAGGATTTTGTGTATGASTGTTGTTGTTTT-TTTTTTTTACACGTTTGTTCATTTTCTTCCTGTCCCTCATCCGGTTGCAGCGCGSCAGCATYCAGCACGGGTGYCWGRGATCCCATCGTTTGACGTTTGCGTTCGCGATCGTCGGGCGCGATCGTCGTCCGTTCGCGCRAGGCGTACACTTGCGTTCCTCCCGGTAGTGGTAGCARTGTGGCAATTTATAAAATGAGATAAAACGTGTTCTCTGTCGCATCGGTCCAGCGTTTGCCGTCTCGTCGCCGTTTTGCGGAACCRTCATTTGTTSCTGGTAGTTATGTGTTAGTTCTTCGTTTTGCGGAATTTATCGTTTAGTKGAAAATTTATGAGATGGTTTGAGGTTGTTTTGTTTTGTGYTTGCTTGAGTATGTAAATAATAACATTTGRAAACAAARAAAACTGTKTTTACAYATTYMAAT--TTATTTATTACTTTATTTTATAGAWTTTTTGAGYCTACTGGYAATATTTGCTTTTGAATTATGSACATTTATWTAAATTYAATAAAATTCATATAAAATACTACTTACGCAAAGTTAWATGTTTTGTATTTAAATGTACTTATTKRCCATTTTWCTTTTTCATACAATATTGTCTCTTTGATTCTTCTTATGAA----------------------------------------
>AR0016-C
TTGTRCATCGCTTGAAAGAAGGTAGAAGAGGAGAAGAGATGGYAAAGAGGAATAGCACGAAGAGGAYGGTAAGGGGAAGATGAGATTGCGTACAGGGTGGCTCGTTTAAWAAAAGGTTT-----TTGTAATTTTGACAWAGTTAATCTGAGTGAAAATTTGCATTMAAATTAATGTAAAAGGTTAAAAGAAAAAGRAAAATTATATTWTYATRTTACTMAAATTGATTWTTATKTAAAAAATAACTTATTGCAAATAATGAATGAAATTRCATTTAGTTTTTCTCGCCTGTTGCATGCGTGRTGCATGGTGCATCTTTTTACCCCTTTCGTCTTTTCCCCTMKCKCY--------CTCTCTCTCAYGCTAAACGTTTGTTATATACGACTGCAACACATAACAAGCGCTCGAATAGTTTTATGTGCGTTATCTCCTGTACACGTTCTTCCGTTTTGCTCTCMTTCTATCTCTCTTTCGCTCTCTTTCCCCA----TCTCTCTCGCTCTTTAAAGCACCYCGTGAGCATGCACTTCTCTGGTTGCTCCGTTATTGTTGCGACCTTTTGTGCGTAGGATTTTGTGTATGASTGTTGTTGTTTT-TTTTTTTTACACGTTTGTTCATTTTCTTCCTGTCCCTCATCCGGTTGCAGCGCGSCAGCATYCAGCACGGGTGYCWGRGATCCCATCGTTTGACGTTTGCGTTCGCGATCGTCGGGCGCGATCGTCGTCCGTTCGCGCRAGGCGTACACTTGCGTTCCTCCCGGTAGTGGTAGCAGTGTGGCAATTTATAAAATGAGATAAAACGTGTTCTCTGTCGCATCGGTCCAGCGTTTGCCGTCTCGTCGCCGTTTTGCGGAACCGTCATTTGTTSSTGGTAGTTATGTGTTAGTTCTTCGTTTTGCGGAATTTATCGTTTAGTKGAAAATTTATGAGATGGTTTGAGGTTGTTTTGTTTTGTGTTTGCTTGAGTATGTAAATAATAACATTTGRAAACAAARAAAACTGTKTTTACAYATTYMAAT--TTATTTATTACTTTATTTTATAGAWTTTTTGAGYCTACTGGYAATATTTGCTTTTGAATTATGSACATTTATWTAAATTYAATAAAATTCATATAAAATACTACTTACGCAAAGTTATATGTTTTGTATTTAAATGTACTTATTKRCCATTTTWCTTTKTYATACAATATTGTCTCTTTGATTCTTCTTATGAA----------------------------------------
>AR0050-C
TTGTRCATCGCTTGAAAGAAGGTAGAAGAGGAGAAGAGATGGYAAAGAGGAATAGCACGAAGAGGAYGGTAAGGGGAAGATGAGATTGCGTACAGGGTGGCTCGTTTAAWAAAAGGTTT-----TTGTAATTTTGACAWAGTTAATCTGAGTGAAAATTTGCATTMAAATTAATGTAAAAGGTTAAAAGAAAAAGRAAAATTATATTWTYATRTTACTMAAATTGATTWTTATKTAAAAAATAACTTATTGCAAATAATGAATGAAATTRCATTTAGTTTTTCTCGCCTGTTGCATGCGTGRTGCATGGTGCATCTTTTTACCCCTTTCGTCTTTTCCCCTMKCGCC--------CTCTCTCTCAYGCTAAACGTTTGTTATATACGACTGCAACACATAACAAGCGCTCGAATAGTTTTATGTGCGTTATCTCCTGTACACGTTCTTCCGTTTTGCTCTCMTTCTATCTCTCTTTCGCTCTCTTTCCCCA----TCTCTCTCGCTCTTTAAAGCACCYCGTGAGCATGCACTTCTCTGGTTGCTCCGTTATTGTTGCGACCTTTTGTGCGTAGGATTTTGTGTATGASTGTTGTTGTTTT-TTTTTTTTACACGTTTGTTCATTTTCTTCCTGTCCCTCATCCGGTTGCAGCGCGSCAGCATYCAGCACGGGTGYCWGRGATCCCATCGTTTGACGTTTGCGTTCGCGATCGTCGGGCGCGATCGTCGTCCGTTCGCGCRAGGCGTACACTTGCGTTCCTCCCGGTAGTGGTAGCAGTGTGGCAATTTATAAAATGAGATAAAACGTGTTCTCTGTCGCATCGGTCCAGCGTTTGCCGTCTCGTCGCCGTTTTGCGGAACCGTCATTTGTTSSTGGTAGTTATGTGTTAGTTCTTCGTTTTGCGGAATTTATCGTTTAGTKGAAAATTTATGAGATGGTTTGAGGTTGTTTTGTTTTGTGTTTGCTTGAGTATGTAAATAATAACATTTGRAAACAAARAAAACTGTKTTTACAYATTYMAAT--TTATTTATTACTTTATTTTATAGAWTTTTTGAGYCTACTGGYAATATTTGCTTTTGAATTATGSACATTTATWTAAATTYAATAAAATTCATATAAAATACTACTTACGCAAAGTTATATGTTTTGTATTTAAATGTACTTATTTACCATTTTACTTTTTCATACAATATTGTCTCTTTGATTCTTCTTATGAA----------------------------------------
>AR0053-C
TTGTGCATCGCTTGAAAGAAGGTAGAAGAGGAGAAGAGATGGCAAAGAGGAATAGCACGAAGAGGACGGTAAGGGGAAGATGAGATTGCGTACAGGGTGGCTCGTTTAAAAAAAGGTTT-----TTGTAATTTTGACAWAKTTAATCTGAGYGAAAATTTGCATTMAAATTMATGTAAAAGGTTAAAAGAAAAAGAAAAATTATATTATTATGTTACTCAAATTGATTATTATTTAAAAAATAACTTATTGCAAATAATGAATGAAATTRCATTTAGTTTTTCTCGCCTGTTGCATGCGTGATGCATGGTGCATCTTTTTACCCCTTTCGTCTTTTCCCCTATCGCC--------CTCTCTCTCATGCTAAACGTTTGTTATATACGACTGCAACACATAACAAGCGCTCGAATAGTTTTATGTGCGTTATCTCCTGTACACGTTCTTCCGTTTTGCTCTCMTTCTATCTCTCTTWYGCTCTCTTTCCCCA----TCTCTCTCGCTCTTTAAAGCACCCCGTGAGCATGCACTTCTCTGGTTGCTCCGTTATTGTTGCGACCTTTTGTGCGTAGGATTTTGTGTATGAGTGTTGTTGTTTT-TTTTTTTTACACGTTTGTTCATTTTCTTCCTGTCCCTCATCCGGTTGCAGCGCGCCAGCATTCAGCACGGGTGCCWGRGATCCCATCGTTTGACGTTTGCGTTCGCGATCGTCGGGCGCGATCGTCGTCCGTTCGYSCGAGGCGTACACTTGCGTTCSTCCCGGTAGTGGTAGCAGTGTGGCAATTTATAAAATGAGATAAAACGTGTTCTCTGTCGCATCGGTCCAGCGTTTGCCGTCTCGTCGCCGTTTTGCGGAACCGTCATTTGTTSSTGGTAGTTATGTGTTAGTTCTTCGTTTTGCGGAATTTATCGTTTAGTKGAAAATTTATGAGATGGTTTRAGGTTGTTTTGTTTTGTGTTTGCTTSAGTATGTAAATAATAACWTTTGRAAACAAARAAAACTGTKTTTACACATTYMAAT--TTATTTATTAYTTTATTTTATAKAWTTTTTGAGYCTACTGGTAATATTTGCTTTTAAATTATGYACATTTATTTRAATTTAATAAAATTCATATAAAATACTACTTACGSAAAGTTAWATGTTTTGTATTTAAATGTACTTATTKGCCATTTTWCTTTKTYATACAATATTGTCTCTTTGATTCTTCTTATGAA----------------------------------------
>AR0071-C
TTGTGCATCGCTTGAAAGAAGGTAGAAGAGGAGAAGAGATGGCAAAGAGGAATAGCACGAAGAGGACGGTAAGGGGAAGATGAGATTGCGTACAGGGTGGCTCGTTTAAAAAAAGGTTT-----TTGTAATTTTGACAWAKTTAATCTGAGYGAAAATTTGCATTMAAATTMATGTAAAAGGTTAAAAGAAAAAGAAAAATTATATTATTATGTTACTCAAATTGATTATTATTTAAAAAATAACTTATTGCAAATAATGAATGAAATTRCATTTAGTTTTTCTCGCCTGTTGCATGCGTGATGCATGGTGCATCTTTTTACCCCTTTCGTCTTTTCCCCTATCGCC--------CTCTCTCTCATGCTAAACGTTTGTTATATACGACTGCAACACATAACAAGCGCTCGAATAGTTTTATGTGCGTTATCTCCTGTACACGTTCTTCCGTTTTGCTCTCMTTCTATCTCTCTTWYGCTCTCTTTCCCCA----TCTCTCTCGCTCTTTAAAGCACCCCGTGAGCATGCACTTCTCTGGTTGCTCCGTTATTGTTGCGACCTTTTGTGCGTAGGATTTTGTGTATGAGTGTTGTTGTTTT-TTTTTTTTACACGTTTGTTCATTTTCTTCCTGTCCCTCATCCGGTTGCAGCGCGCCAGCATTCAGCACGGGTGCCWGRGATCCCATCGTTTGACGTTTGCGTTCGCGATCGTCGGGCGCGATCGTCGTCCGTTCGYSCGAGGCGTACACTTGCGTTCSTCCCGGTAGTGGTAGCAGTGTGGCAATTTATAAAATGAGATAAAACGTGTTCTCTGTCGCATCGGTCCAGCGTTTGCCGTCTCGTCGCCGTTTTGCGGAACCGTCATTTGTTSSTGGTAGTTATGTGTTAGTTCTTCGTTTTGCGGAATTTATCGTTTAGTKGAAAATTTATGAGATGGTTTRAGGTTGTTTTGTTTTGTGTTTGCTTSAGTATGTAAATAATAACWTTTGRAAACAAARAAAACTGTKTTTACACATTYMAAT--TTATTTATTAYTTTATTTTATAKAWTTTTTGAGYCTACTGGYAATATTTGCTTTTRAATTATGYACATTTATTTRAATTTAATAAAATTCATATAAAATACTACTTACGSAAAGTTAWATGTTTTGTATTTAAATGTACTTATTKGCCATTTTWCTTTTTCATACAATATTGTCTCTTTGATTCTTCTTATGAA----------------------------------------
>AR0063-C
TTGTGCATCGCTTGAAAGAAGGTAGAAGAGGAGAAGAGATGGCAAAGAGGAATAGCACGAAGAGGAYGGTAAGGGGAAGATGAGATTGCGTACAGGGTGGCTCGTTTAAAAAAAGGTTT-----TTGTAATTTTGACAWAKTTAATCTGAGYGAAAATTTGCATTMAAATTMATGTAAAAGGTTAAAAGAAAAAGAAAAATTATATTATTATGTTACTCAAATTGATTATTATTTAAAAAATAACTTATTGCAAATAATGAATGAAATTRCATTTAGTTTTTCTCGCCTGTTGCATGCGTGATGCATGGTGCATCTTTTTACCCCTTTCGTCTTTTCCCCTATCGCC--------CTCTCTCTCATGCTAAACGTTTGTTATATACGACTGCAACACATAACAWKCGCTCGAATAGTTTTATGTGCGTTATCTCCTGTACACGTTCTTCCGWTTTGCTCTCMTTCTATCTCTCTTTCGCTCTCTTTCCCCA----TCTCTCTCGCTCTTTAAAGCACCYCGTGWGCATGCACTTCTCTGGTTGCTCCGTTATTGTTGCGACCTTTTGTGCGTAGGATTTTGTGTATGAGTGTTGTTGTTTT-TTTTYTTTACACGTTTGTTCATTTTCTTCCTGTCCCTCATCCGGTTGCAGCGCGSCAGCATYCAGCACGGGTGYCTGAGATCCCATCGTTTGACGTTTGCGTTCGCGATCGTCGGGCGCGATCGTCGTCCGTTCGCGCRAGGCGTACACTTGCGTTCCTCCCGGTAGTGGTAGCAGTGTGGCAATTTATAAAATGAGATAAAACGTGTTCTCTGTCGCATCGGTCCAGCGTTTGCCGTCTCGTCGCCGTTTTGCGGAACCGTCATTTGTTSSTGGTAGTTATGTGTTAGTTCTTCGTTTTGCGGAATTTATCGTTTAGTKGAAAATTTATGAGATGGTTTGAGGTTGTTTTGTTTTGTGTTTGCTTGAGTATGTAAATAATAACATTTGGAAACAAAGAAAACTGTGTTTACACATTYMAAT--TTATTTATTAYTTTATTTTATAKAWTTTTTGAGYCTACTGGYAATATTTGCTTTTGAATTATGSACMTTTATTTRAATTTAATAAAAYTCATATAAAATACTACTTACGCAAAGTTWWATGTTTTGTATTTAAATGTACTTATTTGCCATTTTACTTTTTCATACAATATTGTCTCTTTGATTCTTCTTATGAA----------------------------------------
>AR0015-C
TTGTGCATCGCTTGAAAGAAGGTAGAAGAGGAGAAGAGATGGYAAAGAGGAATAGCACGAAGAGGACGGTAAGGGGAAGATGAGATTGCGTACAGGGTGGCTCGTTTAAAAAAAGGTTT-----TTGTAATTTTGACATAGTTAATCTGAGTGAAAATTTGCATTAAAATTAATGTAAAAGGTTAAAAGAAAAAGAAAAATTATATTATTATGTTACTCAAATTGATTATTATTTAAAAAATAACTTATTGCAAATAATGAATGAAATTGCATTTAGTTTTTCTCGCCTGTTGCATGCGTGATGCATGGTGCATCTTTTTACCCCTTTCGTCTTTTCCCCTATCGCC--------CTCTCTCTCATGCTAAACGTTTGTTATATACGACTGCAACACATAACAAGCGCTCGAATAGTTTTATGTGCGTTATCTCCTGTACACGTTCTTCCGTTTTGCTCTCATTCTATCTCTCTTWYGCTCTCTTTCCCCA----TCTCTCTCGCTCTTTAAAGCACCYCGTGAGCATGCACTTCTCTGGTTGCTCCGTTATTGTTGCGACCTTTTGTGCGTAGGATTTTGTGTATGAGTGTTGTTGTTTT-TTTTTTTTACACGTTTGTTCATTTTCTTCCTGTCCCTCATCCGGTTGCAGCGCGCCAGCATTCAGCACGGGTGCCAGGGATCCCATCGTTTGACGTTTGCGTTCGCGATCGTCGGGCGCGATCGTCGTCCGTTCGCGCGAGGCGTACACTTGCGTTCCTCCCGGTAGTGGTAGCAGTGTGGCAATTTATAAAATGAGATAAAACGTGTTCTCTGTCGCATCGGTCCAGCGTTTGCCGTCTCGTCGCCGTTTTGCGGAACCGTCATTTGTTSSTGGTAGTTATGTGTTAGTTCTTCGTTTTGCGGAATTTATCGTTTAGTKGAAAATTTATGAGATGGTTTGAGGTTGTTTTGTTTTGTGTTTGCTTGAGTATGTAAATAATAACATTTGRAAACAAARAAAACTGTKTTTACAYATTYMAAT--TTATTTATTACTTTATTTTATAGAWTTTTTGAGYCTACTGGYAATATTTGCTTTTGAATTATGSACATTTATWTAAATTYAATAAAATTCATATAAAATACTACTTACGSAAAGTTAWATGTTTTGTATTTAAATGTACTTATTKRCCATTTTWCTTTKTYATACAATATTGTCTCTTTGATTCTTCTTATGAA----------------------------------------
>AR0044-C
TTGTGCATCGCTTGAAAGAAGGTAGAAGAGGAGAAGAGATGGYAAAGAGGAATAGCACGAAGAGGACGGTAAGGGGAAGATGAGATTGCGTACAGGGTGGCTCGTTTAAAAAAAGGTTT-----TTGTAATTTTGACAWAKTTAATCTGAGYGAAAATTTGCATTMAAATTMATGTAAAAGGTTAAAAGAAAAAGAAAAATTATATTATTATGTTACTCAAATTGATTATTATTTAAAAAATAACTTATTGCAAATAATGAATGAAATTRCATTTAGTTTTTCTCGCCTGTTGCATGCGTGATGCATGGTGCATCTTTTTACCCCTTTCGTCTTTTCCCCTATCGCC--------CTCTCTCTCATGCTAAACGTTTGTTATATACGACTGCAACACATAACAAGCGCTCGAATAGTTTTATGTGCGTTATCTCCTGTACACGTTCTTCCGTTTTGCTCTCMTTCTATCTCTCTTTCGCTCTCTTTCCCCA----TCTCTCTCGCTCTTTAAAGCACCYCGTGAGCATGCACTTCTCTGGTTGCTCCGTTATTGTTGCGACCTTTTGTGCGTAGGATTTTGTGTATGAGTGTTGTTGTTTT-TTTTTTTTACACGTTTGTTCATTTTCTTCCTGTCCCTCATCCGGTTGCAGCGCGCCAGCATTCAGCACGGGTGCCWGRGATCCCATCGTTTGACGTTTGCGTTCGCGATCGTCGGGCGCGATCGTCGTCCGTTCGCGCRAGGCGTACACTTGCGTTCCTCCCGGTAGTGGTAGCAGTGTGGCAATTTATAAAATGAGATAAAACGTGTTCTCTGTCGCATCGGTCCAGCGTTTGCCGTCTCGTCGCCGTTTTGCGGAACCGTCATTTGTTSSTGGTAGTTATGTGTTAGTTCTTCGTTTTGCGGAATTTATCGTTTAGTKGAAAATTTATGAGATGGTTTGAGGTTGTTTTGTTTTGTGTTTGCTTGAGTATGTAAATAATAACATTTGRAAACAAARAAAACTGTKTTTACAYATTYMAAT--TTATTTATTACTTTATTTTATAGAWTTTTTGAGYCTACTGGYAATATTTGCTTTTGAATTATGSACATTTATWTAAATTYAATAAAATTCATATAAAATACTACTTACGCAAAGTTWWATGTTTTGTATTTAAATGTACTTATTTACCATTTTACTTTTTCATACAATATTGTCTCTTTGATTCTTCTTATGAA----------------------------------------
>AR0013-C
TTGTACATCGCTTGAAAGAAGGTAGAAGAGGAGAAGAGATGGCAAAGAGGAATAGCACGAAGAGGATGGTAAGGGGAAGATGAGATTGCGTACAGGGTGGCTCGTTTAATAAAAGGTTT-----TTGTAATTTTGACAAAGTTAATCTGAGTGAAAATTTGCATTCAAATTAATGTAAAAGGTTAAAAGAAAAAGGAAAATTATATTTTCATATTACTAAAATTGATTTTTATGTAAAAAATAACTTATTGCAAATAATGAATGAAATTACATTTAGTTTTTCTCGCCTGTTGCATGCGTGGTGCATGGTGCATCTTTTTACCCCTTTCGTCTTTTCCCCTCGCGCC--------CTCTCTCTCACGCTAAACGTTTGTTATATACGACTGCAACACATAACAAGCGCTCGAATAGTTTTATGTGCGTTATCTCCTGTACACGTTCTTCCGTTTTGCTCTCCTTCTATCTCTCTTTCGCTCTCTTTCCCCA----TCTCTCTCGCTCTTTAAAGCACCCCGTGAGCATGCACTTCTCTGGTTGCTCCGTTATTGTTGCGACCTTTTGTGCGTAGGATTTTGTGTATGACTGTTGTTGTTTT-TTTTTTTTACACGTTTGTTCATTTTCTTCCTGTCCCTCATCCGGTTGCAGCGCGGCAGCATCCAGCACGGGTGTCTGAGATCCCATCGTTTGACGTTTGCGTTCGCGATCGTCGGGCGCGATCGTCGTCCGTTCGCGCAAGGCGTACACTTGCGTTCCTCCCGGTAGTGGTAGCAGTGTGGCAATTTATAAAATGAGATAAAACGTGTTCTCTGTCGCATCGGTCCAGCGTTTGCCGTCTCGTCGCCGTTTTGCGGAACCGTCATTTGTTGCTGGTAGTTATGTGTTAGTTCTTCGTTTTGCGGAATTTATCGTTTAGTTGAAAATTTATGAGATGGTTTGAGGTTGTTTTGTTTTGTGTTTGCTTGAGTATGTAAATAATAACATTTGRAAACAARRAAAACTGTKTTTACACATTYMAAT--TTATTTATTACTTYATTTTRTAGAWWTTTTGAGYCTACTGGYAATATTTGCTTTTGAATTATGSACMTTTATTTRAATTTAATAAAATTCATATAAAATACTRMTTACGCAAAGTTWWATGTTTTGTATTTAAATGTACTTATTKGCCATTTTACTTTTTCATACAATATTGTCTCTTTGATTCTTCTCATGAA----------------------------------------
>AR0052-C
TTGTACATCGCTTGAAAGAAGGTAGAAGAGGAGAAGAGATGGCAAAGAGGAATAGCACGAAGAGGATGGTAAGGGGAAGATGAGATTGCGTACAGGGTGGCTCGTTTAATAAAAGGTTT-----TTGTAATTTTGACAAAGTTAATCTGAGTGAAAATTTGCATTCAAATTAATGTAAAAGGTTAAAAGAAAAAGGAAAATTATATTTTCATATTACTAAAATTGATTTTTATGTAAAAAATAACTTATTGCAAATAATGAATGAAATTACATTTAGTTTTTCTCGCCTGTTGCATGCGTGGTGCATGGTGCATCTTTTTACCCCTTTCGTCTTTTCCCCTCGCGCC--------CTCTCTCTCACGCTAAACGTTTGTTATATACGACTGCAACACATAACAAGCGCTCGAATAGTTTTATGTGCGTTATCTCCTGTACACGTTCTTCCGTTTTGCTCTCCTTCTATCTCTCTTTCGCTCTCTTTCCCCA----TCTCTCTCGCTCTTTAAAGCACCCCGTGAGCATGCACTTCTCTGGTTGCTCCGTTATTGTTGCGACCTTTTGTGCGTAGGATTTTGTGTATGACTGTTGTTGTTTT-TTTTTTTTACACGTTTGTTCATTTTCTTCCTGTCCCTCATCCGGTTGCAGCGCGGCAGCATCCAGCACGGGTGTCTGAGATCCCATCGTTTGACGTTTGCGTTCGCGATCGTCGGGCGCGATCGTCGTCCGTTCGCGCAAGGCGTACACTTGCGTTCCTCCCGGTAGTGGTAGCAGTGTGGCAATTTATAAAATGAGATAAAACGTGTTCTCTGTCGCATCGGTCCAGCGTTTGCCGTCTCGTCGCCGTTTTGCGGAACCGTCATTTGTTGCTGGTAGTTATGTGTTAGTTCTTCGTTTTGCGGAATTTATCGTTTAGTTGAAAATTTATGAGATGGTTTGAGGTTGTTTTGTTTTGTGTTTGCTTGAGTATGTAAATAATAACATTTGGAAACAARRAAAACTGTGTTTACACATTTCAAT--TTATTTATTACTTTATTTTATAGATTTTTTGAGTCTACTGGCAATATTTGCTTTTGAATTATGCACATTTATTTAAATTTAATAAAATTCATATAAAATACTACTTACGCAAAGTTAAATGTTTTGTATTTAAATGTACTTATTGGCCATTTTTCTTTGTTATACAATATTGTCTCTTTGATTCTTCTCATGAA----------------------------------------
>AR0034-C
TTGTRCATCGCTTGAAAGAAGGTAGAAGAGGAGAAGAGATGGCAAAGAGGAATAGCACGAAGAGGAYGGTAAGGGGAAGATGAGATTGCGTACAGGGTGGCTCGTTTAAWAAAAGGTTT-----TTGTAATTTTGACAWAGTTAATCTGAGTGAAAATTTGCATTMAAATTAATGTAAAAGGTTAAAAGAAAAAGRAAAATTATATTWTYATRTTACTMAAATTGATTWTTATKTAAAAAATAACTTATTGCAAATAATGAATGAAATTACATTTAGTTTTTCTCGCCTGTTGCATGCGTGRTGCATGGTGCATCTTTTTACCCCTTTCGTCTTTTCCCCTCKCGCC--------CTCTCTCTCACGCTAAACGTTTGTTATATACGACTGCAAYACATAACAAGCGCTCGAATAGTTTTATGTGCGTTATCTCCTGTACACGTTCTTCCGTTTTGCTCTCCTTCTATCTCTCTTTCGCTCTCTTTCCCCA----TCTCTCTCGCTCTTTAAAGCACCCCGTGAGCATGCACTTCTCTGGTTGCTCCGTTATTGTTGCGACCTTTTGTGCGTAGGATTTTGTGTATGASTGTTGTTGTTTT-TTTTTTTTACACGTTTGTTCATTTTCTTCCTGTCCCTCATCCGGTTGCAGCGCGGCAGCATYCAGCACGGGTGTCTGAGATCCCATCGTTTGACGTTTGCGTTCGCGATCGTCGGGCGCGATCGTCGTCCGTTCGCGCRAGGCGTACACTTGCGTTCCTCCCGGTAGTGGTAGCAGTGTGGCAATTTATAAAATGAGATAAAACGTGTTCTCTGTCGCATCGGTCCAGCGTTTGCCRTCTCGTCGMCGTTTTGCGGAACCGTCATTTGTTSSTGGTAGTTATGTGTTAGTTCTTCGTTTTGCGGAATTTATCGTTTAGTKGAAAATTTATGAGATGGTTTGAGGTTGTTTTGTTTTGTGTTTGCTTGAGTATGTAAATAATAACATTTGGAAACAARRAAAACTGTGTTTACACATTTCAAT--TTATTTAYTACTTTATTTTATAGATTTTTTGAGTCTACTGGCAATATTTGCTTTTGAATTATGCACATTTATTTAAATTTAATAAAATTCATATAAAATACTACTTACGCAAAGTTAAATGTTTTGTATTTAAATGTACTTATTGGCCATTTTTCTTTGTTATACAATATTGTCTCTTTGATTCTTCTTATGAA----------------------------------------
>AR0049-C
TTGTGCATCGCTTGAAAGAAGGTAGAAGAGGAGAAGAGATGGCAAAGAGGAATAGCACGAAGAGGACGGTAAGGGGAAGATGAGATTGCGTACAGGGTGGCTCGTTTAAAAAAAGGTTT-----TTGTAATTTTGACAWAKTTAATCTGAGYGAAAATTTGCATTMAAATTMATGTAAAAGGTTAAAAGAAAAAGAAAAATTATATTATTATGTTACTCAAATTGATTATTATTTAAAAAATAACTTATTGCAAATAATGAATGAAATTACATTTAGTTTTTCTCGCCTGTTGCATGCGTGATGCATGGTGCATCTTTTTACCCCTTTCGTCTTTTCCCCTMTCGCC--------CTCTCTCTCAYGCTAAACGTTTGTTATATACGACTGCAAYACATAACAAGCGCTCGAATAGTTTTATGTGCGTTATCTCCTGTACACGTTCTTCCGTTTTGCTCTCCTTCTATCTCTCTTTCGCTCTCTTTCCCCA----TCTCTCTCGCTCTTTAAAGCACCCCGTGAGCATGCACTTCTCTGGTTGCTCCGTTATTGTTGCGACCTTTTGTGCGTAGGATTTTGTGTATGAGTGTTGTTGTTTT-TTTTTTTTACACGTTTGTTCATTTTCTTCCTGTCCCTCATCCGGTTGCAGCGCGSCAGCATTCAGCACGGGTGYCTGAGATCCCATCGTTTGACGTTTGCGTTCGCGATCGTCGGGCGCGATCGTCGTCCGTTCGCGCRAGGCGTACACTTGCGTTCCTCCCGGTAGTGGTAGCAGTGTGGCAATTTATAAAATGAGATAAAACGTGTTCTCTGTCGCATCGGTCCAGCGTTTGCCRTCTCGTCGMCGTTTTGCGGAACCGTCATTTGTTSSTGGTAGTTATGTGTTAGTTCTTCGTTTTGCGGAATTTATCGTTTAGTKGAAAATTTATGAGATGGTTTGAGGTTGTTTTGTTTTGTGTTTGCTTGAGTATGTAAATAATAACATTTGGAAACAARRAAAACTGTGTTTACACATTTCAAT--TTATTTAYTACTTTATTTTATAGATTTTTTGAGTCTACTGGCAATATTTGCTTTTGAATTATGCACATTTATTTAAATTTAATAAAATTCATATAAAATACTACTTACGCAAAGTTWAATGTTTTGTATTTAAATGTACTTATTGGCCATTTTTCTTTGTTATACAATATTGTCTCTTTGATTCTTCTTATGAA----------------------------------------
>AB0124-C
TTGTGCATCGCTTGAAAGAAGGTAGAAGAGGAGAAGAGATGGCAAAGAGGAATAGCACGAAGAGGATGGTAAGGGGAAGATGAGATTGCGTACAGGGTGGCTCGTTYAAAAAAAGGTTT-----TTGTAATTTTGWCRAAGTTAATCTGAGTGAAAATTTGCATTAAAATYAATGTAAAAGGTTAASAGAAAWAKRAAAATTATATTWTTATRTYACTCWAWTTGATTTTTATTTAAAAAATAACTTATTGCAAATAATGAATGAAATTRCATKTAGTTTTTCTCGCCTGTTGCATGCGTGGTGCATGGTGCATCTTTTTACCCCTTTCGTCTTTTCCCCTCTCSCY--------CTCTCTCTCACGCTAAACRTTYGTTATATACGACTGCAWCACATAACAAGCGCTCGAATAGTTTTATGTGCGTTATCTCCTGTACACGTTCTTCCGTTTTGCTCTCCTTCTATCTCTCTTTCGCTCTCTTTCCCCA----TCTCTCTCGCTCTTTAAAGCACCYCGTGAGCATGCACTTCTCTGGTTGCTCCGTTATTGTTGCGACCTTTTGTGCGTAGGATTTTGTGTATGAGTGTTGTTGTTTT-TTTTTTTTACACGTTTGTTCATTTTCTTCCTGTCCCTCATCCGGTTGCAGCGCGGCAGCATCCAGCACGGGTGTCTGRGATCCCATCGTTTGACGTTTGCGTTCGCGATCGTCGGGCGCGATCGTCGTCCGTTCGCGCGAGGCGTACACTTGCGTTCCTSCCGGTAGTGGTAGCAGTGTGGCAATTTATAAAATGAGATAAAACGTGTTCTCTGTCGCATCGGTCCAGCGTTTGCYGTCTCGTCGCCGTTTTGCGGAACCRTCATTTGTTCSTGGTAGWTATGTGTTAGTTCTTCGTTTTGCGGAATTTATCGTTTAGTGGAAAATTTATGAGATGGTTTGAGGTTGTTTTGTKTTGTGTTTGCTTSAGTATGTAAATAATAACWTTTGRAAACAARRAAMRSWGTKTTTACACATTYMAAT--TTATTTATTAYTTTATTTTATAKATKTTTTGAGYCTACTGGCAATATTTRCTTTTGAATTATGCAYATTTATTTRAATTTAATAAAATTCATATAAAATAMTACTTACGCAAAGTTAWATRTTTTGTATTWAAATGTACTTATTKGCCATTTTWCTTTKTYATRCAATATTGCCCCTTTGATTCTTCTTATGAA----------------------------------------
>AY0052-C
TTGTGCATCGCTTGAAAGAAGGTAGAAGAGGAGAAGAGATGGYAAAGAGGAATAGCACGAAGAGGAYGGTAAGGGGAAGATGAGATTGCGTACAGGGTGGCTCGTTYAAAAAAAGGTTT-----TTGTAATTTTGWKRAAKTTAATCTGAGTGAAAATTTGCATTMAAATTMATGTAARAGGTTAARAGAAAAAGAAAAATTATATTATYATGTTACTCAAATTGATTATTATTTAAAAAATAACTTAYTGCAAATAATGAATGAAATTGCATKTAGTTTTTCTCGCCTGTTGCATGCGTGATGCATGGTGCATCTTTTTACCCCTTTCGTCTTTTCCCCTCTCGCC--------CTCTCTCTCACGCTAAACGTTTGTTATATACGACTGCAACACATAACAAGCGCTCGAATAGTTTTATGTGCGTTATCTCCTGTACACGTTCTTCCGTTTTGCTCTCCTTCTATCTCTCTTTCGCTCTCTTTCCCCA----TCTCTCTCGCTCTTTAAAGCACCYCGTGAGCATGCACTTCTCTGGTTGCTCCGTTATTGTTGCGACCTTTTGTGCGTAGGATTTTGTGTATGAGTGTTKTTGTTTT-TTTTTTTWACWCGTTTGTTCATTTTCTTCCTGTCCCTCATCCGGTTGCWGCGCGGCAGCATCCAGCACGGGTKYCWKRGATCCCATCGTTTGACGTTTGCGTTCGCGATCGTCGGGCGCGATCGTCGTCCGTTCGCGCGAGGCGTACACTTGCGTTCCTCCCGGTAGTGGTAGCAGTGTGGCAATTTATAAAATGAGATAAAACGTGTTCTCTGTCGCATCGGTCCAGCGTTTGCCGTCTCGTCGMCGTTTTGCGGRACCRTCATTTGTTCSTGGTAGWTATGTGTTAGTTCTTCGTTTTGCGRAATTTATCGTTTAGTGGAAAATTTATGAGATGGTTTGAGGTTGTTTTGTTTTGTGTTTGCTTGAGTATGTAAATAATAACATTTGAAAACAARRAAAACTGTKTTTACACATTCAAAT--TTATTTATTAYTTTATTTTATAKAATTTTTGAGCCTACTGGTAATATTTGCTTTTRAATTATGKACMTTTATWTRAATTYAATAAAAYTCATATAAAATACTRCTTACGCAAAGTTATATGTTTTGTATTTAAATGTACTTATTTACCATTTTACTTTTTCATACAATATTGTCTCTTTGATTCTTCTTATGAA----------------------------------------
>AY0010-C
TTGTGCATCGCTTGAAAGAAGGTAGAAGAGGAGAAGAGATGGCAAAGAGGAATAGCACGAAGAGGATGGTAAGGGGAAGATGAGATTGCGTACAGGGTGGCTCGTTTAWAAAAAGGTTT-----TTGTAATTTTGWCRWAGTTAATCTGAGTGAAAATTTGCATTAAAATTAATGTAAWAGGTTAAAAGAAAAAGAAAAAWTATATTATTATGTTACTCAAATTGATTATTATTTAAAAAATAACTTATTGCWAATAATGAATGAAATTRCATKTASTTTTTCTCGCCTGTTGCATGCGTGGTGCATGGTGCATCTTTTTACCCCTTTCGWCTCTYSYYCTCTCKYY--------CTCTCTCTCRYGCTAAACRTTYGTTATATACGACTGCARCACATAACAAGCGCTCGAATAGTTTTATGTGCGTTATCTCCTGTACACGTTCTTCCGTTTTGCTCTCCTTCTATCTCTCTTTCGCTCTCTTTCCCCA----TCTCTCTCGCTCTTTAAAGCACCCCGTGAGCATGCACTTCTCTGGTTGCTCCGTTATTGTTGCGACCTTTTGTGCGTAGGATTTTGTGTATGAGTGTTGTTGTTTT-TTTTTTTTACACGTTTGTTCATTTTCTTCCTGTCCCTCATCCGGTTGCAGCGCGCCAGCATTCAGCACGGGTGCCAGGGATCCCATCGTTTGACGTTTGCGTTCGCGATCGTCGGGCGCGATCGTCGTCCGTTCGCGCGAGGCGTACACTTGCGTTCCTCCCGGTAGTGGTAGCAGTGTGGCAATTTATAAAATGAGATAAAACGTGTTCTCTGTCGCATCGGTCCAGCGTTTGCCGTCTCGTCGCCGTTTTGCGGAACCATCATTTGTTGCTGGTAGTTATGTGTTAGTTCTTCGTTTTGCGGAATTTATCGTTTAGTGGAAAATKTATGAGATGGTTTGAGGTTGTTTTGTTTKGTGTTTGCTTSAGTATGTAAATAATAACATTTGAAAACAAAAAAAACTGTTTTTACACATTCAAAT--TTATTTATTAYTTTATTTTRTAKAAWTTTTGAGCCTACTGGTAATATTTGCTTTTRAATTATGKACMTTTATTTGAATTTAATAAAATTCATATAAAATACTACTTACGCAAAGTTATATGTTTTKTATTTAAWTGTACTTATTTGCCATTTTACTTTTTCAWACAATATTRTCTCTTTGATTCTTCTTATGAA----------------------------------------
>AB0122-C
TTGTGCATCGCTTGAAAGAAGGTAGAAGAGGAGAAGAGATGGCAAAGAGGAATAGCACGAAGAGGAYGGTAAGGGGAAGATGAGATTGCGTACAGGGTGGCTCGTTTAAAAAAAGGTTT-----TTGTAATTTTGWCRWAGTTAATCTGAGTGAAAATTTGCATTAAAATTAATGTAAAAGGTTAAAAGAAAAAGAAAAATTATATTATTATGTTACTCAAATTGATTATTATTTAAAAAATAACTTATTGCAAATAATGAATGAAATTGCATTTAGYTTTTCTCGCCTGTTGCATGCGTGRTGCATGGTGCATCTTTTTACCCCTTTCGTCTYTTCCYCTCTCGCC--------CTCTCTCTCACGCTAAACRTTTGTTATATACGACTGCAACACATAACAAGCGCTCGAATAGTTTTATGTGCGTTATCTCCTGTACACGTTCTTCCGTTTTGCTCTCMTTCTATCTCTCTTWYGCTCTCTTTCCCCA----TCTCTCTCGCTCTTTAAAGCACCYCGTGAGCATGCACTTCTCTGGTTGCTCCGTTATTGTTGCGACCTTTTGTGCGTAGGATTTTGTGTATGAGTGTTGTTGTTTT-TTTTTTTWACWCGTTTGTTCATTTTCTTCCTGTCCCTCATCCGGTTGCAGCGCGSCAGCATYCAGCACGGGTGYCWGRGATCCCATCGTTTGACGTTTGCGTTCGCGATCGTCGGGCGCGATCGTCGTCCGTTCGCGCGAGGCGTACACTTGCGTTCCTSCCGGTAGTGGTAGCAGTGTGGCAATTTATAAAATGAGATAAAACGTGTTCTCTGTCGCATCGGTCCAGCGTTTGCCGTCTCGTCGMCGTTTTGCGGAACCGTCATTTGTTCGTGGTAGTTATGTGTTAGTTCTTCGTTTTGCGGAATTTATCGTTTAGTGGAAAATTTATGAGATGGTTTGAGGTTGTTTTGTTTTGTGTTTGCTTGAGTATGTAAATAATAACATTTGAAAACAAAAAAAACTGTTTTTACACATTCAAAT--TTATTTATTAYTTTATTTTATAKAATTTTTGAGCCTACTGGTAATATTTGCTTTTGAATWATGGACMTTTATWTRAATTYAATAAAAYTCATATAAAATACTACTTACGCAAAGTTATATGTTTTGTATTTAAATGTACTTATTTRCCATTTTACTTTTTCATACAATATTGTCTCTTTGATTCTTCTTATGAA----------------------------------------
>AB0138-C
TTGTGCATCGCTTGAAAGAAGGTAGAAGAGGAGAAGAGATRGCAAAGAGGAATAGCACGAAGAGGAYGGTAAGGGGAAGATGAGATTGCGTACAGGGTGGCTCGTTTAAAAAAAGGTTT-----TTGTAATTTTGWCRWAGTTAATCTGAGTGAAAATTTGCATTAAAATTAATGTAAWAGGTTAAAAGAAAAAGAAAAAWTATATTATTATGTTACTCAAATTGATTATTATTTAAAAAATAACTTATTGCWAATAATGAATGAAATTGCATKTASYTTTTCTCGCCTGTTGCATGCGTGGTGCATGGTGCATCTTTTTACCCCTTTCGWCTCTTCCTCTCTCGYC--------CTCTCTCTCACGCTAAACATTYGTTATATACGACTGCARCACATAACAAGCGCTCGAATAGTTTTATGTGCGTTATCTCCTGTACACGTTCTTCCGTTTTGCTCTCCTTCTATCTCTCTTTCGCTCTCTTTCCCCA----TCTCTCTCGCTCTTTAAAGCACCCCGTGAGCATGCACTTCTCTGGTTGCTCCGTTATTGTTGCGACCTTTTGTGCGTAGGATTTTGTGTATGAGTGTTGTTGTTTT-TTTTTTTTACWCGTTTGTTCATTTTCTTCCTGTCCCTCATCCGGTTGCAGCGCGSCAGCATYCAGCACGGGTGYCWGRGATCCCATCGTTTGACGTTTGCGTTCGCGATCGTCGGGCGCGATCGTCGTCCGTTCGCGCGAGGCGTACACTTGCGTTCCTSCCGGTAGTGGTAGCAGTGTGGCAATTTATAAAATGAGATAAAACGTGTTCTCTGTCGCATCGGTCCAGCGTTTGCCGTCTCGTCGMCGTTTTGCGGAACCRTCATTTGTTSSTGGTAGTTATGTGTTAGTTCTTCGTTTTGCGGAATTTATCGTTTAGTGGAAAATKTATGAGATGGTTTGAGGTTGTTTTGTTTTGTGTTTGCTTGAGTATGTAAATAATAACATTTGAAAACAAAAAAAACTGTTTTTACACATTCAAAT--TTATTTATTACTTTATTTTRTAGAAWTTTTGAGCCTACTGGTAATATTTGCTTTTGAATTATGGACMTTTATWTRAATTYAATAAAATTCATATAAAATACTACTTACGCAAAGTTATATGTTTTGTATTTAAATGTACTTATTTRCCATTTTACTTTTTCATACAATATTGTCTCTTTGATTCTTCTTATGAA----------------------------------------
>AA0063-C
YTGTGCATCGCTTGAAAGAAGGTARAAGAGGAGAAGAGATGGCAAAGAGGAATAGCACGAAGAGGATGGTAAGGGGAAGATGAGATTGCGTACAGGGTGGCTCGTTTAAAAAAAGGTTT-----TTGTAATTTTGACAWAKTTAATCTGAGTGAAAATTTGCATTAAAATTAATGTAAAAGGTTAAAAGAAAAAGAAAAATTATATTATTATGTTACTCAAATTGATTATTATTTAAAAAATAACTTATTGCAAATAATGAATGAAATTGCATKTRSTTTTTCTCGCCTGTTGCATGCGTGRTGCATGGTGCATCWTTTTACCCCTTTCGWCTYTTCCCCTCKCGCC--------CTCTCTCTCACGCTAAACGTTYGTTATATACGRCTGCAACACATAACAAGCGCTCGAATAGTTTTATGTGCGTTATCTCCTGTACACGTTCTTCCGTTTTGCTCTCCTTCTATCTCTCTTTCGCTCTCTTTCCCCA----TCTCTCTCGCTCTTTAAAGCACCCCGTGAGCATGCACTTCTCTGGTTGCTCCGTTATTGTTGCGACCTTTTGTGCGTAGGATTTTGTGTATGAGTGTTGTTGTTTT-TTTTTTTTACACGTTTGTTCATTTTCTTCCTGTCCCTCATCCGGTTGCAGCGCGSCAGCATYCAGCACGGGTGTCTGAGATCCCATCGTTTGACGTTTGCGTTCGCGATCGTCGGGCGCGATCGTCGTCCGTTCGCGCGAGGCGTACACTTGCGTTCCTCCCGGTAGTGGTAGCAGTGTGGCAATTTATAAAATGAGATAAAACGTGTTCTCTGTCGCATCGGTCCAGCGTTTGCCGTCTCKTCGCCGTTTTGCGGAACCRTCATTTGTTCSTGGTAGTTATGTGTTAGTTCTTCGTTTTGCGGAATTTATCGTTTAGTKGAAAATTTATGAGATGGTTTGAGGTTGTTTTGTTTTGTGTTTGCTTSAGTATGTAAATAATAACWTTTGAAAACAAAAAAARCTGTTTTTACACATTCAAAT--TTATTTATTAYTTTATTTTRTAKAWRTTTTGAGCCTACTGGYAATATTTRCTTTTGAATTATGSAYMTTTATTTGAATKTAATAAAATTCATATAAAATACTGCTTACGCAAAGTTWTATRTTTTGTATTWAAATGTACTTATTTGCCATTTTACTTTTTCATACAATATTGTCTCTTTAATTCTTCTTATGAA----------------------------------------
>AY0061-C
TTGTGCATCGCTTGAAAGAAGGTAGAAGAGGAGAAGAGATGGCAAAGAGRAATAGCACGAAGAGGAYGGTAAGGGGAAGATGAGATTGCGTACAGGGTGGCTCGTTTAAAAAAAGGTTT-----TTGTAATTTTGWCRWAGTTAATCTGAGTGAAAATTTGCATTAAAATTAATGTAAAAGGTTAAAAGAAAAAKAAAAWTTATATTATTATGTTACTCAAATTGATTATTATTTAAAAAATAACTTAYTGCAAATAATGAATGAAATTKCATGTAYTTTTTCTCGCCTGTTGCATGCGTGATGCATGGTGCATCTTTTTACCCCTTTCGTCTTTTCCCCTMTCSCY--------CTCTCTCTCAYGCTAAACGTTTGTTATATACGACTGCAACACATAACAAGCGCTCGAATAGTTTTATGTGCGTTATCTCCTGTACACGTTCTTCCGTTTTGCTCTCMTTCTATCTCTCTTWYGCTCTCTTTCCCCA----TCTYYCTCGCTCTTTAAAGCACCYCGTGAGCATGCACTTCTCTGGTTGCTCCGTTATTGTTGCGACCTTTTGTGCGTAGGATTTTGTGTATGAGTGTTGTTGTTTT-TTTTTTTTACACGTTTGTTCATTTTCTTCCTGTCCCTCATCCGGTTGCAGCGCGCCAGCATTCAGCACGGGTGYCWGRGATCCCATCGTTTGACGTTTRCGTTCGCGATCGTCGGGCGCGATCGTCGTCCGTTCGCGCGAGGCGTACACTWGCGTTCCTCCCGGTAGTGGTAGCAGTGTGGCAATTTATAAAATGAGATAAAACGTGTTCTCTGTCGCATCGGTCCAGCGTTTGCCGTCTCGTCGCCGTTTTGCGGAACCGTCATTTGTTCSTGGTAGTTATGTGTTAGTTCTTCGTTTTGCGGAATTTATCGTTTRGTGGAAAATTTATGAGATGGTTTGAGGTTGTTTTGTTTTGTGTTTGCTTSAGTATGTAAATAATAACWTTTGAAAACAAAAAAARCTGTTTTTACACATTCAAAT--TTATTTATTAYTTTATTTTRTAKAWRTTTTGAGCCTACTGGYAATATTTRCTTTTGAATTATGSAYMTTTATTTGAATTTAATAAAATTCATATAAAATACTGCTTACGCAAAGTTATATGTTTTGTATTTAAATGTACTTATTTGCCATTTTACTTTTTCATACAATATTGTCTCTTTAATTGTTCTTATGAA----------------------------------------
>AA0056-C
TTGTGCATCGCTTGAAAGAAGGTAGAAGAGGAGAAGAGATGGCAAAGAGRAATAGCACGAAGAGGACGGTAAGGGGAAGATGAGATTGCGTACAGGGTGGCTCGTTTAAAAAAAGGTTT-----TTGTAATTTTGACATAGTTAATCTGAGTGAAAATTTGCATTAAAATTAATGTAAAAGGTTAARAGAAAAAGAAAAWTTATATTATTATGTTACTCAAATTGATTWTTATTTAAAAAATAACTTAYTGCAAATAATGAATGAAATTGCATGTAKTTTTTCTCGCCTGTTGCATGCGTGRTGCATGGTGCATCTTTTTACCCCTTTCGTCTTTTCCCCTMTCGCC--------CTCTCTCTCAYGCTAAACGTTTGTTATATACGACTGCAACACATAACAAGCGCTCGAATAGTTTTATGTGCGTTATCTCCTGTACACGTTCTTCCGTTTTGCTCTCMTTCTATCTCTCTTWYGCTCTCTTTCCCCA----TCTCTCTCGCTCTTTAAAGCACCYCGTGAGCATGCACTTCTCTGGTTGCTCCGTTATTGTTGCGACCTTTTGTGCGTAGGATTTTGTGTATGAGTGTTGTTGTTTT-WTTTTTTTACACGTTTGTTCATTTTCTTCCTGTCCCTCATCCGGTTGCAGCGCGSCAGCATYCAGCACGGGTGYCWGRGATCCCATCGTTTGACGTTTRCGTTCGCGATCGTCGGGCGCGATCGTCGTCCGTTCGCGCGAGGCGTACACTWGCGTTCCTCCCGGTAGTGGTAGCAGTGTGGCAATTTATAAAATGAGATAAAACGTGTTCTCTGTCGCATCGGTCCAGCGTTTGCCGTCTCGTCGCCGTTTTGCGGAACCRTCATTTGTTCCTGGTAGTTATGTGTTAGTTCTTCGTTTTGCGGAATTTATCGTTTRGTGGAAAATTTATGAGATGGTTTGAGGTTGTTTTGTTTTGTGTTTGCTTGAGTATGTAAATAATAACWTTTGAAAACAAAAAAARCTGTTTTTACACATTCAAAT--TTATTTAYTAYTTTATTTTRTAGAWRTTTTGAGCCTACTGGYAATATTTRCTTTTGAATTATGSAYMTTTATTTGAATTTAATAAAATTCATATAAAATACTGCTTACGCAAAGTTATATGTTTTGTATTTAAATGTACTTATTTGCCATTTTACTTTTTCATACAATATTGTCTCTTTAATTCTTCTTATGAA----------------------------------------
>AY0067-C
TTGTGCATCGCTTGAAAGAAGGTAGAAGAGGAGAAGAGATGGCAAAGAGRAATAGCACGAAGAGGAYGGTAAGGGGAAGATGAGATTGCGTACAGGGTGGCTCGTTTAAAAAAAGGTTT-----TTGTAATTTTGACATAGTTAATCTGAGTGAAAATTTGCAWTAAAATTAATGTAAAAGGTTAAAAGAAAAAGAAAAWTTATATTATTATGTTACTCAAATTGATTATTATTTAAAAAATARCTTAYTGCAAATAATGAATGAAATTRCATKTAKTTTTTCTCGCCTGTTGCATGCGTGATGCATGGTGCATCTTTTTACCCCTTTCGTCTTTTCCCCTMTCGCC--------CTCTCTCTCAYGCTAAACRTTTGTTATATACGACTGCAACACATAACAAGCGCTCGAATAGTTTTATGTGCGTTATCTCCTGTACACGTTCTTCCGTTTTGCTCTCMTTCTATCTCTCTTWYGCTCTCTTTCCCCA----TCTCTCTCGCTCTTTAAAGCACCYCGTGAGCATGCACTTCTCTGGTTGCTCCGTTATTGTTGCGACCTTTTGTGCGTAGGATTTTGTGTATGAGTGTTGTTGTTTT-TTTTTTTTACACGTTTGTTCATTTTCTTCCTGTCCCTCATCCGGTTGCAGCGCGCCAGCATTCAGCACGGGTGCCAGGGATCCCATCGTTTGACGTTTGCGTTCGCGATCGTCGGGCGCGATCGTCGTCCGTTCGCGCGAGGCGTACACTWGCGTTCCTCCCGGTAGTGGTAGCAGTGTGGCAATTTATAAAATGAGATAAAACGTGTTCTCTGTCGCATCGGTCCAGCGTTTGCCGTCTCGTCGCCGTTTTGCGGAACCRTCATTTGTTCCTGGTAGTTAWGTGTTAGTTCTTCGTTTTGCGGAATTTATCGTTTRGTGGAAAATTTATGAGATGGTTTGAGGTTGTTTTGTTTTGTGTTTGCTTSAGTATGTAAATAATAACWTTTGAAAACAAAAAAARCTGTTTTTACACATTCAAAT--TTATTTAYTAYTTTATTTTRTAGAWRTTTTGAGCCTACTGGYAATATTTGCTTTTGAATTATGSAYMTTTATTTGAATTTAATAAAATTCATATAAAATACTGCTTACGCAAAGTTATATGTTTTGTATTTAAATGTACTTATTTGCCATTTTACTTTTTCATACAATATTGTCTCTTTAATTCTTCTTATGAA----------------------------------------
>AR0077-C
TTGTGCATCGCTTGAAAGAAGGTAGAAGAGGAGAAGAGATGGCAAAGAGGAATAGCACGAAGAGGAYGGTAAGGGGAAGATGAGATTGCGTACAGGGTGGCTCGTTTAAAAAAAGGTTT-----TTGTAATTTTGACATAGTTAATCTGAGTGAAAATTTGCATTMAAATTAAYGTWAAWGGTTWAAAGAAAWMKAAAAATTATATTWTTATRTTACTCAAATTGATKWTTATTTAAAAAATAACWTAYTGCWAATAATGAATGAAATTGCATGTAYTTTTTCTCGCCTGTTGCATGCRTGGTGCATGGTGCATCTTTTTACCCCTTTCGTCTTTTCCCCTMTCSCY--------CTCTCTCTCAYGCTAAACGTTYGTTATATACGACTGCAACACATAACAWKCGCTCGAATAGTTTTATGTGCGTTATCTCCTGTACACGTTCTTCCGWTTTGCTCTCMTTCTATCTCTCTTTCGCTCTCTTTCCCCA----TCTCTCTCGCTCTTTAAAGCACCTCGTGTGCATGCACTTCTCTGGTTGCTCCGTTATTGTTGCGACCTTTTGTGCGTAGGATTTTGTGTATGAGTGTTGTTGTTTT-TTTTYTTTACACGTTTGTTCATTTTCTTCCTGTCCCTCATCCGGTTGCAGCGCGGCAGCATCCAGCACGGGTGTCTGAGATCCCATCGTTTGACGTTTGCGTTCGCGATCGTCGGGCGCGATCGTCGTCCGTTCGCGCGAGGCGTACACTTGCGTTCCTCCCGGTAGTGGTAGCAGTGTGGCAATTTATAAAATGAGATAAAACGTGTTCTCTGTCGCATCGGTCCAGCGTTTGCCGTCTCGTCGCCGTTTTGCGGAACCRTCATTTGTTCSTGGTAGTTATGTGTTAGTTCTTCGTTTTGCGGAATTTATCGTTTAGTGGAAAATTTATGAGATGGTTTGAGGTTGTTTTGTTTTGTGYTTGCTTGAGTATGTAAATAATAACATTTGAAAACAAAAAAAACTGTTTTTACAYATTCAAAT--TTATTTATTAYTTTATTTTATAKAATTTTTGAGCCTACTGGTAATATTTGCTTTTGAATTATGGACMTTTATWTRAATTYAATAAAAYTCATATAAAATACTACTTACGCAAAGTTATATGTTTTGTATTTAAATGTACTTATTTRCCATTTTACTTTTTCATACAATATTGTCTCTTTGATTCTTCTTATGAA----------------------------------------
>AB0227-C
TTGTGCATCGCTTGAAAGAAGGTAGAAGAGGAGAAGAGATGGCAAAGAGGAATAGCACGAAGAGGAYGGTAAGGGGAAGATGAGATTGCGTACAGGGTGGCTCGTTTAAAAAAAGGTTT-----TTGTAATTTTGWCRWAGTTAATCTGAGTGAAAATTTGCATTAAAATTAATGTAAAAGGTTAAAAGAAAAAKAAAAATTATATTATTATGTTACTCAAATTGATTATTATTTAAAAAATAACTTATTGCAAATAATGAATGAAATTKCATKTRSTTTTTCTCGCCTGTTGCATGCGTGATGCATGGTGCATCWTTTTACCCCTTTCGTCTTTTCCCCTCTCGCC--------CTCTCTCTCACGCTAAACGTTTGTTATATACGACTGCAACACATAACAAGCGCTCGAATAGTTTTATGTGCGTTATCTCCTGTACACGTTCTTCCGTTTTGCTCTCCTTCTATCTCTCTTTCGCTCTCTTTCCCCA----TCTCTCTCGCTCTTTAAAGCACCCCGTGAGCATGCACTTCTCTGGTTGCTCCGTTATTGTTGCGACCTTTTGTGCGTAGGATTTTGTGTATGAGTGTTGTTGTTTT-TTTTTTTTACACGTTTGTTCATTTTCTTCCTGTCCCTCATCCGGTTGCAGCGCGCCAGCATTCAGCACGGGTGTCTGAGATCCCATCGTTTGACGTTTGCGTTCGCGATCGTCGGGYGCGATCGTCGTCCGTTCGCGCGAGGCGTACACTTGCGTTCCTCCCGGTAGTGGTAGCAGTGTGGCAATTTATAAAATGAGATAAAACGTGTTCTCTGTCGYATCGGTCCAGCGTTTGCCGTCTCGTCGCCGTTTTGCGGAACCRTCATTTGTTCSTGGTAGTTATGTGTTAGTTCTTCGTTTTGCGGAATTTATCGTTTAGTGGAAAATTTATGAGATGGTTTGAGGTTGTTTTGTTTTGTGTTTGCTTSAGTATGTAAATAATAACWTTTGRAAACAAARAAARCTGTKTTTACACATTYMAAT--TTATTTATWAYTTTATTTTATAKATKTTTTGAGYCTACTGGCAATATTTRCTTTTGAATTATGCAYATTTATTTRAATTTAATAAAATTCATATAAAATAMTACTTACGCAAAGTTAWATRTTTTGTATTAAAATGTACTTATTTGCCATTTTWCTTTKTYATRCAATATTGTCTCTTTGATTCTTCTTATGAA----------------------------------------
>AR0099-C
TTGTGCATCGCTTGAAAGAAGGTAGAAGAGGAGAAGAGATGGCAAAGAGGAATAGCACGAAGAGGACGGTAAGGGRAAGATGAGATTGCGTACAGGGTGGCTCGTTYAAAAAAAGKTTT-----TTGTAATTTTGWCRWAGTTAATCTGAGTGAAAATTTGCATTAAAATYAATGTAAAAGGTTAAMAGAAAWAKRAAAATTATWTTWTTATRTYACTCWAWTTGATTWTTATTTAAAAAATAACTTATTGMAAATAATGAATGAAATTGCATKTAKTTTTTCTCGCCTGTTGCATGCGTGRTGCATGGTGCATCTTTTTACCCCTTTCGTCTTTTCCCCTMTCGCC--------CTCTCTCTCAYGCTAAAMGTTTGTTATATACGACTGCAACACATAACAAGCGCTCGAATAGTTTTATGTGCGTTATCTCCTGTACACGTTCTTCCGTTTTGCTCTCMTTCTATCTCTYTTWYGCTCTCTTTCCCCA----TCTCTCTCGCTCTTTAAAGCACCYCGTGAGCATGCACTTCTCTGGTTGCTCCGTTATTGTTGCGACCTTTTGTGCGTAGGATTTTGTGTATGAGTGTTKTTGTTTT-TTTTTTTWACWCGTTTGTTCATTTTCTTCCTGTCCCTCATCCGGTTGCAGCGCGSCAGCATYCAGCACGGGTGYCWGRGATCCCATCGTTTGACGTTTGCGTTCGCGATCGTCGGGCGCGATCGTCGTCCGTTCGCGCGAGGCGTACACTTGCGTTCCTCCCGGTAGTGGTAGCAGTGTGGCAATTTATAAAATGAGATAAAACGTGTTCTCTGTCGCATCGGTCCAGCGTTTGCCGTCTCWTCGCCGTTTTGCGGAACCRTCATTTGTTCSTGGTAGTTATGTGTTAGTTCTTCGTTTTGCGGAATTTATCGTTTAGTGGAAAATTTATGAGATGGTTTGAGGTTGTTTTGTTTTGTGTTTGCTTSAGTATGTAAATAATAACWTTTGRAAACAAARAAARCTGTKTTTACACATTYMAWT--TTATTTATWAYTTTATTTTATAKATGTTTTGAGCCTACTGGCAATATTTACTTTTGAATTATGGACCTTTATTTGAATTTAATAAAATTCATATAAAATAATACTTACGCAAAGTTATATATTTTGTATTAAAATGTACTTATTTGCCATTTTACTTTTTCATACAATATTGTCTCTTTGATTCTTCTCATGAA----------------------------------------
>AR0017-C
TTGTGCATCGCTTGAAAGAAGGTAGAAGAGGAGAAGAGATGGCAAAGAGGAATAGCACGAAGAGGACGGTAAGGGRAAGATGAGATTGCGTACAGGGTGGCTCGTTYAAAAAAAGKTTT-----TTGTAATTTTGWCRWAGTTAATCTGAGTGAAAATTTGCATTMAAATYAAYGTWAAWGGTTWAMAGAAATATRAAAATTATATTTTTATATYACTCWAWTTGATKTTTATTTAAAAAATAACWTATTGCWAATAATGAATGAAATTGCATGTAYTTTTTCTCGCCTGTTGCATGCGTGGTGCATGGTGCATCTTTTTACCCCTTTCGTCTTTTCCCCTMTCGCC--------CTYTCTCTCAYGCTAAACGTTTGTTATATACGACTGCAACACATAACAAGCGCTCGAATAGTTTTATGTGCGTTATCTCCTGTACACGTTCTTCCGTTTTGCTCTCMTTCTATCTCTYTTWYGCTCTCTTTCCCCA----TCTCYCTCGCTCTTTAAAGCACCYCGTGAGCATGCACTTCTCTGGTTGCTCCGTTATTGTTGCGACCTTTTGTGCGTAGGATTTTGTGTATGAGTGTTKTTGTTTT-TTTTTTTWACWCGTTTGTTCATTTTCTTCCTGTCCCTCATCCGGTTGCAGCGCGSCAGCATYCAGCACGGGTGYCWGRGATCCCATCGTTTGACGTTTGCGTTCGCGATCGTCGGGCGCGATCGTCGTCCGTTCGCGCGAGGCGTACACTTGCGTTCCTCCCGGTAGTGGTAGCAGTGTGGCAATTTATAAAATGAGATAAAACGTGTTCTCTGTCGCATCGGTCCAGCGTTTGCCGTCTCRTCGCCGTTTTGCGGAACCGTCATTTGTTCGTGGTAGTTATGTGTTAGTTCTTCGTTTTGCGGAATTTATCGTTTAGTGGAAAATTTATGAGATGGTTTGAGGTTGTTTTGTTTTGTGTTTGCTTSAGTATGTAAATAATAACWTTTGAAAACAAAAAAARCTGTTTTTACACATTCAAAT--TTATTTATTATTTTATTTTATATAWKTTTTGAGCCTACTGGYAATATTTRCTTTTGAATTATGSAYMTTTATTTGAATTTAATAAAAYTCATATAAAATAMTACTTACGCAAAGTTATATRTTTTGTATTTAAATGTACTTATTTACCATTTTACTTTTTCATACAATATTGTCTCTTTGATTCTTCTTATGAA----------------------------------------
>AR0020-C
TTGTGCATCGCTTGAAAGAAGGTAGAAGAGGAGAAGAGATGGCAAAGAGGAATAGCACGAAGAGGACGGTAAGGGRAAGATGAGATTGCGTACAGGGTGGCTCGTTMAAAAAAAGKTTT-----TTGTAATTTTGWCRAAKTTAATCTGAGTGAAAATTTGCATTWAAATYAATGTAAAAGGTTAAMAGAAAWAKGAAAATTATATTWTTATRTYACTCWAWTTGATTWTTATTTAAAAAATAACTTATTGCAAATAATGAATGAAATTRCATKTAKTTTTTCTCGCCTGTTGCATGCGTGRTGCATGGTGCATCTTTTTACCCCTTTCGTCTTTTCCCCTCTCGCC--------CTCTCTCTCACGCTAAACGTTTGTTATATACGACTGCAACACATAACAAGCGCTCGAATAGTTTTATGTGCGTTATCTCCTGTACACGTTCTTCCGTTTTGCTCTCCTTCTATCTCTYTTTCGCTCTCTTTCCCCA----TCTCTCTCGCTCTTTAAAGCACCCCGTGAGCATGCACTTCTCTGGTTGCTCCGTTATTGTTGCGACCTTTTGTGCGTAGGATTTTGTGTATGAGTGTTGTTGTTTT-TTTTTTTWACWCGTTTGTTCATTTTCTTCCTGTCCCTCATCCGGTTGCAGCGCGSCAGCATYCAGCACGGGTGYCWGRGATCCCATCGTTTGACGTTTGCGTTCGCGATCGTCGGGCGCGATCGTCGTCCGTTCGCGCGAGGCGTACACTTGCGTTCCTCCCGGTAGTGGTAGCARTGTGGCAATTTATAAAATGAGATAAAACGTGTTCTCTGTCGCATCGGTCCAGCGTTTGCCGTCTCRTCGCCGTTTTGCGGAACCGTCATTTGTTSSTGGTAGTTATGTGTTAGTTCTTCGTTTTGCGGAATTTATCGTTTAGTKGAAAATTTATGAGATGGTTTGAGGTTGTTTTGTTTTGTGTTTGCTTSAGTATGTAAATAATAACWTTTGAAAACAAAAAAARCTGTTTTTACACATTCAAAT--TTATTTATTAYTTYATTTTRTAKAWRTTTTGAGCCTACTGGYAATATTTRCTTTTGAATTATGSAYMTTTATTTGAATTTAATAAAATTCATATAAAATAMTRMTTACGCAAAGTTATATGTTTTGTATTTAAATGTACTTATTTGCCATTTTACTTTTTCATACAATATTGTCTCTTTAATTCTTCTTATGAA----------------------------------------
>AR0024-C
TTGTGCATCGCTTGAAAGAAGGTAGAAGAGGAGAAGAGATGGCAAAGAGGAATAGCACGAAGAGGAYGGTAAGGGGAAGATGAGATTGCGTACAGGGTGGCTCGTTWAAAAAAAGGTTT-----TTGTAATTTTGACAWAKTTAATCTGAGTGAAAATTTGCATTWAAATTAATGTAAAAGGTTAAAAGAAAAAGRAAAATTATATTATTATGTTACTCAAATTGATWWTTATTTAAAAAATAACWTATTGCWAATAATGAATGAAATTRCATKTASTTTTTCTCGCCTGTTGCATGCGTGRTGCATGGTGCATCTTTTTACCCCTTTCGTCTTTTCCCCTMTCGCY--------CTCTCTCTCAYGCTAAACGTTTGTTATATACGACTGCAACACATAACAAGCGCTCGAATAGTTTTATGTGCGTTATCTCCTGTACACGTTCTTCCGTTTTGCTCTCMTTCTATCTCTCTTWYGCTCTCTTTCCCCA----TCTCTCTCGCTCTTTAAAGCACCYCGTGAGCATGCACTTCTCTGGTTGCTCCGTTATTGTTGCGACCTTTTGTGCGTAGGATTTTGTGTATGAGTGTTGTTGTTTT-TTTTTTTTACACGTTTGTTCATTTTCTTCCTGTCCCTCATCCGGTTGCAGCGCGCCAGCATTCAGCACGGGTGCCAGGGATCCCATCGTTTGACGTTTGCGTTCGCGATCGTCGGGCGCGATCGTCGTCCGTTCGCGCGAGGCGTACACTTGCGTTCCTCCCGGTAGTGGTAGCAGTGTGGCAATTTATAAAATGAGATAAAACGTGTTCTCTGTCGCATCGGKCYAGCGTTTGCCGTCTCGTCGCCGTTTTGCGGAACCGTCATTTGTTSSTGGTAGTTATGTGTTAGTTCTTCGTTTTGCGGAATTTATCGTTTAGTKGAAAATTTATGAGATGGTTTGAGGTTGTTTTGTTTTGTGTTTGCTTGAGTATGTAAATAATAACATTTGAAAACAAAAAAAACTGTTTTTACACATTCAAWT--TTATTTAYTATTTTATTTTATAKAWKTTTTGARCCTACTGGYAATATTTGCTTTTGAATTATGSAYMTTTATTTGAATTTAATAAAAYTCATATAAAATAMTAMTTACGCAAAGTTATATRTTTTGTATTTAAATGTACTTATTTGCCATTTTACTTTTTCATACAATATTGTCTCTTTGATTCTTCTTATGAA----------------------------------------
>AR0045-C
TTGTGCATCGCTTGAAAGAAGGTAGAAGAGGAGAAGAGATGGCAAAGAGGAATAGCACGAAGAGGATGGTAAGGGGAAGATGAGATTGCGTACAGGGTGGCTCGTTTAAAAAAAGGTTT-----TTGTAATTTTGACATAGTTAATCTGAGTGAAAATTTGCATTAAAATTAATGTAAAAGGTTAAAAGAAAAAGAAAAATTATATTATTATGTTACTCAAATTGATTATTATTTAAAAAATAACTTATTGCAAATAATGAATGAAATTGCATTTAGTTTTTCTCGCCTGTTGCATGCGTGATGCATGGTGCATCTTTTTACCCCTTTCGTCTTTTCCCCTATCSCY--------CTCTCTCTCATGCTAAACGTTTGTTATATACGACTGCAACACATAACAWKCGCTCGAATAGTTTTATGTGCGTTATCTCCTGTACACGTTCTTCCGWTTTGCTCTCATTCTATCTCTCTTTCGCTCTCTTTCCCCA----TCTCTCTCGCTCTTTAAAGCACCTCGTGWGCWTGCACTTCTCTGGTTGCTCCGTTATTGTTGCGACCTTTTGTGCGTAGGATTTTGTGTATGAGTGTTGTTGTTTT-TTTTYTTTACACGTTTGTTCATTTTCTTCCTGTCCCTCATCCGGTTGCAGCGCGSCAGCATYCAGCACGGGTGYCWGRGATCCCATCGTTTGACGTTTGCGTTCGCGATCGTCGGGCGCGATCGTCGTCCGTTCGCGCGAGGCGTACACTTGCGTTCCTCCCGGTAGTGGTAGCARTGTGGCAATTTATAAAATGAGATAAAACGTGTTCTCTGTCGCATCGGTCCAGCGTTTGCCGTCTCGTCGCCGTTTTGCGGAACCRTCATTTGTTCSTGGTAGTTATGTGTTAGTTCTTCGTTTTGCGGAATTTATCGTTTAGTGGAAAATTTATGAGATGGTTTGAGGTTGTTTTGTTTTGTGYTTGCTTGAGTATGTAAATAATAACATTTGAAAACAAAAAAAACTGTTTTTACAYATTCAAAT--TTATTTATTAYTTTATTTTATAKAATTTTTGAGCCTACTGGTAATATTTGCTTTTGAATTATGGACMTTTATWTRAATTYAATAAAAYTCATATAAAATACTACTTACGCAAAGTTATATGTTTTGTATTTAAATGTACTTATTTRCCATTTTACTTTTTCATACAATATTGTCTCTTTGATTCTTCTTATGAA----------------------------------------
>AR0018-C
TTGTGCATCGCTTKAAAGAAGGTAGAASARGAGAAGAGATGGTAAAGAGGAATAGCACGAAGAGGAYGGTAAGGGRAAGATGAGATTGCGTACAGGGTGGCTCGTTTAAAAAAAGGTTT-----TTGTAATTTTGACATAGTTAATCTGAGTGAAAATTTGCATTAAAATTAATGTAAAAGGTTAAAAGAAAAAGAAAAATTATATTATTATGTTACTCAAATTGATTATTATTTAAAAAATAACTTATTGCAAATAATGAATGAAATTGCATTTAGTTTTTCTCGCCTGTTGCATGCGTGATGCATGGTGCATCTTTTTACCCCTTTCGTCTTTTCCCCTATCGCC--------CTCTCTCTCATGCTAAACGTTTGTTATATACGACTGCAACACATAACAAGCGCTCGAATAGTTTTATGTGCGTTATCTCCTGTACACGTTCTTCCGTTTTGCTCTCMTTCTATCTCTCTTTCGCTCTCTTTCCCCA----TCTCTCTCGCTCTTTAAAGCACCYCGTGAGCATGCACTTCTCTGGTTGCTCCGTTATTGTTGCGACCTTTTGTGCGTAGGATTTTGTGTATGAGTGTTGTTGTTTT-TTTTTTTTACACGTTTGTTCATTTTCTTCCTGTCCCTCATCCGGTTGCAGCGCGCCAGCATTCAGCACGGGTGCCAGGGATCCCATCGTTTGACGTTTGCGTTCGCGATCGTCGGGCGCGATCGTCGTCCGTTCGCGCGAGGCGTACACTTGCGTTCCTCCCGGTAGTGGTAGCAGTGTGGCAATTTATAAAATGAGATAAAACGTGTTCTCTGTCGCATCGGTCCAGCGTTTGCCGTCTCGTCGCCGTTTTGCGGAACCRTCATTTGTTCSTGGTAGTTATGTGTTAGTTCTTCGTTTTGCGGAATTTATCGTTTAGTGGAAAATTTATGAGATGGTTTGAGGTTGTTTTGTTTTGTGTTTGCTTGAGTATGTAAATAATAACATTTGAAAACAAAAAAAACTGTTTTTACAYATTCAAAT--TTATTTATTAYTTTATTTTATAKAATTTTTGAGCCTACTRGTAATATTTGCTTTTRAATTATGKACATTTATWTRAAWTYRATAAAATTCATATAAAATACTACTTACGCAAAGTTATATGTTTTGTATTTAAATGTACTTATTTRCCATTTTACTTTTTCATACAATATTGTCTCTTTGATTCTTCTTATGAA----------------------------------------
>AR0060-C
TTGTGCATCGCTTGAAAGAAGGTAGAAGAGGAGAAGAGATGGYAAAGAGGAATAGCACGAAGAGGACGGTAAGGGGAAGATGAGATTGCGTACAGGGTGGCTCGTTWAAAAAAAGGTTT-----TTGTAATTTTGACAWAKTTAATCTGAGTGAAAATTTGCATTWAAATTAATGTAAAAGGTTAAAAGAAAAAGRAAAATTATATTATTATGTTACTCAAATTGATTATTATTTAAAAAATAACTTATTGCAAATAATGAATGAAATTRCATTTAGTTTTTCTCGCCTGTTGCATGCGTGATGCATGGTGCATCTTTTTACCCCTTTCGTCTTTTCCCCTMTCGCY--------CTCTCTCTCAYGCTAAACGTTTGTTATATACGACTGCAACACATAACAAGCGCTCGAATAGTTTTATGTGCGTTATCTCCTGTACACGTTCTTCCGTTTTGCTCTCMTTCTATCTCTCTTTCGCTCTCTTTCCCCA----TCTCTCTCGCTCTTTAAAGCACCYCGTGAGCATGCACTTCTCTGGTTGCTCCGTTATTGTTGCGACCTTTTGTGCGTAGGATTTTGTGTATGAGTGTTGTTGTTTT-TTTTTTTTACACGTTTGTTCATTTTCTTCCTGTCCCTCATCCGGTTGCAGCGCGSCAGCATYCAGCACGGGTGCCAGGGATCCCATCGTTTGACGTTTGCGTTCGCGATCGTCGGGCGCGATCGTCGTCCGTTCGCGCGAGGCGTACACTTGCGTTCCTCCCGGTAGTGGTAGCAGTGTGGCAATTTATAAAATGAGATAAAACGTGTTCTCTGTCGCATCGGTCCAGCGTTTGCCGTCTCGTCGCCGTTTTGCGGAACCGTCATTTGTTSSTGGTAGTTATGTGTTAGTTCTTCGTTTTGCGGAATTTATCGTTTAGTKGAAAATTTATRAGATGGTTTGAGGTTGTTTTGTTTTGTGTTTGCTTGAGTATGTAAATAATAACATTTGAAAACAAAAAAAACTGTTTTTACATATTCAAAT--TTATTTATTACTTTATTTTATAGAATTTTTGAGCCTACTGGTAATATTTGCTTTTGAATTATGGACATTTATATAAATTCAATAAAATTCATATAAAATACTACTTACGCAAAGTTATATGTTTTGTATTTAAATRTACTTATTTACCATTTTACTTTTTCATACAATATTGTCTCTTTGATTCTTCTTATGAA----------------------------------------
>AR0026-C
TTGTGCATCGCTTGAAAGAAGGTAGAAGAGGAGAAGAGATGGYAAAGAGGAATAGCACGAAGAGGACGGTAAGGGGAAGATGAGATTGCGTACAGGGTGGCTCGTTYAAAAAAAGGTTT-----TTGTAATTTTGACAWAKTTAATCTGAGTGAAAATTTGCATTWAAATTAATGTAAAAGGTTAAAAGAAAAAGAAAAATTATATTATTATGTTACYCAAATTGATTATTATTTAAAAAATAACTTATTGCAAATAATGAATGAAATTGCATTTAGTTTTTCTCGCCTGTTGCATGCGTGATGCATGGTGCATCTTTTTACCCCTTTCGTCTTTTCCCCTATCGCC--------CTCTCTCTCATGCTAAACGTTTGTTATATACGACTGCAACACATAACAAGCGCTCGAATAGTTTTATGTGCGTTATCTCCTGTACACGTTCTTCCGTTTTGCTCTCATTCTATCTCTCTTWYGCTCTCTTTCCCCA----TCTCYCTCGCTCTTTAAAGCACCTCGTGAGCATGCACTTCTCTGGTTGCTCCGTTATTGTTGCGACCTTTTGTGCGTAGGATTTTGTGTATGAGTGTTGTTGTTTT-TTTTTTTTACACGTTTGTTCATTTTCTTCCTGTCCCTCATCCGGTTGCAGCGCGSCAGCATYCAGCACGGGTGYCWGRGATCCCATCGTTTGACGTTTGCGTTCGCGATCGTCGGGCGCGATCGTCGTCCGTTCGCGCGAGGCGTACACTTGCGTTCCTCCCGGTAGTGGTAGCAGTGTGGCAATTTATAAAATGAGATAAAACGTGTTCTCTGTCGCATCGGTCCAGCGTTTGCCGTCTCGTCGCCGTTTTGCGGAACCRTCATTTGTTCSTGGTAGTTATGTGTTAGTTCTTCGTTTTGCGGAATTTATCGTTTAGTGGAAAATTTATGAGATGGTTTGAGGTTGTTTTGTTTTGTGYTTGCTTGAGTATGTAAATAATAACATTTGAAAACAAAAAAAACTGTTTTTACATATTCAAAT--TTATTTATTACTTTATTTTATAGAATTTTTGAGCCTACTGGTAATATTTGCTTTTGAATTATGGACATTTATATAAATTCAATAAAATTCATATAAAATACTACTTACGCAAAGTTATATGTTTTGTATTTAAATGTACTTATTTACCATTTTACTTTTTCATACAATATTGTCTCTTTGATTCTTCTTATGAA----------------------------------------
>AR0059-C
TTGTGMATCGCTTGAAAGAAGGTAGAAGAGGWGAAGAGATGGYAAAGAGGAATAGCACGAAGAGGACGGTAAGGGGAAGATGAGATTGCGTACAGGGTGGCTCGTTTAAAAAAAGGTTT-----TTGTAATTTTGACATAGTTAATCTGAGTGAAAATTTGCATTAAAATTAATGTAAAAGGTTAAAAGAAAAAGAAAAATTATATTATTATGTTACTCAAATTGATTATTATTTAAAAAATAACTTATTGCAAATAATGAATGAAATTRCATTTAGTTTTTCTCGCCTGTTGCATGCGTGATGCATGGTGCATCTTTTTACCCCTTTCGTCTTTTCCCCTMTCGCC--------CTCTCTCTCAYGCTAAACGTTTGTTATATACGACTGCAAYACATAACAAGCGCTCGAATAGTTTTATGTGCGTTATCTCCTGTACACGTTCTTCCGTTTTGCTCTCMTTCTATCTCTCTTTCGCTCTCTTTCCCCA----TCTCTCTCGCTCTTTAAAGCACCYCGTGAGCATGCACTTCTCTGGTTGCTCCGTTATTGTTGCGACCTTTTGTGCGTAGGATTTTGTGTATGAGTGTTGTTGTTTT-TTTTTTTTACACGTTTGTTCATTTTCTTCCTGTCCCTCATCCGGTTGCAGCGCGSCAGCATTCAGCACGGGTGYCWGRGATCCCATCGTTTGACGTTTGCGTTCGCGATCGTCGGGCGCGATCGTCGTCCGTTCGCGCGAGGCGTACACTTGCGTTCCTCCCGGTAGTGGTAGCAGTGTGGCAATTTATAAAATGAGATAAAACGTGTTCTCTGTCGCATCGGTCCAGCGTTTGCCGTCTCGTCGCCGTTTTGCGGAACCRTCATTTGTTCSTGGTAGTTATGTGTTAGTTCTTCGTTTTGCGGAATTTATCGTTTAGTGGAAAATTTATGAGATGGTTTGAGGTTGTTTTGTTTTGTGYTTGCTTGAGTATGTAAATAATAACATTTGAAAACAAAAAAAACTGTTTTTACATATTCAAAT--TTATTTATTACTTTATTTTATAGAATTTTTGAGCCTACTGGTAATATTTGCTTTTGAATTATGGACATTTATATAAATTCAATAAAATTCATATAAAATACTACTTACGCAAAGTTATATGTTTTGTATTTAAATGTACTTATTTACCATTTTACTTTTTCATACAATATTGTCTCTTTGATTCTTCTTATGAA----------------------------------------
>AR0095-C
TTGTGCATCGCTTGAAAGAAGGTAGAAGAGGAGAAGAGATGGYAAAGAGGAATAGCACGAAGAGGAYGGTAAGGGGAAGATGAGATTGCGTACAGGGTGGCTCGTTTAAAAAAAGGTTT-----TTGTAATTTTGACATAGTTAATCTGAGTGAAAATTTGCATTAAAATTAATGTAAAAGGTTAAAAGAAAAAGAAAAATTATATTATTATGTTACTCAAATTGATTATTATTTAAAAAATAACTTATTGCAAATAATGAATGAAATTGCATTTAGTTTTTCTCGCCTGTTGCATGCGTGATGCATGGTGCATCTTTTTACCCCTTTCGTCTTTTCCCCTATCGCC--------CTCTCTCTCATGCTAAACGTTTGTTATATACGACTGCAACACATAACAAGCGCTCGAATAGTTTTATGTGCGTTATCTCCTGTACACGTTCTTCCGTTTTGCTCTCATTCTATCTCTCTTTCGCTCTCTTTCCCCA----TCTCTCTCGCTCTTTAAAGCACCTCGTGAGCWTGCACTTCTCTGGTTGCTCCGTTATTGTTGCGACCTTTTGTGCGTAGGATTTTGTGTATGAGTGTTGTTGTTTT-TTTTTTTTACACGTTTGTTCATTTTCTTCCTGTCCCTCATCCGGTTGCAGCGCGCCAGCATTCAGCACGGGTGCCAGGGATCCCATCGTTTGACGTTTGCGTTCGCGATCGTCGGGCGCGATCGTCGTCCGTTCGCGCGAGGCGTACACTTGCGTTCCTCCCGGTAGTGGTAGCARTGTGGCAATTTATAAAATGAGATAAAACGTGTTCTCTGTCGCATCGGTCCAGCGTTTGCCGTCTCGTCGCCGTTTTGCGGAACCRTCATTTGTTCSTGGTAGTTATGTGTTAGTTCTTCGTTTTGCGGAATTTATCGTTTAGTGGAAAATTTATGAGATGGTTTGAGGTTGTTTTGTTTTGTGYTTGCTTGAGTATGTAAATAATAACATTTGAAAACAAAAAAAACTGTTTTTACATATTCAAAT--TTATTTATTACTTTATTTTATAGAATTTTTGAGCCTACTGGTAATATTTGCTTTTGAATTATGGACATTTATATAAATTCAATAAAATTCATATAAAATACTACTTACGCAAAGTTATATGTTTTGTATTTAAATGTACTTATTTACCATTTTACTTTTTCATACAATATTGTCTCTTTGATTCTTCTTATGAA----------------------------------------
>AR0076-C
TTGTGCATCGCTTGAAAGAAGGTAGAAGAGGAGAAGAGATGGCAAAGAGGAATAGCACGAAGAGGAYGGTAAGGGGAAGATGAGATTGCGTACAGGGTGGCTCGTTTAAAAAAAGGTTT-----TTGTAATTTTGACAWAKTTAATCTGAGYGAAAATTTGCATTMAAATTMATGTAAAAGGTTAAAAGAAAAMGAAAAATTATATTATTATGTTASTCAAATTGATTATTATTTAAAAAATAACTTAYTGCAAATAATGAATGAAATTRCATKTAKTTTTTCTCGCCTGTTGCATGCRTGRTGCATGGTGCATCTTTTTACCCCTTTCGTCTTTTCCCCTMTCSCY--------CTCTCTCTCAYGCTAAACGTTYGTTATATACGACTGCAACACATAACAAGCGCTCGAATAGTTTTATGTGCGTTATCTCCTGTACACGTTCTTCCGTTTTGCTCTCCTTCTATCTCTCTTTCGCTCTCTTTCCCCA----TCTCTCTCGCTCTTTAAAGCACCYCGTGWGCATGCACTTCTCTGGTTGCTCCGTTATTGTTGCGACCTTTTGTGCGTAGGATTTTGTGTATGAGTGTTGTTGTTTT-WTTTTTTTACACGTTTGTTCATTTTCTTCCTGTCCCTCATCCGGTTGCAGCGCGSCAGCATYCAGCACGGGTGYCTGAGATCCCATCGTTTGACGTTTGCGTTCGCGATCGTCGGGCGCGATCGTCGTCCGTTCGCGCRAGGCGTACACTTGCGTTCCTCCCGGTAGTGGTAGCAGTGTGGCAATTTATAAAATGAGATAAAACGTGTTCTCTGTCGCATCGGTCCAGCGTTTGCCGTCTCGTCGCCGTTTTGCGGAACCGTCATTTGTTSSTGGTAGTTATGTGTTAGTTCTTCGTTTTGCGGAATTTATCGTTTAGTKGAAAATTTATGAGATGGTTTGAGGTTGTTTTGTTTTGTGYTTGCTTGAGTATGTAAATAATAACATTTGRAAACAAAAAAAACTGTKTTTACAYATTYMAAT--TTATTTATTACTTTATTTTATAGAWTTTTTGAGYCTACTGGYAATATTTGCTTTTGAATTATGSACATTTATWTAAATTYAATAAAATTCATATAAAATACTACTTACGCAAAGTTWWATGTTTTGTATTTAAATGTACTTATTKRCCATTTTWCTTTTTCATACAATATTGTCTCTTTGATTCTTCTTATGAA----------------------------------------
>AR0027-C
TTGTGCATCGCTTGAAAGAAGGTAGAAGAGGAGAAGAGATGGCAAAGAGGAATAGCACGAAGAGGAYGGTAAGGGGAAGATGAGATTGCGTACAGGGTGGCTCGTTTAAAAAAAGGTTT-----TTGTAATTTTGACAWAKTTAATCTGAGYGAAAATTTGCATTMAAATTMATGTAAAAGGTTAAAAGAAAAMGAAAAATTATATTATTATGTTASTCAAATTGATTATTATTTAAAAAATAACTTAYTGCAAATAATGAATGAAATTRCATKTAKTTTTTCTCGCCTGTTGCATGCRTGRTGCATGGTGCATCTTTTTACCCCTTTCGTCTTTTCCCCTMTCSCY--------CTCTCTCTCAYGCTAAACGTTYGTTATATACGACTGCAACACATAACAAGCGCTCGAATAGTTTTATGTGCGTTATCTCCTGTACACGTTCTTCCGTTTTGCTCTCCTTCTATCTCTCTTTCGCTCTCTTTCCCCA----TCTCTCTCGCTCTTTAAAGCACCYCGTGWGCATGCACTTCTCTGGTTGCTCCGTTATTGTTGCGACCTTTTGTGCGTAGGATTTTGTGTATGAGTGTTGTTGTTTT-TTTTTTTTACACGTTTGTTCATTTTCTTCCTGTCCCTCATCCGGTTGCAGCGCGSCAGCATYCAGCACGGGTGYCTGAGATCCCATCGTTTGACGTTTGCGTTCGCGATCGTCGGGCGCGATCGTCGTCCGTTCGCGCGAGGCGTACACTTGCGTTCCTCCCGGTAGTGGTAGCARTGTGGCAATTTATAAAATGAGATAAAACGTGTTCTCTGTCGCATCGGTCCAGCGTTTGCCGTCTCGTCGCCGTTTTGCGGAACCRTCATTTGTTCSTGGTAGTTATGTGTTAGTTCTTCGTTTTGCGGAATTTATCGTTTAGTGGAAAATTTATGAGATGGTTTGAGGTTGTTTTGTTTTGTGCTTGCTTGAGTATGTAAATAATAACATTTGAAAACAAAAAAAACTGTTTTTACATATTCAAAT--TTATTTATTACTTTRTTTTATAGAATTTTTGAGCCTACTGGTAATATTTGCTTTTGAATTATGGACATTTATATAAATTCAATAAAATTCATATAAAATACTACTTACGCAAAGTTATATGTTTTGTATTTAAATGTACTTATTTACCATTTTACTTTTTCATACAATATTGTCTCTTTGATTCTTCTTATGAA----------------------------------------
>AR0047-C
TTGTGCATCGCTTGAAAGAAGGTAGAAGAGGAGAAGAGATGGCAAAGAGGAATAGCACGAAGAGGATGGTAAGGGGAAGATGAGATTGCGTACAGGGTGGCTCGTTTAAAAAAAGGTTT-----TTGTAATTTTGACATAGTTAATCTGAGTGAAAATTTGCATTAAAATTAATGTAAAAGGTTAAAAGAAAAMGAAAAATTATATTATTATGTTASTCAAATTGATTATTATTTAAAAAATAACTTAYTGCAAATAATGAATGAAATTGCATKTAKTTTTTCTCGCCTGTTGCATGCRTGRTGCATGGTGCATCTTTTTACCCCTTTCGTCTTTTCCCCTMTCSCY--------CTCTCTCTCAYGCTAAACGTTYGTTATATACGACTGCAACACATAACAAGCGCTCGAATAGTTTTATGTGCGTTATCTCCTGTACACGTTCTTCCGTTTTGCTCTCMTTCTATCTCTCTTTCGCTCTCTTTCCCCA----TCTCTCTCGCTCTTTAAAGCACCTCGTGWGCWTGCACTTCTCTGGTTGCTCCGTTATTGTTGCGACCTTTTGTGCGTAGGATTTTGTGTATGAGTGTTGTTGTTTT-WTTTTTTTACACGTTTGTTCATTTTCTTCCTGTCCCTCATCCGGTTGCAGCGCGSCAGCATYCAGCACGGGTGYCWGRGATCCCATCGTTTGACGTTTGCGTTCGCGATCGTCGGGCGCGATCGTCGTCCGTTCGCGCGAGGCGTACACTTGCGTTCCTCCCGGTAGTGGTAGCARTGTGGCAATTTATAAAATGAGATAAAACGTGTTCTCTGTCGCATCGGTCCAGCGTTTGCCGTCTCGTCGCCGTTTTGCGGAACCRTCATTTGTTCSTGGTAGTTATGTGTTAGTTCTTCGTTTTGCGGAATTTATCGTTTAGTGGAAAATTTATGAGATGGTTTGAGGTTGTTTTGTTTTGTGCTTGCTTGAGTATGTAAATAATAACATTTGAAAACAAAAAAAACTGTTTTTACATATTCAAAT--TTATTTATTACTTTRTTTTATAGAATTTTTGAGCCTACTGGTAATATTTGCTTTTGAATTATGGACATTTATATAAATTCAATAAAATTCATATAAAATACTACTTACGCAAAGTTATATGTTTTGTATTTAAATGTACTTATTTACCATTTTACTTTTTCATACAATATTGTCTCTTTGATTCTTCTTATGAA----------------------------------------
>AR0048-C
TTGTGCATCGCTTGAAAGAAGGTAGAAGAGGAGAAGAGATGGCAAAGAGGAATAGCACGAAGAGGATGGTAAGGGGAAGATGAGATTGCGTACAGGGTGGCTCGTTTAAAAAAAGGTTT-----TTGTAATTTTGACAWAKTTAATCTGAGTGAAAATTTGCATTAAAATTAATGTAAAAGGTTAAAAGAAAAAGAAAAATTATATTATTATGTTACTCAAATTGATTATTATTTAAAAAATAACTTATTGCAAATAATGAATGAAATTRCATTTAGTTTTTCTCGCCTGTTGCATGCGTGATGCATGGTGCATCTTTTTACCCCTTTCGTCTTTTCCCCTMTCGCC--------CTCTCTCTCAYGCTAAACGTTTGTTATATACGACTGCAACACATAACAWKCGCTCGAATAGTTTTATGTGCGTTATCTCCTGTACACGTTCTTCCGWTTTGCTCTCMTTCTATCTCWCTTTCGCTCTCTTTCCCCA----TCTCTCTCGCTCTTTAAARCACCYCRTGWGCATGCACTTCTCTGGTTGCTCCGTTATTGTTGCGACCTTTTGTGCGTAGGATTTTGTGTATGAGTGTTGTTGTTTT-TTTTYTTTACACGTTTGTTCATTTTCTTCCTGTCCCTCATCCGGTTGCAGCGCGGCAGCATCCAGCACGGGTGTCTGAGATCCCATCGTTTGACGTTTGCGTTCGCGATCGTCGGGCGCGATCGTCGTCCGTTCGCGCGAGGCGTACACTTGCGTTCCTCCCGGTAGTGGTAGCAGTGTGGCAATTTATAAAATGAGATAAAACGTGTTCTCTGTCGCATCGGTCCAGCGTTTGCCGTCTCGTCGCCGTTTTGCGGAACCGTCATTTGTTSSTGGTAGTTATGTGTTAGTTCTTCGTTTTGCGGAATTTATCGTTTAGTKGAAAATTTATGAGATGGTTTGAGGTTGTTTTGTTTTGTGTTTGCTTGAGTATGTAAATAATAACATTTGAAAACAAAAAAAACTGTTTTTACACATTCAAAT--TTATTTATTAYTTTATTTTRTAKAAWTTTTGAGCCTACTGGTAATATTTGCTTTTGAATTATGGACCTTTATTTGAATTTAATAAAAYTCATATAAAATACTRMTTACGCAAAGTTATATGTTTTGTATTTAAATGTACTTATTTGCCATTTTACTTTTTCATACAATATTGTCTCTTTRATTCTTCTTATGAA----------------------------------------
>AR0086-C
TTGTGCATCGCTTGAAAGAAGGTAGAAGAGGAGAAGAGATGGCAAAGAGGAATAGCACGAAGAGGACGGTAAGGGGAAGATGAGATTGCGTACAGGGTGGCTCGTTTAAAAAAAGGTTT-----TTGTAATTTTGACAWAKTTAATCTGAGYGAAAATTTGCATTMAAATTMATGTAAAAGGTTAAAAGAAAARGAAAAATTATATTATTATGTTACTCAAATTGATTATTATTTAAAAAATAACTTATTGCAAATAATGAATGAAATTRCATTTAGTTTTTCTCGCCTGTTGCATGCGTGRTGCATGGTGCATCTTTTTACCYCTTTCGTCTTTTCCCYTMTCKCC--------CTCTCTCTCATGCTAAACGTTYGTTATATACGACTGCAWCACATAACAAGCGCTCGAATAGTTTTATGTGCGTTATCTCCTGTACACGTTCTTCCGTTTTGCTCTCCTTCTATCTCTCTTTCGCTCTCTTTCCCCA----TCTCTCTCGCTCTTTAAAGCACCCCGTGAGCATGCACTTCTCTGGTTGCTCCGTTATTGTTGCGACCTTTTGTGCGTAGGATTTTGTGTATGAGTGTTGTTGTTTT-WTTTTTTTACACGTTTGTTCATTTTCTTCCTGTCCCTCATCCGGTTGCAGCGCGSCAGCATYCAGCACGGGTGYCTGAGATCCCATCGTTTGACGTTTGCGTTCGCGATCGTCGGGCGCGATCGTCGTCCGTTCGYSCGAGGCGTACACTTGCGTTCSTCCCGGTAGTGGTAGCAGTGTGGCAATTTATAAAATGAGATAAAACGTGTTCTCTGTCGCATCGGTCCAGCGTTTGCCGTCTCGTCGCCGTTTTGCGGAACCGTCATTTGTTCGTGGTAGTTATGTGTTAGTTCTTCGTTTTGCGGAATTTATCGTTTAGTGGAAAATTTATGAGATGGTTTRAGGTTGTTTTGTTTTGTGTTTGCTTSAGTATGTAAATAATAACWTTTGAAAACAAAAAAAACTGTTTTTACACATTCAAAT--TTATTTATTATTTTATTTTATATAATTTTTGAGCCTACTGGTAATATTTGCTTTTRAATTATGKACMTTTATTTGAATTTAATAAAAYTCATATAAAATACTACTTACGCAAAGTTATATGTTTTGTATTTAAATGTACTTATTTGCCATTTTACTTTTTCATACAATATTGTCTCTTTGATTCTTCTTATGAA----------------------------------------
>AR0081-C
TTGTGCATCGCTTGAAAGAAGGTAGAAGAGGAGAAGAGATGGYAAAGAGGAATAGCACGAAGAGGAYGGTAAGGGGAAGATGAGATTGCGTACAGGGTGGCTCGTTTAAAAAAAGGTTT-----TTGTAATTTTGACATAGTTAATCTGAGTGAAAATTTGCATTAAAATTAATGTAAAAGGTTAAAAGAAAAAGAAAAATTATATTATTATGTTACTCAAATTGATTATTATTTAAAAAATAACTTATTGCAAATAATGAATGAAATTRCATTTAGTTTTTCTCGCCTGTTGCATGCGTGATGCATGGTGCATCTTTTTACCCCTTTCGTCTTTTCCCCTATCGCC--------CTCTCTCTCATGCTAAACGTTTGTTATATACGACTGCAACACATAACAWKCGCTCGAATAGTTTTATGTGCGTTATCTCCTGTACACGTTCTTCCGWTTTGCTCTCMTTCTATCTCTCTTTCGCTCTCTTTCCCCA----TCTCTCTCGCTCTTTAAAGCACCYCGTGWGCATGCACTTCTCTGGTTGCTCCGTTATTGTTGCGACCTTTTGTGCGTAGGATTTTGTGTATGAGTGTTGTTGTTTT-TTTTYTTTACACGTTTGTTCATTTTCTTCCTGTCCCTCATCCGGTTGCAGCGCGSCAGCATYCAGCACGGGTGYCTGAGATCCCATCGTTTGACGTTTGCGTTCGCGATCGTCGGGCGCGATCGTCGTCCGTTCGCGCGAGGCGTACACTTGCGTTCSTCCCGGTAGTGGTAGCAGTGTGGCAATTTATAAAATGAGATAAAACGTGTTCTCTGTCGCATCGGTCCAGCGTTTGCCGTCTCGTCGCCGTTTTGCGGAACCGTCATTTGTTCGTGGTAGTTATGTGTTAGTTCTTCGTTTTGCGGAATTTATCGTTTAGTGGAAAATTTATGAGATGGTTTRAGGTTGTTTTGTTTTGTGTTTGCTTSAGTATGTAAATAATAACWTTTGAAAACAAAAAAAACTGTTTTTACACATTCAAAT--TTATTTATTAYTTTATTTTRTAKAAWTTTTGAGCCTACTGGTAATATTTGCTTTTGAATTATGGACYTTTATTTGAATTTAATAAAAYTCATATAAAAYACTRMTTACGCAAAGTTATATGTTTTGTATTTAAATGTACTTATTTGCCATTTTACTTTTTCATACAATATTGTCTCTTTRATTCTTCTTATGAA----------------------------------------
>AR0051-C
TTGTGCATCGCTTGAAAGAAGGTAGAAGAGGAGAAGAGATGGCAAAGAGGAATAGCACGAAGAGGAYGGTAAGGGGAAGATGAGATTGCGTACAGGGTGGCTCGTTTAAAAAARGGTTT-----TTGTAATTTTGACAWAKTTAATCTGAGYGAAAATTTGCATTMAAATTMATGTAAAAGGTTAAAAGAAAAAGAAAAATTATATTATTATGTTACTCAAATTGATTATTATTTAAAAAATAACTTATTGCAAATAATGAATGAAATTRCATTTAGTTTTTCTCGCCTGTTGCATGCGTGATGCATGGTGCATCTTTTTACCCCTTTCGTCTTTTCCCCTATCGCC--------CTCTCTCTCATGCTAAACGTTTGTTATATACGACTGCAACACATAACAWKCGCTCGAATAGTTTTATGTGCGTTATCTCCTGTACACGTTCTTCCGWTTTGCTCTCMTTCTATCTCTCTTTCGCTCTCTTTCCCCA----TCTCTCTCGCTCTTTAAAGCACCYCGTGWGCATGCACTTCTCTGGTTGCTCCGTTATTGTTGCGACCTTTTGTGCGTAGGATTTTGTGTATGAGTGTTGTTKTTTT-TTTTYTTTACACGTTTGTTCATTTTCTTCCTGTCCCTCATCCGGTTGCAGCGCGSCAGCATYCAGCACGGGTGYCTGAGATCCCATCGTTTGACGTTTGCGTTCGCGATCGTCGGGCGCGATCGTCGTCCGTTCGCSCGAGGCGTACACTTGCGTTCSTCCCGGTAGTGGTAGCAGTGTGGCAATTTATAAAATGAGATAAAACGTGTTCTCTGTCGCATCGGTCCAGCGTTTGCCGTCTCGTCGCCGTTTTGCGGAACCGTCATTTGTTCGTGGTAGTTATGTGTTAGTTCTTCGTTTTGCGGAATTTATCGTTTAGTGGAAAATTTATGAGATGGTTTRAGGTTGTTTTGTTTTGTGTTTGCTTSAGTATGTAAATAATAACWTTTGAAAACAAAAAAAACTGTTTTTACACATTCAAAT--TTATTTATTATTTTATTTTATATAATTTTTGAGCCTACTGGTAATATTTGCTTTTRAATTATGKACMTTTATTTGAATTTAATAAAAYTCATATAAAATACTACTTACGCAAAGTTATATGTTTTGTATTTAAATGTACTTATTTGCCATTTTACTTTTTCATACAATATTGTCTCTTTGATTCTTCTTATGAA----------------------------------------
>AR0082-C
TTGTGCATCGCTTGAAAGAAGGTAGAAGAGGAGAAGAGATGGCAAAGAGGAATAGCACGAAGAGGAYGGTAAGGGGAAGATGAGATTGCGTACAGGGTGGCTCGTTWAAAAAAAGGTTT-----TTGTAATTTTGACAWAKTTAATCTGAGTGAAAATTTGCATTWAAATTAATGTAAAAGGTTAAAAGAAAAAGRAAAATTATATTATTATGTTACTCAAATTGATTATTATTTAAAAAATAACTTATTGCAAATAATGAATGAAATTRCATTTAGTTTTTCTCGCCTGTTGCATGCGTGATGCATGGTGCATCTTTTTACCCCTTTCGTCTTTTCCCCTMTCGCC--------CTCTCTCTCAYGCTAAACGTTTGTTATATACGACTGCAACACATAACAAGCGCTCGAATAGTTTTATGTGCGTTATCTCCTGTACACGTTCTTCCGTTTTGCTCTCMTTCTATCTCTCTTTCGCTCTCTTTCCCCA----TCTCTCTCGCTCTTTAAAGCACCYCGTGAGCWTGCACTTCTCTGGTTGCTCCGTTATTGTTGCGACCTTTTGTGCGTAGGATTTTGTGTATGAGTGTTGTTGTTTT-TTTTTTTTACACGTTTGTTCATTTTCTTCCTGTCCCTCATCCGGTTGCAGCGCGCCAGCATTCAGCACGGGTGCCAGGGATCCCATCGTTTGACGTTTGCGTTCGCGATCGTCGGGCGCGATCGTCGTCCGTTCGCGCGAGGCGTACACTTGCGTTCCTCCCGGTAGTGGTAGCARTGTGGCAATTTATAAAATGAGATAAAACGTGTTCTCTGTCGCATCGGKCYAGCGTTTGCCGTCTCGTCGCCGTTTTGCGGAACCRTCATTTGTTSCTGGTAGTTATGTGTTAGTTCTTCGTTTTGCGGAATTTATCGTTTAGTKGAAAATTTATGAGATGGTTTGAGGTTGTTTTGTTTTGTGYTTGCTTGAGTATGTAAATAATAACATTTGAAAACAAAAAAAACTGTTTTTACAYATTCAAWT--TTATTTAYTAYTTTATTTTATAGAWKTTTTGARCCTACTGGYAATATTTGCTTTTGAATTATGGAYATTTATWTRAATTYAATAAAATTCATATAAAATAMTAMTTACGCAAAGTTATATRTTTTGTATTWAAATGTACTTATTTRCCATTTTACTTTTTCATRCAMTATTGYCYCTTTGATTCTTCTTATGAA----------------------------------------
>AR0036-C
TTGTGCATCGCTTGAAAGAAGGTAGAAGAGGAGAAGAGATGGCAAAGAGGAATAGCACGAAGAGGAYGGTAAGGGGAAGATGAGATTGCGTACAGGGTGGCTCGTTYAAAAAAAGGTTT-----TTGTAATTTTGACAAATTTAATCTGAGTGAAAATTTGCATTWAAATTAATGTAAAAGGTTAAAAGAAAAAGAAAAATTATATTATTATGTTACYCAAATTGATTATTATTTAAAAAATAACTTATTGCAAATAATGAATGAAATTRCATTTAGTTTTTCTCGCCTGTTGCATGCGTGATGCATGGTGCATCTTTTTACCCCTTTCGTCTTTTCCCCTMTCGCC--------CTCTCTCTCAYGCTAAACGTTTGTTATATACGACTGCAACACATAACAAGCGCTCGAATAGTTTTATGTGCGTTATCTCCTGTACACGTTCTTCCGTTTTGCTCTCMTTCTATCTCWCTTWYGCTCTCTTTCCCCA----TCTCTCTCGCTCTTTAAARCACCYCRTGAGCATGCACTTCTCTGGTTGCTCCGTTATTGTTGCGACCTTTTGTGCGTAGGATTTTGTGTATGAGTGTTGTTGTTTT-TTTTTTTTACACGTTTGTTCATTTTCTTCCTGTCCCTCATCCGGTTGCAGCGCGGCAGCATCCAGCACGGGTGTCTGAGATCCCATCGTTTGACGTTTGCGTTCGCGATCGTCGGGCGCGATCGTCGTCCGTTCGCGCGAGGCGTACACTTGCGTTCCTCCCGGTAGTGGTAGCAGTGTGGCAATTTATAAAATGAGATAAAACGTGTTCTCTGTCGCATCGGTCCAGCGTTTGCCGTCTCGTCGCCGTTTTGCGGAACCRTCATTTGTTSCTGGTAGTTATGTGTTAGTTCTTCGTTTTGCGGAATTTATCGTTTAGTKGAAAATTTATGAGATGGTTTGAGGTTGTTTTGTTTTGTGYTTGCTTGAGTATGTAAATAATAACATTTGAAAACAAAAAAAACTGTTTTTACAYATTCAAAT--TTATTTATTACTTTATTTTRTAGAAWTTTTGAGCCTACTGGTAATATTTGCTTTTGAATTATGGACMTTTATWTRAATTYAATAAAATTCATATAAAATACTRMTTACGCAAAGTTATATGTTTTGTATTTAAATGTACTTATTTRCCATTTTACTTTTTCATACAATATTGTCTCTTTRATTCTTCTTATGAA----------------------------------------
>AR0090-C
TTGTGCATCGCTTGAAAGAAGGTAGAAGAGGAGAAGAGATGGCAAAGAGGAATAGCACGAAGAGGAYGGTAAGGGGAAGATGAGATTGCGTACAGGGTGGCTCGTTWAAAAAAAGGTTT-----TTGTAATTTTGACAWAKTTAATCTGAGTGAAAATTTGCATTWAAATTAATGTAAAAGGTTAAAAGAAAAAGRAAAATTATATTATTATGTTACTCAAATTGATTATTATTTAAAAAATAACTTATTGCAAATAATGAATGAAATTRCATTTAGTTTTTCTCGCCTGTTGCATGCGTGATGCATGGTGCATCTTTTTACCCCTTTCGTCTTTTCCCCTMTCGCC--------CTCTCTCTCAYGCTAAACGTTTGTTATATACGACTGCAACACATAACAAGCGCTCGAATAGTTTTATGTGCGTTATCTCCTGTACACGTTCTTCCGTTTTGCTCTCMTTCTATCTCTCTTTCGCTCTCTTTCCCCA----TCTCTCTCGCTCTTTAAAGCACCYCGTGAGCWTGCACTTCTCTGGTTGCTCCGTTATTGTTGCGACCTTTTGTGCGTAGGATTTTGTGTATGAGTGTTGTTGTTTT-TTTTTTTTACACGTTTGTTCATTTTCTTCCTGTCCCTCATCCGGTTGCAGCGCGCCAGCATTCAGCACGGGTGCCAGGGATCCCATCGTTTGACGTTTGCGTTCGCGATCGTCGGGCGCGATCGTCGTCCGTTCGCGCGAGGCGTACACTTGCGTTCCTCCCGGTAGTGGTAGCAATGTGGCAATTTATAAAATGAGATAAAACGTGTTCTCTGTCGCATCGGTCCAGCGTTTGCCGTCTCGTCGCCGTTTTGCGGAACCRTCATTTGTTSCTGGTAGTTATGTGTTAGTTCTTCGTTTTGCGGAATTTATCGTTTAGTKGAAAATTTATGAGATGGTTTGAGGTTGTTTTGTTTTGTGYTTGCTTGAGTATGTAAATAATAACATTTGAAAACAAAAAAAACTGTTTTTACAYATTCAAAT--TTATTTATTACTTYATTTTRTAGAAWTTTTGAGCCTACTGGTAATATTTGCTTTTGAATTATGGACMTTTATWTRAATTYAATAAAATTCATATAAAATACTRMTTACGCAAAGTTATATGTTTTGTATTTAAATGTACTTATTTRCCATTTTACTTTTTCATACAATATTGTCTCTTTRATTCTTCTTATGAA----------------------------------------
>AR0038-C
TTGTGCATCGCTTGAAAGAAGGTAGAAGAGGAGAAGAGATGGCAAAGAGGAATAGCACGAAGAGGACGGTAAGGGGAAGATGAGATTGCGYACAGGGTGGCTCGTTWAAAAAAAGGTTT-----TTGTAATTTTGACAWAKTTAATCTGAGTGAAAATTTGCATTWAAATTAATGTAAAAGGTTAARAGAAAAAGRAAAATTATATTATTATGTTACTCAAATTGATTWTTATTTAAAAAATAACTTATTGCAAATAATGAATGAAATTRCATKTAGTTTTTCTCGCCTGTTGCATGCGTGRTGCATGGTGCATCTTTTTACCCCTTTCGTCTTTTCCCCTCTCGCC--------CTCTCTCTCACGCTAAACRTTTGTTATATACGACTGCAACACATAACAAGCGCTCGAATAGTTTTATGTGCGTTATCTCCTGTACACGTTCTTCCGTTTTGCTCTCMTTCTATCTCTCTTWYGCTCTCTTTCCCCA----TCTCTCTCGCTCTTTAAAGCACCYCGTGAGCATGCACTTCTCTGGTTGCTCCGTTATTGTTGCGACCTTTTGTGCGTAGGATTTTGTGTATGAGTGTTKTTGTTTT-TTTTTTTWACWCGTTTGTTCATTTTCTTCCTGTCCCTCATCCGGTTGCAGCGCGGCAGCATCCAGCACGGGTGYCWGRGATCCCATCGTTTGACGTTTGCGTTCGCGATCGTCGGGCGCGATCGTCGTCCGTTCGCGCGAGGCGTACACTTGCGTTCCTCCCGGTAGTGGTAGCAGTGTGGCAATTTATAAAATGAGATAAAACGTGTTCTCTGTCGCATCGGTCCAGCGTTTGCCGTCTCRTCGCCGTTTTGCGGAACCGTCATTTGTTSSTGGTAGTTATGTGTTAGTTCTTCGTTTTGCGGAATTTATCGTTTAGTKGAAAATTTATRAGATGGTTTGAGGTTGTTTTGTTTTGTGTTTGCTTSAGTATGTAAATAATAACTTTTGAAAACAAAAAAAGCTGTTTTTACACATTCAAWT--TTATTTATTAYTTTATTTTATAKAWKTTTTGAGCCTACTGGYAATATTTRCTTTTGAATTATGGACATTTATATAAATTYAATAAAATTCATATAAAATAMTACTTACGCAAAGTTATATGTTTTGTATTTAAATATACTTATTTACCATTTTACTTTTTCATACAATATTGTCTCTTTGATTCTTCTTATGAA----------------------------------------
>AR0073-C
TTGTRCATCGCTTGAAAGAAGGTAGAAGAGGAGAAGAGATGGCAAAGAGGAATAGCACGAAGAGGAYGGTAAGGGGAAGATGAGATTGCGTACAGGGTGGCTCGTTWAAAAAAAGGTTT-----TTGTAATTTTGACAWAKTTAATCTGAGTGAAAATTTGCATTWAAATTAATGTAAAAGGTTAARAGAAAAAGRAAAATTATATTATTATGTTACTCAAATTGATTWTTATTTAAAAAATAACTTATTGCAAATAATGAATGAAATTRCATKTAGTTTTTCTCGCCTGTTGCATGCGTGRTGCATGGTGCATCTTTTTACCCCTTTCGTCTTTTCCCCTCTCGCC--------CTCTCTCTCWCGCTAAACRTTTGTTATATACGACTGCAACACATAACAAGCGCTCGAATAGTTTTATGTGCGTTATCTCCTGTACACGTTCTTCCGTTTTGCTCTCMTTCTATCTCTCTTWYGCTCTCTTTCCCCA----TCTCTCTCGCTCTTTAAAGCACCYCGTGAGCATGCACTTCTCTGGTTGCTCCGTTATTGTTGCGACCTTTTGTGCGTAGGATTTTGTGTATGAGTGTTKTTGTTTT-TTTTTTTWACWCGTTTGTTCATTTTCTTCCTGTCCCTCATCCGGTTGCAGCGCGGCAGCATCCAGCACGGGTGYCWGRGATCCCATCGTTTGACGTTTGCGTTCGCGATCGTCGGGCGCGATCGTCGTCCGTTCGCGCGAGGCGTACACTTGCGTTCCTCCCGGTAGTGGTAGCAGTGTGGCAATTTATAAAATGAGATAAAACGTGTTCTCTGTCGCATCGGTCCAGCGTTTGCCGTCTCRTCGCCGTTTTGCGGAACCGTCATTTGTTSSTGGTAGTTATGTGTTAGTTCTTCGTTTTGCGGAATTTATCGYTTAGTKGAAAATTTATRAGATGGTTTGAGGTTGTTTTGTTTTGTGTTTGCTTSAGTATGTAAATAATAACTTTTGAAAACAAAAAAAGCTGTTTTTACACATTCAAWT--TTATTTATWAYTTTATTTTATAKAWKTTTTGAGCCTACTGGYAATATTTRCTTTTGAATTATGSAYATTTATWTRAATTYAATAAAATTCATATAAAAWAMTACTTACGCAAAGTTATATRTTTTGTATTWAAATRTACTTATTTRCCATTTTACTTTTTCATRCAATATTGYCYCTTTGATTCTTCTTATGAA----------------------------------------
>AR0062-C
TTGTGCATCGCTTGAAAGAAGGTAGAAGAGGAGAAGAGATGGYAAAGAGGAATAGCACGAAGAGGACGGTAAGGGRAAGATGAGATTGCGTACAGGGTGGCTCGTTYAAAAAAAGKTTT-----TTGTAATTTTGWCRWAGTTAATCTGAGTGAAAATTTGCATTAAAATYAATGTAAAAGGTTAAMAGAAAWAKRAAAATTATATTWTTATRTYACTCWAWTTGATTWTTATTTAAAAAATAACTTATTGCAAATAATGAATGAAATTGCATKTAKTTTTTCTCGCCTGTTGCATGCGTGRTGCATGGTGCATCTTTTTACCCCTTTCGTCTTTTCCCCTMTCGCC--------CTCTCTCTCAYGCTAAACGTTTGTTATATACGACTGCAACACATAACAAGCGCTCGAATAGTTTTATGTGCGTTATCTCCTGTACACGTTCTTCCGTTTTGCTCTCMTTCTATCTCTYTTTCGCTCTCTTTCCCCA----TCTCTCTCGCTCTTTAAAGCACCYCGTGAGCATGCACTTCTCTGGTTGCTCCGTTATTGTTGCGACCTTTTGTGCGTAGGATTTTGTGTATGAGTGTTKTTGTTTT-TTTTTTTWACWCGTTTGTTCATTTTCTTCCTGTCCCTCATCCGGTTGCAGCGCGSCAGCATYCAGCACGGGTGYCWGRGATCCCATCGTTTGACGTTTGCGTTCGCGATCGTCGGGCGCGATCGTCGTCCGTTCGCGCGAGGCGTACACTTGCGTTCCTCCCGGTAGTGGTAGCAGTGTGGCAATTTATAAAATGAGATAAAACGTGTTCTCTGTCGCATCGGTCCAGCGTTTGCCGTCTCRTCGCCGTTTTGCGGAACCGTCATTTGTTCGTGGTAGTTATGTGTTAGTTCTTCGTTTTGCGGAATTTATCGTTTAGTGGAAAATTTATGAGATGGTTTGAGGTTGTTTTGTTTTGTGTTTGCTTSAGTATGTAAATAATAACWTTTGAAAACAAAAAAARCTGTTTTTACAYATTCAAAT--TTATTTATTAYTTTATTTTATAKAATTTTTGAGCCTACTGGYAATATTTRCTTTTGAATTATGSAYATTTATWTRAATTYAATAAAATTCATATAAAATAMTACTTACGCAAAGTTATATRTTTTGTATTWAAATGTACTTATTTACCATTTTACTTTTTCATACAATATTGTCTCTTTGATTCTTCTTATGAA----------------------------------------
>AY0076-C
TTGTGCATCGCTTGAAAGAAGGTAGAAGAGGAGAAGAGATGGCAAAGAGGAATAGCACGAAGAGGATGGTAAGGGGAAGATGAGATTGCGTACAGGGTGGCTCGTTTAAAAAAAGGTTT-----TTGTAATTTTGWCRWAGTTAATCTGAGTGAAAATTTGCATTAAAATTAATGTAAAAGGTTAAAAGAAAAAKAAAAATTATATTATTATGTTACTCAAATTGATTATTATTTAAAAAATAACTTATTGCAAATAATGAATGAAATTKCATKTRSTTTTTCTCGCCTGTTGCATGCGTGATGCATGGTGCATCWTTTTACCCCTTTCGTCTTTTCCCCTCTCGCC--------CTCTCTCTCACGCTAAACGTTTGTTATATACGACTGCAACACATAACAAGCGCTCGAATAGTTTTATGTGCGTTATCTCCTGTACACGTTCTTCCGTTTTGCTCTCCTTCTATCTCTCTTTCGCTCTCTTTCCCCA----TCTCTCTCGCTCTTTAAAGCACCCCGTGAGCATGCACTTCTCTGGTTGCTCCGTTATTGTTGCGACCTTTTGTGCGTAGGATTTTGTGTATGAGTGTTGTTGTTTT-TTTTTTTTACACGTTTGTTCATTTTCTTCCTGTCCCTCATCCGGTTGCAGCGCGSCAGCRTYCAGCACGGGTGTCTGAGATCCCATCGTTTGACGTTTGCGTTCGCGATCGTCGGGCGCGATCGTCGTCCGTTCGCGCGAGGCGTACACTTGCGTTCCTCCCRGTAGTGGTAGCAGTGTGGCAATTTATAAAATGAGATAAAACGTGTTCTCTGTCGCATCGGTCCAGCGTTTGCCGTCTCGTCGCCGTTTTGCGGAACCRTCATTTGTTCSTGGTAGTTATGTGTTAGTTCTTCGTTTTGCGGAATTTATCGTTTAGTGGAAAATTTATGAGATGGTTTGAGGTTGTTTTGTTTTGTGYTTGCTTSAGTATGTAAATAATAACWTTTGAAAACAAAAAAARCTGTTTTTACAYATTCAAWT--TTATTTATTAYTTTATTTTATAKAWKTTTTGAGCCTACTGGYAATATTTRCTTTTGAATTATGSAKATTTATWTRAATTYAATAAAATTCATATAAAATACTACTTACGCAAAGTTATATGTTTTGTATTTAAATGTACTTATTTACCATTTTACTTTTTCATACAATATTGTCTCTTTGATTCTTCTTATGAA----------------------------------------
>AR0096-C
TTGTGCATCGCTTGAAAGAAGGTAGAAGAGGAGAAGAGATGGCAAAGAGGAATAGCACGAAGAGGACGGTAAGGGGAAGATGAGATTGCGTACAGGGTGGCTCGTTYAAAAAAAGGTTT-----TTGTAATTTTGACAWAKTTAATCTGAGTGAAAATTTGCATTWAAATTAATGTAAAAGGTTAAAAGAAAAAGAAAAATTATATTATTATGTTACYCAAATTGATTATTATTTAAAAAATAACTTATTGCAAATAATGAATGAAATTRCATTTAGTTTTTCTCGCCTGTTGCATGCGTGATGCATGGTGCATCTTTTTACCCCTTTCGTCTTTTCCCCTMTCGCC--------CTCTCTCTCAYGCTAAACGTTTGTTATATACGACTGCAAYACATAACAAGCGCTCGAATAGTTTTATGTGCGTTATCTCCTGTACACGTTCTTCCGTTTTGCTCTCMTTCTATCTCTCTTWYGCTCTCTTTCCCCA----TCTCTCTCGCTCTTTAAAGCACCYCGTGAGCATGCACTTCTCTGGTTGCTCCGTTATTGTTGCGACCTTTTGTGCGTAGGATTTTGTGTATGAGTGTTGTTGTTTT-TTTTTTTTACACGTTTGTTCATTTTCTTCCTGTCCCTCATCCGGTTGCAGCGCGGCAGCATCCAGCACGGGTGTCTGAGATCCCATCGTTTGACGTTTGCGTTCGCGATCGTCGGGCGCGATCGTCGTCCGTTCGCGCGAGGCGTACACTTGCGTTCCTCCCGGTAGTGGTAGCAGTGTGGCAATTTATAAAATGAGATAAAACGTGTTCTCTGTCGCATCGGTCCAGCGTTTGCCGTCTCRTCGCCGTTTTGCGGAACCRTCATTTGTTCSTGGTAGTTATGTGTTAGTTCTTCGTTTTGCGGAATTTATCGTTTAGTGGAAAATTTATGAGATGGTTTGAGGTTGTTTTGTTTTGTGYTTGCTTSAGTATGTAAATAATAACWTTTGAAAACAAAAAAARCTGTTTTTACAYATTCAAAT--TTATTTATTAYTTTATTTTATAKAWKTTTTGAGCCTACTGGYAATATTTRCTTTTGAATTATGSAYATTTATWTRAATTYAATAAAATTCATATAAAATACTACTTACGCAAAGTTATATGTTTTGTATTTAAATGTACTTATTTACCATTTTACTTTTTCATACAATATTGTCTCTTTGATTCTTCTTATGAA----------------------------------------
>AR0066-C
TTGTGCATCGCTTGAAAGAWGGTAGAAGAGGAGAAGAGATGGCAAAGAGGAATAGCACGAAGAGGACGGTAAGGGGAAGATGAGATTGCGTACAGGGTGGCTCGTTTAAAAAARGGTTT-----TTGTAATTTTGWCRAAKTTAATCTGAGYGAAAATTTGCATTMAAATTMATGTAAAAGGTTAAAAGAAAAAGAAAAATTATATTWTYATRTTACTMAAATTGATTATTATTTAAAAAATAACTTATTGCAAATAATGAATGAAATTRCATTTAGTTTTTCTCGCCTGTTGCATGCGTGATGCATGGTGCATCTTTTTACCCCTTTCGTCTTTTCCCCTATCGCC--------CTCTCTCTCATGCTAAACGTTTGTTATATACGACTGCAACACATAACAAGCGCTCGAATAGTTTTATGTGCGTTATCTCCTGTACACGTTCTTCCGTTTTGCTCTCCTTCTATCTCTCTTTCGCTCTCTTTCCCCA----TCTCYCTCGCTCTTTAAAGCACCYCGTGAGCATGCACTTCTCTGGTTGCTCCGTTATTGTTGCGACCTTTTGTGCGTAGGATTTTGTGTATGAGTGTTKTTGTTTT-TTTTTTTWACWCGTTTGTTCATTTTCTTCCTGTCCCTCATCCGGTTGCAGCGCGSCAGCATYCAGCACGGGTGYCTGAGATCCCATCGTTTGACGTTTGCGTTCGCGATCGTCGGGCGCGATCGTCGTCCGTTCGCGCGAGGCGTACACTTGCGTTCSTCCCGGTAGTGGTAGCAGTGTGGCAATTTATAAAATGAGATAAAACGTGTTCTCTGTCGCATCGGTCCAGCGTTTGCCGTCTCRTCGCCGTTTTGCGGAACCGTCATTTGTTCGTGGTAGTTATGTGTTAGTTCTTCGTTTTGCGGAATTTATCGTTTAGTGGAAAATTTATGAGATGGTTTRAGGTTGTTTTGTTTTGTGTTTGCTTCAGTATGTAAATAATAACTTTTGAAAACAAAAAAARCTGTTTTTACACATTCAAAT--TTATTTATTATTTTATTTTATATAWKTTTTGAGCCTACTGGYAATATTTRCTTTTRAATTATGYAYATTTATTTGAATTTAATAAAATTCATATAAAATAMTACTTACGCAAAGTTATATRTTTTGTATTWAAATGTACTTATTTGCCATTTTACTTTTTCATACAATATTGTCTCTTTGATTCTTCTTATGAA----------------------------------------
>AR0054-C
TTGTGCATCGCTTGAAAGAAGGTAGAAGAGGAGAAGAGATGGYAAAGAGGAATAGCACGAAGAGGACGGTAAGGGGAAGATGAGATTGCGTACAGGGTGGCTCGTTTAAAAAAAGGTTT-----TTGTAATTTTGACATAGTTAATCTGAGTGAAAATTTGCATTAAAATTAATGTAAAAGGTTAARAGAAAAAGAAAAATTATATTATTATGTTACTCAAATTGATTWTTATTTAAAAAATAACTTATTGCAAATAATGAATGAAATTGCATKTAGTTTTTCTCGCCTGTTGCATGCGTGRTGCATGGTGCATCTTTTTACCCCTTTCGTCTTTTCCCCTMTCGCC--------CTCTCTCTCWYGCTAAACRTTTGTTATATACGACTGCAACACATAACAAGCGCTCGAATAGTTTTATGTGCGTTATCTCCTGTACACGTTCTTCCGTTTTGCTCTCATTCTATCTCTCTTWYGCTCTCTTTCCCCA----TCTCTCTCGCTCTTTAAAGCACCTCGTGAGCATGCACTTCTCTGGTTGCTCCGTTATTGTTGCGACCTTTTGTGCGTAGGATTTTGTGTATGAGTGTTKTTGTTTT-TTTTTTTWACWCGTTTGTTCATTTTCTTCCTGTCCCTCATCCGGTTGCAGCGCGSCAGCATYCAGCACGGGTGYCWGRGATCCCATCGTTTGACGTTTGCGTTCGCGATCGTCGGGCGCGATCGTCGTCCGTTCGCGCGAGGCGTACACTTGCGTTCCTCCCGGTAGTGGTAGCAGTGTGGCAATTTATAAAATGAGATAAAACGTGTTCTCTGTCGCATCGGTCCAGCGTTTGCCGTCTCRTCGCCGTTTTGCGGAACCGTCATTTGTTCGTGGTAGTTATGTGTTAGTTCTTCGTTTTGCGGAATTTATCGTTTAGTGGAAAATTTATGAGATGGTTTGAGGTTGTTTTGTTTTGTGTTTGCTTSAGTATGTAAATAATAACWTTTGAAAACAAAAAAARCTGTTTTTACAYATTCAAAT--TTATTTATTAYTTTATTTTATAKAWKTTTTGAGCCTACTGGYAATATTTRCTTTTGAATTATGSAYATTTATWTRAATTYAATAAAATTCATATAAAATACTACTTACGCAAAGTTATATGTTTTGTATTTAAATGTACTTATTTACCATTTTACTTTTTCATACAATATTGTCTCTTTGATTCTTCTTATGAA----------------------------------------
>AR0023-C
TTGTGCATCGCTTGAAAGAAGGTAGAAGAGGAGAAGAGATGGCAAAGAGGAATAGCACGAAGAGGACGGTAAGGGGAAGATGAGATTGCGTACAGGGTGGCTCGTTTAAAAAAAGGTTT-----TTGTAATTTTGACAWAKTTAATCTGAGYGAAAATTTGCATTMAAATTMATGTAAAAGGTTAARAGAAAAAGAAAAATTATATTATTATGTTACTCAAATTGATTWTTATTTAAAAAATAACTTATTGCAAATAATGAATGAAATTRCATKTAGTTTTTCTCGCYTGTTGCATGCGTGRTGCATGGTGCATCTTTTTACCCCTTTCGTCTTTTCCCCTMTCGCC--------CTCTCTCTCWYGCTAAACRTTTGTTATATACGACTGCAACACATAACAAGCGCTCGAATAGTTTTATGTGCGTTATCTCCTGTACACGTTCTTCCGTTTTGCTCTCMTTCTATCTCTCTTWYGCTCTCTTTCCCCA----TCTCTCTCGCTCTTTAAAGCACCYCGTGAGCATGCACTTCTCTGGTTGCTCCGTTATTGTTGCGACCTTTTGTGCGTAGGATTTTGTGTATGAGTGTTKTTGTTTT-TTTTTTTWACWCGTTTGTTCATTTTCTTCCTGTCCCTCATCCGGTTGCAGCGCGSCAGCATYCAGCACGGGTGYCTGAGATCCCATCGTTTGACGTTTGCGTTCGCGATCGTCGGGCGCGATCGTCGTCCGTTCGCGCGAGGCGTACACTTGCGTTCSTCCCGGTAGTGGTAGCAGTGTGGCAATTTATAAAATGAGATAAAACGTGTTCTCTGTCGCATCGGTCCAGCGTTTGCCGTCTCRTCGCCGTTTTGCGGAACCGTCATTTGTTCGTGGTAGTTATGTGTTAGTTCTTCGTTTTGCGGAATTTATCGTTTAGTGGAAAATTTATGAGATGGTTTRAGGTTGTTTTGTTTTGTGTTTGCTTCAGTATGTAAATAATAACTTTTGAAAACAAAAAAARCTGTTTTTACACATTCAAAT--TTATTTATTATTTTATTTTATATAWKTTTTGAGCCTACTGGYAATATTTRCTTTTRAATTATGYAYATTTATTTGAATTTAATAAAATTCATATAAAATACTACTTACGCAAAGTTATATGTTTTGTATTTAAATGTACTTATTTGCCATTTTACTTTTTCATACAATATTGTCTCTTTGATTCTTCTTATGAA----------------------------------------
>AB0262-C
TTGTGCATCGCTTGAAAGAAGGTAGAAGAGGAGAAGAGATGGCAAAGAGGAATAGCACGAAGAGGAYRGTAAGGGGAAGATGAGATTGCGTACAGGGTGGCTCGTTYAAAAAAAGGTTT-----TTGTAATTTTGACAWAKTTAATCTGAGTGAAAATTTGCATTWAAATTAATGTAAAAGGTTAAAAGAAAAAGRAAAATTATATTATTATGTTACTCAAATTGATTATTATTTAAAAAATAACTTATTGCAAATAATGAATGAAATTGCATTTAGYTTTTCTCGCCTGTTGCATGCGTGRTGCATGGTGCATCTTTTTACCCCTTTCGTCTYTTCCYCTCTCGCC--------CTCTCTCTCACGCTAAACGTTTGTTATATACGACTGCAWCACATAACAAGCGCTCGAATAGTTTTATGTGCGTTATCTCCTGTACACGTTCTTCCGTTTTGCTCTCCTTCTATCTCTCTTTCGCTCTCTTTCCCCA----TCTCTCTCGCTCTTTAAAGCACCYCGTGAGCATGCACTTCTCTGGTTGCTCCGTTATTGTTGCGACCTTTTGTGCGTAGGATTTTGTGTATGASTGTTKTTGTTTT-TTTTTTTWACWCGTTTGTTCATTTTCTTCCTGTCCCTCATCCGGTTGCAGCGCGGCAGCATCCAGCACGGGTGTCTGAGATCCCATCGTTTGACGTTTGCGTTCGCGATCGTCGGGCGCGATCGTCGTCCGTTCGCGCGAGGCGTACACTTGCGTTCCTCCCGGTAGTGGTAGCAGTGTGGCAATTTATAAAATGAGATAAAACGTGTTCTCTGTCGCATCGGTCCAGCGTTTGCCGTCTCGTCGCCGTTTTGCGGAACCRTCATTTGTTCCTGGTAGTTATGTGTTAGTTCTTCRTTTTKCGGAATTTATYGTTTAGTGGAAAATTTATGAGATGGTTTGAGGTTKTTTTGTTTTGTGTTTGCTTGAGTATGTAAATAATAACATTTGAAAACAAAAAAMACTGTTTTTWCACATTCWAAT--TTATTTATTAYTTTATTTTWTAKAWTTKTTGAGCCTACTKGYAATATTTRCTTTTRAATTATGYACATTTAYTTGAATTTAATAAAAYTCATWTAAAATACTACTWACGCAAAGYTATATSTTTTGTRTTTAAATGTACTTATTYGYCATTTTACTTTYTYATAMAATATTGTCTCTTTGATTCTTCTTATGAA----------------------------------------
>AB0089-C
TTGTGCATCGCTTGAAAGAAGGTAGAAGAGGAGAAGAGATGGCAAAGAGGAATAGCACGAAGAGGATGGTAAGGGGAAGATGAGATTGCGTACAGGGTGGCTCGTTTAAAAAAAGGTTT-----TTGTAATTTTGAYAWAKTTAATCTGAGTGAAAATTTGCATTMAAATTMATGTAAAAGGTTAAAASAAAAAGAWAAATTATATTATTATGTTACTCAAATTGATTATTATTTAAAAAATAACTTATTGCAAATAATGAATGAAATTRCATTTAGTTTTTCTCGCCTGTTGCATGCGTGATGCATGGTGCATCTTTTTACCCCTTTCGTCTTTTYCCCTCTCGCC--------CTCTCTCTCACGCTAAACGTTTGTTATATACGACTGCAWCACATAACAAGCGCTCGAATAGTTTTATGTGCGTTATCTCCTGTACACGTTCTTCCGTTTTGCTCTCCTTCTATCTCTYTTTCGCTCTCTTTCCCCA----TCTCTCTCGCTCTTTAAAGCACCCCGTGAGCATGCACTTCTCTGGTTGCTCCGTTATTGTTGCGACCTTTTGTGCGTAGGATTTTGTGTATGAGTGTTKTTGTTTT-TTTTTTTWACWCGTTTGTTCATTTTCTTCCTGTCCCTCATCCGGTTGCAGCGCGSCAGCATYCAGCACGGGTGYCWGRGATCCCATCGTTTGACGTTTGCGTTCGCGATCGTCGGGCGCGATCGTCGTCCGTTCGCGCGAGGCGTACACTTGCGTTCCTCCCGGTAGTGGTAGCAGTGTGGCAATTTATAAAATGAGATAAAACGTGTTCTCTGTCGCATCGGTCCAGCGTTTGCCGTCTCKTCGCCGTTTTGCGGAACCATCATTTGTTCCTGGTAGTTATGTGTTAGTTCTTCGTTTTKCGGAATTTATYGTTTAGTKGAAAATTTATGAGATGGTTTGAGGTTKTTTTGTTTTGTGTTTGCTTGAGTATGTAAATAATAACATTTGAAAACAAAAAAMACTGTTTTTWCACATTCWAAT--TTATTTATTACTTTATTTTRTAGAWWTKTTGAGCCTACTKGCAATATTTRCTTTTGAATTATGSACMTTTAYTTGAATTTAATAAAATTCATWTAAAATACTRMTWACGCAAAGYTATATGTTTTGTATTTAAATGTACTTATTTGCCATTTTACTTTTTYATACAATATTGTCTCTTTRATTCTTCTTATGAA----------------------------------------
>AY0032-C
TTGTGCATCGCTTGAAAGAAGGTAGAAGAGGAGAAGAGATGGCAAAGAGGAATAGCACGAAGAGGAYGGTAAGGGGAAGATGAGATTGCGTACAGGGTGGCTCGTTTAAAAAAAGGTTT-----TTGTAATTTTGACAWAKTTAATCTGAGYGAAAATTTGCAWTMAAATTMATGTAAAAGGTTAAAARAAAAAGAAAAATTATATTATTATGTTACTCAAATTGATTATTATTTAAAAAATAACTTATTGCAAATAATGAATGAAATTACATTTAGTTTTTCTCGCCTGTTGCATGCGTGATGCATGGTGCATCTTTTTACCMCTTTCGTCTTTTCCCCTCTCGCC--------CTCTCTCTCACGCTAAACGTTTGTTATATACGACTGCAAYACATAACAAGCGCTCGAATAGTTTTATGTGCGTTATCTCCTGTACACGTTCTTCCGTTTTGCTCTCCTTCTATCTCWCTTTCGCTCTCTTTCCCCA----TCTCTCTCGCTCTTTAAARCACCCCGTGAGCATGCACTTCTCTGGTTGCTCCGTTATTGTTGCGACCTTTTGTGCGTAGGATTTTGTGTATGAGTGTTKTTGTTTT-TTTTTTTWACWCGTTTGTTCATTTTCTTCCTGTCCCTCATCCGGTTGCAGCGCGSCAGCATYCAGCACGGGTGYCWGRGATCCCATCGTTTGACGTTTGCGTTCGCGATCGTCGGGCGCGATCGTCGTCCGTTCGCGCGAGGCGTACACTTGCGTTCCTCCCGGTAGTGGTAGCAGTGTGGCAATTTATAAAATGAGATAAAACGTGTTCTCTGTCGCATCGGTCCAGCGTTTGCCGTCTCGTCGCCGTTTTGCGGAACCRTCATTTGTTSCTGGTAGTTATGTGTTAGTTCTTCGTTTTKCGGAATTTATYGTTTAGTKGAAAATTTATGAGATGGTTTGAGGTTKTTTTGTTTTGTGTTTGCTTGAGTATGTAAATAATAACATTTGAAAACAAAAAAMACTGTTTTTWCACATTCWAAT--TTATTTATTACTTTATTTTRTAGAWWTKTTGAGCCTACTKGYAATATTTRCTTTTGAATTATGSACMTTTAYTTGAATTTAATAAAATTCATWTAAAATACTRMTWACGCAAAGYTATATGTTTTGTATTTAAATGTACTTATTYGYCATTTTACTTTYTYATAMAATATTGTCTCTTTRATTCTTCTTATGAA----------------------------------------
>AY0043-C
TTGTGCATCGCTTGAAAGAAGGTAGAASARGAGAAGAGATGGCAAAGAGRAATAGCACGAAGAGGAYGGTAAGGGGAAGATGAGATTGCGTACAGGGTGGCTCGTTTAAAAAAAGGTTT-----TTGTAATTTTGTCGAAGTTAATCTGAGTGAAAATTTGCATTAAAATTAATGTAAAAGGTTAAAAGAAAAAKAAAAATTATATTATTATGTTACTCAAATTGATTATTATTTAAAAAATAACTTATTGCAAATAATGAATGAAATTRCATKTASTTTTTCTCGCCTGTTGCATGCGTGGTGCATGGTGCATCTTTTTACCCCTTTCGWCTYTTCCYCTCTCGYC--------CTCTCTCTCACGCTAAACRTTYGTTATATACGRCTGCARCACATAACAAGCGCTCGAATAGTTTTATGTGCGTTATCTCCTGTACACGTTCTTCCGTTTTGCTCTCCTTCTATCTCTCTTTCGCTCTCTTTCCCCA----TCTCTCTCGCTCTTTMAAGCACCYCGTGAGCATGCACTTCTCTGGTTGCTCCGTTATTGTTGCGACCTTTTGTGCGTAGGATTTTGTGTATGASTGTTGTTGTTTT-TTTTTTTTACWCGTTTGTTCATTTTCTTCCTGTCCCTCATCCGGTTGCAGCGCGSCAGCATCCAGCACGGGTGYCWGRGATCCCATCGTTTGACGTTTGCGTTCGCGATCGTCGGGCGCGATCGTCGTYCGTTCGCGCGAGGCGTACACTTGCGTTCCTCCCGGTAGTGGTAGCAGTGTGGCAATTTATAAAATGAGATAAAACGTGTTCTCTGTCGCATCGGTCCAGCGTTTGCCGTCTCGTCGCCGTTTTGCGGAACCGTCATTTGTTKCTGGTAGTTATGTGTTAGTTCTTCGTTTTGCGGAATTTATCGTTTAGTKGAAAATTTATGAGATGGTTTGAGGTTGTTTTGTTTTGTGTTTGCTTSAGTATGTAAATAATAACATTTGAAAACAAAAAAAACTGTTTTTACAYATTCAAAT--TTATTTATTACTTTATTTTRTAGAAWTTTTGAGCCTACTGGTAATATTTGCTTTTGAAYTATGSWCATTTATWTAAATTYAATAAAATTCATATAAAATACTACTTACGCAAAGTTAWATGTTTTGKATTYAAATRTACTTATTKRCCATTTTWCTTTKTYATACAATATTGTCTCTTTGATTMTTCTTATGAA----------------------------------------
>AY0064-C
TTRTGCATCGCTTGAAAGAAGGTAGAAGAGGAGAAGAGATGGCAAAGAGGAATAGCACGAAGAGGATGGTAAGGGGAAGMTGAGATTGCGTACAGGGTGGCTCGTTYAAAAAAAGGTTT-----TTGTAATTTTRWCRAAKTTAATMTGAGTKAAAATTTGCATTAAAATTAATGTAAAAGGTTAAAAGAAAAAKAAAAATTATATTWTTATRTTACTCAAATTGATTWTTATTTARAAAATAACTTATTGCAAATAATGAATGAAATTACATKTACTWTTTCTCGCCTGTTGCATGCGTGRTGCATGGTGCATCTTTTTACCCCTTTCGTCTTTTCCCCTMTCSCC--------CTCTCTCTCAYGCTAAACGTTTGTTATATACGACTGCAACACATAACAAGYGCTCGAATAGTTTTATGTGCGTTATCTCCTGTACACGTTCTTCCGTTTTGCTCTCATTCTATCTCTCTTWYGCTCTCTTTCCCCA----TCTCTCTCGCTCTTTAAAGCACCTCGTGAGCATGCACTTCTCTGGTTGCTCCGTTATTGTTGCGACCTTTTGTGCGTAGGATTTTGTGTATGAGTGTTGTTGTTTT-TTTTYTTTACAYGTTTGTTCATTTTCTTCCTGTCCCTCATCCGGTTGCAGCGCGGCAGCATCCAGCACGGGTGTCTGGGAYCCCATCGTTTGACGTTTGCGTTCGCGATCGTCGGGCGCGATCGTCGTYCGTTCGCGCGAGGCGTACACTTGCGTTCCTCCCGGTAGTGGTAGCAGTGTGGCAATTTATAAAATGAGATAAAACGTGTTCTCTGTCGCATCGGTCCAGCGTTTGCCGTCTCGTCGCCGTTTTGCGGAACCATCATTTGTTSCTGGTAGTTATGTGTWAGTTCTTCGTTTTGCGGAATTTATCGTTTAGTGGAAAATTTATGAGATGGTTTGAGGTTRTTTTGTTTTGTGTTTGCTTSAGTATGTAAATAATAACWTTTGAAAACAAAAAAAACTGWTTTTACACATTCWAAT--TTATTTATTACTTTATTTTATAGATTTTTTGAGCSTACTTGCAATATTTGATTTTGAATTATGSACATTTAYTWRAATTTAATAAAATTCATWTAAAATACTACTWACGCAAAGYTATATGTTTTGTATTTAAATGTACTTATTTRYCATTTTACTTTTTCATACAATATTGTCTCTTTGATTCTTCTTATGAA----------------------------------------
>AB0110-C
TTGTGCATCGCTTGAAAGAAGGTAGAAGAGGAGAAGAGATGGCAAAGAGGRATAGCACGAAGAGGATGGTAAGGGGAAGMTGAGATTGCGTACAGGGTGGCTCGTTTAAAAAAAGGTTT-----TTGTAATTTTRWCRAAKTTAATMTGAGTKAAAATTTGCATTAAAATTAATGTAAAAGGTTAAAAGAAAAAKAAAAATTATATTWTTATRTTACTCAAATTGATTWTTATTTARAAAATAACTTATTGCAAATMATGAATGAAATTACATKTASTTTTTCTCGCCTGTTGCATGCGTGRTGCATGGTGCATCTTTTTACCCCTTTCGTCTTTTCCCCTMTCGCC--------CTCTCTCTCAYGCTAAACGTTTGTTATATACGACTGCAACACATAACAAGYGCTCGAATAGTTTTATGTGCGTTATCTCCTGTACACGTTCTTCCGTTTTGCTCTCMTTCTATCTCTCTTTCGCTCTCTTTCCCCA----TCTCTCTCGCTCTTTAAAGCACCYCGTGAGCATGCACTTCTCTGGTTGCTCCGTTATTGTTGCGACCTTTTGTGCGTAGGATTTTGTGTATGAGTGTTGTTGTTTT-TTTTYTTWACWYGTTTGTTCATTTTCTTCCTGTCCCTCATCCGGTTGCAGCGCGSCAGCATCCAGCACGGGTGTCTGRGAYCCCATCGTTTGACGTTTGCGTTCGCGATCGTCGGGCGCGATCGTCGTYCGTTCGCGCGAGGCGTACACTTGCGTTCCTCCCGGTAGTGGTAGCAGTGTGGCAATTTATAAAATGAGATAAAACGTGTTCTCTGTCGCATCGGTCCAGCGTTTGCCGTCTCGTCGCCGTTTTGCGGAACCRTCATTTGTTCSTGGTAGTTATGTGTWAGTTCTTCGTTTTGCGGAATTTATCGTTTAGTGGAAAATTTATGAGATGGTTTGAGGTTGTTTTGTTTTGTGTTTGCTTSAGTATGTAAATAATAACWTTTGAAAACAAAAAAAACTGTTTTTACACATTCWAAT--TTATTTATTAYTTTATTTTATAKAWTTTTTGAGCSTACTKGYAATATTTGMTTTTRAATTATGYACATTTAYTTGAATTTAATAAAATTCATWTAAAATACTACTWACGCAAAGYTATATGTTTTGTATTTAAATGTACTTATTTGYCATTTTACTTTTTCATACAATATTGTCTCTTTGATTCTTCTTATGAA----------------------------------------
>AY0041-C
TTGTGCATCGCTTGAAAGAAGGTAGAAGAGGAGAAGAGATGGCAAAGAGGAATAGCACGAAGAGGATGGTAAGGGGAAGMTGAGATTGCGTACAGGGTGGCTCGTTTAAAAAAAGGTTT-----TTGTAATTTTRACAWAKTTAATMTGAGTKAAAATTTGCATTAAAATTAATGTAAAAGGTTAAAAGAAAAAKAAAAATTATATTWTTATRTTACTCAAATTGATTWTTATTTARAAAATAACTTATTGCAAATAATGAATGAAATTRCATKTRSTTTTTCTCGCCTGTTGCATGCGTGRTGCATGGTGCATCWTTTTACCCCTTTCGTCTTTTCCCCTMTCGCC--------CTCTCTCTCAYGCTAAACGTTTGTTATATACGACTGCAACACATAACAAGYGCTCGAATAGTTTTATGTGCGTTATCTCCTGTACACGTTCTTCCGTTTTGCTCTCMTTCTATCTCTCTTTCGCTCTCTTTCCCCA----TCTCTCTCGCTCTTTAAAGCACCYCGTGAGCATGCACTTCTCTGGTTGCTCCGTTATTGTTGCGACCTTTTGTGCGTAGGATTTTGTGTATGAGTGTTGTTGTTTT-TTTTYTTTACAYGTTTGTTCATTTTCTTCCTGTCCCTCATCCGGTTGCAGCGCGGCAGCRTCCAGCACGGGTGTCTGRGAYCCCATCGTTTGACGTTTGCGTTCGCGATCGTCGGGCGCGATCGTCGTYCGTTCGCGCGAGGCGTACACTTGCGTTCCTCCCRGTAGTGGTAGCAGTGTGGCAATTTATAAAATGAGATAAAACGTGTTCTCTGTCGCATCGGTCCAGCGTTTGCCGTCTCGTCGCCGTTTTGCGGAACCATCATTTGTTCCTGGTAGTTATGTGTWAGTTCTTCGTTTTGCGGAATTTATCGTTTAGTGGAAAATTTATGAGATGGTTTGAGGTTGTTTTGTTTTGTGYTTGCTTGAGTATGTAAATAATAACATTTGAAAACAAAAAAAACTGTTTTTACAYATTCWAAT--TTATTTATTACTTTATTTTATAGAWTTTTTGAGCSTACTKGYAATATTTGMTTTTGAATTATGSASATTTAYWTRAATTYAATAAAATTCATWTAAAATACTACTWACGCAAAGYTATATGTTTTGTATTTAAATGTACTTATTTRYCATTTTACTTTTTCATACAATATTGTCTCTTTGATTCTTCTTATGAA----------------------------------------
>AA0077-C
TTGTGCATCGCTTGAAAGAAGGTAGAAGAGGAGAAGAGATGGCAAAGAGGAATAGCACGAAGAGGAYGGTAAGGGGAAGATGAGATTGCGTACAGGGTGGCTCGTTTAAAAAAAGGTTT-----TTKTAATTTTGACAWAKTTAATCTGAGTGAAAATWTGCATTMAAATTMATGTAAAAGGTTAAAAGAAAAAGAAAAATTATATTWTTATRTTACTCAAATTGATTWTTATTTAAAAAATAACTTATTGCAAATAATGAATGAAATTACATTTAGTTTTTCTCGCCTGTTGCATGCGTGRTGCATGGTGCATCTTTTTACCCCTTTCGTCTTTTCCCCTCKCGCC--------CTCTCTCTCACGYTAAACGTTTGTTATATACGACTGCAACACATAACAAGCGCTCGAATAGTTTTATGTGCGTTATCTCCTGTACACGTTCTTCCGTTTTGCTCTCCTTCTATCTCTCTTTCGCTCTCTTTCCCCA----TCTCTCTCGCTCTTTAAAGCACCTCGTGWGCATGCACTTCTCTGGTTGCTCCGTTATTGTTGCGACCTTTTGTGCGTAGGATTTTGTGTATGAGTGTTGTTGTTTT-WTTTTTTTACACGTTTGTTCATTTTCTTCCTGTCCCTCATCCGGTTGCWGCGCGGYAGCRTCCAGCACGGGTGTCTGAGATCCCATCGTTTGACGTTTGCGTTCGCGATCGTCGGGCGCGATCGTCGTCYGTTCGCGCGAGGCGTACACTTGCGTTCCTCCCGGTAGTGGTAGCAGTGTGGCAATTTATAAAATGAGATAAAACGTGTTCTCTGTCGCATCGGTCCAGCGTTTGCCGTCTCGTCGMCGTTTTGCGGAACCRTCATTTGTTSSTGGTAGTTATGTGTTAGTTCTTCGTTTTGCGGAATTTATCGTTTAGTGGAAAATTTATGAGATGGTTTGAGGTTGTTTTGTTTTGTGYTTGCTTSAGTATGTAAATAATAACWTTTGAAAACAAAAAAAACTGWTTTTACAYATTCAAAT--TTATTTATTACTTTATTTTATAKAWTTTTTGAGCCTACTKGYAATATYTGMTTTTRAATTATGKACATTTATTWRAATTTAATAAAATTCATATAAAATACTACTTATGCAAAGTTATATGTTTTGTATTTAAATGTACTTATTTGCCATTTTACTTTTTCATACAATATTGTCTCTTTGATTCTTCTTATGAA----------------------------------------
>AB0111-C
TTGTGCATCGCTTGAAAGAAGGTAGAAGAGGAGAAGAGATGGCAAAGAGGAATAGCACGAAGAGGACGGTAAGGGGAAGATGAGATTGCGTACAGGGTGGCTCGTTTAAAAAAAGGTTT-----TTGTAATTTTGWCRWAGTTAATCTRAGTGAAAATTTGCATTAAAATYAATGTAAAASGTTAAAAGAAAAAGAAAAATTATATTWTTATRTYACTCWAWTTGATTWYTATTTAAAAAATAACTTAYTGCAAATAATGAATGAAATTRCATKTAKTTTTTCTCGCCTGTTGCATGCRTGGTGCATGGTGCATCTTTTTACCCCTTTCGTCTTTTCCCCTCTCCCT--------CTCTCTCTCACGCTAAACGTTCGTTATATACGACTGCAWCACATAACAAGCGCTCGAATAGTTTTATGTGCGTTATCTCCTGTACACGTTCTTCCGTTTTGCTCTCCTTCTATCTCTCTTTCGCTCTCTTTCCCCA----TCTCTCTCGCTCTTTAAAGCACCTCGTGWGCATGCACTTCTCTGGTTGCTCCGTTATTGTTGCGACCTTTTGTGCGTAGGATTTTGTGTATGAGTGTTGTTGTTTT-TTTTTTTTACACGTTTGTTCATTTTCTTCCTGTCCCTCATCCGGTTGCAGCGCGCCAGCATTCAGCACGGGTGTCTGAGATCCCATCGTTTGACGTTTGCGTTCGCGATCGTCGGGCGCGATCGTCGTCCGTTCGCGCGAGSCGTACACTTGCGTTCCTCCCGGTAGTGGTAGCAGTGTGGCAATTTATAAAATGAGATAAAACGTGTTCTCTGTCGCATCGGTCCAGCGTTTGCCGTCTCGTCGMCGTTTTGCGGAACCGTCATTTGTTCSTGGTAGTTATGTGTTAGTTCTTCGTTTTGCGGAATTTATCGTTTAGTGGAAAATTTATGAGATKGTTTGAGGTTGTTTTGTTTTGTGTTTGCTTGAGTATGTAAATAATAACATTTGRAAACAAARAAAACTGTKTTTACACATTYMAAT--TTATTTATTWYTTTATTTTATAKAWTTTTTGAGYCTACTGGYAATATTTGCTTTTRAATTATGYACATTTATTTRAATTTAATAAAAYTCATATAAAATACTACTTACGCAAAGTTATATGTTTTGTATTTAAATGTACTTATTTGCCACTTTACTTTTTCATACAATATTGTCTCTTTGATTCTTCTTATGAA----------------------------------------
>AB0246-C
YTGTGCATCGCTTGAAAGAAGGTAGAAGAGGAGAAGAGATGGCAAAGAGGAATAGCACGAAGAGGATGGTAAGGGGAAGATGAGATTGCGTACAGGGTGGCTCGTTTAAAAAAAGGTTT-----TTGTAATTTTGWCRWAGTTAATCTGAGTGAAAATTTGCATTAAAATTAATGTAAAAGGTTAAAAGAAAAAKAAAAATTATATTATTATGTTACTCAAATTGATTATTATTTAAAAAATAACTTATTGCAAATAATGAATGAAATTKCATKTASTTTTTCTCGCCTGTTGCATGCGTGATGCATGGTGCATCTTTTTACCCCTTTCGTCTTTTCCCCTCTCGCC--------CTCTCTCTCACGCTAAACGTTTGTTATATACGACTGCAACACATAACAAGCGCTCGAATAGTTTTATGTGCGTTATCTCCTGTACACGTTCTTCCGTTTTGCTCTCCTTCTATCTCTCTTTCGCTCTCTTTCCCCM----TCTCTCTCGCTCTTTAAAGCACCTCGTGAGCWTGCACTTCTCTGGTTGCTCCGTTATTGTTGCGACCTTTTGTGCGTAGGATTTTGTGTATGAGTGTTGTTGTTTT-TTTTYTTTACACGTTTGTTCATTTTCTTCCTGTCCCTCATCCGGTTGCAGCGCGGCAGCATCCAGCACGGGTGYCWGGGATCCCATCGTTTGACGTTTGCGTTCGCGATCGTCGGGCGCGATCGTCGTCCGTTCGCGCGAGGCGTACACTTGCGTTCCTCCCGGTAGTGGTAGCAGTGTGGCAATTTATAAAATGAGATAAAACGTGTTCTCTGTCGCATCGGTCCAGCGTTTGCCGTCTCKTCGCCGTTTTGCGGAACCRTCATTTGTTCSTGGTAGTTATGTGTTAGTTCTTCGTTTTGCGGAATTTATCGTTTAGTGGAAAATTTATGAGATGGTTTGAGGTTGTTTTGTTTTGTGTTTGCTTGAGTATGTAAATAATAACATTTGRAAACAAARAAAACTGTKTTTACACATTYMAAT--TTATTTATTAYTTTATTTTATAKAWTTTTTGAGYCTACTGGYAATATTTGCTTTTRAATTATGKACMTTTATTTGAATTTARTAAAAYTCATATAAAATACTACTTACGCAAAGTTATATGTTTTGTATTTMAATGTACTTATTTGCCATTTTACTTTTTYATACAATATTGTCTCTTTGATTCTTCTWATGAA----------------------------------------
>AB0090-C
TTGTGCATCGCTTGAAAGAAGGTAGAAGAGGAGAAGAGATGGCAAAGAGGAATAGCACGAAGAGGACGGTAAGGGGAAGATGAGATTGCGTACAGGGTGGCTCGTTTAAAAAAAGGTTT-----TTGTAATTTTGWCRWAGTTAATCTGAGTGAAAATTTGCATTAAAATTAATGTAAAAGGTTAAAAGAAAAAKAAAAATTATATTATTATGTTACTCAAATTGATTATTATTTAAAAAATAACTTATTGCAAATAATGAATGAAATTKCATKTASTTTTTCTCGCCTGTTGCATGCGTGATGCATGGTGCATCTTTTTACCCCTTTCGTCTTTTCCCCTMTCGCC--------CTCTCTCTCAYGCTAAACGTTTGTTATATACGACTGCAACACATAACAAGCGCTCGAATAGTTTTATGTGCGTTATCTCCTGTACACGTTCTTCCGTTTTGCTCTCMTTCTATCTCTCTTWYGCTCTCTTTCCCCA----TCTCTCTCGCTCTTTAAAGCACCYCGTGAGCATGCACTTCTCTGGTTGCTCCGTTATTGTTGCGACCTTTTGTGCGTAGGATTTTGTGTATGAGTGTTGTTGTTTT-TTTTTTTTACACGTTTGTTCATTTTCTTCCTGTCCCTCATCCGGTTGCAGCGCGSCAGCATYCAGCACGGGTGTCTGAGATCCCATCGTTTGACGTTTGCGTTCGCGATCGTCGGGCGCGATCGTCGTCCGTTCGCGCGAGSCGTACACTTGCGTTCCTCCCGGTAGTGGTAGCAGTGTGGCAATTTATAAAATGAGATAAAACGTGTTCTCTGTCGCATCGGTCCAGCGTTTGCCGTCTCGTCGMCGTTTTGCGGAACCGTCATTTGTTCCTGGTAGTTATGTGTTAGTTCTTCGTTTTGCGGAATTTATCGTTTAGTGGAAAATTTATGAGATKGTTTGAGGTTGTTTTGTTTTGTGTTTGCTTGAGTATGTAAATAATAACATTTGRAAACAAARAAAACTGTKTTTACACATTYMAAT--TTATTTATTWYTTTRTTTTATAKAWTTTTTGAGYCTACTGGYAATATTTGCTTTTRAATTATGYACATTTATTTRAATTTAATAAAACTCATATAAAATACTACTTACGCAAAGTTATATGTTTTGTATTTAAATGTACTTATTTGCCAYTTTACTTTTTCATACAATATTGTCTCTTTGATTCTTCTTATGAA----------------------------------------
>AB0109-C
TTGTGCATCGCTTGAAAGAAGGTAGAASARGAGAAGAGATGGCAAAGAGGAATAGCACGAAGAGGACGGTAAGGGGAAGATGAGATTGCGTACAGGGTGGCTCGTTTAAAAAAAGGTTT-----TTGTAATTTTGWCRWAGTTAATCTGAGTGAAAATTTGCATTAAAATTAATGTAAAAGGTTAARAGAAAAAKAAAAATTATATTATTATGTTACTCAAATTGATKWTTATTTAAAAAATAACWTATTGCWAATAATGAATGAAATTKCATGTACTTTTTCTCGCCTGTTGCATGCGTGRTGCATGGTGCATCTTTTTACCCCTTTCGTCTTTTCCCCTCTCGCC--------CTCTCTCTCACGCTAAACGTTTGTTATATACGACTGCAACACATAACAAGCGCTCGAATAGTTTTATGTGCGTTATCTCCTGTASACGTTCTTCCGTTTTGCTCTCCTTCTATCTCWCTTTCGCTCTCTTTCCCCA----TCTCTCTCGCTCTTTAAARCACCYCGTGAGCATGCACTTCTCTGGTTGCTCCGTTATTGTTGCGACCTTTTGTGCGTAGGATTTTGTGTATGAGTGTTGTTGTTTT-TTTTYTTTACACGTTTGTTCATTTTCTTYCTGTCCCTCATCCGGTTGCAGCGCGSCAGCATYCAGCACGGKTGTCTGAGATCCCATCGTTTGACGTTTGCGTTCGCGATCGTCGGGCGCGATCGTCGTCCGTTCGCGCGAGGCGTACACTTGCGTTCCTCCCGGTAGTGGTAGCAGTGTGGCAATTTATAAAATGAGATAAAACGTGTTCTCTGTCGCATCGGTCCAGCGTTTGCCGTCTCGTCGCCGTTTTGCGGAACCRTCATTTGTTYCTGGTAGTTATGTGTTAGTTCTTCGTTTTGCGGAATTTATCGTTTAGTGGAAAATTTATGAGATGGTTTGAGGTTGTTTTGTTTTGTGTTTGCTTSAGTATGTAAATAATAACWTTTGRAAACAAAAAAMACTGTTTTTWCACATTCWAAT--TTATTTATTACTTTATTTTATAGATKTTTTGAGTCTACTGGCAATATTTGCTTTTGAATTATGCACATTTATTTAAATTTAATAAAACTCATATAAAATACTACTTACGCAAAGTTATATGTTTTRTATTTAMATGTACTTATTTGCCATTTTACTTTTTCATACAATATTGTCTCTTTGATTCTTCTTMTGAA----------------------------------------
>AY0027-C
TTGTGCATCGCTTGAAAGAAGGTARAASARGAGAAGWGATGGCAAAGAGGAATAGCACGAAGAGGAYGGTAAGGGGAAGATGAGATTGCGTACAGGGTGGCTCGTTTAAAAAAAGGTTT-----TTGTAATTTTGWCRWAGTTAATCTGAGTGAAAATTTGCATTMAAATTMATGTAAAAGGTTAARAGAAAAAGAAAAATTATATTATTATGTTACTCAAATTGATTWTTATTTAAAAAATAACTTATTGCAAATAATGAATGAAATTGCATKTRGTTTTTCTCGCCTGTTGCATGCGTGRTGCATGGTGCATCWTTTTACCCCTTTCGTCTTTTCCCCTCTCGCC--------CTCTCTCTCACGCTAAACGTTCGTTATATACGACTGCAACACATAACAAGCGCTCGAATAGTTTTATGTGCGTTATCTCCTGTACACGTTCTTCCGTTTTGCTCTCCTTCTATCTCTCTTTCGCTCTCTTTCCCCM----TCTCYCTCGCTCTTTAAAGCACCYCGTGAGCATGCACTTCTCTGGTTGCTCCGTTATTGTTGCGACCTTTTGTGCGTAGGATTTTGTGTATGAGTGTTGTTGTTTT-TKTTTTTTACACGTTTGTTCATTTTCTTCCTGTCCCTCATCCGGTTGCAGCGCGGCAGCATCCAGCACGGGTGTCTGAGATCCCATCGTTTGACGTTTGCGYTCGCGATCGTCGGGCGCGATCGTCGTCCGTTCGCGCGAGGCGTACACTTGCGTTCCTCCCGGTAGTGGTAGCAGTGTGGCAATTTATAAAATGAGATAAAACGTGTTCTCTGTCGCATCGGTCCAGCGTTTGCCGTCTCGTCGCCGTTTTGCGGAACCATCATTTGTTSCTGGTAGTTATGTGTTAGTTCTTCGTTTTGCGGAATTTATCGTTTAGTGGAAAATTTATGAGATGGTTTGAGGTTGTTTTGTTTTGTGTTTGCTTCAGTATGTAAATAATAACTTTTGAAAACAAAAAAAGCTGTTTTTACACATTCAAAT--TTATTTAYTATTTTATTTTATAGATGTTTTGAGCCTACTGGCAATATTTGCTTTTGAATTATGGACATTTATTTGAATTTAATAAAATTCATATAAAATACTACTTACGCAAAGTTATATATTTTGTATTAAAATGTACTTATTTGCCATTTTACTTTTTCATGCTCTATTGTCCCTTTGATTCTTCTTATGAA----------------------------------------
>AA0102-C
TTGTGCATCGCTTGAAAGAAGGTAGAAGAGGAGAAGAGATRGCAAAGAGGAATAGCACGAAGAGGAYGGTAAGGGGAAGATGAGATTGCGTACAGGGTGGCTCGTTTAAAAAAAGGTTT-----TTGTAATTTTGWCRWAGTTAATCTGAGTGAAAATTTGCATTAAAATTAATGTAAAAGGTTAAAAGAAAAAKAAAAATTATATTATTATGTTACTCAAATTGATTATTATTTAAAAAATAACTTATTGCAAATAATGAATGAAATTKCATKTRSTTTTTCTCGCCTGTTGCATGCGTGATGCATGGTGCATCWTTTTACCCCTTTCGTCTTTTCCCCTCTCGCC--------CTCTCTCTCACGCTAAACGTTYGTTATATACGACTGCAACACATAACAAGCGCTCGAATAGTTTTATGTGCGTTATCTCCTGTACACGTTCTTCCGTTTTGCTCTCCTTCTATCTCTCTTTCGCTCTCTTTCCCCA----TCTCTCTCGCTCTTTAAAGCACCYCGTGAGCATGCACTTCTCTGGTTGCTCCGTTATTGTTGCGACCTTTTGTGCGTAGGATTTTGTGTATGAGTGTTGTTGTTTT-TTTTYTTTACACGTTTGTTCATTTTCTTYCTGTCCCTCATCCGGTTGCAGCGCGSCAGCATCCAGCACGGKTGTCTGAGATCCCATCGTTTGACGTTTGCGTTCGCGATCGTCGGGCGCGATCGTCGTCCGTTCGCGCGAGGCGTACACTTGCGTTCCTCCCGGTAGTGGTAGCAGTGTGGCAATTTATAAAATGAGATAAAACGTGTTCTCTGTCGCATCGGTCCAGCGTTTGCCGTCTCKTCGCCGTTTTGCGGAACCATCATTTGTTCCTGGTAGTTATGTGTTAGTTCTTCGTTTTGCGGAATTTATCGTTTAGTGGAAAATTTATGAGATGGTTTGAGGTTGTTTTGTTTTGTGTTTGCTTSAGTATGTAAATAATAACWTTTGRAAACAAARAAAACTGTKTTTACACATTYMAAT--TTATTTATTACTTTATTTTATAGATKTTTTGAGYYTACTKGCAATATTTGCTTTTGAATTATGGACCTTTATTTGAATTTCATAAAACTCATATAAAATACTACTTACGCAAAGTTATATGTTTTRTATTTAMATGTACTTATTTGCCATTTTACTTTTTCATACAATATTGTCTCTTTGATTCTTCTTMTGAA----------------------------------------
>AA0123-C
TTGTGCATCGCTTGAAAGAAGGTAGAASARGAGAAGAGATRGCAAAGAGGAATAGCACGAAGAGGAYGGTAAGGGGAAGATGAGATTGCGTACAGGGTGGCTCGTTTAAAAAAAGGTTT-----TTGTAATTTTGWCRWAGTTAATCTGAGTGAAAATTTGCATTMAAATTMATGTAAAAGGTTAARAGAAAAAGAAAAATTATATTATTATGTTACTCAAATTGATTWTTATTTAAAAAATAACTTATTGCAAATAATGAATGAAATTGCATKTRGTTTTTCTCGCCTGTTGCATGCGTGRTGCATGGTGCATCWTTTTACCCCTTTCGTCTTTTCCCCTCTCGCC--------CTCTCTCTCACGCTAAACGTTCGTTATATACGACTGCAACACATAACAAGCGCTCGAATAGTTTTATGTGCGTTATCTCCTGTACACGTTCTTCCGTTTTGCTCTCCTTCTATCTCTCTTTCGCTCTCTTTCCCCA----TCTCTCTCGCTCTTTAAAGCACCYCGTGAGCATGCACTTCTCTGGTTGCTCCGTTATTGTTGCGACCTTTTGTGCGTAGGATTTTGTGTATGAGTGTTGTTGTTTT-TTTTTTTTACACGTTTGTTCATTTTCTTCCTGTCCCTCATCCGGTTGCAGCGCGSCAGCATCCAGCACGGGTGTCTGAGATCCCATCGTTTGACGTTTGCGTTCGCGATCGTCGGGCGCGATCGTCGTCCGTTCGCGCGAGGCGTACACTTGCGTTCCTCCCGGTAGTGGTAGCAGTGTGGCAATTTATAAAATGAGATAAAACGTGTTCTCTGTCGCATCGGTCCAGCGTTTGCCGTCTCKTCGCCGTTTTGCGGAACCATCATTTGTTCCTGGTAGTTATGTGTTAGTTCTTCGTTTTGCGGAATTTATCGTTTAGTGGAAAATTTATGAGATGGTTTGAGGTTGTTTTGTTTTGTGTTTGCTTGWGTWTGYWAATAATAACWTTTGRAAACAAARAAARCTGTKTTTACACATTYMAAT--TTATTTAYTAYTTTATTTTATAGATKTTTTGAGTCTACTGGCAATATTTGCTTTTGAATTATGGACMTTTATTTGAATTTCATAAAACTCATATAAAATACTACTTACGCAAAGTTATATGTTTTGTATTTAAATGTACTTATTTGCCATTTTACTTTTTCATACAATATTGTCTCTTTGATTCTTCTTATGAA----------------------------------------
>AR0065-C
TTGTRCATCGCTTGAAAGAAGGTAGAAGAGGAGAAGAGATGGCAAAGAGGAATAGCACGAAGAGGAYGGTAAGGGGAAGATGAGATTGCGTACAGGGTGGCTCGTTTAAAAAAAGGTTT-----TTGTAATTTTGACATAGTTAATCTGAGTGAAAATTTGCATTAAAATTAATGTAAAAGGTTAAGAGAAAAAGAAAAATTATATTATTATGTTACTCAAATTGATTTTTATTTAAAAAATAACTTATTGCAAATAATGAATGAAATTGCATGTAGTTTTTCTCGCYTGTTGCATGCGTGGTGCATGGTGCATCTTTTTACCCCTTTCGTCTTTTCCCCTCTCGCC--------CTCTCTCTCTCGCTAAACATTTGTTATATACGACTGCAACACATAACAAGCGCTCGAATAGTTTTATGTGCGTTATCTCCTGTACACGTTCTTCCGTTTTGCTCTCATTCTATCTCTCTTATGCTCTCTTTCCCCA----TCTCTCTCGCTCTTTAAAGCACCTCGTGAGCATGCACTTCTCTGGTTGCTCCGTTATTGTTGCGACCTTTTGTGCGTAGGATTTTGTGTATGAGTGTTKTTGTTTT-TTTTTTTWACTCGTTTGTTCATTTTCTTCCTGTCCCTCATCCGGTTGCAGCGCGGCAGCATCCAGCACGGGTGTCTGAGATCCCATCGTTTGACGTTTGCGTTCGCGATCGTCGGGCGCGATCGTCGTCCGTTCGCGCGAGGCGTACACTTGCGTTCCTCCCGGTAGTGGTAGCAGTGTGGCAATTTATAAAATGAGATAAAACGTGTTCTCTGTCGCATCGGTCCAGCGTTTGCCGTCTCATCGCCGTTTTGCGGAACCGTCATTTGTTCGTGGTAGTTATGTGTTAGTTCTTCGTTTTGCGGAATTTATCGTTTAGTGGAAAATTTATGAGATGGTTTGAGGTTGTTTTGTTTTGTGTTTGCTTCAGTATGTAAATAATAACTTTTGAAAACAAAAAAAGCTGTTTTTACACATTCAAWT--TTATTTATTATTTTATTTTATATATGTTTTGAGCCTACTGGCAATATTTACTTTTGAATTATGCATATTTATTTGAATTTAATAAAATTCATATAAAATAATACTTACGCAAAGTTATATATTTTGTATTAAAATGTACTTATTTGCCATTTTACTTTTTCATGCAATATTGCCCCTTTGATTCTTCTTATGAA----------------------------------------
>AB0263-C
YTGWGCATCGCTTGAAAGAAGGTAGAAGAGGAGAAGAGATGGCAAAGAGGAATAGCACGAAGAGGAYGGTAAGGGGAAGATRAGATTGCGTACAGGGTGGCTCGTTTAARAAAAGGTTT-----TTGTAATTTTGTCGAAGTTAATCTGAGTGAAAATTTGCATTAAAATTARTGTAAAAGGTTAAAAGAAAAAGAAAAATTATATTWTYATRTYACTMAAATTGATTATTATTTAAAAAATAACTTATTGCAAATAATKAATGAAATTRCATTTAGTTTTTCTCGCCTGTTGCATGCGTGATGCATGGTGCATCTTTTTACCMCTTTCGTCTTTTCCCCTCTCGCC--------CTCTCTCTCACGCTAAACGTTTGTTATATACGACTGCAAYACATAACAAGCGCTCGAATAGTTTTATGTGCGTTATCTCCTGTACACGTTCTTCCGTTTTGCTCTCCTTCTATCTCTCTTTCGCTCTCTTTCCCCA----TCTCTCTCGCTCTTTAAAGCACCTCGTGTGCATGCACTTCTCTGGTTGCTCCGTTATTGTTGCGACCTTTTGTGCGTAGGATTTTGTGTATGAGTGTTGTTGTTTT-TKTTTTTTACACGTTTGTTCATTTTCTTCCTGTCCCTCATCCGGTTGCWGCGCGSCAGCATYCAGCACGGGTGYCWGRGATCCCATCGTTTGACGTTTGCGTTCGCGATCGTCGGGCGCGATCGTCGTCCGTTCGCGCGAGGCGTACACTTGCGTTCCTSCCGGTAGTGGTAGCAGTGTGGCAATTTATAAAATGAGATAAAACGTGTTCTCTGTCGCATCGGTCCAGCGTTTGCCGTCTCGTCGCCGTTTTGCGGAACCATCATTTGTTCSTGGTAGTTATGTGTTAGTTCTTCGTTTTKCGRAATTTATCGTTTAGTGGAAAATTTATGAGATGGTTTGAGGTTGTTTTGTTTTGTGTTTGCTTGAGTATGTAAATAATAACATTTGAAAACAAAAAAAACTRTTTTTACACATTCAAAT--TTATTTATTATTTTATTTTATATAATTTTTGAGCCTACTGGTAATATTTGCTTTTRAATTATGKACMTTTATTTGAATTTRATAAAAYTCATATAAAATACTACTTACGCAAAGTTATATGTTTTGTATTTAAATGTACTTATTTRCCWTTTTACTTTTTCATACAATATTGTCTCTTTGATTCTTCTTATGAA----------------------------------------
>AJ0101-C
TTGTGCATCGCTTGAAAGAAGGTAGAAGAGGAGAAGAGATGGCAAAGAGGAATAGCACGAAGAGGAYGGTAAGGGGAAGATGAGATTGCGTACAGGGTGRCTCGTTTAARAAARGGTTT-----TTSTAATTTTGWCRAAGTTAATCTGAGTGAAAATTTGCATTAAAATYAATGTAAAAGGTTAAAAGAAAAAGAAAAATTATATTATTATRTTACTCAAATTGATTATTATTTAAAAAATAAYTTATTGCAAATAATGAATGAAATTGCATKTACTTTTTCTCGCCTGTTGCATGCGTGRTGCATGGTGCATCTTTTTACCCCTTTYGTCTTTTCCCCTMTCGCC--------CTCTCTCTCACGCTAAACGTTYGTTATATACGACTGCAACACATAACAAGCGCTCGAATAGTTTTATGTGCGTTATCTCCTGTACACGTTCTTCCGTTTTGCTCTCCTTCTATCTCTCTTTCGCTCTCTTTCCCCA----TCTCTCTCGCTCTTTAAAGCAYCYCGTGWGCRTGCACTTCTCTGGTTGCTCCGTTATTGTTGCGACCTTTTGTGCGTAGGATTTTGTGTATGAGTGTTGTTGTTTT-WTTTTTTTACACGTTTGTTCATTTTCTTCCTGTCCCTCATCCGGTTGCAGCGCGCCAGCATTCAGCACGGGTGCCAGGGATCCCATCGTTTGACGTTTGCGTTCGCGATCGTCGGGCGCGATCGTCGTCCGTTCGCGCGAGGCGTACACTTGCGTTCCTCCCGGTAGTGGTAGCAGTGTGGCAATTTATAAAATGAGATAAAACGTGTTCTCTGTCGCATCGGTCCAGCGTTTGCCGTCTCGTCGCCGTTTTGCGGAACCGTCATTTGTTSSTGGTAGTTATGTGTTAGTTCTTCGTTTTGCGGAATTTATCGTTTAGTKGAAAATTTATGAGATGGTTTGAGGTTGTTTTGTTTTGTGTTTGCTTSAGTATGTAAATAATAACWTTTGAAAACAAAAAAARCTGTTTTTACACATTCAAAT--TTATTTATTAYTTTATTTTRTAKAWRTTTTGAGCCTACTGGTAATATTTGCTTTTGAATTATGGACMTTTATTTGAATTTAATAAAATTCATATAAAATACTGATTACGCAAAGTTATATGTTTTGTATTTAAATGTACTTATTTGCCATTTTACTTTTTCATACAATATTGTCTCTTTAATTCTTCTTATGAA----------------------------------------
>AY0017-C
TTGTGCATCGCTTGAAAGAAGGTAGAAGAGGAGAAGAGATGGCAAAGAGGAATAGCACGAAGAGGAYGGTAAGGGGAAGATGAGATTGCGTACAGGGTGGCTCGTTTAAAAAAAGGTTT-----TTGTAATTTTGACATAGTTAATCTGAGTGAAAATTTGCAATAAAATTAATGTAAAAGGTTAAAAGAAAAAGAAAAATTATATTATTATGTTACTCAAATTGATTATTATTTAAAAAATAACTTAYTGCAAATAATGAATGAAATTGCATKTAKTTTTTCTCGCCTGTTGCATGCRTGRTGCATGGTGCATCTTTTTACCCYTTTCGYCTYTTCCCCTCTCCCY--------CTCTCTCTCACGCTAAACGTTCGTTATATACGACTGCAACACATAACAAGCGCTCGAATAGTTTTATGTGCGTTATCTCCTGTACACGTTCTTCCGTTTTGCTCTCCTTCTATCTCTCTTTCGCTCTCTTTCCCCA----TCTCTCTCGCTCTTTAAAGCACCCCGTGAGCATGCACTTCTCTGGTTGCTCCGTTATTGTTGCGACCTTTTGTGCGTAGGATTTTGTGTATGAGTGTTKTTGTTTT-TTTTTTTWACWCGTTTGTTCATTTTCTTCCTGTCCCTCATCCGGTTGCAGCGCGSCAGCATCCAGCACGGGTGTCTGAGATCCCATCGTTTGACGTTTGCGTTCGCGATCGTCGGGCGCGATCGTCGTYCGTTCGCGCGAGGCGTACACTTGCGTTCCTCCCGGTAGTGGTAGCAGTGTGGCAATTTATAAAATGAGATAAAACGTGTTCTCTGTCGCATCGGTCCAGCGTTTGCCGTCTCGTCGCCGTTTTGCGGAACCRTCATTTGTTSCYGGTAGTTATGTGTWAGTTCTTCGTTTTGCGGAATTTATCGTTTAGTGGAAAATTTATGAGATGGTTTGAGGTTGTTTTGTTTTGTGTTTGCTTGAGTATGTAAATAATAACATTTGAAAACAAAAAAAACTGTTTTTACACATTCWAAT--TTATTTATTAYTTTATTTTATAKAWTTTTTGAGCSTACTKGYAATATTTGMTTTTRAATTATGYACATTTAYTTGAATTTAATAAAAYTCATWTAAAATACTACTWACGCAAAGYTATATSTTTTGTATTTAAATGTACTTATTTGYCATTTTACTTTTTCATACAATATTGTCTCTTTGATTCTTCTTATGAA----------------------------------------
>AY0070-C
TTGTGCATCGCTTGAAAGAAGGTAGAAGAGGAGAAGAGATGGCAAAGAGGAATAGCACGAAGAGGATGGTAAGGGGAAGATGAGATTGCGTACAGGGTGGCTCGTTTAAAAAAAGGTTT-----TTGTAATTTTGWCRWAGTTAATCTGAGTGAAAATTTGCAWTAAAATTAATGTAAAAGGTTAAAAGAAAAAKAAAAATTATATTATTATGTTACTCAAATTGATTATTATTTAAAAAATAACTTAYTGCAAATAATGAATGAAATTKCATGTAYTTTTTCTCGCCTGTTGCATGCRTGRTGCATGGTGCATCTTTTTACCCCTTTCGTCTTTTCCCCTCTCGCC--------CTCTCTCTCACGCTAAACGTTYGTTATATACGACTGCAACACATAACAAGCGCTCGAATAGTTTTATGTGCGTTATCTCCTGTACACGTTCTTCCGTTTTGCTCTCCTTCTATCTCTCTTTCGCTCTCTTTCCCCA----TCTCTCTCGCTCTTTAAAGCACCCCGTGAGCATGCACTTCTCTGGTTGCTCCGTTATTGTTGCGACCTTTTGTGCGTAGGATTTTGTGTATGAGTGTTKTTGTTTT-TTTTTTTTACWCGTTTGTTCATTTTCTTCCTGTCCCTCATCCGGTTGCAGCGCGSCAGCATYCAGCACGGGTGTCTGAGATCCCATCGTTTGACGTTTGCGTTCGCGATCGTCGGGCGCGATCGTCGTYCGTTCGCGCGAGGCGTACACTTGCGTTCCTCCCGGTAGTGGTAGCAGTGTGGCAATTTATAAAATGAGATAAAACGTGTTCTCTGTCGCATCGGTCCAGCGTTTGCCGTCTCGTCGCCGTTTTGCGGAACCRTCATTTGTTCSTGGTAGTTATGTGTWAGTTCTTCGTTTTGCGGAATTTATCGTTTAGTGGAAAATTTATGAGATGGTTTGAGGTTGTTTTGTTTTGTGTTTGCTTSAGTATGTAAATAATAACWTTTGAAAACAAAAAAARCTGTTTTTACACATTCWAAT--TTATTTATTAYTTTATTTTATAKATKTTTTGAGCSTACTKGCAATATTTRMTTTTGAATTATGCAYATTTAYTTGAATTTAATAAAATTCATWTAAAATAMTACTWACGCAAAGYTATATRTTTTGTATTWAAATGTACTTATTTGYCATTTTACTTTTTCATACAATATTGTCTCTTTGATTCTTCTTATGAA----------------------------------------
>AA0111-C
TTGTGCATCGCTTGAAAGAAGGTAGAAGAGGAGAAGAGATRGCAAAGAGGAATAGCACGAAGAGGATGGTAAGGGGAAGATGAGATTGCGTACAGGGTGGCTCGTTTAAAAAAAGGTTT-----TTGTAATTTTGACAWAKTTAATCTGAGTGAAAATWTGCATTMAAATTMATGTAAAAGGTTAAAAGAAAAAGAAAAATYATATTWTTATRTTACTCAAATTGATTWTTATTTAAAAAATAACTTATTGCAAATAATGAATGAAATTRCATTTRGTTTTTCTCGCCTGTTGCATGCGTGRTGCATGGTGCATCWTTTTACCCCTTTCGTCTTTTCCCCTCKCGCC--------CTCTCTCTCACGCTAAACGTTYGTTATATACGACTGCAACACATAACAAGCGCTCGAATAGTTTTATGTGCGTTATCTCCTGTACACGTTCTTCCGTTTTGCTCTCCTTCTATCTCTYTTTCGCTCTCTTTCCCCA----TCTCTCTCGCTCTTTAAAGCACCYCGTGARCATGCACTTCTCTGGTTGCTCCGTTATTGTTGCGACCTTTTGTGCGTAGGATTWTGTGTATGAGTGTTGTTGTTTT-TTTTTTTTACACGTTTGTTCATTTTCTTCCTGTCCCTCATCCGGTTGCAGCGCGSCAGCATCCAGCACGGGTGTCTGAGATCCCATCGTTTGACGTTTGCGTTCGCGATCGTCGGGCGCGATCGTCGTCCGTTCGCGCGAGGCGTACACTTGCGTTCCTCCCGGTAGTGGTAGCAGTGTGGCAATTTATAAAATGAGATAAAACGTGTTCTCTGTCGCATCGGTCCAGCGTTTGCCGTCTCKTCGMCGTTTTGCGGAACCRTCATTTGTTCSTGGTAGTTATGTGTTAGTTCTTCGTTTTGCGGAATTTATCGTTTAGTGGAAAATTTATGAGATGKTTTGAGGTTGTTTTGTTTTGTGTTTGCTTSAGTATGTAAATAATAACWTTTGRAAACAAARAAAACTGTKTTTACACATTYMAAT--TTATTTATTAYTTTATTTTATAKAWTTTTTGAGYCTACTGGYAATATTTGCTTTTRAATTATGKACMTTTATTTGAATTTMATAAAAYTCATATAAAATACTACTTACGCAAAGTTATATGTTTTGTATTWAAATGTACTTATTTGCCATTTTACTTTTTCATACAATATTGTCTCTTTGATTCTTCTTATGAA----------------------------------------
>AA0107-C
TTGTGCATCGCTTGAAAGAAGGTAGAASARGAGAAGAGATGGCAAAGAGGAATAGCACGAAGAGGAYGGTAAGGGGAAGATGAGATTGCGTACAGGGTGGCTCGTTTAAAAAAAGGTTT-----TTGTAATTTTGWCRAAGTTAATCTGAGTGAAAATTTGCATTCAAATTMATGTAMAAGRTTAARAGAAAAAKAAAAATTATATTWTTATRTTACTCAAATTGATTTTYATTTAAAAAATAACTTATTGCAAATAATGAATGAAATTRCATKTAGTTTTTCTCGCCTGTTGCATGCGTGRTGCATGGTGCATCTTTTTACCCCTTTCGTCTTTTCCCCTMTCGCC--------CTCTCTCTCAYGCTAAACRTTTGTTATATACGACTGCAACACATAACAAGCGCTCGAATAGTTTTATGTGCGTTATCTCCTGTACACGTTCTTCCGTTTTGCTCTCMTTCTATCTCTCTTTCGCTCTCTTTCCCCA----TCTCTCTCGCTCTTTAAAGCACCTCGTGAGCWTGCACTTCTCTGGYTGCTCCGTTATTGTTGCGACCTTTTGTGCGTAGGATTTTGTGTATGAGTGTTGTTGTTTT-TTTTTTTTACACGTTTGTTCATTTTCTTCCTGTCCCTCATCCGGTTGCAGCGCGSCAGCATYCAGCACGGGTGTCTGAGATCCCATCGTTTGACGTTTGCGTTCGCGATCGTCGGGCGCGATCGTCGTCCGTTCGCGCGAGGCGTACACTTGCGTTCCTCCCGGTAGTGGTAGCAGTGTGGCAATTTATAAAATGAGATAAAACGTGTTCTCTGTCGCATCGGTCCAGCGTTTGCCGTCTCGTCGACGTTTTGCGGAACCGTCATTTGTTSSTGGTAGTTATGTGTTAGTTCTTCGTTTTGCGGAATTTATCGTTTAGTGGAAAATTTATGAGATGGTTTGAGGTTRTTTTGTTTTGTGTTTGCTTCAGTATGTAAATAATAACTTTTGAAAACAAAAAAAACTGATTTTACACATTCAAAT--TTATTTATTACTTTATTTTATAGATTTTTTGAGCCTACTTGCAATATTTGMTTTTGAATTATGGACATTTATTAAAATTTAATAAAATTCATATAAAATACTAMTWACGCAAAGTTATATGTTTTGTATTTAAATGTACTTATTTACCATTTTACTTTTTCATACAATATTGTCTCTTTGATTCTTCTTATGAA----------------------------------------
>AB0139-C
TTGTGCATCGCTTGAAAGAAGGTAGAAGAGGAGAAGAGATGGCAAAGAGGAATAGCACGAAGAGGACGGTAAGGGGAAGATGAGATTGCGTACAGGGTGGCTCGTTTAAAAAAAGGTTT-----TTGTAATTTTGACAWAKTTAATCTGAGTGAAAATWTGCATTMAAATWMATGTAAAAGGTTAARAGAAAAAGAAAAATTATATTWTTATRTTACTCAAATTGATTWTTATTTAAAAAATAACTTATTGCAAATAATGAATGAAATTRCATTTAGYTTTTYTCGCCTGTTGCATGCGTGGTGCATGGTGCATCTTTTTACCCCTTTCGTCTYTTCCYCTCKCGCC--------CTCTCTCTCACGCTAAACGTTYGTTATATACGACTGCAACACATAACAAGCGCTCGAATAGTTTTATGTGCGTTATCTCCTGTACACGTTCTTCCGTTTTGCTCTCCTTCTATCTCTYTTTCGCTCTCTTTCCCCA----TCTCTCTCGCTCTTTAAAGCACCTCGTGARCATGCACTTCTCTGGTTGCTCCGTTATTGTTGCGACCTTTTGTGCGTAGGATTWTGTGTATGAGTGTTKTTGTTTT-WTTTTTTTACACGTTTGTTCATTTTCTTCCTGTCCCTCATCCGGTTGCAGCGCGGCAGCATCCAGCACGGGTGTCTGRGATCCCATCGTTTGACGTTTGCGTTCGCGATCGTCGGGCGCGATCGTCGTCCGTTCGCGCGAGGCGTACACTTGCGTTCCTCCCGGTAGTGGTAGCAGTGTGGCAATTTATAAAATGAGATAAAACGTGTTCTCTGTCGCATCGGTCCAGCGTTTGCCGTCTCGTCGACGTTTTGCGGAACCGTCATTTGTTCGTGGTAGTTATGTGTTAGTTCTTCGTTTTGCGGAATTTATCGTTTAGTGGAAAATTTATGAGATKGTTTGAGGTTGTTTTGTTTTGTGTTTGCTTSAGTATGTAAATAATAACWTTTGAAAACAAAAAAAACTGTTTTTACACATTCAAAT--TTATTTATTWTTTTATTTTATATAATTTTTGAGCCTACTGGTAATATTTGCTTTTAAATTATGTACATTTATTTGAATTTAATAAAAYTCATATAAAATACTACTTACGCAAAGTTATATGTTTTGTATTTAAATGTACTTATTTGCCATTTTACTTTTTCATACAATATTGTCTCTTTGATTCTTCTTATGAA----------------------------------------
>AA0125-C
TTGTGCATCGCTTGAAAGAAGGTAGAASARGAGAAGAGATGGCAAAGAGGAATAGCACGAAGAGGACGGTAAGGGGAAGATGAGATTGCGTACAGGGTGGCTCGTTTAAAAAAAGGTTT-----TTGTAATTTTGWCRWAGTTAATCTGAGTGAAAATTTGCATTMAAATTMATGTAAAAGGTTAARAGAAAAAGAAAAATTATATTATTATGTTACTCAAATTGATTWTTATTTAAAAAATAACTTATTGCAAATAATGAATGAAATTGCATKTRGTTTTTCTCGCCTGTTGCATGCGTGRTGCATGGTGCATCWTTTTACCCCTTTCGTCTTTTCCCCTCTCGCC--------CTCTCTCTCACGCTAAACRTTTGTTATATACGACTGCAACACATAACAAGCGCTCGAATAGTTTTATGTGCGTTATCTCCTGTACACGTTCTTCCGTTTTGCTCTCCTTCTATCTCTCTTTCGCTCTCTTTCCCCA----TCTCTCTCGCTCTTTAAAGCACCCCGTGAGCATGCACTTCTCTGGTTGCTCSGTTATTGTTGCGACCTTTTGTGCGTAGGATTTTGTGTATGAGTGTTGTTGTTTT-TKTTTTTTACACGTTTGTTCATTTTCTTCCTGTCCCTCATCCKGTTGCAGCGCGCCAGCATTCAGCACGGGTGTCTGAGATCCCATCGTTTGACGTTTGCGTTCGCGATCGTCGGRCGCGATCGTCGTCCGTTCGCGCGAGGCGTACACTTGCGTTCCTCCCGGTAGTGGTAGCAGTGTGGCAATTTATAAAATGAGATAAAACGTGTTCTCTGTCGCATCGGTCCAGCGTTTGCCGTCTCGTCGMCGTTTTGCGGAACCRTCATTTGTTCSTGGTAGTTATGTGTTAGTTCTTCGTTTTGCGGAATTTATCGTTTAGTGGAAAATTTATGAGATGGTTTGAGGTTGTTTTGTTTTGTGTTTGCTTCAGTATGTAAATAATAACTTTTGAAAACAAAAAAAACTGATTTTACACATTCAAAT--TTATTTATTAYTTTATTTTATAKAWTTTTTGAGCCTACTKGYAATATTTGMTTTTRAATTATGKACATTTATTWRAATTTAATAAAATTCATATAAAATACTAMTWACGCAAAGTTATATGTTTTGTATTTAAATGTACTTATTTRCCATTTTACTTTTTCATACAATATTGTCTCTTTGATTCTTCTTATGAA----------------------------------------
>AB0192-C
TTGTGCATCGCTTGAAAGAAGGTAGAAGAGGAGAAGAGATAGCAAAGAGGAATAGCACGAAGAGGACGGTAAGGGGAAGATGAGATTGCGTACAGGGTGRCTCGTTTAAAAAAAGGTTT-----TTGTAATTTTGACATAGTTAATCTGAGTGAAAATTTGCATTAAAATTAATGTAAAAGGTTAAAAGAAAAAGAAAAATTATATTATTATGTTACTCAAATTRATTATTATTTAAAAAATAACTTATTGCAAATAATGAATGAAATTGCATTTRGTTTTTCTCGCCTGTTGCATGCGTGRTGCATGGTRCATCWTTTTACCCCTTTCGTCTTTTCCCCTCTCGCC--------CTCTCTCTCACGCTAAACGTTCGTTATATACGACTGCAWCACATAACAAGCGCTCGAATAGTTTTATGTGCGTTATCTCCTGTACACGTTCTTCCGTTTTGCTCTCCTTCTATCTCTCTTTCGCTCTCTTTCCCCA----TCTCTCTCGCTCTTTAAAGCACCCCGTGAGCATGCACTTCTCTGGTTGCTCCGTTATTGTTGCGACCTTTTGTGCGTAGGATTTTGTGTATGAGTGTTGTTGTTTT-TTTTTTTTACACGTTTGTTCATTTTCTTCCTGTCCCTCATCCGGTTGCAGCGCGSCAGCATCCAGCACGGGTGTCTGAGATCCCATCGTTTGACGTTTGCGTTCGCGATCGTCGGGCGCGATCGTCGTCCGTTCGCGCGAGGCGTACACTTGCGTTCCTCCCGGTAGTGGTAGCAGTGTGGCAATTTATAAAATGAGATAAAACGTGTTCTCTGTCGCAWCGGTCCAGCGTTTGCCGTCTCGTCGMCGTTTTGCGGAACCATCATTTGTTSCTGGTAGTTATGTGTTAGTTCTTCGTTTTGCGGAATTTATCGTTTAGTGGAAAATTTATGAGATGGTTTGAGGTTGTTTTGTTTTGTGTTTGCTTSAGTATGTAAATAATAACATTTGAAAACAAAAAAAACTGTTTTTACACATTCAAAT--TTATTTATTWYTTTATTTTATAKAWTTTTTGAGCCTACTKGYAATATTTGMTTTTRAATTATGKACATTTATTWRAATTTAATAAAAYTCATATAAAATACTACTTACGCAAAGTTATATGTTTTRTATTTAAATGTACTTATTTRCCATTTTACTTTTTCATACAATATTGTCTCTTTGATTCTTCTTATGAA----------------------------------------
>AB0099-C
TTGTGCATCGCTTKAAAGAAGGTARAAGAGGAGAAGAGATGGCAAAGAGGAATAGCACGAAGAGGATGGTAAGGGGAAGATGWGATTGCGTACAGGGTGRCTCGTTTAAAAAAAGGTTT-----TTGTAATTTTGACATAGTTAATCTGAGTGAAAATTTGCATTAAAATTAATGTAAAAGGTTAAAAGAAAAAGAAAAATTATATTATTATGTTACTCAAATTGATTATTATTTAAAAAATAACTTATTGCAAATAATGAATGAAATTGCATTTRGTTTTTCTCGCCTGTTGCATGCGTGRTGCATGGTGCATCWTTTTACCCCTTTCGTCTTTTCCCYTMTCKCY--------CTCTCTCTCAYGCTAAACGTTYGTTATATACGACTGCAACACATAACAAGCGCTCGAATAGTTTTATGTGCGTTATCTCCTGTACACGTTCTTCCGTTTTGCTCTCCTTCTATCTCTCTTTCGCTCTCTTTCCCCA----TCTCTCTCGCTCTTTAAAGCACCYCGTGAGCATGCACTTCTCTGGTTGCTCCGTTATTGTTGCGACCTTTTGTGCGTAGGATTTTGTGTATGAGTGTTGTTGTTTT-WKTTTTTTACACGTTTGTTCATTTTCTTCCTGTCCCTCATCCGGTTGCAGCGCGGCAGCRTCCAGCACGGGTGTCTGAGATCCCATCGTTTGACGTTTGCGYTCGCGATCGTCGGGCGCGATCGTCGTCCGTTCGCGCGAGGCGTACACTTGCGTTCCTCCCGGTAGTGGTAGCAGTGTGGCAATTTATAAAATGAGATAAAACGTGTTCTCTGTCGCATCGGTCCAGCGTTTGCCGTCTCGTCGCCGTTTTGCGGAACCATCATTTGTTSCTGGTAGTTATGTGTTAGTTCTTCGTTTTGCGGAATTTATCGTTTAGTGGAAAATTTATGAGATGGTTTGAGGTTGTTTTGTTTTGTGYTTGCTTSAGTATGTAAATAATAACWTTTGAAAACAAAAAAARCTGTTTTTACAYATTCAAAT--TTATTTATTAYTTTATTTTATAKAWKTTTTGAGCCTACTGGYAATATYTRCTTTTRAATTATGTACATTTATTTGAATTTAATAAAATTCATATAAAATACTACTTATGCAAAGTTATATGTTTTGTATTTAAATGTACTTATTTGCCATTTTACTTTTTCATACAATATTGTCTCTTTGATTCTTCTTATGAA----------------------------------------
>AY0025-C
TTGTGCATCGCTTGAAAGAAGGTAGAASARGAGAAGAGATGGCAAAGAGGAATAGCACGAAGAGGACGGTAAGGGGAAGATGAGATTGCGTACAGGGTGGCTCGTTWAAAAAAAGGTTT-----TTGTAATTTTGTCGAAGTTAATCTGAGTGAAAATTTGCATTAAAATTAATGTAAAAGGTTAAAAGAAAAAGAAAAAWTATATTATTATGTTACTCAAATTGATTATTATTTAAAAAATAAYTTATTGCAAATAATGAATGAAATTRCATKTASTTTTTCTCGCCTGTTGCATGCGTGGTGCATGGTGCATCTTTTTACCCCTTTCGTCTTTTCCCCTCTCGCC--------CTCTCTCTCAYGCTAAACGTTTGTTATATACGACTGCAACACATAACAAGCGCTCGAATAGTTTTATGTGCGTTATCTCCTGTACACGTTCTTCCGTTTTGCTCTCCTTCTATCTCTCTTTCGCTCTCTTTCCCCA----TCTCTCTCGCTCTTTAAARCACCYCGTGAGCATGCACTTCTCTGGTTGCTCCGTTATTGTTGCGACCTTTTGTGCGTAGGATTTTGTGTATGAKTGTKGTTGTTTT-TTTTYTTTACACGTTTGTTCATTTTCTTCCTGTCCCTCATCCGGTTGCAGCGCGSCAGCATYCAGCACGGGTGYCWGRGATCCCATCGTTTGACGTTTGCGTTCGCGATCGTCGGGCGCGATCGTCGTCCGTTCGCGCGAGGCGTACACTTGCGTTCCTCCCGGTAGTGGTAGCAGTGTGGCAATTTATAAAATGAGATAAAACGTGTTCTCTGTCGCATCGGTCCAGCGTTTGCCGTCTCKTCGCCGTTTTGCGGAACCRTCATTTGTTCSTRGTAGTTATGTGTTAGTTCTTCGTTTTGCGGAATTTATCGTTTAGTKGAAAATTTATGAGATGGTTTGAGGTTRTTTTGTTTTGTGTTTGCTTGAGTATGTAAATAATAAYATTTGAAAACAAAAAAMACTGTTTTTACRCATTCWAAT--TTATTTATTACTTTATTTTRTAGAWWTTTTGAGYCTACTKGCAATATTTGCTTTTGAATTATGGACCTTTATTTGAATTTAATAAAATTCATATAAAATACTGATTACGCAAAGTTATATGTTTTGTATTTAAATGTACTTATTTGCCATTTTACTTTTTCATACAATATTGTCTCTTWRATTYTKCTTATGAA----------------------------------------
>AB0242-C
TTGTGCATCGCTTGAAAGAAGGTAGAASARGAGAAGAGATGGCAAAGAGGAATAGCACGAAGAGGAYGGTAAGGGGAAGATGAGATTGCGTACAGGGTGGCTCGTTTAAAAAAAGGTTT-----TTGTAATTTTGACATAGTTAATCTGAGTGAAAATTTGCATTAAAATTAATGTAAAAGGTTAARAGAAAAAGAAAAATTATATTATTATGTTACTCAAATTGATKWTTATTTAAAAAATAACWTAYTGCWAATAATGAATGAAATTGCATGTAYTTTTTCTCGCCTGTTGCATGCRTGGTGCATGGTGCATCTTTTTACCCCTTTCGTCTKTTCCCCTCTCSCY--------CTCTCTCTCACGCTAAACGTTYGTTATATACGACTGCAACACATAACAAGCGCTCGAATAGTTTTATGTGCGTTATCTCCTGTASACGTTCTTCCGTTTTGCTCTCCTTCTATCTCWCTTTCGCTCTCTTTCCCCA----TCTCTCTCGCTCTTTAAARCACCYCGTGWGCATGCACTTCTCTGGTTGCTCCGTTATTGTTGCGACCTTTTGTGCGTAGGATTTTGTGTATGAGTGTTGTTGTTTT-TKTTTTTTACACGTTTGTTCATTTTCTTCCTGTCCCTCATCCGGTTGCAGCGCGCCAGCATTCAGCACGGGTGTCTGAGATCCCATCGTTTGACGTTTGCGTTCGCGATCGTCGGGCGCGATCGTCGTCCGTTCGCGCGAGGCGTACACTTGCGTTCCTCCCGGTAGTGGTAGCAGTGTGGCAATTTATAAAATGAGATAAAACGTGTTCTCTGTCGCATCGGKCCAGCGTTTGCCGTCTCGTCGCCGTTTTGCGGAACCGTCATTTGTTYSTGGTAGTTATGTGTTAGTTCTTCGTTTTGCGGAATTTATCGTTTAGTGGAAAATTTATGAGATGGTTTGAGGTTGTTTTGTTTTGTGTTTGCTTGAGTATGTAAATAATAACATTTGRAAACAAAAAAMACTGTTTTTWCACATTCWAAT--TTATTTATTAYTTTATTTTATAKAWTTTTTGAGYCTACTGGYAATATTTGCTTTTGAATTATGSACMTTTATTTRAATTTAATAAAACTCATATAAAATACTAYTTACGCAAAGTTATATGTTTTGTATTTAAATGTACTTATTTRCCATTTTACTTTTTCATACAATATTGTCTCTTTGATTCTTCTTATGAA----------------------------------------
>AA0124-C
TTGTGCATCGCTTGAAAGAAGGTAGAASARGAGAAGAGATGGCAAAGMGGAATAGCACGAAGAGGAYGGTAAGGGGAAGATGWGATTGCGTACAGGGTGRCTCGTTTAAAAAAAGGTTT-----TTGTAATTTTGACATAGTTAATCTGAGTGAAAATTTGCATTAAAATTAATGTAAWAGGTTAAAARAAAAAGAAAAAWTATATTWTTATRTTACTCAAATTGATTWTTATTTAAAAAATAACTTATTGCAAATAATGAATGAAATTACATTTAGTTTTTCTCGCCTGTTGCATGCGTGRTGCATGGTGCATCTTTTTACCCCTTTCGTCTTTTCCCCTCKCGCC--------CTCTCTCTCACGCTAAACGTTTGTTATATACGACTGCAACACATAACAAGCGCTCGAATAGTTTTATGTGCGTTATCTCCTGTACACGTTCTTCCGTTTTGCTCTCCTTCTATCTCWYTTTCGCTCTCTTTYCCCA----TCTCTCTCGCTCTTTAAAGCACCTCGTGARCATGCACTTCTCTGGTTGCTCCGTTATTGTTGCGACCTTTTGTGCGTAGGATTWTGTGTATGAGTGTTGTTGTTTT-TTTTTTTTACACGTTTGTTCATTTTCTTCCTGTCCCTCATCCGGTTGCAGCGCGGCAGCATCCAGCACGGGTGTCTGRGATCCCATCGTTTGACGTTTGCGTTCGCGATCGTCGGGCGCGATCGTCGTCCGTTCGCGCGAGGCGTACACTTGCGTTCCTCCCGGTAGTGGTAGCAGTGTGGCAATTTATAAAATGAGATAAAACGTGTTCTCTGTCGCATCGGTCCAGCGTTTGCCGTCTCGTYGMCGTTTTGCGGAACCRTCATTTGTTCSTGGTAGTTATGTGTTAGTTCTTCGTTTTGCGGAATTTATCGTTTAGTGGAAAATTTATGAGATGGTTTGAGGTTGTTTTGTTTTGTGTTTGCTTSAGTATGTAAATAATAACWTTTGAAAACAAAAAAAACTGTTTTTACACATTCAAAT--TTATTTATTATTTTATTTTATATAATTTTTGAGCCTACTGGTAATATTTGCTTTTAAATTATGWACATTTATTTGAATTTAATAAAATTCATATAAAATACTACTTACGCAAAGTTATATGTTTTSTATTTAAATGTACTTATTTGCCATTTTACTTTTTCATACAATATTGYCTCTTTGATYCTTCTTATGAA----------------------------------------
>AA0132-C
TTGTGCATCGCTTGAAAGAAGGTAGAAGAGGAGAAGAGATGGCAAAGAGGAATAGCACGAAGAGGATGGTAAGGGGAAGMTGAGATTGCGTACAGGGTGGCTMGTTTAAAAAMAGGTTT-----TTGTAATTTTRACAWAKTTAATMTGAGTKAAAATTTGCATTAAAATTAATGTAAAAGGTTAAAAGAAAAAGAAAAATTATATTATTATGTTACTCAAATTGATTATTATTTAAAAAATAACTTATTGCAAATAATGAATGAAATTRCATKTAGTTTTTCTCGCCTGTTGCATGCGTGRTGCATGGTGCATCTTTTTACCCCTTTCGTCTTTTCCCCTCTCGYC--------CTCTCTCTCACGCTAAACGTTTGTTATATACGRCTGCAACACATAACAAGCGCTCGAATAGTTTTATGTGCGTTATCTYCTGTACACGTTCTTCCGTTTTGCTCTCCTTCTATCTCTCTTTCGCTCTCTTTCCCCA----TCTCTCTCGCTCTTTAAAGCACCYCGTGWGCATGCACTTCTCTGGTTGCTCYGTTATTGTTGCGACCTTTTGTGCGTAGGATTTTGTGTATGAGTGTTGTTGTTTT-TTTTTTTTACACGTTTGTTCATTTTCTTCCTGTCCCTCATCCGGTTGCAGCGCGSCAGCATYCAGCACGGGTGTCTGAGATCCCATCGTTTGACGTTTGCGTTCGCGATCGTCGGGCGCGATCGTCGTCCGTTCGCGCGAGGCGTACACTTGCGTTCCTCCCGGTAGTGGTAGCAGTGTGGCAATTTATAAAATGAGATAAAACGTGTTCTCTGTCGCATCGGTCCAGCGTTTGCCGTCTCGTCGCCGTTTTGCGGAACCATCATTTGTTCCTGGTAGTTATGTGTTAGTTCTTCGTTTTKCGGAATTTATCGTTTAGTGGAAAATTTATGAGATGGTTTGAGGTTGTTTTGTTTTGTGTTTGCTTGAGTATGTAAATAATAACATTTGAAAACAAAAAAAACTGTTTTTACACATTCAAAT--TTATTTATTAYTTTATTTTRTAKAAWTTTTGAGCCTACTGGTAATATTTGCTTTTRAATTATGRACMTTTATTTGAATTTAATAAAATTCATATAAAATACTACTTACGCAAAGTTATATGTTTTSTATTTAAATGTACTTATTTGCCATTTTACTTTTTCATACAATATTGYCTCTTTGATYCTTCTTATGAA----------------------------------------
>AJ0035-C
TTGTGCATCGCTTGAAAGAAGGTAGAAGAGGAGAAGAGATGGCAAAGAGGAATAGCACGAAGAGGATGGTAAGGGGAAGATGAGATTGCGTACAGGGTGGCTCGTTTAAAAAAAGGTTT-----TTGTAATTTTGACATAGTTAATCTGAGTGAAAATTTGCATTAAAATTAATGTAAWAGGTTAARAGAAAAAGAAAAAWTATATTATTATGTTASTCAAATTGATTWTTATTTAAAAAATAACTTATTGCAAATAATGAATGAAATTACATTTAGTTTTTCTCGCCTGTTGCATGCGTGRTGCATGGTGCATCTTTTTACCCCTTTCGTCTYTYCCYCTCTCKCY--------CTCTCTCTCRYGCTAAACGTTTGTTATATACGACTGCAACACATAACAAGCGCTCGAATAGTTTTATGTGCGTTATCTCCTGTACACGTTCTTCCGTTTTGCTCTCCTTCTATCTCWCTTTCGCTCTCTTTCCCCA----TCTCTCTCGCTCTTTAAAGCACCYCGTGAGCATGCACTTCTCTGGTTGCTCCGTTATTGTTGCGACCTTTTGTGCGTAGGATTTTGTGTATGAGTGTTGTTGTTTT-TTTTTTTTACACGTTTGTTMATTTTCTTCCTGTCCCTCATCCGGTTGCAGCGCGSCAGCATYCAGCACGGGTGYCWGRGATCCCATCGTTTGACGTTTGCGTTCGCGATCGTCGGGCGCGATCGTCGTCCGTTCGCGCGAGGCGTACACTTGCGTTCCTCCCGGTAGTGGTAGCAGTGTGGCAATTTATAAAATGAGATAAAACGTGTTCTCTGTCGCATCGGTCCAGCGTTTGCCGTCTCGTCGCCGTTTTGCGGAACCRTCATTTGTTSCTGGTAGTTATGTGTTAGTTCTTCGTTTTGCGGAATTTATCGTTTAGTGGAAAATTTATGAGATGGTTTGAGGTTGTTTTGTTTTGTGTTTGCTTGAGTATGTAAATAATAACATTTGAAAACAAAAAAAACTGTTTTTACACATTCAAAT--TTATTTATTATTTTATTTTATATAATTTTTGAGCCTACTGGTAATATTTGCTTTTAAATTATGWACATTTATTTGAATTTAATAAAAYTCATATAAAATACTACTTACGCAAAGTTATATSTTTTSTATTTAAATGTACTTATTTGCCATTTTACTTTTTCATACAATATTGYCTCTTTGATYCTTCTTATGAA----------------------------------------
>AA0054-C
YTGTGCATCGCTTGAAAGAAGGTAGAAGAGGAGAAGAGATGGCAAAGARGAATAGCACGAAGAGGAYGGTAAGGGGAAGATGAGATTGCGTACAGGGTGGCTCGTTTAAAAAAAGGTTT-----TTGTAATTTTGACATAGTTAATCTGAGTGAAAATWTGCATTMAAATTMATGTAAAAGGTTAARAGAAAAAGAAAAATTATAYTWTTATRTTACTCAAATTGATTTTTATTTAAAAAATAACTTATTGCAAATAATGAATGAAATTRCATKTAGTTTTTCTMGCCTGTTGCATGCGTGGTGCATGGTGCATCTTTTTACCCCTTTCGTCTTTTCCCCTCKCGCC--------CTCTCTCTCACGCTAAACGTTTGTTATATACGACTGCAACACATAACAAGCGCTCGAATAGTTTTATGTGCGTTATCTCCTGTACACGTTCTTCCGTTTTGCTCTCCTTCTATCTCTCTTTCGCTCTCTTTCCCCA----TCTCTCTCGCTCTTTAAAGCACCYCGTGAGCATGCACTTCTCTGGTTGCTCCGTTATTGTTGCGACCTTTTGTGCGTAGGATTTTGTGTATGAGTGTTGTTGTTTT-TTTTYTTTACACGTTTGTTCATTTTCTTCCTGTCCCTCATCCGGTTGCAGCGCGGCAGCATCCAGCACGGGTGTCTGAGATCCCATCGTTTGACGTTTGCGTTCGCGATCGTCGGGCGCGATCGTCGTCCGTTCGCGCGAGGCGTACACTTGCGTTCCTCCCGGTAGTGGTAGCAGTGTGGCAATTTATAAAATGAGATAAAACGTGTTCTCTGTCGCATCGGTCCAGCGTTTGCCGTCTCKTCGCCGTTTTGCGGAACCATCATTTGTTCCTRGTAGTTATGTGTTAGTTCTTCGTTTTKCGGAATTTATCGTTTAGTKGAAAATTTATGAGATGGTTTGAGGTTGTTTTGTTTTGTGTTTGCTTGAGTATGTAAATAATAACATTTGRAAACAAARAAAACTGTKTTTACACATTYMAAT--TTATTTATTACTTTATTTTRTAGAWWTTTTGAGYCTACTGGCAATATTTGCTTTTGAATTATGSACMTTTATTTRAATTTAATAAAATTCATATAAAATACTGATTACGCAAAGTTATATGTTTTGTATTTAAATGTACTTATTTGCCATTTTACTTTTTCATAYAATATTGTCTCTTTAATTCTTCTTATGAA----------------------------------------
>AB0181-C
TTGTGCATCGCTTGAAAGAAGGTAGAAGAGGAGAAGAGATGGCAAAGAGGAATAGCACGAAGAGGATGGTAAGGGGAAGATGAGATTGCGTACAGGGTGGCTCGTTYAAAAAAAGGTTT-----TTGTAATTTTGWCRWAGTTAATCTGAGTGAAAATTTGCATTAAAATTAATGTAAAAGGTTAAAAGAAAAAGAAAAATTATATTATTATGTTACTCAAATTGATTATTATTTAAAAAATAACTTATTGCAAATAATGAATGAAATTACATTTAGTWTTTCTCGCCTGTKGCATGCGTGRTGCATGGTGCATCTTTTTACCCCTTTCGTCTYTTCCYCTCTCKCY--------CTCTCKCTCRYGCTAAACGTTTGTTATATACGACTGCAACACATAACAAGCGCTCGAATAGTTTTATGTGCGTTATCTCCTGTACACGTTCTTCCGTTTTGCTCTCATTCTATCTCTCTTATGCTCTCTTTCCCCA----TCTCTCTCGCTCTTTAAAGCACCTCGTGAGCATGCACTTCTCTGGTTGCTCCGTTATTGTTGCGACCTTTTGTGCGTAGGATTTTGTGTATGASTGTTGTTGTTTT-TTTTTTTTACACGTTTGTTCATTTTCTTCCTGTCCCTCATCCGGTTGCAGCGCGGCAGCATCCAGCACGGGTGTCTGAGATCCCATCGTTTGACGTTTGCGTTCGCGATCGTCGGGCGCGATCGTCGTCCGTTCGCGCGAGGCGTACACTTGCGTTCCTCCCGGTAGTGGTAGCAGTGTGGCAATTTATAAAATGAGATAAAACGTGTTCTCTGTCGCATCGGTCCAGCGTTTGCCGTCTCGTCGCCGTTTTGCGGAACCRTCATTTGTTCCTGGTAGTTATGTGTTAGTTCTTCRTTTTKCGGAATTTATCGTTTAGTGGAAAATTTATGAGATGGTTTGAGGTTGTTTTGTTTTGTGTTTGCTTGAGTATGTAAATAATAACATTTGAAAACAAAAAAAACTGTTTTTACACATTCAAAT--TTATTTATTATTTTATTTTWTATAATTTTTGAGCCTACTGGTAATATTTGCTTTTAAATTATGTACATTTATTTGAATTTAATAAAACTCATATAAAATACTACTTACGCAAAGTTATATGTTTTGTATTTAAATGTACTTATTTGCCATTTTACTTTTTCATACAATATTGTCTCTTTGATTCTTCTYATGAA----------------------------------------
>AY0056-C
TTGTGCATCGCTTGAAAGAAGGTAGAASARGAGAAGAGATGGCAAAGAGRAATAGCACGAAGAGGACGGTAAGGGGAAGATGAGATTGCGTACAGGGTGGCTCGTTTAAAAAAAGGTTT-----TTGTAATTTTGWCRWAGTTAATCTGAGTGAAAATTTGCATTAAAATTAATGTAAAAGGTTAAAAGAAAAAGAAAAATWATATTATTATGTTACTCAAATTGATTATTATTTAAAAAATAACTTATTGCAAATAATGAATGAAATTRCATTTAGTTTTTCTCGCCTGTTGCATGCGTGRTGCATGGTGCATCTTTTTACCCCTTTCGTCTTTTCCCCTMTCGCY--------CTCTCTCTCAYGCTAAACGTTTGTTATATACGRCTGCAACACATAACAAGCGCTCGAATAGTTTTATGTGCGTTATCTCCTGTACACGTTCTTCCGTTTTGCTCTCCTTCTATCTCTCTTTCGCTCTCTTTCCCCA----TCTCTCTCGCTCTTTAAAGCACCYCGTGAGCATGCACTTCTCTGGTTGCTCCGTTATTGTTGCGACCTTTTGTGCGTAGGATTTTGTGTATGASTGTTGTTGTTTT-TTTTTTTTACWCGTTTGTTCATTTTCTTCCTGTCCCTCATCCGGTTGCAGCGCGGCAGCATCCAGCACGGGTGTCTGAGATCCCATCGTTTGACGTTTGCGTTCGCGATCGTCGGGCGCGATCGTCGTCCGTTCGCGCGAGGCGTACACTTGCGTTCCTCCCGGTAGTGGTAGCAGTGTGGCAATTTATAAAATGAGATAAAACGTGTTCTCTGTCGCATCGGTCCAGCGTTTGCCGTCTCGTCGCCGTTTTGCGGAACCGTCATTTGTTSCTGGTAGTTATGTGTTAGTTCTTCGTTTTGCGGAATTTATCGTTTAGTKGAAAATTTATGAGATGGTTTGAGGTTGTTTTGTTTTGTGTTTGCTTGAGTATGTAAATAATAACATTTGRAAACAAARAAAACTGTKTTTACACATTYMAAT--TTATTTATTACTTTATTTTRTAGAWWTTTTGAGYCTACTGGYAATATTTGCTTTTGAATTATGCWCATTTATTTAAATTTAATAAAATTCATATAAAATACTACTTACGCAAAGTTAAATGTTTTGTATTTAAATRTACTTATTKGCCATTTTWCTTTKTYAYACAATATTGTCTCTTTGATTMTTCTTATGAA----------------------------------------
>AB0123-C
YTGTGCATCGCTTGAAAGAAGGTAGAAGAGGAGAAGAGATRGCAAAGAGGAATAGCACGAAGAGGAYGGTAAGGGGAAGATGAGATTGCGTACAGGGTGGCTCGTTTAAAAAAAGGTTT-----TTGTAATTTTGACATAGTTAATCTGAGTGAAAATTTGCATTAAAATTAATGTAAAAGGTTAAAAGAAAAAGAAAAATTATATTATTATGTTACTCAAATTGATTATTATTTAAAAAATAACTTAYTGCAAATAATGAATGAAATTGCATKTRKTTTTTCTCGCCTGTTGCATGCRTGRTGCATGGTGCATCWTTTTACCCCTTTCGTCTTTTCCCCTCTCSCY--------CTCTCTCTCACGCTAAACGTTCGTTATATACGACTGCAACACATAACAAGCGCTCGAATAGTTTTATGTGCGTTATCTCCTGTACACGTTCTTCCGTTTTGCTCTCMTTCTATCTCTCTTTCGCTCTCTTTCYCCA----TCTCTCTCGCTCTTTAAAGCACCYCGTGAGCWTGCACTTCTCTGGTTGCTCCGTTATTGTTGCGACCTTTTGTGCGTAGGATTTTGTGTATGAGTGTTGTTGTTTT-WKTTTTTTACACGTTTGTTCATTTTCTTCCTGTCCCTCATCCGGTTGCAGCGCGGCAGCATCCAGCACGGGTGTCTGAGATCCCATCGTTTGACGTTTGCGTTCGCGATCGTCGGGCGCGATCGTCGTCCGTTCGCGCGAGGCGTACACTTGCGTTCCTCCCGGTAGTGGTAGCAGTGTGGCAATTTATAAAATGAGATAAAACGTGTTCTCTGTCGCATCGGTCCAGCGTTTGCSGTCTCGTCGCCGTTTTGCGGAACCRTCATTTGTTGCTGGTAGTTATGTGTTAGTTCTTCGTTTTGCGGAATTTATCGTTTAGTKGAAAATTTATGAGATGGTTTGAGGTTGTTTTGTTTTGTGTTTGCTTSAGTATGTAAATAATAACATTTGAAAACAAAAAAAACTGTTTTTACACATTCAAAT--TTATTTATTWYTTTATTTTRTAKAAWTTTTGAGCCTACTGGTAATATTTGCTTTTRAATTATGKACMTTTATTTGAATTTAATAAAAYTCATATAAAATACTACTTACGCAAAGTTATATGTTTTGTATTTAAATGTACTTATTTGCCATTTTACTTTTTCATACAATATTGTCTCTTTGATTCTTCTTATGAA----------------------------------------
>AB0276-C
TTGTGCATCGCTTGAAASAAGGTAGAAGAGGAGAAGAGATGGCAAAGMGGAATAGCACGAAGAGGAYGGTAAGGGGAAGATGWGATTGCGTACAGGGTGRCTCGTTTAAAAAAAGGTTT-----TTGTAATTTTGWCRWAGTTAATCTGAGTGAAAATTTGCATTAAAATYAATGTAAAASGTTAAAAGAAAAAGAAAAATTATATTATTATGTTACTCAAATTGATTATTATTTAAAAAATAACTTATTGCAAATAATGAATGAAATTGCATTTAGTTTTTCTCGCCTGTTGCATGCGTGATGCATGGTGCATCTTTTTACCCCTTTCGTCTTTTCCCCTCTCGCC--------CTCTCTCTCACGCTAAACGTTYGTTATATACGACTGCAACACATAACAAGCGCTCGAATAGTTTTATGTGCGTTATCTCCTGTACACGTTCTTCCGTTTTGCTCTCCTTCTATCTCTCTTTCGCTCTCTTTCCCCA----TCTCTCTCGCTCTTTAAAGCACCYCGTGAGCATGCACTTCTCTGGTTGCTCCGTTATTGTTGCGACCTTTTGTGCGTAGGATTTTGTGTATGASTGTTGTTGTTTT-TTTTTTTTACWCGTTTGTTCATTTTCTTCCTGTCCCTCATCCGGTTGCAGCGCGSCAGCATYCAGCACGGGTGTCTGAGATCCCATCGTTTGACGTTTGCGTTCGCGATCGTCGGGCGCGATCGTCGTCCGTTCGCGCGAGGCGTACACTTGCGTTCCTCCCGGTAGTGGTAGCAGTGTGGCAATTTATAAAATGAGATAAAACGTGTTCTCTGTCGCATCGGTCCAGCGTTTGCCGTCTCGTCGCCGTTTTGCGGAACCATCATTTGTTCCTGGTAGTTATGTGTTAGTTCTTCGTTTTGCGGAATTTATCGTTTAGTKGAAAATTTATGAGATGGTTTGAGGTTGTTTTGTTTTGTGTTTGCTTSAGTATGTAAATAATAACWTTTGAAAACAAAAAAARCTGTTTTTACACATTCAAAT--TTATTTATTATTTTATTTTATAKAWKTTTTGAGCCTACTGGYAATATTTRCTTTTRAATTATGTACATTTATTTGAAWTTSATAAAATTCATATAAAATACTACTTACGCAAAGTTATATGTTTTGTATTTAAATGTACTTATTTRCCTTTTTACTTTTTCATACAATATTGTCTCTTTGATTCTTCTTATGAA----------------------------------------
>AY0058-C
TTGTGCATCGCTTGAAAGAAGGTAGAAGAGGAGAAGAGATGGCAAAGAGRAATAGCACGAAGAGGACGGTAAGGGGAAGATGAKATTGCGTACAGGGTGGCTCGTTTAAAAAAAGGTTT-----TTGTAATTTTRWCRWAGTTAATCTGAGTGAAAATTTGCATTAAAATTAATGTAAAAGGTTAAAAGAAAAAGAAAAWTTATATTATTATGTTACTCAAATTGATTATTATTTAAAAAATAACTTAYTGCAAATAATGAATGAAATTRCATKTAKTTTTTCTCGCCTGTTGCATGCGTGATGCATGGTGCATCTTTTTACCCCTTTCGTCTTTTCCCCTMTCGCC--------CTCTCTCTCAYGCTAAACGTTYGTTATATACGACTGCARCACATAACAAGCGCTCGAATAGTTTTATGTGCGTTATCTCCTGTACACGTTCTTCCGTTTTGCTCTCMTTCTATCTCTCTTWYGCTCTCTTTCCCCA----TCTCTCTCGCTCTTTAAAGCACCTCGTGWGCATGCACTTCTCTGGTTGCTCCGTTATTGTTGCGACCTTTTGTGCGTAGGATTTTGTGTATGAGTGTTGTTGTTTT-TKTTTTTTACACGTTTGTTCATTTTCTTCCTGTCCCTCATCCGGTTGCAGCGCGCCAGCATTCAGCACGGGTGYCWGRGATCCCATCGTTTGACGTTTRCGTTCGCGATCGTCGGGCGCGWTCGTCGTCCGTTCGCGCGAGGCGTACACTWGCGTTCCTCCCGGTAGTGGTAGCAGTGTGGCAATTTATAAAATGAGATAAAACGTGTTCTCTGTCGCATCGGTCCAGCGTTTGCCGTCTCGTCGCCGTTTTGCGGAACCGTCATTTGTTSCTGGTAGTTATGTGTTAGTTYTTCGTTTTGCGGAATTTATCGTTTRGTKGAAAATTTATGAGATGGTTTGAGGTTGTTTTGTTTTGTGTTTGCTTGAGTATGTAAATAATAACATTTGAAAACAAAAAAAACTGTTTTTACACATTCAAAT--TTATTTATTACTTTATTTTKTAGAAATTTTGAGCCTACTGGTAAWATTTGCTTTTGAATTATGGACCTTTATTTGAATTTAATAAAATTCATATAAAATACTGMTTACGCAAAGTTATATGTTTTGTATTTAAATGTACTTATTTGCCATTTTACTTTTTCATACAATATTGTCTCTTTAATTCTTCTTATGAA----------------------------------------
>AB0226-C
TTGTGCATCGCTTGAAAGAAGGTAGAAGAGGAGAAGAGATGGCAAAGAGGAATAGCACGAAGAGGAYGGTAAGGGGAAGATGAGATTGCGTACAGGGTGGCTCGTTTAAAAAAAGGTTT-----TTGTAATTTTGWCRWAGTTAATCTGAGTGAAAATTTGCATTAAAATYAATGTAAAASGTTAAAAGAAAAAGAAAAATTATATTATTATGTTACTCAAATTGATTATTATTTAAAAAATAACTTATTGCAAATAATGAATGAAATTRCATTTAGTTTTTCTCGCCTGTTGCATGCGTGRTGCATGGTGCATCTTTTTACCCCTTTCGTYTTTTCCCCTCTCGCC--------CTCTCTCTCACGCTAAACGTTYGTTATATACGACTGCAACACATAACAAGCGCTCGAATAGTTTTATGTGCGTTATCTCCTGTACACGTTCTTCCGTTTTGCTCTCCTTCTATCTCTCTTTCGCTCTCTTTCCCCA----TCTCTCTCGCTCTTTAAAGCACCYCGTGWGCATGCACTTCTCTGGTTGCTCCGTTATTGTTGCGACCTTTTGTGCGTAGGATTTTGTGTATGAGTGTTGTTGTTTT-TTTTTTTTACACGTTTGTTCATTTTCTTCCTGTCCCTCATCCGGTTGCAGCGCGCCAGCATTCAGCACGGGTGTCTGAGATCCCATCGTTTGACGTTTGCGTTCGCGATCGTCGGGCGCGATCGTCGTCCGTTCGCGCGAGGCGTACACTTGCGTTCCTCCCGGTAGTGGTAGCAGTGTGGCAATTTATAAAATGAGATAAAACGTGTTCTCTGTCGCATCGGTCCAGCGTTTGCCGTCTCGTCGCCGTTTTGCGGAACCRTCATTTGTTSCTGGTAGTTATGTGTTAGTTCTTCGTTTTGCGGAATTTATCGTTTAGTGGAAAATTTATGAGATGGTTTGAGGTTGTTTTGTTTTGTGTTTGCTTSAGTATGTAAATAATAACTTTTGAAAACAAAAAAARCTGTTTTTACACATTCAAAT--TTATKTATWAYTTTATTTTATAGATKTTTTGAGCSTACTKGCAATATTTRMTTTTGAATTATGCACATTTACTTGAATTTAATAAAATTCATTTAAAATACTACTAATGCAAAGCTATATGTTTTGTATTTAAATGTACTTATTTGCCATTTTACTTTTTCATACAATATTGTCTCTTTGATTCTTCTTATGAA----------------------------------------
>AY0054-C
TTGTGCATCGCTTGAAAGAAGGTAGAASARGAGAAGAGATGGCAAAGAGRAATAGCACGAAGAGGACGGTAAGGGGAAGATGAGATTGCGTACAGGGTGGCTCGTTYAAAAAAAGGTTT-----TTGTAATTTTGWCRAAKTTAATCTGAGTGAAAATTTGCATTWAAATTAATGTAAAAGGTTAAAAGAAAAAKRAAAATTATATTATTATGTTACTCAAATTGATTATTATTTAAAAAATAACTTATTGCAAATAATGAATGAAATTACATTTAGTTTTTCTCGCCTGTTGCATGCGTGRTGCATGGTGCATCTTTTTACCCCTTTCGTCTTTTCCCCTCTCGCC--------CTCTCTCTCACGCTAAACGTTYGTTATATACGRCTGCAACACATAACAAGCGCTCGAATAGTTTTATGTGCGTTATCTCCTGTACACGTTCTTCCGTTTTGCTCTCCTTCTATCTCTCTTTCGCTCTCTTTCCCCA----TCTCTCTCGCTCTTTAAAGCACCYCGTGAGCATGCACTTCTCTGGTTGCTCCGTTATTGTTGCGACCTTTTGTGCGTAGGATTTTGTGTATGASTGTTGTTGTTTT-TTTTTTTTACWCGTTTGTTCATTTTCTTCCTGTCCCTCATCCGGTTGCAGCGCGGCAGCATCCAGCACGGGTGTCTGAGATCCCATCGTTTGACGTTTGCGTTCGCGATCGTCGGGCGCGATCGTCGTCCGTTCGCGCGAGGCGTACACTTGCGTTCCTCCCGGTAGTGGTAGCAGTGTGGCAATTTATAAAATGAGATAAAACGTGTTCTCTGTCGCATCGGTCCAGCGTTTGCCGTCTCGTCGCCGTTTTGCGGAACCGTCATTTGTTGCTGGTAGTTATGTGTTAGTTCTTCGTTTTGCGGAATTTATCGTTTAGTTGAAAATTTATGAGATGGTTTGAGGTTGTTTTGTTTTGTGTTTGCTTGAGTATGTAAATAATAACATTTGAAAACAAAAAAAACTGTTTTTACACATTCAAAW--TTATTTATTACTTTATTTTGTAGAAATTTTGAGCCTAYTGGTAATATTTGCTTTTGAATTATGGACCTTTATTTGAATTTAATAAAATTCATATAAAATACTGMTTACGCAAAGTTAWATGTTTTGTATTTAAATRTACTTATTKGCCATTTTWCTTTKTYATACAATATTGTCTCTTTAATTMTTCTTATGAA----------------------------------------
>AB0137-C
TTGTGCATCGCTTGAAAGAAGGTAGAAGAGGAGAAGAGATGGCAAAGAGGAATAGCACGAAGAGGAYGGTAAGGGGAAGATGAGATTGCGTACAGGGTGGCTCGTTYAAAAAAAGGTTT-----TTGTAATTTTGACAAAKTTAATCTGAGTGAAAATTTGCATTMAAATTAATGTAAAWGGTTWARAGAAAAAGAAAAATTATATTATTATGTTACTCAAATTGATTWTTATTTAAAAAATAACTTATTGCAAATAATGAATGAAATTRCATKTAGTTTTTCTCGCCTGTTGCATGCGTGGTGCATGGTGCATCTTTTWACCCCTTTCGTCTTTTCCCCTCTCGCC--------CTCTCTCTCACGCTAAACRTTTGTTATATACGACTGCAACACATAACAAGCGCTCGAATAGTTTTATGTGCGTTATCTCCTKTACACGTTCTTCCGTTTTGCTCTCMTTCTATCTCTCTTTCGCTCTCTTTCCCCA----TCTCTCTCGCTCTTTAAAGCACCYCGTGWKCATGCACTTCTCTGGTTGCTCCGTTATTGTTGCGACCTTTTGTGCGTAGGATTTTGTGTATGAGTGTTGTKGTTTT-TTTTTTTWACWCGTTTGTTCATTTTCTTCCTGTCCCTCATCCGGTTGCAGCGCGSCAGCATCCAGCACGGGTGYCWGRGATCCCATCGTTTGACGTTTGCGTTCGCGATCGTCGGGCGCGATCGTCGTCCGTTCGCGCGAGGCGTACACTTGCGTTCCTCCCGGTAGTGGTAGCAGTGTGGCAATTTATAAAATGAGATAAAACGTGTTCTCTGTCGCATCGGTCCAGCGTTTGCCGTCTCGTCGCCGTTTTGCGGAACCGTCATTTGTTGCTGGTAGTTATGTGTTAGTTCTTCGTTTTGCGGAATTTATCGTTTAGTTGAAAATTTATGAGATGGTTTGAGGTTGTTTTGTTTTGTGTTTGCTTGAGTATGTAAATAATAACATTTGAAAACAAAAAAAACTGTTTTTACACATTCAAAT--TTATTTATTACTTTATTTTGTAGAAATTTTGAGCCTAYTGGTAATATTTGCTTTTGAATTATGGACCTTTATTTGAATTTAATAAAATTCATATAAAATACTGATTACGCAAAGTTATATGTTTTGTATTTAAATGTACTTATTTGCCATTTTACTTTTTCATACAATATTGTCTCTTTAATTCTTCTTATGAA----------------------------------------
>AB0234-C
TTRTGCATCGCTTGAAASAAGGTAGAAGAGGAGAAGAGATGGCAAAGMGGAATAGCACGAAGAGGAYGGTAAGGGGAAGATGWGATTGCGTACAGGGTGRCTCGTTTAAAAAAAGGTTT-----TTGTAATTTTGACATAGTTAATCTGAGTGAAAATTTGCATTAAAATTAATGTAAWAGGTTAAAAGAAAAAGAAAAAWWATATTATTATGTTACTCAAATTGATTATTATTTAAAAAATAACTTATTGCAAATAATGAATGAAATTGCATTTAGTTTTTCTCGCCTGTTGCATGCGTGRTGCATGGTGCATCTTTTTACSCCTTTCGTCTTTTCCCCTCTCGCC--------CTCTCTCTCACGCTAAACGTTTGTTATATACGWCTGCAACACATAACAAGCGCTCGAATAGTTTTATGTGCGTTATCTCCTGTACACGTTCTTCCGTTTTGCTCTCMTTCTATCTCTCTTWYGCTCTCTTTCCCCA----TCTCTCTCGCTCTTTAAAGCACCYCGTGAGCATGCACTTCTCTGGTTGCYCCGTTATTGTTGCGACCTTTTGTGCGTAGGATTTTGTGTATGASTGTTGTTGTTTT-TKTTTTTTACWCGTTTGTTCATTTTCTTCCTGTCCCTCATCCGGTTGCAGCGCGSCAGCATCCAGCACGGGTGTCTGAGATCCCATCGTTTGACGTTTGCGTTCGCGATCGTCGGGCGCGATCGTCGTCCGTTCGCGCGAGGCGTACACTTGCGTTCCTCCCGGTAGTGGTAGCAGTGTGGCAATTTATAAAATGAGATAAAACGTGTTCTCTGTCGCATCGGTCCAGCGTTTGCCGTCTCGTCGCCGTTTTGCGGAACCGTCATTTGTTGCTGGTAGTTATGTGTTAGTTCTTCGTTTTGCGGAATTTATCGTTTAGTTGAAAATTTATGAGATGGTTTGAGGTTGTTTTGTTTTGTGTTTGCTTGAGTATGTAAATAATAACATTTGAAAACAAAAAAAACTGTTTTTACACATTCAAAT--TTATTTATTAYTTTATTTTRTAKAAWTTTTGAGCCTACTGGTAATATTTGCTTTTRAATTATGKACMTTTATTTGAATTTAATAAAAYTCATATAAAATACTRMTTACGCAAAGTTATATGTTTTGTATTTAAATGTACTTATTTGCCATTTTACTTTTTCATACAATATTGTCTCTTTRATTCTTCTTATGAA----------------------------------------
>AA0055-C
TTGTGCATCGCTTGAAAGAAGGTAGAAGAGGAGAAGAGATGGCAAAGAGGAATAGCACGAAGAGGACGGTAAGGGGAAGATGAKATTGCGTACAGGGTGGCTCGTTTAAAAAAAGGTTT-----TTGTAATTTTRWCRWAGTTAATCTGAGTGAAAATTTGCATTAAAATTAATGTAAAAGGTTAARAGAAAAAGAAAAATTATATTATTATGTTACTCAAATTGATTWTTATTTAAAAAATAACTTATTGCAAATAATGAATGAAATTRCATKTAGTTTTTCTCGCCTGTTGCATGCGTGRTGCATGGTGCATCTTTTTACCCCTTTCGTCTTTTCCCCTCTCGCC--------CTCTCTCTCACGCTAAACGTTYGTTATATACGACTGCARCACATAACAAGCGCTCGAATAGTTTTATGTGCGTTATCTCCTGTACACGTTCTTCCGTTTTGCTCTCCTTCTATCTCTCTTTCGCTCTCTTTCCCCA----TCTCTCTCGCTCTTTAAAGCACCYCGTGWGCATGCACTTCTCTGGTTGCTCCGTTATTGTTGCGACCTTTTGTGCGTAGGATTTTGTGTATGAGTGTTGTTGTTTT-WTTTTTTTACACGTTTGTTCATTTTCTTCCTGTCCCTCATCCGGTTGCAGCGCGSCAGCATYCAGCACGGGTGTCTGAGATCCCATCGTTTGACGTTTGCGTTCGCGATCGTCGGGCGCGWTCGTCGTCCGTTCGCGCGAGGCGTACACTTGCGTTCCTCCCGGTAGTGGTAGCAGTGTGGCAATTTATAAAATGAGATAAAACGTGTTCTCTGTCGCATCGGTCCAGCGTTTGCCGTCTCGTCGCCGTTTTGCGGAACCRTCATTTGTTSCTGGTAGTTATGTGTTAGTTYTTCGTTTTGCGGAATTTATCGTTTAGTKGAAAATTTATGAGATGGTTTGAGGTTGTTTTGTTTTGTGTTTGCTTGWGTWTGYWAATAATAACWTTTGAAAACAAAAAAARCTGTTTTTACACATTCAAAT--TTATTTAYTAYTTTATTTTRTAGAWRTTTTGAGCCTACTGGYAAWATTTRCTTTTGAATTATGSAYMTTTATTTGAATTTAATAAAATTCATATAAAATACTGATTACGCAAAGTTATATGTTTTGTATTTAAATGTACTTATTTGCCATTTTACTTTTTCATACAATATTGTCTCTTTAATTCTTCTTATGAA----------------------------------------
>AB0267-C
TTGTGCATCGCTTGAAAGAAGGTAGAAGAGGAGAAGAGATGGCAAAGAGGAATAGCACGAAGAGGAYGGTAAGGGGAAGATGAGATTGCGTACAGGGTGGCTCGTTTAAAAAAAGGTTT-----TTGTAATTTTGACATAGTTAATCTGAGTGAAAATTTGCATTAAAATTAATGTAAAAGGTTAAAAGAAAAAGAAAAATTATATTATTATGTTACTCAAATTGATTATTATTTAAAAAATAACTTACTGCAAATAATGAATGAAATTGCATGTATTTTTTCTCGCCTGTTGCATGCATGGTGCATGGTGCATCTTTTTACCCCTTTCGTCTTTTCCCCTCTCCCT--------CTCTCTCTCACGCTAAACGTTCGTTATATACGACTGCAACACATAACAAGCGCTCGAATAGTTTTATGTGCGTTATCTCCTGTACACGTTCTTCCGTTTTGCTCTCCTTCTATCTCTCTTTCGCTCTCTTTCYCCA----TCTCTCTCGCTCTTTAAAGCACCYCGTGWGCATGCACTTCTCTGGTTGCTCCGTTATTGTTGCGACCTTTTGTGCGTAGGATTTTGTGTATGAGTGTTGTTGTTTT-TKTTTTTTACACGTTTGTTCATTTTCTTCCTGTCCCTCATCCGGTTGCAGCGCGCCAGCATTCAGCACGGGTGTCTGAGATCCCATCGTTTGACGTTTGCGTTCGCGATCGTCGGGCGCGATCGTCGTCCGTTCGCGCGAGGCGTACACTTGCGTTCCTCCCGGTAGTGGTAGCAGTGTGGCAATTTATAAAATGAGATAAAACGTGTTCTCTGTCGCATCGGKCCAGCGTTTGCCGTCTCGTCGCCGTTTTGCGGAACCRTCATTTGTTCSTGGTAGTTATGTGTTAGTTCTTCGTTTTKCGGAATTTATCGTTTAGTGGAAAATTTATGAGATGGTTTGAGGTTGTTTTGTTTTGTGTTTGCTTGAGTATGTAAATAATAACATTTGAAAACAAAAAAAACTGTTTTWACACATTCAAAT--TTATTTATTATTTTATTTTATATAATTTTTGAGCCTACTGGTAATATTTGCTTTTRAATTATGKACMTTTATTTGAATTTMATAAAAYTCATATAAAATACTAYTTACGCAAAGTTATATGTTTTGTATTTAAATGTACTTATTTRCCATTTTACTTTTTCATACAATATTGTCTCTTTGRTTCTTCTTATGAA----------------------------------------
>AR0061-C
TTGTGCATCGCTTGAAAGAAGGTAGAAGAGGAGAAGAGATGGCAAAGAGGAATAGCACGAARAGGAYGGTAAGGGGAAGATGAGATTGCGTACAGGGTGGCTCGTTWAAAAAAAGGTTT-----TTGTAATTTTGACAWAKTTAATCTGAGWGAAAATTTGCAWTWAAATTAATGTAAAAGGTTAAAAGAAAAAGRAAAATTATWTTATTATGTTACTCAAATTGATTATTATTTAAAAAATAACTTATTGCWAATAATGAATGAAATTRCATTTAGTTTTTCTCGCCTGTTGCATGCGTGRTGCATGGTGCATCTTTTTACCCCTTTCGTCTTTTCCCCTCTCSCY--------CTCTCTCTCACGCTAAACGTTYGTTATATACGACTGCAACACATAACAAGCGCTCGAATAGTTTTATGTGCGTTATCTCCTGTACACGTTCTTCCGTTTTGCTCTCCTTCTATCTCTCTTTCGCTCTCTTTCCCCA----TCTCTCTCGCTCTTTAAAGCACCYCGTGAGCATGCACTTCTCTGGTTGCTCCGTTATTGTTGCGACCTTTTGTGCGTAGGATTTTGTGTATGAGTGTTGTTGTTTT-TTTTTTTTACACGTTTGTTCATTTTCTTCCTGTCCCTCATCCGGTTGCAGCGCGCCAGCATTCAGCACGGGTGCCAGGGATCCCATCGTTTGACGTTTGCGTTCGCGATCGTCGGGCGCGATCGTCGTCCGTTCGCGCGAGGCGTACACTTGCGTTCCTCCCGGTAGTGGTAGCARTGTGGCAATTTATAAAATGAGATAAAACGTGTTCTCTGTCGCATCGGTCCAGCGTTTGCCGTCTCGTCGCCGTTTTGCGGAACCGTCATTTGTTGCYGGTAGTTATGTGTTAGTTCTTCGTTTTGCGGAATTTATCGTTTAGTTGAAAATTTATGAGATGGTTTGAGGTTGTTTTGTTTTGTGTTTGCTTGAGTATGTAAATAATAACATTTGAAAACAAAAAAAACTGTTTTTACACATTCAAAT--TTATTTATTACTTYATTTTGTAGAAATTTTGAGCCTACTGGTAATATTTGCTTTTGAATTATGGACCTTTATTTGAATTTAATAAAATTCATATAAAATACTGATTACGCAAAGTTATATGTTTTGTATTTAAATGTACTTATTTGCCATTTTACTTTTTCATACAATATTGTCTCTTTAATTCTTCTTATGAA----------------------------------------
>AA0067-C
TTGTGCATCGCTTGAAAGAAGGTAGAASARGAGAAGAGATGGCAAAGAGGAATAGCACGAAGAGGACGGTAAGGGGAAGAYGAKATTGCGTACAGGGTGGCTCGTTTAAAAAAAGGTTT-----TTGTAATTTTRTCGAAGTTAATCTGAGTGAAAATTTGCATTAAAATTAATGTAAAAGGTTAAAAGAAAAAGAAAAATTATATTATTATGTTACTCAAATTGATTATTATTTAAAAAATAACTTATTGCAAATAATGAATGAAATTACATTTAGTTTTTCTCGCCTGTTGCATGCGTGRTGCATGGTGCATCTTTTTACCCCTTTCGWCTYTTCCYCTCTCGYC--------CTCTCTCTCACGCTAAACGTTCGTTATATACGACTGCAGCACATAACAAGCGCTCGAATAGTTTTATGTGCGTTATCTCCTGTACACGTTCTTCCGTTTTGCTCTCCTTCTATCTCTCTTTCGCTCTCTTTCCCCA----TCTCTCTCGCTCTTTAAAGCACCYCGTGWGCATGCACTTCTCTGGTTGCTCCGTTATTGTTGCGACCTTTTGTGCGTAGGATTTTGTGTATGAGTGTTGTTGTTTT-TTTTTTTTACACGTTTGTTCATTTTCTTCCTGTCCCTCATCCGGTTGCAGCGCGCCAGCATTCAGCACGGGTGYCWGRGATCCCATCGTTTGACGTTTGCGTTCGCGATCGTCGGGCGCGWTCGTCGTCCGTTCGCGCGAGGCGTACACTTGCGTTCCTCCCGGTAGTGGTAGCAGTGTGGCAATTTATAAAATGAGATAAAACGTGTTCTCTGTCGCATCGGTCCAGCGTTTGCCGTCTCGTCGCCGTTTTGCGGAACCGTCATTTGTTGCTGGTAGTTATGTGTTAGTTYTTCGTTTTGCGGAATTTATCGTTTAGTTGAAAATTTATGAGATGGTTTGAGGTTGTTTTGTTTTGTGTTTGCTTGAGTATGTAAATAATAACATTTGAAAACAAAAAAAACTGTTTTTACACATTCAAAT--TTATTTATTACTTTATTTTGTAGAAATTTTGAGCCTACTGGTAAWATTTGCTTTTGAATTATGGACCTTTATTTGAATTTAATAAAATTCATATAAAATACTGATTACGCAAAGTTATATGTTTTGTATTTAAATGTACTTATTTGCCATTTTACTTTTTCATACAATATTGTCTCTTTAATTCTTCTTATGAA----------------------------------------
>AY0080-C
TTGTGCATCGCTTGAAAGAAGGTAGAASARGAGAAGAGATGGCAAAGAGGAATAGCACGAAGAGGACGGTAAGGGGAAGAYGAKATTGCGTACAGGGTGGCTCGTTTAAAAAAAGGTTT-----TTGTAATTTTRTCGAAGTTAATCTGAGTGAAAATTTGCATTAAAATTAATGTAAAAGGTTAAAAGAAAAAGAAAAATTATATTATTATGTTACTCAAATTGATTATTATTTAAAAAATAACTTATTGCAAATAATGAATGAAATTACATTTAGTTTTTCTCGCCTGTTGCATGCGTGRTGCATGGTGCATCTTTTTACCCCTTTCGWCTYTTCCYCTCTCGYC--------CTCTCTCTCACGCTAAACGTTCGTTATATACGACTGCAGCACATAACAAGCGCTCGAATAGTTTTATGTGCGTTATCTCCTGTACACGTTCTTCCGTTTTGCTCTCCTTCTATCTCTCTTTCGCTCTCTTTCCCCA----TCTCTCTCGCTCTTTAAAGCACCYCGTGWGCATGCACTTCTCTGGTTGCTCCGTTATTGTTGCGACCTTTTGTGCGTAGGATTTTGTGTATGAGTGTTGTTGTTTT-TTTTTTTTACACGTTTGTTCATTTTCTTCCTGTCCCTCATCCGGTTGCAGCGCGCCAGCATTCAGCACGGGTGYCWGRGATCCCATCGTTTGACGTTTGCGTTCGCGATCGTCGGGCGCGWTCGTCGTCCGTTCGCGCGAGGCGTACACTTGCGTTCCTCCCGGTAGTGGTAGCAGTGTGGCAATTTATAAAATGAGATAAAACGTGTTCTCTGTCGCATCGGTCCAGCGTTTGCCGTCTCGTCGCCGTTTTGCGGAACCGTCATTTGTTGCTGGTAGTTATGTGTTAGTTYTTCGTTTTGCGGAATTTATCGTTTAGTTGAAAATTTATGAGATGGTTTGAGGTTGTTTTGTTTTGTGTTTGCTTGAGTATGTAAATAATAACATTTGAAAACAAAAAAAACTGTTTTTACACATTCAAAT--TTATTTATTACTTTATTTTGTAGAAATTTTGAGCCTACTGGTAAWATTTGCTTTTGAATTATGGACCTTTATTTGAATTTAATAAAATTCATATAAAATACTGATTACGCAAAGTTATATGTTTTGTATTTAAATGTACTTATTTGCCATTTTACTTTTTCATACAATATTGTCTCTTTAATTCTTCTTATGAA----------------------------------------
>AA0115-C
TTGTGCATCGCTTGAAAGAAGGTAGAASARGAGAAGAGATGGCAAAGAGGAATAGCACGAAGAGGAYGGTAAGGGGAAGAYGAGATTGCGTACAGGGTGGCTCGTTTAAAAAAAGGTTT-----TTGTAATTTTGWCRWAGTTAATCTGAGTGAAAATTTGCATTAAAATTAATGTAAAAGGTTAAAAGAAAAAGAAAAATTATATTWTTATGTTACTYAAATTGATTATTATTTAAAAAATAACTTATTGCAAATAATGAATGAAATTACATTTAGTTTTTCTCGCCTGTTGCATGCGTGRTGCATGGTGCATCTTTTTACCCCTTTCGWCTYTTCCYCTCTCGYC--------CTCTCTCTCACGCTAAACGTTYGTTATATACGACTGCARCACATAACAAGCGCTCGAATAGTTTTATGTGCGTTATCTCCTGTACACGTTCTTSCGTTTTGCTCTCCTTCTATCTCTCTTTCGCTCTCTTTCCCCA----TCTCTCTCGCTCTTTAAAGCACCCCGTGAGCATGCACTTCTCTGGTTGCTCCGTTATTGTTGCGACCTTTTGTGCGTAGGATTTTGTGTATGAGTGTTGTTGTTTT-TTTTYTTTACACGTTTGTTCATTTTCTTCCTGTCCCTCATCCGGTTGCAGCGCGSCAGCATYCAGCACGGGTGCCAGGGATCCCATCGTTTGACGTTTGCGTTCGCGATCGTCGGGCGCGATCGTCGTCCGTTCGCGCGAGGCGTACACTTGCGTTCCTCCCGGTAGTGGTAGCAGTGTGGCAATTTATAAAATGAGATAAAACGTGTTCTCTGTCGCATCGGKCCAGCGTTTGCCGTCTCGTCGCCGTTTTGCGGAACCGTCATTTGTTGCTGGTAGTTATGTGTTAGTTCTTCGTTTTGCGGAATTTATCGTTTAGTTGAAAATTTATRAGATGGTTTGAGGTTGTTTTGTTTTGTGTTTGCTTGAGTATGTAAATAATAACATTTGAAAACAAAAAAAACTGTTTTTACACATTCAAAT--TTATTTATTACTTTATTTTGTAGAAATTTTGAGCCTACTGGTAATATTTGCTTTTGAATTATGGACCTTTATTTGAATTTAATAAAATTCATATAAAATACTGATTACGCAAAGTTATATGTTTTGTATTTAAATGTACTTATTTGCCATTTTACTTTTTCATACAATATTGTCTCTTTAATTCTTCTTATGAA----------------------------------------
>AA0098-C
TTGTGCATCGCTTGAAAGAAGGTAGAASARGAGAAGAGATGGCAAAGAGGAATAGCACGAAGAGGACGGTAAGGGGAAGATGAGATTGCGTACAGGGTGGCTCGTTYAAAAAAAGGTTT-----TTGTAATTTTGWCRAAKTTAATCTGAGTGAAAATTTGCATTMAAATTMATGTAAAAGGTTAAGAGAAAAAGAAAAATTATATTATTATGTTACTCAAATTGATTTTTATTTAAAAAATAACTTATTGCAAATAATGAATGAAATTGCATGTAGTTTTTCTCGCCTGTTGCATGCGTGGTGCATGGTGCATCTTTTTACCCCTTTCGTCTTTTCCCCTCTCGCC--------CTCTCTCTCACGCTAAACATTTGTTATATACGACTGCAACACATAACAAGCGCTCGAATAGTTTTATGTGCGTTATCTCCTGTACACGTTCTTCCGTTTTGCTCTCMTTCTATCTCTCTTTCGCTCTCTTTCCCCA----TCTCTCTCGCTCTTTAAAGCACCTCGTGWGCATGCACTTCTCTGGTTGCTCCGTTATTGTTGCGACCTTTTGTGCGTAGGATTTTGTGTATGAGTGTTKTTGTTTT-TTTTTTTWACWCGTTTGTTCATTTTCTTCCTGTCCCTCATCCGGTTGCAGCGCGSCAGCATCCAGCACGGGTGTCTGAGATCCCATCGTTTGACGTTTGCGTTCGCGATCGTCGGGCGCGATCGTCGTCCGTTCGCGCGAGGCGTACACTTGCGTTCCTCCCGGTAGTGGTAGCAGTGTGGCAATTTATAAAATGAGATAAAACGTGTTCTCTGTCGCATCGGTCCAGCGTTTGCCGTCTCGTCGCCGTTTTGCGGAACCRTCATTTGTTSCTGGTAGTTATGTGTTAGTTCTTCGTTTTGCGGAATTTATCGTTTAGTKGAAAATTTATGAGATGGTTTGAGSTTGTTTTGTTTTGTGTTTGCTTGAGTATGTAAATAATAACATTTGAAAACAAAAAAAACTGTTTTTACACATTCAAAT--TTATTTATTAYTTTATTTTRTAKAAWTTTTGAGCCTAYTGGTAATATTTGCTTTTGAATTATGSACMTTTATTTGAATTTAATAAAATTCATATAAAATACTRMTTACGCAAAGTTAWATGTTTTGTATTTAAATGTACTTATTTGCCATTTTACTTTTTCATACAATATTGTCTCTTTRATTCTTCTTATGAA----------------------------------------
>AB0196-C
TTGTGCATCGCTTGAAAGAAGGTAGAAGAGGAGAAGAGATGGCAAAGAGGAATAGCACGAAGAGGACGGTAAGGGGAAGATGAGATTGCGTACAGGGTGGCTCGTTTAAAAAAAGGTTT-----TTGTAATTTTGACATAGTTAATCTGAGTGAAAATTTGCATTAAAATTAATGTAAAAGGTTAAAAGAAAAAGAAAAWTTATATTATTATGTTACTCAAATTGATTATTATTTAAAAAATAACTTATTGCAAATAATGAATGAAATTGCATTTAGTTTTTCTCGCCTGTTGCATGCGTGRTGCATGGTGCATCTTTTTACCCCTTTCGTCTTTTCCCCTCTCGCC--------CTCTCTCTCACGCTAAACGTTTGTTATATACGACTGCAACACATAACAAGCGCTCGAATAGTTTTATGTGCGTTATCTCCTGTACACGTTCTTCCGTTTTGCTCTCMTTCTATCTCTCTTWYGCTCTCTTTCCCCA----TCTCTCTCGCTCTTTAAAGCACCTCGTGWGCATGCACTTCTCTGGTTGCTCCGTTATTGTTGCGACCTTTTGTGCGTAGGATTTTGTGTATGAGTGTTGTTGTTTT-TKTTTTTTACACGTTTGTTCATTTTCTTCCTGTCCCTCATCCGGTTGCWGCGCGGCAGCATCCAGCACGGGTGTCTGRGATCCCATCGTTTGACGTTWGCGTTCGCGATCGTCGGGCGCGATCGTCGTCYGTTCGCGCGAGGCGTACACTTGCGTTCCTCCCGGTAGTGGTAGCAGTGTGGCAATTTATAAAATGAGATAAAACGTGTTCTCTGTCGCATCGGTCCAGCGTTTGCCGTCTCGTCGCCGTTTTGCGGAACCRTCATTTGTTCSTGGTAGTTATGTGTTAGTTCTTCGTTTTGCGGAATTTATCGTTTAGTGGAAAATTTATGAGATGGTTTGAGGTTGTTTTGTTTTGTGTTTGCTTGAGTATGTAAATAATAACATTTGAAAACAAAAAAAACTGTTTTTACACATTCAAAT--TTATTTATTATTTTATTTTATATAATTTTTGAGCCTACTGGTAATATTTGCTTTTRAATTATGKACMTTTATTTGAATTTAATAAAATTCATATAAAATACTRCTTACGCAAAGTTATATGTTTTGTATTTAAATGTACTTATTTGCCATTTTACTTTTTCATACAATATTGTCTCTTTRATTCTTCTTATGAA----------------------------------------
>AY0059-C
TTGTGCATCGCTTGAAAGAAGGTAGAASARGAGAAGAGATGGCAAAGAGGAATAGCACGAAGAGGACGGTAAGGGGAAGATGAGATTGCGTACAGGGTGGCTCGTTTAAAAAAAGGTTT-----TTGTAATTTTGWCRWAGTTAATCTGAGTGAAAATTTGCATTMAAATTMATGTAAAAGGTTAARAGAAAAAGAAAAATTATATTATTATGTTACTCAAATTGATTWTTATTTAAAAAATAACTTATTGCAAATAATGAATGAAATTGCATKTAGTTTTTCTCGCCTGTTGCATGCGTGGTGCATGGTGCATCTTTTTACCCCTTTCGTCTTTTCCCCTCTCGCC--------CTCTCTCTCACGCTAAACRTTTGTTATATACGACTGCAACACATAACAAGCGCTCGAATAGTTTTATGTGCGTTATCTCCTGTACACGTTCTTCCGTTTTGCTCTCMTTCTATCTCTCTTWYGCTCTCTTTCCCCA----TCTCTCTCGCTCTTTAAAGCACCTCGTGAGCATGCACTTCTCTGGTTGCTCCGTTATTGTTGCGACCTTTTGTGCGTAGGATTTTGTGTATGAGTGTTGTTGTTTT-TTTTTTTTACACGTTTGTTCATTTTCTTCCTGTCCCTCATCCGGTTGCAGCGCGGCAGCATCCAGCACGGGTGTCTGAGATCCCATCGTTTGACGTTWGCGTTCGCGATCGTCGGGCGCGATCGTCGTCCGTTCGCGCGAGGCGTACACTTGCGTTCCTCCCGGTAGTGGTAGCAGTGTGGCAATTTATAAAATGAGATAAAACGTGTTCTCTGTCGCATCGGTCCAGCGTTTGCCGTCTCGTCGCCGTTTTGCGGAACCRTCATTTGTTCSTGGTAGTTATGTGTTAGTTCTTCGTTTTGCGGAATTTATCGTTTAGTGGAAAATTTATGAGATGGTTTGAGSTTGTTTTGTTTTGTGTTTGCTTGAGTATGTAAATAATAACATTTGAAAACAAAAAAAACTGTTTTTACACATTCAAAT--TTATTTATTATTTTATTTTATATAATTTTTGAGCCTACTGGTAATATTTGCTTTTGAATTATGSACMTTTATTTGAATTTAATAAAATTCATATAAAATACTRCTTACGCAAAGTTATATGTTTTGTATTTAAATGTACTTATTTGCCATTTTACTTTTTCATACAATATTGTCTCTTTRATTCTTCTTATGAA----------------------------------------
>AB0091-C
TTGTGCATCGCTTGAAAGAAGGTAGAASARGAGAAGAGATGGCAAAGAGGAATAGCACGAAGAGGACGGTAAGGGGAAGATGAGATTGCGTACAGGGTGGCTCGTTTAAAAAAAGGTTT-----TTGTAATTTTGWCRWAGTTAATCTGAGTGAAAATTTGCATTAAAATTAATGTAAAAGGTTAAAAGAAAAAGAAAAATTATATTATTATGTTACTCAAATTGATTATTATTTAAAAAATAACTTATTGCAAATAATGAATGAAATTRCATTTAGTTTTTCTCGCCTGTTGCATGCGTGGTGCATGGTGCATCTTTTTACCCCTTTCGTCTTTTCCCCTMTCGCC--------CTCTCTCTCAYGCTAAACGTTTGTTATATACGACTGCAACACATAACAAGCGCTCGAATAGTTTTATGTGCGTTATCTCCTGTACACGTTCTTCCGTTTTGCTCTCCTTCTATCTCTCTTTCGCTCTCTTTCYCCA----TCTCTCTCGCTCTTTAAAGCACCTCGTGAGCATGCACTTCTCTGGTTGCTCCGTTATTGTTGCGACCTTTTGTGCGTAGGATTTTGTGTATGAGTGTTGTTGTTTT-TTTTYTTTACACGTTTGTTCATTTTCTTCCTGTCCCTCATCCGGTTGCAGCGCGSCAGCATYCAGCACGGGTGTCTGAGATCCCATCGTTTGACGTTTGCRTTCGCGATCGTCGGGCGCGATCGTCGTCCGTTCGCGCGAGGCGTACACTTGCGTTCCTCCCGGTAGTGGTAGCAGTGTGGCAATTTATAAAATGAGATAAAACGTGTTCTCTGTCGCATCGGTCCAGCGTTTGCCGTCTCKTCGCCGTTTTGCGGAACCATCATTTGTTSCTRGTAGTTATGTGKTAGTTCTTCGTTTTGCGGAATTTATCGTTTAGTKGAAAATTTATGAGATGGTTTGAGGTTGTTTTGTTTTGTGTTTGCTTSAGTATGTAAATAATAACWTTTGAAAACAAAAAAAACTGTTTTTACACATTCAAAT--TTATTTATTAYTTTATTTTRTAKAAWTTTTGAGCCTACTGGYAATATTTGCTTTTRAATTATGKACMTTTATTTGAATTTAATAAAAYTCATATAAAATACTRMTTACGCAAAGTTATATGTTTTGTATTTAAATGTACTTATTTRCMATTTTACTTTTTCATACAATATTGTCTCTTTRATTCTTCTTATGAA----------------------------------------
>AY0047-C
TTGWGCATCGCTTGAAAGAAGGTAGAASARGAGAAGAGATGGCAAAGAGGAATAGCACGAAGAGGACGGTAAGGGGAAGATGAGATTGCGTACAGGGTGGCTCGTTTAAAAAAAGGTTT-----TTGTAATTTTGTCGAAGTTAATCTGAGTGAAAATTTGCATTMAAATTMATGTAAAAGGTTAARAGAAAAAGAAAAATTATATTATTATGTTACTCAAATTGATTWTTATTTAAAAAATAACTTATTGCAAATAATGAATGAAATTGCATKTAGTTTTTCTCGCCTGTTGCATGCGTGRTGCATGGTGCATCTTTTTACCCCTTTCGTCTTTTCCCCTCTCGCC--------CTCTCTCTCACGCTAAACGTTYGTTATATACGACTGCAACACATAACAAGCGCTCGAATAGTTTTATGTGCGTTATCTCCTGTACACGTTCTTCCGTTTTGCTCTCCTTCTATCTCTCTTTCGCTCTCTTTCCCCA----TCTCTCTCGCTCTTTAAAGCACCTCGTGWGCATGCACTTCTCTGGTTGCTCCGTTATTGTTGCGACCTTTTGTGCGTAGGATTTTGTGTATGAGTGTTGTTGTTTT-TKTTTTTTACACGTTTGTTCATTTTCTTCCTGTCCCTCATCCGGTTGCAGCGCGGCAGCATCCAGCACGGGTGTCTGAGATCCCATCGTTTGACGTTTGCGTTCGCGATCGTCGGGCGCGATCGTCGTCCGTTCGCGCGAGGCGTACACTTGCGTTCCTCCCGGTAGTGGTAGCAGTGTGGCAATTTATAAAATGAGATAAAACGTGTTCTCTGTCGCATCGGTCCAGCGTTTGCCGTCTCKTYGCCGTTTTGCGGAACCATCATTTGTTCCTGGTAGTTATGTGTTAGTTCTTCGTTTTGCGGAATTTATCGTTTAGTGGAAAATTTATGAGATGGTTTGAGGTTGTTTTGTTTKGTGTTTGCTTGWGTATGTAAATAATAACWTTTGAAAACAAAAAAARCTGTTTTTACACATTCAAWT--TTATTTAYTAYTTTATTTTATAKAWKTTTTGAGCCTACTGGTAATATTTGCTTTTGAATTATGGACCTTTATTTGAATTTAATAAAAYTCATATAAAACACTACTTACGCAAAGTTATATGTTTTGTATTTAAATGTACTTATTTACCATTTTACTTTTTCATACAATATTGTCTCTTTGATTCTTCTTATGAA----------------------------------------
>AY0077-C
TTGTGCATCGCTTGAAAGAAGGTAGAACAAGAGAAGAGATGGCAAAGAGGAATAGCACGAAGAGGAYGGTAAGGGGAAGATGAGATTGCGTACAGGGTGGCTCGTTTAAAAAAAGGTTT-----TTGTAATTTTGTCGAAGTTAATCTGAGTGAAAATTTGCATTAAAATTAATGTAAAAGGTTAAAAGAAAAAGAAAAATTATATTATTATGTTACTCAAATTGATTATTATTTAAAAAATAACTTATTGCAAATAATGAATGAAATTACATTTAGTTTTTCTCGCCTGTTGCATGCGTGGTGCATGGTGCATCTTTTTACCCCTTTCGTCTTTTCCCCTCTCSCY--------CTCTCTCTCACGCTAAACGTTTGTTATATACGACTGCAACACATAACAAGCGCTCGAATAGTTTTATGTGCGTTATCTCCTGTACACGTTCTTCCGTTTTGCTCTCCTTCTATCTCTCTTTCRCTCTCTTTCCCCA----TCTCTCTCGCTCTTTAAAGCACCTCGTGAGCATGCACTTCTCTGGTTGCTCCGTTATTGTTGCGACCTTTTGTGCGTAGGATTTTGTGTATGAGTGTTGTTGTTTT-TTTTYTTTACACGTTTGTTCATTTTCTTCCTGTCCCTCATCCGGTTGCAGCGCGCCAGCATTCAGCACGGGTGTCTGAGATCCCATCGTTTGACGTTTGCGTTCGCGATCGTCGGGCGCGATCGTCGTCCGTTCGCGCGAGGCGTACACTTGCGTTCCTCCCGGTAGTGGTAGCAGTGTGGCAATTTATAAAATGAGATAAAACGTGTTCTCTGTCGCATCGGTCCAGCGTTTGCCGTCTCKTCGCCGTTTTGCGGAACCRTCATTTGTTYCTRGTAGTTATGTGTTAGTTCTTCGTTTTGCGGAATTTATCGTTTAGTKGAAAATTTATGAGATGGTTTGAGGTTGTTTTGTTTTGTGTTTGCTTGAGTATGTAAATAATAACATTTGAAAACAAAAAAAACTGTTTTTACACATTCAAAT--TTATTTATTAYTTTATTTTRTAKAAWTTTTGAGCCTACTGGYAATATTTGCTTTTRAATTATGKACMTTTATTTGAATTTARTAAAATTCATATAAAATACTRMTTACGCAAAGTTATATGTTTTGTATTTMAATGTACTTATTTGCCATTTTACTTTTTYATACAATATTGTCTCTTTRATTCTTCTWATGAA----------------------------------------
>AA0135-C
TTGTGCATCGCTTGAAAGAAGGTAGAACAAGAGAAGAGATGGCAAAGAGGAATAGCACGAAGAGGACGGTAAGGGGAAGATGAGATTGCGTACAGGGTGGCTCGTTTAAAAAAAGGTTT-----TTGTAATTTTGTCGAAGTTAATCTGAGTGAAAATTTGCATTMAAATTMATGTAAAAGGTTAARAGAAAAAGAAAAATTATATTATTATGTTACTCAAATTGATTWTTATTTAAAAAATAACTTATTGCAAATAATGAATGAAATTRCATKTAGTTTTTCTCGCCTGTTGCATGCGTGGTGCATGGTGCATCTTTTTACCCCTTTCGTCTTTTCCCCTCTCGCC--------CTCTCTCTCACGCTAAACGTTYGTTATATACGACTGCAACACATAACAAGCGCTCGAATAGTTTTATGTGCGTTATCTCCTGTACACGTTCTTCCGTTTTGCTCTCCTTCTATCTCTCTTTCGCTCTCTTTCCCCA----TCTCTCTCGCTCTTTAAAGCACCTCGTGAGCATGCACTTCTCTGGTTGCTCCGTTATTGTTGCGACCTTTTGTGCGTAGGATTTTGTGTATGAGTGTTGTTGTTTT-TTTTYTTTACACGTTTGTTCATTTTCTTCCTGTCCCTCATCCGGTTGCAGCGCGSCAGCATYCAGCACGGGTGTCTGAGATCCCATCGTTTGACGTTTGCGTTCGCGATCGTCGGGCGCGATCGTCGTCCGTTCGCGCGAGGCGTACACTTGCGTTCCTCCCGGTAGTGGTAGCAGTGTGGCAATTTATAAAATGAGATAAAACGTGTTCTCTGTCGCATCGGTCCAGCGTTTGCCGTCTCKTCGCCGTTTTGCGGAACCATCATTTGTTCCTRGTAGTTATGTGTTAGTTCTTCGTTTTGCGGAATTTATCGTTTAGTKGAAAATTTATGAGATGGTTTGAGGTTGTTTTGTTTTGTGTTTGCTTGAGTATGTAAATAATAACWTTTGAAAACAAAAAAARCTGTTTTTACACATTCAAAT--TTATTTAYTAYTTTATTTTRTAGAWRTTTTGAGCCTACTGGCAATATTTGCTTTTGAATTATGGACCTTTATTTGAATTTAATAAAATTCATATAAAATACTGATTACGCAAAGTTATATGTTTTGTATTTAAATGTACTTATTTGCCATTTTACTTTTTCATACAATATTGTCTCTTTAATTCTTCTTATGAA----------------------------------------
>AY0057-C
TTGTGCATCGCTTGAAAGAAGGTAGAACAAGAGAAGAGATGGCAAAGAGGAATAGCACGAAGAGGACGGTAAGGGGAAGATGAGATTGCGTACAGGGTGGCTCGTTTAAAAAAAGGTTT-----TTGTAATTTTGTCGAAGTTAATCTGAGTGAAAATTTGCATTAAAATTAATGTAAAAGGTTAAAAGAAAAAAAAAAATTATATTATTATGTTACTCAAATTGATTATTATTTAAAAAATAACTTATTGCAAATAATGAATGAAATTACATTTAGTTTTTCTCGCCTGTTGCATGCGTGGTGCATGGTGCATCTTTTTACCCCTTTCGTCTTTTCCCCTCTCGCC--------CTCTCTCTCACGCTAAACGTTTGTTATATACGACTGCAACACATAACAAGCGCTCGAATAGTTTTATGTGCGTTATCTCCTGTACACGTTCTTCCGTTTTGCTCTCCTTCTATCTCTCTTTCGCTCTCTTTCCCCA----TCTCTCTCGCTCTTTAAAGCACCTCGTGAGCATGCACTTCTCTGGTTGCTCCGTTATTGTTGCGACCTTTTGTGCGTAGGATTTTGTGTATGAGTGTTGTTGTTTT-TTTTCTTTACACGTTTGTTCATTTTCTTCCTGTCCCTCATCCGGTTGCAGCGCGCCAGCATTCAGCACGGGTGTCTGAGATCCCATCGTTTGACGTTTGCGTTCGCGATCGTCGGGCGCGATCGTCGTCCGTTCGCGCGAGGCGTACACTTGCGTTCCTCCCGGTAGTGGTAGCAGTGTGGCAATTTATAAAATGAGATAAAACGTGTTCTCTGTCGCATCGGTCCAGCGTTTGCCGTCTCTTCGCCGTTTTGCGGAACCATCATTTGTTCCTAGTAGTTATGTGTTAGTTCTTCGTTTTGCGGAATTTATCGTTTAGTTGAAAATTTATGAGATGGTTTGAGGTTGTTTTGTTTTGTGTTTGCTTGAGTATGTAAATAATAACATTTGAAAACAAAAAAAACTGTTTTTACACATTCAAAT--TTATTTATTACTTTATTTTGTAGAAATTTTGAGCCTACTGGCAATATTTGCTTTTGAATTATGGACCTTTATTTGAATTTAATAAAATTCATATAAAATACTGATTACGCAAAGTTATATGTTTTGTATTTAAATGTACTTATTTGCCATTTTACTTTTTCATACAATATTGTCTCTTTAATTCTTCTTATGAA----------------------------------------
>AB0113-C
[truncated: 2,533 more chars]
