# Supplementary material for: Influence of genetic polymorphism on transcriptional enhancer activity in the malaria vector Anopheles coluzzii
Source: Sci Rep. 2019 Oct 24;9:15275. doi: 10.1038/s41598-019-51730-8 (PMC6813320; doi:10.1038/s41598-019-51730-8)
Supplement: Supplementary file 2 — Supplementary Dataset 2 [file 41598_2019_51730_MOESM2_ESM.zip › Supplementary File S2/KLF_Aligned-wild.fas]

>2L chromosome:AgamP3:2L:1:49364325:1
TTGCATAC--CTTCAGGCGTTTAGCAGCACCAAGCGACGAACCTTTTTTAACAACACCATATTTCGTTAAAAAAAGCACTGTAAACGAAAAGTGCCAAAAAGGAG-----AAAAAAGGATAAATGTCCCTTGCCCTTTGAAAAACAGATTCTTTCCCCATACATAACTCCACAAAAAAAACACACACACACACACACACACACACACACACACACACACACACACACACACACACACACACACACACCTAACGTGAGCG-------TCTCCAGTGAAGTGTGTTGAAGCAAATAACCGCTACTTTAAAACCCTTGTACCCGAAACCCCACC--GCACTTCCGGTCACATGGAGCCGGCCCCGGAAGGCGCTTCTACCC---------------GAGCCCAGCCAACCCTTGAAGAACTTTACGAGGATAATTATCGTTGTTTTGCTTGCACCGTTCCTCTTCCCCTTTTCGCAACCATCACTCATTCCCACACCGCCTCACGTACGTTTCCGTCCGGACCGGCGTTCCGCTTATCGCACTGGAAGTGGATACACTTTAAACAACTTGGCTACCTCCCCCC-----CCCACCGTCTCCGTAGTCG-CCATGTCGCCAGGTTTCGGAAGAATTACCGAATCCTTCCCAGGGCGCCACAGCATATGGCCCACGATTACGTACTGCATCCGTATTCCGTTCCCGGCCCGATAAACGACCCACCCCTCACACACACACACA----------AGCCGAAACACGGGGGCCCCCTTTATGGTTGTTGGTGCTTGTTGCTCTCTTAAAGAACAGTGTCTTTCTCTCTC--TCTCCCCCAGCATCAAGCCTGGAACATGCGGAAGCTGCCGGAAGCGCCGACAAAAGCGACGGCGCACGGTGCGGGGAAAGCTGGGGCGGGAAATGAAAAGAGAAGGGAGAGGAAAAACAGAAAACTTCTTGACGCGCGCTGGGCTTCAAGTGGCTGCCATCCACTTCCACACCGTGAGCGAGCGCGTACTCCCTGTATAAGAGGCCGTTTCCATAAGAGTGATTTAGAGATAAGGCACGAGTCAAAAATTATTAGGATAAATATTTTGCTCCTTTTGCAGCTCTCTCGTTCTCTCTGTTTGTGTGTGTGTGTGTCTGTGTG--------TACGAGAGAGTGGTTGTTTAACGGGGCACCATTTTTAGTGTGGTGCCAGCGCTGCTAATCACTCCCAAAAGGCGAGCCCCGTAGCGGGGATGGGGAGCATTGTGCCG-------------TTTGA---------AAAAAAGGACGACGCTTTTAGGGGCATCCATGGT
>KLF_Fd03_3_A
TTGCATAC--CTTCAGGCGTTTAGCAGCACCAAGCGTCGAACCATGTTTAATAACTCCATATTTCGTTAAAAAAAGCACTGCAAACGAAAAGTGCCAAAGAGGAGCAAAAAAAAAAGGAAAAATGTCCCTTGCTCTTCGAAAAACAGATTCTTTCCCCATACATAACCCCACAGAAAA----------------------------------------------CACACACACACACACACACAC--CTAGCGAGAGCG-------TCTCCAGTGAAGTGTGTTGAAGCAAATAACCGCTACTTTAAAACCCTTGTACCCGAAACCCCACC--GCACTTCCGGTCACATGGAGCCGGTCCCGGAAGCCGCTTCTACCCGAGCCCTT-GCCGCAGAGCCCTGCCAGCCCTTGAAGAACTTTACGAGGATAATTATCGTTGTTTTGCTTGCACCGTTCCTCTTCCC-TTTTCGCAACCATCACTCATTCCCACACCGCCTCACGTACGTTTCCGTCCGGACCGGGGTTCCGCTTATCGCACTGGAAGTGGATACACTTTAAACAACTCGGCTACCTCCCCCCC----CCCACCGTCTCCGTAGTCG-CCATGTCGCCAGGTTTCGGAAGAATTACCGAATCCTTCCCAGGGCGCCACAGCATATGGCCCACGATTACGTACTGCATCCGTATTCCGTTCCCGGCCCGATAAACGACCCACCCCGCAGACACACACACACACAAACACAAGCAGAAACACGGGGGACCCCTTTTTGGTTGGTGGTGCTTGTTGCTCTCTTAAAGAACAGTGTCTCTCTCTCTC----TCCCC-AGCATCAACCCTGGAACATGCGGAAGCTGCCGGAAGCGTCGACAAAAGCGACGGCGCACGGTGGGGGGAAA-------CTGGAAACGAAAAGAGGAGGGAGAGGAAAAACAGAAAACTTCTTGACGCGCGCTGGGCTTCAAGTGGCTGCCATCCACTTCCACACGGTGAGCGAGCGGGTACTCCCCGTATAAGAGGCCGTTTCCATAAGAGTGATTTAGAGATAAGGCACGAGTCAAAAATTATTAGGATAAATATTTTGCTCCTTTTGCAGCTCTCTCGTTCTCTCTGTCTGTGTGTGTCTGTGTGTGTACGAGAGTGAGAGTGAGTGAGTGGTTGTTTAACGGGGCACCATTTTTAGTGTGATGCCAGCGCTGCTAATCACTCCCAAAAGGCAAGCCCCGTAGCGGGAATGGGGAACATTGTGCCG-------------CTTCACTTTTCACAAAAAAAGGACGACGCTTTTAGGGGCATCCATGGT
>KLF_Fd05_1_A
TTGCATAC--CTTCAGGCGTTTAGCAGCACCAAGCGTCGAACCATGTTTAATAACTCCATATTTCGTTAAAAAAAGCACTGCAAACGAAAAGTGCCAAAGAGGAGCAAAAACAAAAGGAAAAATGTCCCTTGCCCTTCGAAAAACAGATTCTTTCCCCATACATAACCCCACAAAAAA----------------------------------------------CACACACACACACACACACACACCTAGCGAGAGCG-------TCTCCAGTGAAGTGTGTTGAAGCAAATAACCGCTACTTTAAAACCCTTGTACCCGAAACCCCACC--GCACTTCCGGTCACATGGAGCCGGTCCCGGAAGCCGCTTCTACCCGAGCCCTT-GCCGCAGAGCCCTGCCAGCCCTTGAAGAACTTTACGAGGATAATTATCGTTGTTTTGCTTGCACCGTTCCTCTTCCC-TTTTCGCAACCATCACTCATTCCCACACCGCCTCACGTACGTTTCCGTCCGGACCGGGGTTCCGCTTATCGCACTGGAAGTGGATACACTTTAAACAACTCGGCTACCTCCCCCCCCCCCCCCATCGTCTCCGTAGTCG-CCATGTCGCCAGGTTTCGGAAGAATTACCGAATCCTTCCCAGGGCGCCACAGCATATGGCCCACGATTACGTACTGCATCCGTATTCCGTTCCCGGCCCGATAAACGACCCACCCCGCACACACACACACACA--------AGCAGAAACACGAGGGACCCCTTTTTGGTTGGTGGTGCTTGTTGCTCTCTTAAAGAACAGTGTCTCTCTCTCTCTCTCTCCCC-AGCATCAACCCTGGAACATGCGGAAGCTGCCGGAAGCGTCGACAAAAGCGACGGCGCACGGTGGGGTGAAA-------CTGGAAACGAAAAGAGGAGGGAGAGGAAAAACAGAAAACTTCTTGACGCGCGCTGGGCTTCAAGTGGCTGCCATCCACTTCCACACGGTGAGCGAGCGCGTACTCCCCGTATAAGAGGCCGTTTCCATAAGAGTGATTTAGAGATAAGGCACGAGTCAAAAATTATTAGGATAAATATTTTGCTCCTTTTGCAGCTCTCTCGTTCTCTCTGTCTGTGTGTGTCTGTGTGTGTGTA----CCAGAGTGAGTGAGGGGTTGTTTAACGGGGCACCATTTTTAGTGTGGTGGCAGCGCTGCTAATCACTCCCAAAAGGCAAGCCCCGTAGCGGGAATGGGGAACATTGTGCCG-------------CTTCACTTTTCACAAAAAAAGGACGACGCTTTTAGGGGCATCCATGGT
>KLF_ECO1Fd05_1_B
TTGCATAC--CTTCAGGCGTTTAGCAGCACCAAGCGTCGAACCATGTTTAATAACTCCATATTTCGTTAAAAAAAGCACTGCAAACGAAAAGTGCCAAAGAGGAGCAAAAACAAAAGGAAAAATGTCCCTTGCCCTTCGAAAAACAGATTCTTTCCCCATACATAACCCCACAAAAAA----------------------------------------------CACACACACACACACACACACACCTAGCGAGAGCG-------TCTCCAGTGAAGTGTGTTGAAGCAAATAACCGCTACTTTAAAACCCTTGTACCCGAAACCCCACC--GCACTTCCGGTCACATGGAGCCGGTCCCGGAAGCCGCTTCTACCCGAGCCCTT-GCCGCAGAGCCCTGCCAGCCCTTGAAGAACTTTACGAGGATAATTATCGTTGTTTTGCTTGCACCGTTCCTCTTCCC-TTTTCGCAACCATCACTCATTCCCACACCGCCTCACGTACGTTTCCGTCCGGACCGGGGTTCCGCTTATCGCACTGGAAGTGGATACACTTTAAACAACTCGGCTACCTCCCCCCCCCCCCCCATCGTCTCCGTAGTCG-CCATGTCGCCAGGTTTCGGAAGAATTACCGAATCCTTCCCAGGGCGCCACAGCATATGGCCCACGATTACGTACTGCATCCGTATTCCGTTCCCGGCCCGATAAACGACCCACCCCGCACACACACACACACA--------AGCAGAAACACGAGGGACCCCTTTTTGGTTGGTGGTGCTTGTTGCTCTCTTAAAGAACAGTGTCTCTCTCTCTCTCTCTCCCC-AGCATCAACCCTGGAACATGCGGAAGCTGCCGGAAGCGTCGACAAAAGCGACGGCGCACGGTGGGGTGAAA-------CTGGAAACGAAAAGAGGAGGGAGAGGAAAAACAGAAAACTTCTTGACGCGCGCTGGGCTTCAAGTGGCTGCCATCCACTTCCACACGGTGAGCGAGCGCGTACTCCCCGTATAAGAGGCCGTTTCCATAAGAGTGATTTAGAGATAAGGCACGAGTCAAAAATTATTAGGATAAATATTTTGCTCCTTTTGCAGCTCTCTCGTTCTCTCTGTCTGTGTGTGTCTGTGTGTGTGTA----CCAGAGTGAGTGAGGGGTTGTTTAACGGGGCACCATTTTTAGTGTGGTGGCAGCGCTGCTAATCACTCCCAAAAGGCAAGCCCCGTAGCGGGAATGGGGAACATTGTGCCG-------------CTTCACTTTTCACAAAAAAAGGACGACGCTTTTAGGGGCATCCATGGT
>KLF_Fd09_1_A
TTGCATAC--CTTCAGGCGTTTAGCAGCACCAAGCGACGAACCTTGTTTAACAACACCATATTTCGTTAAAAAA-GCACTGTAAACGAAAAGTGCCAAAAAGGAG-----AAAAAAGGATAAATGTCCCTTGCCCTTTGAAAAACAGATTCTTTCCCCATACATAACTCCACAAAAAA----------------------------------------------CACACACACACACACACAC----CTAACGTGAGCG-------TCTCCAGTGAAGTGTGTTGAAGCAAATAACCGCTACTTTAAAACCCTTGTACCCGAAACCCCACC--GCACTTCCGGTCACATGGAGCCGGTCCCGGAAGCCGCTTCTACCCGAGCCCCGAGCCACAGAGCCCAGCCAACCCTTGAAGAACTTTACGAGGATAATTATCGTTGTTTTGCTTGCACCGTTCCTCTTCCCCTTTTCGCAACCATCACTCATTCCCACACCGCCTCACGTACGTTTCCGTCCGGACCGGGGTTCCGCTTATCGCACTGGAAGTGGATACACTTTAAACAACTTGGGTACCTCCCCCCCACCCCCCACCGTCTCCGTAGTCG-CCATGTCGCCAGGTTTCGGAAGAATTACCGAATCCTTCCCAGGGCGCCACAGCATATGGCCCACGATTACGTACTGCATCCGTATTCCGTTCCCGGCCCGATAAACGACCCACCCCGCACACATACACA---A---------GCCGAAACACGGGGGCCCCCTTTATGGTTGTTGGTGCTTGTTGCTCTCTTAAAGAACAGTGTCTCTCTCTCTCTCTCTCCCCCAGCATCAAGCCTGGAACATGCGGAAGCTGCCGGAAGCGCCGACAAAAGCGACGGCGCACGTTGCGGGGAAAGCTGGGGCGGGAAATGAAAAGAGAAGGGAGAGGAAAAACAGAAAACTTCTTGACGCGCGCTGGGCTTCAAGTGGCTGCCATCCACTTCCACACCGTGAGCGAGCGCGTACTCCCCGTATAAGAGGCCGTTTCCATAAGAGTGATTTAGAGATAAGGCACGAGTCAAAAATTATTAGGATAAATATTTTGCTCCTTTTGCAGCTCTCTCGTTCTCTCCGTTTATGTGTGTGTGTCTGTGTGTA----------CGAGAGAGTGGTTGTTTAACGGGGCACCATTTTTAGTGTGGTGCCAGCGCTGCTAATCACTCCCAAAAGGCGAGCCCCGTAGCGGGGATGGGGAACATTGTGCCG-------------TTTCA---------AAAAAAGGACGACGCTTTTAGGGGCATCCATGGT
>KLF_ECO1Fd09_1_B
TTGCATAC--CTTCAGGCGTTTAGCAGCACCAAGCGACGAACCTTGTTTAACAACACCATATTTCGTTAAAAAA-GCACTGTAAACGAAAAGTGCCAAAAAGGAG-----AAAAAAGGATAAATGTCCCTTGCCCTTTGAAAAACAGATTCTTTCCCCATACATAACTCCACAAAAAA----------------------------------------------CACACACACACACACACAC----CTAACGTGAGCG-------TCTCCAGTGAAGTGTGTTGAAGCAAATAACCGCTACTTTAAAACCCTTGTACCCGAAACCCCACC--GCACTTCCGGTCACATGGAGCCGGTCCCGGAAGCCGCTTCTACCCGAGCCCCGAGCCACAGAGCCCAGCCAACCCTTGAAGAACTTTACGAGGATAATTATCGTTGTTTTGCTTGCACCGTTCCTCTTCCCCTTTTCGCAACCATCACTCATTCCCACACCGCCTCACGTACGTTTCCGTCCGGACCGGGGTTCCGCTTATCGCACTGGAAGTGGATACACTTTAAACAACTTGGGTACCTCCCCCCCACCCCCCACCGTCTCCGTAGTCG-CCATGTCGCCAGGTTTCGGAAGAATTACCGAATCCTTCCCAGGGCGCCACAGCATATGGCCCACGATTACGTACTGCATCCGTATTCCGTTCCCGGCCCGATAAACGACCCACCCCGCACACATACACA---A---------GCCGAAACACGGGGGCCCCCTTTATGGTTGTTGGTGCTTGTTGCTCTCTTAAAGAACAGTGTCTCTCTCTCTCTCTCTCCCCCAGCATCAAGCCTGGAACATGCGGAAGCTGCCGGAAGCGCCGACAAAAGCGACGGCGCACGTTGCGGGGAAAGCTGGGGCGGGAAATGAAAAGAGAAGGGAGAGGAAAAACAGAAAACTTCTTGACGCGCGCTGGGCTTCAAGTGGCTGCCATCCACTTCCACACCGTGAGCGAGCGCGTACTCCCCGTATAAGAGGCCGTTTCCATAAGAGTGATTTAGAGATAAGGCACGAGTCAAAAATTATTAGGATAAATATTTTGCTCCTTTTGCAGCTCTCTCGTTCTCTCCGTTTATGTGTGTGTGTCTGTGTGTA----------CGAGAGAGTGGTTGTTTAACGGGGCACCATTTTTAGTGTGGTGCCAGCGCTGCTAATCACTCCCAAAAGGCGAGCCCCGTAGCGGGGATGGGGAACATTGTGCCG-------------TTTCA---------AAAAAAGGACGACGCTTTTAGGGGCATCCATGGT
>AA0040-C
TTGCATAC--CTTTAGGCGTTTAGCAGCACCAAGCGACGAACCTTGTTTAACAACACCATATTTCGTTAAAAAAAGCACTGTAAACGAAAAGTGCCAAAAAGGAG-----AAAAAAGGATAAATGTCCCTTGCCCTTTGAAAAACAGATTCTTTCCCCATACATAACTCCACAAAAAAMACACACACACACACACACACACACMYAMMCACACACACAMAAAMACACAMACACACACACACACACACCTAACGTGAGCG-------TCTCCAGTGAAGTGTGTTGAAGCAAATAACCGCTACTTTWAAACCCTTGTACMCGAARCCCCRCC--GCACTTCCGGTCACATGGAGCCGGYCCCGGAAGCCGCTTCYACCM---------------GAGCCCAGCCAACCCTTGAAGAACTTTACGAGGATAATTATCGTTGTTTTGCTTGCACCGTTCCTCTTCCCCTTTTCGCAACCATCACTCATTCCCACACCGCCTCACGTACGTTTCCGTMCGGACCGGGGTTCCGCTTATCGCACTGGAAGTGGATACACTTTAAACAACTTGGGTACCTCCCCCC-----CCCATCGTCTCCGTAGTCG-CCATGTCGCCAGGTTTCGGAAGAATTACCGAATCCTTCCCWGGGCGCCACAGCATATGGCCCACGATTACGTACTGCATCCGTATTCCGTTCCCGGCCCGATAAACGACCCACCCCTYACACACACACACA----------AGCCGAAACACGGGGGSSCCCTTTATGGTKGTTGGTGCTTGTTGCTCTCTTAAAGAACAGTRTCTTTCTCTCTC--TCTCCCCCAGCATCAASCCTGGAACATGCSGAAGCTGCCGGAAGCGCCGACAAAAGCGACGGCGCACGTTGCGGGGAAAGCTGGGGCGGGAAATGAAAAGAGAAGGGAGAGGAAAAACAGAAAACTTCTTGACGCGCGCTGGGCTTCAAGTGGCTGCCATCCACTTCCACACCGTGAGCGAGCGCGTACTCCCCGTATAAGAGGCCGTTTCCATAAGAGTGATTTAGAGATAAGGCACGAGTCAAAAATTATTAGGATAAATATTTTGCTCCTTTTGCAGCTCTCTCGTTCKCTCTGTTTGTGTGTGTGTGTGTCTGWGTG--------TACGAGAGAGTGGTTGTTTAACGGGGCACCATTTTTAGTGTGGTGCCAGCGCTGCTAATCACTCCCAAAAGGCGAGCCCCGTAGCGGGRATGGGGARCATTGTGCCG-------------YTTRA---------AAAAAAGGACGACGCTTKTAGGGGCATCCATGGK
>AA0041-C
TTGCATAC--CTTCGGGCGTTTAGCAGCACCAAGCGTCGAACCATGTTTAATAACTCCATATTTCGTTAAAAAAAGCACTGCAAACGAAAAGTGCCAAAGAGGAG-----MAAAAAGGAAAAATGTCCCTTGCCCTTYGAAAAACAGATTCTTTCCCCATACATAACCCCACAAAAAACACACACACACACAYACACACACACACACACACACACACACACACACACACACACACACACACATACACCTAGCGTGAGCG-------TCTCCAGTGAAGTGTGTTGAAGCAAATAACCGCTACTTTAAAACCCTTGTACACGAAACCCCACC--GCACTTCCGGTCACATGGAGCCGGTCCCGGAASCCGCTTCTACCC---------------GAGCCCWGCCAGCCCTTGAAGAACTTTACGAGGATAATTATCGTTGTTTTGCTTGCACCGTTCCTCTTCCCCTTTTCGCAACCATCACTCATTCCCACACCGCCTCACGTACGTTTCCGTCCGGACCGGGGTTCCGCTTATCGCACTGGAAGTGGATACACTTTAAACAACTCGGCTACCTCCCCCC-----CCCACCGTCKCCGTAGTCG-CCATGTCGCCAGGTTTCGGAAGAATTACCGAATCCTTCCCAGGGCGCCACAGCATATGGCCCACGATTACGTACTGCATCCGTATTCCGTTCCCGGCCCGATAAACGACCCACCCCTCACACACACACACA----------AGCAGAAACACGAGGGACCCCTTTTTGGTTGGTGGTGCTTGTTGCTCTCTTAAAGAACAGTGTCTTTCTCTCTC--TCTCCCCCAGCATCAACCCTGGAACATGCGGAAGCTGCCGGAAGCGTCGACAAAAGCGACGGCGCACGGTGCGGGGAAAGCTGGGGCGGGAAAYGAAAAGARRRGGGAGAGGAAAAACAGAAAACTTCTTGACGCGCGCTGGGCTTCAAGTGGCTGCCATCCACTTCCACACGGTGAGCGAGCGCGTACTCCCCGTATAAGAGGCCGTTTCCATAAGAGTGATTTAGAGATAAGGCACGAGTCAAAAATTATTAGGATAAATATTTTGCTCCTTTTGCAGCTCTCTCGTTCTCTCTGTCTGTSTGWGTSTGTGTCTGTGTG--------TACGAGAGAGTGGTTGTTTAACGGGGCACCATTTTTAGTGTGGTGSCAGCGCTGCTAATCACTCCCAAAAGGCAAGCCCCGTAGCGGGAATGGGGAACATTGTGCCG-------------TTTMA---------AAAAAAGGACGACGCTTTTAGGGGCATCCATGGT
>AA0042-C
TTGCATAC--CTTYAGGCGTTTAGCAGCACCAAGCGACGAACCTTGTTTAACAACACCATATTTCGTTAAAAAAAGCACTGTAAACGAAAAGTGCCAAARAGGAG-----AAAAAAGGATAAATGTCCCTTGCCCTTTGAAAAACAGATTCTTTCCCCATACATAAYYCCACAAAAAAAACACACACACACACACACACACACACACACACACACACACACACACACACACACACACACACACACACCTAACGTGAGCG-------TCTCCAGTGAAGTGTGTTGAAGCAAATAACCGCTACTTTAAAACCCTTGTACCCGAAACCCCACC--GCACTTCCGGTCACATGGAGCCGGYCCCGGAAGSCGCTTCTACCC---------------GAGCCCAGCCAACCCTTGAAGAACTTTACGAGGATAATTATCGTTGTTTTGCTTGCACCGTTCCTCTTCCCCTTTTCGCAACCATCACTCATTCCCACACCGCCTCACGTACGTTTCCGTMCGGACCGGGGTTCCGCTTATCGCACTGGAAGTGGATACACTTTAAACAACTYGGSTACCTCCCCCC-----CCCAMCGTCTCCGTAGTCG-CCATGTCGCCAGGTTTCGGAAGAATWACCRAATCCTTCCCAGGGCGCCACAGCATATGGCCCACGATTACGTACTGCATCCGTATTCCGTTCCCGGCCCGATAAACGACCCACCCCTCRCACACAYACACA----------AGCCRAAACACGGGGGSCCCCTTTATGGTTGTTGGTGCTTGTTGCTCTCTTAAAGAACAGTGTCTTTCTCTCTC--TCTCCCCCAGCATCAASCSTGGAACATGCGGAAGCTGCCGGAAGCGCCGACAAAAGCGACGGCGCACGGTGCGGGGAAAGCTGGGGCGGGAAATGAAAAGAGARGGGAGAGGAAAAACAGAAAACTTCTTGACGCGCGCTGGGCTTCAAGTGGCTGCCATCCACTTCCACACCGTGAGCGAGCGCGTACTCCCCGTATAAGAGGCCGTTTCCATAAGAGTGATTTAGAGATAAGGCACGAGTCAAAAATTATTAGGATAAATATTTTGCTCCTTTTGCAGCTCTCTCGTTCTCTCTGTTTGTATGTGTGTGTGTCTGTGTG--------TACGAGAGAGTGGTTGTTTAACGGGGCACCATTTTTAGTGTGGTGCCAGCGCTGCTAATCACTCCCAAAAGGCGAGCCCCGTAGCGGGGATGGGGAACATTGTGCCG-------------TTTCA---------AAAAAAGGACGACGCTTTTAGGGGCATCCATGGT
>AA0043-C
TTGCATAC--CTTCAGGCGTTTAGCAGCACCAAGCGACRAACCTTKTTTAACAACACCATATTTCGTTAAAARAAGCACTGTAAACGAAAAGTGCCAAAAAGGAG-----AAAAAAGGATAARTGTYCCTTGCCCTTTGAAAAACAGATTCTTTCCCCATACATAACTCCWCAAAAAAMACACACACACACACACACACACACACACWCACACACACACACACACACACACACACACACACACACACCTAACGTGAGCG-------TCTCCAGTGAAGTGTGTTGAAGCAAATAACCGCTACTTTAAAACCCTTGTACCCGAAACCCCACC--GCACTTCCGGTCACATGGAGCCGGYCCCGGAAGSCGCTTCTACCC---------------GAGCCCAGCCAACCCTTGAAGAACTTTACGAGGATAATTATCGTTGTTTTGCTTGCACCGTTCCTCTTCCCCTTTTCGCAACCATCACTCATTCCCACACCGCCTCACGTACGTTTCCGTCCGGACCGGSGTTCCGCTTATCGCACTGGAAGTGGATACACTTTAAACAACTTGGSTACCTCCCCCC-----CCCMCCGTCTCCGTAGTCG-CCATGTCGCCAGGTTTCGGAAGAATTACCGAATCCTTCCCAGGGCGCCACAGCATATGGCCCACGATTACGTACTGCATCCGTATTCCGTTCCCGGCCCGATAAACGACCCACCCCTCRCACACAYACACA----------AGCCGAAACACGGGGKCCCCCTTTATGGTTGTTGGTGCTTGTTGCTCTCTTAAAGAACAGTGTCTTTCTCTCTC--TCTCCCCCAGCATCAAGCCTGGAACATGCGGAAGCTGCCGGAAGCGCCGACAAAAGCGACGGCGCACGKTGCGGGGAAAGCTGGGGCGGGAAATGAAAAGAGAAGGGAGAGGAAAAACAGAAAACTTCTTGACGCGCGCTGGGCTTCAAGTGGCTGCCATCCACTTCCACACCGTGAGCGAGCGCGTACTCCCCGTATAAGAGGCCGTTTCCATAAGAGTGATTTAGAGATAAGGCACGAGTCAAAAATTATTAGGATAAATATTTTGCTCCTTTTGCMGCTCTCTCGTTCTCTCTGTTTGTGTGTGTGTGTGTCTGTGTG--------TACGARAGAGTGGTTGTTTAACGGGGCACCATTTTTAGTGTRGTGCCAGCGCTGCTAATCACTCCCAAAAGGCGAGCYCCGTAGCGGGRATGGGGAACATTGTGCCG-------------TTYMA---------AAAAAAGGACGACGCTTTTAGGGGCATCCATGRT
>AA0044-C
TTGCATAC--CTTTAGGCGTTTAGCAGCACCAAGCGACGAACCTTGTTTAACAACACCATATTTCGTTAAAAAAAGCACTGTAAACGAAAAGTGCCAAAAAGGAG-----AAAAAAGGAWAAATGTCCCTTGCCCTTYGAAAAACAGATTCTTTCCCCATACATAACYCCACAAAAAAMACACACACACACAYACACACACACACACACACACACACACACACACACAMACACACACACACAYACACCTARCGTGAGCG-------TCTCCAGTGAAGTGTGTTGAAGCAAATAACCGCTACTTTAAAACCCTTGTACMCGAARCCCCACC--GCACTTCCGGTCACATGGAGCCGGYCCCGGAASCCGCTTCTACCM---------------GAGCCCWGCCARCCCTTGAAGAACTTTACGAGGATAATTATCGTTGTTTTGCTTGCACCGTTCCTCTTCCCCTTTTCGCAACCATCACTCATTCCCACACCGCCTCACGTACGTTTCCGTMCGGACCGGGGTTCCGCTTATCGCACTGGAAGTGGATACACTTTAAACAACTYGGSTACCTCCCCCC-----CCCAYCGTCKCCGTAGTCG-CCATGTCGCCAGGTTTCGGAAGAATTACCGAATCCTTCCCAGGGCGCCACAGCATATGGCCCACGATTACGTACTGCATCCGTATTCCGTTCCCGGCCCGATAAACGACCCACCCCTCACACACACACACA----------AGCMGAAACACGRGGGRSCCCTTTWTGGTKGKTGGTGCTTGTTGCTCTCTTAAAGAACAGTGTCTTTCTCTCTC--TCTCCCCCAGCATCAACCCTGGAACATGCSGAAGCTGCCGGAAGCGYCGACAAAAGCGACGGCGCACGKTGCGGGGAAAGCTGGGGCGGGAAATGAAAAGARRRGGGAGAGGAAAAACAGAAAACTTCTTGACGCGCGCTGGGCTTCAAGTGGCTGCCATCCACTTCCACACSGTGAGCGAGCGCGTACTCCCCGTATAAGAGGCCGTTTCCATAAGAGTGATTTAGAGATAAGGCACGAGTCAAAAATTATTAGGATAAATATTTTGCTCCTTTTGCAGCTCTCTCGTTCTCTCTGTYTGTGTGWGTSTGTGTCTGTGTG--------TACGAGAGAGTGGTTGTTTAACGGGGCACCATTTTTAGTGTGGTGSCAGCGCTGCTAATCACTCCCAAAAGGCRAGCCCCGTAGCGGGRATGGGGARCATTGTGCCG-------------TTTRA---------AAAAAAGGACGACGCTTTTAGGGGCATCCATGGT
>AA0049-C
TTGCATAC--CTTYAGGCGTTTAGCAGCACCAAGCGACGAACCTTKTTTAACAACACCATATTTCGTTAAAAAAAGCACTGTAAACGAAAAGTGCCAAAAAGGAG-----AAAAAAGGATAAATGTCCCTTGCCCTTTGAAAAACAGATTCTTTCCCCATACATAACTCCACAAAAAAMACACACACAMACACMCACAMACACACACACACACACACACACACACACAMACACACACACACACACACCTAACGTGAGCG-------TCTCCAGTGAAGTGTGTTGAAGCAAATAACCGCTACTTTAAAACCCTTGTACCCGAAACCCCACC--GCACTTCCGGTCACATGGAGCCGGYCCCGGAAGSCGCTTCTACCC---------------GAGCCCAGCCAACCCTTGAAGAACTTTACGAGGATAATTATCGTTGTTTTGCTTGCACCGTTCCTCTTCCCCTTTTCGCAACCATCACTCATTCCCACACCGCCTCACGTACGTTTCCGTMCGGACCGGSGTTCCGCTTATCGCACTGGAAGTGGATACACTTTAAACAACTTGGSTACCTCCCCCC-----CCCACCGTCTCCGTAGTCG-CCATGTCGCCAGGTTTCGGAAGAATTACCGAATCCTTCCCAGGGCGCCACAGCATATGGCCCACGATTACGTACTGCATCCGTATTCCGTTCCCGGCCCGATAAACGACCCACCCCTCACACACACACACA----------AGCCGAAACACGGGGKCCCCCTTTATGGTTGTTGGTGCTTGTTGCTCTCTTAAAGAACAGTGTCTTTCTCTCTC--TCTCCCCCAGCATCAAGCCTGGAACATGCGGAAGCTGCCGGAAGCGCCGACAAAAGCGACGGCGCACGGTGCGGGGAAAGCTGGGGCGGGAAATGAAAAGAGAAGGGAGAGGAAAAACAGAAAACTTCTTGACGCGCGCTGGGCTTCAAGTGGCTGCCATCCACTTCCACACCGTGAGCGAGCGCGTACTCCCCGTATAAGAGGCCGTTTCCATAAGAGTGATTTAGAGATAAGGCACGAGTCAAAAATTATTAGGATAAATATTTTGCTCCTTTTGCAGCTCTCTCGTTCTCTCYGTTTGTRTGTGTGTGTGTCTGTGTG--------TACGARAGAGTGGTTGTTTAACGGGGCACCATTTTTAGTGTRGTGCCAGCGCTGCTAATCACTCCCAAAAGGCGAGCYCCGTAGCGGGRATGGGGAACATTGTGCCG-------------YTYMA---------AAAAAAGGACGACGCTTTTAGGGGCATCCATGGT
>AA0051-C
TTGCATAC--CTTTAGGCGTTTAGCAGCACCAAGCGACGAACCTTGTTTAACAACACCATATTTCGTTAAAAAAAGCACTGTAAACGAAAAGTGCCAAAAAGGAG-----AAAAAAGGATAAATGTCCCTTGCCCTTTGAAAAACAGATTCTTTCCCCATACATAACTCCACAAAAAAMACACACACACACACMCACACACACACACACACACACACACACACACACAAACACACACACACACACACCTAACGTGAGCG-------TCTCCAGTGAAGTGTGTTGAAGCAAATAACCGCTACTTTAAAACCCTTGTACCCGAAACCCCACC--GCACTTCCGGTCACATGGAGCCGGTCCCGGAAGCCGCTTCTACCC---------------GAGCCCAGCCAACCCTTGAAGAACTTTACGAGGATAATTATCGTTGTTTTGCTTGCACCGTTCCTCTTCCCCTTTTCGCAACCATCACTCATTCCCACACCGCCTCACGTACGTTTCCGTACGGACCGGGGTTCCGCTTATCGCACTGGAAGTGGATACACTTTAAACAACTTGGGTACCTCCCCCC-----CCCAYCGTCTCCGTAGTCG-CCATGTCGCCAGGTTTCGGAAGAATTACCGAATCCTTCCCAGGGCGCCACAGCATATGGCCCACGATTACGTACTGCATCCGTATTCCGTTCCCGGCCCGATAAACGACCCACCCCTCACACACACACACA----------AGCCGAAACACGGGGGSSCCCTTTATGGTKGTTGGTGCTTGTTGCTCTCTTAAAGAACAGTGTCTTTCTCTCTC--TCTCCCCCAGCATCAASCCTGGAACATGCSGAAGCTGCCGGAAGCGCCGACAAAAGCGACGGCGCACGKTGCGGGGAAAGCTGGGGCGGGAAATGAAAAGAGAAGGGAGAGGAAAAACAGAAAACTTCTTGACGCGCGCTGGGCTTCAAGTGGCTGCCATCCACTTCCACACCGTGAGCGAGCGCGTACTCCCCGTATAAGAGGCCGTTTCCATAAGAGTGATTTAGAGATAAGGCACGAGTCAAAAATTATTAGGATAAATATTTTGCTCCTTTTGCAGCTCTCTCGTTCTCTCCGTTTGTRTGTGTGTGTGTCTGTGTG--------TACGAGAGAGTGGTTGTTTAACGGGGCACCATTTTTAGTGTGGTGCCAGCGCTGCTAATCACTCCCAAAAGGCGAGCCCCGTAGCGGGGATGGGGAACATTGTGCCG-------------TTTCA---------AAAAAAGGACGACGCTTTTAGGGGCATCCATGGT
>AA0052-C
TTGCATAC--CTTTAGGCGTTTAGCAGCACCAAGCGACGAACCTTGTTTAACAACACCATATTTCGTTAAAAAAAGCACTGYWAACGAAAAGTGCCAAAGAGGAG-----AAAAAAGGAWAAATGTCCCTTGCCCTTYGAAAAACAGATTCTTTCCCCATACATAACCCCACAAAAAAMACACACACACAYAYACACACACACACACACACACACACACACACACACACACACACACACACATACACCTAGCGTGAGCG-------TCTCCAGTGAAGTGTGTTGAAGCAAATAACCGCTACTTTAAAACCCTTGTACMCGAAACCCCACC--GCACTTCCGGTCACATGGAGCCGGTCCCGGAASCCGCTTCTACCC---------------GAGCCCWGCCAGCCCTTGAAGAACTTTACGAGGATAATTATCGTTGTTTTGCTTGCACCGTTCCTCTTCCCCTTTTCGCAACCATCACTCATTCCCACACCGCCTCACGTACGTTTCCGTCCGGACCGGGGTTCCGCTTATCGCACTGGAAGTGGATACACTTTAAACAACTCGGCTACCYCCCCCC-----CCCACCGTCKCCGTAGTCR-CCATGTCGCCAGGTTTCGGAAGAATTACCGAATCCTTCCCAGGGCGCCACAGCATATGGCCCACGATTACGTACTGCATCCGTATTCCGTTCCCGGCCCGATAAACGACCCACCCCTCACACACACACACA----------AGCAGAAACACGRGGGACCCCTTTTTGGTTGGTGGTGCTTGTTGCTCTCTTAAAGAACAGTGTCTTTCTCTCTC--TCTCCCCCAGCATCAACMCTGGAACATGCGGAAGCTGCCGGAAGCGYCGACAAAAGCGACGGCGCACGGTGCGGGGAAAGCTGGGGCGGGAAATGAAAAGARRRGGGAGAGGAAAAACAGAAAACTTCTTGACGCGCGCTGGGCTTCAAGTGGCTGCCATCCACTTCCACACGGTKAGCGAGCGCGTACTCCCCGYATAAGAGGCCGTTTCCATAAGAGTGATTTAGAGATAAGGCACGAGTCAAAAATTATTAGGATAAATATTTTGCTCCTTTTGCAGCTCTCTCGTTCTCTCTGTCTGTGTGWGTSTGTGTCTGTGTG--------TACSAGWGAGTGGTTGTTTAACGGGGCACCATTTTTAGTGTGGTGSCAGCGCTGCTAATCACTCCCAAAAGGCAAGCCCCGTAGCGGGAATGGGGAACATTGTGCCG-------------YTTCA---------AAAAAAGGACGACGCTTTTAGGGGCATCCATGGT
>AA0053-C
TTGCATAC--CTTYAGGCGTTTAGCAGCACCAAGCGACGAACCTTGTTTAACAACACCATATTTCGTTAAAAAAAGCACTGTAAACGAAAAGTGCCAAARAGGAG-----AAAAAAGGATAAATGTCCCTTGCCCTTTGAAAAACAGATTCTTTCCCCATACATAAYYCCACAAAAAAMACACACACACACACACACACACACACACACACACACACACACAACCACAAACACACACACACACACACCTAACGTGAGCG-------TCTCCAGTGAAGTGTGTTGAAGCAAATAACCGCTACTTTAAAACCCTTGTACCCGAAACCCCACC--GCACTTCCGGTCACATGGAGCCGGYCCCGGAAGSCGCTTCTACCC---------------GAGCCCAGCCAACCCTTGAAGAACTTTACGAGGATAATTATCGTTGTTTTGCTTGCACCGTTCCTCTTCCCCTTTTCGCAACCATCACTCATTCCCACACCGCCTCACGTACGTTTCCGTMCGGACCGGGGTTCCGCTTATCGCACTGGAAGTGGATACACTTTAAACAACTYGGSTACCTCCCCCC-----CCCACCGTCTCCGTAGTCG-CCATGTCGCCAGGTTTCGGAAGAATTACCGAATCCTTCCCAGGGCGCCACAGCATATGGCCCACGATTACGTACTGCATCCGTATTCCGTTCCCGGCCCGATAAACGACCCACCCCTCRCACACAYACACA----------AGCCGAAACACGGGGGSCCCCTTTATGGTTGTTGGTGCTTGTTGCTCTCTTAAAGAACAGTGTCTTTCTCTCTC--TCTCCCCCAGCATCAASCCTGGAACATGCGGAAGCYGCCGGAAGCGCCGACAAAAGCGACGGCGCACGGTGCGGGGAAAGCTGGGGCGGGAAATGAAAAGAGARGGGAGAGGAAAAACAGAAAACTTCTTGACGCGCGCTGGGCTTCAAGTGGCTGCCATCCACTTCCACACCGTGAGCGAGCGCGTACTCCCCGTATAAGAGGCCGTTTCCATAAGAGTGATTTAGAGATAAGGCACGAGTCAAAAATTATTAGGATAAATATTTTGCTCCTTTTGCMGCTCTCTCGTTCTCTCTGTTTGTRTGTGTGTGTGTCTGTGTG--------TACGAGAGAGTGGTTGTTTAACGGGGCACCRTTTTTAGTGTGGTGCCAGCGCTGCTAATCACTCCCAAAAGGCGAGCCCCGTAGCGGGGATGGGGAACATTGTGCCG-------------YTTMA---------AAAAAAGGACGACGCTTTTAGGGGCATCCATGGT
>AA0054-C
TTGCATAC--CTTTAGGCGTTTAGCAGCACCAAGCGACGAACCTTGTTTAACAACACCATATTTCGTTAAAAAAAGCACTGTAAACGAAAAGTGCCAAARAGGAG-----AAAAAAGGAWAAATRTCCCTTGCCCTTYGAAAAACAGATTCTTTCCCCATACATAACYCCACAAAAAAAACACACACACACACACACACACACACACACACACACACACACAAACACAMACACACACACACACACACCTARCGTGAGCG-------TCTCCAGTGAAGTGTGTTGAAGCAAATAACCGCTACTTTAAAACCCTTGTACCCGAAACCCCACC--GCACTTCCGGTCACATGGAGCCGGTCCCGGAAGCCGCTTCTAMCM---------------GAGCCCWGSCARCCCTTGAAGAAMTTTACGAGGATAATTATCGTTGTTTTGCTTGCACCGTTCCTCTTCCCCTTTTCGCAACCATCACTCATTCCCACACCGCCTCACGTACGTTTCCGTCCGGACCGGGGKTCCGCTTATCGCACTGGAAGTGGATACACTTTAAACAACTYGGSTACCTCCCCCC-----CCCAYCGTCTCCGTAGTCR-CCATKTCGCCAGGTTTCGGAAGAATTACCGAATCCTTCCCAGGGCGCCACAGCATATGGCCCACGATTACGTACTGCATCCGTATTCCGTTCCCGGYCCGATAAACGACCCACCCCTCACACACACACACA----------AGCMGAAACACGGGGKMMCCCTTTWTGGTTGKTGGTGCTTGTTGCTCTCTTAAAGAACAGTGTCTTTCTCTCTC--TCTCCCCCAGCATMAASCCTGGAACATGCGGAAGCTGCCGGAAGCGYCGACAAAAGCGACGGCGCACGGTGCGGGGAAAGCTGGGGCGGGAAATGAAAAGAGRAGGGAGAGGAAAAACAGAAAACTTCTTGACGCGCGCTGGGCTTCAAGTGGCTGCCATCCACTTCCACACSGTGAGCGAGCGCGTACTCCCCGTATAAGAGGCCGTTTCCATAAGAGTGATTTAGAGATAAGGCACGAGTCAAAAATTATTAGGATAAATATTTTGCTCCTTTTGCAGCTCTCTCGTTCTCTCYGTYTGTRTGTGTSTGTGTCTGTGTG--------TACGAGAGAGTGGTTGTTTAACGGGGCACCATTTTTAGTGTGGTGCCAGCGCTGCTAATCACTCCCAAAAGGCRAGCCCCGTAGCGGGRATGGGGARCATTGTGCCG-------------TTTSA---------AAAAAAGGACGACGCTTTTAGGGGCATCCATGGT
>AA0055-C
TTGCATAC--CTTTAGGCGTTTAGCAGCACCAAGCGACGAACCTTGTTTAACAACACCATATTTCGTTAAAAAAAGCACTGTAAACGAAAAGTGCCAAARAGGAG-----AAAAAAGGAWAAATGTCCCTTGCCCTTYGAAAAACAGATTCTTTCCCCATACATAACYCCACAAAAAACACACACACACAYAYACACMYACACACACACACACACACACACACACACACACACACACACACAYACACCTARCGTGAGCG-------TCTCCAGTGAAGTGTGTTGAAGCAAATAACCGCTACTTTAAAACCCTTGTACMCGAAACCCCACC--GCACTTCCGGTCACATGGAGCCGGTCCCGGAAGCCGCTTCTACCC---------------GAGCCCWKCCARCCCTTGAAGAACTTTACGAGGATAATTATCGTTGTTTTGCTTGCACCGTTCCTCTTCCCCTTTTCGCAACCATCACTCATTCCCACACCGCYTCACGTACGTTTCCGTCCGGACCGGGGTTCCGCTTATCGCACTGGAAGTGGATACACTTTAAACAACTCGGCTACYTCCCCCC-----CCCAMCGTCTCCGTAGTCG-CCATGTCGCCAGGTTTCGGAAGAATWACCRAATCCTTCCCAGGGCGCCACAGCATATGGCCCACGATTACGTACTGCATCCGTATTCCGTTCCCGGCCCGATAAACGACCCACCCCTCACACACAMACACA----------AGCCGAAACACGGGGGCCCCCTTTATGGTTGTTGGTGCTTGTTGCTCTCTTAAAGAACAGTGTCTTTCTCTCTC--TCTCCCCCAGCATCAAGCCTGGAACATGCGGAAGCTGCCGGAAGCGYCGACAAAAGYGACGGCGCACGGTGCGGGGAAAGCTGGGGCGGGAAAYGAAAAGAGRAGGGAGAGGAAAAACAGAAAACTTCTTGACGCGCGCTGGGCTTCAAGTGGCTGCCATCCACTTCCACACSGTGAGCGAGCGCGTACTCCCCGTATAAGAGRCCGTTTCCATAAGAGTGATTTAGAGATAAGGCACGAGTCAAAAATTATTAGGATAAATATTTTGCTCCTTTTGCAGCTCTCTCGTTCTCTCTGTYTGTRTGTGTSTGTGTCTGTGTG--------TACGAGAGAGTGGTTGTTTAACGGGGCACCATTTTTAGTGTGGTGSCAGCGCTGCTAATCACTCCCAAAAGGCRAGCCCCGTAGCGGGRATGGGGAACATTGTGCCG-------------YTTCA---------AAAAAAGGACGACGCTTTTAGGGGCATCCATGGT
>AA0056-C
TTGCATAC--CTTCRGGCGTTTAGCAGCACCAAGCGWCRAACCWTGTTTAAYAACWCCATATTTCGTTAAAAAAAGCACTGTAAACGAAAAGTGCCAAAAAGGAG-----AAAAAAGGAWAARTGTTCCTTGCCCTTTGAAAAACAGATTCTTTCCCCATACATAACTCCACAAAAAACACACACACACACACACMYACACACACACACACACACACACACACACACAMACACACACACACAYACACCTARCGTGAGCG-------TCTCCAGTGAAGTGTGTTGAAGCAAATAACCGCTACTTTAAAACCCTTGTACCCGAAACCCCACC--GCACTTCCGGTCACATGGAGCCGGTCCCGGAAGCCGCTTCTACCM---------------GAGCCCWGCCARCCCTTGAAGAACTTTACGAGGATAATTATCGTTGTTTTGCTTGCACCGTTCCTCTTCCCCTTTTCGCAACCATCACTCATTCCCACACCGCCTCACGTACGTTTCCGTCCGGACCGGGGTTCCGCTTATCGCACTGGAAGTGGATACACTTTAAACAACTYGGSTACCTCCCCCC-----CCCACCGTCTCCGTAGTCR-CCATGTCGCCAGGTTTCGGAAGAATTACCGAATCCTTCCCAGGGCGCCACAGCATATGGCCCACGATTACGTACTGCATCCGTATTCCGTTCCCGGCCCGATAAACGACCCACCCCTCRCACACAYACACA----------AGCMGAAACACGGGGGMCCCCTTTWTGGTTGKTGGTGCTTGTTGCTCTCTTAAAGAACAGTGTCTTTCTCTCTC--TCTCCCCCAGCATCAAGMCTGGAACATGCGGAAGCTGCCGGAAGCGCCGACAAAAGCGACGGCGCACGTTGCGGGGAAAGCTGGGGCGGGAAATGAAAAGAGRRGGGAGAGGAAAAACAGAAAACTTCTTGACGCGCGCTGGGCTTCAAGTGGCTGCCATCCACTTCCACACSGTKAGCGAGCGCGTACTCCCCGYATAAGAGGCCGTTTCCATAAGAGTGATTTAGAGATAAGGCACGAGTCAAAAATTATTAGGATAAATATTTTGCTCCTTTTGCAGCTCTCTCGTTCTCTCTGTYTGTGTGTGTSTGTGTCTGTGTG--------TACSARAGAGTGGTTGTTTAACGGGGCACCATTTTTAGTGTRGTGCCAGCGCTGCTAATCACTCCCAAAAGGCRAGCYCCGTAGCGGGAATGGGGAACATTGTGCCG-------------TTYMA---------AAAAAAGGACGACGCTTTTAGGGGCATCCATGRT
>AA0063-C
TTGCATAC--CTTCAGGCGTTTAGCAGCACCAAGCGACGAACCTTKTTTAACAACACCATATTTCGTTAAAAAAAGCACTGTAAACGAAAAGTGCCAAARAGGAG-----AAAAAAGGATAAATGTCCCTTGCCCTTTGAAAAACAGATTCTTTCCCCATACATAACYCCACAAAAAAMACACACACACACACACACACACACACACACACACACACACACACACACAAACACACACACACACACACCTAACGTGAGCG-------TCTCCAGTGAAGTGTGTTGAAGCAAATAACCGCTACTTTAAAACCCTTGTACCCGAAACCCCACC--GCACTTCCGGTCACATGGAGCCGGCCCCGGAAGGCGCTTCTACCC---------------GAGCCCAGCCAACCCTTGAAGAACTTTACGAGGATAATTATCGTTGTTTTGCTTGCACCGTTCCTCTTCCCCTTTYCGCAACCATCACTCATTCCCACACCGCCTCACGTACGTTTCCGTCCGGACCGGGGTTCCGCTTATCGCACTGGAAGTGGATACACTTTAAACAACTCGGCTACCTCCCCCC-----CCCAACGTCTCCGTAGTCG-CCATGTCGCCAGGTTTCGGAAGAATAACCAAATCCTTCCCAGGGCGCCACAGCATATGGCCCACGATTACGTACTGCATCCGTATTCCGTTCCCGGCCCGATAAACGACCCACCCCTCACACACACACACA----------AGCCRAAACACGGGGGCCCCCTTTATGGTTGTTGGTGCTTGTTGCTCTCTTAAAGAACAGTGTCTTTCTCTCTC--TCTCCCCCAGCATCAAGCGTGGAACATGCGGAAGCTGCCGGAAGCGCCGACAAAAGCGACGGCGCACGGTGCGGGGAAAGCTGGGGCGGGAAATGAAAAGAGAAGGGAGAGGAAAAACAGAAAACTTCTTGACGCGCGCTGGGCTTCAAGTGGCTGCCATCCACTTCCACACCGTGAGCGAGCGCGTACTCCCCGTATAAGAGGCCGTTTCCATAAGAGTGATTTAGAGATAAGGCACGAGTCAAAAATTATTAGGATAAATATTTTGCTCCTTTTGCMGCTCTCTCGTTCTCTCTGTTTGTRTGTGTGTGTGTCTGTGTG--------TACGAGAGAGTGGTTGTTTAACGGGGCACCATTTTTAGTGTGGTGCCAGCGCTGCTAATCACTCCCAAAAGGCGAGCCCCGTAGCGGGGATGGGGAACATTGTGCCG-------------YTTMA---------AAAAAAGGACRACGCTTTTAGGGGCATCCATGGT
>AA0064-C
TTGCATAC--CTTTAGGCGTTTAGCAGCACCAAGCGACGAACCTTGTTTAACAACACCATATTTCGTTAAAAAAAGCACTGTAAACGAAAAGTGCCAAAAAGGAG-----AAAAAAGGATAAATGTCCCTTGCCCTTYGAAAAACAGATTCTTTCCCCATACATAACYCCAMAAAAAACACACACACACAYACACACCTAACCACACACACACACACACACACACACACACACACACACACAYACACCTARCGTGAGCG-------TCTCCAGTGAAGTGTGTTGAAGCAAATAACCGCTACTTTAAAACCCTTGTACMCGAAACCCCACC--GCACTTCCGGTCACATGGAGCCGGTCCCGGAAGCCGCTTCTACCC---------------GAGCCCWGCCARCCCTTGAAGAACTTTACGAGGATAATTATCGTTGTTTTGCTTGCACCGTTCCTCTTCCCCTTTTCGCAACCATCACTCATTCCCACACCGCCTCACGTACGTTTCCGTCCGGACCGGGGTTCCGCTTATCGCACTGGAAGTGGATACACTTTAAACAACTCGGCTACYTCCCCCC-----CCCAMCGTCTCCGTAGTCG-CCATGTCGCCAGGTTTCGGAAGAATWACMRAATCCTTCCCAGGGCGCCACAGCATATGGCCCACGATTACGTACTGCATCCGTATTCCGTTCCCGGCCCGATAAACGACCCMCCCCTCACACACACACACA----------AGCMGAAACACGRGGGMCCCCTTTWTGGTTGKTGGTGCTTGTTGCTCTCTTAAAGAACAGTGTCTTTCTCTCTC--TCTCCCCCAGCATCAASCCTGGAACATGCGGAAGCTGCCGGAAGCGYCGACAAAAGYGACGGCGCACGGTGCGGGGAAAGCTGGGGCGGGAAAYGAAAAGAGAAGGGAGAGGAAAAACAGAAAACTTCTTGACGCGCGCTGGGCTTCAAGTGGCTGCCATCCACTTCCACACSGTGAGCGAGCGCGTACTCCCCGTATAAGAGRCCGTTTCCATAAGAGTGATTTAGAGATAAGGCACGAGTCAAAAATTATTAGGATAAATATTTTGCTCCTTTTGCAGCTCTCTCGTTCTCTCTGTYTGTRTGTGTSTGTGTCTGTGTG--------TACGAGAGAGTGGTTGTTTAACGGGGCACCATTTTTAGTGTGGTGCCAGCGCTGCTAATCACTCCCAAAAGGCRAGCCCCGTAGCGGGRATGGGGAACATTGTGCCG-------------YTTCA---------AAAAAAGGACGACGCTTTTAGGGGCATCCATGGT
>AA0066-C
TTGCATAC--CTTCAGGCGTTTAGCAGCACCAAGCGACGAACCTTGTTTAAYAACWCCATATTTCGTTAAAAAAAGCACTGYAAACGAAAAGTGCCAAAGAGGAG-----AAAAAAGGAWAAATGTCCCTTGCCCTTYGAAAAACAGATTCTTTCCCCATACATAACCCCACAAAAAACACACACACACACAYACACACACACACACACACACACACACACACACACACACACACACACACAYACACCTARCGTGAGCG-------TCTCCAGTGAAGTGTGTTGAAGCAAATAACCGCTACTTTAAAACCCTTGTACMCGAAACCCCACC--GCACTTCCGGTCACATGGAGCCGGYCCCGGAAGSCGCTTCTACCC---------------GAGCCCWGCCARCCCTTGAAGAACTTTACGAGGATAATTATCGTTGTTTTGCTTGCACCGTTCCTCTTCCCCTTTTCGCAACCATCACTCATTCCCACACCGCCTCACGTACGTTTCCGTCCGGACCGGGGTTCCGCTTATCGCACTGGAAGTGGATACACTTTAAACAACTCGGCTACCTCCCCCC-----CCCAMCGTCKCCGTAGTCG-CCATGTCGCCAGGTTTCGGAAGAATTACCGAATCCTTCCCAGGGCGCCACAGCATATGGCCCACGATTACGTACTGCATCCGTATTCCGTTCCCGGCCCGATAAACGACCCACCCCTCACACACACACACA----------AGCMGAAACACGRGGKMCCCCTTTWTGGTTGKTGGTGCTTGTTGCTCTCTTAAAGAACAGTGTCTTTCTCTCTC--TCTCCCCCAGCATCAASCCTGGAACATGCGGAAGCTGCCGGAAGCGYCGACAAAAGYGACGGCGCACGGTGCGGGGAAAGCTGGGGCGGGAAATGAAAAGARRRGGGAGAGGAAAAACAGAAAACTTCTTGACGCGCGCTGGGCTTCAAGTGGCTGCCATCCACTTCCACACSGTGAGCGAGCGCGTACTCCCCGTATAAGAGGCCGTTTCCATAAGAGTGATTTAGAGATAAGGCACGAGTCAAAAATTATTAGGATAAATATTTTGCTCCTTTTGCAGCTCTCTCGTTCTCTCTGTYTGTGTGWGTSTGTGTCTGTGTG--------TACGAGAGAGTGGTTGTTTAACGGGGCACCATTTTTAGTGTGGTGSCAGCGCTGCTAATCACTCCCAAAAGGCRAGCCCCGTAGCGGGRATGGGGARCATTGTGCCG-------------YTTRA---------AAAAAAGGACGACGCTTTTAGGGGCATCCATGGT
>AA0067-C
TTGCATAC--CTTCRGGCGTTTAGCAGCACCAAGCGACGAACCTTTTTTAACAACACCATATTTCGTTAAAAAAAGCACTGTAAACGAAAAGTGCCAAAAAGGAG-----AAAAAAGGATAAATGTCCCTTGCCCTTYGAAAAACAGATTCTTTCCCCATACATAACYCCACAAAAAAAACACACACACACACACACACACACACACACACACACACACACACACACACACACACACACACACACACCTAACGTGAGCG-------TCTCCAGTGAAGTGTGTTGAAGCAAATAACCGCTACTTTAAAACCCTTGTACMCGAAACCCCACC--GCACTTCCGGTCACATGGAGCCGGYCCCGGAAGSCGCTTCTACCC---------------GAGCCCWGCCARCCCTTGAAGAACTTTACGAGGATAATTATCGTTGTTTTGCTTGCACCGTTCCTCTTCCCCTTTTCGCAACCATCACTCATTCCCACACCGCCTCACGTACGTTTCCGTCCGGACCGGSGTTCCGCTTATCGCACTGGAAGTGGATACACTTTAAACAACTYGGCTACCTCCCCCC-----CCCACCGTCTCCGTAGTCR-CCATGTCGCCAGGTTTCGGAAGAATTACCGAATCCTTCCCAGGGCGCCACAGCATATGGCCCACGATTACGTACTGCATCCGTATTCCGTTCCCGGCCCGATAAACGACCCACCCCTCACACACACACACA----------AGCMGAAACACGGGGGMCCCCTTTWTGGTTGKTGGTGCTTGTTGCTCTCTTAAAGAACAGTGTCTTTCTCTCTC--TCTCCCCCAGCATCAASCCTGGAACATGCGGAAGCTGCCGGAAGCGYCGACAAAAGCGACGGCGCACGGTGCGGGGAAAGCTGGGGCGGGAAATGAAAAGAGRRGGGAGAGGAAAAACAGAAAACTTCTTGACGCGCGCTGGGCTTCAAGTGGCTGCCATCCACTTCCACACSGTKAGCGAGCGCGTACTCCCCGYATAAGAGGCCGTTTCCATAAGAGTGATTTAGAGATAAGGCACGAGTCAAAAATTATTAGGATAAATATTTTGCTCCTTTTGCAGCTCTCTCGTTCTCTCTGTYTGTGTGTGTSTGTGTCTGTGTG--------TACSAGWGAGKGGTTGTTTAACGGGGCACCATTTTTAGTGTGGTGCCAGCGCTGCTAATCACTCCCAAAAGGCRAGCCCCGTAGCGGGRATGGGGARCATTGTGCCG-------------TTTGA---------AAAAAAGGACGACGCTTTTAGGGGCATCCATGGT
>AA0068-C
TTGCATAC--CTTTAGGCGTTTAGCAGCACCAAGCGACGAACCTTGTTTAACAACACCATATTTCGTTAAAAAAAGCACTGYWAACGAAAAGTGCCAAARAGGAG-----AAAAAAGGAWAAATGTCCCTTGCCCTTTGAAAAACAGATTCTTTCCCCATACATAAYYCCACAAAAAACACACACACACACACACACACACACACACACACACACACACACACACACAMACACACACACACAYACACCTARCGTGAGCG-------TCTCCAGTGAAGTGTGTTGAAGCAAATAACCGCTACTTTAAAACCCTTGTACCCGAAACCCCACC--GCACTTCCGGTCACATGGAGCCGGTCCCGGAAGCCGCTTCTACCC---------------GAGCCCWGCCARCCCTTGAAGAACTTTACGAGGATAATTATCGTTGTTTTGCTTGCACCGTTCCTCTTCCCCTTTTCGCAACCATCACTCATTCCCACACCGCCTCACGTACGTTTCCGTCCGGACCGGGGTTCCGCTTATCGCACTGGAAGTGGATACACTTTAAACAACTYGGSTACCYCCCCCC-----CCCACCGTCTCCGTAGTCR-CCATGTCGCCAGGTTTCGGAAGAATTACCGAATCCTTCCCAGGGCGCCACAGCATATGGCCCACGATTACGTACTGCATCCGTATTCCGTTCCCGGCCCGATAAACGACCCACCCCTCRCACACAYACACA----------AGCMGAAACACGGGGGRCCCCTTTWTGGTTGKTGGTGCTTGTTGCTCTCTTAAAGAACAGTGTCTTTCTCTCTC--TCTCCCCCAGCATCAACMCTGGAACATGCGGAAGCTGCCGGAAGCGCCGACAAAAGCGACGGCGCACGGTGCGGGGAAAGCTGGGGCGGGAAATGAAAAGAGRRGGGAGAGGAAAMACAGAAAACTTCTTGACGCGCGCTGGGCTTCAAGTGGCTGCCATCCACTTCCACACSGTGAGCGAGCGCGTACTCCCCGTATAAGAGGCCGTTTCCATAAGAGTGATTTAGAGATAAGGCACGAGTCAAAAATTATTAGGATAAATATTTTGCTCCTTTTGCAGCTCTCTCGTTCTCTCTGTYTGTRTGTGTSTGTGTCTGTGTG--------TACGAGWGAGTGGTTGTTTAACGGGGCACCATTTTTAGTGTGGTGCCAGCGCTGCTAATCACTCCCAAAAGGCRAGCCCCGTAGCGGGRATGGGGAACATTGTGCCG-------------YTTCA---------AAAAAAGGACGACGCTTTTAGGGGCATCCATGGT
>AA0073-C
TTGCATAC--CTTTAGGCGTTTAGCAGCACCAAGCGACGAACCTTGTTTAACAACACCATATTTCGTTAAAAAAAGCACTGTAAACGAAAAGTGCCAAAAAGGAG-----AAAAAAGGATAAATGTCCCTTGCCCTTTGAAAAACAGATTCTTTCCCCATACATAACYCCACAAAAAACACACACACACACAYACACCTAACCACACACACACACACACCCACACACACACACACACACACAYACACCTARCGTGAGCG-------TCTCCAGTGAAGTGTGTTGAAGCAAATAACCGCTACTTTAAAACCCTTGTACMCGAAACCCCACC--GCACTTCCGGTCACATGGAGCCGGTCCCGGAAGCCGCTTCTACCM---------------GAGCCCWGCCARCCCTTGAAGAACTTTACGAGGATAATTATCGTTGTTTTGCTTGCACCGTTCCTCTTCCYCTTTTCGCAACCATCACTCATTCCCACACCGCCTCACGTACGTTTCCGTCCGGACCGGGGTTCCGCTTATCGCACTGGAAGTGGATACACTTTAAACAACTCGGCTACYTCCCCCC-----MCCAMCGTCTCCGTAGTCR-CCATGTCGCCAGGTTTCGGAAGAATWACCRAATCCTTCCCAGGGCGCCACAGCATATGGCCCACGATTACGTACTGCATCCGTATTCCGTTCCCGGCCCGATAAACGACCCACCCCTCACACACACACACA----------AGCMGAAACACGRGGGMCCCCTTTWTGGTTGKTGGTGCTTGTTGCTCTCTTAAAGAACAGTGTCTTTCTCTCTC--TCKCCCCCAGCATCAASCCTGGAACATGCGGAAGCTGCCGGAAGCGYCGACAAAAGYGACGGCGCACGGTGCGGGGAAAGCTGGGGCGGGAAAYGAAAAGAGRAGGGAGAGGAAAAACAGAAAACTTCTTGACGCGCGCTGGGCTTCAAGTGGCTGCCATCCACTTCCACACSGTGAGCGAGCGCGTACTCCCCGTATAAGAGRCCGTTTCCATAAGAGTGATTTAGAGATAAGGCACGAGTCAAAAATTATTAGGATAAATATTTTGCTCCTTTTGCAGCTCTCTCGTTCTCTCTGTYTGTRTGWGTSTGTGTCTGTGTG--------TACGAGWGAGTGGTTGTTTAACGGGGCASCATTTTTAGTGTGGTGCCAGCGCTGCTAATCACTCCCAAAAGGCRAGCCCCGTAGCGGGRATGGGGAACATTGTGCCG-------------TTTMA---------AAAAAAGGACGACGCTTTTAGGGGCATCCATGGT
>AA0074-C
TTGCATAC--CTTTAGGCGTTTAGCAGCACCAAGCGACGAACCTTGTTTAACAACACCATATTTCGTTAAAAAAAGCACTGTAAACGAAAAGTGCCAAAAAGGAG-----AAAAAAGGATAAATGTCCCTTGCCCTTYGAAAAACAGATTCTTTCCCCATACATAACYCCACAAAAAAMACACACACACAMACACACMYACACACACACACACAMACACACACACACAMACACACACACACACACACCTARCGTGAGCG-------TCTCCAGTGAAGTGTGTTGAAGCAAATAACCGCTACTTTAAAACCCTTGTACMCGAAACCCCACC--GCACTTCCGGTCACATGGAGCCGGTCCCGGAAGCCGCTTCTACCM---------------GAGCCCWGCCARCCCTTGAAGAACTTTACGAGGATAATTATCGTTGTTTTGCTTGCACCGTTCCTCTTCCCCTTTTCGCAACCATCACTCATTCCCACACCGCCTCACGTACGTTTCCGTCCGGACCGGGGTTCCGCTTATCGCACTGGAAGTGGATACACTTTAAACAACTCGGCTACYYCCCCCC-----CCCAMCGTCTCCGTAGTCR-CCATGTCGCCAGGTTTCGGAAGAATWACCRAATCCTTCCCAGGGCGCCACAGCATATGGCCCACGATTACGTACTGCATCCGTATTCCGTTCCCGGCCCGATAAACGACCCACCCCTCRCACACACACACA----------AGCMGAAACACGGGGGMCCCCTTTWTGGTTGKTGGTGCTTGTTGCTCTCTTAAAGAACAGTGTCTTTCTCTCTC--TCTCCCCCAGCATCAASCCTGGAACATGCGGAAGCTGCCGGAAGCGYCGACAAAAGYGACGGCGCACGGTGCGGGGAAAGCTGGGGCGGGAAATGAAAAGAGRRGGGAGAGGAAAAACAGAAAACTTCTTGACGCGCGCTGGGCTTCAAGTGGCTGCCATCCACTTCCACACSGTKAGCGAGCGCGTACTCCCCGYATAAGAGRCCGTTTCCATAAGAGTGATTTAGAGATAAGGCACGAGTCAAAAATTATTAGGATAAATATTTTGCTCCTTTTGCAGCTCTCTCGTTCTCTCTGTYTGTRTGTGTSTGTGTCTGTGTG--------TACSAGAGAGKGGTTGTTTAACGGGGCACCATTTTTAGTGTGGTGCCAGCGCTGCTAATCACTCCCAAAAGGCRAGCCCCGTAGCGGGRATGGGGAACATTGTGCCG-------------YTTCA---------AAAAAAGGACGACGCTTTTAGGGGCATCCATGGT
>AA0075-C
TTGCATAC--CTTTAGGCGTTTAGCAGCACCAAGCGACGAACCTTGTTTAACAACACCATATTTCGTTAAAAAAAGCACTGTAAACGAAAAGTGCCAAAAAGGAG-----AAAAAAGGAWAAATGTCCCTTGCCCTTYGAAAAACAGATTCTTTCCCCATACATAACYCCACAAAAAACACACACACACACAYACMCACACACACACACACACACACACACACACACACACACACACACACACACACCTARCGTGAGCG-------TCTCCAGTGAAGTGTGTTGAAGCAAATAACCGCTACTTTAAAACCCTTGTACMCGAAACCCCACC--GCACTTCCGGTCACATGGAGCCGGTCCCGGAAGCCGCTTCTACCM---------------GAGCCCWGCCARCCCTTGAAGAACTTTACGAGGATAATTATCGTTGTTTTGCTTGCACCGTTCCTCTTCCCCTTTTCGCAACCATCACTCATTCCCACACCGCCTCACGTACGTTTCCGTCCGGACCGGGGTTCCGCTTATCGCACTGGAAGTGGATACACTTTAAACAACTYGGSTACCTCCCCCC-----CCCACCGTCTCCGTAGTCR-CCATGTCGCCAGGTTTCGGAAGAATTACCGAATCCTTCCCAGGGCGCCACAGCATATGGCCCACGATTACGTACTGCATCCGTATTCCGTTCCCGGCCCGATAAACGACCCACCCCTCACACACACACACA----------AGCMGAAACACGGGGGRCCCCTTTWTGGTTGKTGGTGCTTGTTGCTCTCTTAAAGAACAGTGTCTTTCTCTCTC--TCTCCCCCAGCATCAACCCTGGAACATGCGGAAGCTGCCGGAAGCGYCGACAAAAGCGACGGCGCACGGTGCGGGGAAAGCTGGGGCGGGAAATGAAAAGAGRRGGGAGAGGAAAAACAGAAAACTTCTTGACGCGCGCTGGGCTTCAAGTGGCTGCCATCCACTTCCACACSGTKAGCGAGCGCGTACTCCYCGYATAAGAGGCCGTTTCCATAAGAGTGATTTAGAGATAAGGCACGAGTCAAAAATTATTAGGATAAATATTTTGCTCCTTTTGCAGCTCTCTCGTTCTCTCTGTYTGTGTGTGTSTGTGTCTGTGTG--------TACSARAGAGTGGTTGTTTAACGGGGCACCATTTTTAGTGTRGTGCCAGCGCTGCTAATCACTCCCAAAAGGCRAGCYCCGTAGCGGGAATGGGGAACATTGTGCCG-------------YTYMA---------AAAAAAGGACGACGCTTTTAGGGGCATCCATGGT
>AA0076-C
TTGCATAC--CTTTAGGCGTTTAGCAGCACCAAGCGACGAACCWTGTTTAAYAACWCCATATTTCGTTAAAAAAAGCACTGTAAACGAAAAGTGCCAAARAGGAG-----AAAAAAGGAWAAATGTCCCTTGCCCTTYGAAAAACAGATTCTTTCCCCATACATAACYCCACAAAAAACACACACACACACAYACACACACACACACACACACACACACACACACACACACACACACACACAYACACCTARCGTGAGCG-------TCTCCAGTGAAGTGTGTTGAAGCAAATAACCGCTACTTTAAAACCCTTGTACMCGAAACCCCACC--GCACTTCCGGTCACATGGAGCCGGTCCCGGAAGCCGCTTCTACCC---------------GAGCCCWGCCARCCCTTGAAGAACTTTACGAGGATAATTATCGTTGTTTTGCTTGCACCGTTCCTCTTCCCCTTTTCGCAACCATCACTCATTCCCACACCGCCTCACGTACGTTTCCGTCCGGACCGGGGTTCCGCTTATCGCACTGGAAGTGGATACACTTTAAACAACTCGGCTACYYCCCCCC-----YCCAMCGTCTCCGTAGTCR-CCATGTCGCCAGGTTTCGGAAGAATWACCRAATCCTTCCCAGGGCGCCACAGCATATGGCCCACGATTACGTACTGCATCCGTATTCCGTTCCCGGCCCGATAAACGACCCACCCCTCACACACACACACA----------AGCMGAAACACGGGGGMCCCCTTTWTGGTTGKTGGTGCTTGTTGCTCTCTTAAAGAACAGTGTCTTTCTCTCTC--TCTCCCCCAGCATCAASCCTGGAACATGCGGAAGCTGCCGGAAGCGYCGACAAAAGYGACGGCGCACGGTGCGGGGAAAGCTGGGGCGGGAAATGAAAAGAGRRGGGAGAGGAAAAACAGAAAACTTCTTGACGCGCGCTGGGCTTCAAGTGGCTGCCATCCACTTCCACACSGTKAGCGAGCGCGTACTCCCCGYATAAGAGRCCGTTTCCATAAGAGTGATTTAGAGATAAGGCACGAGTCAAAAATTATTAGGATAAATATTTTGCTCCTTTTGCAGCTCTCTCGTTCTCTCTGTYTGTRTGTGTSTGTGTCTGTGTG--------TACSAGAGAGTGGTTGTTTAACGGGGCACCATTTTTAGTGTGGTGCCAGCGCTGCTAATCACTCCCAAAAGGCRAGCCCCGTAGCGGGRATGGGGAACATTGTGCCG-------------TTTCA---------AAAAAAGGACGACGCTTTTAGGGGCATCCATGGT
>AA0077-C
TTGCATAC--CTTTAGGCGTTTAGCAGCACCAAGCGACGAACCTTGTTTAACAACACCATATTTCGTTAAAAAAAGCACTGTAAACGAAAAGTGCCAAAAAGGAG-----AAAAAAGGAWAAATGTCCCTTGCCCTTTGAAAAACAKATTCTTTCCCCATACATAACTCCMCAAAAAAAACACACACACACACACACACACACACACACATACACACCCCCACACACAAACACACACACACACACACCTAACGTGAGCG-------TCTCCAGTGAAGTGTGTTGAAGCAAATAACCGCTACTTTAAAACCCTTGTACMCGAARCCCCRCC--GCACTTCCGGTCACATGGAGCCGGYCCCGGAASCCGCTTCYACCM---------------GAGCCCAGCCARCCCTTGAAGAACTTTACGAGGATAATTATCGTTGTTTTGCTTGCACCGTTCCTCTTCCCCTTTTCGCAACCATCACTCATTCCCACACCGCCTCACGTACGTTTCCGTMCGGACCGGGGTTCCGCTTATCGCACTGGAAGTGGATACACTTTAAACAACTYGGSTACCTCCCCCC-----CCCAYCGTCKCCGTAGTCG-CCATGTCGCCAGGTTTCGGAAGAATTACCGAATCCTTCCCAGGGCGCCACAGCATATGGCCCACGATTACGTACTGCATCCGTATTCCGTTCCCGGCCCGATAAACGACCCACCCCTCACACACACACACA----------AGCMGAAACACGRGGGRCCCCTTTWTGGTTGKTGGTGCTTGTTGCTCTCTTAAAGAACAGTGTCTTTCTCTCTC--TCTCCCCCAGCATCAACCCTGGAACATGCSGAAGCTGCCGGAAGCGYCGACAAAAGCGACGGCGCACGKTGCGGGGAAAGCTGGGGCGGGAAATGAAAAGARRRGGGAGAGGAAAAACAGAAAACTTCTTGACGCGCGCTGGGCTTCAAGTGGCTGCCATCCACTTCCACACSGTGAGCGAGCGCGTACTCCCCGTATAAGAGGCCGTTTCCATAAGAGTGATTTAGAGATAAGGCACGAGTCAAAAATTATTAGGATAAATATTTTGCTCCTTTTGCAGCTCTCTCGTTCTCTCTGTYTGTGTGWGTSTGTGTCTGTGTG--------TACGAGAGAGTGGTTGTTTAACGGGGCACCATTTTTAGTGTGGTGSCAGCGCTGCTAATCACTCCCAAAAGGCRAGCCCCGTAGCGGGRATGGGGARCATTGTGCCG-------------TTTRA---------AAAAAAGGACGACGCTTTTAGGGGCATCCATGGT
>AA0080-C
TTGCATAC--CTTCGGGCGTTTAGCAGCACCAAGCGTCGAACCATGTTTAATAACTCCATATTTCGTTAAAAAAAGCACTGCAAACGAAAAGTGCCAAAGAGGAG-----MAAAAAGGAAAAATGTCCCTTGCCCTTCGAAAAACAGATTCTTTCCCCATACATAACCCCACAAAAAAMACAMAMAMAMAMAYACACACACACACACACACACACACACACACACACACACACACACACACAYACACCTAGCGTGAGCG-------TCTCCAGTGAAGTGTGTTGAAGCAAATAACCGCTACTTTAAAACCCTTGTACMCGAAACYCCACC--GCACTTCCGGTCACATGGAGCCGGTCCCGGAAGCCGCTTCTACCC---------------GAGCCCWGCCAGCCCTTGAAGAACTTTACGAGGATAATTATCGTTGTTTTGCTTGCACCGTTCCTCTTCCCCTTTTCGCAACCATCACTCATTCCCACACCGCCTCACGTACGTTTCCGTCCGGACCGGGGTTCCGCTTATCGCACTGGAAGTGGATACACTTTAAACAACTCGGCTACCTCCCCCC-----CCCACCGTCTCCGTAGTCA-CCATGTCGCCAGGTTTCGGAAGAATTACCGAATCCTTCCCAGGGCGCCACAGCATATGGCCCACGATTACGTACTGCATCCGTATTCCGTTCCCGGCCCGATAAACGACCCACCCCTCACACACACACACA----------AGCAGAAACACGGGGGACCCCTTTTTGGTTGGTGGTGCTTGTTGCTCTCTTAAAGAACAGTGTCTTTCTCTCTC--TCTCCCCCAGCATCAACCCTGGAACATGCGGAAGCTGCCGGAAGCGTCGACAAAAGCGACGGCGCACGGTGCGGGGAAAGCTGGGGCGGGAAATGAAAAGAGGGGGGAGAGGAAAAACAGAAAACTTCTTGACGCGCGCTGGGCTTCAAGTGGCTGCCATCCACTTCCACACGGTTAGCGAGCGCGTACTCCCCGCATAAGAGGCCGTTTCCATAAGAGTGATTTAGAGATAAGGCACGAGTCAAAAATTATTAGGATAAATATTTTGCTCCTTTTGCAGCTCTCTCGTTCTCTCTGTCTGTGTGTGTSTGTGTCTGTGTG--------TACCAGWGAGKGGTTGTTTAACGGGGCACCATTTTTAGTGTGGTGCCAGCGCTGCTAATCACTCCCAAAAGGCAAGCCCCGTAGCGGGAATGGGGAACATTGTGCCG-------------YTTCA---------AAAAAAGGACGACGCTTTTAGGGGCATCCATGGT
>AA0087-C
TTGCATAC--CTTYAGGCGTTTAGCAGCACCAAGCGACRAACCTTGTTTAACAACACCATATTTCGTTAAAAAAAGCACTGTAAACGAAAAGTGCCAAAAAGGAG-----AAAAAAGGATAARTGTYCCTTGCCCTTTGAAAAACAGATTCTTTCSCCATACATAACYCCACAAAAAACACACACACACACACACCCACACACACACACACACACACACACAAACACACACACACACACACACACMCCTAACGTGAGCG-------TCTCCAGTGAAGTGTGTTGAAGCAAATAACCGCTACTTTAAAACCCTTGTACCCGAAACCCCACC--GCACTTCCGGTCACATGGAGCCGGTCCCGGAAGCCGCTTCTACCC---------------GAGCCCAGCCAACCCTTGAAGAACTTTACGAGGATAATTATYGTTGTTTTGCTTGCACCGTTCCTCTTCCCCTTTTCGCAACCATCACTCATTCCCACACCGCCTCACGTACGTTTCCGTCCGGACCGGGGTTCCGCTTATCGCACTGGAAGTGGATACACTTTAAACAACTYGGSTACYYCCCCCC-----CCCAMCGTCTCCGTAGTCG-CCATGTCGCCAGGTTTCGGAAGAATWACCRAATCCTTCCCAGGGCGCCACAGCATATGGCCCACGATTACGTACTGCATCCGTATTCCGTTCCCGGCCCGATAAACGACCCMCCCCTCACACACACACACA----------AGCCGAAACACGGGGGCCCCCTTTATGGTTGTTGGTGCTTGTTGCTCTCTTAAAGAACAGTGTCTTTCTCTCTC--TCTCCCCCAGCATCAASCCTGGAACATGCGGAAGCTGCCGGAAGCGCCGACAAAAGYGACGGCGCACGKTGCGGGGAAAGCTGGGGCGGGAAATGAAAAGAGAAGGGAGAGGAAAAACAGAAAACTTCTTGACGCGCGCTGGGMTTCAAGTGGCTGCCATCCACTTCCACACCGTGAGCGAGCGCGTACTCCCCGTATAAGAGRCCGTTTCCATAAGAGTGATTTAGAGATAAGGCACGAGTCAAAAATTATTAGGATAAATATTTTGCTCCTTTTGCAGCTCTCTCGTTCTCTCTGTTTGTRTGTGTGTGTGTCTGTGTG--------TACGARAGAGTGGTTGTTTAACGGGGCACCATTTTTAGTGTRGTGCCAGCGCTGCTAATCACTCCCAAAAGGCGAGCCCCGTAGCGGGGATGRGGAACATTGTGCCG-------------YTTMA---------AAAAAAGGACGACGCTTTTAGGGGCATCCATGGT
>AA0088-C
TTGCATAC--CTTCAGGCGTTTAGCAGCACCAAGCGACGAACCTTGTTTAACAACACCATATTTCGTTAAAAAAAGCACTGTAAACGAAAAGTGCCAAAGAGGAG-----AAAAAAGGATAAATGTCCCTTGCCCTTTGAAAAACAGATTCTTTCCCCATACATAACCCCACAAAAAACACACACACACMCACACACACACACACACACACACACACACACACACACACACACACACACACACACACCTAACGTGAGCG-------TCTCCAGTGAAGTGTGTTGAAGCAAATAACCGCTACTTTAAAACCCTTGTACCCGAAACCCCACC--GCACTTCCGGTCACATGGAGCCGGCCCCGGAAGGCGCTTCTACCC---------------GAGCCCAGCCAACCCTTGAAGAACTTTACGAGGATAATTATCGTTGTTTTGCTTGCACCGTTCCTCTTCCCCTTTTCGCAACCATCACTCATTCCCACACCGCCTCACGTACGTTTCCGTCCGGACCGGGGTTCCGCTTATCGCACTGGAAGTGGATACACTTTAAACAACTCGGCTACCTCCCCCC-----CCCAACGTCTCCGTAGTCG-CCATGTCGCCAGGTTTCGGAAGAATAACCAAATCCTTCCCAGGGCGCCACAGCATATGGCCCACGATTACGTACTGCATCCGTATTCCGTTCCCGGCCCGATAAACGACCCACCCCTCACACACACACACA----------AGCCAAAACACGGGGGCCCCCTTTATGGTTGTTGGTGCTTGTTGCTCTCTTAAAGAACAGTGTCTTTCTCTCTC--TCTCCCCCAGCATCAAGCGTGGAACATGCGGAAGCTGCCGGAAGCGCCGACAAAAGCGACGGCGCACGGTGCGGGGAAAGCTGGGGCGGGAAATGAAAAGAGAAGGGAGAGGAAAAACAGAAAACTTCTTGACGCGCGCTGGGCTTCAAGTGGCTGCCATCCACTTCCACACCGTGAGCGAGCGCGTACTCCCCGTATAAGAGGCCGTTTCCATAAGAGTGATTTAGAGATAAGGCACGAGTCAAAAATTATTAGGATAAATATTTTGCTCCTTTTGCAGCTCTCTCGTTCTCTCTGTTTGTATGTGTGTGTGTCTGTGTG--------TACGAGAGAGTGGTTGTTTAACGGGGCACCATTTTTAGTGTGGTGCCAGCGCTGCTAATCACTCCCAAAAGGCGAGCCCCGTAGCGGGGATGGGGAACATTGTGCCG-------------TTTCA---------AAAAAAGGACGACGCTTTTAGGGGCATCCATGGT
>AA0089-C
TTGCATAC--CTTTAGGCGTTTAGCAGCACCAAGCGACGAACCTTGTTTAACAACACCATATTTCGTTAAAAAAAGCACTGTAAACGAAAAGTGCCAAAAAGGAG-----AAAAAAGGATAAATGTCCCTTGCCCTTTGAAAAACAGATTCTTTCCCCATACATAACTCCACAAAAAAMACACACACACACACACMCACACACACACACACACACACACACAMACACAAACACACACACACACACACCTAACGTGAGCG-------TCTCCAGTGAAGTGTGTTGAAGCAAATAACCGCTACTTTAAAACCCTTGTACCCGAARCCCCACC--GCACTTCCGGTCACATGGAGCCGGYCCCGGAAGCCGCTTCYACCM---------------GAGCCCAGCCAACCCTTGAAGAACTTTACGAGGATAATTATCGTTGTTTTGCTTGCACCGTTCCTCTTCCCCTTTTCGCAACCATCACTCATTCCCACACCGCCTCACGTACGTTTCCGTMCGGACCGGGGTTCCGCTTATCGCACTGGAAGTGGATACACTTTAAACAACTTGGGTACCTCCCCCC-----CCCAYCGTCTCCGTAGTCG-CCATGTCGCCAGGTTTCGGAAGAATTACCGAATCCTTCCCAGGGCGCCACAGCATATGGCCCACGATTACGTACTGCATCCGTATTCCGTTCCCGGCCCGATAAACGACCCACCCCTCACACACACACACA----------AGCCGAAACACGGGGKSSCCCTTTATGGTKGTTGGTGCTTGTTGCTCTCTTAAAGAACAGTGTCTTTCTCTCTC--TCTCCCCCAGCATCAASCCTGGAACATGCSGAAGCTGCCGGAAGCGCCGACAAAAGCGACGGCGCACGKTGCGGGGAAAGCTGGGGCGGGAAATGAAAAGAGAAGGGAGAGGAAAAACAGAAAACTTCTTGACGCGCGCTGGGCTTCAAGTGGCTGCCATCCACTTCCACACCGTGAGCGAGCGCGTACTCCCCGTATAAGAGGCCGTTTCCATAAGAGTGATTTAGAGATAAGGCACGAGTCAAAAATTATTAGGATAAATATTTTGCTCCTTTTGCMGCTCTCTCGTTCTCTCTGTTTGTGTGTGTGTGTGTCTGTGTG--------TACGAGAGAGTGGTTGTTTAACGGGGCACCRTTTTTAGTGTGGTGCCAGCGCTGCTAATCACTCCCAAAAGGCGAGCCCCGTAGCGGGGATGGGGARCATTGTGCCG-------------YTTRA---------AAAAAAGGACGACGCTTTTAGGGGCATCCATGGT
>AA0090-C
TTGCATAC--CTTTAGGCGTTTAGCAGCACCAAGCGACGAACCTTGTTTAACAACACCATATTTCGTTAAAAAAAGCACTGTAAACGAAAAGTGCCAAARAGGAG-----AAAAAAGGAWAAATGTCCCTTGCCCTTYGAAAAACAGATTCTTTCCCCATACATAACYCCACAAAAAACACACACACACACAYACACCTACACACACACACACACACACACACACACACACACACACACACAYACACCTARCGTGAGCG-------TCTCCAGTGAAGTGTGTTGAAGCAAATAACCGCTACTTTAAAACCCTTGTACMCGAAACCCCACC--GCACTTCCGGTCACATGGAGCCGGTCCCGGAAGCCGCTTCTACCC---------------GAGCCCWGCCARCCCTTGAAGAACTTTACGAGGATAATTATCGTTGTTTTGCTTGCACCGTTCCTCTTCCCCTTTTCGCAACCATCACTCATTCCCACACCGCCTCACGTACGTTTCCGTCCGGACCGGGGTTCCGCTTATCGCACTGGAAGTGGATACACTTTAAACAACTCGGCTACYYCCCCCC-----CCCAMCGTCTCCGTAGTCR-CCATGTCGCCAGGTTTCGGAAGAATWACCRAATCCTTCCCAGGGCGCCACAGCATATGGCCCACGATTACGTACTGCATCCGTATTCCGTTCCCGGCCCGATAAACGACCCACCCCTCACACACACACACA----------AGCMGAAACACGGGGGMCCCCTTTWTGGTTGKTGGTGCTTGTTGCTCTCTTAAAGAACAGTGTCTTTCTCTCTC--TCTCCCCCAGCATCAASCCTGGAACATGCGGAAGCTGCCGGAAGCGYCGACAAAAGYGACGGCGCACGGTGCGGGGAAAGCTGGGGCGGGAAATGAAAAGAGRRGGGAGAGGAAAAACAGAAAACTTCTTGACGCGCGCTGGGCTTCAAGTGGCTGCCATCCACTTCCACACSGTKAGCGAGCGCGTACTCCCCGYATAAGAGRCCGTTTCCATAAGAGTGATTTAGAGATAAGGCACGAGTCAAAAATTATTAGGATAAATATTTTGCTCCTTTTGCAGCTCTCTCGTTCTCTCTGTYTGTRTGTGTSTGTGTCTGTGTG--------TACGAGAGAGTGGTTGTTTAACGGGGCACCATTTTTAGTGTGGTGCCAGCGCTGCTAATCACTCCCAAAAGGCRAGCCCCGTAGCGGGRATGGGGAACATTGTGCCG-------------YTTCA---------AAAAAAGGACGACGCTTTTAGGGGCATCCATGGT
>AA0091-C
TTGCATAC--CTTCAGGCGTTTAGCAGCACCAAGCGACGAACCTTTTTTAACAACACCATATTTCGTTAAAAAAAGCACTGTAAACGAAAAGTGCCAAAAAGGAG-----AAAAAAGGATAAATGTCCCTTGCCCTTTGAAAAACAGATTCTTTCCCCATACATAACYCCACAAAAAAAACAMAMACACAMACACACACACACACACACACACACACACACAMACACACACACACACACACACACACCTAACGTGAGCG-------TCTCCAGTGAAGTGTGTTGAAGCAAATAACCGCTACTTTAAAACCCTTGTACCCGAAACCCCACC--GCACTTCCGGTCACATGGAGCCGGCCCCGGAAGGCGCTTCTACCC---------------GAGCCCAGCCAACCCTTGAAGAACTTTACGAGGATAATTATCGTTGTTTTGCTTGCACCGTTCCTCTTCCCCTTTTCGCAACCATCACTCATTCCCACACCGCCTCACGTACGTTTCCGTCCGGACCGGSGTTCCGCTTATCGCACTGGAAGTGGATACACTTTAAACAACTYGGCTACCTCCCCCC-----CCCAMCGTCTCCGTAGTCG-CCATGTCGCCAGGTTTCGGAAGAATWACCRAATCCTTCCCAGGGCGCCACAGCATATGGCCCACGATTACGTACTGCATCCGTATTCCGTTCCCGGCCCGATAAACGACCCACCCCTCACACACACACACA----------AGCCRAAACACGGGGKCCCCCTTTATGGTTGTTGGTGCTTGTTGCTCTCTTAAAGAACAGTGTCTTTCTCTCTC--TCTCCCCCAGCATCAAGCSTGGAACATGCGGAAGCTGCCGGAAGCGCCGACAAAAGCGACGGCGCACGGTGCGGGGAAAGCTGGGGCGGGAAATGAAAAGAGAAGGGAGAGGAAAAACAGAAAACTTCTTGACGCGCGCTGGGCTTCAAGTGGCTGCCATCCACTTCCACACCGTGAGCGAGCGCGTACTCCCCGTATAAGAGGCCGTTTCCATAAGAGTGATTTAGAGATAAGGCACGAGTCAAAAATTATTAGGATAAATATTTTGCTCCTTTTGCMGCTCTCTCGTTCTCTCTGTTTGTRTGTGTGTGTGTCTGTGTG--------TACGAGAGAGTGGTTGTTTAACGGGGCACCRTTTTTAGTGTGGTGCCAGCGCTGCTAATCACTCCCAAAAGGCGAGCCCCGTAGCGGGGATGGGGAACATTGTGCCG-------------TTTCA---------AAAAAAGGACGACGCTTTTAGGGGCATCCATGGT
>AA0097-C
TTGCATAC--CTTTAGGCGTTTAGCAGCACCAAGCGACGAACCTTGTTTAACAACACCATATTTCGTTAAAAAAAGCACTGTAAACGAAAAGTGCCAAAAAGGAG-----AAAAAAGGATAAATGTCCCTTGCCCTTYGAAAAACAGATTCTTTCCCCATACATAACYCCACAAAAAAMACACACACACACAYACACACACACACACACACACACACACACACACACAMACACACACACACAYACACCTARCGTGAGCG-------TCTCCAGTGAAGTGTGTTGAAGCAAATAACCGCTACTTTAAAACCCTTGTACMCGAARCCCCRCC--GCACTTCCGGTCACATGGAGCCGGYCCCGGAAGCCGCTTCYACCM---------------GAGCCCWGCCARCCCTTGAAGAACTTTACGAGGATAATTATCGTTGTTTTGCTTGCACCGTTCCTCTTCCCCTTTTCGCAACCATCACTCATTCCCACACCGCCTCACGTACGTTTCCGTMCGGACCGGGGWTCCGCTTATCGCACTGGAAGTGGATACACTTTAAACAACTYGGSTACCTCCCCCC-----CCCMYCGTCTCCGTAGTCR-CCATGTCGCCAGGTTTCGGAAGAATTACCGAATCCTTCCCAGGGCGCCACAGCATATGGCCCACGATTACGTACTGCATCCGTATTCCGTTCCCGGCCCGATAAACGACCCMCCCCTCACACACACACACA----------AGCMGAAACACGGGGGRSCCCTTTWTGGTKGKTGGTGCTTGTTGCTCTCTTAAAGAACAGTGTCTTTCTCTCTC--TCTCCCCCAGCATCAACCCTGGAACATGCSGAAGCTGCCGGAAGCGYCGACAAAAGCGACGGCGCACGKTGCGGGGAAAGCTGGGGCGGGAAATGAAAAGARRRGGGAGAGGAAAAACAGAAAACTTCTTGACGCGCGCTGGGCTTCAAGTGGCTGCCATCCACTTCCACACSGTGAGCGAGCGCGTACTCCCCGTATAAGAGGCCGTTTCCATAAGAGTGATTTAGAGATAAGGCACGAGTCAAAAATTATTAGGATAAATATTTTGCTCCTTTTGCAGCTCTCTCGTTCTCTCTGTTTGTGTGTGTGTGTGTCTGTGTG--------TACGAGAGAGKGGTTGTTTAACGGGGCACCATTTTTAGTGTGGTGSCAGCGCTGCTAATCACTCCCAAAAGGCRAGCCCCGTAGCGGGRATGGGGARCATTGTGCCG-------------TTTSA---------AAAAAAGGACGACGCTTTTAGGGGCATCCATGGT
>AA0098-C
TTGCATAC--CTTTAGGCGTTTAGCAGCACCAAGCGACGAACCTTGTTTAACAACACCATATTTCGTTAAAAAAAGCACTGTAAACGAAAAGTGCCAAAAAGGAG-----AAAAAAGGATAAATGTCCCTTGCCCTTTGAAAAACAGATTCTTTCCCCATACATAAYTCCACAAAAAACACACACACACACACACMYMTMCACACACACACACACACACACACACACACACACACACACACACACACCTAACGTGAGCG-------TCTCCAGTGAAGTGTGTTGAAGCAAATAACCGCTACTTTAAAACCCTTGTACCCGAAACCCCACC--GCACTTCCGGTCACATGGAGCCGGTCCCGGAAGCCGCTTCTACCC---------------GAGCCCAGCCAACCCTTGAAGAACTTTACGAGGATAATTATCGTTGTTTTGCTTGCACCGTTCCTCTTCCCCTTTTCGCAACCATCACTCATTCCCACACCGCCTCACGTACGTTTCCGTMCGGACCGGGGTTCCGCTTATCGCACTGGAAGTGGATACACTTTAAACAACTYGGSTACYTCCCCCC-----YCCAMCGTCTCCGTAGTCG-CCATGTCGCCAGGTTTCGGAAGAATWACCRAATCCTTCCCAGGGCGCCACAGCATATGGCCCACGATTACGTACTGCATCCGTATTCCGTTCCCGGCCCGATAAACGACCCACCCCTCRCACACAYACACA----------AGCCGAAACACGGGGGSCCCCTTTATGGTTGTTGGTGCTTGTTGCTCTCTTAAAGAACAGTGTCTTTCTCTCTC--TCTCCCCCAGCATCAASCCTGGAACATGCGGAAGCTGCCGGAAGCGCCGACAAAAGYGACGGCGCACGGTGCGGGGAAAGCTGGGGCGGGAAATGAAAAGAGARGGGAGAGGAAAAACAGAAAACTTCTTGACGCGCGCTGGGCTTCAAGTGGCTGCCATCCACTTCCACACCGTGAGCGAGCGCGTACTCCCCGTATAAGAGRCCGTTTCCATAAGAGTGATTTAGAGATAAGGCACGAGTCAAAAATTATTAGGATAAATATTTTGCTCCTTTTGCAGCTCTCTCGTTCTCTCTGTTTGTRTGTGTGTGTGTCTGTGTG--------TACGAGAGAGTGGTTGTTTAACGGGGCACCATTTTTAGTGTGGTGCCAGCGCTGCTAATCACTCCCAAAAGGCGAGCCCCGTAGCGGGGATGGGGAACATTGTGCCG-------------TTTCA---------AAAAAAGGACGACGCTTTTAGGGGCATCCATGGT
>AA0099-C
TTGCATAC--CTTYRGGCGTTTAGCAGCACCAAGCGWCGAACCWTGTTTAAYAACWCCATATTTCGTTAAAAAAAGCACTGYAAACGAAAAGTGCCAAARAGGAG-----AAAAAAGGAWAAATGTCCCTTGCCCTTYGAAAAACAGATTCTTTCCCCATACATAACYCCACAAAAAACACACACACACACAYACACACACACACACACACACACACACACACACACAMACACACACACACAYACACCTARCGTGAGCG-------TCTCCAGTGAAGTGTGTTGAAGCAAATAACCGCTACTTTAAAACCCTTGTACMCGAAACCCCACC--GCACTTCCGGTCACATGGAGCCGGTCCCGGAAGCCGCTTCTACCC---------------GAGCCCWGCCARCCCTTGAAGAACTTTACGAGGATAATTATCGTTGTTTTGCTTGCACCGTTCCTCTTCCCCTTTTCGCAACCATCACTCATTCCCACACCGCCTCACGTACGTTTCCGTCCGGACCGGGGTTCCGCTTATCGCACTGGAAGTGGATACACTTTAAACAACTCGGCTACYTCCCCCC-----CCCAMCGTCTCCGTAGTCR-CCATGTCGCCAGGTTTCGGAAGAATWACCRAATCCTTCCCAGGGCGCCACAGCATATGGCCCACGATTACGTACTGCATCCGTATTCCGTTCCCGGCCCGATAAACGACCCACCCCTCACACACACACACA----------AGCMGAAACACGGGGGMCCCCTTTWTGGTTGKTGGTGCTTGTTGCTCTCTTAAAGAACAGTGTCTTTCTCTCTC--TCTCCCCCAGCATCAASCCTGGAACATGCGGAAGCTGCCGGAAGCGYCGACAAAAGYGACGGCGCACGGTGCGGGGAAAGCTGGGGCGGGAAATGAAAAGAGRRGGGAGAGGAAAAACAGAAAACTTCTTGACGCGCGCTGGGCTTCAAGTGGCTGCCATCCACTTCCACACSGTKAGCGAGCGCGTACTCCCCGYATAAGAGRCCGTTTCCATAAGAGTGATTTAGAGATAAGGCACGAGTCAAAAATTATTAGGATAAATATTTTGCTCCTTTTGCMGCTCTCTCGTTCTCTCTGTYTGTGTGTGTGTGTGTCTGTGTG--------TACSAGAGAGTGGTTGTTTAACGGGGCACCATTTTTAGTGTGGTGCCWGCGCTGCTAATCACTCCCAAAAGGCRAGCCCCGTAGCGGGRATGGGGAACATTGTGCCG-------------YTTMA---------AAAAAAGGACGACGCTTTTAGGGGCATCCATGGT
>AA0100-C
TTGCATAC--CTTCRGGCGTTTAGCAGCACCAAGCGWCGAACCWTKTTTAAYAACACCATATTTCGTTAAAAAAAGCACTGTAAACGAAAAGTGCCAAAAAGGAG-----AAAAAAGGATAAATGTCCCTTGCCCTTYGAAAAACAGATTCTTTCCCCATACATAACYCCAMAAAAAAMACACACACACACAYACACACACACACACACACACACACACACACACACAMACACACACACACAYACACCTARCGTGAGCG-------TCTCCAGTGAAGTGTGTTGAAGCAAATAACCGCTACTTTAAAACCCTTGTACMCGAAACCCCACC--GCACTTCCGGTCACATGGAGCCGGYCCCGGAAGSCGCTTCTACCC---------------GAGCCCWGCCARCCCTTGAAGAACTTTACGAGGATAATTATCGTTGTTTTGCTTGCACCGTTCCTCTTCCCCTTTTCGCAACCATCACTCATTCCCACACCGCCTCACGTACGTTTCCGTCCGGACCGGGGTTCCGCTTATCGCACTGGAAGTGGATACACTTTAAACAACTYGGCTACCTCCCCCC-----CCCACCGTCTCCGTAGTCG-CCATGTCGCCAGGTTTCGGAAGAATTACCGAATCCTTCCCAGGGCGCCACAGCATATGGCCCACGATTACGTACTGCATCCGTATTCCGTTCCCGGCCCGATAAACGACCCACCCCTCACACACACACACA----------AGCMGAAACACGGGGGMCCCCTTTWTGGTTGKTGGTGCTTGTTGCTCTCTTAAAGAACAGTSTCTTTCTCTCTC--TCTCCCCCAGCATCAASCSTGGAACATGCGGAAGCTGCCGGAAGCGYCGACAAAAGCGACGGCGCACGGTGCGGKGAAAGCTGGGGCGGGAAAYGAAAAGAGRAGGGAGAGGAAAAACAGAAAACTTCTTGACGCGCGCTGGGCTTCAAGTGGCTGCCATCCACTTCCACACSGTGAGCGAGCGCGTACTCCCCGTATAAGAGGCCGTTTCCATAAGAGTGATTTAGAGATAAGGCACGAGTCAAAAATTATTAGGATAAATATTTTGCTCCTTTTGCAGCTCTCTCGTTCTCTCTGTYTGTSYGTGTGTGTGTCWGWGTG--------TACGAGWGAGKGGTTGTTTAACGGGGCACCATTTTTAGTGTGGTGCCAGCGCTGCTAATCACTCCCAAAAGGCRAGCCCCGTAGCGGGRATGGGGAACATTGTGCCG-------------CTTAA---------AAAAAAGGACGACGCTTTTAGGGGCATCCATGGT
>AA0101-C
TTGCATAC--CTTCAGGCGTTTAGCAGCACCAAGCGTCGAACCATGTTTAATAACTCCATATTTCGTTAAAARAAGCACTGCAAACGAAAAGTGCCAAAGAGGAG-----AAAAAAGGAAAAATGTCCCTTGCCCTTCGAAAAACAGATTCTTTCCCCATACATAACCCCACAAAAAACACACACACACAYAYACACACACACACACACACACACACACACACACACACACACACACACACATACACCTAGCGTGAGCG-------TCTCCAGTGAAGTGTGTTGAAGCAAATAACCGCTACTTTAAAACCCTTGTACACGAAACCCCACC--GCACTTCCGGTCACATGGAGCCGGTCCCGGAAGCCGCTTCTACCC---------------GAGCCCWGCCAGCCCTTGAAGAACTTTACGAGGATAATTATCGTTGTTTTGCTTGCACCGTTCCTCTTCCCCTTTTCGCAACCATCACTCATTCCCACACCGCCTCACGTACGTTTCCGTCCGGACCGGGGTTCCGCTTATCGCACTGGAAGTGGATACACTTTAAACAACTCGGCTACCTCCCCCC-----CCCACCGTCTCCGTAGTCR-CCATGTCGCCAGGTTTCGGAAGAATTACCGAATCCTTCCCAGGGCGCCACAGCATATGGCCCACGATTACGTACTGCATCCGTATTCCGTTCCCGGCCCGATAAACGACCCACCCCTCACACACACACACA----------AGCMGAAACACGRGGGAMCCYTTTTTGGTTGGTGGTGCTTGTTGCTCTCTTAAAGAACAGTGTCTTTCTCTCTC--TCTCCCCCAGCATCAACCCTGGAACATGCGGAAGCTGCCGGAAGCGTCGACAAAAGCGACGGCGCACGGTGCGGGGAAAGCTGGGGCGGGAAAYGAAAAGAGRRGGGAGAGGAAAAACAGAAAACTTCTTGACGCGCGCTGGGCTTCAAGTGGCTGCCATCCACTTCCACACGGTKAGCGAGCGCGTACTCCCCGYATRAGAGGCCGTTTCCATAAGAGTGATTTAGAGATAAGGCACGAGTCAAAAATTATTAGGATAAATATTTTGCTCCTTTTGCAGCTCTCTCGTTCTCTCTGTYTGTGTGTGTSTGTGTCTGTGWG--------TRMSAGWGAGKGGTTGTTTAACGGGGCACCATTTTTAGTGTGGTGCCAGCGCTGCTAATCACTCCCAAAAGGCRAGCCCCGTAGCGGGRATGGGGARCATTGTGCCG-------------YTTSA---------AAAAAARGACGACGCTTTTAGGGGCATCCATGGT
>AA0102-C
TTGCATAC--CTTTAGGCGTTTAGCAGCACCAAGCGACGAACCTTGTTTAACAACACCATATTTCGTTAAAAAAAGCACTGTAAACGAAAAGTGCCAAAAAGGAG-----AAAAAAGGAWAAATGTCCCTTGCCCTTYGAAAAACAGATTCTTTCCCCATACATAACYCCACAAAAAAMACACACACACACAYACACACACACACACACACACACACACACAMACACAAACACACACACACAYACACCTARCGTGAGCG-------TCTCCAGTGAAGTGTGTTGAAGCAAATAACCGCTACTTTAAAACCCTTGTACCCGAAACCCCACC--GCACTTCCGGTCACATGGAGCCGGTCCCGGAAGCCGCTTCTACCC---------------GAGCCCWGCCARCCCTTGAAGAACTTTACGAGGATAATTATCGTTGTTTTGCTTGCACCGTTCCTCTTCCCCTTTTCGCAACCATCACTCATTCCCACACCGCCTCACGTACGTTTCCGTMCGGACCGGGGTTCCGCTTATCGCACTGGAAGTGGATACACTTTAAACAACTYGGSTACCYCCCCCC-----CCCAYCGTCTCCGTAGTCR-CCATGTCGCCAGGTTTCGGAAGAATTACCGAATCCTTCCCAGGGCGCCACAGCATATGGCCCACGATTACGTACTGCATCCGTATTCCGTTCCCGGCCCGATAAACGACCCACCCCTCACACACACACACA----------AGCMGAAACACGGGGGRSCCCTTTWTGGTKGKTGGTGCTTGTTGCTCTCTTAAAGAACAGTGTCTTTCTCTCTC--TCTCCCCCAGCATCAACMCTGGAACATGCCGAAGCTGCCGGAAGCGCCGACAAAAGCGACGGCGCACGTTGCGGGGAAAGCTGGGGCGGGAAATGAAAAGAGRRGGGAGAGGAAAAACAGAAAACTTCTTGACGCGCGCTGGGCTTCAAGTGGCTGCCATCCACTTCCACACSGTKAGCGAGCGCGTACTCCCCGYATAAGAGGCCGTTTCCATAAGAGTGATTTAGAGATAAGGCACGAGTCAAAAATTATTAGGATAAATATTTTGCTCCTTTTGCAGCTCTCTCGTTCTCTCYGTYTGTRTGTGTSTGTGTCTGTGTG--------TACSAGAGAGTGGTTGTTTAACGGGGCACCATTTTTAGTGTGGTGCCAGCGCTGCTAATCACTCCCAAAAGGCGAGCCCCGTAGCGGGGATGGGGAACATTGTGCCG-------------TTTCA---------AAAAAAGGACGACGCTTTTAGGGGCATCCATGGT
>AA0103-C
TTGCATAC--CTTYAGGCGTTTAGCAGCACCAAGCGACGAACCTTGTTTAACAACACCATATTTCGTTAAAAAAAGCACTGTAAACGAAAAGTGCCAAARAGGAG-----AAAAAAGGATAAATGTCCCTTGCCCTTTGAAAAACAGATTCTTTCCCCATACATAACYCCACAAAAAACACACACACACACACMYACCTAACCACACACACATACATACACCCACACAMACACACACACACACACACCTAACGTGAGCG-------TCTCCAGTGAAGTGTGTTGAAGCAAATAACCGCTACTTTAAAACCCTTGTACCCGAAACCCCACC--GCACTTCCGGTCACATGGAGCCGGYCCCGGAAGSCGCTTCTACCC---------------GAGCCCAGCCAACCCTTGAAGAACTTTACGAGGATAATTATCGTTGTTTTGCTTGCACCGTTCCTCTTCCCCTTTTCGCAACCATCACTCATTCCCACACCGCCTCACGTACGTTTCCGTCCGGACCGGGGTTCCGCTTATCGCACTGGAAGTGGATACACTTTAAACAACTCGGCTACYTCCCCCC-----YCCAACGTCTCCGTAGTCG-CCATGTCGCCAGGTTTCGGAAGAATAACCAAATCCTTCCCAGGGCGCCACAGCAYATGGCCCACGATTACGTACTGCATCCGTATTCCGTTCCCGGCCCGATAAACGACCCACCCCTCACACACACACACA----------AGCCRAAACACGGGGGCCCCCTTTATGGTTGTTGGTGCTTGTTGCTCTCTTAAAGAACAGTGTCTTTCTCTCTC--TCTCCCCCAGCATCAAGCSTGGAACATGCGGAAGCTGCCGGAAGCGCCGACAAAAGYGACGGCGCACGGTGCGGGGAAAGCTGGGGCGGGAAATGAAAAGAGAAGGGAGAGGAAAAACAGAAAACTTCTTGACGCGCGCTGGGCTTCAAGTGGCTGCCATCCACTTCCACACCGTGAGCGAGCGCGTACTCCCCGTATAAGAGRCCGTTTCCATAAGAGTGATTTAGAGATAAGGCACGAGTCAAAAATTATTAGGATAAATATTTTGCTCCTTTTGCMGCTCTCTCGTTCTCTCTGTTTGTRTGTGTGTGTGTCTGTGTG--------TACGAGAGAGTGGTTGTTTAACGGGGCACCATTTTTAGTGTGGTGCCWGCGCTGCTAATCACTCCCAAAAGGCGAGCCCCGTAGCGGGGATGGGGAACATTGTGCCG-------------YTTMA---------AAAAAAGGACGACGCTTTTAGGGGCATCCATGGT
>AA0104-C
TTGCATAC--CTTTAGGCGTTTAGCAGCACCAAGCGACGAACCTTGTTTAACAACACCATATTTCGTTAAAAAAAGCACTGTAAACGAAAAGTGCCAAAAAGGAG-----AAAAAAGGATAAATGTCCCTTGCCCTTTGAAAAACAGATTCTTTCCCCATACATAATTCCACAAAAAACACACACACACACACACACACACACACACACACACACACACACACACACAAACACACACACACACACACCTAACGTGAGCG-------TCTCCAGTGAAGTGTGTTGAAGCAAATAACCGCTACTTTAAAACCCTTGTACCCGAAACCCCACC--GCACTTCCGGTCACATGGAGCCGGTCCCGGAAGCCGCTTCTACCC---------------GAGCCCAGCCAACCCTTGAAGAACTTTACGAGGATAATTATCGTTGTTTTGCTTGCACCGTTCCTCTTCCCCTTTTCGCAACCATCACTCATTCCCACACCGCCTCACGTACGTTTCCGTMCGGACCGGGGTTCCGCTTATCGCACTGGAAGTGGATACACTTTAAACAACTTGGGTACCTCCCCCC-----CCCACCGTCTCCGTAGTCG-CCATGTCGCCAGGTTTCGGAAGAATTACCGAATCCTTCCCAGGGCGCCACAGCATATGGCCCACGATTACGTACTGCATCCGTATTCCGTTCCCGGCCCGATAAACGACCCACCCCTCRCACACATACACA----------AGCCGAAACACGGGGGGCCCCTTTATGGTTGTTGGTGCTTGTTGCTCTCTTAAAGAACAGTGTCTTTCTCTCTC--TCTCCCCCAGCATCAACCCTGGAACATGCGGAAGCTGCCGGAAGCGCCGACAAAAGCGACGGCGCACGGTGCGGGGAAAGCTGGGGCGGGAAATGAAAAGAGAGGGGAGAGGAAAAACAGAAAACTTCTTGACGCGCGCTGGGCTTCAAGTGGCTGCCATCCACTTCCACACCGTGAGCGAGCGCGTACTCCCCGTATAAGAGGCCGTTTCCATAAGAGTGATTTAGAGATAAGGCACGAGTCAAAAATTATTAGGATAAATATTTTGCTCCTTTTGCAGCTCTCTCGTTCTCTCTGTTTGTATGTGTGTGTGTCTGTGTG--------TACGAGAGAGTGGTTGTTTAACGGGGCACCATTTTTAGTGTGGTGCCAGCGCTGCTAATCACTCCCAAAAGGCGAGCCCCGTAGCGGGGATGGGGAACATTGTGCCG-------------TTTCA---------AAAAAAGGACGACGCTTTTAGGGGCATCCATGGT
>AA0107-C
TTGCATAC--CTTTAGGCGTTTAGCAGCACCAAGCGACGAACCTTGTTTAACAACACCATATTTCGTTAAAAAAAGCACTGTAAACGAAAAGTGCCAAAAAGGAG-----AAAAAAGGATAAATGTCCCTTGCCCTTTGAAAAACAGATTCTTTCCCCATACATAACTCCACAAAAAACACACACACACACACACACACACACACACACACCCACACAAAAMMACACACACACACACACACACACACCTAACGTGAGCG-------TCTCCAGTGAAGTGTGTTGAAGCAAATAACCGCTACTTTWAAACCCTTGTACMCGAAACCCCACC--GCACTTCCGGTCACATGGAGCCGGYCCCGGAAGCCGCTTCTACCC---------------GAGCCCAGCCAACCCTTGAAGAACTTTACGAGGATAATTATCGTTGTTTTGCTTGCACCGTTCCTCTTCCCCTTTTCGCAACCATCACTCATTCCCACACCGCCTCACGTACGTTTCCGTCCGGACCGGGGTTCCGCTTATCGCACTGGAAGTGGATACACTTTAAACAACTYGGSTACYTCCCCCC-----CCCAWCGTCTCCGTAGTCG-CCATGTCGCCAGGTTTCGGAAGAATWACCRAATCCTTCCCWGGGCGCCACAGCATATGGCCCACGATTACGTACTGCATCCGTATTCCGTTCCCGGCCCGATAAACGACCCACCCCTCACACACACACACA----------AGCCGAAACACGGGGGCCCCCTTTATGGTTGTTGGTGCTTGTTGCTCTCTTAAAGAACAGTRTCTTTCTCTCYC--YCYCCCCCAGCATCAAGCCTGGAACATGCGGAAGCTGCCGGAAGCGCCGACAAAAGYGACGGCGCACGKTGCGGGGAAAGCTGGGGCGGGAAATGAAAAGAGAAGGGAGAGGAAAAACAGAAAACTTCTTGACGCGCGCTGGGCTTCAAGTGGCTGCCATCCACTTCCACACCGTGAGCGAGCGCGTACTCCCCGTATAAGAGRCCGTTTCCATAAGAGTGATTTAGAGATAAGGCACGAGTCAAAAATTATTAGGATAAATATTTTGCTCCTTTTGCAGCTCTCTCGTTCKCTCTGTTTGTRTGTGTGTGTGTCTGWGTG--------TACGAGAGAGTGGTTGTTTAACGGGGCACCATTTTTAGTGTGGTGCCAGCGCTGCTAATCACTCCCAAAAGGCGAGCCCCGTAGCGGGRATGGGGAACATTGTGCCG-------------YTTMA---------AAAAAAGGACGACGCTTKTAGGGGCATCCATGGT
>AA0109-C
TTGCATAC--CTTTAGGCGTTTAGCAGCACCAAGCGACGAACCTTGTTTAACAACACCATATTTCGTTAAAAAAAGCACTGTAAACGAAAAGTGCCAAAAAGGAG-----AAAAAAGGATAAATGTCCCTTGCCCTTTGAAAAACAGATTCTTTCCCCATACATAAYTCCACAAAAAACACACACACACACACACACCCACACACACACACACACACACACAAACACACACACACACACACACACACCTAACGTGAGCG-------TCTCCAGTGAAGTGTGTTGAAGCAAATAACCGCTACTTTAAAACCCTTGTACCCGAAACCCCACC--GCACTTCCGGTCACATGGAGCCGGTCCCGGAAGCCGCTTCTACCC---------------GAGCCCAGCCAACCCTTGAAGAACTTTACGAGGATAATTATCGTTGTTTTGCTTGCACCGTTCCTCTTCCCCTTTTCGCAACCATCACTCATTCCCACACCGCCTCACGTACGTTTCCGTMCGGACCGGGGTTCCGCTTATCGCACTGGAAGTGGATACACTTTAAACAACTYGGSTACYTCCCCCC-----CCCAMCGTCTCCGTAGTCG-CCATGTCGCCAGGTTTCGGAAGAATWACCRAATCCTTCCCAGGGCGCCACAGCATATGGCCCACGATTACGTACTGCATCCGTATTCCGTTCCCGGCCCGATAAACGACCCACCCCTCRCACACAYACACA----------AGCCGAAACACGGGGGSCCCCTTTATGGTTGTTGGTGCTTGTTGCTCTCTTAAAGAACAGTGTCTTTCTCTCTC--TCTCCCCCAGCATCAASCCTGGAACATGCGGAAGCTGCCGGAAGCGCCGACAAAAGYGACGGCGCACGGTGCGGGGAAAGCTGGGGCGGGAAATGAAAAGAGARGGGAGAGGAAAAACAGAAAACTTCTTGACGCGCGCTGGGCTTCAAGTGGCTGCCATCCACTTCCACACCGTGAGCGAGCGCGTACTCCCCGTATAAGAGRCCGTTTCCATAAGAGTGATTTAGAGATAAGGCACGAGTCAAAAATTATTAGGATAAATATTTTGCTCCTTTTGCAGCTCTCTCGTTCTCTCTGTTTGTRTGTGTGTGTGTCTGTGTG--------TACGAGAGAGTGGTTGTTTAACGGGGCACCATTTTTAGTGTGGTGCCAGCGCTGCTAATCACTCCCAAAAGGCGAGCCCCGTAGCGGGGATGGGGAACATTGTGCCG-------------TTTCA---------AAAAAAGGACGACGCTTTTAGGGGCATCCATGGT
>AA0110-C
TTGCATAC--CTTTAGGCGTTTAGCAGCACCAAGCGACGAACCTTGTTTAACAACACCATATTTCGTTAAAAAAAGCACTGTAAACGAAAAGTGCCAAAAAGGAG-----AAAAAAGGATAAATGTCCCTTGCCCTTTGAAAAACAGATTCTTTCCCCATACATAAYTCCACAAAAAACACACACACACACACACMYACACACACACACACACACACACACACACACAMACACACACACACACACACCTAACGTGAGCG-------TCTCCAGTGAAGTGTGTTGAAGCAAATAACCGCTACTTTAAAACCCTTGTACCCGAAACCCCACC--GCACTTCCGGTCACATGGAGCCGGTCCCGGAAGCCGCTTCTACCC---------------GAGCCCAGCCAACCCTTGAAGAACTTTACGAGGATAATTATCGTTGTTTTGCTTGCACCGTTCCTCTTCCCCTTTTCGCAACCATCACTCATTCCCACACCGCCTCACGTACGTTTCCGTMCGGACCGGGGTTCCGCTTATCGCACTGGAAGTGGATACACTTTAAACAACTYGGSTACYTCCCCCC-----CCCAMCGTCTCCGTAGTCG-CCATGTCGCCAGGTTTCGGAAGAATWACCRAATCCTTCCCAGGGCGCCACAGCAYATGGCCCACGATTACGTACTGCATCCGTATTCCGTTCCCGGCCCGATAAACGACCCACCCCTCRCACACAYACACA----------AGCCGAAACACGGGGGSCCCCTTTATGGTTGTTGGTGCTTGTTGCTCTCTTAAAGAACAGTGTCTTTCTCTCTC--TCTCCCCCAGCATCAASCCTGGAACATGCGGAAGCTGCCGGAAGCGCCGACAAAAGYGACGGCGCACGGTGCGGGGAAAGCTGGGGCGGGAAATGAAAAGAGARGGGAGAGGAAAAACAGAAAACTTCTTGACGCGCGCTGGGCTTCAAGTGGCTGCCATCCACTTCCACACCGTGAGCGAGCGCGTACTCCCCGTATAAGAGRCCGTTTCCATAAGAGTGATTTAGAGATAAGGCACGAGTCAAAAATTATTAGGATAAATATTTTGCTCCTTTTGCMGCTCTCTCGTTCTCTCTGTTTGTRTGTGTGTGTGTCTGTGTG--------TACGAGAGAGTGGTTGTTTAACGGGGCACCATTTTTAGTGTGGTGCCWGCGCTGCTAATCACTCCCAAAAGGCGAGCCCCGTAGCGGGGATGGGGAACATTGTGCCG-------------YTTMA---------AAAAAAGGACGACGCTTTTAGGGGCATCCATGGT
>AA0111-C
TTGCATAC--CTTTAGGCGTTTAGCAGCACCAAGCGACGAACCTTGTTTAACAACACCATATTTCGTTAAAAAAAGCACTGTAAACGAAAAGTGCCAAAAAGGAG-----AAAAAAGGATAAATGTCCCTTGCCCTTTGAAAAACAGATTCTTTCCCCATACATAACTCCACAAAAAAMACACACACACACACACACACACACACACACACACACACACACACACMCAAACACACACACACACACACCTAACGTGAGCG-------TCTCCAGTGAAGTGTGTTGAAGCAAATAACCGCTACTTTAAAACCCTTGTACCCGAARCCCCRCC--GCACTTCCGGTCACATGGAGCCGGYCCCGGAAGCCGCTTCYACCM---------------GAGCCCAGCCAACCCTTGAAGAACTTTACGAGGATAATTATCGTTGTTTTGCTTGCACCGTTCCTCTTCCCCTTTTCGCAACCATCACTCATTCCCACACCGCCTCACGTACGTTTCCGTMCGGACCGGGGTTCCGCTTATCGCACTGGAAGTGGATACACTTTAAACAACTTGGGTACCTCCCCCC-----CCCAYCGTCTCCGTAGTCG-CCATGTCGCCAGGTTTCGGAAGAATTACCGAATCCTTCCCAGGGCGCCACAGCATATGGCCCACGATTACGTACTGCATCCGTATTCCGTTCCCGGCCCGATAAACGACCCACCCCTCACACACACACACA----------AGCCGAAACACGGGGKSSCCCTTTATGGTKGTTGGTGCTTGTTGCTCTCTTAAAGAACAGTGTCTTTCTCTCTC--TCTCCCCCAGCATCAASCCTGGAACATGCSGAAGCTGCCGGAAGCGCCGACAAAAGCGACGGCGCACGKTGCGGGGAAAGCTGGGGCGGGAAATGAAAAGAGAAGGGAGAGGAAAAACAGAAAACTTCTTGACGCGCGCTGGGCTTCAAGTGGCTGCCATCCACTTCCACACCGTGAGCGAGCGCGTACTCCCCGTATAAGAGGCCGTTTCCATAAGAGTGATTTAGAGATAAGGCACGAGTCAAAAATTATTAGGATAAATATTTTGCTCCTTTTGCMGCTCTCTCGTTCTCTCTGTTTGTGTGTGTGTGTGTCTGTGTG--------TACGAGAGAGTGGTTGTTTAACGGGGCACCRTTTTTAGTGTGGTGCCAGCGCTGCTAATCACTCCCAAAAGGCGAGCCCCGTAGCGGGGATGGGGARCATTGTGCCG-------------YTTRA---------AAAAAAGGACGACGCTTTTAGGGGCATCCATGGT
>AA0113-C
TTGCATAC--CTTTAGGCGTTTAGCAGCACCAAGCGACGAACCTTGTTTAACAACACCATATTTCGTTAAAAAAAGCACTGTAAACGAAAAGTGCCAAAAAGGAG-----AAAAAAGGAWAAATGTCCCTTGCCCTTTGAAAAACAGATTCTTTCCCCATACATAACYCCACAAAAAAMACACACACACACAYACACACACACACACACACACACACACACAACCACAMACACACACACACAYACACCTARCGTGAGCG-------TCTCCAGTGAAGTGTGTTGAAGCAAATAACCGCTACTTTAAAACCCTTGTACMCGAAACCCCACC--GCACTTCCGGTCACATGGAGCCGGTCCCGGAAGCCGCTTCTACCC---------------GAGCCCWGCCARCCCTTGAAGAACTTTACGAGGATAATTATCGTTGTTTTGCTTGCACCGTTCCTCTTCCCCTTTTCGCAACCATCACTCATTCCCACACCGCCTCACGTACGTTTCCGTCCGGACCGGGGTTCCGCTTATCGCACTGGAAGTGGATACACTTTAAACAACTCGGCTACYTCCCCCC-----CCCAMCGTCTCCGTAGTCR-CCATGTCGCCAGGTTTCGGAAGAATWACCRAATCCTTCCCAGGGCGCCACAGCATATGGCCCACGATTACGTACTGCATCCGTATTCCGTTCCCGGCCCGATAAACGACCCACCCCTCACACACACACACA----------AGCMGAAACACGGGGGMCCCCTTTWTGGTTGKTGGTGCTTGTTGCTCTCTTAAAGAACAGTGTCTTTCTCTCTC--TCTCCCCCAGCATCAASCCTGGAACATGCGGAAGCTGCCGGAAGCGYCGACAAAAGYGACGGCGCACGGTGCGGGGAAAGCTGGGGCGGGAAATGAAAAGAGRRGGGAGAGGAAAAACAGAAAACTTCTTGACGCGCGCTGGGCTTCAAGTGGCTGCCATCCACTTCCACACSGTKAGCGAGCGCGTACTCCCCGYATAAGAGRCCGTTTCCATAAGAGTGATTTAGAGATAAGGCACGAGTCAAAAATTATTAGGATAAATATTTTGCTCCTTTTGCAGCTCTCTCGTTCTCTCTGTYTGTRTGTGTSTGTGTCTGTGTG--------TACSAGWGAGKGGTTGTTTAACGGGGCACCATTTTTAGTGTGGTGCCAGCGCTGCTAATCACTCCCAAAAGGCRAGCCCCGTAGCGGGRATGGGGAACATTGTGCCG-------------TTTCA---------AAAAAAGGACGACGCTTTTAGGGGCATCCATGGT
>AA0114-C
TTGCATAC--CTTTAGGCGTTTAGCAGCACCAAGCGACGAACCTTGTTTAACAACACCATATTTCGTTAAAAAAAGCACTGTAAACGAAAAGTGCCAAAAAGGAG-----AAAAAAGGATAAATGTCCCTTGCCCTTTGAAAAACAGATTCTTTCCCCATACATAAYTCCACAAAAAAMACACACACACACACACMYAMACACACACACACACACACACACACACACAAACACAYACACACACACACCTAACGTGAGCG-------TCTCCAGTGAAGTGTGTTGAAGCAAATAACCGCTACTTTAAAACCCTTGTACCCGAAACCCCACC--GCACTTCCGGTCACATGGAGCCGGTCCCGGAAGCCGCTTCTACCC---------------GAGCCCAGCCAACCCTTGAAGAACTTTACGAGGATAATTATCGTTGTTTTGCTTGCACCGTTCCTCTTCCCCTTTTCGCAACCATCACTCATTCCCACACCGCCTCACGTACGTTTCCGTCCGGACCGGGGTTCCGCTTATCGCACTGGAAGTGGATACACTTTAAACAACTTGGGTACCYCCCCCC-----CCCACCGTCTCCGTAGTCG-CCATGTCGCCAGGTTTCGGAAGAATTACCGAATCCTTCCCAGGGCGCCACAGCATATGGCCCACGATTACGTACTGCATCCGTATTCCGTTCCCGGCCCGATAAACGACCCACCCCTCRCACACAYACACA----------AGCCGAAACACGGGGKSCCCCTTTATGGTTGTTGGTGCTTGTTGCTCTCTTAAAGAACAGTGTCTTTCTCTCTC--TCTCCCCCAGCATCAASCCTGGAACATGCGGAAGCTGCCGGAAGCGCCGACAAAAGCGACGGCGCACGGTGCGGGGAAAGCTGGGGCGGGAAATGAAAAGAGARGGGAGAGGAAAAACAGAAAACTTCTTGACGCGCGCTGGGCTTCAAGTGGCTGCCATCCACTTCCACACCGTGAGCGAGCGCGTACTCCCCGTATAAGAGGCCGTTTCCATAAGAGTGATTTAGAGATAAGGCACGAGTCAAAAATTATTAGGATAAATATTTTGCTCCTTTTGCMGCTCTCTCGTTCTCTCTGTTTGTRTGTGTGTGTGTCTGTGTG--------TACGAGAGAGTGGTTGTTTAACGGGGCACCRTTTTTAGTGTGGTGCCAGCGCTGCTAATCACTCCCAAAAGGCGAGCCCCGTAGCGGGGATGGGGAACATTGTGCCG-------------YTTMA---------AAAAAAGGACGACGCTTTTAGGGGCATCCATGGT
>AA0115-C
TTGCATAC--CTTCGGGCGTTTAGCAGCACCAAGCGTCGAACCATGTTTAATAACTCCATATTTCGTTAAAAAAAGCACTGCAAACGAAAAGTGCCAAAGAGGAG-----AAAAAAGGAAAAATGTCCCTTGCCCTTCGAAAAACAGATTCTTTCCCCATACATAACCCCACAAAAAAAACAMAMAMAMAMAMAMACACACACACACACACACACACACACACACACACACACACACACACACACACCTAGCGTGAGCG-------TCTCCAGTGAAGTGTGTTGAAGCAAATAACCGCTACTTTAAAACCCTTGTACCCGAAACTCCACC--GCACTTCCGGTCACATGGAGCCGGTCCCGGAAGCCGCTTCTACCM---------------GAGCCCWGCCAGCCCTTGAAGAACTTTACGAGGATAATTATCGTTGTTTTGCTTGCACCGTTCCTCTTCCCCTTTTCGCAACCATCACTCATTCCCACACCGCCTCACGTACGTTTCCGTCCGGACCGGGGTTCCGCTTATCGCACTGGAAGTGGATACACTTTAAACAACTCGGCTACCYCCCCCC-----CCCACCGTCTCCGTAGTCA-CCATGTCGCCAGGTTTCGGAAGAATTACCGAATCCTTCCCAGGGCGCCACAGCATATGGCCCACGATTACGTACTGCATCCGTATTCCGTTCCCGGCCCGATAAACGACCCACCCCTCACACACACACACA----------AGCAGAAACACGGGGGACCCCTTTTTGGTTGGTGGTGCTTGTTGCTCTCTTAAAGAACAGTGTCTTTCTCTCTC--TCTCCCCCAGCATCAACCCTGGAACATGCGGAAGCTGCCGGAAGCGTCGACAAAAGCGACGGCGCACGGTGCGGGGAAAGCTGGGGCGGGAAATGAAAAGAGGGGGGAGAGGAAAAACAGAAAACTTCTTGACGCGCGCTGGGCTTCAAGTGGCTGCCATCCACTTCCACACGGTTAGCGAGCGCGTACTCCCCGCATAAGAGGCCGTTTCCATAAGAGTGATTTAGAGATAAGGCACGAGTCAAAAATTATTAGGATAAATATTTTGCTCCTTTTGCAGCTCTCTCGTTCTCTCTGTCTGTGTGTGTSTGTGTCTGTGTG--------TACCAGWGAGKGGTTGTTTAACGGGGCACCATTTTTAGTGTGGTGCCAGCGCTGCTAATCACTCCCAAAAGGCAAGCCCCGTAGCGGGAATGGGGAACATTGTGCCG-------------YTTCA---------AAAAAAGGACGACGCTTTTAGGGGCATCCATGGT
>AA0116-C
TTGCATAC--CTTTAGGCGTTTAGCAGCACCAAGCGACGAACCTTGTTTAACAACWCCATATTTCGTTAAAAAAAGCACTGYAAACGAAAAGTGCCAAARAGGAG-----AAAAAAGGAWAAATGTCCCTTGCCCTTYGAAAAACAGATTCTTTCCCCATACATAACYCCACAAAAAACACACACACACACAYACACACACACACACACACACACACACACACACACACACACACACACACAYACACCTARCGTGAGCG-------TCTCCAGTGAAGTGTGTTGAAGCAAATAACCGCTACTTTWAAACCCTTGTACACGAAACCCCACC--GCACTTCCGGTCACATGGAGCCGGTCCCGGAAGCCGCTTCTACCM---------------GAGCCCWGCCARCCCTTGAAGAACTTTACGAGGATAATTATCGTTGTTTTGCTTGCACCGTTCCTCTTCCCCTTTTCGCAACCATCACTCATTCCCACACCGCCTCACGTACGTTTCCGTCCGGACCGGGGTTCCGCTTATCGCACTGGAAGTGGATACACTTTAAACAACTYGGSTACCYCCCCCC-----CCCAYCGTCTCCGTAGTCR-CCATGTCGCCAGGTTTCGGAAGAATTACCGAATCCTTCCCWGGGCGCCACAGCATATGGCCCACGATTACGTACTGCATCCGTATTCCGTTCCCGGCCCGATAAACGACCCACCCCTCACACACACACACA----------AGCMGAAACACGGGGGMCCCCTTTWTGGTTGKTGGTGCTTGTTGCTCTCTTAAAGAACAGTRTCTTTCTCTCYC--YCYCCCCCAGCATCAASCCTGGAACATGCGGAAGCTGCCGGAAGCGYCGACAAAAGCGACGGCGCACGKTGCGGGGAAAGCTGGGGCGGGAAATGAAAAGAGRRGGGAGAGGAAAAACAGAAAACTTCTTGACGCGCGCTGGGCTTCAAGTGGCTGCCATCCACTTCCACACSGTKAGCGAGCGCGTACTCCCCGYATAAGAGGCCGTTTCCATAAGAGTGATTTAGAGATAAGGCACGAGTCAAAAATTATTAGGATAAATATTTTGCTCCTTTTGCAGCTCTCTCGTTCKCTCTGTYTGTGTGTGTSTGTGTCTGWGTG--------TACSAGAGAGTGGTTGTTTAACGGGGCACCATTTTTAGTGTGGTGCCAGCGCTGCTAATCACTCCCAAAAGGCRAGCCCCGTAGCGGGAATGGGGAACATTGTGCCG-------------YTTMA---------AAAAAAGGACGACGCTTKTAGGGGCATCCATGGT
>AA0123-C
TTGCATAC--CTTYAGGCGTTTAGCAGCACCAAGCGACGAACCTTKTTTAACAACACCATATTTCGTTAAAAAAAGCACTGTAAACGAAAAGTGCCAAAAAGGAG-----AAAAAAGGATAAATGTCCCTTGCCCTTTGAAAAACAGATTCTTTCCCCATACATAACTCCACAAAAAAMACACACACACACACACACACACACACACACACAMACACACACACACACACACACACACACACACACACCTAACGTGAGCG-------TCTCCAGTGAAGTGTGTTGAAGCAAATAACCGCTACTTTAAAACCCTTGTACCCGAAACCCCACC--GCACTTCCGGTCACATGGAGCCGGYCCCGGAAGSCGCTTCTACCC---------------GAGCCCAGCCAACCCTTGAAGAACTTTACGAGGATAATTATCGTTGTTTTGCTTGCACCGTTCCTCTTCCCCTTTTCGCAACCATCACTCATTCCCACACCGCCTCACGTACGTTTCCGTCCGGACCGGSGTTCCGCTTATCGCACTGGAAGTGGATACACTTTAAACAACTYGGCTACYTCCCCCC-----CCCAMCGTCTCCGTAGTCG-CCATGTCGCCAGGTTTCGGAAGAATWACCRAATCCTTCCCAGGGCGCCACAGCATATGGCCCACGATTACGTACTGCATCCGTATTCCGTTCCCGGCCCGATAAACGACCCACCCCTCACACACACACACA----------AGCCGAAACACGGGGKCCCCCTTTATGGTTGTTGGTGCTTGTTGCTCTCTTAAAGAACAGTGTCTTTCTCTCTC--TCTCCCCCAGCATCAAGCCTGGAACATGCGGAAGCTGCCGGAAGCGCCGACAAAAGYGACGGCGCACGGTGCGGGGAAAGCTGGGGCGGGAAATGAAAAGAGAAGGGAGAGGAAAAACAGAAAACTTCTTGACGCGCGCTGGGCTTCAAGTGGCTGCCATCCACTTCCACACCGTGAGCGAGCGCGTACTCCCCGTATAAGAGRCCGTTTCCATAAGAGTGATTTAGAGATAAGGCACGAGTCAAAAATTATTAGGATAAATATTTTGCTCCTTTTGCMGCTCTCTCGTTCTCTCTGTTTGTRTGTGTGTGTGTCTGTGTG--------TACGAGAGAGTGGTTGTTTAACGGGGCACCRTTTTTAGTGTGGTGCCAGCGCTGCTAATCACTCCCAAAAGGCGAGCCCCGTAGCGGGGATGGGGAACATTGTGCCG-------------TTTCA---------AAAAAAGGACGACGCTTTTAGGGGCATCCATGGT
>AA0124-C
TTGCATAC--CTTYAGGCGTTTAGCAGCACCAAGCGACGAACCTTKTTTAACAACACCATATTTCGTTAAAAAAAGCACTGTAAACGAAAAGTGCCAAAAAGGAG-----AAAAAAGGATAAATGTCCCTTGCCCTTTGAAAAACAGATTCTTTCCCCATACATAACTCCAMAAAAAAAACAMACAMAMAMAMAMACACACACACACACACACACACACACACACACAMACACACACACACACACACCTAACGTGAGCG-------TCTCCAGTGAAGTGTGTTGAAGCAAATAACCGCTACTTTAAAACCCTTGTACCCGAARCCCCRCC--GCACTTCCGGTCACATGGAGCCGGCCCCGGAAGGCGCTTCYACCM---------------GAGCCCAGCCAACCCTTGAAGAACTTTACGAGGATAATTATCGTTGTTTTGCTTGCACCGTTCCTCTTCCCCTTTTCGCAACCATCACTCATTCCCACACCGCCTCACGTACGTTTCCGTMCGGACCGGSGTTCCGCTTATCGCACTGGAAGTGGATACACTTTAAACAACTTGGSTACCTCCCCCC-----CCCAYCGTCTCCGTAGTCG-CCATGTCGCCAGGTTTCGGAAGAATTACCGAATCCTTCCCAGGGCGCCACAGCATATGGCCCACGATTACGTACTGCATCCGTATTCCGTTCCCGGCCCGATAAACGACCCACCCCTCACACACACACACA----------AGCCGAAACACGGGGKSSCCCTTTATGGTKGTTGGTGCTTGTTGCTCTCTTAAAGAACAGTGTCTTTCTCTCTC--TCTCCCCCAGCATCAASCCTGGAACATGCSGAAGCTGCCGGAAGCGCCGACAAAAGCGACGGCGCACGKTGCGGGGAAAGCTGGGGCGGGAAATGAAAAGAGAAGGGAGAGGAAAAACAGAAAACTTCTTGACGCGCGCTGGGCTTCAAGTGGCTGCCATCCACTTCCACACCGTGAGCGAGCGCGTACTCCCCGTATAAGAGGCCGTTTCCATAAGAGTGATTTAGAGATAAGGCACGAGTCAAAAATTATTAGGATAAATATTTTGCTCCTTTTGCMGCTCTCTCGTTCTCTCTGTTTGTGTGTGTGTGTGTCTGTGTG--------TACGAGAGAGTGGTTGTTTAACGGGGCACCRTTTTTAGTGTGGTGCCAGCGCTGCTAATCACTCCCAAAAGGCGAGCCCCGTAGCGGGGATGGGGARCATTGTGCCG-------------TTTSA---------AAAAAAGGACGACGCTTTTAGGGGCATCCATGGT
>AA0125-C
TTGCATAC--CTTCAGGCGTTTAGCAGCACCAAGCGACGAACCWTGTTTAAYAACWCCATATTTCGTTAAAAAAAGCACTGYAAACGAAAAGTGCCAAAGAGGAG-----AAAAAAGGATAAATGTCCCTTGCCCTTTGAAAAACAGATTCTTTCCCCATACATAACCCCACAAAAAACACACACACACACMYACACACACACACACACACACACACACACCCACACAMACACACACACACAYACACCTARCGTGAGCG-------TCTCCAGTGAAGTGTGTTGAAGCAAATAACCGCTACTTTAAAACCCTTGTACCCGAAACCCCACC--GCACTTCCGGTCACATGGAGCCGGYCCCGGAAGSCGCTTCTACCC---------------GAGCCCAGCCARCCCTTGAAGAACTTTACGAGGATAATTATCGTTGTTTTGCTTGCACCGTTCCTCTTCCCCTTTTCGCAACCATCACTCATTCCCACACCGCCTCACGTACGTTTCCGTCCGGACCGGGGTTCCGCTTATCGCACTGGAAGTGGATACACTTTAAACAACTCGGCTACCTCCCCCC-----CCCAMCGTCKCCGTAGTCG-CCATGTCGCCAGGTTTCGGAAGAATWACCRAATCCTTCCCAGGGCGCCACAGCATATGGCCCACGATTACGTACTGCATCCRTATTCCGTTCCCGGCCCGATAAACGACCCACCCCTCACACACACACACA----------AGCMRAAACACGGGGGMCCCCTTTWTGGTTGKTGGTGCTTGTTGCTCTCTTAAAGAACAGTGTCTTTCTCTCTC--TCTCCCCCAGCATCAASCSTGGAACATGCGGAAGCTGCCGGAAGCGYCGACAAAAGCGACGGCGCACGGTGCGGGGAAAGCTGGGGCGGGAAATGAAAAGARRRGGGAGAGGAAAAACAGAAAACTTCTTGACGCGCGCTGGGCTTCAAGTGGCTGCCATCCACTTCCACACSGTGAGCGAGCGCGTACTCCCCGTATAAGAGGCCGTTTCCATAAGAGTGATTTAGAGATAAGGCACGAGTMAAAAATTATTAGGATAAATATTTTGCTCCTTTTGCAGCTCTCTCGTTCTCTCTGTYTGTRTGTGTGTGTGTCTGTGTG--------TACGAGAGAGTGGTTGTTTAACGGGGCACCATTTTTAGTGTGGTGCCAGCGCTGCTAATCACTCCCAAAAGGCGAGCCCCGTAGCGGGRATGGGGAACATTGTGCCG-------------TTTCA---------AAAAAAGGACGACGCTTTTAGGGGCATCCATGGT
>AA0127-C
TTGCATAC--CTTCRGGCGTTTAGCAGCACCAAGCGACGAACCTTTTTTAACAACACCATATTTCGTTAAAAAAAGCACTGTAAACGAAAARTGCCAAARAGGAG-----AAAAAAGGAWAAATGTCCCTTGCCCTTYGAAAAACAGATTCTTTCCCCATACATAACYCCACAAAAAAMACACACACACAYACACACACACACACACACACACACACACACACACACAAACACACACACACAYACACCTARCRWGAGCG-------TCTCCAGTGAAGTGTGTTGAAGCAAATAACCGCTACTTTAAAMCCCTTGTACCCGAAACCCCACC--GCACTTCCGGTCACATGGAGCCGGYCCCGGAAGSCGCTTCTACCC---------------GAGCCCWGCCARCCCTTGAAGAACTTTACGAGGATAATTATCGTTGTTTTGCTTGCACCGTTCCTCTTCCCCTTTYCGCAACCATCACTCATTCCCACACCGCCTCACGTACGTTTCCGTCCGGACCGGGGTTCCGCTTATCGCACTGGAAGTGGATACACTTTAAACAACTCGGCTACCYCCCCCC-----CCCAMCGTCTCCGTAGTCR-CCATGTCGCCAGGTTTCGGAAGAATWACCRAATCCTTCCCAGGGCGCCACAGCATATGGCCCACGATTACGTACTGCATCCGTATTCCGTTCCCGGCCCGATAAACGACCCACCCCTCACACACACACACA----------AGCMGAAACACGRGGGMCCCCTTTWTGGTTGKTGGTGCTTGTTGCTCTCTTAAAGAACAGTGTCTTTCTCTCTC--TCTCCCCCAGCATCAASCSTGGAACATGCGGAAGCTGCCGGAAGCGYCGACAAAAGCGACGGCGCACGGTGCGGGGAAAGCTGGGGCGGGAAATGAAAAGARRRGGGAGAGGAAAAACAGAAAACTTCTTGACGCGCGCTGGGCTTCAAGTGGCTGCCATCCACTTCCACACSGTGAGCGAGCGCGTACTCCCCGTATAAGAGGCCGTTTCCATAAGAGTGATTTAGAGATAAGGCACGAGTMAAAAATTATTAGGATAAATATTTTGCTCCTTTTGCMGCTCTCTCGTTCTCTCTGTYTGTGTGTGTSTGTGTCTGTGTG--------TACGAGAGAGTGGTTGTTTAACGGGGCACCATTTTTAGTGTGGTGCCAGCGCTGCTAATCACTCCCAAAAGGCRAGCCCCGTAGCGGGRATGGGGAACATTGTGCCG-------------YTTMA---------AAAAAAGGACRACGCTTTTAGGGGCATCCATGGT
>AA0132-C
TTGCATAC--CTTTAGGCGTTTAGCAGCACCAAGCGACGAACCTTGTTTAACAACACCATATTTCGTTAAAAAAAGCACTGTAAACGAAAAGTGCCAAAAAGGAG-----AAAAAAGGATAAATGTCCCTTGCCCTTTGAAAAACAGATTCTTTCCCCATACATAATTCCACAAAAAACACACACACACACACACACACACACACACACACACACACACACACACACACACACACACACACACACACCTAACGTGAGCG-------TCTCCAGTGAAGTGTGTTGAAGCAAATAACCGCTACTTTAAAACCCTTGTACCCGAAACCCCACC--GCACTTCCGGTCACATGGAGCCGGTCCCGGAAGCCGCTTCTACCC---------------GAGCCCAGCCAACCCTTGAAGAACTTTACGAGGATAATTATCGTTGTTTTGCTTGCACCGTTCCTCTTCCCCTTTTCGCAACCATCACTCATTCCCACACCGCCTCACGTACGTTTCCGTACGGACCGGGGTTCCGCTTATCGCACTGGAAGTGGATACACTTTAAACAACTTGGGTACCTCCCCCC-----CCCACCGTCTCCGTAGTCG-CCATGTCGCCAGGTTTCGGAAGAATTACCGAATCCTTCCCAGGGCGCCACAGCATATGGCCCACGATTACGTACTGCATCCGTATTCCGTTCCCGGCCCGATAAACGACCCACCCCTCRCACAYAYACACA----------AGCCGAAACACGGGGGGCCCCTTTATGGTTGTTGGTGCTTGTTGCTCTCTTAAAGAACAGTGTCTTTCTCTCTC--TCTCCCCCAGCATCAACCCTGGAACATGCGGAAGCTGCCGGAAGCGCCGACAAAAGCGACGGCGCACGGTGCGGGGAAAGCTGGGGCGGGAAATGAAAAGAGAGGGGAGAGGAAAAACAGAAAACTTCTTGACGCGCGCTGGGCTTCAAGTGGCTGCCATCCACTTCCACACCGTGAGCGAGCGCGTACTCCCCGTATAAGAGGCCGTTTCCATAAGAGTGATTTAGAGATAAGGCACGAGTCAAAAATTATTAGGATAAATATTTTGCTCCTTTTGCAGCTCTCTCGTTCTCTCTGTTTGTATGTGTGTGTGTCTGTGTG--------TACGAGAGAGTGGTTGTTTAACGGGGCACCATTTTTAGTGTGGTGCCAGCGCTGCTAATCACTCCCAAAAGGCGAGCCCCGTAGCGGGGATGGGGAACATTGTGCCG-------------TTTCA---------AAAAAAGGACGACGCTTTTAGGGGCATCCATGGT
>AA0134-C
TTGCATAC--CTTTAGGCGTTTAGCAGCACCAAGCGACGAACCTTGTTTAACAACACCATATTTCGTTAAAAAAAGCACTGTAAACGAAAAGTGCCAAAAAGGAG-----AAAAAAGGATAAATGTCCCTTGCCCTTTGAAAAACAGATTCTTTCCCCATACATAACTCCACAAAAAACACACACACACACACACACACACACACACACACACACACAMAMACACACACACACACACACACAYACACCTARCGTGAGCG-------TCTCCAGTGAAGTGTGTTGAAGCAAATAACCGCTACTTTWAAACCCTTGTACACGAAACCCCACC--GCACTTCCGGTCACATGGAGCCGGTCCCGGAASCCGCTTCTACCC---------------GAGCCCWGCCARCCCTTGAAGAACTTTACGAGGATAATTATCGTTGTTTTGCTTGCACCGTTCCTCTTCCCCTTTTCGCAACCATCACTCATTCCCACACCGCCTCACGTACGTTTCCGTCCGGACCGGGGTTCCGCTTATCGCACTGGAAGTGGATACACTTTAAACAACTYGGSTACCTCCCCCC-----CCCAYCGTCKCCGTAGTCG-CCATGTCGCCAGGTTTCGGAAGAATTACCGAATCCTTCCCWGGGCGCCACAGCATATGGCCCACGATTACGTACTGCATCCGTATTCCGTTCCCGGCCCGATAAACGACCCACCCCTCACACACACACACA----------AGCMGAAACACGRGGGMCCCCTTTWTGGTTGKTGGTGCTTGTTGCTCTCTTAAAGAACAGTRTCTTTCTCTCTC--TCTCCCCCMGCAYCAASCCTGGAACATGCGGAAGCTGCCGGAAGCGYCGACAAAAGCGACGGCGCACGKTGCGGGGAAAGCTGGGGCGGGAAATGAAAAGARRRGGGAGAGGAAAAACAGAAAACTTCTTGACGCGCGCTGGGCTTCAAGTGGCTGCCATCCACTTCCACACSGTGAGCGAGCGCGTACTCCCCGTATAAGAGGCCGTTTCCATAAGAGTGATTTAGAGATAAGGCACGAGTCAAAAATTATTAGGATAAATATTTTGCTCCTTTTGCAGCTCTCTCGTTCKCTCTGTYTGTGTGWGTSTGTGTCTGWGTG--------TACGAGAGAGTGGTTGTTTAACGGGGCACCATTTTTAGTGTGGTGSCAGCGCTGCTAATCACTCCCAAAAGGCRAGCCCCGTAGCGGGAATGGGGAACATTGTGCCG-------------CTTAA---------AAAAAAGGACGACGCTTGTAGGGGCATCCATGGK
>AA0135-C
TTGCATAC--CTTTAGGCGTTTAGCAGCACCAAGCGACGAACCTTGTTTAACAACACCATATTTCGTTAAAAAAAGCACTGYAAACGAAAAGTGCCAAAAAGGAG-----AAAAAAGGAWAAATGTCCCTTGCCCTTYGAAAAACAGATTCTTTCCCCATACATAAYYCCAMAAAAAAMACACACACACACACACMCACACACACACACACACACAAAAACACACACAMACACACACACACACACACCTARCGWGAGCG-------TCTCCAGTGAAGTGTGTTGAAGCAAATAACCGCTACTTTAAAACCCTTGTACCCGAAACCCCACC--GCACTTCCGGTCACATGGAGCCGGTCCCGGAAGCCGCTTCTACCM---------------GAGCCCWGCCARCCCTTGAAGAACTTTACGAGGATAATTATCGTTGTTTTGCTTGCACCGTTCCTCTTCCCCTTTTCGCAACCATCACTCATTCCCACACCGCCTCACGTACGTTTCCGTMCGGACCGGGGTTCCGCTTATCGCACTGGAAGTGGATACACTTTAAACAACTYGGSTMCCYCCCCCC-----CCCACCGTCTCCGTAGTCR-CCATGTCGCCAGGTTTCGGAAGAATTACCGAATCCTTCCCAGGGCGCCACAGCATATGGCCCACGATTACGTACTGCATCCGTATTCCGTTCCCGGCCCGATAAACGACCCACCCCTCRCACACAYACACA----------AGCMGAAACACGRGGGRCCCCTTTWTGGTTGKTGGTGCTTGTTGCTCTCTTAAAGAACAGTGTCTTTCTCTCTC--TCTCCCCCAGCATCAACCCTGGAACATGCGGAAGCTGCCGGAAGCGYCGACAAAAGCGACGGCGCACGGTGCGGGGAAAGCTGGGGCGGGAAATGAAAAGAGRRGGGMGAGGAAAAACAGAAAACTTCTTGACGCGCGCTGGGCTTCAAGTGGCTGCCATCCACTTCCACACCGTGAGCGAGCGCGTACTCCCCGTATAAGAGGCCGTTTCCATAAGAGTGATTTAGAGATAAGGCACGAGTCAAAAATTATTAGGATAAATATTTTGCTCCTTTTGCAGCTCTCTCGTTCTCTCTGTYTGTRTGTGTGTGTGTCTGTGTG--------TACGAGAGAGTGGTTGTTTAACGGGGCACCATTTTTAGTGTGGTGCCAGCGCTGCTAATCACTCCCAAAAGGCGAGCCCCGTAGCGGGGATGGGGAACATTGTGCCG-------------TTTCA---------AAAAAAGGACGACGCTTTTAGGGGCATCCATGGT
>AA0136-C
TTGCATAC--CTTTAGGCGTTTAGCAGCACCAAGCGACGAACCTTGTTTAACAACACCATATTTCGTTAAAAAAAGCACTGTAAACGAAAAGTGCCAAARAGGAG-----AAAAAAGGAWAAATGTCCCTTGCCCTTYGAAAAACAGATTCTTTCCCCATACATAACYCCACAAAAAACACACACACACACAYACACCCACACACACACACACACACACACACACACACACACACACACACAYACACCTARCGTGAGCG-------TCTCCAGTGAAGTGTGTTGAAGCAAATAACCGCTACTTTAAAACCCTTGTACMCGAAACCCCACC--GCACTTCCGGTCACATGGAGCCGGTCCCGGAAGCCGCTTCTACCC---------------GAGCCCWGCCARCCCTTGAAGAACTTTACGAGGATAATTATCGTTGTTTTGCTTGCACCGTTCCTCTTCCCCTTTTCGCAACCATCACTCATTCCCACACCGCCTCACGTACGTTTCCGTCCGGACCGGGGTTCCGCTTATCGCACTGGAAGTGGATACACTTTAAACAACTCGGCTACYTCCCCCC-----CCCAMCGTCTCCGTAGTCR-CCATGTCGCCAGGTTTCGGAAGAATWACCRAATCCTTCCCAGGGCGCCACAGCAYATGGCCCACGATTACGTACTGCATCCGTATTCCGTTCCCGGCCCGATAAACGACCCACCCCTCACACACACACACA----------AGCMGAAACACGGGGGMCCCCTTTWTGGTTGKTGGTGCTTGTTGCTCTCTTAAAGAACAGTGTCTTTCTCTCTC--TCTCCCCCAGCATCAASCCTGGAACATGCGGAAGCTGCCGGAAGCGYCGACAAAAGYGACGGCGCACGGTGCGGGGAAAGCTGGGGCGGGAAATGAAAAGAGRRGGGAGAGGAAAAACAGAAAACTTCTTGACGCGCGCTGGGCTTCAAGTGGCTGCCATCCACTTCCACACSGTKAGCGAGCGCGTACTCCCCGYATAAGAGRCCGTTTCCATAAGAGTGATTTAGAGATAAGGCACGAGTCAAAAATTATTAGGATAAATATTTTGCTCCTTTTGCMGCTCTCTCGTTCTCTCTGTYTGTGTGTGTSTGTGTCTGTGTG--------TACSAGAGAGTGGTTGTTTAACGGGGCACCATTTTTAGTGTGGTGCCWGCGCTGCTAATCACTCCCAAAAGGCGAGCCCCGTAGCGGGGATGGGGAACATTGTGCCG-------------YTTMA---------AAAAAAGGACGACGCTTTTAGGGGCATCCATGGT
>AA0139-C
TTGCATAC--CTTCGGGCGTTTAGCAGCACCAAGCGTCGAACCATGTTTAATAACTCCATATTTCGTTAAAAAAAGCACTGCWAACGAAAAGTGCCAAAGAGGAG-----AAAAAAGGAAAAATGTCCCTTGCCCTTCGAAAAACAGATTCTTTCCCCATACATAACCCCACAAAAAAMACACACACAMACAYACACACACACACACACACACACAAAAAMACACACACACACACACACACAYACACCTAGCGTGAGCG-------TCTCCAGTGAAGTGTGTTGAAGCAAATAACCGCTACTTTAAAACCCTTGTACMCGAAACCCCACC--GCACTTCCGGTCACATGGAGCCGGTCCCGGAAGCCGCTTCTACCC---------------GAGCCCWGCCAGCCCTTGAAGAACTTTACGAGGATAATTATCGTTGTTTTGCTTGCACCGTTCCTCTTCCCCTTTTCGCAACCATCACTCATTCCCACACCGCCTCACGTACGTTTCCGTCCGGACCGGGGTTCCGCTTATCGCACTGGAAGTGGATACACTTTAAACAACTCGGCTACCYCCCCCC-----CCCMCCGTCTCCGTAGTCA-CCATGTCGCCAGGTTTCGGAAGAATTACCGAATCCTTCCCAGGGCGCCACAGCATATGGCCCACGATTACGTACTGCATCCGTATTCCGTTCCCGGCCCGATAAACGACCCACCCCTCRCACACACACACA----------AGCAGAAACACGGGGGACCCCTTTTTGGTTGGTGGTGCTTGTTGCTCTCTTAAAGAACAGTGTCTTTCTCTCTC--TCTCCCCCAGCATCAACMCTGGAACATGCGGAAGCTGCCGGAAGCGTCGACAAAAGCGACGGCGCACGGTGCGGGGAAAGCTGGGGCGGGAAATGAAAAGAGGGGGGAGAGGAAAAACAGAAAACTTCTTGACGCGCGCTGGGCTTCAAGTGGCTGCCATCCACTTCCACACGGTTAGCGAGCGCGTACTCCCCGCATAAGAGGCCGTTTCCATAAGAGTGATTTAGAGATAAGGCACGAGTCAAAAATTATTAGGATAAATATTTTGCTCCTTTTGCAGCTCTCTCGTTCTCTCTGTCTGTGTGTGTSTGTGTCTGTGTG--------TACCAGWGAGKGGTTGTTTAACGGGGCACCATTTTTAGTGTGGTGCCAGCGCTGCTAATCACTCCCAAAAGGCAAGCCCCGTAGCGGGAATGGGGAACATTGTGCCG-------------YTTCA---------AAAAAAGGACGACGCTTTTAGGGGCATCCATGGT
>AA0140-C
TTGCATAC--CTTTAGGCGTTTAGCAGCACCAAGCGACGAACCTTGTTTAACAACACCATATTTCGTTAAAAAAAGCACTGTAAACGAAAAGTGCCAAAAAGGAG-----AAAAAAGGATAAATGTCCCTTGCCCTTTGAAAAACAGATTCTTTCCCCATACATAAYTCCACAAAAAACACACACACACACACACACACACACACACACACACACACACACACCCACAMACACACACACACACACACCTAACGTGAGCG-------TCTCCAGTGAAGTGTGTTGAAGCAAATAACCGCTACTTTAAAACCCTTGTACCCGAAACCCCACC--GCACTTCCGGTCACATGGAGCCGGTCCCGGAAGCCGCTTCTACCC---------------GAGCCCAGCCAACCCTTGAAGAACTTTACGAGGATAATTATCGTTGTTTTGCTTGCACCGTTCCTCTTCCCCTTTTCGCAACCATCACTCATTCCCACACCGCCTCACGTACGTTTCCGTMCGGACCGGGGTTCCGCTTATCGCACTGGAAGTGGATACACTTTAAACAACTYGGSTACYTCCCCCC-----CCCAMCGTCTCCGTAGTCG-CCATGTCGCCAGGTTTCGGAAGAATWACCRAATCCTTCCCAGGGCGCCACAGCATATGGCCCACGATTACGTACTGCATCCGTATTCCGTTCCCGGCCCGATAAACGACCCACCCCTCRCACACAYACACA----------AGCCGAAACACGGGGGSCCCCTTTATGGTTGTTGGTGCTTGTTGCTCTCTTAAAGAACAGTGTCTTTCTCTCTC--TCTCCCCCAGCATCAASCCTGGAACATGCGGAAGCTGCCGGAAGCGCCGACAAAAGYGACGGCGCACGGTGCGGGGAAAGCTGGGGCGGGAAATGAAAAGAGARGGGAGAGGAAAAACAGAAAACTTCTTGACGCGCGCTGGGCTTCAAGTGGCTGCCATCCACTTCCACACCGTGAGCGAGCGCGTACTCCCCGTATAAGAGRCCGTTTCCATAAGAGTGATTTAGAGATAAGGCACGAGTCAAAAATTATTAGGATAAATATTTTGCTCCTTTTGCAGCTCTCTCGTTCTCTCTGTTTGTATGTGTGTGTGTCTGTGTG--------TACGAGAGAGTGGTTGTTTAACGGGGCACCATTTTTAGTGTGGTGCCAGCGCTGCTAATCACTCCCAAAAGGCGAGCCCCGTAGCGGGGATGGGGAACATTGTGCCG-------------TTTCA---------AAAAAAGGACGACGCTTTTAGGGGCATCCATGGT
>AA0141-C
TTGCATAC--CTTTAGGCGTTTAGCAGCACCAAGCGACGAACCTTGTTTAACAACACCATATTTCGTTAAAAAAAGCACTGTAAACGAAAAGTGCCAAAAAGGAG-----AAAAAAGGATAAATGTCCCTTGCCCTTTGAAAAACAGATTCTTTCCCCATACATAACTCCACAAAAAAMACACACACACACACACACACACACCTACACACACACACACACACACACAMACACACACACACACACACCTAACGTGAGCG-------TCTCCAGTGAAGTGTGTTGAAGCAAATAACCGCTACTTTWAAACCCTTGTACMCGAARCCCCRCC--GCACTTCCGGTCACATGGAGCCGGYCCCGGAAGCCGCTTCYACCM---------------GAGCCCAGCCAACCCTTGAAGAACTTTACGAGGATAATTATCGTTGTTTTGCTTGCACCGTTCCTCTTCCCCTTTTCGCAACCATCACTCATTCCCACACCGCCTCACGTACGTTTCCGTMCGGACCGGGGTTCCGCTTATCGCACTGGAAGTGGATACACTTTAAACAACTTGGGTACCTCCCCCC-----CCCATCGTCTCCGTAGTCG-CCATGTCGCCAGGTTTCGGAAGAATTACCGAATCCTTCCCWGGGCGCCACAGCATATGGCCCACGATTACGTACTGCATCCGTATTCCGTTCCCGGCCCGATAAACGACCCACCCCTCACACACACACACA----------AGCCGAAACACGGGGGSSCCCTTTATGGTKGTTGGTGCTTGTTGCTCTCTTAAAGAACAGTRTCTTTCTCTCTC--TCTCCCCCAGCATCAASCCTGGAACATGCSGAAGCTGCCGGAAGCGCCGACAAAAGCGACGGCGCACGTTGCGGGGAAAGCTGGGGCGGGAAATGAAAAGAGAAGGGAGAGGAAAAACAGAAAACTTCTTGACGCGCGCTGGGCTTCAAGTGGCTGCCATCCACTTCCACACCGTGAGCGAGCGCGTACTCCCCGTATAAGAGGCCGTTTCCATAAGAGTGATTTAGAGATAAGGCACGAGTCAAAAATTATTAGGATAAATATTTTGCTCCTTTTGCAGCTCTCTCGTTCKCTCTGTTTGTGTGTGTGTGTGTCTGWGTG--------TACGAGAGAGTGGTTGTTTAACGGGGCACCATTTTTAGTGTGGTGCCAGCGCTGCTAATCACTCCCAAAAGGCGAGCCCCGTAGCGGGRATGGGGARCATTGTGCCG-------------YTTRA---------AAAAAAGGACGACGCTTKTAGGGGCATCCATGGK
>AB0087-C
TTGCATAC--CTTCGGGCGTTTAGCAGCACCAAGCGTCGAACCATGTTTAATAACTCCATATTTCGTTAAAAAAAGSACTGCAAACGAAAAGTGCCAAAGAGGAG-----AAAAAAGGAAAAATGTCCCTTRCCCTTCGAAAAACAGATTCTTTCCCCATACATAACCCCACAAAAAACACACACACACACATACACACACACACACACACACACACACACACACACACACACACACACACATACACCTAGCGTGAGCG-------TCTCCAGTGAAGTGTGTTGAAGCAAATAACCGCTACTTTAAAACCCTTGTACMCGAAACCCCACC--GCACTTCCGGTCACATGGAGCCGGTCCCGGAAGCCGCTTCTACCC---------------GAGCCCWGCCAGCCCTTGAAGAACTTTACGAGGATAATTATCGTTGTTTTGCTTGCACCGTTCCTCTTCCCCTTTTCGCAACCATCACTCATTCCCACACCGCCTCACGTACGTTTCCGTCCGGACCGGGGTTCCGCTTATCGCACTGGAAGTGGATACACTTTAAACAACTCGGCTMCCYCCCCCC-----CCCACCGTCTCCGTAGTCR-CCATGTCGCCAGGTTTCGGAAGAATTACCGAATCCTTCCCAGGGCGCCACAGCATATGGCCCACGATTACGTACTGCATCCGTATTCCGTTCCCGGCCCGATAAACGACCCACCCCTCACACACAMACACA----------AGCMGAAACACGGGGGAMCCYTTTTTGGTTGGTGGTGCTTGTTGCTCTCTTAAAGAACAGTGTCTTTCTCTCTC--TCTCCCCCAGCATCAACCCTGGAACATGCGGAAGCTGCCGGAAGCGTCGACAAAAGCGACGGCGCACGGTGCGGGGAAAGCTGGGGCGGGAAAYGAAAAGAGGRGGGAGAGGAAAAACAGAAAACTTCTTGACGCGCGCTGGGCTTCAAGTGGCTGCCATCCACTTCCACACGGTKAGCGAGCGCGTACTCCCCGYATAAGAGGCCGTTTCCATAAGAGTGATTTAGAGATAAGGCACGAGTCAAAAATTATTAGGATAAATATTTTGCTCCTTTTGCAGCTCTCTCGTTCTCTCTGTCTGTGTGTGTSTGTGTCTGTGTG--------TACSAGAGAGKGGTTGTTTAACGGGGCACCATTTTTAGTGTGGTGCCAGCGCTGCTAATCACTCCCAAAAGGCAAGCCCCGTAGCGGGAATGGGGAACATTGTGCCG-------------YTTCA---------AAAAAAGGACGACGCTTTTAGGGGCATCCATGGT
>AB0088-C
TTGCATAC--CTTCGGGCGTTTAGCAGCACCAAGCGTCGAACCATGTTTAATAACTCCATATTTCGTTAAAAAAAGCACTGCAAACGAAAAGTGCCAAAGAGGAG-----AAAAAAGGAAAAATGTCCCTTGCCCTTCGAAAAACAGATTCTTTCCCCATACATAACCCCACAAAAAAAACACACACACACATACACACACACACACACACACACACACACACACACAMACACACACACACATACACCTAGCGWGAGCG-------TCTCCAGTGAAGTGTGTTGAAGCAAATAACCGCTACTTTAAWACCCTTGTACMCGAAACYCCACC--GCACTTCCGGTCACATGGAGCCGGTCCCGGAAGCCGCTTCTACCC---------------GAGCCCWGCCAGCCCTTGAAGAACTTTACGAGGATAATTATCGTTGTTTTGCTTGCACCGTTCCTCTTCCCCTTTTCGCAACCATCACTYATTCCCACACCGCCTCACGTACGTTTCCGTCCGGACCGGGGTTCCRCTTATCGCACTGGAAGTGGATACACTTTAAACAACTCGGCTACCTCCCCCC-----CCCACCGTCTCCGTAGTCG-CCATGTCGCCAGGTTTCGGAAGAATTACCGAATCCTTCCCAGGGCGCCACAGCATATGGCCCACGATTACGTACTGCATCCGTATTCCGTTCCCGGCCCGATAAACGACCCACCCCTCACACACACACACA----------AGCAGAAACACGRGGGACCCCTTTTTGGTTGGTGGTGCTTGTTGCTCTCTTAAAGAACAGTGTCTTTCTCTCTC--TCTCCCCCAGCATCAACCCTGGAACATGCGGAAGCTGCCGGAAGCGTCGACAAAAGCGACGGCGCACGGTGCGGKGAAAGCTGGGGCGGGAAAYGAAAAGAGGRGGGAGAGGAAAAAYWGAAAACTTCTTGACGCGCGCTGGGCTTCAAGTGGCTGCCATCCACTTCCACACGGTGAGCGAGCGCGTACTCCCCGTATAAGAGGCCGTTTCCATAAGAGTGATTTAGAGATAAGGCACGAGTCAAAAATTATTAGGATAAATATTTTGCTCCTTTTGCAGCTCTCTCGTTCTCTCTGTCTGTGTSTGTSTGTGTCTGTGTG--------TACSAGWGAGKGGTTGTTTAACGGGGSACCATTTTTAGTGTGGTGCCAGCGCTGCTAATCACTCCCAAAAGGCAAGCCCCGTAGCGGGAATGGGGAACATTGTGCCG-------------YTTMA---------AAAAAAGGACGACGCTTTTAGGGGCATCCATGGT
>AB0089-C
TTGCATAC--CTTCGGGCGTTTAGCAGCACCAAGCGTCGAACCATGTTTAATAACTCCATATTTCGTTAAAAAAAGCACTGCAAACGAAAAGTGCCAAAGAGGAG-----AAAAAAGGAAAAATGTCCCTTGCCCTTCGAAAAACAGATTCTTTCCCCATACATAACCCCACAAAAAACACACACACACACATACACACACACACACACACACACACACACACACACACACACACACACACATACACCTAGCGTGAGCG-------TCTCCAGTGAAGTGTGTTGAAGCAAATAACCGCTACTTTAAAACCCTTGTACACGAAACCCCACC--GCACTTCCGGTCACATGGAGCCGGTCCCGGAAGCCGCTTCTACCC---------------GAGCCCWGCCAGCCCTTGAAGAACTTTACGAGGATAATTATCGTTGTTTTGCTTGCACCGTTCCTCTTCCCCTTTTCGCAACCATCACTCATTCCCACACCGCCTYACGTACGTTTCCGTCCGGACCGGGGTTCCGCTTATCGCACTGGAAGTGGATACACTTTAAACAACTCGGCTACCTCCCCCC-----CCCACCGTCKCCGTAGTCR-CCATGTCGCCAGGTTTCGGAAGAATTACCGAATCCTTCCCAGGGCGCCACAGCATATGKCCCACGATTACGTACTGCATCCRTATTCCGTTCCCGGCCCGATAAACGACCCACCCCTCACACACACACACA----------AGCAGAAACACGGGGGACCCCTTTTTGGTTGGTGGTGCTTGTTGCTCTCTTAAAGAACAGTGTCTTTCTCTCTC--TCTCCCCCAGCATCAACCCTGGAACATGCGGAAGCTGCCGGAAGCGTCGACAAAAGCGACGGCGCACGGTGCGGGGAAAGCTGGGGCGGGAAATGAAAAGARGKGGGAGAGGAAAAACAGAAAACTTCTTGACGCGCGCTGGGCTTCAAGTGGCTGCCATCCACTTCCACACGGTKAGCGAGCGCGTACTCCCCGYATAAGAGGCCGTTTCCATAAGAGTGATTTAGAGATAAGGCACGAGTCAAAAATTATTAGGATAAATATTTTGCTCCTTTTGCAGCTCTCTCGTTCTCTCTKTYTGTGTGTGTSTSTGTCTGTGTG--------TACSAGWGAGKGGTTGTTTAACGGGGCACCATTTTTAGTGTGGTGSCAGCGCTGCTAATCACTCCCAAAAGGCAAGCCCCGTAGCGGGAATGGGGAACATTGTGCCG-------------YTTMA---------AAAAAAGGACGACGCTTTTAGGGGCATCCATGGT
>AB0090-C
TTGCATAC--CTTCGGGCGTTTAGCAGCACCAAGCGTCGAACCATGTTTAATAACTCCATATTTCGTTAAAAAAAGCACTGCWAACGAAAAGTGCCAAAGAGGAG-----AAAAAAGGAAAAATGTCCCTTGCCCTTCGAAAAACAGATTCTTTCCCCATACATAACCCCACAAAAAACACACACACACACAYACACACACACACACACACACACACACACACACACACACACACACACACATACACCTAGCGTGAGCG-------TCTCCAGTGAAGTGTGTTGAAGCAAATAACCGCTACTTTAAAACCCTTGTACMCGAAACCCCACC--GCACTTCCGGTCACATGGAGCCGGTCCCGGAAGCCGCTTCTACCC---------------GAGCCCWGCCAGCCCTTGAAGAACTTTACGAGGATAATTATCGTTGTTTTGCTTGCACCGTTCCTCTTCCCCTTTTCGCAACCATCACTCATTCCCACACCGCCTCACGTACGTTTCCGTCCGGACCGGGGTTCCGCTTATCGCACTGGAAGTGGATACACTTTAAACAACTCGGCTMCCYCCCCCC-----CCCACCGTCKCCGTAGTCR-CCATGTCGCCAGGTTTCGGAAGAATTACCGAATCCTTCCCAGGGCGCCACAGCATATGGCCCACGATTACGTACTGCATCCRTATTCCGTTCCCGGCCCGATAAACGACCCACCCCTCACACACACACACA----------AGCAGAAACACGGGGGACCCCTTTTTGGTTGGTGGTGCTTGTTGCTCTCTTAAAGAACAGTGTCTTTCTCTCTC--TCTCCCCCAGCATCAACMCTGGAACATGCGGAAGCTGCCGGAAGCGTCGACAAAAGCGACGGCGCACGGTGCGGGGAAAGCTGGGGCGGGAAATGAAAAGARRRGGGAGAGGAAAAACAGAAAACTTCTTGACGCGCGCTGGGCTTCAAGTGGCTGCCATCCACTTCCACACGGTKAGCGAGCGCGTACTCCCCGYATAAGAGGCCGTTTCCATAAGAGTGATTTAGAGATAAGGCACGAGTCAAAAATTATTAGGATAAATATTTTGCTCCTTTTGCAGCTCTCTCGTTCTCTCTGTCTGTGTGWGTCTGTGTCTGTGTG--------TACSAGWGAGKGGTTGTTTAACGGGGCASCATTTTTAGTGTGGTGCCAGCGCTGCTAATCACTCCCAAAAGGCAAGCCCCGTAGCGGGAATGGGGAACATTGTGCCG-------------YTTCA---------AAAAAAGGACGACGCTTTTAGGGGCATCCATGGT
>AB0091-C
TTGCATAC--CTTCGGGCGTTTAGCAGCACCAAGCGTCGAACCATGTTTAATAACTCCATATTTCGTTAAAAAAAGCACTGCAAACGAAAAGTGCCAAAGAGGAG-----MAAAAAGGAAAAATGTCCCTTGCCCTTCGAAAAACAGATTCTTTCCCCATACATAACCCCACAAAAAACACACACACACAYACACACACACACACACACACACACACACACACACACACACACACACACACACACACCTAGCGAGAGCG-------TCTCCAGTGAAGTGTGTTGAAGCAAATAACCGCTACTTTAAAACCCTTGTACCCGAAACCCCACC--GCACTTCCGGTCACATGGAGCCGGTCCCSGAAGCCGCTTCTACCC---------------GAGCCCWGCCAGCCCTTGAAGAACTTTACGAGGATAATTATCGTTGTTTTGCTTGCACCGTTCCTCTTCCCCTTTTCGCAACCATCACTCATTCCCACACCGCCTCACGTACGTTTCCGTCCGGACCGGGGTTCCGCTTATCGCACTGGAAGTGGATACACTTTAAACAACTCGGCTMCCYCCCCCC-----CCCACCGTCTCCGTAGTCG-CCATGTCGCCAGGTTTCGGAAGAATTACCGAATCCTTCCCAGGGCGCCACAGCATATGGCCCACGATTACGTACTGCATCCRTATTCCGTTCCCGGCCCGATAAACGACCCACCCCTCASACACACACACA----------MGCAGAAACACGGGGGACCCCTTTTTGGTTGGTGGTGCTTGTTGCTCTCTTAAAGAACAGTGTCTTTCTCTCTC--TCTCCCCCAGCATCAACCCTGGAACATGCGGAAGCTGCCGGAAGCGTCGACAAAAGCGACGGCGCACGGTGCGGGGAAAGCTGGGGCGGGAAAYGAAAAGAGGAGGGAGAGGAAAAACAGAAAACTTCTTGACGCGCGCTGGGCTTCAAGTGGCTGCCATCCACTTCCACACGGTGAGCGAGCGSGTACTCCCCGTATAAGAGGCCGTTTCCATAAGAGTGATTTAGAGATAAGGCACGAGTCAAAAATTATTAGGATAAATATTTTGCTCCTTTTGCAGCTCTCTCGTTCTCTCTGTCTGTSTSTGTSTGTGTCTGTGTG--------TACGAGAGAGTGGTTGTTTAACGGGGCACCATTTTTAGTGTGRTGSCAGCGCTGCTAATCACTCCCAAAAGGCAAGCCCCGTAGCGGGAATGGGGAACATTGTGCCG-------------YTTCA---------AAAAAAGGACGACGCTTTTAGGGGCATCCATGGT
>AB0092-C
TTGCATAC--CTTCGGGCGTTTAGCAGCACCAAGCGTCGAACCATGTTTAATAACTCCATATTTCGTTAAAAAAAGCACTGCAAACGAAAAGTGCCAAAGAGGAG-----AAAAAAGGAAAAATGTCCCTTGCCCTTCGAAAAACAGATTCTTTCCCCATACATAACCCCACAAAAAAAACACACACACACACACACACACACACACACACACAAAAACACAMACACACACACACACACACAYACACCTAGCGTGAGCG-------TCTCCAGTGAAGTGTGTTGAAGCAAATAACCGCTACTTTAAAACCCTTGTACMCGAAACYCCACC--GCACTTCCGGTCACATGGAGCCGGTCCCGGAAGCCGCTTCTACCC---------------GAGCCCWGCCAGCCCTTGAAGAACTTTACGAGGATAATTATCGTTGTTTTGCTTGCACCGTTCCTCTTCCCCTTTTCGCAACCATCACTCATTCCCACACCGCCTCACGTACGTTTCCGTCCGGACCGGGGTTCCGCTTATCGCACTGGAAGTGGATACACTTTAAACAACTCGGCTMCCYCCCCCC-----CCCMCCGTCTCCGTAGTCR-CCATGTCGCCAGGTTTCGGAAGAATTACCGAATCCTTCCCAGGGCGCCACAGCATATGGCCCACGATTACGTACTGCATCCGTATTCCGTTCCCGGCCCGATAAACGACCCACCCCTCACACACACACACA----------AGCAGAAACACGRGGGACCCCTTTTTGGTTGGTGGTGCTTGTTGCTCTCTTAAAGAACAGTGTCTTTCTCTCTC--TCTCCCCCAGCATCAACCCTGGAACATGCGGAAGCTGCCGKAAGCGTCGACAAAAGCGACGGCGCACGGTGCGGGGAAAGCTGGGGCGGGAAAYGAAAAGAGGAGGGAGAGGAAAAACAGAAAACTTCTTGACGCGCGCTGGGCTTCAAGTGGCTGCCATCCACTTCCAYACGGTGAGCGAGCGCGTACTCCCCGYATAAGAGGCCGTTTCCATAAGAGTGATTTAGAGATAAGGCACGAGTCAAAAATTATTAGGATAAATATTTTGCTCCTTTTGCAGCTCTCTCGTTCTCTCTGTCTGTSTGTGTSTGTGTCTGTGTG--------TACCAGWGAGKGGTTGTTTAACGGGGCACCATTTTTAGTGTGGTGCCAGCGCTGCTAATCACTCCCAAAAGGCAAGCCCCGTAGCGGGAATGGGGAACATTGTGCCG-------------YTTCA---------AAAAAAGGACGACGCTTTTAGGGGCATCCATGGT
>AB0094-C
TTGCATAC--CTTCAGGCGTTTAGCAGCACCAAGCGACGAACCTTTTTTAACAACACCATATTTCGTTAAAAAAAGCACTGTAAACGAAAAGTGCCAAAAAGGAG-----AAAAAAGGAAAAATGTCCCTTGCCCTTCGAAAAACAGATTCTTTCCCCATACATAACCCCACAAAAAACACACACACACACATACACACACACACACACACACACACACACACACACACACACACACACACAYACACCTAGCGWGAGCG-------TCTCCAGTGAAGTGTGTTGAAGCAAATAACCGCTACTTTAAAACCCTTGTACMCGAAACCCCACC--GCACTTCCGGTCACATGGAGCCGGTCCCGGAAGCCGCTTCTACCC---------------GAGCCCWGCCAGCCCTTGAAGAACTTTACGAGGATAATTATCGTTGTTTTGCTTGCACCGTTCCTCTTCCCCTTTTCGCAACCATCACTCATTCCCACACCGCCTCACGTACGTTTCCGTCCGGACCGGGGTTCCGCTTATCGCACTGGAAGTGGATACACTTTAAACAACTCGGCTMCCYCCCCCC-----CCCAYCGTCTCCGTAGTCR-CCATGTCGCCAGGTTTCGGAAGAATTACCGAATCCTTCCCAGGGCGCCACAGCATATGGCCCACGATTACGTACTGCATCCGTATTCCGTTCCCGGCCCGATAAACGACCCACCCCTCACACACACACACA----------AGCAGAAACACGRGGGACCCCTTTTTGGTTGGTGGTGCTTGTTGCTCTCTTAAAGAACAGTGTCTTTCTCTCTC--TCTCCCCCAGCATCAACCCTGGAACATGCGGAAGCTGCCGGAAGCGTCGACAAAAGCGACGGCGCACGGTGCGGKGAAAGCTGGGGCGGGAAAYGAAAAGAGGRGGGAGAGGAAAAACAGAAAACTTCTTGACGCGCGCTGGGCTTCAAGTGGCTGCCATCCACTTCCACACGGTKAGCGAGCGCGTACTCCCCGYATAAGAGGCCGTTTCCATAAGAGTGATTTAGAGATAAGGCACGAGTCAAAAATTATTAGGATAAATATTTTGCTCCTTTTGCAGCTCTCTCGTTCTCTCTGTCTGTGTGTGTSYSTGTCWGWGTG--------TACSAGWGAGKGGTTGTTTAACGGGGCACCATTTTTAGTGTGGTGGCAGCGCTGCTAATCACTCCCAAAAGGCAAGCCCCGTAGCGGGAATGGGGAACATTGTGCCG-------------YTTCA---------AAAAAAGGACGACGCTTTTAGGGGCATCCATGGT
>AB0095-C
TTGCATAC--CTTCAGGCGTTTAGCAGCACCAAGCGTCGAACCATGTTTAATAACTCCATATTTCGTTAAAAAAAGCACTGCAAACGAAAAGTGCCAAAGAGGAG-----MAAAAAGGAAAAATGTCCCTTGCCCTTCGAAAAACAGATTCTTTCCCCATACATAACCCCACAAAAAAAACAAAAAAACACACACACACACACACACACACACACACACACACACACACACACACACACACACACACCTAGCGTGAGCG-------TCTCCAGTGAAGTGTGTTGAAGCAAATAACCGCTACTTTAAAACCCTTGTACCCGAAACYCCACC--GCACTTCCGGTCACATGGAGCCGGTCCCGGAAGCCGCTTCTACCC---------------GAGCCCWGCCAGCCCTTGAAGAACTTTACGAGGATAATTATCGTTGTTTTGCTTGCACCGTTCCTCTTCCCCTTTTCGCAACCATCACTCATTCCCACACCGCCTCACGTACGTTTCCGTCCGGACCGGGGTTCCGCTTATCGCACTGGAAGTGGATACACTTTAAACAACTCGGCTACCYCCCCCC-----CCCAYCGTCTCCGTAGTCR-CCATGTCGCCAGGTTTCGGAAGAATTACCGAATCCTTCCCAGGGCGCCACAGCATATGGCCCACGATTACGTACTGCATCCGTATTCCGTTCCCGGCCCGATAAACGACCCACCCCTCACACACACACACA----------AGCAGAAACACGRGGGACCCCTTTTTGGTTGGTGGTGCTTGTTGCTCTCTTAAAGAACAGTGTCTTTCTCTCTC--TCTCCCCCAGCATCAACCCTGGAACATGCGGAAGCTGCCGGAAGCGTCGACAAAAGCGACGGCGCACGGTGCGGKGAAAGCTGGGGCGGGAAACGAAAAGAGGAGGGAGAGGAAAAACAGAAAACTTCTTGACGCGCGCTGGGCTTCAAGTGGCTGCCATCCACTTCCAYACGGTGAGCGAGCGCGTACTCCCCGYATAAGAGGCCGTTTCCATAAGAGTGATTTAGAGATAAGGCACGAGTCAAAAATTATTWGGATAAATATTTTGCTCCTTTTGCAGCTCTCTCGTTCTCTCTGTCTGTGTSTGTSTGTGTCTGTGTG--------TACSAGWGAGKGGTTGTTTAACGGGGCACCATTTTTAGTGTGGTGSCAGCGCTGCTAATCACTCCCAAAAGGCAAGCCCCGTAGCGGGAATGGGGAACATTGTGCCG-------------YTTCA---------AAAAAAGGACGACGCTTTTAGGGGCATCCATGGT
>AB0097-C
TTGCATAC--CTTCGGGCGTTTAGCAGCACCAAGCGTCGAACCATGTTTAATAACTCCATATTTCGTTAAAAAAAGCACTGCWAACGAAAAGTGCCAAAGAGGAG-----MAAAAAGGAAAAATGTCCCTTRCCCTTCGAAAAACAGATTCTTTCCCCATACATAACCCCACAAAAAACACACACACACACATACACACACACACACACACACACACACACACACACACACACACACACACATACACCTAGCGTGAGCG-------TCTCCAGTGAAGTGTGTTGAAGCAMATAACCGCTACTTTAAAACCCTTGTACMCGAAACCCCACC--GCACTTCCGGTCACATGGAGCCGGTCCCGGAAGCCGCTTCTACCC---------------GAGCCCWGCCAGCCCTTGAAGAACTTTACGAGGATAATTATCGTTGTTTTGCTTGCACCGTTCCTCTTCCCCTTTTCGCAACCATCACTCATTCCCACACCGCCTCACGTACGTTTCCGTCCGGACCGGGGTTCCGCTTATCGCACTGGAAGTGGATACACTTTAAACAACTCGGCTACCYCCCCCC-----CCCACCGTCTCCGTAGTCA-CCATGTCGCCAGGTTTCGGAAGAATTACCGAATCCTTCCCAGGGCGCCACAGCATATGGCCCACGATTACGTACTGCATCCGTATTCCGTTCCCGGCCCGATAAACGACCCACCCCTCACACACACACACA----------AGCAGAAACACGGGGGACCCCTTTTTGGTTGGTGGTGCTTGTTGCTCTCTTAAAGAACAGTGTCTTTCTCTCTC--TCTCCCCCAGCATCAACMCTGGAACATGCGGAAGCTGCCGGAAGCGTCGACAAAAGCGACGGCGCACGGTGCGGGGAAAGCTGGGGCGGGAAATGAAAAGAGGGGGGAGAGGAAAAACAGAAAACTTCTTGACGCGCGCTGGGCTTCAAGTGGCTGCCATCCACTTCCACACGGTTAGCGAGCGCGTACTCCCCGCATAAGAGGCCGTTTCCATAAGAGTGATTTAGAGATAAGGCACGAGTCAAAAATTATTAGGATAAATATTTTGCTCCTTTTGCAGCTCTCTCGTTCTCTCTGTCTGTSTSTGTSTGTGTCTGTGTG--------TACCAGWGAGKGGTTGTTTAACGGGGCACCATTTTTAGTGTGGTGCCAGCGCTGCTAATCACTCCCAAAAGGCAAGCCCCGTAGCGGGAATGGGGAACATTGTGCCG-------------YTTCA---------AAAAAAGGACGACGCTTTTAGGGGCATCCATGGT
>AB0098-C
TTGCATAC--CTTCGGGCGTTTAGCAGCACCAAGCGTCGAACCATGTTTAATAACTCCATATTTCGTTAAAAAAAGCACTGCAARCGAAAAGTGCCAAAGAGGAG-----AAAAAAGGAAAAATGTCCCTTGCCCTTCGAAAAACAGATTCTTTCCCCATACATAACCCCACAAAAAAMACACACACACAYAYACACACACACACACACACACACACACACACACACACACACACACACACAYACACCTAGCGAGAGCG-------TCTCCAGTGAAGTGTGTTGAAGCAAATAACCGCTACTTTAAAACCCTTGTACCCGAAACCCCACC--GCACTTCCGGTCACATGGAGCCGGTCCCGGAAGCCGCTTCTACCC---------------GAGCCCWGCCAGCCCTTGAAGAACTTTACGAGGATAATTATCGTTGTTTTGCTTGCACCGTTCCTCTTCCCCTTTTCGCAACCATCACTCATTCCCACACCGCCTCACGTACGTTTCCGTCCGGACCGGGGTTCCGCTTATCGCACTGGAAGTGGATACACTTTAAACAACTCGGCTACCYCCCCCC-----CCCACCGTCTCCGTAGTCG-CCATGTCGCCAGGTTTCGGAAGAATTACCGAATCCTTCCCAGGGCGCCACAGCATATGGCCCACGATTACGTACTGCATCCRTATTCCGTTCCCGGCCCGATAAACGACCCACCCCTCASACACAMACACA----------AGCAGAAACACGGGGGACCCCTTTTTGGTTGGTGGTGCTTGTTGCTCTCTTAAAGAACAGTGTCTTTCTCTCTC--TCTCCCCCAGCATCAACCCTGGAACATGCGGAAGCTGCCGGAAGCGTCGACAAAAGCGACGGCGCACGGTGCGGGGAAAGCTGGGGCGGGAAAYGAAAAGARGRGGGAGAGGAAAAACAGAAAACTTCTTGACGCGCGCTGGGCTTCAAGTGGCTGCCATCCACTTCCACACGGTKAGCGAGCGCGTACTCCCCGYATAAGAGGCCGTTTCCATAAGAGTGATTTAGAGATAAGGCACGAGTCAAAAATTATTAGGATAAATATTTTGCTCCTTTTGCAGCTCTCTCGTTCTCTCTGTCTGTGTGTGTSTGTGTCTGTGTG--------TACSAGWGAGKGGTTGTTTAACGGGGCACCATTTTTAGTGTGGTGCCAGCGCTGCTAATCACTCCCAAAAGGCAAGCCCCGTAGCGGGAATGGGGAACATTGTGCCG-------------YTTCA---------AAAAAAGGACGACGCTTTTAGGGGCATCCATGGT
>AB0099-C
TTGCATAC--CTTCGGGCGTTTAGCAGCACCAACCGACGAACCATTTTTAATAACACCATATTTCGTTAAAAAAAGCACTGTAAACGAAAAGTGCCAAAGAGGAG-----AAAAAARGRAAAATGTCCCTTGCCCTTCGAAAAACAGATTCTTTCCCCATACAWAACCCCMCAAAAAACACACACACACACACACACACACACACACACACACACACACACACACACACACACACACWCACAYACACCTAGCGTGAGCG-------TCTCCAGTGAAGTGTGTTGAAGCAAATAACCGCTACTTTAAAMCCCTTGTACCCGAAACCCCACC--GCACTTCCGGTCACATGGAGCCGGTCCCGGAAGCCGCTTCTACCC---------------GAGCCCWGCCAGCCCTTGAAGAACTTTACGAGGATAATTATCGTTGTTTTGCTTGCACCGTTCCTCTTCCCCTTTTCGCAACCATCACTCATTCCCACACCGCCTCACGTACGTTTCCGTCCGGACCGGGGTTCCGCTTATCGCACTGGAAGTGGATACACTTTAAACAACTCGGCYMCCYCCCCCC-----CCCMCCGTCTCCGTAGTCR-CCATGTCGCCAGGTTTCGGAAGAATTACCGAATCCTTCCCAGGGCGCCACAGCATATGGCCCACGATTACGTACTGCATCCRTATTCCGTTCCCGGCCCGATAAACGACCCACCCCTCACACACACACACA----------AGCAGAAACACGGGGGACCCCTTTTTGGTTGGTGGTGCTTGTTGCTCTCTTAAAGAACAGTGTCTTTCTCTCTC--TCTCCCCCAGCATCAACMCTGGAACATGCGGAAGCTGCCGGAAGCGTCGACAAAAGCGACGGCGCACGGTGCGGGGAAAGCTGGGGCGGGAAAYGAAAAGAGGRGGGAGAGGAAAAACAGAAAACTTCTTGACGCGCGCTGGGCTTCAAGTGGCTGCCATCCACTTCCACACGGTKAGCGAGCGCGTACTCCCCGYATAAGAGGCCGTTTCCATAAGAGTGATTTAGAGATAAGGCACGAGTCAAAAATTATTAGGATAAATATTTTGCTCCTTTTGCAGCTCTCTCGTTCTCTCTGTCTGTGTGWGTSWGTGTCTGTGTG--------TACSAGAGAGKGGTTGTTTAACGGGGCACCATTTTTAGTGTGGTGSCAGCGCTGCTAATCACTCCCAAAAGGCAAGCCCCGTAGCGGGAATGGGGAACATTGTGCCG-------------YTTMA---------AAAAAAGGACGACGCTTTTAGGGGCATCCATGGT
>AB0100-C
TTGCATAC--CTTCGGGSGTTTAGCAKCACCAAGCGTCAAACCATGTTTAATAACTCCATATTTCGTTAAAAAAAGCACTGCAAACGAAAAGTGCCAAARAGGAG-----AAAAAAGGAAAAATGTCCCTTGCCCTTCGAAAAACAGATTCTTTCCCCATACATAACCCCACAAAAAAMACACACACACACAYAYACACACACACACACACACACACACACACACACACACACACACACACAYACACCTAGCGWGAGCG-------TCTCCAGTGAAGTGTGTTGAAGCAAATAACCGCTACTTTAAAACCCTTGTACMCGAAACCCCACC--GCACTTCCGGTCACATGGAGCCGGTCCCGGAAGCCGCTTCTACCC---------------GAGCCCWGCCAGCCCTTGAAGAACTTTACGAGGATAATTATCGTTGTTTTGCTTGCACCGTTCCTCTTCCCCTTTTCGCAACCATCACTCATTCCCACACCGCCTCACGTACGTTTCCGTCCGGACCGGGGTTCCGCTTATCGCACTGGAAGTGGATACACTTTAAACAACTCGGCTMCCYCCCCCC-----CCCMCCGTCTCCGTAGTCA-CCATGTCGCCAGGTTTCGGAAGAATTACCGAATCCTTCCCAGGGCGCCACAGCATATGGCCCACGATTACGTACTGCATCCGTATTCCGTTCCCGGCCCGATAAACGACCCACCCCTCACACACACACACA----------AGCAGAAACRCGGGGGACCCCTTTTTGGTTGGTGGTGCTTGTTGCTCTCTTAAAGAACAGTGTCTTTCTCTCTC--TCTCCCCCAGCATCAACCCTGGAACATGCGGAAGCTGCCGGAAGCGTCGACAAAAGCGACGGCGCACGGTGCGGGGAAAGCTGGGGCGGGAAAYGAAAAGAGGRGGGMGAGGAAAAACAGAAAACTTCTTGACGCGYGCTGGGCTTCAAGTGGCTGCCATCCACTTCCACACGGTKAGCGAGCGCGTACTCCCCGYATAAGAGGCCGTTTCCATAAGAGTGATTTAGAGATAAGGCACGAGTCAAAAATTATTAGGATAAATATTTTGCTCCTTTTGCAGCTCTCTCGTTCTCTCTGTCTGTGTGTGTSTGTGTCTGTGTG--------TACSAGAGAGKGGTTGTTTAACGGGGCASCATTTTTAGTGTGGTGCCAGCGCTGCTAATCACTCCCAAAAGGCAAGCCCCGTAGCGGGAATGGGGAACATTGTGCCG-------------YTTCA---------AAAAAAGGACGACGCTTTTAGGGRCATCCATGGT
>AB0101-C
TTGCATAC--CTTCGGGCGTTTAGCAGCACCAAGCGTYGAACCATGTTTAATAACTCCATATTTCGTTAAAAAAAGCACTGCAAACGAAAAGTGCCAAAGAGGAG-----AAAAAAGGAAAAATGTCCCTTGCCCTTCGAAAAACAGATTCTTTCCCCATACATAACCCCACAAAAAAMACACACACACACACACACACACACACACACACAAAAAAAAACAMACACACACACACACACACACACACCTAGCGAGAGCG-------TCTCCAGTGAAGTGTGTTGAAGCAAATAACCGCTACTTTAAAACCCTTGTACCCGAAACCCCACC--GCACTTCCGGTCACATGGAGCCGGTCCCGGAAGCCGCTTCTACCC---------------GASCCCWGSCAGCCCTTGAAGAACTTTACGAGGATAATTATCGTTGTTTTGCTTGCACCGTTCCTCTTCCCCTTTTCGCAACCATCACTCATTCCCACACCGCCTCACGTACGTTTCCGTCCGGACCGGGGTTCCGCTTATCGCACTGGAAGTGGATACACTTTAAACAACTCGGCTACCYCCCCCC-----CCCMYCGTCTCCGTAGTCG-CCATGTCGCCAGGTTTCGGAAGAATTACCGAATCCTTCCCAGGGCGCCACAGCATATGGCCCACGATTACGTACTGCATCCGTATTCCGTTCCCGGCCCGATAAACGACCCACCCCTCACACACACACACA----------AGCAGAAACACGAGGGACCCCTTTTTGGTTGGTGGTGCTTGTTGCTCTCTTAAAGAACAGTGTCTTTCTCTCTC--TCKCCCCCAGCATCAACCCTGGAACATGCGGAAGCTGCCGGAAGCGTCGACAAAAGCGACGGCGCACGGTGCGGKGAAAGCTGGGGCGGGAAAYGAAAAGARRRGGGAGAGGAAAAACAGAAAACTTCTTGACGCGCGCTGGGCTTCAAGTGGCTGCCATCCACTTCCACACGGTGAGCGAGCGCGTACTCCCCGTATAAGAGGCCGTTTCCATAAGAGTGATTTAGAGATAAGGCACGAGTCAAAAATTATTAGGATAAATATTTTGCTCCTTTTGCAGCTCTCTCGTTCTCTCTGTCTGTGTGWGTCTGTGTCTGTGTG--------TACSAGWGAGTGGTTGTTTAACGGGGCACCATTTTTAGTGTGGTGGCAGCGCTGCTAATCACTCCCAAAAGGCAAGCCCCGTAGCGGGAATGGGGAACATTGTGCCG-------------YTTMA---------AAAAAAGGACGACGCTTTTAGGGGCATCCATGGT
>AB0109-C
TTGCATAC--CTTCGGGCGTTTAGCAGCACCAAGCGTCGAACCATGTTTAATAACTCCATATTTCGTTAAAAAAAGCACTGCAAACGAAAAGTGCCAAAGAGGAG-----AAAAAAGGAAAAATGTCCCTTGCCCTTCGAAAAACAGATTCTTTCCCCATACATAACCCCACAAAAAACACACACACACACATACACACACACACACACACACACACACACACACACACACACACACACACAYACACCTAGCGWGAGCG-------TCTCCAGTGAAGTGTGTTGAAGCAAATAACCGCTACTTTAAAACCCTTGTACCCGAAACYCCACC--GCACTTCCGGTCACATGGAGCCGGTCCCGGAAGCCGCTTCTAYCC---------------GAGCCCWKCCAGCCCTTGAAGAACTTTACGAGGATAATTATCGTTGTTTTGCTTGCACCGTTCCTCTTCCCCTTTTCGCAACCATCACTCATTCCCACACCGCCTCACGTACGTTTCYGTCCGGACCGGGGTTCCGCTTATCGCACTGGAAGTGGATACACTTTAAACAACTCGGCTACCYCCCCCC-----CCCMCCGTCTCCGTAGTCG-CCATGTCGCCAGGTTTCGGAAGAATTACCGAATCCTTCCCAGGGCGCCACAGCATATGGCCCACGATTACGTACTGCATCCGTATTCCGTTCCCGGCCCGATAAACGACCCACCCCTCACACACACACACA----------AGCAGAAACACGGGGGMCCCCTTTTTGGTTGGTGGTGCTTGTTGCTCTCTTAAAGAACAGTGTCTTTCTCTCTC--TCTCCCCCAGCATCAACMCTGGAACATGCGGAAGCTGCCGGAAGCGTCGACAAAAGCGACGGCGCACGGTGCGGGGAAAGCTGGGGCGGGAAAYGAAAAGAGGRGGGAGAGGAAAAACAGAAAACTTCTTGACGCGCGCTGGGCTTCAAGTGGCTGCCATCCACTTCCAYACGGTKAGCGAGCGCGTACTCCCCGCATAAGAGGCCGTTTCCATAAGAGTGATTTAGAGATAAGGCACGAGTCAAAAATTATTAGGATAAATATTTTGCTCCTTTTGCAGCTCTCTCGTTCTCTCTGTCTGTSTGTGTSTGTGTCTGTGTG--------TACGAGAGAGKGGTTGTTTAACGGGGSACCATTTTTAGTGTGGTGCCAGCGCTGCTAATCACTCCCAAAAGGCAAGCCCCGTAGCKGGAATGGGGAACATTGTGCCG-------------YTTCA---------AAAAAAGGACGACGCTTTTAGGGGCATCCATGGT
>AB0110-C
TTGCATAC--CTTCGGGCGTTTAGCAGCACCAAGCGTCGAACCATGTTTAATAACTCCATATTTCGTTAAAAAAAGCACTGCAAACGAAAAGTGCCAAARAGGAG-----AAAAAAGGAAAAATGTCCCTTGCCCTTCGAAAAACAGATTYTTTCCCCATACATAACCCCACAAAAAACACACACACACACATACACACACACACACACACACACACACACACACACACACACACACACACATACACCTAGCGTGAGCG-------TCTCCAGTGAAGTGTGTTGAAGCAAATAACCGCTACTTTAAAACCCTTGTACACGAAACCCCACC--GCACTTCCGGTCACATGGAGCCGGTCCCGGAAGCCGCTTCTACCC---------------GAGCCCWGCCAGCCCTTGAAGAACTTTACGAGGATAATTATCGTTGTTTTGCTTGCACCGTTCCTCTTCCCCTTTTCGCAACCATCACTCATTCCCACACCGCCTCACGTACGTTTCCGTCCGGACCGGGGTTCCGCTTATCGCACTGGAAGTGGATACACTTTAAACAACTCGGCTACCTCCCCCC-----CCCACCGTCKCCGTAGTCR-CCATGTCGCCAGGTTTCGGAAGAATTACCGAATCCTTCCCAGGGCGCCACAGCATATGGCCCACGATTACGTACTGCATCCRTATTCCGTTCCCGGCCCGATAAACGACCCACCCCTCACACACACACACA----------AGCAGAAACACGGGGGACCCCTTTTTGGTTGGTGGTGCTTGTTGCTCTCTTAAAGAACAGTGTCTTTCTCTCTC--TCTCCCCCAGCATCAACCCTSGAACATGCGGAAGCTGCCGGAAGCGTCGACAAAAGCGACGGCGCACGGTGCGGGGAAAGCTGGGGCGGGAAATGAAAAGARGGGGGAGAGGAAAAACAGAAAACTTCTTGACGCGCGCTGGGCTTCAAGTGGCTGCCATCCACTTCCACACGGTKAGCGAGCGCGTACTCCCCGYATAAGAGGCCGTTTCCATAAGAGTGATTTAGAGATAAGGCACGAGTCAAAAATTATTAGGATAAATATTTTGCTCCTTTTGCAGCTCTCTCGTTCTCTCTGTCTGTSTGTGTSTGTGTCTGTGTG--------TACSAGWGAGKGGTTGTTTAACGGGGSACCATTTTTAGTGTGGTGCCAGCGCTGCTAATCACTCCCAAAAGGCAAGCCCCGTAGCGGGAATGGGGAACATTGTGCCG-------------YTTCA---------AAAAAAGGACGACGCTTTTAGGGGCATCCATGGT
>AB0111-C
TTGCATAC--CTTCGGGCGTTTAGCAGCACCAAGCGACGAACCATGTTTAATAACTCCATATTTCGTTAAAAAAAGCACTGCAAACGAAAAGTGCCAAAGAGGAG-----AAAAAAGGAAAAATGTCCCTTGCCCTTCGAAAAACAGATTCTTTCCCCATACATAACCCCACAAAAAACACACACACACACACACACACACACACACACACACACACACACACACACACACACACACACACAYACACCTAGCGWGAGCG-------TCTCCAGTGAAGTGTGTTGAAGCAAATAACCGCTACTTTAAAACCCTTGTACMCGAAACCCCACC--GCACTTCCGGTCACATGGAGCCGGTCCCGGAAGCCGCTTCTACCC---------------GAGCCCWGCCAGCCCTTGAAGAACTTTACGAGGATAATTATCGTTGTTTTGCTTGCACCGTTCCTCTTCCCCTTTTCGCAACCATCACTCATTCCCACACCGCCTCACGTACGTTTCCGTCCGGACCGGGGTTCCGCTTATCGCACTGGAAGTGGATACACTTTAAACAACTCGGCTACCYCCCCCC-----CCCAYCGTCTCCGTAGTCG-CCATGTCGCCAGGTTTCGGAAGAATTACCGAATCCTTCCCAGGGCGCCACAGCATATGGCCCACGATTACGTACTGCATCCRTATTCCGTTCCCGGCCCGATAAACGACCCACCCCTCACACACACACACA----------AGCAGAAACACGRGGGACCCCTTTTTGGTTGGTGGTGCTTGTTGCTCTCTTAAAGAACAGTGTCTTTCTCTCTC--TCKCCCCCAGCATCAACCCTGGAACATGCGGAAGCTGCCGGAAGCGTCGACAAAAGCGACGGCGCACGGTGCGGGGAAAGCTGGGGCGGGAAACGAAAAGAGGAGGGAGAGGAAAMACAGAAAACTTCTTGACGCGCGCTGGGCTTCAAGTGGCTGCCATCCACTTCCACACGGTGAGCGAGCGCGTACTCCCCGTATAAGAGGCCGTTTCCATAAGAGTGATTTAGAGATAAGGCACGAGTCAAAAATTATTAGGATAAATATTTTGCTCCTTTTGCAGCTCTCTCGTTCTCTCTGTCTGTSTGTGTSTGTGTCTGTGTG--------TACGAGAGAGTGGTTGTTTAACGGGGCACCATTTTTAGTGTGGTGCCAGCGCTGCTAATCACTCCCAAAAGGCAAGCMCCGTAGCGGGAATGGGGAACATTGTGCCG-------------YTTCA---------AAAAAAGGACGACGCTTTTAGGGGCATCCATGGT
>AB0112-C
TTGCATAC--CTTCGGGCGTTTAGCAGCACCAAGCGTCGAACCATGTTTAATAACTCCATATTTCGTTAAAAAAAGCACTGCAAACGAAAAGTGCCAAAGAGGAR-----AAAAAAGGAAAAATGTCCCTTGCCCTTCGAAAAACAGATTCTTTCCCCATACATAACCCCACAAAAAACACACACACACACATACACACACACACACACACACACACACACACACACACACACACACACACATACACCTAGCGTGAGCG-------TCTCCAGTGAAGTGTGTTGAAGCAAATAACCGCTACTTTAAAACCCTTGTACACGAAACCCCACC--GCACTTCCGGTCACATGGAGCCGGTCCCGGAAGCCGCTTCTACCC---------------GAGCCCWGCCAGCCCTTGAAGAACTTTACGAGGATAATTATCGTTGTTTTGCTTGCACCGTTCCTCTTCCCCTTTTCGCAACCATCACTCATTCCCACACCGCCTCACGTACGTTTCCGTCCGGACCGGGGTTCCGCTTATCGCACTGGAAGTGGATACACTTTAAACAACTCGGCTMCCYCCCCCC-----CCCACCGTCKCCGTAGTCR-CCATGTCGCCAGGTTTCGGAAGAATTACCGAATCCTTCCCAGGGCGCCACAGCATATGGCCCACGATTACGTACTGCATCCRTATTCCGTTCCCGGCCCGATAAACGACCCACCCCTCACACACACACACA----------AGCAGAAACACGRGGGACCCCTTTTTGGTTGGTGGTGCTTGTTGCTCTCTTAAAGAACAGTGTCTTTCTCTCTC--TCKCCCCCAGCATCAACCCTGGAACATGCGGAAGCTGCCGGAAGCGTCGACAAAAGCGACGGCGCACGGTGCGGKGAAAGCTGGGGCGGGAAAYGAAAAGARGRGGGAGAGGAAAAACAGAAAACTTCTTGACGCGCGCTGGGCTTCAAGTGGCTGCCATCCACTTCCACACGGTGAGCGAGCGCGTACTCCCCGTATAAGAGGCCGTTTCCATAAGAGTGATTTAGAGATAAGGCACGAGTMAAAAATTATTAGGATAAATATTTTGCTCCTTTTGCAGCTCTCTCGTTCTCTCTGTCTGTSTGTGTSTRTGTCTGTGTG--------TACGAGAGAGTGGTTGTTTAACGGGGSACCATTTTTAGTGTGGTGCCAGCGCTGCTAATCACTCCCAAAAGGCAAGCCCCGTAGCGGGAATGGGGAACATTGTGCCG-------------YTTCA---------AAAAAAGGACGACGCTTTTAGGGGCATCCATGGT
>AB0113-C
TTGCATAC--CTTCGGGCGTTTAGCAGCACCAAGCGTCGAACCATGTTTAATAACTCCATATTTCGTTAAAAAAAGCACTGCWAACGAAAAGTGCCAAAGAGGAG-----AAAAAAGGAAAAATGTYCCTTGCCCTTCGAAAAACAGATTCTTTCCCCATACATAACCCCACAAAAAACACACACACACACAYACACACACACACACACACACACACACACACACACACACACACACACACAYACACCTAGCGWGAGCG-------TCTCCAGTGAAGTGTGTTGAAGCAAATAACCGCTACTTTAAAACCCTTGTACCCGAAACCCCACC--GCACTTCCGGTCACATGGAGCCGGTCCCGGAAGCCGCTTCTACCC---------------GAGCCCWKSCAGCCCTTGAAGAACTTTACGAGGATAATTATCGTTGTTTTGCTTGCACCGTTCCTCTTCCCCTTTTCGCAACCATCACTCATTCCCACACCGCCTCACGTACGTTTCCGTCCGGACCGGGGTTCCGCTTATCGCACTGGAAGTGGATACACTTTAAACAACTCGGCTMCCYCCCCCC-----CCCAYCGTCTYCGTAGTCR-CCATGTCGCCAGGTTTCGGAAGAATTACCGAATCCTTCCCAGGGCGCCACAGCATATGGCCCACGATTACGTACTGCATCCRTATTCCGTTCCCGGCCCGATAAACGACCCACCCCTCACACACACACACA----------MRCAGAAACACGRGGGACCCCTTTTTGGTTGGTGGTGCTTGTTGCTCTCTTAAAGAACAGTGTCTTTCTCTCTC--TCTCCCCCAGCATCAACCCTGGAACATGCGGAAGCTGCCGGAAGCGTCGACAAAAGCGACGGCGCACGGTGCGGKGAAAGCTGGGGCGGGAAAYGAAAAGARGRGGGAGAGGAAAAACAGAAAACTTCTTGACGCGCGCTGGGCTTCAAGTGGCTGCCATCCACTTCCACACGGTGAGCGAGCGCGTACTCCCCGTATAAGAGGCCGTTTCCATAAGAGTGATTTAGAGATAAGGCACGAGTMAAAAATTATTAGGATAAATATTTTGCTCCTTTTGCAGCTCTCTCGTTCTCTCTGTCTGTGTGTGTSTSTGTCTGTGTG--------TACGAGWGAGKGGTTGTTTAACGGGGSACCATTTTTAGTGTGGTGGCAGCGCTGCTAATCACTCCCAAAAGGCAAGCCCCGTAGCGGGAATGGGGAACATTGTGCCG-------------YTTMA---------AAAAAAGGACGACGCTTTTAGGGGCATCCATGGT
>AB0114-C
TTGCATAC--CTTCGGGCGTTTAGCAGCACCAAGCGTCGAACCATGTTTAATAACTCCATATTTCGTTAAAAAAAGCACTGCAAACGAAAAGTGCCAAAGAGGAG-----AAAAAAGGAAAAATGTCCCTTGCCCTTCGAAAAACAGATTCTTTCCCCATACATAACCCCACAAAAAACACACACACACACAYAYACACACACACACACACACACACACACACACACACACACACACACACATACACCTAGCGTGAGCG-------TCTCCAGTGAAGTGTGTTGAAGCAAATAACCGCTACTTTAAAACCCTTGTACACGAAACCCCACC--GCACTTCCGGTCACATGGAGCMGGTCCCGGAAGCCGCTTCTACCC---------------GAGCCCWGCCAGCCCTTGAAGAACTTTACGAGGATAATTATCGTTGTTTTGCTTGCACCGTTCCTCTTCCCCTTTTCGCAACCATCACTCATTCCCACACCGCCTCACGTACGTTTCCGTCCGGACCGGGGTTCCGCTTATCGCACTGGAAGTGGATACACTTTAAACAACTCGGCTACCYCCCCCC-----CCCMCCGTCTCCGTAGTCA-CCATGTCGCCAGGTTTCGGAAGAATTACCGAATCCTTCCCAGGGCGCCACAGCATATGGCCCACGATTACGTACTGCATCCGTATTCCGTTCCCGGCCCGATAAACGACCCACCCCTCACACACACACACA----------AGCAGAAACACGGGGGACCCCTTTTTGGTTGGTGGTGCTTGTTGCTCTCTTAAAGAACAGTGTCTTTCTCTCTC--TCTCCCCCAGCATCAACCCTGGAACATGCGGAAGCTGCCGGAAGCGTCGACAAAAGCGACGGCGCACGGTGCGGGGAAAGCTGGGGCGGGAAATGAAAAGAGGGGGGAGAGGAAAAACAGAAAACTTCTTGACGCGCGCTGGGCTTCAAGTGGCTGCCATCCACTTCCACACGGTTAGCGAGCGCGTACTCCCCGCATAAGAGGCCGTTTCCATAAGAGTGATTTAGAGATAAGGCACGAGTCAAAAATTATTAGGATAAATATTTTGCTCCTTTTGCAGCTCTCTCGTTCTCTCTGTCTGTGTGTGTSTGTGTCTGTGTG--------TACCAGWGAGKGGTTGTTTAACGGGGCACCATTTTTAGTGTGGTGCCAGCGCTGCTAATCACTCCCAAAAGGCAAGCCCCGTAGCGGGAATGGGGAACATTGTGCCG-------------YTTCA---------AAAAAAGGACGACGCTTTTAGGGRCATCCATGGT
>AB0115-C
TTGCATAC--CTTCAGGCGTTTAGCAGCACCAAGCGTCGAACCATGTTTAATAACTCCATATTTCGTTAAAAAAAGCACTGCTAACGAAAAGTGCCAAARAGGAR-----AAAAAAGGAAAAATGTCCCTTGCCCTTCGAAAAACAGATTCTTTCCCCATACAWAACCCCACAAAAAAMACACACACACACAYAYACACACACACACACACACACACACACAAACACACACACACACACACAYACACCTAGCGWGAGCG-------TCTCCAGTGAAGTGTGTTGAAGCAAATAACCGCTACTTTAAAACCCTTGTACCCGAAACCCCACC--GCACTTYCGGTCACATGGAGCCGGTCCCGGAAGCCGCTTCTAYCM---------------GAGCCCWGSCAGCCCTTGAAGAACTTTACGAGGATAATTATCGTTGTTTTGCTTGCACCGTTCCTCTTCCCCTTTTCGCAACCATCACTCATTCCCACACCGCCTCACGTACGTTTCCGTCCGGACCGGGGTTCCGCTTATCGCACTGGAAGTGGATACACTTTAAACAACTCGGCTACCTCCCCCC-----CCCACCGTCTCCGTAGTCR-CCATGTCGCCAGGTTTCGGAAGAATTACCGAATCYTTCCCAGGGCGCCACAGCATATGGCCCACGATTACGTACTGCATCCGTATTCCGTTCCCGGCCCGATAAACGACCCACCCCTCACACACACACACA----------AGCAGAAACACGGGGGAACCCTTTTTGGTTGGTGGTGCTTGTTGCTCTCTTAAAGAACAGTGTCTTTCTCTCTC--TCKCCCCCAGCATAAACCCTGGAACATGCGGAAGCTGCYGGAAGCGTCGACAAAAGCGACGGCGCAYGGTRCGGGGAAAGCTGGGGCGGGAAATGAAAAGAGGGGGGAGAGGAAAAACAGAAAACTTCTTGACGCGCGCTGGGCTTCAAGTGGCTGCCATCCACTTCCACACGGTKAGCGAGCGCGTACTCCCCGYATAAGAGGCCGTTTCCATAAGAGTGATTTAGAGATAAGGCACGAGTCAAAAATTATTAGGATAAATATTTTGCTCCTTTTGCAGCTCTCTCGTTCTCTCTGTCTGTGTGTGTSTSTGTCTGTGTG--------TACSAGAGAGKGGTTGTTTAACGGGGCACCATTTTTAGTGTGGTGSCAGCGCTGCTAATCACTCCCAAAAGGCAAGCCCCGTAGCGGGAATGGGGAACATTGTGCCG-------------YTTCA---------AAAAAAGGACGACGCTTTTAGGGGCATCCATGGT
>AB0122-C
TTGCATAC--CTTCAGGCGTTTAGCAGCACCAAGCGTCGAACCATGTTTAATAACTCCATATTTYGTTAAAAAAAGCACTGCAAACGAAAAGTGCCAAAGAGGAG-----AAAAAAGGAAAAATGTCCCTTGCCCTTCGAAAAACAGATTCTTTCCCCATACATAACCCCACAAAAAACACACACACACACACACACACACACACACACACACACACACACACACACACACACACACACACATACACCTAGCGTGAGCG-------TCTCCAGTGAAGTGTGTTGAAGCAAATAAYCRCTACTTTAAAACCCTTGTACMCGAAACCCCACC--GCACTTCCGGTCACATGGAGCCGGTCCCGGAAGCCGCTTCTACCC---------------GAGCCCWGCCAGCCCTTGAAGAACTTTACGAGGATAATTATCGTTGTTTTGCTTGCACCGTTCCTCTTCCCCTTTTCGCAACCATYACTCATTCCCACACCGCCTCACGTACGTTTCCGTCCGGACCGGGGTTCCGCTTATCGCACTGGAAGTGGATACACTTTAAACAACTCGGCTACCYCCCCCC-----CCCMCCGTCTYCGTAGTCR-CCATGTCGCCAGGTTTCGGAAGAATTACCGAATCCTTCCCAGGGCGCCACAGCATATGGCCCACGATTACGTACTGCATCCGTATTCCGTTCCCGGCCCGATAAACGACCCACCCCTCACACACACACACA----------AGCAGAAACRCGRGGGMCCCCTTTTTGGTTGGTGGTGCTTGTTGCTCTCTTAAAGAACAGTGTCTTTCTCTCTC--TCTCCCCCAGCATCAACCCTGGAACATGCGGAAGCTGCCGGAAGCGTCGACAAAAGCGACGGCGCACGGTRCGGWGAAAGCTGGGGCGGGAAAYGAAAAGARGRGGGAGAGGAAAAACAGAAAACTTCTTGACGCGCGCTGGGCTTCAAGTGGCTGCCATCCACTTCCACACGGTGAGCGAGCGCGTACTCCCCGTATAAGAGGCCGTTTCCATAAGAGTGATTTAGAGATAAGGCACGAGTCAAAAATTATTAGGATAAATATTTTGCTCCTTTTGCAGCTCTCTCGTTCTCTCTGTCTGTGTGTGTSTGTGTCTGTGTG--------TACSAGWGAGKGGTTGTTTAACGGGGCACCATTTTTAGTGTGGTGSCAGCGCTGCTAATCACTCCCAAAAGGCAAGCCCCGTAGCGGGAATGGGGAACATTGTGCCG-------------YTTCA---------AAAAAAGGACGACGCTTTTRGGGGCATCCATGGT
>AB0123-C
TTGCATAC--CTTCGGGCGTTTAGCAGCACCAAGCGTCGAACCATGTTTAATAACTCCATATTTCGTTAAAAAAAGCACTGCWAACGAAAAGTGCCAAAGAGGAG-----AAAAAAGGAAAAATGTCCCTTGCCCTTCGAAAAACAGATTCTTTCCCCATACATAACCCCACAAAAAACACACACAYACACACACACACACACACACACACACACACACACAAACACAMACACACACACACAYACACCTAGCGWGAGCG-------TCTCCAGTGAAGTGTGTTGAAGCAAATAACCGCTACTTTAAAACCCTTGTACCCGAAACCCCACC--GCACTTCCGGTCACATGGAGCCGGTCCCGGAAGCCGCTTCTACCM---------------GAGCCCWGCCAGCCCTTGAAGAACTTTACGAGGATAATTATCGTTGTTTTGCTTGCACCGTTCCTCTTCCCCTTTTCGCAACCATCACTCATTCCCACACCGCCTCACGTACGTTTCCGTCCGGACCGGGGTTCCGCTTATCGCACTGGAAGTGGATACACTTTAAACAACTCGGCTMCCYCCCCCC-----CCCAYCGTCTCCGTAGTCR-CCATGTCGCCAGGTTTCGGAAGAATTACCGAATCCTTCCCAGGGCGCCACAGCATATGGCCCACGATTACGTACTGCATCCGTATTCCGTTCCCGGCCCGATAAACGACCCACCCCTCACACACACACACA----------AGCAGAAACACGRGGGACCCCTTTTTGGTTGGTGGTGCTTGTTGCTCTCTTAAAGAACAGTGTCTTTCTCTCTC--TCTCCCCCAGCATCAACMCTGGAACATGCGGAAGCTGCCGGAAGCGTCGACAAAAGCGACGGCGCACGGTGCGGGGAAAGCTGGGGCGGGAAAYGAAAAGAGGRGGGAGAGGAAAAACAGAAAACTTCTTGACGCGCGCTGGGCTTCAAGTGGCTGCCATCCACTTCCACACGGTKAGCGAGCGCGTACTCCCCGYATAAGAGGCCGTTTCCATAAGAGTGATTTAGAGATAAGGCACGAGTCAAAAATTATTAGGATAAATATTTTGCTCCTTTTGCAGCTCTCTCGTTCTCTCTGTCTGTGTSTGTSTGTGTCTGTGTG--------TRCCAGWGAGKGGTTGTTTAACGGGGSACCATTTTTAGTGTGGTGCCAGCGCTGCTAATCACTCCCAAAAGGCAAGCCCCGTAGCGGGAATGGGGAACATTGTGCCG-------------YTTMA---------AAAAAAGGACGACGCTTTTAGGGGCATCCATGGT
>AB0124-C
TTGCATAC--CTTCGGGGGTTTAGCAGCACCAAGCGTCGAACCATGTTTAATAACTCCATATTTCGTTAAAAAAAGCACTGCAAACGAAAAGTGCCAAAGAGGAG-----AAAAAAGGAAAAATGTCCCTTGCCCTTCGAAAAACAGATTCTTTCCCCATACATAACCCCACAAAAAACACACACACACACATACACACACACACACACACACACACACACACACACACACACACACACACAYACACCTAGCGWGAGCG-------TCTCCAGTGAAGTGTGTTGAAGCAAATAACCGCTACTTTAAAACCCTTGTACCCGAAACCCCACC--GCACTTCCGGTCACATGGAGCCGGTCCCGGAAGCCGCTTCTACCC---------------GAGCCCWGCCAGCCCTTGAAGAACTTTACGAGGATAATTATCGTTGTTTTGCTTGCACCGTTCCTCTTCCCCTTTTCGCAACCATCACTCATTCCCACACCGCCTCACGTACGTTTCCGTCCGGACCGGGGTTCCGCTTATCGCACTGGAAGTGGATACACTTTAAACAACTCGGCTACCYCCCCCC-----CCCMCCGTCTCCGTAGTCG-CCATGTCGCCAGGTTTCGGAAGAATTACCGAATCCTTCCCAGGGCGCCACAGCATATGGCCCACGATTACGTACTGCATCCGTATTCCGTTCCCGGCCCGATAAACGACCCACCCCTCASACACAMACACA----------MGCAGAAACACGRGGGACCCCTTTTTGGTTGGTGGTGCTTGTTGCTCTCTTAAAGAACAGTGTCTTTCTCTCTC--TCTCCCCCAGCATCAACCCTGGAACATGCGGAAGCTGCCGGAAGCGTCGACAAAAGCGACGGCGCACGGTGCGGGGAAAGCTGGGGCGGGAAACGAAAAGAGGAGGGAGAGGAAAAACAGAAAACTTCTTGACGCGCGCTGGGCTTCAAGTGGCTGCCATCCACTTCCACACGGTGAGCGAGCGSGTACTCCCCGTATAAGAGGCCGTTTCCATAAGAGTGATTTAGAGATAAGGCACGAGTCAAAAATTATTAGGATAAATATTTTGCTCCTTTTGCAGCTCTCTCGTTCTCTCTGTCTGTGTGTGTSTGTGTCYGWGWG--------TRMGAGWGAGTGGTTGTTTAACGGGGCACCATTTTTAGTGTGRTGCCAGCGCTGCTAATCACTCCCAAAAGGCAAGCCCCGTAGCGGGAATGGGGAACATTGTGCCG-------------YTTCA---------AAAAAAGGACGACGCTTTTAGGGGCATCCATGRT
>AB0137-C
TTGCATAC--CTTCGGGCGTTTAGCAGCACCAAGCGTCGAACCATGTTTAATAACTCCATATTTCGTTAAAAAAAGCACTGCWAACGAAAAGTGCCAAAGAGGAG-----AAAAAAGGAAAAATGTCCCTTGCCCTTCGAAAAACAGATTCTTTCCCCATACATAACCCCACAAAAAAMACACACACACACAYAMAMACACACACACACACACACAAAAAAACACACACACACACACACACAYACACCTAGCGWGAGCG-------TCTCCAGTGAAGTGTGTTGAAGCAAATAACCGCTACTTTAAAACCCTTGTACCCGAAACCCCACC--GCACTTCCGGTCACATGGAGCCGGTCCCGGAAGCCGCTTCTACCC---------------GASCCCWGSCAGCCCTTGAAGAACTTTACGAGGATAATTATCGTTGTTTTGCTTGCACCGTTCCTCTTCCCCTTTTCGCAACCATCACTCATTCCCACACCGCCTCACGTACGTTTCCGTCCGGACCGGGGTTCCGCTTATCGCACTGGAAGTGGATACACTTTAAACAACTCGGCTMCCYCCCCCC-----CCCMCCGTCTCCGTAGTCR-CCATGTCGCCAGGTTTCGGAAGAATTACCGAATCCTTCCMAGGGCGCCACAGCATATGGCCCACGATTACGTACTGCATCCGTATTCCGTTCCCGGCCCGATAAACGACCCACCCCTCACACACACACACA----------AGCAGAAACACGGGGGAMCCCTTTTTGGTTGGTGGTGCTTGTTGCTCTCTTAAAGAACAGTGTCTTTCTCTCTC--TCTCCCCCAGCATMAACMCTGGAACATGCGGAAGCTGCCGGAAGCGTCGACAAAAGCGACGGCGCACGGTGCGGGGAAAGCTGGGGCGGGAAAYGAAAAGWGGRGGGAGAGGAAAAACAGAAAACTTCTTGACGCGCGCTGGGCTTCRAGTGGCTGCCATCCACTTCCACACGGTKAGCGAGCGCGTACTCCCCGYATAAGAGGCCGTTTCCATAAGAGTGATTTAGAGATAAGGCACGAGTCAAAAATTATTAGGATAAATATTTTGCTCCTTTTGCAGCTCTCTCGTTCTCTCTGTCTGTGTGTGTCTGTGTCTGTGTG--------TACSAGWGAGKGGTTGTTTAACGGGGCACCATTTTTAGTGTGGTGCCAGCGCTGCTAATCACTCCCAAAAGGCAAGCCCCGTAGCRGGAATGGGGAACATTGTGCCG-------------YTTMA---------AAAAAAGGACGACGCTTTTAGGGGCATCCATGGT
>AB0138-C
TTGCATAC--CTTCGGGCGTTTAGCAGCACCAAGCGTCGAACCATGTTTAACAACTCCATATTTCGTTAAAAAAAGCACTGCAAACGAAAAGTGCCAAAGAGGAG-----AAAAAAGGAAAAATGTCCCTTGCYCTTCGAAAAACAGATTCTTTYCCCATACATAACCCCACAAAAAAMACACACACACACAYACACACACACACACACACACACACACAAAAACACACACACACACACACAYACACCTAGCGWGAGCG-------TCTCCAGTGAAGTGTGTTGAAGCAAATAACCGCTACTTTAAAACCCTTGTACMCGAAACCCCACC--GCACTTYCGGTCACATGGAGCCGGTCCCGGAAGCCGCTTCTACCC---------------GAGCCCWGCCAGCCCTTGAAGAACTTTACGAGGATAATTATCGTTGTTTTGCTTGCACCGTTCCTCTTCCCCTTTTCGCAACCATCACTCATTCCCACACCGCCTCACGTACGTTTCCGTCCGGACCGGGGTTCCGCTTATCGCACTGGAAGTGGATACACTTTAAACAACTCGGCTMCCYCCCCCC-----CCCACCGTCTCCGTAGTCR-CCATGTCGCCAGGTTTCGGAAGAATTACCGAATCCTTCCCAGGGCGCCACAGCATATGGCCCACGATTACGTACTGCATCCGTATTCCGTTCCCGGCCCGATAAACGACCCACCCCTCACACACAMACACA----------AGCAGAAACACGGGGGAMCCCTTTTTGGTTGGTGGTGCTTGTTGCTCTCTTAAAGAACAGTGTCTTTCTCTCTC--TCTCCCCCAGCATMAACCCTGGAACATGCGGAAGCTGCCGGAAGCGTCRACAAAAGCGACGGCGCACGGTGCGGGGAAAGCTGGGGCGGGAAACGAAAAGWRRAGGGRGAGGRAAAACAGAAAACTTCTTGACGCGCGCTGGGCTTCRAGTGGCTGCCATCCACTTCCACACGGTGAGCGAGCGSGTACTCCCCGTATAAGAGGCCGTTTCCATAAGARTGATTTAGAGATAAGGCACGAGTCAAAAATTATTAGGATAAATATTTTGCTCCTTTTGCAGCTCTCTCGTTCTCTCTGTCTGTGTSTGTSYGTGTCWGWGWG--------TRMGAGWGAGTGGTTGTTTAACGGGGCACCATTTTTAGTGTGATGSCAGCGCTGCTAATCACTCCCAAAAGGCAAGCCCCGTAGCGGGAATGGGGAACATTGTGCCG-------------YTTCA---------AAAAAAGGACGACGCTTTTAGGGGCATCCATGGT
>AB0139-C
TTGCATAC--CTTCAGGCGTTTAGCAGCACCAAGCGTCGAACCATGTTTAATAACTCCATATTTCGTTAAAAAAAGCACTGCWAACGAAAAGTGCCAAAGAGGAR-----MAAAAAGGAAAAATGTCCCTTGCCCTTCGAAAAACAGATTCTTTCCCCATACATAACCCCACAAAAAACACACACACACACATACACACACACACACACACACACACACACACACACACACACACACACACATACACCTAGCGTGAGCG-------TCTCCAGTGAAGTGTGTTGAAGCAAATAACCGCTACTTTAAAACCCTTGTACACGAAACCCCACC--GCACTTCCGGTCACATGGAGCCGGTCCCGGAAGCCGCTTCTACCC---------------GAGCCCWGCCAGCCCTTGAAGAACTTTACGAGGATAATTATCGTTGTTTTGCTTGCACCGTTCCTCTTCCCCTTTTCGCAACCATCACTCATTCCCACACCGCCTCACGTACGTTTCCGTCCGGACCGGGGTTCCGCTTATCGCACTGGAAGTGGATACACTTTAAACAACTCGGCYACCYCCCCCC-----CCCMCCGTCTCCGTAGTCA-CCATGTCGCCAGGTTTCGGAAGAATTACCGAATCCTTCCCAGGGCGCCACAGCATATGGCCCACGATTACGTACTGCATCCGTATTCCGTTCCCGGCCCGATAAACGACCCACCCCTCACACACACACACA----------ARCAGAAACRCGGGGGACCCCTTTTTGGTTGGTGGTGCTTGTTGCTCTCTTAAAGAACAGTGTCTTTCTCTCTC--TCTCCCCCAGCATMAACCCTGGAACATGCGGAAGCTGCCGGAAGCGTCGACAAAAGCGACGGCGCACGGTGCGGGGAAAGCTGGGGCGGGAAATGAAAAGARGGGGGAGAGGAAAAACAGAAAACTTCTTGACGCGCGCTGGGCTTCAAGTGGCTGCCATCCACTTCCACACGGTKAGCGAGCGCGTACTCCCCGYATAAGAGGCCGTTTCCATAAGAGTGATTTAGAGATAAGGCACGAGTCAAAAATTATTAGGATAAATATTTTGCTCCTTTTGCAGCTCTCTCGTTCTCTCTGTCTGTGTGTGTSTGTGTCTGTGTG--------TACCAGWGAGKGGTTGTTTAACGGGGCACCATTTTTAGTGTGGTGCCAGCGCTGCTAATCACTCCCAAAAGGCAAGCCCCGTAGCGGGAATGGGGAACATTGTGCCG-------------YTTMA---------AAAAAARGACGACGCTTTTAGGGGCATCCATGGT
>AB0140-C
TTGCATAC--CTTCGGGCGTTTAGCAGCACCAAGCGTCGAACCATGTTTAATAACTCCATATTTCGTTAAAAAAAGCACTGCAARCGAAAAGTGCCAAAGAGGAG-----AAAAAAGGAAAAATGTCCCTTGCCCTTCGAAAAACAGATTCTTTCCCCATACATAACCCCACAAAAAACACACACACACAYAYACACACACACACACACACACACACACACACACACAMACACACACACACATACACCTAGCGWGAGCG-------TCTCCAGTGAAGTGTGTTGAAGCAAATAACCGCTACTTTAAAACCCTTGTACMCGAAACCCCACC--GCACTTCCGGTCACATGGAGCCGGTCCCGGAAGCCGCTTCTACCC---------------GAGCCCWGCCAGCCCWTGAAGAACTTTACGAGGATAATTATCGTTGTTTTGCTTGCACCGTTCCTCTTCCCCTTTTCGCAACCATCACTCATTCCCACACCGCCTCACGTACGTTTCCGTCCGGACCGGGGTTCCGCTTATCGCACTGGAAGTGGATACACTTTAAACAACTCGGCTACCYCCCCCC-----CCCACCGTCTCCGTAGTCG-CCATGTCGCCAGGTTTCGGAAGAATTACCGAATCCTTCCCAGGGCGCCACAGCATATGGCCCACGATTACGTACTGCATCCRTATTCCGTTCCCGGCCCGATAAACGACCCACCCCTCACACACACACACA----------AGCAGAAACACGGGGGAMCCCTTTTTGGTTGGTGGTGCTTGTTGCTCTCTTAAAGAACAGTGTCTTTCTCTCTC--TCTCCCCCAGCATCAACCCTGGAACATGCGGAAGCTGCCGGAAGCGTCGACAAAAGCGACGGCGCACGGTGCGGGGAAAGCTGGGGCGGGAAAYGAAAAGWRGRGGGAGAGGAAAAACAGAAAACTTCTTGACGCGCGCTGGGCTTCAAGTGGCTGCCATCCACTTCCACACGGTGAGCGAGCGCGTACTCCCCGTATAAGAGGCCGTTTCCATAAGAGTGATTTAGAGATAAGGCACGAGTCAAAAATTATTAGGATAAATATTTTGCTCCTTTTGCAGCTCTCTCGTTCTCTCTGTCTGTSTGTGTSTGTGTCTGTGTG--------TACGAGAGAGTGGTTGTTTAACGGGGCASCATTTTTAGTGTGGTGCCAGCGCTGCTAATCACTCCCAAAAGGCAAGCCCCGTAGCGGGAATGGGGAACATTGTGCCG-------------YTTCA---------AAARAAGGACGACGCTTTTAGGGGCATCCATGGT
>AB0142-C
TTGCATAC--CTTCGGGCGTTTAGCAGCACCAAGCGTCGAACCATGTTTAATAAYTCCATATTTCGTTAAAAAAAGCACTGCWAACGAAAAGTGCCAAAGAGGAG-----AAAAAAGGAAAAATGTCCCTTGCCCTTCGAAAAACAGATTCTTTCCCCATACATAACCCCACAAAAAAMACACACACACACAYAYACACACACACACACACACACACACACAAACACACACACACACACACATACACCTAGCGTGAGCG-------TCTCCAGTGAAGTGTGTTGAAGCAAATAACCGCTACTTTAAAACCCTTGTACCCGAAACCCCACC--GCACTTCCGGTCACATGGAGCCGGTCCCGGAAGCCGCTTCTACCC---------------GAGCCCWGCCAGCCCTTGAAGAACTTTACGAGGATAATTATCGTTGTTTTGCTTGCACCGTTCCTCTTCCCCTTTTCGCAACCATCACTCATTCCCACACCGCCTCACGTACGTTTCCGTCCGGACCGGGGTTCCGCTTATCGCACTGGAAGTGGATACACTTTAAACAACTCGGCTACCTCCCCCC-----CCCAYCGTCTCCGTAGTCR-CCATGTCGCCAGGTTTCGGAAGAATTACCGAATCCTTCCCAGGGCGCCACAGCATATGGCCCACGATTACGTACTGCATCCGTATTCCGTTCCCGGCCCGATAAACGACCCACCCCTCACACACACACACA----------AGCAGAAACACGRGGGACCCCTTTTTGGTTGGTGGTGCTTGTTGCTCTCTTAAAGAACAGTGTCTTTCTCTCTC--TCTCCCCCAGCATCAACMCTGGAACATGCGGAAGCTGCCGGAAGCGTCGACAAAAGCGACGGCGCACGGTGCGGTGAAAGCTGGGGCGGGAAAYGAAAAGAGGRGGGAGAGGAAAAACAGAAAACTTCTTGACGCGCGCTGGGCTTCAAGTGGCTGCCATCCACTTCCACACGGTKAGCGAGCGCGTACTCCCCGYATAAGAGGCCGTTTCCATAAGAGTGATTTAGAGATAAGGCACGAGTCAAAAATTATTAGGATAAATATTTTGCTCCTTTTGCAGCTCTCTCGTTCTCTCTGTCTGTGTSTGTSTSTGTCTGTRTG--------TACSAGWGAGKGGTTGTTTAACGGGGCACCATTTTTAGTGTGGTGSCAGCGCTGCTAATCACTCCCAAAAGGCAAGCCCCGTAGCGGGAATGGGGAACATTGTGCCG-------------YTTCA---------AAAAAAGGACGACGCTTTTAGGGGCATCCATGGT
>AB0181-C
TTGCATAC--CTTCAGGCGTTTAGCAGCACCAAGCGTCGAACCATGTTTAATAACTCCATATTTCGTTAAAAAAAGCACTGCWAACGAAAAGTGCCAAAGAGGAG-----MAAAAAGGAAAAATGTCCCTTGCCCTTCGAAAAACAGATTCTTTCCCCATACATAACCCCACAAAAAACACACACACACACATACACACACACACACACACACACACACACAAACACACACACACACACACATACACCTAGCGTGAGCG-------TCTCCAGTGAAGTGTGTTGAAGCAAATAACCGCTACTTTAAAACCCTTGTACMCGAAACCCCACC--GCACTTCCGGTCACATGGAGCCGGTCCCGGAAGCCGCTTCTACCC---------------GAGCCCWGCCAGCCCTTGAAGAACTTTACGAGGATAATTATCGTTGTTTTGCTTGCACCGTTCCTCTTCCCCTTTTCGCAACCATCACTCATTCCCACACCGCCTCACGTACGTTTCCGTCCGGACCGGGGTTCCGCTTATCGCACTGGAAGTGGATACACTTTAAACAACTCGGCTMCCYCCCCCC-----CCCMCCGTCTCCGTAGTCA-CCATGTCGCCAGGTTTCGGAAGAATTACCGAATCCTTCCCAGGGCGCCACAGCATATGGCCCACGATTACGTACTGCATCCGTATTCCGTTCCCGGCCCGATAAACGACCCACCCCTCACACACACACACA----------AGCAGAAACRCGGGGGACCCCTTTTTGGTTGGTGGTGCTTGTTGCTCTCTTAAAGAACAGTGTCTTTCTCTCTC--TCTCCCCCAGCATCAACMCTGGAACATGCGGAAGCTGCCGGAAGCGTCGACAAAAGCGACGGCGCACGGTGCGGGGAAAGCTGGGGCGGGAAATGAAAAGAGGGGGGAGAGGAAAAACAGAAAACTTCTTGACGCGCGCTGGGCTTCAAGTGGCTGCCATCCACTTCCACACGGTTAGCGAGCGCGTACTCCCCGCATAAGAGGCCGTTTCCATAAGAGTGATTTAGAGATAAGGCACGAGTCAAAAATTATTAGGATAAATATTTTGCTCCTTTTGCAGCTCTCTCGTTCTCTCTGTCTGTSTSTGTSTGTGTCTGTGTG--------TACCAGWGAGKGGTTGTTTAACGGGGCACCATTTTTAGTGTGGTGCCAGCGCTGCTAATCACTCCCAAAAGGCAAGCCCCGTAGCGGGAATGGGGAACATTGTGCCG-------------YTTCA---------AAAAAAGGACGACGCTTTTAGGGGCATCCATGGT
>AB0182-C
TTGCATAC--CTTCAGGCGTTTAGCAGCACCAAGCGTCGAACCATGTTTAATAACTCCATATTTCGTTAAAAAAAGCACTGCWAACGAAAAGTGCCAAAGAGGAG-----MAAAAAGGAAAAATGTCCCTTGCCCTTCGAAAAACAGATTCTTTCCCCATACATAACCCCACAAAAAAMACACACACACACAYACACACACACACACACACACACACACACACACACACACACACACACACAYACACCTAGCGWGAGCG-------TCTCCAGTGAAGTGTGTTGAAGCAAATAACCGCTACTTTAAAACCCTTGTACCCGAAACCCCACC--GCACTTYCGGTCACATGGAGCCGGTCCCGGAAGCCGCTTCTAYCC---------------GASCCCWGSCAGCCCTTGAAGAACTTTACGAGGATAATTATCGTTGTTTTGCTTGCACCGTTCCTCTTCCCCTTTTCGCAACCATCACTCATTCCCACACCGCCTCACGTACGTTTCCGTCCGGACCGGGGTTCCGCTTATCGCACTGGAAGTGGATACACTTTAAACAACTCGGCTACCYCCCCCC-----CCCMCCGTCTCCGTAGTCA-CCATGTCGCCAGGTTTCGGAAGAATTACCGAATCYTTCCCAGGGCGCCACAGCATATGGCCCACGATTACGTACTGCATCCGTATTCCGTTCCCGGCCCGATAAACGACCCACCCCTCACACACACACACA----------AGCMGAAACACGGGGGACCCCTTTTTGGTTGGTGGTGCTTGTTGCTCTCTTAAAGAACAGTGTCTTTCTCTCTC--TCTCCCCCAGCATMAACMCTGGAACATGCGGAAGCTGCYGGAAGCGYCGACAAAAGCGACGGCGCACGKTGCGGGGAAAGCTGGGGCGGGAAATGAAAAGAGRRGGGAGAGGAAAAACAGAAAACTTCTTGACGCGCGCTGGGCTTCAAGTGGCTGCCATCCACTTCCACACGGTTAGCGAGCGCGTACTCCCCGCATAAGAGGCCGTTTCCATAAGAGTGATTTAGAGATAAGGCACGAGTCAAAAATTATTAGGATAAATATTTTGCTCCTTTTGCAGCTCTCTCGTTCTCTCTGTCTGTGTGWGTSTSTGTCTGTGTG--------TACSAGWGAGKGGTTGTTTAACGGGGCACCATTTTTAGTGTGGTGCCAGCGCTGCTAATCACTCCCAAAAGGCAAGCCCCGTAGCGGGAATGGGGAACATTGTGCCG-------------YTTCA---------AAAAAAGGACGACGCTTTTAGGGGCATCCATGGT
>AB0183-C
TTGCATAC--CTTCGGGCGTTTAGCAGCACCAAGCGTCGAACCATGTTTAATAACTCCATATTTCGTTAAAAAAAGCACTGCAAACGAAAAGTGCCAAAGAGGAG-----AAAAAAGGAAAAATGTCCCTTGCCCTTCGAAAAACAGATTCTTTCCCCATACATAACCCCACAAAAAACACACACACACACACACACACACACACACACACACACACACACACACACACACACACACACACAYACACCTAGCGWGAGCG-------TCTCCAGTGAAGTGTGTTGAAGCAAATAACCGCTACTTTAAAACCCTTGTACMCGAAACCCCACC--GCACTTCCGGTCACATGGAGCCGGTCCCGGAAGCCGCTTCTACCC---------------GAGCCCWGCCAGCCCTTGAAGAACTTTACGAGGATAATTATCGTTGTTTTGCTTGCACCGTTCCTCTTCCCCTTTTCGCAACCATCACTCATTCCCACACCGCCTCACGTACGTTTCCGTCCGGACCGGGGTTCCGCTTATCGCACTGGAAGTGGATACACTTTAAACAACTCGGCTACCYCCCCCC-----CCCMYCGTCTCCGTAGTCG-CCATGTCGCCAGGTTTCGGAAGAATTACCGAATCCTTCCCAGGGCGCCACAGCATATGGCCCACGATTACGTACTGCATCCGTATTCCGTTCCCGGCCCGATAAACGACCCACCCCTCACACACACACACA----------AGCAGAAACACGRGGGACCCCTTTTTGGTTGGTGGTGCTTGTTGCTCTCTTAAAGAACAGTGTCTTTCTCTCTC--TCTCCCCCAGCATCAACMCTGGAACATGCGGAAGCTGCCGGAAGCGTCGACAAAAGCGACGGCGCACGGTGCGGKGAAAGCTGGGGCGGGAAAYGAAAAGAGGRGGGAGAGGAAAAACAGAAAACTTCTTGACGCGCGCTGGGCTTCAAGTGGCTGCCATCCACTTCCACACGGTKAGCGAGCGCGTACTCCCCGYATAAGAGGCCGTTTCCATAAGAGTGATTTAGAGATAAGGCACGAGTCAAAAATTATTAGGATAAATATTTTGCTCCTTTTGCAGCTCTCTCGTTCTCTCTGTCTGTGTGTGTSTSTGTCTGTGTG--------TACSAGWGAGKGGTTGTTTAACGGGGCACCATTTTTAGTGTGGTGSCAGCGCTGCTAATCACTCCCAAAAGGCAAGCCCCGTAGCGGGAATGGGGAACATTGTGCCG-------------YTTCA---------AAAAAAGGACGACGCTTTTAGGGGCATCCATGGT
>AB0184-C
TTGCATAC--CTTCAGGCGTTTAGCAGCACCAAGCGACGAACCTTTTTTAATAACTCCATATTTCGTTAAAAAAAGCACTGCAAACGAAAAGTGCCAAAGAGGAG-----AAAAAAGGAAAAATGTYCCTTGCCCTTCGAAAAACAGATTCTTTCCCCATACATAACCCCACAAAAAACACACACACACACACACACACACACACACACACACACACACAAAAACACACACACACACACACACACACCTAGCGAGAGCG-------TCTCCAGTGAAGTGTGTTGAAGCAAATAACCGCTACTTTAAAACCCTTGTACCCGAAACCCCACC--GCACTTCCGGTCACATGGAGCCGGTCCCGGAAGCCGCTTCTACCC---------------GAGCCCWGCCAGCCCTTGAAGAACTTTACGAGGATAATTATCGTTGTTYTGCTTGCACCGTTCCTCTTCCCCTTTTCGCAACCATCACTCATTCCCACACCGCCTCACGTACGTTTCYGTCCGGACCGGGGTTCCGCTTATCGCACTGGAAGTGGATACACTTTAAACAACTCGGCTMCCYCCCCCC-----CCCAYCGTCTCCGTAGTCG-CCATGTCGCCAGGTTTCGGAAGAATTACCGAATCCTTCCCAGGGCGCCACAGCATATGGCCCACGATTACGTACTGCATCCGTATTCCGTTCCCGGCCCGATAAACGACCCACCCCTCACACACACACACA----------AGCAGAAACACGRGGGACCCCTTTTTGGTTGGTGGTGCTTGTTGCTCTCTTAAAGAACAGTGTCTTTCTCTMTC--TCTCCCCCAGCATCAACCCTGGAACATGCGGAAGCTGCCGGAAGCGTCGACAAAAGCGACGGCGCACGGTGCGGKGAAAGCTGGGGCGGGAAACGAAAAGAGGAGGGAGAGGAAAAACAGAAAACTTCTTGACGCGCGCTGGGCTTCAAGTGGCTGCCATCCACTTCCACACGGTGAGCGAGCGCGTACTCCCCGTATAAGAGGCCGTTTCCATAAGAGTGATTTAGAGATAAGGCACGAGTCAAAAATTATTAGGATAAATATTTTGCTCCTTTTGCAGCTCTCTCGTTCTCTCTGTCTGTGTGWGTMYGTGTCTGWGWG--------TACGAGWGAGKGGTTGTTTAACGGGGCACCATTTTTAGWGTGGTGSCAGCGCTGCTAATCACTCCCAAAAGGCAAGCCCCGTAGCGGGAATGGGGAACATTGTGCCG-------------YTTMA---------AAAAAAGGACGACGCTTTTAGGGGCATCCATGGT
>AB0185-C
TTGCATAC--CTTCGGGCGTTTAGCAGCACCAAGCGTCGAACCATGTTTAATAACTCCATATTTCGTTAAAAAAAGCACTGCAAACGAAAAGTGCCAAAGAGGAG-----AAAAAAGGAAAAATGTCCCTTGCCCTTCGAAAAACAGATTCTTTCCCCATACATAACCCCACAAAAAAMACACACACACACAYAYACAMACACACACACACACACACACACACACACACACACACACACACAYACACCTAGCGTGAGCG-------TCTCCAGTGAAGTGTGTTGAAGCAAATAACMGCTACTTTAAAACCCTTGTACMCGAAACYCCACC--GCACTTCCGGTCACATGGAGCCGGTCCCGGAAGCCGCTTCTACCC---------------GAGCCCWGCCAGCCCTTGAAGAACTTTACGAGGATAATTATCGTTGTTTTGCTTGCACCGTTCCTCTTCCCCTTTTCGCAACCATCACTCATTCCCACACCGCCTCACGTACGTTTCCGTCCGGACCGGGGTTCCGCTTATCGCACTGGAAGTGGATACACTTTAAACAACTCGGCTACCTCCCCCC-----CCCACCGTCTCCGTAGTCR-CCATGTCGCCAGGTTTCGGAAGAATTACCGAATCCTTCCCAGGGCGCCACAGCATATGGCCCACGATTACGTACTGCATCCGTATTCCGTTCCCGGCCCGATAAACGACCCACCCCTCACACACACACACA----------AGCAGAAACACGRGGGAMCCCTTTTTGGTTGGTGGTGCTTGTTGCTCTCTTAAAGAACAGTGTCTTTCTCTCTC--TCTCCCCCAGCATCAACCCTGGAACATGCGGAAGCTGCCGGAAGCGTCGACAAAAGCGACGGCGCACGGTGCGGKGAAAGCTGGGGCGGGAAACGAAAAGAGRAGGGAGAGGAAAAACAGAAAACTTCTTGACGCGCGCTGGGCTTCAAGTGGCTGCCATCCACTTCCACACGGTGAGCGAGCGCGTACTCCCCGTATAAGAGGCCGTTTCCATAAGAGTGATTTAGAGATAAGGCACGAGTMAAAAATTATTAGGATAAATATTTTGCTCCTTTTGCAGCTCTCTCGTTCTCTCTGTCTGTGTGWGTCTGTGTCTGTGTG--------TACSAGAGAGTGGTTGTTTAACGGGGCACCATTTTTAGTGTGGTGCCAGCGCTGCTAATCACTCCCAAAAGGCAAGCCCCGTAGCGGGAATGGGGAACATTGTGCCG-------------YTTCA---------AAAAAAGGACGACGCTTTTAGGGGCATCCATGGT
>AB0186-C
TTGCATAC--CTTCCGGCGTTTAGCAGCACTATGCGACGAACCTTGTTTAATAACTCCATATTTCGTTAAAAAAAGCACTGCAAACGAAAAGTGCCAAAGAGGAG-----AAAAAAGGAAAAAWRTCCCTTGCCCTTCGAAAAACAGATTCTTTCCCCATACATAACCCCACAAAAAAAACACACACACACACACACACACACACACACACACACACACACACACACAAACACACACACACAYACACCTAGCGWGAGCG-------TCTCCAGTGAAGTGTGTTGAAGCAAATAACCGCTACTTTAAAACCCTTGTACCCGAAACCCCACC--GCACTTCCGGTCACATGGAGCCGGTCCCGGAAGCCGCTTCTACCC---------------GASCCCWGSCAGCCCTTGAAGAACTTTACGAGGATAATTATCGTTGTTTTGCTTGCACCGTTCCTCTTCCCCTTTTCGCAACCATCACTCATTCCCACACCGCCTCACGTACGTTTCCGTCCGGACCGGGGKTCCGCTTATCGCACTGGAAGTGGATACACTTTAAACAACTCGGCTACCTCCCCCC-----CCCACCGTCTCCGTAGTCR-CCATKTCGCCAGGTTTCGGAAGAATTACCGAATCCTTCCCAGGGCGCCACAGCATATGGCCCACGATTACGTACTGCATCCGTATTCCGTTCCCGGYCCGATAAACGACCCACCCCTCACACACACACACA----------AGCAGAAACACGRGGGAMCCCTTTTTGGTTGGTGGTGCTTGTTGCTCTCTTAAAGAACAGTGTCTTTCTCTCTC--TCKCCCCCAGCATMAACCCTGGAACATGCGGAAGCTGCCGGAAGCGTCGACAAAAGCGACGGCGCACGGTGCGGGGAAAGCTGGGGCGGGAAATGAAAAGARGRGGGAGAGGAAAAACAGAAAACTTCTTGACGCGCGCTGGGCTTCAAGTGGCTGCCATCCACTTCCACACGGTGAGCGAGCGCGTACTCCCCGTATAAGAGGCCGTTTCCATAAGAGTGATTTAGAGATAAGGCACGAGTCAAAAATTATTAGGATAAATATTTTGCTCCTTTTGCAGCTCTCTCGTTCTCTCTGTCTGTGTGWGTSTGTGTCTGTGTG--------TACGAGAGAGTGGTTGTTTAACGGGGCACCATTTTTAGTGTGGTGSCAGCGCTGCTAATCACTCCCAAAAGGCAAGCCCCGTAGCGGGAATGGGGAACATTGTGCCG-------------YTTMA---------AAAAAAGGACGACGCTTTTAGGGGCATCCATGGT
>AB0187-C
TTGCATAC--CTTCGGGCGTTTAGCAGCACCAAGCGTCGAACCATGTTTAATAACTCCATATTTCGTTAAAAAAAGCACTGCAAACGAAAAGTGCCAAAGAGGAG-----AAAAAAGGAAAAATGTCCCTTGCCCTTCGAAAAACAGATTCTTTCCCCATACATAACCCCACAAAAAACACACACACACACATACACACACACACACACACACACACACACACACACACACACACACACACATACACCTAGCGWGAGCG-------TCTCCAGTGAAGTGTGTTGAAGCAAATAACCGCTACTTTAAAACCCTTGTACMCGAAACCCCACC--GCACTTCCGGTCACATGGAGCCGGTCCCGGAAGCCGCTTCTACCC---------------GAGCCCWGCCAGCCCTTGAAGAACTTTACGAGGATAATTATCGTTGTTTTGCTTGCACCGTTCCTCTTCCCCTTTTCGCAACCATCACTCATTCCCACACCGCCTCACGTACGTTTCCGTCCGGACCGGGGTTCCGCTTATCGCACTGGAAGTGGATACACTTTAAACAACTCGGCTACCYCCCCCC-----CCCMCCGTCTCCGTAGTCR-CCATGTCGCCAGGTTTCGGAAGAATTACCGAATCCTTCCCAGGGCGCCACAGCATATGGCCCACGATTACGTACTGCATCCGTATTCCGTTCCCGGCCCGATAAACGACCCACCCCTCACACACACACACA----------AGCAGAAACACGRGGGACCCCTTTTTGGTTGGTGGTGCTTGTTGCTCTCTTAAAGAACAGTGTCTTTCTCTCTC--TCTCCCCCAGCATCAACCCTGGAACATGCGGAAGCTGCCGGAAGCGTCGACAAAAGCGACGGCGCACGGTGCGGKGAAAGCTGGGGCGGGAAAYGAAAAGAGGRGGGAGAGGAAAAACAGAAAACTTCTTGACGCGCGCTGGGCTTCAAGTGGCTGCCATCCACTTCCACACGGTKAGCGAGCGCGTACTCCCCGYATAAGAGGCCGTTTCCATAAGAGTGATTTAGAGATAAGGCACGAGTCAAAAATTATTAGGATAAATATTTTGCTCCTTTTGCAGCTCTCTCGTTCTCTCTGTCTGTGTGTGTCTGTGTCTGTGTG--------TACSAGWGAGTGGTTGTTTAACGGGGCACCATTTTTAGTGTGGTGSCAGCGCTGCTAATCACTCCCAAAAGGCAAGCCCCGTAGCGGGAATGGGGAACATTGTGCCG-------------TTTCA---------AAAAAAGGACGACGCTTTTAGGGGCATCCATGGT
>AB0188-C
TTGCATAC--CTTCGGGCGTTTAGCAGCACCAAGCGTCGAACCATGTTTAATAACTCCATATTTYGTTAAAAAAAGCACTGCAAACGAAAAGTGCCAAAGAGGAG-----MAAAAAGGAAAAATGTCCCTTGCCCTTCGAAAAACAGATTCTTTCCCCATACATAACCCCACAAAAAAMACACACACAMACAYAYACACACACACACACACACACACACACACACACACACACACACACACATACACCTAGCGTGAGCG-------TCTCCAGTGAAGTGTGTTGAAGCAAATAACCGCTACTTTAAAACCCTTGTACMCGAAACCCCACC--GCACTTCCGGTCACATGGAGCCGGTCCCGGAAGCCGCTTCTACCC---------------GAGCCCWGCCAGCCCTTGAAGAACTTTACGAGGATAATTATCGTTGTTTTGCTTGCACCGTTCCTCTTCCCCTTTTCGCAACCATCACTCATTCCCACACCGCCTCACGTACGTTTCCGTCCGGACCGGGGTTCCGCTTATCGCACTGGAAGTGGATACACTTTAAACAACTCGGCTMCCYCCCCCC-----CCCACCGTCTCCGTAGTCA-CCATGTCGCCAGGTTTCGGAAGAATTACCGAATCCTTCCCAGGGCGCCACAGCATATGGCCCACGATTACGTACTGCATCCGTATTCCGTTCCCGGCCCGATAAACGACCCACCCCTCACACACACACACA----------AGCAGAAACACGGGGGACCCCTTTTTGGTTGGTGGTGCTTGTTGCTCTCTTAAAGAACAGTGTCTTTCTCTCTC--TCTCCCCCAGCATCAAGACTGGAACATGCGGAAGCTGCCGGAAGCGCCGACAAAAGCGACGGCGCACGGTGCGGGGAAAGCTGGGGCGGGAAATGAAAAGAGGGGGGAGAGGAAAAACAGAAAACTTCTTGACGCGCGCTGGGCTTCAAGTGGCTGCCATCCACTTCCACACGGTKAGCGAGCGCGTACTCCCCGCATAAGAGGCCGTTTCCATAAGAGTGATTTAGAGATAAGGCACGAGTCAAAAATTATTAGGATAAATATTTTGCTCCTTTTGCAGCTCTCTCGTTCTCTCTGTCTGTGTGTGTSTGTGTCTGTGTG--------TACCAGAGAGKGGTTGTTTAACGGGGCACCATTTTTAGTGTGGTGCCAGCGCTGCTAATCACTCCCAAAAGGCAAGCCCCGTAGCGGGAATGGGGAACATTGTGCCG-------------YTTCA---------AAAAAAGGACGACGCTTTTAGGGGCATCCATGGT
>AB0189-C
TTGCATAC--CTTCGGGGGTTTAGCAGCACCAAGCGTCGAACCATKTTTAATAACTCCATATTTCGTTAAAAAAAGCAYTRCAAACGAAAAGTGCCAAAGAGGAG-----AAAAAAGGAAAAATRTCCCTTGCCCTTCGAAAAACAGATTCTTTCCCCATACATAACCCCACAAAAAACACACACACACACACACACACACACACACACACACACACACACACACACACACACACACACACAYACACCTAGCGWGAGCG-------TCTCCAGTGAAGTGTGTTGAAGCAAATAACCGCTACTTTAAAACCCTTGTACMCGAAACCCCACC--GCACTTCCGGTCACATGGAGCCGGTCCCGGAAGCCGCTTCTACCC---------------GAGCCCWGCCARCCCTTGAAGAACTTTACGAGGATAATTATCGTTGTTTTGCTTGCACCGTTCCTCTTCCCCTTTTCGCAACCATCACTCATTCCCACACCGCCTCACGTACGTTTCCGTCCGGACCGGGGTTCCGCTTATCGCACTGGAAGTGGATACACTTTAAACAACYCGGCTMCCYCCCCCC-----CCCMCCGTCTCCGTAGTCR-CCATGTCGCCAGGTTTCGGAAGAATTACCGAATCCTTCCCAGGGCGCCACAGCATATGGCCCACGATTACGTACTGCATCCGTATTCCGTTCCCGGCCCGATAAACGACCCACCCCTCASACACAMACACA----------AGCAGAAACRCGGGGGACCCCTTTTTGGTTGGTGGTGCTTGTTGCTCTCTTAAAGAACAGTGTCTTTCTCTCTC--TCTCCCCCAGCATCAACCCTGGAACATGCGGAAGCTGCCGGAAGCGTCGACAAAAGCGACGGCGCACGGTGCGGGGAAAGCTGGGGCGGGAAAYGAAAAGAGGRGGGAGAGGAAAAACAGAAAACTTCTTGACGCGCGCTGGGCTTCAAGTGGCTGCCATCCACTTCCACACGGTKAGCGAGCGSGTACTCCCCGYATAAGAGGCCGTTTCCATAAGAGTGATTTAGAGATAAGGCACGAGTCAAAAATTATTAGGATAAATATTTTGCTCCTTTTGCAGCTCTCTCGTTCTCTCTGTCTGTGTSTGTSTGTGTCTGTGTG--------TACSAGAGAGKGGTTGTTTAACGGGGCACCATTTTTAGTGTGRTGCCAGCGCTGCTAATCACTCCCAAAAGGCAAGCCCCGTAGCGGGAATGGGGAACATTGTGCCG-------------YTTCA---------AAAAAAGGACGACGCTTTTAGGGGCATCCATGGT
>AB0190-C
TTGCATAC--CTTCGGGCGTTTAGCAGCACCAAGCGTCGAACCATGTTTAATAACTCCATATTTCGTTAAAARAAGCACTGCAAACGAAAAGTGCCAAAGAGGAG-----AAAAAAGGAAAAATGTCCCTTGCCCTTCGAAAAACAGATTCTTTCCCCATACATAACTCCACAAAAAAAACACACACACACACACACACACACACACACACACACACACACACACACAAACACACACACACATACACCTAGCGWGAGCG-------TCTCCAGTGAAGTGTGTTGAAGCAAATAACCGCTACTTTAAAACCCTTGTACMCGAAACCCCACC--GCACTTCCGGTCACATGGAGCCGGTCCCGGAAGCCGCTTCTACCC---------------GAGCCCWGCCAGCCCTTGAAGAACTTTACGAGGATAATTATCGTTGTTTTGCTTGCACCGTTCCTCTTCCCCTTTTCGCAACCATCACTCATTCCCACACCGCCTCACGTACGTTTCCGTCCGGACCGGGGTTCCGCTTATCGCACTGGAAGTGGATACACTTTAAACAACTCGGCTACCTCCCCCC-----CCCACCGTCTCCGTAGTCR-CCATGTCGCCAGGTTTCGGAAGAATTACCGAATCCTTCCCAGGGCGCCACAGCATATGGCCCACGATTACGTACTGCATCCGTATTCCGTTCCCGGCCCGATAAACGACCCACCCCTCACACACACACACA----------AGCAGAAACACGRGGGACCCCTTTTTGGTTGGTGGTGCTTGTTGCTCTCTTAAAGAACAGTGTCTTTCTCTCTC--TCTCCCCCAGCATCAACCCTGGAACATRCGGAAGCTGCCGGAAGCGTCGACAAAAGCGACGGCGCACGGTGCGGGGAAAGCTGGGGCGGGAAAYGAAAAGARRRGGGAGAGGAAAAACAGAAAACTTCTTGACGCGCGCTGGGCTTCAAGTGGCTGCCATCCACTTCCACACGGTGAGCGAGCGCGTACTCCCCGTATAAGAGGCCGTTTCCATAAGAGTGATTTAGAGATAAGGCACGAGTCAAAAATTATTAGGATAAATATTTTGCTCCTTTTGCAGCTCTCTCGTTCTCTCTGTCTGTGTGTGTSTGTGTCTGTGTG--------TACGAGAGAGKGGTTGTTTAACGGGGCACCATTTTTAGTGTGGTGCCAGCGCTGCTAATCACTCCCAAAAGGCAAGCCCCGTAGCGGGAATGGGGAACATTGTGCCG-------------YTTCA---------AAAAAAGGACGACGCTTTTAGGGGCATCCATGGT
>AB0191-C
TTGCATAC--CTTCCGGCGTTTAGCAGCACCAAGCGACGAACCTTGTTTAATAACTCCATATTTCGTTAAAAAAAGCACTGCAAACGAAAAGTGCCAAAGAGGAG-----AAAAAAGGAAAAATGTCCMTTGCCCTTCGAAAAACAGATTYTTTCCCCATACATAACCCCACAAAAAAMACACACACACACAYAYACACACACACACACACACACACACACACACACACACACACACACACAYACACCTAGCGWGAGCG-------TCTCCAGTGAAGTGTGTTGAAGCAAATAACCGCTACTTTAAAACCCTTGTACMCGAAACCCCACC--GCACTTCCGGTCACATGGAGCCGGTCCCGGAAGCCGCTTCTACCY---------------GAGCCCWGCCAGCCCTTGAAGAACTTTACGAGGATAATTATCGTTGTTTTGCTTGCACCGTTCCTCTTCCCCTYTTCGCAACCATCACTCATTCCCACACCGCCTCACGTACGTTTCCGTCCGGACCGGGGTTCCGCTTATCGCACTGGAAGTGGATACACTTTAAACAACTCGGCTACCTCCCCCC-----CCCACCGTCTCCGYAGTCG-CCATGTCGCCAGGTTTYGGAAGAATTACCGAATCCTTCCCAGGGCGCCACAGCATATGGCCCACGATTACGTACTGCATCCGTATTCCGTTCCCGGCCCGATAAACGACCCACCCCTCACACACACACACA----------AGCAGAAACACGGGGGACCCCTTTTTGGTTGGTGGTGCTTGTTGCTCTCTTAAAGAACAGTSTCTTTCTCTCTC--KCTCCCCCAGCATMAACCCTGGAACATGCGGAAGCTGCCGGAAGCGTCGACAAAAGCGACGGCGCACGGTGCGGGGAAAGCTGGGGCGGGAAAYGAAAAGAGGRGGGAGAGGAAAAACAGAAAACTTCTTGACGCGCGCTGGGCTTCAAGTGGCTGCCATCCACTTCCACACGGTKAGCGAGCGSGTACTCCCCGYATAAGAGGCCGTTTCCATAAGAGTGATTTAGAGATAAGGCACGAGTCAAAAATTATTAGGATAAATATTTTGCTCCTTTTGCAGCTCTCTCGTTCTCTCTGTCTGTGTGTGTCTGTGTCTGTGTG--------TACCAGWGAGKGGTTGTTTAACGGGGCACCATTTTTAGTGTGGTGCCAGCGCTGCTAATCACTCCCAAAAGGCAAGCCCCGTAGCGGGAATGGGGAACATTGTGCCG-------------YTTMA---------AAAAAAGGACGRCGMTTTTAGRGGCATCCATGGT
>AB0192-C
TTGCATAC--CTTCGGGCGTTTAGCAGCACCAAGCGTCGAACCATGTTTAATAACTCCATATTTCGTTAAAAAAAGCACTGCAAACGAAAAGTGCCAAAGAGGAG-----AAAAAAGGAAAAATGTCCCTTGCCCTTCGAAAAACAGATTCTTTCCCCATACATAACCCCACAAAAAACACACACAMACACAYACACACACACACACACACACACACACACACACACACACACACACACACAYAYACCTAGCGWGAGCG-------TCTCCAGTGAAGTGTGTTGAAGCAAATAACCGCTACTTTAAAACCCTTGTACACGAAACCCCACC--GCACTTCCGGTCACATGGAGCCGGTCCCGGAAGCCGCTTCTACCM---------------GAGCCCWGCCAGCCCTTGAAGAACTTTACGAGGATAATTATCGTTGTTTTGCTTGCACCGTTCCTCTTCCCCTTTTCGCAACCATCACTCATTCCCACACCGCCTCACGTACGTTTCCGTCCGGACCGGGGTTCCGCTTATCGCACTGGAAGTGGATACACTTTAAACAACTCGGCTACCYCCCCCC-----CCCACCGTCTCCGTAGTCR-CCATGTCGCCAGGTTTCGGAAGAATTACCGAATCCTTCCCAGGGCGCCACAGCATATGGCCCACGATTACGTACTGCATCCGTATTCCGTTCCCGGCCCGATAAACGACCCACCCCTCACACACACACAMA----------AGCMGAAACACGRGGGAMCCYTTTTTGGTTGGTGGTGCTTGTTGCTCTCTTAAAGAACAGTGTCTTTCTCTCTC--TCKCCCCCAGCATCAACCCTGGAACATGCGGAAGCTGCCGGAAGCGTCGACAAAAGCGACGGCGCACGGTGCGGKGAAAGCTGGGGCGGGAAACGAAAAGAGGAGGGAGAGGAAAMACAGAAAACTTCTTGACGCGCGCTGGGCTTCAAGTGGCTGCCATCCACTTCCACACGGTGAGCGAGCGCGTACTCCCCGTATAAGAGGCCGTTTCCATAAGAGTGATTTAGAGATAAGGCACGAGTCAAAAATTATTAGGATAAATATTTTGCTCCTTTTGCAGCTCTCTCGTTCTCTCTGTCTGTSTGTGTSTGTGTCWGWGTG--------TACGAGWGAGKGGTTGTTTAACGGGGCACCATTTTTAGTGTGGTGCCAGCGCTGCTAATCACTCCCAAAAGGCAAGCCCCGTAGCGGGAATGGGGAACATTGTGCCG-------------YTTMA---------AAAAAAGGACGACGCTTTTAGGGGCATCCATGGT
>AB0195-C
TTGCATAC--CTTCGGGCGTTTAGCAGCACCAAGCGTCGAACCATGTTTAATAACTCCATATTTCGTTAAAAAAAGCACTGTAAACGAAAAGTGCCAAAAAGGAG-----AAAAAAGGAAAAATGTCCCTTGCCCTTCGAAAAACAGATTCTTTCCCCATACATAACCCCACAAAAAACACACACACACATACACACACACACACACACACACACACACAAACACACACACACACACACACACACACCTAGCGAGAGCG-------TCTCCAGTGAAGTGTGTTGAAGCAAATAACCGCTACTTTAAAACCCTTGTACCCGAAACCCCACC--GCACTTCCGGTCACATGGAGCCGGTCCCGGAAGCCGCTTCTACCM---------------GAGCCCWGCCAGCCCTTGAAGAACTTTACGAGGATAATTATCGTTGTTTTGCTTGCACCGTTCCTCTTCCCCTTTTCGCAACCATCACTCATTCCCACACCGCCTCACGTACGTTTCCGTCCGGACCGGGGTTCCGCTTATCGCACTGGAAGTGGATACACTTTAAACAACTCGGCTACCYCCCCCC-----CCCAYCGTCTCCGTAGTCR-CCATGTCGCCAGGTTTCGGAAGAATTACCGAATCCTTCCCAGGGCGCCACAGCATATGGCCCACGATTACGTACTGCATCCRTATTCCGTTCCCGGCCCGATAAACGACCCMCCCCTCACACACACACACA----------AGCAGAAACACGRGGGACCCCTTTTTGGTTGGTGGTGCTTGTTGCTCTCTTAAAGAACAGTGTCTTTCTCTCTC--TCTCCCCCAGCATCAACCCTGGAACATGCGGAAGCTGCCGGAAGCGTCGACAAAAGCGACGGCGCACGGTGCGGGGAAAGCTGGGGCGGGAAAYGAAAAGARGRGGGAGAGGAAAMACAGAAAACTTCTTGACGCGCGCTGGGCTTCAAGTGGCTGCCATCCACTTCCACACGGTGAGCGAGCGCGTACTCCCCGTATAAGAGGCCGTTTCCATAAGAGTGATTTAGAGATAAGGCACGAGTCAAAAATTATTAGGATAAATATTTTGCTCCTTTTGCAGCTCTCTCGTTCTCTCTGTCTGTGTGTGTSTGTGTCTGTGTG--------TACGAGAGAGTGGTTGTTTAACGGGGCACCATTTTTAGTGTGGTGCCAGCGCTGCTAATCACTCCCAAAAGGCAAGCCCCGTAGCGGGAATGGGGAACATTGTGCCG-------------YTTCA---------AAAAAAGGACGACGCTTTTAGGGGCATCCATGGT
>AB0196-C
TTGCATAC--CTTCGGGCGTTTAGCAGCACCAAGCGTCGAACCATGTTTAATAACTCCATATTTCGTTAAAAAAAGCACTGCAAACGAAAARTGCCAAAGAGGAG-----AAAAAAGGAAAAATGTCCCTTGCCCTTCGAAAAACAGATTCTTTCCCCATACATAACCCCACAAAAAAAACACACACACATACACACACACACACACACACACACACACACACACACACACACACACACACATACACCTAGCGWGAGCG-------TCTCCAGTGAAGTGTGTTGAAGCAAATAACCGCTACTTTAAAMCCCTTGTACMCGAAACCCCACC--GCACTTCCGGTCACATGGAGCCGGTCCCGGAAGCCGCTTCTACCC---------------GAGCCCWGCCAGCCCTTGAAGAACTTTACGAGGATAATTATCGTTGTTTTGCTTGCACCGTTCCTCTTCCCCTTTTCGCAACCATCACTCATTCCCACACCGCCTCACGTACGTTTCCGTCCGGACCGGGGTTCCGCTTATCGCACTGGAAGTGGATACACTTTAAACAACTCGGCTACCYCCCCCC-----CCCMCCGTCTCCGTAGTCA-CCATGTCGCCAGGTTTCGGAAGAATTACCGAATCCTTCCCAGGGCGCCACAGCATATGGCCCACGATTACGTACTGCATCCGTATTCCGTTCCCGGCCCGATAAACGACCCACCCCTCACACACACACACA----------AGCAGAAACRCGRGGGACCCCTTTTTGGTTGGTGGTGCTTGTTGCTCTCTTAAAGAACAGTGTCTTTCTCTCTC--TCTCCCCCAGCATCAACCCTGGAACATGCGGAAGCTGCCGGAAGCGTCGACAAAAGCGACGGCGCACGGTGCGGGGAAAGCTGGGGCGGGAAATGAAAAGARGGGGGAGAGGAAAAACAGAAAACTTCTTGACGCGCGCTGGGCTTCAAGTGGCTGCCATCCACTTCCACACGGTKAGCGAGCGCGTACTCCCCGYATAAGAGGCCGTTTCCATAAGAGTGATTTAGAGATAAGGCACGAGTCAAAAATTATTAGGATAAATATTTTGCTCCTTTTGCAGCTCTCTCGTTCTCTCTGTCTGTGTGTGTSTGTGTCTGTRTG--------TACSAGWGAGKGGTTGTTTAACGGGGCASCATTTTTAGTGTGGTGCCAGCGCTGCTAATCACTCCCAAAAGGCAAGCCCCGTAGCGGGAATGGGGAACATTGTGCCG-------------YTTCA---------AAAAAAGGACGACGCTTTTAGGGRCATCCATGGT
>AB0204-C
TTGCATAC--CTTCAGGCGTTTAGCAGCACCAAGCGACGAACCTTTTTTAATAACTCCATATTTCGTTAAAAAAAGCACTGCAAACGAAAAGTGCCAAAGAGGAG-----AAAAAAGRAAAAATGTCCCTTGCCCTTCGAAAAACAGATTCTTTCCCCATACATAACCCCACAAAAAACACACACACACACAYACACACACACACACACACACACACACACACACACACACACACACACACAYACACCTAGCGWGAGCG-------TCTCCAGTGAAGTGTGTTGAAGCAAATAACCGCTACTTTAAAACCCTTGTACMCGAAACCCCACC--GCACTTCCGGTCACATGGAGCCGGTCCCGGAAGCCGCTTCTACMC---------------GAGCCCWGCCAGCCCTTGAAGAACTKTACGAGGATAATTATCGTTGTTTTGCTTGCACCGTTCCTCTTCCCCTTTTCGCAACCATCACTCATTCCCACACCGCCTCACGTACGTTTCCGTCCGGACCGGGGTTCCGCTTATCGCACTGGAAGTGGATACACTTTAAACAACTCGGCTACCYCCCCCC-----CCCMYCGTCTCCGTAGTCG-CCATGTCGCCAGGTTTCGGAAGAATTACCGAATCCTTCCCAGGGCGCCACAGCATATGGCCCACGATTACGTACTGCATCCRTATTCCGTTCCCGGCCCGATAAACGACCCACCCCTCACACACACACACA----------AGCAGAAACACGRGGGACCCCTTTTTGGTTGGTGGTGCTTGTTGCTCTCTTAAAGAACAGTGTCTTTCTCTCTC--TCTCCCCCAGCATCAACMCTGGAACATGCGGAAGCTGCCGGAAGCGTCGACAAAAGCGACGGCGCACGGTGCGGGGAAAGCTGGGGCGGGAAAYGAAAAGAGGRGGGAGAGGAAAAACAGAAAACTTCTTGACGCGCGCTGGGCTTCAAGTGGCTGCCATCCACTTCCACACGGTKAGCGAGCGCGTACTCCCCGYATAAGAGGCCGTTTCCATAAGAGTGATTTAGAGATAAGGCACGAGTCAAAAATTATTAGGATAAATATTTTGCTCCTTTTGCWGCTCTCTCGTTCTCTCTGTCTGTGTGTGTSTGTGTCTGTGTG--------TACSAGWGAGTGGTTGTTTAACGGGGCACCATTTTTAGTGTGGTGSCAGCGCTGCTAATCACTCCCAAAAGGCAAGCCCCGTAGCGGGAATGGGGAACATTGTGCCG-------------TTTCA---------AAAAAAGGACGACGCTTTTAGGGGCATCCATGGT
>AB0209-C
TTGCATAC--CTTCGGGSGTTTAGCAGCACCAAGCGTCGAACCATGTTTAATAACTCCATATTTCGTTAAAAAAAGCACTGCAAACGAAAAGTGCCAAAGAGGAR-----MAAAAAGGAAAAATGTCCCTTGCCCTTCGAAAAACAGATTCTTTCCCCATACATAACCCCWCAAAAAACACACACACACACAYACACACACACACACACACACACACACACACACACACACACACACACACATACACCTAGCGTGAGCG-------TCTCCAGTGAAGTGTGTTGAAGCAAATAACCGCTACTTTAAAACCCTTGTACMCGAAACCCCACC--GCACTTCCGGTCACATGGAGCCGGTCCCGGAAGCCGCTTCTACCC---------------GAGCCCWGCCAGCCCTTGAAGAACTTTACGAGGATAATTATCGTTGTTTTGCTTGCACCGTTCCTCTTCCCCTTTTCGCAACCATCACTCATTCCCACACCGCCTCACGTACGTTTCCGTCCGGACCGGGGTTCCGCTTATCGCACTGGAAGTGGATACACTTTAAACAACTCGGCTACCYCCCCCC-----CCCACCGTCTCCGTAGTCR-CCATGTCGCCAGGTTTCGGAAGAATTACCGAATCCTTCCCAGGGCGCCACAGCATATGGCCCACGATTACGTACTGCATCCGTATTCCGTTCCCGGCCCGATAAACGACCCACCCCTCACACACACACACA----------AGCAGAAACRCGGGGGACCCCTTTTTGGTTGGTGGTGCTTGTTGCTCTCTTAAAGAACAGTGTCTTTCTCTCTC--TCTCCCCCAGCATCAACCCTGGAACATGCGGAAGCTGCCGGAAGCGTCGACAAAAGCGACGGCGCACGGTGCGGGGAAAGCTGGGGCGGGAAATGAAAAGAGGGGGGAGAGGAAAAACAGAAAACTTCTTGACGCGCGCTGGGCTTCAAGTGGCTGCCATCCACTTCCACACGGTTAGCGAGCGCGTACTCCCCGYATAAGAGGCCGTTTCCATAAGAGTGATTTAGAGATAAGGCACGAGTCAAAAATTATTAGGATAAATATTTTGCTCCTTTTGCARCTCTCTCGTTYTCTCTGTCTGTSTGTGTSTGTGTCTGTGTG--------TACSAGWGAGKGGTTGTTTAACGGGGSACCATTTTTAGTGTGGTGCCAGCGCTGCTAATCACTCCCAAAAGGCAAGCCCCGTAGCGGGAATGGGGAACATTGTGCCG-------------YTTCA---------AAAAAAGGACGACGCTTTTAGGGGCATCCATGGT
>AB0210-C
TTGCATAC--CTTCGGGCGTTTAGCAGCACCAAGCGTCGAACCATGTTTAATAACTCCATATTTCGTTAAAAAAAGCACTGCWAACGAAAAGTGCCAAAGAGGAG-----MAAAAAGGAAAAATGTCCCTTGCCCTTCGAAAAACAGATTCTTTCCCCATACATAACCCCACAAAAAACACACACACACACAYAYACACACACACACACACACACACACACACACACACACACACACACACATACACCTAGCGTGAGCG-------TCTCCAGTGAAGTGTGTTGAAGCAAATAACCGCTACTTTAAAACCCTTGTACMCGAAACCCCACC--GCACTTCCGGTCACATGGAGCCGGTCCCGGAAGCCGCTTCTACCC---------------GAGCCCWGCCAGCCCTTGAAGAACTTTACGAGGATAATTATCGTTGTTTTGCTTGCACCGTTCCTCTTCCCCTTTTCGCAACCATCACTCATTCCCACACCGCCTCACGTACGTTTCCGTCCGGACCGGGGTTCCGCTTATCGCACTGGAAGTGGATACACTTTAAACAACTCGGCTACCYCCCCCC-----CCCMCCGTCTCCGTAGTCR-CCATGTCGCCAGGTTTCGGAAGAATTACCGAATCCTTCCCAGGGCGCCACAGCATATGGCCCACGATTACGTACTGCATCCGTATTCCGTTCCCGGCCCGATAAACGACCCACCCCTCACACACACACACA----------AGCAGAAACACGRGGGACCCCTTTTTGGTTGGTGGTGCTTGTTGCTCTCTTAAAGAACAGTGTCTTTCTCTCTC--TCTCCCCCAGCATCAACMCTGGAACATGCGGAAGCTGCCGGAAGCGTCGACAAAAGCGACGGCGCACGGTGCGGGGAAAGCTGGGGCGGGAAATGAAAAGAGGGGGGAGAGGAAAAACAGAAAACTTCTTGACGCGCGCTGGGCTTCAAGTGGCTGCCATCCACTTCCACACGGTTAGCGAGCGCGTACTCCCCGCATAAGAGGCCGTTTCCATAAGAGTGATTTAGAGATAAGGCACGAGTCAAAAATTATTAGGATAAATATTTTGCTCCTTTTGCAGCTCTCTCGTTCTCTCTGTCTGTGTGTGTSTGTGTCTGTGTG--------TACCAGWGAGKGGTTGTTTAACGGGGCACCATTTTTAGTGTGGTGCCAGCGCTGCTAATCACTCCCAAAAGGCAAGCCCCGTAGCGGGAATGGGGAACATTGTGCCG-------------YTTCA---------AAAAAAGGACGACGCTTTTAGGGGCATCCATGGT
>AB0212-C
TTGCATAC--CTTCGGGCGTTTAGCAGCACCAAGCGTCGAACCATGTTTAATAACTCCATATTTCGTTAAAAAAAGCACTGCWAACGAAAAGTGCCAAAGAGGAG-----AAAAAAGGAAAAATGTCCCTTGCCCTTCGAAAAACAGATTCTTTCCCCATACATAACCCCACAAAAAACACACACACACACATACACACACACACACACACACACACACACACACACACACACACACACACATACACCTAGCGTGAGCG-------TCTCCAGTGAAGTGTGTTGAAGCAAATAACCGCTACTTTAAAACCCTTGTACACGAAACCCCACC--GCACTTCCGGTCACATGGAGCCGGTCCCGGAAGCCGCTTCTACCC---------------GAGCCCWGCCAGCCCTTGAAGAACTTTACGAGGATAATTATCGTTGTTTTGCTTGCACCGTTCCTCTTCCCCTTTTCGCAACCATCACTCATTCCCACACCGCCTCACGTACGTTTCCGTCCGGACCGGGGTTCCGCTTATCGCACTGGAAGTGGATACACTTTAAACAACTCGGCTACCYCCCCCC-----CCCACCGTCTCCGTAGTCR-CCATGTCGCCAGGTTTCGGAAGAATTACCGAATCCTTCCCAGGGCGCCACAGCATATGGCCCACGATTACGTACTGCATCCGTATTCCGTTCCCGGCCCGATAAACGACCCACCCCTCACACACACACACA----------AGCAGAAACACGGGGGACCCCTTTTTGGTTGGTGGTGCTTGTTGCTCTCTTAAAGAACAGTGTCTTTCTCTCTC--TCTCCCCCAGCATCAACCCTGGAACATGCGGAAGCTGCCGGAAGCGTCGACAAAAGCGACGGCGCACGGTGCGGGGAAAGCTGGGGCGGGAAAYGAAAAGAGGRGGGAGAGGAAAAACAGAAAACTTCTTGACGCGCGCTGGGCTTCAAGTGGCTGCCATCCACTTCCAYACGGTKAGCGAGCGCGTACTCCCCGCATAAGAGGCCGTTTCCATAAGAGTGATTTAGAGATAAGGCACGAGTCAAAAATTATTAGGATAAATATTTTGCTCCTTTTGCAGCTCTCTCGTTCTCTCTGTCTGTGTSTGTSTGTGTCTGTGTG--------TACSAGAGAGTGGTTGTTTAACGGGGCACCATTTTTAGTGTGGTGGCAGCGCTGCTAATCACTCCCAAAAGGCAAGCCCCGTAGCGGGAATGGGGAACATTGTGCCG-------------YTTCA---------AAAAAAGGACGACGCTTTTAGGGGCATCCATGGT
>AB0213-C
TTGCATAC--CTTCGGGCGTTTAGCAGCACCAAGCGTCGAACCATGTTTAATAACTCCATATTTCGTTAAAAAAAGCACTGCAAACGAAAAGTGCCAAAGAGGAG-----AAAAAAGGAAAAAWGTCCCTTGCCCTTCGAAAAACAGATTCTTTCCCCATACATAACCCCACAAAAAAMACACACACACACAYACACACACACACACACACACACACACACACACACACACACACACACACAYACACCTAGCGTGAGCG-------TCTCCAGTGAAGTGTGTTGAAGCAAATAACCGCTACTTTAAAACCCTTGTACCCGAAACCCCACC--GCACTTCCGGTCACATGGAGCCGGTCCCGGAAGCCGCTTCTACCC---------------GAGCCCWGCCAGCCCTTGAAGAACTTTACGAGGATAATTATCGTTGTTTTGCTTGCACCGTTCCTCTTCCCCTTTTCGCAACCATCACTCATTCCCACACCGCCTCACGTACGTTTCCGTCCGGACCGGGGTTCCGCTTATCGCACTGGAAGTGGATACACTTTAAACAACTCGGCTACCYCCCCCC-----CCCACCGTCKCCGTAGTCR-CCATGTCGCCAGGTTTCGGAAGAATTACCGAATCCTTCCCAGGGCGCCACAGCATATGGCCCACGATTACGTACTGCATCCRTATTCCGTTCCCGGCCCGATAAACGACCCACCCCTCACACACACACACA----------AGCAGAAACRCGGGGGACCCCTTTTTGGTTGGTGGTGCTTGTTGCTCTCTTAAAGAACAGTGTCTTTCTCTCTC--TCTCCCCCAGCATCAACCCTGGAACATGCGGAAGCTGCCGGAAGCGTCGACAAAAGCGACGGCGCACGGTGCGGGGAAAGCTGGGGCGGGAAAYGAAAAGARGRGGGAGAGGAAAAACAGAAAACTTCTTGACGCGCGCTGGGCTTCAAGTGGCTGCCATCCACTTCCACACGGTGAGCGAGCGCGTACTCCCCGTATAAGAGGCCGTTTCCATAAGAGTGATTTAGAGATAAGGCACGAGTCAAAAATTATTAGGATAAATATTTTGCTCCTTTTGCAGCTCTCTCGTTCTCTCTGTCTGTSTGTGTSTGTGTCTGTGTG--------TACGAGAGAGTGGTTGTTTAACGGGGCACCATTTTTAGTGTGGTGSCAGCGCTGCTAATCACTCCCAAAAGGCAAGCCCCGTAGCGGGAATGGGGAACATTGTGCCG-------------YTTCA---------AAAAAAGGACGACGCTTTTAGGGGCATCCATGGT
>AB0215-C
TTGCATAC--CTTCGGGCGTTTAGCAGCACCAAGCGTCGAACCATGTTTAATAACTCCATATTTCGTTAAAAAAAGCACTGCAARCGAAAAGTGCCAAAGAGGAG-----AAAAAAGGAAAAATGTCCCTTGCCCTTCGAAAAACAGATTCTTTCCCCATACATAACCCCACAAAAAAMACAMAMACACAYACACACACACACACACACACACACACACAAAAACACACACACACACACACAYACACCTAGCGWGAGCG-------TCTCCAGTGAAGTGTGTTGAAGCAAATAACCGCTACTTTAAAACCCTTGTACCCGAAACCCCACC--GCACTTCCGGTCACATGGAGCCGGTCCCGGAAGCCGCTTCTACCC---------------GAGCCCWGCCAGCCCTTGAAGAACTTWACGAGGATAATTATCGTTGTTTTGCTTGCACCGTTCCTCTTCCCCTTTTCGCAACCATCASTCATTCCCACACCGCCTCACGTACGTTTCCGTCCGGACCGGGGTTCCGCTTATCGCACTGGAAGTGGATACACTTTAAACAACTCGGCTACCYCCCCCC-----CCCMCCGTCTCCGTAGTCG-CCATGTCGCCAGGTTTCGGAAGAATTACCGAATCCTTCCCAGGGCGCCACAGCATATGGCCCACGATTACGTACTGCATCCRTATTCCGTTCCCGGCCCGATAAACGACCCACCCCTCACACACACACACA----------AGCMGAAACACGGGGGAMCCYTTTTTGGTTGGTGGTGCTTGTTGCTCTCTTAAAGAACAGTGTCTTTCTCTCTC--TCTCCCCCAGCATCAACCCTGGAACATGCGGAAGCTGCCGGAAGCGTCGACAAAAGCGACGGCGCACGGTGCGGGGAAAGCTGGGGCGGGAAAYGAAAAGARRRGGGAGAGGAAAAACAGAAAACTTCTTGACGCGCGCTGGGCTTCAAGTGGCTGCCATCCACTTCCACACGGTGAGCGAGCGCGTACTCCCCGTATAAGAGGCCGTTTCCATAAGAGTGATTTAGAGATAAGGCACGAGTCAAAAATTATTAGGATAAATATTTTGCTCCTTTTGCAGCTCTCTCGTTCTCTCTGTCTGTGTGTGTSTGTGTCTGTGTG--------TACGAGAGAGTGGTTGTTTAACGGGGCACCATTTTTAGTGTGGTGCCAGCGCTGCTAATCACTCCCAAAAGGCAAGCCCCGTAGCGGGAATGGGGAACATTGTGCCG-------------YTTCA---------AAAAAAGGACGACGCTTTTAGGGGCATCCATGGT
>AB0219-C
TTGCATAC--CTTCGGGCGTTTAGCAGCACCAAGCGTCGAACCATGTTTAATAACTCCATATTTCGTTAAAAAAAGCACTGCAAACGAAAAGTGCCAAAGAGGAG-----MAAAAAGGAAAAATGTCCCTTGCCCTTCGAAAAACAGATTCTTTCCCCATACATAACTCCACAAAAAAAACACACACACACACACACACACACACACACACACACACACACACACACACACACACACACACAYACACCTAGCKWGAGCG-------TCTCCAGTGAAGTGTGTTGAAGCAAATAACCGCTACTTTAAAACCCTTGTACMCGAAACCCCACC--GCACTTCCGGTCACATGGAGCCGGTCCCGGAAGCCGCTTCTACCM---------------GASCCCWGSCAGCCCTTGAAGAACTTTACGAGGATAATTATCGTTGTTTTGCTTGCACCGTTCCTCTTCCCCTTTTCGCAACCATCACTCATTCCCACACCGCCTCACGTACGTTTCCGTCCGGACCGGGGTTCCGCTTATCGCACTGGAAGTGGATACACTTTAAACAACTCGGCTACCTCCCCCC-----CCCACCGTCTCCGTAGTCR-CCATGTCGCCAGGTTTCGGAAGAATTACCGAATCCTTCCCAGGGCGCCACAGCATATGKCCCACGATTACGTACTGCATCCGTATTCCGTTCCCGGCCCGATAAACGACCCACCCCTCACACACACACACA----------AGCAGAAACACGRGGGACCCCTTTTTGGTTGGTGGTGCTTGTTGCTCTCTTAAAGAACAGTGTCTTTCTCTCTC--KCKCCCCCAGCATCAACCCTGGAACATGCGGAAGCTGCCGGAAGCGTCGACAAAAGCGACGGCGCACGGTGCGGGGAAAGCTGGGGCGGGAAATGAAAAGARGKGGGAGAGGAAAAACAGAAAACTTCTTGACGCGCGCTGGGCTTCAAGTGGCTGCCATCCACTTCCACACGGTKAGCGAGCGCGTACTCCCCGYATAAGAGGCCGTTTCCATAAGAGTGATTTAGAGATAAGGCACGAGTCAAAAATTATTAGGATAAATATTTTGCTCCTTTTGCAGCTCTCTCGTTCTCTCTKTYTGTGTGWGTSTSTGTCTGWGTG--------TACSAGWGAGKGGTTGTTTAACGGGGCACCATTTTTAGTGTGGTGSCAGCGCTGCTAATCACTCCCAAAAGGCAAGCCCCGTAGCGGGAATGGGGAACATTGTGCCG-------------YTTMA---------AAAAAAGGACGACGCTTTTAGGGGCATCCATGGT
>AB0221-C
TTGCATAC--CTTCAGGCGTTTAGCAGCACCAAGCGTCGAACCATGTTTAATAACTCCATATTTCGTTAAAAAAAGCACTGCAAACGAAAAGTGCCAAAGAGGAG-----MAAAAAGGAAAAATGTCCCTTGCCCTTCGAAAAACAGATTCTTTCCCCATACATAACCCCACAAAAAAMACAMAMAMAMACAYAMACACACACACACACACACACACACACACACACAMACACACACACACAYACACCTAGCGTGAGCG-------TCTCCAGTGAAGTGTGTTGAAGCAAATAACCGCTACTTTAAAACCCTTGTACCCGAAACYCCACC--GCACTTCCGGTCACATGGAGCCGGTCCCGGAARCCGCTTCTACCM---------------GAGCCCWGCCAGCCCTTGAAGAACTTTACGAGGATAATTATCGTTGTTTTGCTTGCACCGTTCCTCTTCCCCTTTTCGCAACCATCACTCATTCCCACACCGCCTCACGTACGTTTCCGTCCGGACCGGGGTTCCGCTTATCGCACTGGAAGTGGATACACTTTAAACAACYCRGCYMCCYCCCCCC-----CCCMCCGTCTCCGTAGTCR-CMATGTCGCCAGGTTTCGGAAGAATTACCGAATCCTTCCCAGGGCGCCACAGCATATGGCCCACGATTACGTACTGCATCCGTATTCCGTTCCCGGCCCGATAAACGACCCACCCCTCACACACACACACA----------AGCMGAAACACGGGGGAMCCYTTTTTGGTTGGTGGTGCTTGTTGCTCTCTTAAAGAACAGTGTCTTTCTCTCTC--TCTCCCCCAGCATCAACCCTGGAACATGCGGAAGCTGCCGGAAGCGTCGACAAAAGCGACGGCGCACGGTGCGGGGAAAGCTGGGGCGGGAAAYGAAAAGAGGRGGGAGAGGAAAAACAGAAAACTTCTTGACGCGCGCTGGGCTTCAAGTGGCTGCCATCCACTTCCAYACGGTGAGCGAGCGCGTACTCCCCGYATAAGAGGCCGTTTCCATAAGAGTGATTTAGAGATAAGGCACGAGTCAAAAATTATTAGGATAAATATTTTGCTCCTTTTGCAGCTCTCTCGTTCTCTCTGTCTGTGTGTGTSTGTGTCTGTGTG--------TACCAGWGAGKGGTTGTTTAACGGGGCACCATTTTTAGTGTGGTGCCAGCGCTGCTAATCACTCCCAAAAGGCAAGCCCCGTAGCGGGAATGGGGAACATTGTGCCS-------------YTTCA---------AAAAAAGGACGACGCTTTTAGGGGCATCCATGGT
>AB0222-C
TTGCATAC--CTTCGGGCGTTTAGCAGCACCAAGCGTCGAACCATGTTTAATAACTCCATATTTCGTTAAAAAAAGCACTGCWAACGAAAAGTGCCAAAGAGGAG-----MAAAAAGGAAAAATGTCCCTTGCCCTTCGAAAAACAGATTCTTTCCCCATACATAACCCCACAAAAAACACACACACACAYACACACACACACACACACACACACACACACACACACACACACACACACACATACACCTAGCGTGAGCG-------TCTCCAGTGAAGTGTGTTGAAGCAAATAACCGCTACTTTAAAACCCTTGTACMCGAAACCCCACC--GCACTTCCGGTCACATGGAGCCGGTCCCGGAAGCCGCTTCTACCC---------------GAGCCCWGCCAGCCCTTGAAGAACTTTACGAGGATAATTATCGTTGTTTTGCTTGCACCGTTCCTCTTCCCCTTTTCGCAACCATCACTCATTCCCACACCGCCTCACGTACGTTTCCGTCCGGACCGGGGTTCCGCTTATCGCACTGGAAGTGGATACACTTTAAACAACTCGGCTACCTCCCCCC-----CCCMCCGTCKCCGTAGTCR-CCATGTCGCCAGGTTTCGGAAGAATTACCGAATCCTTCCCAGGGCGCCACAGCATATGGCCCACGATTACGTACTGCATCCRTATTCCGTTCCCGGCCCGATAAACGACCCACCCCTCACACACACACACA----------AGCAGAAACACGGGGGACCCCTTTTTGGTTGGTGGTGCTTGTTGCTCTCTTAAAGAACAGTGTCTTTCTCTCTC--TCTCCCCCAGCATCAACMCTGGAACATGCGGAAGCTGCCGGAAGCGTCGACAAAAGCGACGGCGCACGGTGCGGGGAAAGCTGGGGCGGGAAATGAAAAGARGGGGGAGAGGAAAAACAGAAAACTTCTTGACGCGCGCTGGGCTTCAAGTGGCTGCCATCCACTTCCACACGGTKAGCGAGCGCGTACTCCCCGYATAAGAGGCCGTTTCCATAAGAGTGATTTAGAGATAAGGCACGAGTMAAAAATTATTAGGATAAATATTTTGCTCCTTTTGCAGCTCTCTCGTTCTCTCTGTCTGTSTGTGTSTGTGTCTGTRTG--------TACSAGWGAGKGGTTGTTTAACGGGGSACCATTTTTAGTGTGGTGCCAGCGCTGCTAATCACTCCCAAAAGGCAAGCCCCGTAGCGGGAATGGGGAACATTGTGCCG-------------YTTCA---------AAAAAAGGACGACGCTTTTAGGGGCATCCATGGT
>AB0223-C
TTGCATAC--CTTCGGGCGTTTAGCAGCACCAAGCGTCGAACCATGTTTAATAACTCCATATTTCGTTAAAAAAAGCACTGCAAACGAAAAGTGCCAAAGAGGAG-----AAAAAAGGAAAAATGTCCCTTGCCCTTCGAAAAACAGATTCTTTCCCCATACATAACCCCACAAAAAAMACAMAMACAMACAYAYAMACACACACACACACACACACACACACACACACACACACACACACAYACACCTAGCGTGAGCG-------TCTCCAGTGAAGTGTGTTGAAGCAAATAACCGCTACTTTAAAACCCTTGTACMCGAAACCCCACC--GCACTTCCGGTCACATGGAGCCGGTCCCGGAASCCGCTTCTACCC---------------GAGCCCWGCCAGCCCTTGAAGAACTTTACGAGGATAATTATCGTTGTTTTGCTTGCACCGTTCCTCTTCCCCTTTTCGCAACCATCACTCATTCCCACACCGCCTCACGTACGTTTCCGTCCGGACCGGGGTTCCGCTTATCGCACTGGAAGTGGATACACTTTAAACAACTCGGCTACCTCCCCCC-----CCCACCGTCKCCGTAGTCR-CCATGTCGCCAGGTTTCGGAAGAATTACCGAATCCTTCCCAGGGCGCCACAGCATATGGCCCACGATTACGTACTGCATCCGTATTCCGTTCCCGGCCCGATAAACGACCCACCCCTCACACACACACACA----------AGCAGAAACRCGRGGGACCCCTTTTTGGTTGGTGGTGCTTGTTGCTCTCTTAAAGAACAGTGTCTTTCTCTCTC--TCTCCCCCAGCATCAACCCTGGAACATGCGGAAGCTGCCGGAAGCGTCGACAAAAGCGACGGCGCACGGTGCGGGGAAAGCTGGGGCGGGAAAYGAAAAGARGRGGGAGAGGAAAAACAGAAAACTTCTTGACGCGCGCTGGGCTTCAAGTGGCTGCCATCCACTTCCACACGGTGAGCGAGCGCGTACTCCCCGTATAAGAGGCCGTTTCCATAAGAGTGATTTAGAGATAAGGCACGAGTCAAAAATTATTAGGATAAATATTTTGCTCCTTTTGCAGCTCTCTCGTTCTCTCTGTCTGTSTGWGTSYGTGTCTGWGWG--------TACGAGWGAGTGGTTGTTTAACGGGGCACCATTTTTAGTGTGGTGSCAGCGCTGCTAATCACTCCCAAAAGGCAAGCCCCGTAGCGGGAATGGGGAACATTGTGCCG-------------YTTMA---------AAAAAAGGACGACGCTTTTAGGGGCATCCATGGT
>AB0224-C
TTGCATAC--CTTTAGGCGTTTAGCAGCACCAAGCGACGAACCTTGTTTAACAACACCATATTTCGTTAAAAAAAGCACTGYAAACGAAAAGTGCCAAARAGGAG-----AAAAAAGGAWAAATGTCCCTTGCCCTTYGAAAAACAGATTCTTTCCCCATACATAACYCCACAAAAAACACACACACACACACACACAYACACACACACACACACACACACAAACACACACACACACACACACACACCTARCGWGAGCG-------TCTCCAGTGAAGTGTGTTGAAGCAAATAACCGCTACTTTAAAACCCTTGTACCCGAAACCCCACC--GCACTTCCGGTCACATGGAGCCGGTCCCGGAAGCCGCTTCTAMCM---------------GAGCCCWGCCARCCCTTGAAGAACTTTACGAGGATAATTATCGTTGTTTTGCTTGCACCGTTCCTCTTCCCCTTTTCGCAACCATCACTCATTCCCACACCGCCTCACGTACGTTTCCGTCCGGACCGGGGTTCCGCTTATCGCACTGGAAGTGGATACACTTTAAACAACTYGGSYMCCYCCMCCC-----CCCAYCGTCTCCGTAGTCG-CCATGTCGCCAGGTTTCGGAAGAATTACCGAATCCTTCCCAGGGCGCCACAGCATATGGCCCACGATTACGTACTGCATCCGTATTCCGTTCCCGGCCCGATAAACGACCCACCCCTCACACACACACACA----------AGCMGAAACACGRGGGRCCCCTTTWTGGTTGKTGGTGCTTGTTGCTCTCTTAAAGAACAGTGTCTTTCTCTCTC--TCTCCCCCAGCATCAASCCTGGAACATGCGGAAGCTGCCGGAAGCGYCGACAAAAGCGACGGCGCACGGTGCGGKGAAAGCTGGGGCGGGAAAYGAAAAGAGRAGGGAGAGGAAAAACAGAAAACTTCTTGACGCGCGCTGGGCTTCAAGTGGCTGCCATCCACTTCCACACSGTGAGCGAGCGCGTACTCCCCGTATAAGAGGCCGTTTCCATAAGAGTGATTTAGAGATAAGGCACGAGTCAAAAATTATTAGGATAAATATTTTGCTCCTTTTGCMGCTCTCTCGTTCTCTCTGTYTGTGTGTGTSTGTGTCTGTGTG--------TACGAGWGAGTGGTTGTTTAACGGGGCACCRTTTTTAGTGTGGTGSCAGCGCTGCTAATCACTCCCAAAAGGCRAGCCCCGTAGCGGGRATGGGGAACATTGTGCCG-------------YTTCA---------AAAAAAGGACGACGCTTTTAGGGGCATCCATGGT
>AB0226-C
TTGCATAC--CTTCGGGCGTTTAGCAGCACCAAGCGTCGAACCATGTTTAATAACTCCATATTTCGTTAAAAAAAGCACTGCAAACGAAAAGTGCCAAAGAGGAG-----MAAAAAGGAAAAATGTCCCTTGCCCTTCGAAAAACAGATTCTTTCCCCATACATAACCCCACAAAAAAAACAMAMACACACACACACACACACACACACACACAAAAAMACACACACACACACACACACACACACACCTAGCGWGAGCG-------TCTCCAGTGAAGTGTGTTGAAGCAAATAACCGCTACTTTAAAACCCTTGTACCCGAAACYCCACC--GCACTTCCGGTCACATGGAGCCGGTCCCGGAAGCCGCTTCTACCM---------------GASCCCWGSCAGCCCTTGAAGAACTTTACGAGGATAATTATCGTTGTTTTGCTTGCACCGTTCCTCTTCCCCTTTTCGCAACCATCACTCATTCCCACACCGCCTCACGTACGTTTCCGTCCGGACCGGGGTTCCGCTTATCGCACTGGAAGTGGATACACTTTAAACAACTCGGCTMCCYCCCCCC-----CCCMCCGTCTCCGTAGTCR-CCATGTCGCCAGGTTTCGGAAGAATTACCGAATCCTTCCCAGGGCGCCACAGCATATGGCCCACGATTACGTACTGCATCCGTATTCCGTTCCCGGCCCGATAAACGACCCACCCCTCACACACACACACA----------AGCAGAAACRCGGGGGACCCCTTTTTGGTTGGTGGTGCTTGTTGCTCTCTTAAAGAACAGTGTCTTTCTCTCTC--TCTCCCCCAGCATCAACCCTGGAACATGCGGAAGCTGCCGGAAGCGTCGACAAAAGCGACGGCGCACGGTGCGGGGAAAGCTGGGGCGGGAAAYGAAAAGAGGRGGGAGAGGAAAAACAGAAAACTTCTTGACGCGCGCTGGGCTTCAAGTGGCTGCCATCCACTTCCAYACGGTKAGCGAGCGCGTACTCCCCGCATAAGAGGCCGTTTCCATAAGAGTGATTTAGAGATAAGGCACGAGTCAAAAATTATTAGGATAAATATTTTGCTCCTTTTGCAGCTCTCTCGTTCTCTCTGTCTGTSTGTGTSTGTGTCTGTGTG--------TACCAGWGAGKGGTTGTTTAACGGGGCACCATTTTTAGTGTGGTGCCAGCGCTGCTAAWCACTCCCAAAAGGCAAGCCCCGTAGCGGGAATGGGGAACATTGTGCCG-------------TTTCA---------AAAAAAGGACGACGCTTTTAGGGGCATCCATGGT
>AB0227-C
TTGCATAC--CTTCGGGCGTTTAGCAGCACCAAGCGTCGAACCATGTTTAATAACTCCATATTTCGTTAAAAAAAGCACTGCAAACGAAAAGTGCCAAAGAGGAG-----MAAAAAGGAAAAATGTCCCTTGCCCTTCGAAAAACAGATTCTTTCCCCATACATAACCCCACAAAAAAAACACACACACACACACACACACACACACACACACACACACACACACACACACACACACACACACACACCTAGCGAGAGCG-------TCTCCAGTGAAGTGTGTTGAAGCAAATAACCGCTACTTTAAAACCCTTGTACCCGAAACCCCACC--GCACTTYCGGTCACATGGAGCCGGTCCCGGAAGCCGCTTCTAYCC---------------GAGCCCWGSCAGCCCTTGAAGAACTTTACGAGGATAATTATCGTTGTTTTGCTTGCACCGTTCCTCTTCCCCTTTTCGCAACCATCACTCATTCCCACACCGCCTCACGTACGTTTCCGTCCGGACCGGGGTTCCGCTTATCGCACTGGAAGTGGATACACTTTAAACAACTCGGCTACCYCCCCCC-----CCCACCGTCKCCGTAGTCR-CCATGTCGCCAGGTTTCGGAAGAATTACCGAATCYTTCCCAGGGCGCCACAGCATATGGCCCACGATTACGTACTGCATCCGTATTCCGTTCCCGGCCCGATAAACGACCCACCCCTCACACACACACACA----------AGCAGAAACACGRGGGAMCCCTTTTTGGTTGGTGGTGCTTGTTGCTCTCTTAAAGAACAGTGTCTTTCTCTCTC--TCTCCCCCAGCATMAACCCTGGAACATGCGGAAGCTGCYGGAAGCGTCGACAAAAGCGACGGCGCACGGTGCGGGGAAAGCTGGGGCGGGAAATGAAAAGAGGGGGGAGAGGAAAAACAGAAAACTTCTTGACGCGCGCTGGGCTTCAAGTGGCTGCCATCCACTTCCACACGGTTAGCGAGCGCGTACTCCCCGCATAAGAGGCCGTTTCCATAAGAGTGATTTAGAGATAAGGCACGAGTCAAAAATTATTAGGATAAATATTTTGCTCCTTTTGCAGCTCTCTCGTTCTCTCTGTCTGTGTGWGTSWSTGTCTGTGTG--------TACSAGAGAGTGGTTGTTTAACGGGGCASCATTTTTAGTGTGGTGCCAGCGCTGCTAATCACTCCCAAAAGGCAAGCCCCGTAGCGGGAATGGGGAACATTGTGCCG-------------YTTMA---------AAAAAAGGACGACGCTTTTAGGGGCATCYATGGT
>AB0229-C
TTGCATAC--CTTCRGGCGTTTAGCAGCACCAAGCGWCGAACCWTGTTTAATAACWYCATATTTCGTTAAAAAAAGCACTGYAAACGAAAAGTGCCAAARAGGAG-----MAAAAAGGAAAAATGTCCCTTGCCCTTYGAAAAACAGATTCTTTCCCCATACATAACCCCACAAAAAACACACACACACACACACACACACACACACACACACACACACACACACACACACACACACACACAYACACCTAGCGWGAGCG-------TCTCCAGTGAAGTGTGTTGAAGCAAATAACCGCTACTTTAAAACCCTTGTACMCGAAACCCCACC--GCACTTCCGGTCACATGGAGCCGGTCCCGGAAGCCGCTTCTACCC---------------GAGCCCWGCCAGCCCTTGAAGAACTTTACGAGGATAATTATCGTTGTTTTGCTTGCACCGTTCCTCTTCCCCTTTTCGCAACCATCACTCATTCCCACACCGCCTCACGTACGTTTCCGTCCGGACCGGGGTTCCGCTTATCGCACTGGAAGTGGATACACTTTAAACAACTCGGCTACCYCCCCCC-----CCCMCCGTCKCCGTAGTCR-CCATGTCGCCAGGTTTCGGAAGAATTACCGAATCCTTCCCAGGGCGCCACAGCATATGGCCCACGATTACGTACTGCATCCRTATTCCGTTCCCGGCCCGATAAACGACCCACCCCTCACACACACACACA----------AGCAGAAACACGRGGGACCCCTTTTTGGTTGGTGGTGCTTGYTGCTCTCTTAAAGAACAGTGTCTTTCTCTCTC--TCTCCCCCAGCATCAACCCTGGAACATGCGGAAGCTGCCGGAAGCGTCGACAAAAGCGACGGCGCACGGTGCGGGGAAAGCTGGGGCGGGAAATGAAAAGARGGGGGAGAGGAAAAACAGAAAACTTCTTGACGCGCGCTGGGCTTCAAGTGGCTGCCATCCACTTCCACACGGTKAGCGAGCGCGTACTCCCCGYATAAGAGGCCGTTTCCATAAGAGTGATTTAGAGATAAGGCACGAGTCAAAAATTATTAGGATAAATATTTTGCTCCTTTTGCAGCTCTCTCGTTCTCTCTGTCTGTSTGWGTSTGTGTCTGTGTG--------TACGAGAGAGTGGTTGTTTAACGGGGCASCATTTTTAGTGTGGTGCCAGCGCTGCTAATCACTCCCAAAAGGCAAGCCCCGTAGCGGGAATGGGGAACATTGTGCCG-------------YTTMA---------AAAAAAGGACGACGCTTTTAGGGGCATCCATGGT
>AB0234-C
TTGCATAC--CTTCCGGCGTTTAGCAGCACYAWGCGWCGAACCWTGTTTAATAACTCCATATTTCGTTAAAAAAAGCACTGCAAACGAAAAGTGCCAAAGAGGAG-----AAAAAAGRAAAAATGTCCCTTGCCCTTCGAAAAACAGATTCTTTCCCCATACATAACCCCACAAAAAAMACACACACACACATACACACACACACACACACACACACACACACACACACACACACACACACAYACACCTAGCGTGAGCG-------TCTCCAGTGAAGTGTGTTGAAGCAAATAACCGCTACTTTAAAACCCTTGTACMCGAAACCCCACC--GCACTTCCGGTCACATGGAGCCGGTCCCGGAAGCCGCTTCTACCC---------------GAGCCCWGCCAGCCCTTGAAGAACTTTACGAGGATAATTATCGTTGTTTTGCTTGCACCGYTCCTCTTCCCCTTTTCGCAACCATCACTCATTCCCACACCGCCTCACGTACGTTTCCGTCCGGACCGGGGTTCCGCTTATCGCACTGGAAGTGGATACACTTTAAACAACTCGGCTACCTCCCCCC-----CCCMCCGTCTMCGTAGTCR-CCATGTCGCCAGGTTTCGGAAGAATTACCGAATCCTTCCCAGGGCGCCACAGCATATGGCCCACGATTACGTACTGCATCCRTATTCCGTTCCCGGCCCGATAAACGACCCACCCCTCACACACACACACA----------AGCMGAAACACGGGGGAMCCYTTTTTGGTTGGTGGTGCTTGTTGCTCTCTTAAAGAACAGTGTCTTTCTCTCTC--TCTCCCCCAGCATCAACCCTGGAACATGCGGAAGCTGCCGGAAGCGTCGACAAAAGCGACGGCGCACGGTGCGGGGAAAGCTGGGGCGGGAAACGAAAAGAGGAGGGAGAGGAAAAACAGAAAACTTCTTGACGCGCGCTGGGCTTCAAGTGGCTGCCATCCACTTCCACACGGTGAGCGAGCGCGTACTCCCCGTATAAGAGGCCGTTTCCATAAGAGTGATTTAGAGATAAGGCACGAGTCAAAAATTATTAGGATAAATATTTTGCTCCTTTTGCAGCTCTCTCGTTCTCTCTGTCTGTGTGTGTSTGTGTCTGTGTG--------TACSAGAGAGTGGTTGTTTAACGGGGCACCATTTTTAGTGTGGTGSCAGCGCTGCTAATCACTCCCAAAAGGCAAGCCCCGTAGCGGGAATGGGGAACATTGTGCCG-------------YTTCA---------AAAAAAGGACGACGCTTTTAGGGGCATCCATGGT
>AB0237-C
TTGCATAC--CTTCGGGCGTTTAGCAGCACCAAGCGTCGAACCATGTTTAATAACTYCATATTTYGTTAAAAAAAGCACTGCAAACGAAAAGTGCCAAAGAGGAG-----AAAAAAGGAAAAATGTCCCTTGCCCTTCGAAAAACAGATTCTTTCCCCATACATAACCCCACAAAAAACACACACACACATACACACACACACACACACACACACACACACACACACAMACACACACACACATACACCTAGCGWGAGCG-------TCTCCAGTGAAGTGTGTTGAAGCAAATAACCGCTACTTTAAAACCCTTGTACMCGAAACCCCACC--GCACTTCCGGTCACATGGAGCCGGTCCCGGAAGCCGCTTCTACCC---------------GAGCCCWGCCAGCCCTTGAAGAACTTTACGAGGATAATTATCGTTGTTTTGCTTGCACCGTTCCTCTTCCCCTTTTCGCAACCATCACTCATTCCCACACCGCCTCACGTACGTTTCCGTCCGGACCGGGRTTCCGCTTATCGCACTGGAAGTGGATACACTTTAAACAACTCGGCTACCTCCCCCC-----CCCMCCGTCTCCGTAGTCR-CCATGTCGCCAGGTTTCGGAAGAATTACCGAATCCTTCCCAGGGCGCCACAGCATATGGCCCACGATTACGTACTGCATCCGTATTCCGTTCCCGGCCCGATAAACGACCCACCCCTCACACACACACACA----------AGCAGAAACACGRGGGACCCCTTTTTGGTTGGTGGTGCTTGTTGCTCTCTTAAAGAACAGTGTCTTTCTCTCTC--TCTCCCCCAGCATCAACCCTGGAACATGCGGAAGCTGCCGGAAGCGTCGACAAAAGCGACGGCGCACGGTGCGGGGAAAGCTGGGGCGGGAAATGAAAAGAGGGGGGAGAGGAAAAACAGAAAACTTCTTGACGCGCGCTGGGCTTCAAGTGGCTGCCATCCACTTCCACACGGTGAGCGAGCGCGTACTCCCCGYATAAGAGGCCGTTTCCATAAGAGTGATTTAGAGATAAGGCACGAGTCAAAAATTATTAGGATAAATATTTTGCTCCTTTTGCAGCTCTCTYGTTCTCTCTGTCTGTGTGTGTSTGTGTCTGTGWG--------TRMSAGWGAGKGGTTGTTTAACGGGGCACCATTTTTAGTGTGGTGCCAGCGCTGCTAATCACTCCCAAAAGGCAAGCCCCGTAGCGGGAATGGGGAACATTGTGCCG-------------YTTMA---------AAAAAAGGACGACGCTTTTAGGGGCATCCATGGT
>AB0240-C
TTGCATAC--CTTCGGGSGTTTAGCAGCACCAAGCGTCGAACCATGTTTAATAACTCCATATTTCGTTAAAAAAAGCACTGCAAACGAAAAGTGCCAAAGAGGAG-----AAAAAAGGAAAAATGTCCCTTGCCCTTCGAAAAACAGATTCTTTCCCCATACATAACCCCACAAAAAAMACACACACACACACACACACACACACACACACACACACACAAAAACACACACACACACACACAYACACCTAGCGWGAGCG-------TCTCCAGTGAAGTGTGTTGAAGCAAATAACCGCTACTTTAAAACCCTTGTACMCGAAACCCCACC--GCACTTCCGGTCACATGGAGCCGGTCCCGGAAGCCGCTTCTACCC---------------GAGCCCWGCCAGCCCTTGAAGAACTTTACGAGGATAATTATCGTTGTTTTGCTTGCACCGTTCCTCTTCCCCTTTTCGCAACCATCACTCATTCCCACACCGCCTCACGTACGTTTCCGTCCGGACCGGGGWTCCGCTTATCGCACTGGAAGTGGATACACTTTAAAMAACTCRGCYMCCYCCCCCC-----CCCACCGTCTCCGTAGTCR-CCATGTCGCCAGGTTTCGGAAGAATTACCGAATCCTTCCCAGGGCGCCACAGCATATGGCCCACGATTACGTACTGCATCCGTATTCCGTTCCCGGCCCGATAAACGACCCACCCCTCACACACACACACA----------ARCMGAAACACGGGGGAMCCYTTTTTGGTTGGTGGTGCTTGTTGCTCTCTTAAAGAACAGTGTCTTTCTCTCTC--TCTCCCCCAGCATCAACCCTGGAACATGCGGAAGCTGCCGGAAGCGTCGACAAAAGCGACGGCGCACGGTGCGGGGAAAGCTGGGGCGGGAAAYGAAAAGARGRGGGAGAGGAAAAACAGAAAACTTCTTGACGCGCGCTGGGCTTCAAGTGGCTGCCATCCACTTCCACACGGTGAGCGAGCGCGTACTCCCCGTATAAGAGGCCGTTTCCATAAGAGTGATTTAGAGATAAGGCACGAGTCAAAAATTATTAGGATAAATATTTTGCTCCTTTTGCAGCTCTCTCGTTCTCTCTGTCTGTGTGTGTSTSTGTCTGTGTG--------TACSAGWGAGKGGTTGTTTAACGGGGCACCATTTTTAGTGTGGTGSCAGCGCTGCTAATCACTCCCAAAAGGCAAGCCCCGTAGCGGGAATGGGGAACATTGTGCCG-------------YTTCA---------AAAAAAGGACGASGCTTTTAGGGGCATCCATGGT
>AB0242-C
TTGCATAC--CTTCGGGCGTTTAGCAGCACCAAGCGTCGAACCATGTTTAATAACTCCATATTTYGTTAAAAAAAGCACTGCAAACGAAAAGTGCCAAAGAGGAR-----AAAAAAGGAAAAATGTCCCTTGCCCTTCGAAAAACAGATTCTTTCCCCATACATAACCCCACAAAAAAMACACACACACACACAYACACACACACACACACACACACACACACACACACACACACACACACAYACACCTAGCGWGAGCG-------TCTCCAGTGAAGTGTGTTGAAGCAAATAAYCRCTACTTTAAAACCCTTGTACMCGAAACCCCACC--GCACTTCCGGTCACATGGAGCCGGTCCCGGAAGCCGCTTCTACCC---------------GAGCCCWGCCAGCCCTTGAAGAACTTTACGAGGATAATTATCGTTGTTTTGCTTGCACCGTTCCTCTTCCCCTTTTCGCAACCATCACTCATTCCCACACCGCCTCACGTACGTTTCCGTCCGGACCGGGGTTCCGCTTATCGCACTGGAAGTGGATACACTTTAAACAACTCGGCTMCCYCCCCCC-----CCCAYCGTCTCCGTAGTCG-CCATGTCGCCAGGTTTCGGAAGAATTACCGAATCCTTCCCAGGGCGCCACAGCATATGGCCCACGATTACGTACTGCATCCGTATTCCGTTCCCGGCCCGATAAACGACCCACCCCTCACACACACACACA----------AGCAGAAACACGRGGGACCCCTTTTTGGTTGGTGGTGCTTGTTGCTCTCTTAAAGAACAGTGTCTTTCTCTCTC--TCTCCCCCAGCATCAACCCTGGAACATGCGGAAGCTGCCGGAAGCGTCGACAAAAGCGACGGCGCACGGTGCGGWGAAAGCTGGGGCGGGAAAYGAAAAGARGRGGGAGAGGAAAAACAGAAAACTTCTTGACGCGCGCTGGGCTTCAAGTGGCTGCCATCCACTTCCACACGGTGAGCGAGCGCGTACTCCCCGTATAAGAGGCCGTTTCCATAAGAGTGATTTAGAGATAAGGCACGAGTCAAAAATTATTAGGATAAATATTTTGCTCCTTTTGCAGCTCTCTCGTTCTCTCTGTCTGTGTGTGTSTGTGTCTGTGTG--------TACGAGWGAGKGGTTGTTTAACGGGGCACCATTTTTAGTGTGGTGCCAGCGCTGCTAATCACTCCCAAAAGGCAAGCCCCGTAGCGGGAATGGGGAACATTGTGCCG-------------YTTCA---------AAAAAAGGACGACGCTTTTRGGGGCATCCATGGT
>AB0243-C
TTGCATAC--CTTCAGGCGTTTAGCAGCACCAAGCGWCGAACCATGTTTAATAACTCCATATTTCGTTAAAAAAAGCACTGCAAACGAAAAGTGCCAAAGAGGAG-----MAAAAAGGAAAAATGTCCCTTGCCCTTCGAAAAACAGATTCTTTCCCCATACATAACCCCACAAAAAACACACACACACATACACACACACACACACACACACACAAAAAAAAACACAMACACACACACACAYACACCTAGCGWGAGCG-------TCTCCAGTGAAGTGTGTTGAAGCAAATAACCGCTACTTTAAAACCCTTGTACCCGAAACYCCACC--GCACTTCCGGTCACATGGAGCCGGTCCCGGAAGCCGCTTCTAYCC---------------GAGCCCWGCCAGCCCTTGAAGAACTTTACGAGGATAATTATCGTTGTTTTGCTTGCACCGTTCCTCTTCCCCTTTTCGCAACCATCACTCATTCCCACACCGCCTCACGTACGTTTCYGTCCGGACCGGGGTTCCGCTTATCGCACTGGAAGTGGATACACTTTAAACAACTCGGCTACCYCCCCCC-----CCCACCGTCTCCGTAGTCG-CCATGTCGCCAGGTTTCGGAAGAATTACCGAATCCTTCCCAGGGCGCCACAGCATATGGCCCACGATTACGTACTGCATCCRTATTCCGTTCCCGGCCCSATAAACGACCCACCCCTCACACACACACACA----------AGCAGAAACACGGGGGACCCCTTTTTGGTTGGTGGTGCTTGTTGCTCTCTTAAAGAACAGTGTCTTTCTCTCTC--TCTCCCCCAGCATCAACCCTGGAACATGCGGAAGCTGCCGGAAGCGTCGACAAAAGCGACGGCGCACGGTGCGGGGAAAGCTGGGGCGGGAAAYGAAAAGARGRGGGAGAGGAAAAACAGAAAACTTCTTGACGCGCGCTGGGCTTCAAGTGGCTGCCATCCACTTCCAYACGGTGAGCGAGCGCGTACTCCCCGYATAAGAGGCCGTTTCCATAAGAGTGATTTAGAGATAAGGCACGAGTCAAAAATTATTAGGATAAATATTTTGCTCCTTTTGCAGCTCTCTCGTTCTCTCTGTCTGTGTGTGTSTSTGTCTGTGTG--------TACGAGWGAGKGGTTGTTTAACGGGGSACCATTTTTAGTGTGGTGSTAGCGCTGCTAATCACTCCCAAAAGGCAAGCCCCGTAGCKGGAATGGGGAACATTGTGCCG-------------YTTCA---------AAAAAAGGACGACGCTTTTAGGGGCATCCATGGT
>AB0246-C
TTGCATAC--CTTCAGGCGTTTAGCAGCACCAAGCGACGAACCTTTTTTAACAACACCATATTTCGTTAAAAAAAGCACTGCAAACGAAAAGTGCCAAAGAGGAG-----AAAAAAAAAAAAATGTCCCTTGCCCTTCGAAAAACAGATTYTTTCCCCATACATAACCCCACAAAAAACACACACACACACATACACACACACACACACACACACACACACACACACACACACACACACACATACACCTAGCGTGAGCG-------TCTCCAGTGAAGTGTGTTGAAGCAAATAACCGCTACTTTAAAACCCTTGTACACGAAACCCCACC--GCACTTCCGGTCACATGGAGCCGGTCCCGGAAGCCGCTTCTACCM---------------GAGCCCWGCCAGCCCTTGAAGAACTTTACGAGGATAATTATCGTTGTTTTGCTTGCACCGYTCCTCTTCCCCTTTTCGCAACCATCACTCATTCCCACACCGCCTCACGTACGTTTCCGTCCGGACCGGGGTTCCGCTTATCGCACTGGAAGTGGATACACTTTAAACAACTCGGCTMCCYCCCCCC-----CCCMCCGTCTMCGTAGTCA-CCATGTCGCCAGGTTTCGGAAGAATTACCGAATCCTTCCCAGGGCGCCACAGCATATGGCCCACGATTACGTACTGCATCCRTATTCCGTTCCCGGCCCGATAAACGACCCACCCCTCACACACACACACA----------AGCAGAAACACGGGGGACCCCTTTTTGGTTGGTGGTGCTTGTTGCTCTCTTAAAGAACAGTGTCTTTCTCTCTC--TCTCCCCCAGCATCAACCCTGGAACATGCGGAAGCTGCCGGAAGCGTCGACAAAAGCGACGGCGCACGGTGCGGGGAAAGCTGGGGCGGGAAAYGAAAAGARGRGGGMGAGGAAAAACAGAAAACTTCTTGACGCGCGCTGGGCTTCAAGTGGCTGCCATCCACTTCCACACGGTGAGCGAGCGCGTACTCCCCGTATAAGAGGCCGTTTCCATAAGAGTGATTTAGAGATAAGGCACGAGTCAAAAATTATTAGGATAAATATTTTGCTCCTTTTGCAGCTCTCTCGTTCTCTCTGTCTGTGTGTGTCTGTGTCTGTGTG--------TACSAGWGAGKGGTTGTTTAACGGGGCACCATTTTTAGTGTGGTGGCAGCGCTGCTAATCACTCCCAAAAGGCAAGCCCCGTAGCGGGAATGGGGAACATTGTGCCG-------------YTTCA---------AAAAAAGGACGACGCTTTTAGGGGCATCCATGGT
>AB0247-C
TTGCATAC--CTTCAGGCGTTTAGCAGCACCAAGCGACGAACCTTTTTTAATAACTTCATATTTCGTTAAAAAAAGCACTGCAAACGAAAAGTGCCAAAGAGGAG-----AAAAAAGGAAAAATGTCCCTTGCCCTTCGAAAAACAKATTCTTTCCCCATACATAACCCCACAAAAAACACACACACACACATACACACACACACACACACACACACACACACACACACACACACACACACATACACCTAGCGTGAGCG-------TCTCCAGTGAAGTGTGTTGAAGCAAATAACCGCTACTTTAAAACCCTTGTACACGAAACCCCACC--GCACTTYCGGTCACATGGAGCCGGTCCCGGAAGCCGCTTCTACCC---------------GAGCCCWGCCAGCCCTTGAAGAACTTTACGAGGATAATTATCGTTGTTTTGCTTGCACCGTTCCTCTTCCCCTTTTCGCAACCATCACTCATTCCCACACCGCCTCACGTACGTTTCCGTCCGGACCGGGGTTCCGCTTATCGCACTGGAAGTGGATACACTTTAAACAACTCGGCTACCYCCCCCC-----CCCMCCGTCTCCGTAGTCR-CCATGTCGCCAGGTTTCGGAAGAATTACCGAATCCTTCCCAGGGCGCCACAGCATATGGCCCACGATTACGTACTGCATCCGTATTCCGTTCCCGGCCCGATAAACGACCCACCCCTCACACACACACACA----------AGCAGAAACACGRGGGACCCCTTTTTGGTTGGTGGTGCTTGTTGCTCTCTTAAAGAACAGTGTCTTTCTCTCTC--TCTCCCCCAGMATCAACCCTGGAACATGCGGAAGCTGCCGGAAGCGTCGACAAAAGCGACGGCGCACGGTGCGGGGAAAGCTGGGGCGGGAAAYGAAAAGARRRGGGAGAGGAAAAACAGAAAACTTCTTGACGCGCGCTGGGCTTCAAGTGGCTGCCATCCACTTCCACACGGTGAGCGAGCGCGTACTCCCCGTATAAGAGGCCGTTTCCATAAGAGTGATTTAGAGATAAGGCACGAGTMAAAAATTATTAGGATAAATATTTTGCTCCTTTTGCAGCTCTCTCGTTCTCTCTGTCTGTSTSTGTSTGTGTCTGTGTG--------TACGAGAGAGTGGTTGTTTAACGGGGSACCATTTTTAGTGTGGTGCCAGCGCTGCTAATCACTCCCAAAAGGCAAGCCCCGTAGCGGGAATGGGGAACATTGTGCCG-------------YTTCA---------AAAAAAGGACGACGCTTTTAGGGGCATCCATGGT
>AB0248-C
TTGCATAC--CTTTAGGCGTTTAGCAGCACCAAGCGACGAACCWTGTTTAACAACACCATATTTCGTTAAAAAAAGCACTGTAAACGAAAAGTGCCAAAAAGGAG-----AAAAAAGGATAAATGTCCCTTGCCCTTTGAAAAACAGATTCTTTCCCCATACATAACYCCACAAAAAACACACACACACACAYACACACACACACACACACACACACACAAAAACACACACACACACACACAYACACCTARCGTGAGCG-------TCTCCAGTGAAGTGTGTTGAAGCAAATAACCGCTACTTTAAAACCCTTGTACMCGAAACCCCACC--GCACTTCCGGTCACATGGAGCCGGTCCCGGAAGCCGCTTCTACCC---------------GAGCCCWGCCARCCCTTGAAGAACTTTACGAGGATAATTATCGTTGTTTTGCTTGCACCGTTCCTCTTCCCCTTTTCGCAACCATCACTCATTCCCACACCGCCTCACGTACGTTTCCGTCCGGACCGGGGTTCCGCTTATCGCACTGGAAGTGGATACACTTTAAACAACTCGGCTACYYCCCCCC-----CCCMMCGTCTCCGTAGTCR-CCATGTCGCCAGGTTTCGGAAGAATWACCRAATCCTTCCCAGGGCGCCACAGCATATGGCCCACGATTACGTACTGCATCCGTATTCCGTTCCCGGCCCGATAAACGACCCACCCCTCACACACACACACA----------AGCMGAAACACGGGGGMCCCCTTTWTGGTTGKTGGTGCTTGTTGCTCTCTTAAAGAACAGTGTCTTTCTCTCTC--TCTCCCCCAGCATCAASCCTGGAACATGCGGAAGCTGCCGGAAGCGYCGACAAAAGYGACGGCGCACGGTGCGGGGAAAGCTGGGGCGGGAAATGAAAAGAGRRGGGAGAGGAAAAACAGAAAACTTCTTGACGCGCGCTGGGCTTCAAGTGGCTGCCATCCACTTCCACACSGTGAGCGAGCGCGTACTCCCCGTATAAGAGRCCGTTTCCATAAGAGTGATTTAGAGATAAGGCACGAGTCAAAAATTATTAGGATAAATATTTTGCTCCTTTTGCAGCTCTCTCGTTCTCTCTGTYTGTRTGTGTSTGTGTCTGTGTG--------TACGAGWGAGTGGTTGTTTAACGGGGCACCATTTTTAGTGTGGTGSCAGCGCTGCTAATCACTCCCAAAAGGCGAGCCCCGTAGCGGGRATGGGGAACATTGTGCCG-------------TTTCA---------AAAAAAGGACGACGCTTTTAGGGGCATCCATGGT
>AB0249-C
TTGCATAC--CTTCAGGCGTTTAGCAGCACCAAGCGACGAACCTTTTTTAACAACTCCATATTTCGTTAAAAAAAGCACTGCWAACGAAAAGTGCCAAAGAGGAG-----AAAAAAGGAAAAATGTCCCTTGCCCTTCGAAAAACAGATTCTTTCCCCATACATAACCCCACAAAAAACACACACACACACATACACACACACACACACACACACACACACACACACACACACACACACACATACACCTAGCGTGAGCG-------TCTCCAGTGAAGTGTGTTGAAGCAAATAACCGCTACTTTAAAACCCTTGTACMCGAAACCCCACC--GCACTTCCGGTCACATGGAGCCGGTCCCGGAAGCCGCTTCTACCC---------------GAGCCCWGCCAGCCCTTGAAGAACTTTACGAGGATAATTATCGTTGTTTTGCTTGCACCGTTCCTCTTCCCCTTTTCGCAACCATCACTCATTCCCACACCGCCTCACGTACGTTTCCGTCCGGACCGGGGTTCCGCTTATCGCACTGGAAGTGGATACACTTTAAACAACTCGGCTMCCYCCCCCC-----CCCMYCGTCTCCGTAGTCR-CCATGTCGCCAGGTTTCGGAAGAATTACCGAATCCTTCCCAGGGCGCCACAGCATATGGCCCACGATTACGTACTGCATCCGTATTCCGTTCCCGGCCCGATAAACGACCCACCCCTCACACACACACACA----------AGCAGAAACACGRGGGACCCCTTTTTGGTTGGTGGTGCTTGTTGCTCTCTTAAAGAACAGTGTCTTTCTCTCTC--TCTCCCCCAGCATCAACCCTGGAACATGCGGAAGCTGCCGGAAGCGTCGACAAAAGCGACGGCGCACGGTGCGGKGAAAGCTGGGGCGGGAAAYGAAAAGARGRGGGAGAGGAAAAACAGAAAACTTCTTGACGCGCGCTGGGCTTCAAGTGGCTGCCATCCACTTCCACACGGTGAGCGAGCGCGTACTCCCCGTATAAGAGGCCGTTTCCATAAGAGTGATTTAGAGATAAGGCACGAGTCAAAAATTATTAGGATAAATATTTTGCTCCTTTTGCAGCTCTCTCGTTCTCTCTGTCTGTGTGTGTCTGTGTCTGTGTG--------TACGAGTGAGTGGTTGTTTAACGGGGCACCATTTTTAGTGTGGTGGCAGCGCTGCTAATCACTCCCAAAAGGCAAGCCCCGTAGCGGGAATGGGGAACATTGTGCCG-------------YTTCA---------AAAAAAGGACGACGCTTTTAGGGGCATCCATGGT
>AB0250-C
TTGCATAC--CTTCGGGCGTTTAGCAGCACCAAGCGTCGAACCATGTTTAACAACACCATATTTCGTTAAAAAAAGCACTGTAAACGAAAAGTGCCAAAGAGGAG-----AAAAAAGGAAAAATGTCCCTTGCCCTTCGAAAAACAGATTCTTTCCCCATACATAACCCCACAAAAAAMACACACACACACAYACACACACACACACACACACACACACACACACACACACACACACACACAYACACCTAGCGWGAGCG-------TCTCCAGTGAAGTGTGTTGAAGCAAATAACCGCTACTTTAAAACCCTTGTACMCGAAACCCCACC--GCACTTCCGGTCACATGGAGCCGGTCCCGGAAGCCGCTTCTACCC---------------GASCCCWGSCAGCCCTTGAAGAACTTTACGAGGATAATTATCGTTGTTTTGCTTGCACCGTTCCTCTTCCCCTTTTCGCAACCATCACTCATTCCCACACCGCCTCACGTACGTTTCCGTCCGGACCGGGGTTCCGCTTATCGCACTGGAAGTGGATACACTTTAAACAACTCGGCTACCYCCCCCC-----CCCMCCGTCTCCGTAGTCR-CCATGTCGCCAGGTTTCGGAAGAATTACCGAATCCTTCCCAGGGCGCCACAGCATATGGCCCACGATTACGTACTGCATCCGTATTCCGTTCCCGGCCCGATAAACGACCCACCCCTCACACACACACACA----------AGCAGAAACACGRGGGACCCCTTTTTGGTTGGTGGTGCTTGTTGCTCTCTTAAAGAACAGTGTCTTTCTCTCTC--TCKCCCCCAGCATCAACCCTGGAACATGCGGAAGCTGCCGGAAGCGTCGACAAAAGCGACGGCGCACGGTGCGGGGAAAGCTGGGGCGGGAAAYGAAAAGAGGRGGGAGAGGAAAAACAGAAAACTTCTTGACGCGCGCTGGGCTTCAAGTGGCTGCCATCCACTTCCACACGGTKAGCGAGCGCGTACTCCCCGYATAAGAGGCCGTTTCCATAAGAGTGATTTAGAGATAAGGCACGAGTCAAAAATTATTAGGATAAATATTTTGCTCCTTTTGCAGCTCTCTCGTTCTCTCTGTCTGTGTGTGTCTGTGTCTGTGTG--------TACCAGWGAGKGGTTGTTTAACGGGGCACCATTTTTAGTGTGGTGCCAGCGCTGCTAATCACTCCCAAAAGGCAAGCCCCGTAGCGGGAATGGGGAACATTGTGCCG-------------YTTMA---------AAAAAAGGACGASGCTTTTAGGGGCATCCATGGT
>AB0257-C
TTGCATAC--CTTCGGGCGTTTAGCAGCACCAAGCGTCGAACCATGTTTAATAACTCCATATTTCGTTAAAAAAAGCACTGCWAACGAAAAGTGCCAAAGAGGAG-----AAAAAAGGAAAAATGTCCCTTGCCCTTCGAAAAACAGATTCTTTCCCCATACATAACCCCACAAAAAACACACACACACACAYACACACACACACACACACACACACACACACACACACACACACACACACAYACACCTAGCGWGAGCG-------TCTCCAGTGAAGTGTGTTGAAGCAAATAACCGCTACTTTAAAACCCTTGTACMCGAAACCCCACC--GCACTTCCGGTCACATGGAGCCGGTCCCGGAAGCCGCTTCTACCC---------------GAGCCCWKCCAGCCCTTGAAGAACTTTACGAGGATAATTATCGTTGTTTTGCTTGCACCGTTCCTCTTCCCCTTTTCGCAACCATCACTCATTCCCACACCGCCTCACGTACGTTTCCGTCCGGACCGGGGTTCCGCTTATCGCACTGGAAGTGGATACACTTTAAACAACTCGGCTMCCYCCCCCC-----CCCACCGTCTCCGTAGTCG-CCATGTCGCCAGGTTTCGGAAGAATTACCGAATCCTTCCCAGGGCGCCACAGCATATGGCCCACGATTACGTACTGCATCCGTATTCCGTTCCCGGCCCGATAAACGACCCACCCCTCASACACACACACA----------AGCAGAAACACGGGGGACCCCTTTTTGGTTGGTGGTGCTTGTTGCTCTCTTAAAGAACAGTGTCTTTCTCTCTC--TCTCCCCCAGCATCAACCCTGGAACATGCGGAAGCTGCCGGAAGCGTCGACAAAAGCGACGGCGCACGGTGCGGGGAAAGCTGGGGCGGGAAACGAAAAGAGGAGGGAGAGGAAAAACAGAAAACTTCTTGACGCGCGCTGGGCTTCAAGTGGCTGCCATCCACTTCCAYACGGTGAGCGAGCGSGTACTCCCCGYATAAGAGGCCGTTTCCATAAGAGTGATTTAGAGATAAGGCACGAGTCAAAAATTATTAGGATAAATATTTTGCTCCTTTTGCAGCTCTCTCGTTCTCTCTGTCTGTGTGTGTSTGTGTCTGTGTG--------TACGAGAGAGKGGTTGTTTAACGGGGCACCATTTTTAGTGTGRTGSCAGCGCTGCTAATCACTCCCAAAAGGCAAGCCCCGTAGCGGGAATGGGGAACATTGTGCCG-------------YTTCA---------AAAAAAGGACGACGCTTTTAGGGGCATCCATGGT
>AB0258-C
TTGCATAC--CTTCGGGCGTTTAGCAGCACCAAGCGTCGAACCATGTTTAATAACTCCATATTTCGTTAAAAAAAGCACTGCAAACGAAAAGTGCCAAAGAGGAG-----AAAAAAGGAAAAATGTCCCTTGCCCTTCGAAAAACAGATTCTTTCCCCATACATAACCCCACAAAAAACACACACACACACATACACACACACACACACACACACACACACACACACACACACACACACACATACACCTAGCGWGAGCG-------TCTCCAGTGAAGTGTGTTGAAGCAAATAACCGCTACTTTAAAACCCTTGTACMCGAAACCCCACC--GCACTTCCGGTCACATGGAGCYGGTCCCGGAAGCCGCTTCTACCC---------------GAGCCCWGCCAGCCCWTGAAGAACTTTACGAGGATAATTATCGTTGTTTTGCTTGCACCGTTCCTCTTCCCCTTTTCGCAACCATCACTCATTCCCRCACCGCCTCACGTACGTTTCCGTCCGGACCGGGGTTCCGCTTATCGCACTGGAAGTGGATACACTTTAAACAACTCGGCTACCTCCCCCC-----CCCACCGTCKCCGTAGTCG-CCATGTCGCCAGGTTTCGGAAGAATTACCGAATCCTTCCCAGGGCGCCACAGCATATGGCCCACGATTACGTACTGCATCCRTATTCCGTTCCCGGCCCGATAAACGACCCACCCCTCACACACACACACA----------AGCAGAAACACGAGGGACCCCTTTTTGGTTGGTGGTGCTTGTTGCTCTCTTAAAGAACAGTGTCTTTCTCTCTC--TCTCCCCCAGCATCAACCCTGGAACATGCGGAAGCTGCCGGAAGCGTCGACAAAAGCGACGGCGCACGGTGCGGTGAAAGCTGGGGCGGGAAACGAAAAGAGGAGGGAGAGGAAAAACAGAAAACTTCTTGACGCGCGCTGGGCTTCAAGTGGCTGCCATCCACTTCCACACGGTGAGCGAGCGCGTACTCCCCGTATAAGAGGCCGTTTCCATAAGAGTGATTTAGAGATARGGCACGAGTCAAAAATTATTAGGATAAATATTTTGCTCCTTTTGCAGCTCTCTCGTTCTCTCTGTCTGTGTGWGTSWGTGTCYGWGWG--------TRMGAGWGAGTGGTTGTTTAACGGGGSASCATTTTTAGTGTGGTGCCAGCGCTGCTAATCACTCCCAAAAGGCAAGCCCCGTAGCGGGAATGGGGAACATTGTGCCG-------------YTTCA---------AAAAAAGGACGACGCTTTTAGGGGCATCCATGGT
>AB0262-C
TTGCATAC--CTTCAGGCGTTTAGCAGCACCAAGCGACGAACCATGTTTAATAACTCCATATTTCGTTAAAAAAAGCACTGCAAACGAAAARTGCCAAAGAGGAG-----AAAAAAGGAAAAATGTCCCTTGCCCTTCGAAAAACAGATTCTTTCCCCATACATAACCCCACAAAAAACACACACACAYAYACACACACACACACACACACACACACACACACACACACACACACACACACAYACACCTAGCGAGAGCG-------TCTCCAGTGAAGTGTGTTGAAGCAAATAACCGCTACTTTAAAACCCTTGTACCCGAAACCCCACC--GCACTTCCGGTCACATGGAGCCGGTCCCGGAAGCCGCTTCTACCC---------------GAGCCCWGCCAGCCCTTGAAGAACTTTACGAGGATAATTATCGTTGTTTTGCTTGCACCGTTCCTCTTCCCCTTTTCGCAACCATCACTCATTCCCACACCGCCTCACGTACGTTTCCGTCCGGACCGGGGTTCCGCTTATCGCACTGGAAGTGGATACACTTTAAACAACTCGGCYMCCYCCCCCC-----CCCACCGTCTCCGTAGTCR-CCATGTCGCCAGGTTTCGGAAGAATTACCGAATCCTTCCCAGGGCGCCACAGCATATGGCCCACGATTACGTACTGCATCCGTATTCCGTTCCCGGCCCGATAAACGACCCACCCCTCACACACAMACACA----------AGCAGAAACACGRGGGACCCCTTTTTGGTTGKTGGTGCTTGTTGCTCTCTTAAAGAACAGTGTCTTTCTCTCTC--TCTCCCCCAGCATCAACCCTGGAACATGCGGAAGCTGCCGGAAGCGTCGACAAAAGCGACGGCGCACGGTGCGGGGAAAGCTGGGGCGGGAAACGAAAAGAGGAGGGMGAGGAAAAACAGAAAACTTCTTGACGCGCGCTGGGCTTCAAGTGGCTGCCATCCACTTCCACACGGTGAGCGAGCGSGTACTCCCCGTATAAGAGGCCGTTTCCATAAGAGTGATTTAGAGATAAGGCACGAGTCAAAAATTATTAGGATAAATATTTTGCTCCTTTTGCAGCTCTCTCGTTCTCTCTGTSTGTGTSWGTSTGTGTCTGTGTG--------TACGAGAGAGTGGTTGTTTAACGGGGCASCATTTTTAGTGTGRTGCCAGCGCTGCTAATCACTCCCAAAAGGCAAGCCCCGTAGCGGGAATGGGGAACATTGTGCCG-------------YTTGA---------AAAAAAGGACGACGCTTTTAGGGGCATCCATGGT
>AB0263-C
TTGCATAC--CTTCCGGCGTTTAGCAGCACCAAGCGACGAACCTTGTTTAATAACACCATATTTCGTTAAAAAAAGCACTGTAAACGAAAAGTGCCAAAAAGGAG-----AAAAAAATAAAAATTTCCYTTGCCCTTCGAAAAACAGATTCTTTCCCCATACATAACCCCACAAAAAAMACACACACACACACACACACACACACACACACACACACACACAAACACACACACACACACACACACACCTAGCGAGAGCG-------TCTCCAGTGAAGTGTGTTGAAGCAAATAACCGCTACTTTAAAACCCTTGTACCCGAAACCCCACC--GCACTTCCGGTCACATGGAGCCGGTCCCGGAAGCCGCTTCTACCC---------------GAGCCCWGCCAGCCCTTGAAGAACTTTACGAGGATAATTATCGTTGTTTTGCTTGCACCGTTCCTCTTCCCCTTTTCGCAACCATCACTCATTCCCACACCGCCTCACGTACGTTTCCGTCCGGAYCGGGGTTCCGCTTATCGCACTGGAAGTGGATACACTTTAAACAACTCGGCTACCYCCCCCC-----CCCACCGTCTCCGTAGTCR-CCATGTCGCCAGGTTTCGGAAGAATTACCGAATCCTTCCCAGGGCGCCACAGCATATGGCCCACGATTACGTACTGCATCCGTATTYCGTTCCCGGCCCGATAAACGACCCACCCCTCASACACAMACACA----------AGCAGAAACACGGGGGACCCCTTTTTGGTTGGTGGTGCTTGTTGCTCTCTTAAAGAACAGTGTCTTTCTCTCTC--TCTCCCCCAGCATCAACCCTGGAACATGCGGAAGCTGCCGGAAGCGTCGACAAAAGCGACGGCGCACGGTGCGGGGAAAGCTGGGGCGGGAAAYGAAAAGAGGRGGGAGAGGAAAAACAGAAAACTTCTTGACGCGCGCTGGGCTTCAAGTGGCTGCCATCCACTTCCACACGGTGAGCGAGCGSGTACTCCCCGTATAAGAGGCCGTTTCCATAAGAGTGATTTAGAGATAAGGCACGAGTCAAAAATTATTAGGATAAATATTTTGCTCCTTTTGCAGCTCTCTCGTTCTCTCTGTCTGTGTGTGTCTGTGTCTGTGTG--------TACSAGWGAGTGGTTGTTTAACGGGGCACCATTTTTAGTGTGRTGSCAGCGCTGCTAATCACTCCCAAAAGGCAAGCCCCGTAGCGGGAATGGGGAACATTGTGCCG-------------TTTGA---------AAAAAAGGACGACGCTTTTAGGGGCATCCATGGT
>AB0266-C
TTGCATAC--CTTCGGGCGTTTAGCAGCACCAAGCGTCGAACCATGTTTAATAACTCCATATTTCGTTAAAAAAAGCACTGCWAACGAAAAGTGCCAAAGAGGAG-----AAAAAAGGAAAAATGTCCCTTGCCCTTCGAAAAACAGATTCTTTCCCCATACATAACCCCACAAAAAAMACACACACACACATACACACACACACACACACACACACACACACACACACACACACACACACATACACCTAGCGTGAGCG-------TCTCCAGTGAAGTGTGTTGAAGCAAATAACCGCTACTTTAAAACCCTTGTACMCGAAACCCCACC--GCACTTCCGGTCACATGGAGCCGGTCCCGGAAGCCGCTTCTACCC---------------GAGCCCWGCCAGCCCTTGAAGAACTTTACGAGGATAATTATCGTTGTTTTGCTTGCACCGTTCCTCTTCCCCTTTTCGCAACCATCACTCATTCCCACACCGCCTCACGTACGTTTCCGTCCGGACCGGGGTTCCGCTTATCGCACTGGAAGTGGATACACTTTAAACAACTCGGCTACCYCCCCCC-----CCCMCCGTCTCCGTAGTCA-CCATGTCGCCAGGTTTCGGAAGAATTACCGAATCCTTCCCAGGGCGCCACAGCATATGGCCCACGATTACGTACTGCATCCGTATTCCGTTCCCGGCCCGATAAACGACCCACCCCTCACACACACACACA----------AGCAGAAACRCGGGGGACCCCTTTTTGGTTGGTGGTGCTTGTTGCTCTCTTAAAGAACAGTGTCTTTCTCTCTC--TCWCCCCCAGCATCAACMCTGGAACATGCGGAAGCTGCCGGAAGCGTCGACAAAAGCGACGGCGCACGGTGCGGGGAAAGCTGGGGCGGGAAATGAAAAGAGGGGGGAGAGGAAAAACAGAAAACTTCTTGACGCGCGCTGGGCTTCAAGTGGCTGCCATCCACTTCCACACGGTKAGCGAGCGCGTACTCCCCGYATAAGAGGCCGTTTCCATAAGAGTGATTTAGAGATAAGGCACGAGTCAAAAATTATTAGGATAAATATTTTGCTCCTTTTGCAGCTCTCTCGTTCTCTCTGTCTGTGTGTGTSTSTGTCTGTGTG--------TACSAGWGAGKGGTTGTTTAACGGGGCACCATTTTTAGTGTGGTGSCAGCGCTGCTAATCACTCCCAAAAGGCAAGCCCCGTAGCGGGAATGGGGAACATTGTGCCG-------------YTTCA---------AAAAAAGGACGACGCTTTTAGGGGCATCCATGGT
>AB0267-C
TTGCATAC--CTTCGGGGGTTTAGCAGCACCAAGCGTCGAACCATGTTTAATAACTCCATATTTCGTTAAAAAAAGCACTGCAAACGAAAAGTGCCAAAAAGGAG-----AAAAAAGGATAAATGTCCCTTGCCCTTCGAAAAACAGATTCTTTCCCCATACATAACCCCACAAAAAACACACACACACACATACACACACACACACACACACACACACACACACACACACACACACACACAYACACCTAGCGWGAGCG-------TCTCCAGTGAAGTGTGTTGAAGCAAATAACCGCTACTTTAAAACCCTTGTACMCGAAACCCCACC--GCACTTCCGGTCACATGGAGCCGGTCCCGGAAGCCGCTTCTACCC---------------GASCCCWGSCAGCCCTTGAAGAACTTTACGAGGATAATTATCGTTGTTTTGCTTGCACCGTTCCTCTTCCCCTTTTCGCAACCATCACTCATTCCCACACCGCCTCACGTACGTTTCCGTCCGGACCGGGGTTCCGCTTATCGCACTGGAAGTGGATACACTTTAAACAACTCGGCTACCYCCCCCC-----CCCMCCGTCTCCGTAGTCR-CCATGTCGCCAGGTTTCGGAAGAATTACCGAATCCTTCCCAGGGCGCCACAGCATATGGCCCACGATTACGTACTGCATCCGTATTCCGTTCCCGGCCCGATAAACGACCCACCCCTCACACACACACACA----------AGCAGAAACRCGRGGGACCCCTTTTTGGTTGGTGGTGCTTGTTGCTCTCTTAAAGAACAGTGTCTTTCTCTCTC--KCKCCCCCAGCATCAACCCTGGAACATGCGGAAGCTGCCGGAAGCGTCGACAAAAGCGACGGCGCACGGTGCGGGGAAAGMTGGGGCGGGAAAYGAAAAGAGGRGGGAGAGGAAAAACAGAAAACTTCTTGACGCGCGCTGGGCTTCAAGTGGCTGCCATCCACTTCCACACGGTKAGCGAGCGCGTACTCCCCGYATAAGAGGCCGTTTCCATAAGAGTGATTTAGAGATAAGGCACGAGTCAAAAATTATTAGGATAAATATTTTGCTCCTTTTGCAGCTCTCTCGTTCTCTCTGTCTGTSTSTGTSTGTGTCTGTGTG--------TRCCAGWGAGKGGTTGTTTAACGGGGCACCATTTTTAGTGTGGTGCCAGCGCTGCTAATCACTCCCAAAAGGCAAGCCCCGTAGCGGGAATGGGGAACATTGTGCCG-------------TTTMA---------AAAAAAGGACGACGCTTTTAGGGGCATCCATGGT
>AB0276-C
TTGCATAC--CTTCGGGCGTTTAGCAGCACCAAGCGTCGAACCATGTTTAATAACTCCATATTTCGTTAAAAAAAGCACTGCAAACGAAAAGTGCCAAAGAGGAR-----MAAAAAGGAAAAATGTCCCTTGCCCTTCGAAAAACAGATTCTTTCCCCATACATAACCCCACAAAAAACACACACACACATACACACACACACACACACACACACACACACACACACAMACACACACACACATACACCTAGCGWGAGCG-------TCTCCAGTGAAGTGTGTTGAAGCAAATAACCGCTACTTTAAAACCCTTGTACMCGAAACCCCACC--GCACTTCCGGTCACATGGAGCCGGTCCCGGAAGCCGCTTCWACCM---------------GAGCCCWGCCAGCCCTTGAAGAACTTTACGAGGATAATTATCGTTGTTTTGCTTGCACCGTTCCTCTTCCCCTTTTCGCAACCATCACTCATTCCCACACCGCCTCACGTACGTTTCCGTCCGGACCGGGGTTCCGCTTATCGCACTGGAAGTGGATACACTTTAAACAACTCGGCTMCCYCCCCCC-----CCCACCGTCTCCGTAGTCR-CCATGTCGCCAGGTTTCGGAAGAATTACCGAATCCTTCCCAGGGCGCCACAGCATATGGCCCACGATTACGTACTGCATCCGTATTCCGTTCCCGGCCCGATAAACGACCCACCCCTCACACACACACACA----------AGCAGAAACACGGGGGACCCCTTTTTGGTTGGTGGTGCTTGTTGCTCTCTTAAAGAACAGTGTCTTTCTCTCTC--TCTCCCCCAGCATCAACMCTGGAACATGCGGAAGCTGCCGGAAGCGTCGACAAAAGCGACGGCGCACGGTGCGGKGAAAGCTGGGGCGGGAAAYGAAAAGAGGRGGGAGAGGAAAAACAGAAAACTTCTTGACGCGCGCTGGGCTTCAAGTGGCTGCCATCCACTTCCACACGGTTAGCGAGCGCGTACTCCCCGCATAAGAGGCCGTTTCCATAAGAGTGATTTAGAGATAAGGCACGAGTCAAAAATTATTAGGATAAATATTTTGCTCCTTTTGCAGCTCTCTCGTTCTCTCTGTCTGTGTGTGTSTGTGTCTGTGTG--------TACSAGWGAGKGGTTGTTTAACGGGGCACCATTTTTAGTGTGGTGYCAGCGCTGCTAATCACTCCCAAAAGGCAAGCCCCGTAGCGGGAATGGGGAACATTGTGCCG-------------TTTCA---------AAAAAAGGACGACGCTTTTAGGGGCATCCATGGT
>AB0279-C
TTGCATAC--CTTCGGGCGTTTAGCAGCACCAAGCGTCGAACCATGTTTAATAACTCCATATTTCGTTAAAAAAAGCACTGCAAACGAAAAGTGCCAAAGAGGAG-----AAAAAAGGAAAAATGTCCCTTGCCCTTCGAAAAACAGATTCTTTCCCCATACATAACCCCACAAAAAAAACACACACACACACAYACACACACACACACACACACAAAAAMACACACACACACACACACACAYACACCTAGCGWGAGCG-------TCTCCAGTGAAGTGTGTTGAAGCAAATAACCGCTACTTTAAAACCCTTGTACMCGAAACCCCACC--GCACTTCCGGTCACATGGAGCCGGTCCCGGAAGCCGCTTCTACCC---------------GAGCCCWGCCAGCCCTTGAAGAACTKTACGAGGATAATTATCGTTGTTTTGCTTGCACCGTTCCTCTTCCCCTTTTCGCAACCATCACTCATTCCCACACCGCCTCACGTACGTTTCCGTCCGGACCGGGGTTCCGCTTATCGCACTGGAAGTGGATACACTTTAAACAACTCGGCTACCTCCCCCC-----CCCMYCGTCWCCGTAGTCG-CCATGTCGCCAGGTTTCGGAAGAATTACCGAATCCTTCCCAGGGCGCCACAGCATATGGCCCACGATTACGTACTGCATCCRTATTCCGTTCCCGGCCCGATAAACGACCCACCCCTCACACACACACAMA----------AGCAGAAACACGRGGGRCCCCTTTTTGGTTGGTGGTGCTTGTTGCTCTCTTAAAGAACAGTGTCTTTCTCTCTC--TCTCCCCCAGCATCAACCCTGGAACATGCGGAAGCTGCCGGAAGCGTCGACAAAAGCGAYGGCGCACGGTGCGGKGAAAGCTGGGGCGGGAAAYGAAAAGARGRGGGAGAGGAAAAACAGAAAACTTCTTGACGCGCGCTGGGCTTCAAGTGGCTGCCATCCACTTCCACACGGTGAGCGAGCGCGTACTCCCCGTATAAGAGGCCGTTTCCATAAGAGTGATTTAGAGATAAGGCACGAGTCAAAAATTATTAGGATAAATATTTTGCTCCTTTTGCAGCTCTCTCGTTCTCTCTGTCTGTGTGTGTSTGTGTCTGTGTG--------TACGAGAGAGTGGTTGTTTAACGGGGCACCATTTTTAGTGTGGTGCCAGCGCTGCTAATCACTCCCAAAAGGCAAGCCCCGTAGCGGGAATGGGGAACATTGTGCCG-------------YTTCA---------AAAAAAGGACGACGCTTTTAGGGGCATCCATGGT
>AB0282-C
TTGCATAC--CTTCAGGCGTTTAGCAGCACCAAGCGACGAACCTTTTTTAACAACTCCATATTTCGTTAAAAAAAGCACTGCWAACGAAAAGTGCCAAAGAGGAG-----AAAAAAGGAAAAATGTCCCTTGCCCTTCGAAAAACAGATTCTTTCCCCATACATAACCCCACAAAAAAMACACACACACACAYACACACACACACACACACACACACACACACACACACACACACACWCACAYACACCTAGCGWGAGCG-------TCTCCAGTGAAGTGTGTTGAAGCAAATAACCGCTACTTTAAAACCCTTGTACCCGAAACCCCACC--GCACTTCCGGTCACATGGAGCYGGTCCCGGAAGCCGCTTCTACCC---------------GAGCCCWGCCAGCCCWTGAAGAACTTTACGAGGATAATTATCGTTGTTTTGCTTGCACCGTTCCTCTTCCCCTTTTCGCAACCRTCACTCATTCCCACACCGCCTCACGTACGTTTCCGTCCGGACCGGGGTTCCGCTTATCGCACTGGAAGTGGATACACTTTAAACAACTCGGCTACCYCCCCCC-----CCCMCCGTCTCCGTAGTCR-CCATGTCGCCAGGTTTCGGAAGAATTACCGAATCCTTCCCAGGGCGCCACAGCATATGGCCCACGATTACGTACTGCATCCGTATTCCGTTCCCGGCCCGATAAACGACCCACCCCTCACACACACACACA----------AGCAGAAACACGGGGGAMCCCTTTTTGGTTGGTGGTGCTTGTTGCTCTCTTAAAGAACARTGTCTTTCTCTCTC--KCKCCCCCAGCATMAACCCTGGAACATGCGGAAGCTGCCGGAAGCGTCGACAAAAGCGACGGCGCACGGTACGGGGAAAGCTGGGGCGGGAAATGAAAAGAGGGGGGAGAGGAAAAACAGAAAACTTCTTGACGCGCGCTGGGCTTCAAGTGGCTGCCATCCACTTCCACACGGTKAGCGAGCGCGTACTCCCCGYATAAGAGGCCGTTTCCATAAGAGTGATTTAGAGATAAGGCACGAGTCAAAAATTATTAGGATAAATATTTTGCTCCTTTTGCAGCTCTCTCGTTCTCTCTGTCTGTGTSWGTSTGTGTCTGTGTG--------TACSAGWGAGKGGTTGTTTAACGGGGCACCATTTTTAGTGTGGTGSCAGCGCTGCTAATCACTCCCAAAAGGCAAGCCCCGTAGCGGGAATGGGGAACATTGTGCCG-------------YTTMA---------AAAAAAGGACGACGCTTTTAGGGGCATCCATGGT
>AJ0023-C
TTGCATAC--CTTYAGGCGTTTAGCAGCACCAAGCGACGAACCTTGTTTAACAACACCATATTTCGTTAAAAAAAGCACTGTAAACGAAAAGTGCCAAARAGGAG-----AAAAAAGGATAAATGTCCCTTGCCCTTTGAAAAACAGATTCTTTCCCCATACATAACYCCACAAAAAAMACACACACACACACACACCTAAACACACACACACACACACACACACACAAACACACACACACACACACCTAACGTGAGCG-------TCTCCAGTGAAGTGTGTTGAAGCAAATAACCGCTACTTTAAAACCCTTGTACCCGAARCCCCRCC--GCACTTCCGGTCACATGGAGCCGGCCCCGGAAGGCGCTTCTACCC---------------GAGCCCAGCCAACCCTTGAAGAACTTTACGAGGATAATTATCGTTGTTTTGCTTGCACCGTTCCTCTTCCCCTTTTCGCAACCATCACTCATTCCCACACCGCCTCACGTACGTTTCCGTMCGGACCGGGGTTCCGCTTATCGCACTGGAAGTGGATACACTTTAAACAACTYGGSTACCTCCCCCC-----CCCAWCGTCTCCGTAGTCG-CCATGTCGCCAGGTTTCGGAAGAATTACCGAATCCTTCCCAGGGCGCCACAGCATATGGCCCACGATTACGTACTGCATCCGTATTCCGTTCCCGGCCCGATAAACGACCCACCCCTYACACACACACACA----------AGCCGAAACACGGGGKSSCCCTTTATGGTKGTTGGTGCTTGTTGCTCTCTTAAAGAACAGTGTCTTTCTCTCTC--TCTCCCCCAGYATCAASCCTGGAACATGCSGAAGCTGCCGGAAGCGCCGACAAAAGYGACGGCGCACGKTGCGGGGAAAGCTGGGGCGGGAAATGAAAAGAGAAGGGAGAGGAAAAACAGAAAACTTCTTGACGCGCGCTGGGCTTCAAGTGGCTGCCATCCACTTCCACACCGTGAGCGAGCGCGTACTCCCCGTATAAGAGGCCGTTTCCATAAGAGTGATTTAGAGATAAGGCACGAGTCAAAAATTATTAGGATAAATATTTTGCTCCTTTTGCAGCTCTCTCGTTCTCTCTGTTTGTGTGTGTGTGTGTCTGTGTG--------TACGAGAGAGTGGTTGTTTAACGGGGCACCATTTTTAGTGTGGTGCCAGCGCTGCTAATCACTCCCAAAAGGCGAGCCCCGTAGCGGGGATGGGGAGCATTGTGCCG-------------TTTGA---------AAAAAAGGACGACGCTTTTAGGGGCATCCATGGT
>AJ0024-C
TTGCATAC--CTTCAGGCGTTTAGCAGCACCAAGCGACGAACCTTTTTTAACAACACCATATTTCGTTAAAAAAAGCACTGTAAACGAAAAGTGCCAAAAAGGAG-----AAAAAAGGATAAATGTCCCTTGCCCTTTGAAAAACAGATTCTTTCCCCATACATAACCCCACAAAACACACACACACACACACACACACACACACACACACACACACACACACACACAAACACACACACACACACACCTAACGTGAGCG-------TCTCCAGTGAAGTGTGTTGAAGCAAATAACCGCTACTTTAAAACCCTTGTACCCGAAACCCCACC--GCACTTCCGGTCACATGGAGCCGGTCCCGGAAGGCGCTGCTACCC---------------GAGCCCAGCCAACCCTTGAAGAACTTTACGAGGATAATTATCGTTGTTTTGCTTGCACCGTTCCTCTTCCCCTTTTCGCAACCATCACTCATTCCCACACCGCCTCACGTACGTTTCCGTCCGGACCGGGGTTCCGCTTATCGCACTGGAAGTGGATACACTTTAAACAACTCGGCTACCTCCCMCC-----CCCAACGTCTCCGTAGTCG-CCATGTCGCCAGGTTTCGGAAGAATTACCGAATCCTTCCCAGGGCGCCACAGCATATGGCCCACGATTACGTACTGCATCCGTATTCCGTTCCCGGCCCGATAAACGACCCACCCCTCACACACACACACA----------AGCCGAAACACGGGGGCCCCCTTTATGGTTGTTGGTGCTTGTTGCTCTCTTAAAGAACAGTGTCTTTCTCTCTC--TCTCCCCCAGCATCAAGCGTGGAACATGCGGAAGCTGCCGGAAGCGCCGACAAAAGCGACGGCGCACGGTGCGGGGAAAGCTGGGGCGGGAAATGAAAAGAGAAGGGAGAGGAAAAACAGAAAACTTCTTGACGCGCGCTGGGCTTCAAGTGGCTGCCATCCACTTCCACACCGTGAGCGAGCGCGTACTCCCCGTATAAGAGACCGTTTCCATAAGAGTGATTTAGAGATAAGGCACGAGTCAAAAATTATTAGGATAAATATTTTGCTCCTTTTGCCGCTCTCTCGTTCTCTCTGTTTGTGTGTGTGTGTGTCTGTGTG--------TACGAGAGAGTGGTTGTTTAACGGGGCACCATTTTTAGTGTGGTGCCAGCGCTGCTAATCACTCCCAAAAGGCGAGCCCCGTAGCGGGGATGGGGAACATTGTGCCG-------------CTTMA---------AAAAAAGGACGACGCTTTTAGGGGCATCCATGGT
>AJ0028-C
TTGCATAC--CTTCMGGCGTTTAGCAGCACCAAGCGACGAACCTTKTTTAAYAACWCCATAYTTCGTTAAAAAAAGCACTGYWAACGAAAAGTGCCAAAAAGGAG-----AAAAAARKAWAAATKTCCYTTGCCCTTYGAAAAACAGATTCTTTCCCCATACATAACCCCACAAAACACACACACACACACACACACACACACACACACACACACACACACACACACAMACAMAMACACACACACACCTARCGWGAGCG-------TCTCCAGTGAAGTGTGTTGAAGCAAATAACCGCTACTTTAAAACCCTTGTACCCGAAACCCCACC--GCACTTCCGGTCACATGGAGCCGGTCCCGGAAGSCGCTKCTACCC---------------GAGCCCAGCCAACCCTTGAAGAACTTTACGAGGATAATTATCGTTGTTTTGCTTGCACCGTTCCTCTTCCCCTTTTCGCAACCATCACTCATTCCCACACCGCCTCACGTACGTTTCCGTCCGGACCGGGGTTCCGCTTATCGCACTGGAAGTGGATACACTTTAAACAACTCGGCTACCTCCCCCC-----CCCAMCGTCTCCKTAGTCG-CCATGTCGCCAGGTTTCGGAAGAATTACCGAATCCTWCCCAGGGCGCCACAGCATATGGCCCACGATTACGTACTGCATCCGTATTCCGTTCCCGGCCCGATAAACGACCCACCCCTCACACACACACACA----------AGCMGAAACACGGGGGMMCCCTTTWTGGTTGKTGGTGCTTGTTGCTCTCTTAAAGAACAGTGTCTTTCTCTCTC--TCTCCCCCAGCATMAASCSTGGAACATGCGGAAGCTGCCGGAAGCGYCGACAAAAGCGACGGCGCACGGTGCGGGGAAAGCTGGGGCGGGAAAYGAAAAGWGRAGGGAGAGGAAAAACAGAAAACTTCTTGACGCGCGCTGGGCTTCRAGTGGCTGCCATCCACTTCCACACSGTGAGCGAGCGCGTACTCCCCGTATAAGAGRCCGTTTCCATAAGAGTGATTTAGAGATAAGGCACGAGTCAAAAATTATTAGGATAAATATTTTGCTCCTTTTGCMGCTCTCTCGTTCTCTCTGTYTGTGTGTGTRYGTGTCWGTGTG--------TACGAGWGAGTGGTTGTTTAACGGGGCACCATTTTTAGTGTGGTGCCAGCGCTGCTAATCAYTCCCAAAAGGCRAGCCCCGTAGCGGGRATGGGGAACATTGTGCCG-------------YTTMA---------AAAAAAGGACGACGCTTTTAGGGGCATCCATGGT
>AJ0035-C
TTGCATAC--CTTCMGGCGTTTAGCAGCACCAAGCGACGAACCTTKTTTAAYAACWCCATAYTTCGTTAAAAAAAGCACTGYWAACGAAAAGTGCCAAAAAGGAG-----AAAAAARKAWAAATKTCCYTTGCCCTTYGAAAAACAGATTCTTTCCCCATACATAACYCCACAAAAAAMACACACACACACACACMYAAACACACACACACACACACACACCAACACAAACAMACACACACACACACCTARCGWGAGCG-------TCTCCAGTGAAGTGTGTTGAAGCAAATAACCGCTACTTTAAAACCCTTGTACCCGAAACCCCACC--GCACTTCCGGTCACATGGAGCCGGTCCCGGAAGCCGCTTCTACCC---------------GAGCCCWGCCARCCCTTGAAGAACTTTACGAGGATAATTATCGTTGTTTTGCTTGCACCGTTCCTCTTCCCCTTTTCGCAACCATCACTCATTCCCACACCGCCTCACGTACGTTTCCGTCCGGACCGGGGTTCCGCTTATCGCACTGGAAGTGGATACACTTTAAACAACTCGGCTACCTCCCCCC-----CCCACCGTCTCCGTAGTCG-CCATGTCGCCAGGTTTCGGAAGAATTACCGAATCCTTCCCAGGGCGCCACAGCATATGGCCCACGATTACGTACTGCATCCGTATTCCGTTCCCGGCCCGATAAACGACCCACCCCTCACACACACACACA----------AGCMGAAACACGGGGGMMCCCTTTWTGGTTGKTGGTGCTTGTTGCTCTCTTAAAGAACAGTGTCTTTCTCTCTC--TCTCCCCCAGCATMAASCCTGGAACATGCGGAAGCYGCCGGAAGCGYCGACAAAAGCGACGGCGCACGGTGCGGGGAAAGCTGGGGCGGGAAATGAAAAGAGAAGGGAGAGGAAAAACAGAAAACTTCTTGACGCGCGCTGGGCTTCRAGTGGCTGCCATCCACTTCCACACSGTGAGCGAGCGCGTACTCCCCGTATAAGAGGCCGTTTCCATAAGAGTGATTTAGAGATAAGGCACGAGTCAAAAATTATTAGGATAAATATTTTGCTCCTTTTGCMGCTCTCTCGTTCTCTCTGTYTGTGTGTGTGTGTGTCWGTGTG--------TACGAGWGAGTGGTTGTTTAACGGGGCACCATTTTTAGTGTGGTGCCAGCGCTGCTAATCACTCCCAAAAGGCRAGCCCCGTAGCGGGRATGGGGARCATTGTGCCG-------------YTTGA---------AAAAAAGGACGACGCTTTTAGGGGCATCCATGGT
>AJ0037-C
TTGCATAC--CTTCMGGCGTTTAGCAGCACCAAGCGACGAACCTTKTTTAAYAACWCCATAYTTCGTTAAAAAAAGCACTGYWAACGAAAAGTGCCAAAAAGGAG-----AAAAAARKAWAAATKTCCYTTGCCCTTYGAAAAACAGATTCTTTCCCCATACATAACYYCACAAAAAAAACAMAMAMAMACACACACACACAMACAMACACACACACACACACACACACACAMAMACACACACACACCTARCGWGAGCG-------TCTCCAGTGAAGTGTGTTGAAGCAAATAACCGCTACTTTAAAACCCTTGTACCCGAAACCCCACC--GCACTTCCGGTCACATGGAGCCGGYCCCGGAAGSCGCTTCTACCC---------------GAGCCCWGCCARCCCTTGAAGAACTTTACGAGGATAATTATCGTTGTTTTGCTTGCACCGTTCCTCTTCCCCTTTTCGCAACCATCACTCATTCCCACACCGCCTCACGTACGTTTCCGTCCGGACCGGSGTTCCGCTTATCGCACTGGAAGTGGATACACTTTAAACAACTYGGCTACCTCCCCCC-----CCCACCGTCTCCKTAGTCG-CCATGTCGCCAGGTTTCGGAAGAATTACCGAATCCTTCCCAGGGCGCCACAGCATATGGCCCACGATTACGTACTGCATCCGTATTCCGTTCCCGGCCCGATAAACGACCCACCCCTCACACACACACACA----------AGCMGAAACACGGGGKMMCCCTTTWTGGTTGKTGGTGCTTGTTGCTCTCTTAAAGAACAGTGTCTTTCTCTCTC--TCTCCCCCAGCATMAACCCTGGAACATGCSGAAGCTGCCGGAAGCGYCGACAAAAGCGACGGCGCACGKTGCGGGGAAAGCTGGGGCGGGAAAYGAAAAGWGRAGGGAGAGGAAAAACAGAAAACTTCTTGACGCGCGCTGGGCTTCRAGTGGCTGCCATCCACTTCCACACSGTGAGCGAGCGCGTACTCCCCGTATAAGAGGCCGTTTCCATAAGAGTGATTTAGAGATAAGGCACGAGTCAAAAATTATTAGGATAAATATTTTGCTCCTTTTGCAGCTCTCTCGTTCTCTCYGTYTGTRTGTGTRYGTGTCWGTGTG--------TACGAGWGAGTGGTTGTTTAACGGGGCACCATTTTTAGTGTGGTGCCAGCGCTGCTAATCAYTCCCAAAAGGCRAGCCCCGTAGCGGGRATGGGGAACATTGTGCCG-------------YTTMA---------AAAAAAGGACGACGCTTTTAGGGGCATCCATGGT
>AJ0039-C
TTGCATAC--CTTCAGGCGTTTAGCAGCACCAAGCGACGAACCTTKTTTAACAACACCATATTTCGTTAAAAAAAGCACTGTAAACGAAAAGTGCCAAARAGGAG-----AAAAAAGGATAAATGTCCCTTGCCCTTTGAAAAACAGATTCTTTCCCCATACATAACCCCACAAAAMACACACACACACACACACACACACACACACACACACACACACACACACACAAACACACACACACACACACCTAACGTGAGCG-------TCTCCAGTGAAGTGTGTTGAAGCAAATAACCGCTACTTTAAAACCCTTGTACCCGAAACCCCACC--GCACTTCCGGTCACATGGAGCCGGYCCCGGAAGGCGCTKCTACCC---------------GAGCCCAGCCAACCCTTGAAGAACTTTACGAGGATAATTATCGTTGTTTTGCTTGCACCGTTCCTCTTCCCCTTTTCGCAACCATCACTCATTCCCACACCGCCTCACGTACGTTTCCGTCCGGACCGGGGTTCCGCTTATCGCACTGGAAGTGGATACACTTTAAACAACTCGGCTACCTCCCCCC-----CCCAACGTCTCCGTAGTCG-CCATGTCGCCAGGTTTCGGAAGAATTACCGAATCCTTCCCAGGGCGCCACAGCATATGGCCCACGATTACGTACTGCATCCGTATTCCGTTCCCGGCCCGATAAACGACCCACCCCTCACACACACACACA----------AGCCGAAACACGGGGGCCCCCTTTATGGTTGTTGGTGCTTGTTGCTCTCTTAAAKAACAGTGTCTTTCTCTCTC--TCTCCCCCAGCATCAAGCSTGGAACATGCGGAAGCTGCCGGAAGCGCCGACAAAAGCGACGGCGCACGGTGCGGGGAAAGCTGGGGCGGGAAATGAAAAGAGAAGGGAGAGGAAAAACAGAAAACTTCTTGACGCGCGCTGGGCTTCAAGTGGCTGCCATCCACTTCCACACCGTGAGCGAGCGMGTACTCCCCGTATAAGAGRCCGTTTCCATAAGAGTGATTTAGAGATAAGGCACGAGTCAAAAATTATTAGGATAAATATTTTGCTCCTTTTGCMGCTCTCTCGTTCTCTCTGTTTGTGTGTGTGTGTGTCTGTGTG--------TACGAGAGAGTGGTTGTTTAACGGGGCACCATTTTTAGTGTGGTGCCAGCGCTGCTAATCACTCCCAAAAGGCGAGCCCCGTAGCGGGGATGGGGARCATTGTGCCG-------------YTTRA---------AAAAAAGGACGACGCTTTTAGGGGCATCCATGGT
>AJ0051-C
TTGCATAT--CTTTAGGCGTTTAGCAGCACCAAGCGACGAACCTTGTTTAACAACACCATATTTCGTTAAAAAAAGCACTGYWAACGAAAAGTGCCAAAAAGGAG-----AAAAAARKAWAAATKTCCYTTGCCCTTYGAAAAACAGATTCTTTCCCCATACATAACYYCACAAAAWAMACACACACACACACACACACACACACACACACACACACACACACACACACACAMAMACACACACACACCTARCGWGAGCG-------TCTCCAGTGAAGTGTGTTGAAGCAAATAACCGCTACTTTAAAACCCTTGTACCCGAAACCCCACC--GCACTTCCGGTCACATGGAGCCGGTCCCGGAAGCCGCTTCTACCM---------------GAGCCCWGCCARCCCTTGAAGAACTTTACGAGGATAATTATCGTTGTTTTGCTTGCACCGTTCCTCTTCCCCTTTTCGCAACCATCACTCATTCCCACACCGCCTCACGTACGTTTCCGTCCGGACCGGGGTTCCGCTTATCGCACTGGAAGTGGATACACTTTAAACAACTYGGSTMCCTCCCCCC-----CCCACCGTCTCCKTAGTCG-CCATGTCGCCAGGTTTCGGAAGAATTACCGAATCCTTCCCAGGGCGCCACAGCATATGGCCCACGATTACGTACTGCATCCGTATTCCGTTCCCGGCCCGATAAACGACCCACCCCTCRCACACAYACACA----------AGCMGAAACACGGGGGRMCCCTTTWTGGTTGKTGGTGCTTGTTGCTCTCTTAAAGAACAGTGTCTTTCTCTCTC--TCTCCCCCAGCATMAASCCTGGAACATGCGGAAGCTGCCGGAAGCGYCGACAAAAGCGACGGCGCACGKTGCGGGGAAAGCTGGGGCGGGAAAYGAAAAGWGRAGGGAGAGGAAAAACAGAAAACTTCTTGACGCGCGCTGGGCTTCRAGTGGCTGCCATCCACTTCCACACSGTGAGCGAGCGCGTACTCCCCGTATAAGAGGCCGTTTCCATAAGAGTGATTTAGAGATAAGGCACGAGTCAAAAATTATTAGGATAAATATTTTGCTCCTTTTGCAGCTCTCTCGTTCTCTCTGTYTGTGTGTGTGTGTGTCTGTGTG--------TAMGARWGAGTGGTTGTTTAACGGGGCACCATTTTTAGTGTRGTGCCAGCGCTGCTAATCAYTCCCAAAAGGCRAGCYCCGTAGCGGGAATGGGGAACATTGTGCCG-------------YTYMA---------AAAAAAGGACGACGCTTTTAGGGGCATCCATGGT
>AJ0056-C
TTGCATAC--CTTYAGGCGTTTAGCAGCACCAAGCGACGAACCTTKTTTAACAACACCATATTTCGTTAAAAAAAGCACTGTAAACGAAAAGTGCCAAAAAGGAG-----AAAAAAGGATAAATGTCCCTTGCCCTTTGAAAAACAGATTYTTTCCCCATACATAACYCCACAAAAAAAACAMACACACACACACACACACACACACACACACACACACACACACACACACAAAAAMACACACACACCTAACGTGAGCG-------TCTCCAGTGAAGTGTGTTGAAGCAAATAACCGCTACTTTAAAACCCTTGTACCCGAAACCCCACC--GCACTTCCGGTCACATGGAGCCGGCCCCGGAAGGCGCTTCTACCC---------------GAGCCCAGCCAACCCTTGAAGAAMTTTACGAGGATAATTATCGTTGTTTTGCTTGCACCRTTCCTCTTCCCCTTTYCGCAACCATCACTCATTCCCACACCGCCTCACGTACGTTTCCGTCCGGACCGGGGTTCCRCTTATCGCACTGGAAGTGGATACACTTTAAACAACTCGGCTACCTCCCCCC-----CCCAACGTCTCCGTAGTCG-CCATGTYGCCAGGTTTCGGAAGAATTACCGAATCCTTCCCAGGGCGCCACAGCATATGGCCCACGATTACGTACTGCATCCGTATTCCGTTCCCGGCCCGATAAACGACCCACCCCTCACACACACACACA----------AGCCRAAACACGGGGGCCCCCTTTATGGTTGTTGGTGCTTGTTGCTCTCTTAAAGAACAGTGTCTTTCTCTCTC--TCTCCCCCAGCATCAAGCSTGGAACATGCGGAAGCTGCCGGAAGCGCCGACAAAAGCGACGGCGCACGGTGCGGGGAAAGCTGGGGCGGGAAATGAAAAGAGAAGGGAGAGGAAAAACAGAAAACTTCTTGACGCGCGCTGGGCTTCAAGTGGCTGCCATCCACTTCCACACCGTGAGCGAGCGCGTACTCCCCGTATAAGAGGCCGTTTCCATAAGAGTGATTTAGAGATAAGGCACGAGTCAAAAATTATTAGGATAAATATTTTGCTCCTTTTGCMGCTCTCTCGTTCTCTCTGTTTGTGTGTGTGTGTGTCTGTGTG--------TACGAGAGAGTGGTTGTTTAACGGGGCACCRTTTTTAGTGTGGTGCCWGCGCTGCTAATCACTCCCAAAAGGCRAGCCCCGTAGCGGGRATGGGGAACATTGTGCCG-------------CTTMA---------AAAAAAGGACGACGCTTTTAGGGGCATCCATGRT
>AJ0064-C
TTGCATAC--CTTCAGGCGTTTAGCAGCACCAAGCGWCGAACCWTTTTTAACAACWCCATATTTCGTTAAAAAAAGCACTGTAAACGAAAAGTGCCAAAAAGGAG-----AAAAAAGGAWAAATGTCCCTTGCCCTTYGAAAAACAGATTCTTTCCCCATACATAACYCCACAAAAAAMACACACACACACACAYACACACAMAMAMACACACACACACACACACACACACACACACACACAYACACCTARCGTGAGCG-------TCTCCAGTGAAGTGTGTTGAAGCAAATAACCGCTACTTTAAAACCCTTGTACMCGAAACCCCACC--GCACTTCCGGTCACATGGAGCCGGYCCCGGAAGSCGCTTCTACCC---------------GAGCCCAGCCARCCCTTGAAGAACTTTACGAGGATAATTATCGTTGTTTTGCTTGCACCGTTCCTCTTCCCCTTTTCGCAACCATCACTCATTCCCACACCGCCTCACGTACGTTTCCGTCCGGACCGGSGTTCCGCTTATCGCACTGGAAGTGGATACACTTTAAACAACTYGGCTACCTCCCCCC-----CCCACCGTCTCCGTAGTCR-CCATGTCGCCAGGTTTCGGAAGAATTACCGAATCCTTCCCAGGGCGCCACAGCATATGGCCCACGATTACGTACTGCATCCGTATTCCGTTCCCGGCCCGATAAACGACCCACCCCTCACACACACACACA----------AGCMGAAACACGGGGGMCCCCTTTWTRGTTGKTGGTGCTTGTTGCTCTCTTAAAGAACAGTGTCTTTCTCTCTC--TCTCCCCCAGCATCAASCCTGGAACATGCGGAAGCTGCCGGAAGCGYCGACAAAAGCGACGGCGCACGGTGCGGGGAAAGCTGGGGCGGGAAATGAAAAGAGRRGGGAGAGGAAAAACAGAAAACTTCTTGACGCGCGCTGGGCTTCAAGTGGCTGCCATCCACTTCCACACSGTKAGCGAGCGCGTACTCCCCGYATAAGAGGCCGTTTCCATAAGAGTGATTTAGAGATAAGGCACGAGTCAAAAATTATTAGGATAAATATTTTGCTCCTTTTRCAGCTCTCTCGTTCTCTCTGTYTGTGTGTGTSTGTGTCTGTGTG--------TACSAGAGAGKGGTTGTTTAACGGGGCACCATTTTTAGTGTGGTGCCAGCGCTGCTAATCACTCCCAAAAGGCRAGCCCCGTAGCGGGRATGGGGARCATTGTGCCG-------------TTTSA---------AAAAAAGGACGACGCTTTTAGGGGCATCCATGGT
>AJ0066-C
TTGCATAC--CTTCAGGCGTTTAGCAGCACCAAGCGACGAACCTTKTTTAACAACACCATATTTCGTTAAAAAAAGCACTGTAAACGAAAAGTGCCAAARAGGAG-----AAAAAAGGATAAATGTCCCTTGCCCTTTGAAAAACAGATTCTTTCCCCATACATAACYCCACAAAAAAMACACACACACACACMYACACACACAMACACACACACACACACACACMCAMACACACACACACACACACCTAACGTGAGCG-------TCTCCAGTGAAGTGTGTTGAAGCAAATAACCGCTACTTTAAAACCCTTGTACCCGAAACCCCACC--GCACTTCCGGTCACATGGAGCCGGCCCCGGAAGGCGCTTCTACCC---------------GAGCCCAGCCAACCCTTGAAGAACTTTACGAGGATAATTATCGTTGTTTTGCTTGCACCGTTCCTCTTCCCCTTTTCGCAACCATCACTCATTCCCACACCGCCTCACGTACGTTTCCGTCCGGACCGGSGTTCCGCTTATCGCACTGGAAGTGGATACACTTTAAACAACTYGGCTMCCYCCCCCC-----CCCAMCGTCTCCGTAGTCG-CCATGTCGCCAGGTTTCGGAAGAATWACCRAATCCTTCCCAGGGCGCCACAGCATATGGCCCACGATTACGTACTGCATCCGTATTCCGTTCCCGGCCCGATAAACGACCCACCCCTCACACACACACACA----------AGCCRAAACACGGGGGCCCCCTTTATGGTTGTTGGTGCTTGTTGCTCTCTTAAAGAACAGTGTCTTTCTCTCTC--TCTCCCCCAGCATCAAGCSTGGAACATGCGGAAGCTGCCGGAAGCGCCGACAAAAGCGACGGCGCACGGTGCGGGGAAAGCTGGGGCGGGAAATGAAAAGAGAAGGGAGAGGAAAAACAGAAAACTTCTTGACGCGCGCTGGGCTTCAAGTGGCTGCCATCCACTTCCACACCGTGAGCGAGCGCGTACTCCCCGTATAAGAGGCCGTTTCCATAAGAGTGATTTAGAGATAAGGCACGAGTCAAAAATTATTAGGATAAATATTTTGCTCCTTTTGCMGCTCTCTCGTTCTCTCTGTTTGTGYGTGTGTGTGTCTGTGTG--------TACGAGAGAGTGGTTGTTTAACGGGGCACCATTTTTAGTGTGGTGCCAGCGCTGCTAATCACTCCCAAAAGGCGAGCCCCGTAGCGGGGATGGGGARCATTGTGCCG-------------YTTRA---------AAAAAAGGACRACGCTTTTAGGGGCATCCATGGT
>AJ0068-C
TTGCATAC--CTTCMGGCGTTTAGCAGCACCAAGCGACGAACCTTTTTTAACAACWCCATATTTCGTTAAAAAAAGCACTGTAAACGAAAAGTGCCAAAAAGGAG-----AAAAAAGGATAAATGTCCCTTGCCCTTTGAAAAACAGATTCTTTCCCCATACATAACCCCACAAAACACACACACACACACACACACACACACACACACACACACACACACACACACAMACAMAMACACACACACACCTARCGWGAGCG-------TCTCCAGTGAAGTGTGTTGAAGCAAATAACCGCTACTTTAAAACCCTTGTACCCGAAACCCCACC--GCACTTCCGGTCACATGGAGCCGGTCCCGGAAGSCGCTKCTACCC---------------GAGCCCAGCCARCCCTTGAAGAACTTTACGAGGATAATTATCGTTGTTTTGCTTGCACCGTTCCTCTTCCCCTTTTCGCAACCATCACTCATTCCCACACCGCCTCACGTACGTTTCCGTCCGGACCGGGGTTCCGCTTATCGCACTGGAAGTGGATACACTTTAAACAACTCGGCTACCYCCCCCC-----CCCAMCGTCTCCKTAGTCG-CCATGTCGCCAGGTTTCGGAAGAATTACCGAATCCTTCCCAGGGCGCCACAGCATATGGCCCACGATTACGTACTGCATCCGTATTCCGTTCCCGGCCCGATAAACGACCCMCCCCTCACACACACACACA----------AGCMGAAACACGGGGGMMCCCTTTWTGGTTGKTGGTGCTTGTTGCTCTCTTAAAGAACAGTGTCTTTCTCTCTC--TCTCCCCCAGCATMAASCSTGGAACATGCGGAAGCTGCCGGAAGCGYCGACAAAAGCGACGGCGCACGGTGCGGGGAAAGCTGGGGCGGGAAAYGAAAAGWGRAGGGAGAGGAAAAACAGAAAACTTCTTGACGCGCGCTGGGCTTCRAGTGGCTGCCATCCACTTCCACACSGTGAGCGAGCGCGTACTCCCCGTATAAGAGRCCGTTTCCATAAGAGTGATTTAGAGATAAGGCACGAGTCAAAAATTATTAGGATAAATATTTTGCTCCTTTTGCMGCTCTCTCGTTCTCTCTGTYTGTGTGTGTRYGTGTCTGTGTG--------TACGAGWGAGTGGTTGTTTAACGGGGCACCATTTTTAGTGTGGTGCCAGCGCTGCTAATCAYTCCCAAAAGGCRAGCCCCGTAGCGGGRATGGGGAACATTGTGCCG-------------YTTAA---------AAAAAAGGACGACGCTTTTAGGGGCATCCATGGT
>AJ0075-C
TTGCATAC--CTTYMGGCGTTTAGCAGCACCAAGCGACGAACCTTGTTTAAYAACACCATAYTTCGTTAAAAAAAGCACTGYWAACGAAAAGTGCCAAAAAGGAG-----AAAAAARKAWAAATKTCCYTTGCCCTTYGAAAAACAGATTCTTTCCCCATACATAACYYCACAAAAAAAACACACACACACACACACACACACACACACACACACACACACACACACAMACAMAMACACACACACACCTARCGWGAGCG-------TCTCCAGTGAAGTGTGTTGAAGCAAATAACCGCTACTTTAAAACCCTTGTACCCGAAACCCCACC--GCACTTCCGGTCACATGGAGCCGGTCCCGGAAGCCGCTTCTACCC---------------GAGCCCWGCCARCCCTTGAAGAACTTTACGAGGATAATTATCGTTGTTTTGCTTGCACCGTTCCTCTTCCCCTTTTCGCAACCATCACTCATTCCCACACCGCCTCACGTACGTTTCCGTCCGGACCGGGGTTCCGCTTATCGCACTGGAAGTGGATACACTTTAAACAACTCGGCTACCYCCCCCC-----CCCACCGTCTCCKTAGTCG-CCATGTCGCCAGGTTTCGGAAGAATTACCGAATCCTTCCCAGGGCGCCACAGCATATGGCCCACGATTACGTACTGCATCCGTATTCCGTTCCCGGCCCGATAAACGACCCACCCCTCACACACACACACA----------AGCMGAAACACGGGGGMMCCCTTTWTGGTTGKTGGTGCTTGTTGCTCTCTTAAAGAACAGTGTCTTTCTCTCTC--TCTCCCCCAGCATMAACCCTGGAACATGCGGAAGCTGCCGGAAGCGYCGACAAAAGCGACGGCGCACGKTGCGGGGAAAGCTGGGGCGGGAAAYGAAAAGWGRAGGGAGAGGAAAAACAGAAAACTTCTTGACGCGCGCTGGGCTTCRAGTGGCTGCCATCCACTTCCACACSGTGAGCGAGCGCGTACTCCCCGTATAAGAGGCCGTTTCCATAAGAGTGATTTAGAGATAAGGCACGAGTCAAAAATTATTAGGATAAATATTTTGCTCCTTTTGCAGCTCTCTCGTTCTCTCTGTTTGTGTGTGTGTGTGTCTGTGTG--------TACGARAGAGTGGTTGTTTAACGGGGCACCATTTTTAGTGTRGTGCCAGCGCTGCTAATCACTCCCAAAAGGCGAGCTCCGTAGCGGGAATGGGGAACATTGTGCCG-------------TTYMA---------AAAAAAGGACGACGCTTTTAGGGGCATCCATGGT
>AJ0077-C
TTGCATAC--CTTCMGGCGTTTAGCAGCACCAAGCGACRAACCTTGTTTAACAACACCATATTTCGTTAAAAAATGCACTGTAAACGAAAAGTGCCAAAAAGGAG-----AAAAAARKAWAARTKTYCYTTGCCCTTYGAAAAACAGATTCTTTCSCCATACATAACCYCACAAAAAAMACACACACACACACACACACACACACACACACACACACACACACACACACACAAACACACACACACMCCTARCGWGAGCG-------TCTCCAGTGAAGTGTGTTGAAGCAAATAACCGCTACTTTAAAACCCTTGTACCCGAAACCCCACC--GCACTTCCGGTCACATGGAGCCGGTCCCGGAAGCCGCTTCTACCC---------------GAGCCCWGCCARCCCTTGAAGAACTTTACGAGGATAATTATCGTTGTTTTGCTTGCACCGTTCCTCTTCCCCTTTTCGCAACCATCACTCATTCCCACACCGCCTCACGTACGTTTCCGTCCGGACCGGGGTTCCGCTTATCGCACTGGAAGTGGATACACTTTAAACAACTCGGCTACCYCCCCCC-----CCCMCCGTCWCCKTAGTCG-CCATGTCGCCAGGYTTCGGAAGAATTACCGAATCCTTCCCAGGGCGCCACAGCATATGGCCCACGATTACRTACTGCATCCGTATTCCGTTCCCGGCCCGATAAACGACCCACCCCTCACACACACACACA----------AGCMGAAACACGGGGGMMCCCTTTWTGGTTGKTGGTGCTTGTTGCTCTCTTAAAGAACAGTGTCTTTCTCTCTC--TCTCCCCCAGCATMAASCCTGGAACATGCGGAAGCTGCCGGAAGCGYCGACAAAAGCGACGGCGCACGKTGCGGGGAAAGCTGGGGCGGGAAAYGAAAAGWGRAGGGAGAGGAAAAACAGAAAACTTCTTGACGCGCGCTGGGCTTCRAGTGGCTGCCATCCACTTCCACACSGTGAGCGAGCGCGTACTCCCCGTATAAGAGGCCGTTTCCATAAGAGTGATTTAGAGATAAGGCACGAGTCAAAAATTATTAGGATAAATATTTTGCTCCTTTTGCAGCTCTCTCGTTCKCTCTGTYTGTGTGTGTRYGTGTCWGWGTG--------TACGAGWGAGTGGTTGTTTAACGGGGCACCATTTTTAGTGTGGTGCCAGCGCTGCTAATCAYTCCCAAAAGGCRAGCCCCGTAGCGGGAATGGGGAACATTGTGCCG-------------YTTCA---------AAAAAAGGAYGACGCTTTTAGGGGCATCCATGGT
>AJ0078-C
TTGCATAC--CTTCMGGCGTTTAGCAGCACCAAGCGACGAACCTTTTTTAACAACACCATATTTCGTTAAAAAAAGCACTGTAAACGAAAAGTGCCAAAAAGGAG-----AAAAAARKAWAAATKTCCYTTGCCCTTYGAAAAACAGATTCTTTCCCCATACATAACYYCACAAAAAAAACACACACACACACACACCTACACACACACACACACACACACAAACACAMACAMAMACACACACACACCTARCGWGAGCG-------TCTCCAGTGAAGTGTGTTGAAGCAAATAACCGCTACTTTAAAACCCTTGTACCCGAAACCCCACC--GCACTTCCGGTCACATGGAGCCGGYCCCGGAAGSCGCTTCTACCC---------------GAGCCCWGCCARCCCTTGAAGAACTTTACGAGGATAATTATCGTTGTTTTGCTTGCACCGTTCCTCTTCCCCTTTTCGCAACCATCACTCATTCCCACACCGCCTCACGTACGTTTCCGTCCGGACCGGGGTTCCGCTTATCGCACTGGAAGTGGATACACTTTAAACAACTYGGCTACCYCCCCCC-----CCCACCGTCTCCKTAGTCG-CCATGTCGCCAGGTTTCGGAAGAATTACCGAATCCTTCCCAGGGCGCCACAGCATATGGCCCACGATTACGTACTGCATCCGTATTCCGTTCCCGGCCCGATAAACGACCCACCCCTCACACACACACACA----------AGCMGAAACACGGGGGMMCCCTTTWTGGTTGKTGGTGCTTGTTGCTCTCTTAAAGAACAGTGTCTTTCTCTCTC--TCTCCCCCAGCATMAASCSTGGAACATGCGGAAGCTGCCGGAAGCGYCGACAAAAGCGACGGCGCACGGTGCGGKGAAAGCTGGGGCGGGAAAYGAAAAGWGRAGGGAGAGGAAAAACAGAAAACTTCTTGACGCGCGCTGGGCTTCRAGTGGCTGCCATCCACTTCCACACSGTGAGCGAGCGCGTACTCCCCGTATAAGAGGCCGTTTCCATAAGAGTGATTTAGAGATAAGGCACGAGTCAAAAATTATTAGGATAAATATTTTGCTCCTTTTGCAGCTCTCTCGTTCTCTCTGTYTGTGYGTGTRYGTGTCTGTGTG--------TACGAGWGAGTGGTTGTTTAACGGGGCACCATTTTTAGTGTGGTGCCAGCGCTGCTAATCAYTCCCAAAAGGCRAGCCCCGTAGCGGGRATGGGGAACATTGTGCCG-------------CTTMA---------AAAAAAGGACGACGCTTTTAGGGGCATCCATGGT
>AJ0087-C
TTGCATAC--CTTCAGGCGTTTAGCAGCACCAAGCGACGAACCTTTTTTAACAACACCATATTTCGTTAAAAAAAGCACTGTAAACGAAAAGTGCCAAAAAGGAG-----AAAAAAGGATAAATGTCCCTTGCCCTTTGAAAAACAGATTCTTTCCCCATACATAACCCCACAAAAMACACACACACACAYACACACACACACACACACACACACACACACACACACAMACACACACACACAYACACCTARCGTGAGCG-------TCTCCAGTGAAGTGTGTTGAAGCAAATAACCGCTACTTTAAAMCCCTTGTACCCGAAACCCCACC--GCACTTCCGGTCACATGGAGCCGGTCCCGGAAGSCGCTKCTACCC---------------GAGCCCWGCCARCCCTTGAAGAACTTTACGAGGATAATTATCGTTGTTTTGCTTGCACCGTTCCTCTTCCCCTTTTCGCAACCATCACTCATTCCCACACCGCCTCACGTACGTTTCCGTCCGGACCGGGGTTCCGCTTATCGCACTGGAAGTGGATACACTTTAAACAACTCGGCTMCCYCCCCCC-----CCCAMCGTCTCCGTAGTCG-CCATGTCGCCAGGTTTCGGAAGAATTACCGAATCCTTCCCAGGGCGCCACAGCATATGGCCCACGATTACGTACTGCATCCGTATTCCGTTCCCGGCCCGATAAACGACCCACCCCTCACACACACACACA----------AGCMGAAACACGRGGGMCCCCTTTWTGGTTGKTGGTGCTTGTTGCTCTCTTAAAGAACAGTGTCTTTCTCTCTC--TCTCCCCCAGCATCAASCSTGGAACATGCGGAAGCTGCCGGAAGCGYCGACAAAAGCGACGGCGCACGGTGCGGGGAAAGCTGGGGCGGGAAAYGAAAAGAGRAGGGMGAGGAAAAACAGAAAACTTCTTGACGCGCGCTGGGCTTCAAGTGGCTGCCATCCACTTCCACACSGTGAGCGAGCGCGTACTCCCCGTATAAGAGRCCGTTTCCATAAGAGTGATTTAGAGATAAGGCACGAGTCAAAAATTATTAGRATAAAYATTTTGCTCCTTTTGCMGCTCTCTCGTTCTCTCTGTYTGTGTGTGTGTGTGTCTGTGTG--------TACGAGAGAGTGGTTGTTTAACGGGGCACCATTTTTAGTGTGGTGCCAGCGCTGCTAATCACTCCCAAAAGGCRAGCCCCGTAGCGGGRATGGGGAACATTGTGCCG-------------YTTAA---------AAAAAAGGACGACGCTTTTAGGGGCATCCATGGT
>AJ0093-C
TTGCATAC--CTTCMGGCGTTTAGCAGCACCAAGCGACGAACCTTTTTTAACAACACCATATTTCGTTAAAAAAAGCACTGYWAACGAAAAGTGCCAAAAAGGAG-----AAAAAARKAWAAATKTCCYTTGCCCTTYGAAAAACAGATTCTTTCCCCATACATAACYYCACAAAAAAAACACACACACACACACACACACACACACACACACACACACACACACACACACAMAMACACACACACACCTARCGWGAGCG-------TCTCCAGTGAAGTGTGTTGAAGCAAATAACCGCTACTTTAAAACCCTTGTACCCGAAACCCCACC--GCACTTCCGGTCACATGGAGCCGGYCCCGGAAGSCGCTTCTACCC---------------GAGCCCWGCCARCCCTTGAAGAACTTTACGAGGATAATTATCGTTGTTTTGCTTGCACCGTTCCTCTTCCCCTTTTCGCAACCATCACTCATTCCCACACCGCCTCACGTACGTTTCCGTCCGGACCGGSGTTCCGCTTATCGCACTGGAAGTGGATACACTTTAAACAACTYGGCTACCTCCCCCC-----CCCACCGTCTCCKTAGTCG-CCATGTCGCCAGGTTTCGGAAGAATTACCGAATCCTTCCCAGGGCGCCACAGCATATGGCCCACGATTACGTACTGCATCCGTATTCCGTTCCCGGCCCGATAAACGACCCACCCCTCACACACACACACA----------AGCMGAAACACGGGGKMMCCCTTTWTGGTTGKTGGTGCTTGTTGCTCTCTTAAAGAACAGTGTCTTTCTCTCTC--TCTCCCCCAGCATMAASCCTGGAACATGCGGAAGCTGCCGGAAGCGYCGACAAAAGCGACGGCGCACGGTGCGGGGAAAGCTGGGGCGGGAAAYGAAAAGWGRAGGGAGAGGAAAAACAGAAAACTTCTTGACGCGCGCTGGGCTTCRAGTGGCTGCCATCCACTTCCACACSGTGAGCGAGCGCGTACTCCCCGTATAAGAGGCCGTTTCCATAAGAGTGATTTAGAGATAAGGCACGAGTCAAAAATTATTAGGATAAATATTTTGCTCCTTTTGCMGCTCTCTCGTTCTCTCTGTYTGTGTGTGTRYGTGTCWGTGTG--------TACGAGWGAGTGGTTGTTTAACGGGGCACCRTTTTTAGTGTGGTGCCAGCGCTGCTAATCAYTCCCAAAAGGCRAGCCCCGTAGCGGGRATGGGGAACATTGTGCCG-------------TTTCA---------AAAAAAGGACGACGCTTTTAGGGGCATCCATGGT
>AJ0095-C
TTGCATAC--CTTCRGGCGTTTAGCAGCACCAAGCGACGAACCTTTTTTAACAACACCATATTTCGTTAAAAAAAGCACTGTAAACGAAAAGTGCCAAAAAGGAG-----AAAAAAGGATAAATGTCCCTTGCCCTTTGAAAAACAGATTCTTTCCCCATACATAACYCCACAAAAAAMACACACACACACAYACACACACACACACACACACACACACACACACACAMACACACACACACAYACACCTARCGTGAGCG-------TCTCCAGTGAAGTGTGTTGAAGCAAATAACCGCTACTTTAAAACCCTTGTACMYGAAACCCCACC--GCACTTCCGGTCACATGGAGCCGGYCCCGGAAGSCGCTTCTACCC---------------GAGCCCWGCCARCCCTTGAAGAACTTTACGAGGATAATTATCGTTGTTTTGCTTGCACCGTTCCTCTTCCCCTTTTCGCAACCATCACTCATTCCCACACCGCCTCACGTACGTTTCCGTCCGGACCGGGGTTCCGCTTATCGCACTGGAAGTGGATACACTTTAAACAACTYGGCTMCCYCCCCCC-----CCCMCCGTCTCCGTAGTCR-CCATGTCGCCAGGTTTCGGAAGAATTACCGAATCCTTCCCAGGGCGCCACAGCATATGGCCCACGATTACGTACTGCATCCGTATTCCGTTCCCGGCCCGATAAACGACCCACCCCTCACACACACACACA----------AGCMGAAACACGGGGGMCCCCTTTWTGGTTGKTGGTGCTTGTTGCTCTCTTAAAGAACAGTGTCTTTCTCTCTC--TCTCCCCCAGCATCAASCSTGGAACATGCGGAAGCTGCCGGAAGCGYCGACAAAAGCGACGGCGCACGGTGCGGKGAAAGCTGGGGCGGGAAAYGAAAAGAGRAGGGMGAGGAAAAACAGAAAACTTCTTGACGCGCGCTGGGCTTCAAGTGGCTGCCATCCACTTCCACACSGTGAGCGAGCGCGTACTCCCCGTATAAGAGGCCGTTTCCATAAGAGTGATTTAGAGATAAGGCACGAGTCAAAAATTATTAGGATAAATATTTTGCTCCTTTTGCAGCTCTCTCGTTCTCTCTGTYTGTGYGWGTSTGTGTCTGTGTG--------TACGAGAGAGTGGTTGTTTAACGGGGCASCATTTTTAGTGTGGTGCCAGCGCTGCTAATCACTCCCAAAAGGCRAGCCCCGTAGCGGGRATGGGGAACATTGTGCCG-------------CTTMA---------AAAAAAGGACGACGCTTTTAGGGGCATCCATGRT
>AJ0101-C
TTGCATAC--CTTCAGGCGTTTAGCAGCACCAAGCGACGAACCTTTTTTAACAACACCATATTTCGTTAAAAAAAGCACTGTAAACGAAAAGTGCCAAAAAGGAG-----AAAAAAGGATAAATGTCCCTTGCCCTTTGAAAAACAGATTCTTTCCCCATACATAACYCCWCAAAAMAMACAMAMAMAMACACACACAMACACACACACAMAMACACACACACACACACACACACACACACACACACCTAACGTGAGCG-------TCTCCAGTGAAGTGTGTTGAAGCAAATAACCGCTACTTTAAAACCCTTGTACCCGAAACCCCACC--GCACTTCCGGTCACATGGAGCCGGCCCCGGAAGGCGCTTCTACCC---------------GAGCCCAGCCAACCCTTGAAGAACTTTACGAGGATAATTATCGTTGTTTTGCTTGCACCRTTCCTCTTCCCCTTTYCGCAACCATCACTCATTCCCACACCGCCTCACGTACGTTTCCGTCCGGACCGGSGTTCCGCTTATCGCACTGGAAGTGGATACACTTTAAACAACTYGGCTACCTCCCCCC-----CCCAMCGTCTCCGTAGTCG-CCATGTCGCCAGGTTTCGGAAGWATTACCGAATCCTTCCCAGGGCGCCACAGCATATGGCCCACGATTACGTACTGCATCCGTATTCCGTTCCCGGCCCGATAAACGACCCACCCCTCACACACACACACA----------AGCCGAAACACGGGGKCCCCCTTTATGGTTGTTGGTGCTTGTTGCTCTCTTAAAGAACAGTGTCTTTCTCTCTC--TCTCCCCCAGCATCAAGCSTGGAACATGCGGAAGCTGCCGGAAGCGCCGACAAAAGCGACGGCGCACGGTGCGGKGAAAGCTGGGGCGGGAAATGAAAAGAGAAGGGAGAGGAAAAACAGAAAACTTCTTGACGCGCGCTGGGCTTCAAGTGGCTGCCATCCACTTCCACACCGTGAGCGAGCGCGTACTCCCCGTATAAGAGGCCGTTTCCATAAGAGTGATTTAGAGATAAGGCACGAGTCAAAAATTATTAGGATAAATATTTTGCTCCTTTTGCCGCTCTCTCGTTCTCTCTGTTTGTGTGTGTGTGTGTCTGTGTG--------TACGAGAGAGTGGTTGTTTAACGGGGCACCRTTTTTAGTGTGGTGCCWGCGCTGCTAATCACTCCCAAAAGGCRAGCCCCGTAGCGGGGATGGGRAACATTGTGCCG-------------CTTMA---------AAAAAAGGACRACGCTTTTAGGGGCATCCATGGT
>AJ0102-C
TTGCATAC--CTTYAGGCGTTTAGCAGCACCAAGCGACGAACCTTKTTTAACAACACCATATTTCGTTAAAAAAAGCACTGTAAACGAAAAGTGCCAAAAAGGAG-----AAAAAAGGATAAATGTCCCTTGCCCTTTGAAAAACAGATTCTTTCCCCATACATAACTCCWCAAAAAAAACAMAMAMAMACACACMCAMAMAMAMACACACACACACACACACACACAMACACACACACACACACACCTAACGTGAGCG-------TCTCCAGTGAAGTGTGTTGAAGCAAATAACCGCTACTTTAAAACCCTTGTACCCGAARCCCCACC--GCACTTCCGGTCACATGGAGCCGGCCCCGGAAGGCGCTTCTACCM---------------GAGCCCAGCCAACCCTTGAAGAACTTTACGAGGATAATTATCGTTGTTTTGCTTGCACCGTTCCTCTTCCCCTTTTCGCAACCATCACTCATTCCCACACCGCCTCACGTACGTTTCCGTMCGGACCGGSGTTCCGCTTATCGCACTGGAAGTGGATACACTTTAAACAACTTGGSTACCTCCCCCC-----CCCAYCGTCTCCGTAGTCG-CCATGTCGCCAGGTTTCGGAAGAATTACCGAATCCTTCCCAGGGCGCCACAGCATATGGCCCACGATTACGTACTGCATCCGTATTCCGTTCCCGGCCCGATAAACGACCCACCCCTCACACACACACACA----------AGCCGAAACACGGGGKSSCCCTTTATGGTKGTTGGTGCTTGTTGCTCTCTTAAAGAACAGTGTCTTTCTCTCTC--TCTCCCCCAGCATCAASCCTGGAACATGCSGAAGCTGCCGGAAGCGCCGACAAAAGCGACGGCGCACGKTGCGGGGAAAGCTGGGGCGGGAAATGAAAAGAGAAGGGAGAGGAAAAACAGAAAACTTCTTGACGCGCGCTGGGCTTCAAGTGGCTGCCATCCACTTCCACACCGTGAGCGAGCGCGTACTCCCCGTATAAGAGGCCGTTTCCATAAGAGTGATTTAGAGATAAGGCACGAGTCAAAAATTATTAGGATAAATATTTTGCTCCTTTTGCMGCTCTCTCGTTCTCTCTGTTTGTGTGTGTGTGTGTCTGTGTG--------TACGAGAGAGTGGTTGTTTAACGGGGCACCRTTTTTAGTGTGGTGCCAGCGCTGCTAATCACTCCCAAAAGGCGAGCCCCGTAGCGGGGATGGGGARCATTGTGCCG-------------YTTRA---------AAAAAAGGACGACGCTTTTAGGGGCATCCATGGT
>AJ0105-C
TTGCATAC--CTTCAGGCGTTTAGCAGCACCAAGCGACGAACCTTTTTTAACMACACCATATTTCGTTAAAAAAAGCACTGTAAACGAAAAGTGCCAAAAAGGAG-----AAAAAAGGATAAATGTCCCTTGCCCTTTGAAAAACAGATTCTTTCCCCATACATAACCCCACAAAAAAAACACACACACACACACCYATACACACACACACACACACACACACACACAAACACACACACACACACACCTAACGTGAGCG-------TCTCCAGTGAAGTGTGTTGAAGCAAATAACCGCTACTTTAAAACCCTTGTACCCGAAACCCCACC--GCACTTCCGGTCACATGGAGCCGGCCCCGGAAGGCGCTTCTACCC---------------GAGCCCAGCCAACCCTTGAAGAACTTTACGAGGATAATTATCGTTGTTTTGCTTGCACCGTTCCTCTTCCCCTTTYCGCAACCATCACTCATTCCCACACCGCCTCACGTACGTTTCCGTCCGGACCGGGGTTCCGCTTATCGCACTGGAAGTGGATRCACTTTAAACAACTYGGSTACCTCCCCCC-----CCCACCGTCTCCGTAGTCG-CCATGTCGCCAGGTTTCGGAAGAATTACCGAATCCTTCCCAGGGCGCCACAGCATATGGCCCACGATTACGTACTGCATCCGTATTCCGTTCCCGGCCCGATAAACGACCCACCCCTCRCACACAYACACA----------AGCCGAAACACGGGGGSCCCCTTTATGGTTGTTGGTGCTTGTTGCTCTCTTAAAGAACAGTGTCTTTCTCTCTC--TCTCCCCCAGCATCAASCCTGGAWCATGCGGAAGCTGCCGGAAGCGCCGACAAAAGCGACGGCGCACGGTGCGGGGAAAGCTGGGGCGGGAAATGAAAAGAGAAGGGAGAGGAAAAACAGAAAACTTCTTGACGCGCGCTGGGCTTCAAGTGGCTGCCATCCACTTCCACACCGTGAGCGAGCGCGTACTCCCCGTATAAGAGGCCGTTTCCATAAGAGTGATTTAGAGATAAGGCACGAGTCAAAAATTATTAGGATAAATATTTTGCTCCTTTTGCAGCTCTCTCGTTCTCTCTGTTTGTGYGTGTGTGTGTCTGTGTG--------TACGAGAGAGTGGTTGTTTAACGGGGCACCRTTTTTAGTGTGGTGCCAGCGCTGCTAATCACTCCCAAAAGGCGAGCCCCGTAGCGGGRATGGGGAACATTGTGCCG-------------CTTMA---------AAAAAAGGACGACGCTTTTAGGGGCATCCATGGT
>AJ0115-C
TTGCATAC--CTTYAGGCGTTTAGCAGCACCAAGCGACGAACCTTKTTTAACAACACCATATTTCGTTAAAAAAAGCACTGTAAACGAAAAGTGCCAAAAAGGAG-----AAAAAAGGATAAATGTCCCTTGCCCTTTGAAAAACAGATTCTTTCCCCATACATAACYCCACAAAAMAMACACACACACACACACACACACACACACACACACACACACACACACACAMACACACACACACACACACCTAACGTGAGCG-------TCTCCAGTGAAGTGTGTTGAAGCAAATAACCGCTACTTTAAAACCCTTGTACCCGAAACCCCACC--GCACTTCCGGTCACATGGAGCCGGTCCCGGAAGSCGCTKCTACCC---------------GAGCCCAGCCAACCCTTGAAGAACTTTACGAGGATAATTATCGTTGTTTTGCTTGCACCGTTCCTCTTCCCCTTTTCGCAACCATCACTCATTCCCACACCGCCTCACGTACGTTTCCGTMCGGACCGGGGTTCCGCTTATCGCACTGGAAGTGGATACACTTTAAACAACTYGGSTACCTCCCCCC-----CCCAWCGTCTCCGTAGTCG-CCATGTCGCCAGGTTTCGGAAGAATTACCGAATCCTTCCCAGGGCGCCACAGCATATGGCCCACGATTACGTACTGCATCCGTATTCCGTTCCCGGCCCGATAAACGACCCMCCCCTYACACACACACACA----------AGCCGAAACACGGGGGSSCCCTTTATGGTKGTTGGTGCTTGTTGCTCTCTTAAAGAACAGTGTCTTTCTCTCTC--TCTCCCCCAGCATCAASCSTGGAACATGCSGAAGCTGCCGGAAGCGCCGACAAAAGCGACGGCGCACGKTGCGGGGAAAGCTGGGGCGGGAAATGAAAAGAGAAGGGAGAGGAAAAACAGAAAACTTCTTGACGCGCGCTGGGCTTCAAGTGGCTGCCATCCACTTCCACACCGTGAGCGAGCGCGTACTCCCCGTATAAGAGRCCGTTTCCATAAGAGTGATTTAGAGATAAGGCACGAGTCAAAAATTATTAGGATAAATATTTTGCTCCTTTTGCMGCTCTCTCGTTCTCTCYGTTTGTRTGTGTGTGTGTCTGTGTG--------TACGAGAGAGTGGTTGTTTAACGGGGCACCATTTTTAGTGTGGTGCCAGCGCTGCTAATCACTCCCAAAAGGCGAGCCCCGTAGCGGGGATGGGGAACATTGTGCCG-------------YTTMA---------AAAAAAGGACGACGCTTTTAGGGGCATCCATGGT
>AJ0129-C
TTGCATAC--CTTCAGGCGTTTAGCAGCACCAAGCGACGAACCTTTTTTAACAACACCATATTTCGTTAAAAAAAGCACTGTAAACGAAAAGTGCCAAAAAGGAG-----AAAAAAGGATAAATGTCCCTTGCCCTTTGAAAAACAGATTCTTTCCCCATACATAACCCCACAAAACACACACACACACACACACACACACACACACACACACACACACACACACACAMACAMACACACACAYACACCTARCGTGAGCG-------TCTCCAGTGAAGTGTGTTGAAGCAAATAACCGCTACTTTAAAACCCTTGTACMCGAAACCCCACC--GCACTTCCGGTCACATGGAGCCGGTCCCGGAAGSCGCTKCTACCC---------------GAGCCCWGCCARCCCTTGAAGAACTTTACGAGGATAATTATCGTTGTTTTGCTTGCACCGTTCCTCTTCCCCTTTTCGCAACCATCACTCATTCCCACACCGCCTCACGTACGTTTCCGTCCGGACCGGGGTTCCGCTTATCGCACTGGAAGTGGATACACTTTAAACAACTCGGCTACCYCCCCCC-----CCCMMCGTCTCCGTAGTCR-CCATGTCGCCAGGTTTCGGAAGAATTACCGAATCCTTCCCAGGGCGCCACAGCATATGGCCCACGATTACGTACTGCATCCGTATTCCGTTCCCGGCCCGATAAACGACCCMCCCCTCACACACACACACA----------AGCMGAAACACGGGGGMMCCCTTTWTGGTTGKTGGTGCTTGTTGCTCTCTTAAAGAACAGTGTCTTTCTCTCTC--TCTCCCCCAGCATMAASCSTGGAACATGCGGAAGCTGCCGGAAGCGYCGACAAAAGCGACGGCGCACGGTGCGGGGAAAGCTGGGGCGGGAAATGAAAAGARRRGGGAGAGGAAAAACAGAAAACTTCTTGACGCGCGCTGGGCTTCAAGTGGCTGCCATCCACTTCCACACSGTGAGCGAGCGCGTACTCCCCGTATAAGAGRCCGTTTCCATAAGAGTGATTTAGAGATAAGGCACGAGTCAAAAATTATTAGGATAAATATTTTGCTCCTTTTGCMGCTCTCTCGTTCTCTCTGTYTGTGTGTGTSTGTGTCTGTGTG--------TACGAGAGAGTGGTTGTTTAACGGGGSACCATTTTTAGTGTGGTGCCAGCGCTGCTAATCACTCCCAAAAGGCRAGCCCCGTAGCGGGRATGGGGAACATTGTGCCG-------------YTYMA---------AAAAAAGGACGACGCTTTTAGGGGCATCCATGGT
>AJ0147-C
TTGCATAC--CTTCCGGCGTTTAGCAGCACCAAGCGACGAACCTTGTTTAATAACTCCATACTTCGTTAAAAAAAGCACTGCTAACGAAAAGTGCCAAAAAGGAG-----AAAAAAATAAAAATTTCCTTTGCCCTTCGAAAAACAGATTCTTTCCCCATACATAACCTCACAAAAAAAACACACACACACACACACACACACACACACACACACACACACACACACACACAAAAACACACACACACCTAGCGAGAGCG-------TCTCCAGTGAAGTGTGTTGAAGCAAATAACCGCTACTTTAAAACCCTTGTACCCGAAACCCCACC--GCACTTCCGGTCACATGGAGCCGGTCCCGGAAGCCGCTTCTACCC---------------GAGCCCWGCCAGCCCTTGAAGAACTTTACGAGGATAATTATCGTTGTTTTGCTTGCACCGTTCCTCTTCCCCTTTTCGCAACCATCACTCATTCCCACACCGCCTCACGTACGTTTCCGTCCGGACCGGGGTTCCGCTTATCGCACTGGAAGTGGATACACTTTAAACAACTCGGCTACCTCCCCCC-----CCCACCGTCTCCTTAGTCG-CCATGTCGCCAGGTTTCGGAAGAATTACCGAATCCTTCCCAGGGCGCCACAGCATATGGCCCACGATTACGTACTGCATCCGTATTCCGTTCCCGGCCCGATAAACGACCCACCCCTCACACACACACACA----------AGCAGAAACACGGGGGAACCCTTTTTGGTTGGTGGTGCTTGTTGCTCTCTTAAAGAACAGTGTCTTTCTCTCTC--TCTCCCCCAGCATAAACCCTGGAACATGCGGAAGCTGCCGGAAGCGTCGACAAAAGCGACGGCGCACGGTGCGGGGAAAGCTGGGGCGGGAAACGAAAAGTGGAGGGAGAGGAAAAACAGAAAACTTCTTGACGCGCGCTGGGCTTCGAGTGGCTGCCATCCACTTCCACACGGTGAGCGAGCGCGTACTCCCCGTATAAGAGGCCGTTTCCATAAGAGTGATTTAGAGATAAGGCACGAGTCAAAAATTATTAGGATAAATATTTTGCTCCTTTTGCAGCTCTCTCGTTCTCTCTGTCTGTGTGTGTAYGTGTCWGTGTG--------TACGAGWGAGTGGTTGTTTAACGGGGCACCATTTTTAGTGTGGTGCCAGCGCTGCTAATCATTCCCAAAAGGCAAGCCCCGTAGCGGGAATGGGGAACATTGTGCCG-------------YTTCA---------AAAAAAGGACGACGCTTTTAGGGGCATCCATGGT
>AJ0152-C
TTGCATAC--CTTCAGGCGTTTAGCAGCACCAAGCGACGAACCTTTTTTAACAACACCATATTTCGTTAAAAAAAGCACTGTAAACGAAAAGTGCCAAAAAGGAG-----AAAAAAGGATAAATGTCCCTTGCCCTTTGAAAAACAGATTCTTTCCCCATACATAACCCCACAAAACACACACACACACACACACACACACACACACACACACACACACACACACACAMACAMACACACACACACACCTARCGWGAGCG-------TCTCCAGTGAAGTGTGTTGAAGCAAATAACCGCTACTTTAAAACCCTTGTACCCGAAACCCCACC--GCACTTCCGGTCACATGGAGCCGGTCCCGGAAGSCGCTKCTACCC---------------GASCCCAGCCARCCCTTGAAGAACTTTACGAGGATAATTATCGTTGTTTTGCTTGCACCGTTCCTCTTCCCCTTTTCGCAACCATCACTCATTCCCACACCGCCTCACGTACGTTTCCGTCCGGACCGGGGTTCCGCTTATCGCACTGGAAGTGGATACACTTTAAACAACTCGGCTACCTCCCCCC-----CCCAMCGTCTCCKTAGTCG-CCATGTCGCCAGGTTTCGGAAGAATTACCGAATCCTTCCCAGGGCGCCACAGCATATGGCCCACGATTACGTACTGCATCCGTATTCCGTTCCCGGCCCGATAAACGACCCACCCCTCACACACACACACA----------AGCMGAAACACGGGGGMMCCCTTTWTGGTTGKTGGTGCTTGTTGCTCTCTTAAAGAACAGTGTCTTTCTCTCTC--TCKCCCCCAGCATCAACCCTGGAACATGCGGAAGCTGCCGGAAGCGYCGACAAAAGCGACGGCGCACGGTGCGGGGAAAGCTGGGGCGGGAAAYGAAAAGWGRAGGGAGAGGAAAAACAGAAAACTTCTTGACGCGCGCTGGGCTTCRAGTGGCTGCCATCCACTTCCACACSGTGAGCGARCGCGTACTCCCCGTATAAGAGGCCGTTTCCATAAGAGTGATTTAGAGATAAGGCACGAGTCAAAAATTATTAGGATAAATATTTTGCTCCTTTTGCAGCTCTCTCGTTCKCTCTGTYTGTGTGTGTSTGTGTCTGWGTG--------TACGAGAGAGTGGTTGTTTAACGGGGCACCATTTTTAGTGTGGTGCCAGCGCTGCTAATCACTCCCAAAAGGCRAGCCCCGTAGCRGGAATGGGGAACATTGTGCCG-------------YTTAA---------AAAAAAGGACGACGCTTTTAGGGGCATCCATGGT
>AJ0158-C
TTGCATAC--CTTYAGGCGTTTAGCAGCACCAAGCGACGAACCTTGTTTAACAACACCATATTTCGTTAAAAAAAGCACTGYAAACGAAAAGTGCCAAARAGGAG-----AAAAAAGGAWAAATGTCCCTTGCCCTTYGAAAAACAGATTCTTTCCCCATACATAACYCCACAAAAAAMACACACACACACACAYACACACACACACACACACACACACACACACACAAACACACACACACAYACACCTARCGTGAGCG-------TCTCCAGTGAAGTGTGTTGAAGCAAATAACCGCTACTTTAAAACCCTTGTACMCGAAACCCCACC--GCACTTCCGGTCACATGGAGCCGGTCCCGGAAGCCGCTTCTACCC---------------GAGCCCWGCCARCCCTTGAAGAACTTTACGAGGATAATTATCGTTGTTTTGCTTGCACCGTTCCTCTTCCCCTTTTCGCAACCATCACTCATTCCCACACCGCCTCACGTACGTTTCCGTCCGGACCGGGGTTCCGCTTATCGCACTGGAAGTGGATACACTTTAAACAACTCGGCTACCTCCCCCC-----CCCACCGTCKCCGTAGTCG-CCATGTCGCCAGGTTTCGGAAGAATTACCGAATCCTTCCCAGGGCGCCACAGCATATGGCCCACGATTACGTACTGCATCCRTATTCCGTTCCCGGCCCGATAAACGACCCACCCCTCACACACACACACA----------AGCMGAAACACGGGGGMCCCCTTTWTGGTTGKTGGTGCTTGTTGCTCTCTTAAAGAACAGTGTCTTTCTCTCTC--TCTCCCCCAGCATCAACCCTGGAACATGCGGAAGCTGCCGGAAGCGYCGACAAAAGCGACGGCGCACGKTGCGGKGAAAGCTGGGGCGGGAAAYGAAAAGAGAAGGGAGAGGAAAAACAGAAAACTTCTTGACGCGCGCTGGGCTTCAAGTGGCTGCCATCCACTTCCACACSGTGAGCGAGCGCGTACTCCCCGTATAAGAGGCCGTTTCCATAAGAGTGATTTAGAGATAAGGCACGAGTCAAAAATTATTAGGATAAATATTTTGCTCCTTTTGCAGCTCTCTCGTTCTCTCTGTYTGTGTGTGTSTGTGTCTGTGTG--------TACGARAGAGTGGTTGTTTAACGGGGSACCATTTTTAGTGTRGTGCCAGCGCTGCTAATCACTCCCAAAAGGCRAGCYCCGTAGCGGGAATGGGGAACATTGTGCCG-------------TTYMA---------AAAAAAGGACGACGCTTTTAGGGGCATCCATGGT
>AR0001-C
TTGCATAC--CTTYAGGCGTTTAGCAGCACCAAGCGACGAACCTTGTTTAACAACRCCATATTTCGTTAAAAAAAGCACTGTAAACGAAAAGTGCCAAAAAGGAG-----AAAAAAGGAWAAATGTCCCTTGCCCTTTGAAAAACAGATTCTTTCCCCATACATAAYYCCACAAAAAACACACACACACACACACACACACACACACACACACACACACACACACACACACACACACACACACACACCTAACGTGAGCG-------TCTCCAGTGAAGTGTGTTGAAGCAAATAACCGCTACTTTAAAACCCTTGTACCCGAAACCCCACC--GCACTTCCGGTCACATGGAGCCGGTCCCGGAAGSCGCTTCTACCC---------------GAGCCCAGCCAACCCTTGAAGAACTTTACGAGGATAATTATCGTTGTTTTGCTTGCACCGTTCCTCTTCCCCTTTTCGCAACCATCACTCATTCCCACACCGCCTCACGTACGTTTCCGTCCGGACCGGGGTTCCGCTTATCGCACTGGAAGTGGATACACTTTAAACAACTCGGCTMCCYCCCCCC-----CCCACCGTCACCGTAGTCG-CCATGTCGCCAGGCTTCGGAAGAATTACCGAATCCTTCCCAGGGCGCCACAGCATATGGCCCACGATTACGTACTGCATCCGTATTCCGTTCCCGGCCCGATAAACGACCCACCCCTCACACACACACACA----------MGCCGAAACACGGGGGSCCCCTTTATGGTTGTTKGTGCTTGTTGCTCTCTTAAAGAACAGTGTCTTTCTCTCTC--TCTCCCCCAGCATCAAGCCTGGAACATGCGGAAGCTGCCGGAAGCGCCGACAAAAGCGACGGCGCACGTTGCGGGGAAAGCTGGGGCGGGAAATGAAAAGAGAAGGGAGAGGAAAAACAGAAAACTTCTTGACGCGCGCTGGGCTTCAAGTGGCTGCCATCCACTTCCACACCGTGAGCGAGCGCGTACTCCCCGTATAAGAGGCCGTTTCCATAAGAGTGATTTAGAGATAAGGCACGAGTCAAAAATTATTAGGATAAATATTTTGCTCCTTTTGCAGCTCTCTCGTTCTCTCTGTTTGTGTGTGTGTGTGTCTGTGTG--------TACGAAAGAGTGGTTGTTTAACGGGGCACCATTTTTAGTGTAGTGCCAGCGCTGCTAATCACTCCCAAAAGGCGAGCTCCGTAGCGGGAATGGGGAACATTGTGCCG-------------YTYMA---------AAAAAAGGACGACGCTTTTAGGGGCATCCATGGT
>AR0007-C
TTGCATAC--CTTTAGGCGTTTAGCAGCACCAAGCGACGAACCTTGTTTAACAACACCATATTTCGTTAAAAAAAGCACTGTAAACGAAAAGTGCCAAAAAGGAG-----AAAAAAGGATAAATGTCCCTTGCCCTTTGAAAAACRGATTCTTTCCCCATACATAACTCCACAAAAAACACACACACACACACACACACACACACACACACACACACACACACACACAMACACACACACACACACACCTAACGTGAGCG-------TCTCCAGTGAAGTGTGTTGAAGCAAATAACCGCTACTTTAAAACCCTTGTACCCGAAACCCCACC--GCACTTCCGGTCACATGGAGCCGGTCCCGGAAGCCGCTTCTACCC---------------GAGCCCAGCCAACCCTTGAAGAACTTTACGAGGATAATTATCGTTGTTTTGCTTGCACCGTTCCTCTTCCCCTTTTCGCAACCATCACTCATTCCCACACCGCCTCACGTACGTTTCCGTCCGGACCGGGGTTCCGCTTATCGCACTGGAAGTGGATACACTTTAAACAACTTGGGTACCTCCCCCC-----CCCAYCGTCTCCGTAGTCG-CCATGTCGCCAGGYTTCGGAAGAATTACCGAATCCTTCCCAGGGCGCCACAGCATATGGCCCACGWTTACGTACTGCATCCGTATTCCGTTCCCGGCCCGATAAACGACCCACCCCTCGCACACATACACA----------AGCCGAAACACGGGGGSCCCCTTTATGGTTGTTGGTGCTTGTTGCTCTCTTAAAGAACAGTGTCTTTCTCTCTC--TCTCCCCCAGCATCAAGCCTGGAACATGCGGAAGCTGCCGGAAGCGCCGACAAAAGCGACGGCGCACGTTGCGGGGAAAGCTGGGGCGGGAAATGAAAAGAGAAGGGAGAGGAAAAACAGAAAACTTCTTGACGCGCGCTGGGCTTCAAGTGGCTGCCATCCACTTCCACACCGTGAGCGAGCGCGTACTCCCCGTATAAGAGGCCGTTTCCATAAGAGTGATTTAGAGATAAGGCACGAGTCAAAAATTATTAGGATAAATATTTTGCTCCTTTTGCAGCTCTCTCGTTCTCTCYGTTTGTRTGTGTGTGTGTCTGTGTG--------TACGARAGAGTGGTTGTTTAACGGGGYACCATTTTTAGTGTRGTGCCAGCGCTGCTAATCACTCCCAAAAGGCGAGCYCCGTAGCGGGAATGGGGAACATTGTGCCG-------------TTYMA---------AAAAAAGGACGACGCTTTTAGGGGCATCCATGGT
>AR0008-C
TTGCATAC--CTTYAGGCGTTTAGCAGCACCAAGCGACGAACCTTGTTTAACAACRCCATATTTCGTTAAAAAAAGCACTGTAAACGAAAAGTGCCAAAAAGGAG-----AAAAAAGGAWAAATGTCCCTTGCCCTTTGAAAAACAGATTCTTTCCCCATACATAAYYCCACAAAAAACACACACACACACACACACACCTAAACACACACACACACACAAAAACACACACACACACACACACACACCTAACGTGAGCG-------TCTCCAGTGAAGTGTGTTGAAGCAAATAACCGCTACTTTAAAACCCTTGTACCCGAAACCCCACC--GCACTTCCGGTCACATGGAGCCGGTCCCGGAAGSCGCTTCTACCC---------------GAGCCCAGCCAACCCTTGAAGAACTTTACGAGGATAATTATCGTTGTTTTGCTTGCACCGTTCCTCTTCCCCTTTTCGCAACCATCACTCATTCCCACACCGCCTCACGTACGTTTCCGTCCGGACCGGGGTTCCGCTTATCGCACTGGAAGTGGATACACTTTAAACAACTCGGCTACCYCCCCCC-----CCCACCGTCACCGTAGTCG-CCATGTCGCCAGGCTTCGGAAGAATTACCGAATCCTTCCCAGGGCGCCACAGCATATGGCCCACGATTACGTACTGCATCCGTATTCCGTTCCCGGCCCGATAAACGACCCMCCCCTCACACACAYACACA----------AGCCGAAACACGGGGGSCCCCTTTATGGTTGTTGGTGCTTGTTGCTCTCTTAAAGAACAGTSTCTTTCTCTCTC--TCTCCCCCAGCATCAAGCCTGGAACATGCGGAAGCTGCCGGAAGCGCCGACAAAAGCGACGGCGCACGTTGCGGGGAAAGCTGGGGCGGGAAATGAAAAGAGAAGGGAGAGGAAAAACAGAAAACTTCTTGACGCGCGCTGGGCTTCAAGTGGCTGCCATCCACTTCCACACCGTGAGCGAGCGCGTACTCCCCGTATAAGAGGCCGTTTCCATAAGAGTGATTTAGAGATAAGGCACGAGTCAAAAATTATTAGGATAAATATTTTGCTCCTTTTGCAGCTCTCTCGTTCTCTCTGTTTGTGTGTGTGTGTGTCTGTGTG--------TACGAAAGAGTGGTTGTTTAACGGGGCACCATTTTTAGTGTAGTGCCAGCGCTGCTAATCACTCCCAAAAGGCGAGCTCCGTAGCGGGAATGGGGAACATTGTGCCG-------------YTYMA---------AAAAAAGGACGACGCTTTTAGGGGCATCCATGGT
>AR0009-C
TTGCATAC--CTTCAGGCGTTTAGCAGCACCAAGCGACGAACCTTGTTTAACAACACCATATTTCGTTAAAAAAAGCACTGTAAACGAAAAGTGCCAAAAAGGAG-----AAAAAAGGAAAAATGTCCCTTGCCCTTTTAAAAACAGATTCTTTCCCCATACATAACCCCACAAAAAACACACACACACACACACACACACACACACACACACACACACACAAACACACACACACACACACACACACCTAACGTGAGCG-------TCTCCAGTGAAGTGTGTTGAAGCAAATAACCGCTACTTTAAAACCCTTGTACCCGAAACCCCACC--GCACTTCCGGTCACATGGAGCCGGTCCCGGAAGCCGCTTCTACCC---------------GAGCCCAGCCAACCCTTGAAGAACTTTACGAGGATAATTATCGTTGTTTTGCTTGCACCGTTCCTCTTCCCCTTTTCGCAACCATCACTCATTCCCACACCGCCTCACGTACGTTTCCGTCCGGACCGGGGTTCCGCTTATCGCACTGGAAGTGGATACACTTTAAACAACTCGGCTACCTCCCCCC-----CCCACCGTCACCGTAGTCG-CCATGTCGCCAGGCTTCGGAAGAATTACCGAATCCTTCCCAGGGCGCCACAGCATATGGCCCACGATTACGTACTGCATCCGTATTCCGTTCCCGGCCCGATAAACGACCCACCCCTCACACACACACACA----------AGCCGAAACACGGGGGCCCCCTTTATGGTTGTTGGTGCTTGTTGCTCTCTTAAAGAACAGTGTCTTTCTCTCTC--TCTCCCCCAGCATCAAGCCTGGAACATGCGGAAGCTGCCGGAAGCGCCGACAAAAGCGACGGCGCACGTTGCGGGGAAAGCTGGGGCGGGAAATGAAAAGAGAAGGGAGAGGAAAAACAGAAAACTTCTTGACGCGCGCTGGGCTTCAAGTGGCTGCCATCCACTTCCACACCGTGAGCGAGCGCGTACTCCCCGTATAAGAGGCCGTTTCCATAAGAGTGATTTAGAGATAAGGCACGAGTCAAAAATTATTAGGATAAATATTTTGCTCCTTTTGCAGCTCTCTCGTTCTCTCTGTTTGTGTGTGTGTGTGTCTGTGTG--------TACGAAAGAGTGGTTGTTTAACGGGGTACCATTTTTAGTGTAGTGCCAGCGCTGCTAATCACTCCCAAAAGGCGAGCTCCGTAGCGGGAATGGGGAACATTGTGCCG-------------YTYMA---------AAAAAAGGACGACGCTTTTAGGGGCATCCATGGT
>AR0010-C
TTGCATAC--CTTYAGGCGTTTAGCAGCACCAAKCGACGAACCTTGTTTAACAACACCATATTTCGTTAAAAAAAGCACTGTAAACGAAAAGTGCCAAAAAGGAG-----AAAAAAGGATAAATGTCCCTTGCCCTTTGAAAAACRGATTCTTTCCCCATACATAACTCCACAAAAAACACACACACACACACACACACACACACACACACACACACACACCAACACACACACACACACACACACACCTAACGTGAGCG-------TCTCCAGTGAAGTGTGTTGAAGCAAATAACCGCTACTTTAAAACCCTTGTACCCGAAACCCCACC--GCACTTCCGGTCACATGGAGCCGGTCCCGGAAGSCGCTTCTACCC---------------GAGCCCAGCCAACCCTTGAAGAACTTTACGAGGATAATTATCGTTGTTTTGCTTGCACCGTTCCTCTTCCCCTTTTCGCAACCATCACTCATTCCCACACCGCCTCACGTACGTTTCCGTCCGGACCGGGGTTCCGCTTATCGCACTGGAAGTGGATACACTTTAAACAACTYGGSTACCYCCCCCC-----CCCMCCGTCWCCGTAGTCG-CCATGTCGCCAGGCTTCGGAAGAATTACCGAATCCTTCCCAGGGCGCCACAGCATATGGCCCACGWTTACGTACTGCATCCGTATTCCGTTCCCGGCCCGATAAACGACCCACCCCTCRCACAYAYACACA----------AGCCGAAACACGGGGGSCCCCTTTATGGTTGTTGGTGCTTGTTGCTCTCTTAAAGAACAGTGTCTTTCTCTCTC--TCTCCCCCAGCATCAAGCCTGGAACATGCGGAAGCTGCCGGAAGCGCCGACAAAAGCGACGGCGCACGTTGCGGGGAAAGCTGGGGCGGGAAATGAAAAGAGAAGGGAGAGGAAAAACAGAAAACTTCTTGACGCGCGCTGGGCTTCAAGTGGCTGCCATCCACTTCCACACCGTGAGCGAGCGCGTACTCCCCGTATAAGAGGCCGTTTCCATAAGAGTGATTTAGAGATAAGGCACGAGTCAAAAATTATTAGGATAAATATTTTGCTCCTTTTGCAGCTCTCTCGTTCTCTCTGTTTGTGTGTGTGTGTGTCTGTGTG--------TACGAAAGAGTGGTTGTTTAACGGGGYACCATTTTTAGTGTAGTGCCAGCGCTGCTAATCACTCCCAAAAGGCGAGCTCCGTAGCGGGAATGGGGAACATTGTGCCG-------------TTCAA---------AAAAAAGGACGACGCTTTTAGGGGCATCCATGGT
>AR0011-C
TTGCATAC--CTTTAGGCGTTTAGCAGCACCAAGCGACGAACCTTGTTTAACAACACCATATTTCGTTAAAAAAAGCACTGTAAACGAAAAGTGCCAAAAAGGAG-----AAWAAAGGATAAATGTCCCTTGCCCTTTGAAAAACAGATTCTTTCCCCATACATAACTCCACAAAAAACACACACACACACACACACCTACACACACACACACACACACACMAACACACACACACACACACACACACCTAACGTGAGCG-------TCTCCAGTGAAGTGTGTTGAAGCAAATAACCGCTACTTTAAAACCCTTGTACCCGAAACCCCACC--GCACTTCCGGTCACATGGAGCCGGTCCCGGAAGCCGCTTCTACCC---------------GAGCCCAGCCAACCCTTGAAGAACTTTACGAGGATAATTATCGTTGTTTTGCTTGCACCGTTCCTCTTCCCCTTTTCGCAACCATCACTCATTCCCACACCGCCTCACGTACGTTTCCGTCCGGACCGGGGTTCCGCTTATCGCACTGGAAGTGGATACACTTTAAACAACTTGGGTACCTCCCCCC-----CCCACCGTCTCCGTAGTCG-CCATGTCGCCAGGTTTCGGAAGAATTACCGAATCCTTCCCAGGGCGCCACAGCATATGGCCCACGATTACGTACTGCATCCGTATTCCGTTCCCGGCCCGATAAACGACCCACCCCTCGCACACATACACA----------AGCCGAAACACGGGGGCCCCCTTTATGGTTGTTGGTGCTTGTTGCTCTCTTAAAGAACAGTGTCTTTCTCTCTC--TCTCCCCCAGCATCAAGCCTGGAACATGCGGAAGCTGCCGGAAGCGCCGACAAAAGCGACGGCGCACGTTGCGGGGAAAGCTGGGGCGGGAAATGAAAAGAGAAGGGAGAGGAAAAACAGAAAACTTCTTGACGCGCGCTGGGCTTCAAGTGGCTGCCATCCACTTCCACACCGTGAGCGAGCGCGTACTCCCCGTATAAGAGGCCGTTTCCATAAGAGTGATTTAGAGATAAGGCACGAGTCAAAAATTATTAGGATAAATATTTTGCTCCTTTTGCAGCTCTCTCGTTCTCTCTGTTTGTGTGTGTGTGTGTCTGTGTG--------TACGAAAGAGTGGTTGTTTAACGGGGCACCATTTTTAGTGTAGTGCCAGCGCTGCTAATCACTCCCAAAAGGCGAGCTCCGTAGCGGGAATGGGGARCATTGTGCCG-------------YTYMA---------AAAAAAGGACGACGCTTTTAGGGGCATCCATGGT
>AR0012-C
TTGCATAC--CTTTAGGCGTTTAGCAGCACCAAGCGACGAACCTTGTTTAACAACACCATATTTCGTTAAAAAAAGCACTGTAAACGAAAAGTGCCAAAAAGGAG-----AAWAAAGGATAAATGTCCCTTGCCCTTTGAAAAACAGATTCTTTCCCCATACATAACTCCACAAAAAAMACACACACACACACACACACACACACACACACACACACACACACACACAMACACACACACACACACACCTAACGTGAGCG-------TCTCCAGTGAAGTGTGTTGAAGCAAATAACCGCTACTTTAAAACCCTTGTACCCGAAACCCCACC--GCACTTCCGGTCACATGGAGCCGGTCCCGGAAGCCGCTTCTACCC---------------GAGCCCAGCCAACCCTTGAAGAACTTTACGAGGATAATTATCGTTGTTTTGCTTGCACCGTTCCTCTTCCCCTTTTCGCAACCATCACTCATTCCCACACCGCCTCACGTACGTTTCCGTCCGGACCGGGGTTCCGCTTATCGCACTGGAAGTGGATACACTTTAAACAACTTGGGTACCTCCCCCC-----CCCAYCGTCTCCGTAGTCG-CCATGTCGCCAGGTTTCGGAAGAATTACCGAATCCTTCCCAGGGCGCCACAGCATATGGCCCACGATTACGTACTGCATCCGTATTCCGTTCCCGGCCCGATAAACGACCCACCCCTCRCACAYATACACA----------AGCCGAAACACGGGGGSCCCCTTTATGGTTGTTGGTGCTTGTTGCTCTCTTAAAGAACAGTSTCTTTCTCTCTC--TCTCCCCCAGCATCAAGCCTGGAACATGCGGAAGCTGCCGGAAGCGCCGACAAAAGCGACGGCGCACGTTGCGGGGAAAGCTGGGGCGGGAAATGAAAAGAGAAGGGAGAGGAAAAACAGAAAACTTCTTGACGCGCGCTGGGCTTCAAGTGGCTGCCATCCACTTCCACACCGTGAGCGAGCGCGTACTCCCCGTATAAGAGGCCGTTTCCATAAGAGTGATTTAGAGATAAGGCACGAGTCAAAAATTATTAGGATAAATATTTTGCTCCTTTTGCAGCTCTCTCGTTCTCTCYGTTTGTRTGTGTGTGTGTCTGTGTG--------TACGARAGAGTGGTTGTTTAACGGGGCACCATTTTTAGTGTRGTGCCAGCGCTGCTAATCACTCCCAAAAGGCGAGCYCCGTAGCGGGAATGGGGARCATTGTGCCG-------------TTYMA---------AAAAAAGGACGACGCTTTTAGGGGCATCCATGGT
>AR0013-C
TTGCATAC--CTTYAGGCGTTTAGCAGCACCAAGCGACGAACCTTGTTTAACAACACCATATTTCGTTAAAAAAAGCACTGTAAACGAAAAGTGCCAAAAAGGAG-----AAWAAAGGAWAAATGTCCCTTGCCCTTTKAAAAACAGATTCTTTCCCCATACATAACYCCACAAAAAAMACACACACACACACACACACACACACACACACACACACACACACACACAMACACACACACACACACACCTAACGTGAGCG-------TCTCCAGTGAAGTGTGTTGAAGCAAATAACCGCTACTTTAAAACCCTTGTACCCGAAACCCCACC--GCACTTCCGGTCACATGGAGCCGGTCCCGGAAGCCGCTTCTACCC---------------GAGCCCAGCCAACCCTTGAAGAACTTTACGAGGATAATTATCGTTGTTTTGCTTGCACCGTTCCTCTTCCCCTTTTCGCAACCATCACTCATTCCCACACCGCCTCACGTACGTTTCCGTCCGGACCGGGGTTCCGCTTATCGCACTGGAAGTGGATACACTTTAAACAACTYGGSTACCTCCCCCC-----CCCACCGTCWCCGTAGTCG-CCATGTCGCCAGGYTTCGGAAGAATTACCGAATCCTTCCCAGGGCGCCACAGCATATGGCCCACGATTACGTACTGCATCCGTATTCCGTTCCCGGCCCGATAAACGACCCACCCCTCRCACACAYACACA----------AGCCGAAACACGGGGGSCCCCTTTATGGTTGTTGGTGCTTGTTGCTCTCTTAAAGAACAGTGTCTTTCTCTCTC--TCTCCCCCAGCATCAAGCCTGGAACATGCGGAAGCTGCCGGAAGCGCCGACAAAAGCGACGGCGCACGTTGCGGGGAAAGCTGGGGCGGGAAATGAAAAGAGAAGGGAGAGGAAAAACAGAAAACTTCTTGACGCGCGCTGGGCTTCAAGTGGCTGCCATCCACTTCCACACCGTGAGCGAGCGCGTACTCCCCGTATAAGAGGCCGTTTCCATAAGAGTGATTTAGAGATAAGGCACGAGTCAAAAATTATTAGGATAAATATTTTGCTCCTTTTGCAGCTCTCTCGTTCTCTCTGTTTGTGTGTGTGTGTGTCTGTGTG--------TACGAAAGAGTGGTTGTTTAACGGGGYACCATTTTTAGTGTAGTGCCAGCGCTGCTAATCACTCCCAAAAGGCGAGCTCCGTAGCGGGAATGGGGARCATTGTGCCG-------------TTCAA---------AAAAAAGGACGACGCTTTTAGGGGCATCCATGGT
>AR0014-C
TTGCATAC--CTTTAGGCGTTTAGCAGCACCAAGCGACGAACCTTGTTTAACAACGCCATATTTCGTTAAAAAAAGCACTGTAAACGAAAAGTGCCAAAAAGGAG-----AAAAAAGGATAAATGTCCCTTGCCCTTYGAAAAACAGATTCTTTCCCCATACATAACTCCACAAAAAAMACAMACACACACAYACACACACCCACACACACACACACACACAAACACACACACACACACACAYACACCTARCGTGAGCG-------TCTCCAGTGAAGTGTGTTGAAGCAAATAACCGCTACTTTAAAACCCTTGTACCCGAAACCCCACC--GCACTTCCGGTCACATGGAGCCGGTCCCGGAAGSCGCTTCTACCC---------------GAGCCCWGCCARCCCTTGAAGAACTTTACGAGGATAATTATCGTTGTTTTGCTTGCACCGTTCCTCTTCCCCTTTTCGCAACCATCACTCATTCCCACACCGCCTCACGTACGTTTCCGTCCGGACCGGGGTTCCGCTTATCGCACTGGAAGTGGATACACTTTAAACAACTCGGCTACCYCCCCCC-----CCCMCCGTCWCCGTAGTCR-CCATGTCGCCAGGYTTCGGAAGAATTACCGAATCCTTCCCAGGGCGCCACAGCATATGGCCCACGATTACGTACTGCATCCGTATTCCGTTCCCGGCCCGATAAACGACCCACCCCTCACACACACACACA----------AGCMGAAACACGRGGGRCCCCTTTWTGGTTGKTGGTGCTTGTTGCTCTCTTAAAGAACAGTGTCTTTCTCTCTC--TCTCCCCCAGCATCAASCCTGGAACATGCGGAAGCTGCCGGAAGCGYCGACAAAAGCGACGGCGCACGKTRCGGGGAAAGCTGGGGCGGGAAAYGAAAAGAGRAGGGAGAGGAAAAACAGAAAACTTCTTGACGCGCGCTGGGCTTCAAGTGGCTGCCATCCACTTCCACACSGTGAGCGAGCGCGTACTCCCCGTATAAGAGGCCGTTTCCATAAGAGTGATTTAGAGATAAGGCACGAGTCAAAAATTATTAGGATAAATATTTTGCTCCTTTTGCAGCTCTCTCGTTCTCTCTGTYTGTGTGTGTGTGTGTCTGTGTG--------TACSARWGAGTGGTTGTTTAACGGGGCACCATTTTTAGTGTRGTGSCAGCGCTGCTAATCACTCCCAAAAGGCRAGCYCCGTAGCGGGAATGGRGAACATTGTGCCG-------------TTYMA---------AAAAAAGGACGACGCTTTTAGGGGCATCCATGGT
>AR0015-C
TTGCATAC--CTTYAGGCGTTTAGCAGCACCAAGCGACGAACCTTGTTTAACAACACCATATTTCGTTAAAAAAAGCACTGTAAACGAAAAGTGCCAAAAAGRAG-----AAWAAAGGATAAATGTYCCTTGCCCTTTGAAAAACAGATTCTTTCCCCATACATAACYCCACAAAAAAMACACACACACACACMCACACACACACACACACACACACAAACCCACACAAACACACACACACACACACCTAACGTGAGCG-------TCTCCAGTGAAGTGTGTTGAAGCAAATAACCGCTACTTTAAAACCCTTGTACCCGAAACCCCACC--GCACTTCCGGTCACATGGAGCCGGTCCCGGAAGSCGCTTCTACCC---------------GAGCCCAGCCAACCCTTGAAGAACTTTACGAGGATAATTATCGTTGTTTTGCTTGCACCGTTCCTCTTCCCYTTTTCGCAACCATCACTCATTCCCACACCGCCTCACGTACGTTTCCGTCCGGACCGGGGTTCCGCTTATCGCACTGGAAGTGGATACACTTTAAACAACTYGGSTACCTCCCCCC-----CCCAMCGTCTCCGTAGTCG-CCATGTCGCCAGGTTTCGGAAGAATTACCGAATCCTTCCCAGGGCGCCACAGCATATGGCCCACGATTACGTACTGCATCCGTATTCCGTTCCCGGCCCGATAAACGACCCACCCCTCRCACAYAYACACA----------AGCCGAAACACGGGGGSCCCCTTTATGGTTGTTGGTGCTTGTTGCTCTCTTAAAGAACAGTGTCTTTCTCTCTC--TCTCCCCCAGCATCAAGCCTGGAACATGCGGAAGCTGCCGGAAGCGCCGACAAAAGCGACGGCGCACGTTGCGGGGAAAGCTGGGGCGGGAAATGAAAAGAGAAGGGAGAGGAAAAACAGAAAACTTCTTGACGCGCGCTGGGCTTCAAGTGGCTGCCATCCACTTCCACACCGTGAGCGAGCGCGTACTCCCCGTATAAGAGGCCGTTTCCATAAGAGTGATTTAGAGATAAGGCACGAGTCAAAAATTATTAGGATAAATATTTTGCTCCTTTTGCAGCTCTCTCGTTCTCTCTGTTTGTGTGTGTGTGTGTCTGTGTG--------TACGAAAGAGTGGTTGTTTAACGGGGYACCATTTTTAGTGTAGTGCCAGCGCTGCTAATCACTCCCAAAAGGCGAGCTCCGTAGCGGGAATGGGGARCATTGTGCCG-------------YTYMA---------AAAAAAGGACGACGCTTTTAGGGGCATCCATGGT
>AR0016-C
TTGCATAC--CTTYAGGCGTTTAGCAGCACCAAGCGACGAACCTTGTTTAACAACACCATATTTCGTTAAAAAAAGCACTGTAAACGAAAAGTGCCAAAAAGRAG-----AAAAAAGGATAAATGTYCCTTGCCCTTTGAAAAACAGATTCTTTCCCCATACATAACYCCACAAAAAAMACACACACACACACACACACACACACACACACACACACACACACCCACAAACACACACACACACACACCTAACGTGAGCG-------TCTCCAGTGAAGTGTGTTGAAGCAAATAACCGCTACTTTAAAACCCTTGTACCCGAAACCCCACC--GCACTTCCGGTCACATGGAGCCGGTCCCGGAAGSCGCTTCTACCC---------------GAGCCCAGCCAACCCTTGAAGAACTTTACGAGGATAATTATCGTTGTTTTGCTTGCACCGTTCCTCTTCCCYTTTTCGCAACCATCACTCATTCCCACACCGCCTCACGTACGTTTCCGTCCGGACCGGGGTTCCGCTTATCGCACTGGAAGTGGATACACTTTAAACAACTYGGSTACCTCCCCCC-----CCCAWCGTCTCCGTAGTCG-CCATGTCGCCAGGTTTCGGAAGAATTACCGAATCCTTCCCAGGGCGCCACAGCATATGGCCCACGATTACGTACTGCATCCGTATTCCGTTCCCGGCCCGATAAACGACCCACCCCTCGCACACATACACA----------AGCCGAAACACGGGGGSCCCCTTTATGGTTGTTGGTGCTTGTTGCTCTCTTAAAGAACAGTGTCTTTCTCTCTC--TCTCCCCCAGCATCAAGCCTGGAACATGCGGAAGCTGCCGGAAGCGCCGACAAAAGCGACGGCGCACGTTGCGGGGAAAGCTGGGGCGGGAAATGAAAAGAGAAGGGAGAGGAAAAACAGAAAACTTCTTGACGCGCGCTGGGCTTCAAGTGGCTGCCATCCACTTCCACACCGTGAGCGAGCGCGTACTCCCCGTATAAGAGGCCGTTTCCATAAGAGTGATTTAGAGATAAGGCACGAGTCAAAAATTATTAGGATAAATATTTTGCTCCTTTTGCAGCTCTCTCGTTCTCTCYGTTTGTRTGTGTGTGTGTCTGTGTG--------TACGARAGAGTGGTTGTTTAACGGGGYACCATTTTTAGTGTRGTGCCAGCGCTGCTAATCACTCCCAAAAGGCGAGCYCCGTAGCGGGAATGGGGAACATTGTGCCG-------------TTYMA---------AAAAAAGGACGACGCTTTTAGGGGCATCCATGGT
>AR0017-C
TTGCATAC--CTTYAGGCGTTTAGCAGCACCAAGCGACGAACCTTGTTTAACAACACCATATTTCGTTAAAAAAAGCACTGTAAACGAAAAGTGCCAAAAAGGAG-----AAAAAAGGAWAAATGTCCCTTGCCCTTTGAAAAACAGATTCTTTCCCCATACATAAYYCCACAAAAAACACACACACACACACACACACACACACACACACACACACAAAMACACACAMACACACACACACACACACCTAACGTGAGCG-------TCTCCAGTGAAGTGTGTTGAAGCAAATAACCGCTACTTTAAAACCCTTGTACCCGAAACCCCACC--GCACTTCCGGTCACATGGAGCCGGTCCCGGAAGCCGCTTCTACCC---------------GAGCCCAGCCAACCCTTGAAGAACTTTACGAGGATAATTATCGTTGTTTTGCTTGCACCGTTCCTCTTCCCCTTTTCGCAACCATCACTCATTCCCACACCGCCTCACGTACGTTTCCGTCCGGACCGGGGTTCCGCTTATCGCACTGGAAGTGGATACACTTTAAACAACTYGGSTACCTCCCCCC-----CCCACCGTCWCCGTAGTCG-CCATGTCGCCAGGYTTCGGAAGAATTACCGAATCCTTCCCAGGGCGCCACAGCATATGGCCCACGATTACGTACTGCATCCGTATTCCGTTCCCGGCCCGATAAACGACCCMCCCCTCRCACACAYACACA----------AGCCGAAACACGGGGGCCCCCTTTATGGTTGTTGGTGCTTGTTGCTCTCTTAAAGAACAGTGTCTTTCTCTCTC--TCTCCCCCAGCATCAAGCCTGGAACATGCGGAAGCTGCCGGAAGCGCCGACAAAAGCGACGGCGCACGTTGCGGGGAAAGCTGGGGCGGGAAATGAAAAGAGAAGGGAGAGGAAAAACAGAAAACTTCTTGACGCGCGCTGGGCTTCAAGTGGCTGCCATCCACTTCCACACCGTGAGCGAGCGCGTACTCCCCGTATAAGAGGCCGTTTCCATAAGAGTGATTTAGAGATAAGGCACGAGTCAAAAATTATTAGGATAAATATTTTGCTCCTTTTGCAGCTCTCTCGTTCTCTCTGTTTGTGTGTGTGTGTGTCTGTGTG--------TACGAAAGAGTGGTTGTTTAACGGGGCACCATTTTTAGTGTAGTGCCAGCGCTGCTAATCACTCCCAAAAGGCGAGCTCCGTAGCGGGAATGGGGAACATTGTGCCG-------------TTCAA---------AAAAAAGGACGACGCTTTTAGGGGCATCCATGGT
>AR0018-C
TTGCATAC--CTTTAGGCGTTTAGCAGCACCAAGCGACGAACCTTGTTTAACAACACCATATTTCGTTAAAAAAAGCACTGTAAACGAAAAGTGCCAAAAAGGAG-----AAAAAAGGATAAATGTCCCTTGCCCTTTGAAAAACRGATTCTTTCCCCATACATAACTCCACAAAAAACACACACACACACACACACACACACACACACACACACACACACACACACAMACACACACACACACACACCTAACGTGAGCG-------TCTCCAGTGAAGTGTGTTGAAGCAAATAACCGCTACTTTAAAACCCTTGTACCCGAAACCCCACC--GCACTTCCGGTCACATGGAGCCGGYCCCGGAAGCCGCTTCTACCC---------------GAGCCCAGCCAACCCTTGAAGAACTTTACGAGGATAATTATCGTTGTTTTGCTTGCACCGTTCCTCTTCCCCTTTTCGCAACCATCACTCATTCCCACACCGCCTCACGTACGTTTCCGTCCGGACCGGGGTTCCGCTTATCGCACTGGAAGTGGATACACTTTAAACAACTTGGGTACCTCCCCCC-----CCCAYCKTCTCCGTAGTCG-CCATGTCGCCAGGYTTCGGAAGAATTACCGAATCCTTCCCAGGGCGCCACAGCATATGGCCCACGWTTACGTACTGCATCCGTATTCCGTTCCCGGCCCGATAAACGACCCACCCCTCRCACAYAYACACA----------AGCCGAAACACGGGGGSCCCCTTTATGGTTGTTGGTGCTTGTTGCTCTCTTAAAGAACAGTGTCTTTCTCTCTC--TCTCCCCCAGCATCAAGCCTGGAACATGCGGAAGCTGCCGGAAGCGCCGACAAAAGCGACGGCGCACGKTGCGGKGAAAGCTGGGGCGGGAAATGAAAAGAGAAGGGAGAGGAAAAACAGAAAACTTCTTGACGCGCGCTGGGCTTCAAGTGGCTGCCATCCACTTCCACACCGTGAGCGAGCGCGTACTCCCCGTATAAGAGGCCGTTTCCATAAGAGTGATTTAGAGATAAGGCACGAGTCAAAAATTATTAGGATAAATATTTTGCTCCTTTTGCAGCTCTCTCGTTCTCTCYGTTTGTRTGTGTGTGTGTCTGTGTG--------TACGARAGAGTGGTTGTTTAACGGGGYACCATTTTTAGTGTRGTGCCAGCGCTGCTAATCACTCCCAAAAGGCGAGCYCCGTAGCGGGAATGGGGAACATTGTGCCG-------------TTYMA---------AAAAAAGGACGACGCTTTTAGGGGCATCCATGGT
>AR0019-C
TTGCATAC--CTTYAGGCGTTTAGCAGCACCAAGCGACGAACCTTGTTTAACAACACCATATTTCGTTAAAAAAAGCACTGTAAACGAAAAGTGCCAAAAAGRAG-----AAAAAAGGATAAATGTYCCTTGCCCTTTGAAAAACAGATTCTTTCCCCATACATAACYCCACAAAAAACACACACACACACACACACACACACACACACACACACACACACACACACACACACACACACACACACACCTAACGTGAGCG-------TCTCCAGTGAAGTGTGTTGAAGCAAATAACCGCTACTTTAAAACCCTTGTACCCGAAACCCCACC--GCACTTCCGGTCACATGGAGCCGGTCCCGGAAGSCGCTTCTACCC---------------GAGCCCAGCCAACCCTTGAAGAACTTTACGAGGATAATTATCGTTGTTTTGCTTGCACCGTTCCTCTTCCCYTTTTCGCAACCATCACTCATTCCCACACCGCCTCACGTACGTTTCCGTCCGGACCGGGGTTCCGCTTATCGCACTGGAAGTGGATACACTTTAAACAACTYGGSTACCTCCCCCC-----CCCAMCGTCTCCGTAGTCG-CCATGTCGCCAGGTTTCGGAAGAATTACCGAATCCTTCCCAGGGCGCCACAGCATATGGCCCACGATTACGTACTGCATCCGTATTCCGTTCCCGGCCCGATAAACGACCCACCCCTCRCACAYAYACACA----------AGCCGAAACACGGGGGCCCCCTTTATGGTTGTTGGTGCTTGTTGCTCTCTTAAAGAACAGTGTCTTTCTCTCTC--TCTCCCCCAGCATCAAGCCTGGAACATGCGGAAGCTGCCGGAAGCGCCGACAAAAGCGACGGCGCACGTTGCGGGGAAAGCTGGGGCGGGAAATGAAAAGAGAAGGGAGAGGAAAAACAGAAAACTTCTTGACGCGCGCTGGGCTTCAAGTGGCTGCCATCCACTTCCACACCGTGAGCGAGCGCGTACTCCCCGTATAAGAGGCCGTTTCCATAAGAGTGATTTAGAGATAAGGCACGAGTCAAAAATTATTAGGATAAATATTTTGCTCCTTTTGCAGCTCTCTCGTTCTCTCTGTTTGTGTGTGTGTGTGTCTGTGTG--------TACGAAAGAGTGGTTGTTTAACGGGGYACCATTTTTAGTGTAGTGCCAGCGCTGCTAATCACTCCCAAAAGGCGAGCTCCGTAGCGGGAATGGGGAACATTGTGCCG-------------TTCAA---------AAAAAAGGACGACGCTTTTAGGGGCATCCATGGT
>AR0020-C
TTGCATAC--CTTYAGGCGTTTAGCAGCACCAAGCGACGAACCTTGTTTAACAACRCCATATTTCGTTAAAAAAAGCACTGTAAACGAAAAGTGCCAAAAAGGAG-----AAAAAAGGAWAAATGTCCCTTGCCCTTTKAAAAACAGATTCTTTCCCCATACATAACYCCACAAAAAACACACACACACACACACACACACACACACACACACACACACACACACACACACACACACACACACACACCTAACGTGAGCG-------TCTCCAGTGAAGTGTGTTGAAGCAAATAACCGCTACTTTAAAACCCTTGTACCCGAAACCCCACC--GCACTTCCGGTCACATGGAGCCGGTCCCGGAAGSCGCTTCTACCC---------------GAGCCCAGCCAACCCTTGAAGAACTTTACGAGGATAATTATCGTTGTTTTGCTTGCACCGTTCCTCTTCCCCTTTTCGCAACCATCACTCATTCCCACACCGCCTCACGTACGTTTCCGTCCGGACCGGGGTTCCGCTTATCGCACTGGAAGTGGATACACTTTAAACAACTCGGCTACCYCCCCCC-----CCCACCGTCACCGTAGTCG-CCATGTCGCCAGGCTTCGGAAGAATTACCGAATCCTTCCCAGGGCGCCACAGCATATGGCCCACGATTACGTACTGCATCCGTATTCCGTTCCCGGCCCGATAAACGACCCACCCCTCACACACACACACA----------AGCCGAAACACGGGGGSCCCCTTTATGGTTGTTGGTGCTTGTTGCTCTCTTAAAGAACAGTGTCTTTCTCTCTC--TCTCCCCCAGCATCAAGCCTGGAACATGCGGAAGCTGCCGGAAGCGCCGACAAAAGCGACGGCGCACGTTGCGGGGAAAGCTGGGGCGGGAAATGAAAAGAGAAGGGAGAGGAAAAACAGAAAACTTCTTGACGCGCGCTGGGCTTCAAGTGGCTGCCATCCACTTCCACACCGTGAGCGAGCGCGTACTCCCCGTATAAGAGGCCGTTTCCATAAGAGTGATTTAGAGATAAGGCACGAGTCAAAAATTATTAGGATAAATATTTTGCTCCTTTTGCAGCTCTCTCGTTCTCTCTGTTTGTGTGTGTGTGTGTCTGTGTG--------TACGAAAGAGTGGTTGTTTAACGGGGYACCATTTTTAGTGTAGTGCCAGCGCTGCTAATCACTCCCAAAAGGCGAGCTCCGTAGCGGGAATGGGGAACATTGTGCCG-------------YTYMA---------AAAAAAGGACGACGCTTTTAGGGGCATCCATGGT
>AR0021-C
TTGCATAC--CTTYAGGCGTTTAGCAGCACCAAGCGACGAACCTTGTTTAACAACACCATATTTCGTTAAAAAAAGCACTGTAAACGAAAAGTGCCAAAAAGGAG-----AAAAAAGGAWAAATGTCCCTTGCCCTTTGAAAAACAGATTCTTTCCCCATACATAAYYCCACAAAAAACACACACACACACACACMCACACACACACACACACACACACACACACACACACACACACACACACACACCTAACGTGAGCG-------TCTCCAGTGAAGTGTGTTGAAGCAAATAACCGCTACTTTAAAACCCTTGTACCCGAAACCCCACC--GCACTTCCGGTCACATGGAGCCGGTCCCGGAAGCCGCTTCTACCC---------------GAGCCCAGCCAACCCTTGAAGAACTTTACGAGGATAATTATCGTTGTTTTGCTTGCACCGTTCCTCTTCCCCTTTTCGCAACCATCACTCATTCCCACACCGCCTCACGTACGTTTCCGTCCGGACCGGGGTTCCGCTTATCGCACTGGAAGTGGATACACTTTAAACAACTYGGSTACCTCCCCCC-----CCCAYCGTCWCCGTAGTCG-CCATGTCGCCAGGYTTCGGAAGAATTACCGAATCCTTCCCAGGGCGCCACAGCATATGGCCCACGATTACGTACTGCATCCGTATTCCGTTCCCGGCCCGATAAACGACCCMCCCCTCRCACACAYACACA----------AGCCGAAACACGGGGGSCCCCTTTATGGTTGTTGGTGCTTGTTGCTCTCTTAAAGAACAGTGTCTTTCTCTCTC--TCTCCCCCAGCATCAAGCCTGGAACATGCGGAAGCTGCCGGAAGCGCCGACAAAAGCGACGGCGCACGTTGCGGGGAAAGCTGGGGCGGGAAATGAAAAGAGAAGGGAGAGGAAAAACAGAAAACTTCTTGACGCGCGCTGGGCTTCAAGTGGCTGCCATCCACTTCCACACCGTGAGCGAGCGCGTACTCCCCGTATAAGAGGCCGTTTCCATAAGAGTGATTTAGAGATAAGGCACGAGTCAAAAATTATTAGGATAAATATTTTGCTCCTTTTGCAGCTCTCTCGTTCTCTCYGTTTGTRTGTGTGTGTGTCTGTGTG--------TACGARAGAGTGGTTGTTTAACGGGGCACCATTTTTAGTGTRGTGCCAGCGCTGCTAATCACTCCCAAAAGGCGAGCYCCGTAGCGGGAATGGGGAACATTGTGCCG-------------YTYMA---------AAAAAAGGACGACGCTTTTAGGGGCATCCATGGT
>AR0022-C
TTGCATAC--CTTYAGGCGTTTAGCAGCACCAAKCGACGAACCTTGTTTAACAACACCATATTTCGTTAAAAAAAGCACTGTAAACGAAAAGTGCCAAAAAGGAG-----AATAAAGGATAAATGTCCCTTGCCCTTTGAAAAACAGATTCTTTYCCCATACATAACYCCACAAAAAAAACAMAMACACACACACACACACACACACMCAAACACACACACMCACACAMACACACACACACACACACCTAACGTGAGCG-------KCTCCAGTGAAGTGTGTTGAAGCAAATAACCGCTACTTTAAAACCCTTGTACCCGAAACCCCACC--GCACTTCCGGTCACATGGAGCCGGTCCCGGAAGCCGCTTCTACCC---------------GAGCCCAGCCAACCCTTGAAGAACTTTACGAGGATAATTATCGTTGTTTTGCTTGCACCGTTCCTCTTCCCCTTTTCGCAACCATCACTCATTCCCACACCGCCTCACGTACGTTTCCGTCCGGACCGGGGTTCCGCTTATCGCACTGGAAGTGGATACACTTTAAACAACTYGGSTACCYCCMCCC-----CCCACCGTCTCCGTAGTCG-CCATGTCGCCAGGTTTCGGAAGAATTACCGAATCCTTCCCAGGGCGCCACAGCATATGGCCCACGATTACGTACTGCATCCGTATTCCGTTCCCGGCCYGATAAACGACCCACCCCTCGCACACATACACA----------AGCCGAAACACGGGGGCCCCCTTTATGGTTGTTGGTGCTTGTTGCTCTCTTAAAGAACAGTGTCTTTCTCTCTC--TCTCCCCCAGCATCAAGCCTGGAACATGCGGAAGCTGCCGGAAGCGCCGACAAAAGCGACGGCGCACGTTGCGGGGAAAGCTGGGGCGGGAAATGAAAAGAGAAGGGAGAGGAAAAACAGAAAACTTCTTGACGCGCGCTGGGCTTCAAGTGGCTGCCATCCACTTCCACACCGTGAGCGAGCGCGTACTCCCCRTATAAGAGGCCGTTTCCATAAGAGTGATTTAGAGATAAGGCACGAGTCAAAAATTATTAGGATAAATATTTTGCTCCTTTTGCAGCTCTCTCGTTCTCTCTGTTTGTGTGTGTGTGTGTCTGTGTG--------TACGAAAGAGTGGTTGTTTAACGGGGCACCATTTTTAGTGTAGTGCCAGCGCTGCTAATCACTCCCAAAAGGCGAGCTCCGTAGCGGGAATGGGGARCATTGTGCCG-------------YTYMA---------AAAAAAGGACGACGCTTTTAGGGGCATCCATGGT
>AR0023-C
TTGCATAC--CTTYAGGCGTTTAGCAGCACCAAGCGACGAACCTTGTTTAACAACACCATATTTCGTTAAAAAAAGCACTGTAAACGAAAAGTGCCAAAAAGGAG-----AAWAAAGGAWAAATGTCCCTTGCCCTTTGAAAAACAGATTCTTTCCCCATACATAAYYCCACAAAAAAMACACACACACACACACACACACACACACACACACACACACACACACACACACACACACACACACACACCTAACGTGAGCG-------TCTCCAGTGAAGTGTGTTGAAGCAAATAACCGCTACTTTAAAACCCTTGTACCCGAAACCCCACC--GCACTTCCGGTCACATGGAGCCGGTCCCGGAAGCCGCTTCTACCC---------------GAGCCCAGCCAACCCTTGAAGAACTTTACGAGGATAATTATCGTTGTTTTGCTTGCACCGTTCCTCTTCCCCTTTTCGCAACCATCACTCATTCCCACACCGCCTCACGTACGTTTCCGTCCGGACCGGGGTTCCGCTTATCGCACTGGAAGTGGATACACTTTAAACAACTYGGSTACCTCCCCCC-----CCCAYCGTCWCCGTARTCG-CCATGTCGCCAGGYTTCGGAAGAATTACCGAATCCTTCCCAGGGCGCCACAGCATATGGCCCACGATTACGTACTGCATCCGTATTCCGTTCCCGGCCCGATAAACGACCCACCCCTCRCACAYAYACACA----------AGCCGAAACACGGGGGSCCCCTTTATGGTTGTTGGTGCTTGTTGCTCTCTTAAAGAACAGTGTCTTTCTCTCTC--TCTCCCCCAGCATCAAGCCTGGAACATGCGGAAGCTGCCGGAAGCGCCGACAAAAGCGACGGCGCACGTTGCGGGGAAAGCTGGGGCGGGAAATGAAAAGAGAAGGGAGAGGAAAAACAGAAAACTTCTTGACGCGCGCTGGGCTTCAAGTGGCTGCCATCCACTTCCACACCGTGAGCGAGCGCGTACTCCCCGTATAAGAGGCCGTTTCCATAAGAGTGATTTAGAGATAAGGCACGAGTCAAAAATTATTAGGATAAATATTTTGCTCCTTTTGCAGCTCTCTCGTTCTCTCTGTTTGTGTGTGTGTGTGTCTGTGTG--------TACGAAAGAGTGGTTGTTTAACGGGGCACCATTTTTAGTGTAGTGCCAGCGCTGCTAATCACTCCCAAAAGGCGAGCTCCGTAGCGGGAATGGGGARCATTGTGCCG-------------TTYAA---------AAAAAAGGACGACGCTTTTAGGGGCATCCATGGT
>AR0024-C
TTGCATAC--CTTYAGGCGTTTAGCAGCACCAAGCGACGAACCTTGTTTAACAACACCATATTTCGTTAAAAAAAGCACTGTAAACGAAAAGTGCCAAAAAGGAG-----AAAAAAGGAWAAATGTCCCTTGCCCTTTKAAAAACAGATTCTTTCCCCATACATAACYCCACAAAAAAMACAMACACACACACACACACACACACACACACACACACACACACACACAMACACACACACACACACACCTAACGTGAGCG-------TCTCCAGTGAAGTGTKTTGAAGCAAATAACCGCTACTTTAAAACCCTTGTACCCGAAACCCCACC--GCACTTCCGGTCACATGGAGCCGGTCCCGGAAGCCGCTTCTACCC---------------GAGCCCAGCCAACCCTTGAAGAACTTTACGAGGATAATTATCGTTGTTTTGCTTGCACCGTTCCTCTTCCCCTTTTCGCAACCATCACTCATTCCCACACCGCCTCACGTACGTTTCCGTCCGGACCGGGGTTCCGCTTATCGCACTGGAAGTGGATACACTTTAAACAACTYGGSTACCYCCCCCC-----CCCAYCGTCWCCGTAGTCG-CCATGTCGCCAGGYTTCGGAAGAATTACCGAATCCTTCCCAGGGCGCCACAGCATATGGCCCACGATTACGTACTGCATCCGTATTCCGTTCCCGGCCCGATAAACGACCCACCCCTCACACACACACACA----------AGCCGAAACACGGGGGSSCCCTTTATGGTKGTTGGTGCTTGTTGCTCTCTTAAAGAACAGTSTCTTTCTCTCTC--TCTCCCCCAGCATCAASCCTGGAACATGCSGAAGCTGCCGGAAGCGCCGACAAAAGCGACGGCGCACGTTGCGGGGAAAGCTGGGGCGGGAAATGAAAAGAGAAGGGAGAGGAAAAACAGAAAACTTCTTGACGCGCGCTGGGCTTCAAGTGGCTGCCATCCACTTCCACACCGTGAGCGAGCGCGTACTCCCCGTATAAGAGGCCGTTTCCATAAGAGTGATTTAGAGATAAGGCACGAGTCAAAAATTATTAGGATAAATATTTTGCTCCTTTTGCAGCTCTCTCGTTCTCTCYGTTTGTRTGTGTGTGTGTCTGTGTG--------TACGARAGAGTGGTTGTTTAACGGGGCACCATTTTTAGTGTRGTGCCAGCGCTGCTAATCACTCCCAAAAGGCGAGCYCCGTAGCGGGRATGGGGAACATTGTGCCG-------------TTYMA---------AAAAAAGGACGACGCTTTTAGGGGCATCCATGGT
>AR0026-C
TTGCATAC--CTTCAGGCGTTTAGCAGCACCAAGCGACGAACCTTGTTTAACAACWCCATATTTCGTTAAAAAAAGCACTGYAAACGAAAAGTGCCAAARAGGAG-----AAAAAAGGAAAAATGTYCCTTGCCCTTYGAAAAACAGATTCTTTCCCCATACATAAYCCCACAAAAAACACACACACACACACACACACACACACACACACACACACACAAAAACACACACACACACACACAYACACCTARCGTGAGCG-------TCTCCAGTGAAGTGTGTTGAAGCAAATAACCGCTACTTTAAAACCCTTGTACCCGAAACCCCACC--GCACTTCCGGTCACATGGAGCCGGTCCCGGAAGCCGCTTCTACCC---------------GAGCCCWGCCARCCCTTGAAGAACTTTACGAGGATAATTATCGTTGTTTTGCTTGCACCGTTCCTCTTCCCCTTTTCGCAACCATCACTCATTCCCACACCGCCTCACGTACGTTTCCGTCCGGACCGGGGTTCCGCTTATCGCACTGGAAGTGGATACACTTTAAACAACTCGGCYMCCYCCCCCC-----CCCACCGTCWCCGTAGTCR-CCATGTCGCCAGGYTTCGGAAGAATTACCGAATCCTTCCCAGGGCGCCACAGCATATGGCCCACGATTACGTACTGCATCCGTATTCCGTTCCCGGCCCGATAAACGACCCACCCCTCACACACACACACA----------AGCMGAAACACGRGGGMCCCCTTTWTGGTTGKTGGTGCTTGTTGCTCTCTTAAAGAACAGTGTCTTTCTCTCTC--TCTCCCCCAGCATCAASCCTGGAACATGCGGAAGCTGCCGGAAGCGYCGACAAAAGCGACGGCGCACGKTRCGGKGAAAGCTGGGGCGGGAAAYGAAAAGAGRAGGGAGAGGAAAAACAGAAAACTTCTTGACGCGCGCTGGGCTTCAAGTGGCTGCCATCCACTTCCACACSGTGAGCGAGCGCGTACTCCCCGTATAAGAGGCCGTTTCCATAAGAGTGATTTAGAGATAAGGCACGAGTCAAAAATTATTAGGATAAATATTTTGCTCCTTTTGCAGCTCTCTCGTTCTCTCTGTYTGTGTGTGTGTGTGTCTGTGTG--------TACGARWGAGTGGTTGTTTAACGGGGCACCATTTTTAGTGTRGTGSCAGCGCTGCTAATCACTCCCAAAAGGCRAGCYCCGTAGCGGGAATGGRGAACATTGTGCCG-------------TTYMA---------AAAAAAGGACGACGCTTTTAGGGGCATCCATGGT
>AR0027-C
TTGCATAC--CTTCAGGCGTTTAGCAGCACCAAGCGACGAACCTTKTTTAACAACACCATATTTCGTTAAAWAAAGCACTGTAAACGAAAAGTGCCAAAAAGRAG-----AAAAAAGGATAAATGTYCCTTGCCCTTTGAAAAACAGATTCTTTCCCCATACATAACCCCACAAAAMACACACACACACACACACACACACACACACACACACACACACACAMACMCAMACACACACACACACACACCTAACGTGAGCG-------TCTCCAGTGAAGTGTGTTGAAGCAAATAACCGCTACTTTAAAACCCTTGTACCCGAAACCCCACC--GCACTTCCGGTCACATGGAGCCGGTCCCGGAAGGCGCTTCTACCC---------------GAGCCCAGYCAACCCTTGAAGAACTTTACGAGGATAATTATCGTTGTTTTGCTTGCACCGTTCCTCTTCCCYTTTTCGCAACCATCACTCATTCCCACACCGCCTCACGTACGKTTCCGTCCGGACCGGGGTTCCGCTTATCGCACTGGAAGTGGATACACTTTAAACAACTCGGCTACCTCCCCCC-----CCCAMCGTCTCCGTAGTCG-CCATGTCGCCAGGTTTCGGAAGAATTACCGAATCCTTCCCAGGGCGCCACAGCATATGGCCCACGATTACGTACTGCATCCGTATTCCGTTCCCGGCCYGATAAACGACCCACCCCTCRCACACATACACA----------AGCCGAAACACGGGGGCCCCCTTTATGGTTGTTGGTGCTTGTTGCTCTCTTAAAGAACAGTGTCTTTCTCTCTC--TCTCCCCCAGCATCAAGCCTGGAACATGCGGAAGCTGCCGGAAGCGCCGACAAAAGCGACGGCGCACGTTGCGGGGAAAGCTGGGGCGGGAAATGAAAAGAGAAGGGAGAGGAAAAACAGAAAACTTCTTGACGCGCGCTGGGCTTCAAGTGGCTGCCATCCACTTCCACACCGTGAGCGAGCGCGTACTCCCCGTATAAGAGGCCGTTTCCATAAGAGTGATTTAGAGATAAGGCACGAGTCAAAAATTATTAGGATAAATATTTTGCTCCTTTTGCAGCTCTCTCGTTCTCTCYGTTTGTRTGTGTGTGTGTCTGTGTG--------TACGARAGAGTGGTTGTTTAACGGGGYACCATTTTTAGTGTRGTGCCAGCGCTGCTAATCACTCCCAAAAGGCGAGCYCCGTAGCGGGAATGGGGAACATTGTGCCG-------------TTYMA---------AAAAAAGGACGACGCTTTTAGGGGCATCCATGGT
>AR0034-C
TTGCATAC--CTTYAGGCGTTTAGCAGCACCAAGCGACGAACCTTGTTTAACAACACCATATTTCGTTAAAAAAAGCACTGTAAACGAAAAGTGCCAAAAAGGAG-----AAAAAAGGAWAAATGTCCCTTGCCCTTTGAAAAACAGATTCTTTCCCCATACATAAYYCCACAAAAAACACACACACACACACACMYAMCCACACACACATAAACCCACACAAACACAMACACACACACACACACACCTAACGTGAGCG-------TCTCCAGTGAAGTGTGTTGAAGCAAATAACCGCTACTTTAAAACCCTTGTACCCGAAACCCCACC--GCACTTCCGGTCACATGGAGCCGGTCCCGGAAGCCGCTTCTACCC---------------GAGCCCAGCCAACCCTTGAAGAACTTTACGAGGATAATTATCGTTGTTTTGCTTGCACCGTTCCTCTTCCCCTTTTCGCAACCATCACTCATTCCCACACCGCCTCACGTACGTTTCCGTCCGGACCGGGGTTCCGCTTATCGCACTGGAAGTGGATACACTTTAAACAACTYGGSTACCTCCCCCC-----CCCAYCGTCWCCGTAGTCG-CCATGTCGCCAGGYTTCGGAAGAATTACCGAATCCTTCCCAGGGCGCCACAGCATATGGCCCACGATTACGTACTGCATCCGTATTCCGTTCCCGGCCCGATAAACGACCCACCCCTCRCACACAYACACA----------AGCCGAAACACGGGGGSCCCCTTTATGGTTGTTGGTGCTTGTTGCTCTCTTAAAGAACAGTGTCTTTCTCTCTC--TCTCCCCCAGCATCAAGCCTGGAACATGCGGAAGCTGCCGGAAGCGCCGACAAAAGCGACGGCGCACGTTGCGGGGAAAGCTGGGGCGGGAAATGAAAAGAGAAGGGAGAGGAAAAACAGAAAACTTCTTGACGCGCGCTGGGCTTCAAGTGGCTGCCATCCACTTCCACACCGTGAGCGAGCGCGTACTCCCCGTATAAGAGGCCGTTTCCATAAGAGTGATTTAGAGATAAGGCACGAGTCAAAAATTATTAGGATAAATATTTTGCTCCTTTTGCAGCTCTCTCGTTCTCTCTGTTTGTGTGTGTGTGTGTCTGTGTG--------TACGAAAGAGTGGTTGTTTAACGGGGCACCATTTTTAGTGTAGTGCCAGCGCTGCTAATCACTCCCAAAAGGCGAGCTCCGTAGCGRGAATGGGGARCATTGTGCCG-------------YTYAA---------AAAAAAGGACGACGCTTTTAGGGGCATCCATGGT
>AR0035-C
TTGCATAC--CTTYAGGCGTTTAGCAGCACCAAGCGACGAACCTTGTTTAACAACACCATATTTCGTTAAAAAAAGCACTGTAAACGAAAAGTGCCAAAAAGGAG-----AAAAAAGGAWAAATGTCCCTTGCCCTTTKAAAAACAGATTCTTTCCCCATACATAACYCCACAAAAMACACACACACACACACACACACACACACACACACACACACACACACACACACACACACACACACACACACCTAACGTGAGCG-------TCTCCAGTGAAGTGTGTTGAAGCAAATAACCGCTACTTTAAAACCCTTGTACCCGAAACCCCACC--GCACTTCCGGTCACATGGAGCCGGTCCCGGAAGCCGCTTCTACCM---------------GAGCCCAGCCAACCCTTGAAGAACTTTACGAGGATAATTATCGTTGTTTTGCTTGCACCGTTCCTCTTCCCCTTTTCGCAACCATCACTCATTCCCACACCGCCTCACGTACGTTTCCGTCCGGACCGGGGTTCCGCTTATCGCACTGGAAGTGGATACACTTTAAACAACTYGGSTACCTCCCCCC-----CCCAYCGTCWCCGTAGTCG-CCATGTCGCCAGGYTTCGGAAGAATTACCGAATCCTTCCCAGGGCGCCACAGCATATGGCCCACGATTACGTACTGCATCCGTATTCCGTTCCCGGCCCGATAAACGACCCACCCCTCRCACACAYACACA----------AGCCGAAACACGGGGGSCCCCTTTATGGTTGTTGGTGCTTGTTGCTCTCTTAAAGAACAGTGTCTTTCTCTCTC--TCTCCCCCAGCATCAAGCCTGGAACATGCGGAAGCTGCCGGAAGCGCCGACAAAAGCGACGGCGCACGTTGCGGGGAAAGCTGGGGCGGGAAATGAAAAGAGAAGGGAGAGGAAAAACAGAAAACTTCTTGACGCGCGCTGGGCTTCAAGTGGCTGCCATCCACTTCCACACCGTGAGCGAGCGCGTACTCCCCGTATAAGAGGCCGTTTCCATAAGAGTGATTTAGAGATAAGGCACGAGTCAAAAATTATTAGGATAAATATTTTGCTCCTTTTGCAGCTCTCTCGTTCTCTCYGTTTGTRTGTGTGTGTGTCTGTGTG--------TACGARAGAGTGGTTGTTTAACGGGGYACCATTTTTAGTGTRGTGCCAGCGCTGCTAATCACTCCCAAAAGGCGAGCYCCGTAGCGGGAATGGGGAACATTGTGCCG-------------TTYMA---------AAAAAAGGACGACGCTTTTAGGGGCATCCATGGT
>AR0036-C
TTGCATAC--CTTCAGGCGTTTAGCAGCACCAAGCGACGAACCTTGTTTAACAACACCATATTTCGTTAAAAAAAGCACTGTAAACGAAAAGTGCCAAAAAGRAG-----AAAAAAGGAWAAATGTYCCTTGCCCTTTGAAAAACAGATTCTTTCCCCATACATAAYCCCACAAAAAACACACACACACACACACACACACACACACACACACACACACACACACACACACACACACACACACACACCTAACGTGAGCG-------TCTCCAGTGAAGTGTGTTGAAGCAAATAACCGCTACTTTAAAACCCTTGTACCCGAAACCCCACC--GCACTTCCGGTCACATGGAGCCGGTCCCGGAAGSCGCTTCTACCC---------------GAGCCCAGCCAACCCTTGAAGAACTTTACGAGGATAATTATCGTTGTTTTGCTTGCACCGTTCCTCTTCCCYTTTTCGCAACCATCACTCATTCCCACACCGCCTCACGTACGTTTCCGTCCGGACCGGGGTTCCGCTTATCGCACTGGAAGTGGATACACTTTAAACAACTCGGCTACCTCCCCCC-----CCCAMCGTCWCCGTAGTCG-CCATGTCGCCAGGYTTCGGAAGAATTACCGAATCCTTCCCAGGGCGCCACAGCATATGGCCCACGATTACGTACTGCATCCGTATTCCGTTCCCGGCCCGATAAACGACCCACCCCTCRCACACAYACACA----------AGCCGAAACACGGGGGCCCCCTTTATGGTTGTTGGTGCTTGTTGCTCTCTTAAAGAACAGTGTCTTTCTCTCTC--TCTCCCCCAGCATCAAGCCTGGAACATGCGGAAGCTGCCGGAAGCGCCGACAAAAGCGACGGCGCACGTTGCGGGGAAAGCTGGGGCGGGAAATGAAAAGAGAAGGGAGAGGAAAAACAGAAAACTTCTTGACGCGCGCTGGGCTTCAAGTGGCTGCCATCCACTTCCACACCGTGAGCGAGCGCGTACTCCCCGTATAAGAGGCCGTTTCCATAAGAGTGATTTAGAGATAAGGCACGAGTCAAAAATTATTAGGATAAATATTTTGCTCCTTTTGCAGCTCTCTCGTTCTCTCTGTTTGTGTGTGTGTGTGTCTGTGTG--------TACGAAAGAGTGGTTGTTTAACGGGGYACCATTTTTAGTGTAGTGCCAGCGCTGCTAATCACTCCCAAAAGGCGAGCTCCGTAGCGGGAATGGGGAACATTGTGCCS-------------TTCAA---------AAAAAAGGACGACGCTTTTAGGGGCATCCATGGT
>AR0038-C
TTGCATAC--CTTYAGGCGTTTAGCAGCACCAAGCGACGAACCTTGTTTAACAACACCATATTTCGTTAAAAAAAGCACTGTAAACGAAAAGTGCCAAAAAGGAG-----AAAAAAGGAWAAATGTCCCTTGCCCTTTGAAAAACAGATTCTTTCCCCATACATAAYYCCACAAAAAACACACACACACACACACMCACACACACACACACACACACACACAAACACAMACACACACACACACACACCTAACGTGAGCG-------TCTCCAGTGAAGTGTGTTGAAGCAAATAACCGCTACTTTAAAACCCTTGTACCCGAAACCCCACC--GCACTTCCGGTCACATGGAGCCGGTCCCGGAAGCCGCTTCTACCC---------------GAGCCCAGCCAACCCTTGAAGAACTTTACGAGGATAATTATCGTTGTTTTGCTTGCACCGTTCCTCTTCCCCTTTTCGCAACCATCACTCATTCCCACACCGCCTCACGTACGTTTCCGTCCGGACCGGGGTTCCGCTTATCGCACTGGAAGTGGATACACTTTAAACAACTYGGSTACCTCCCCCC-----CCCACCGTCWCCGTAGTCG-CCATGTCGCCAGGYTTCGGAAGAATTACCGAATCCTTCCCAGGGCGCCACAGCATATGGCCCACGATTACGTACTGCATCCGTATTCCGTTCCCGGCCCGATAAACGACCCMCCCCTCACACACACACACA----------AGCCGAAACACGGGGGSCCCCTTTATGGTTGTTGGTGCTTGTTGCTCTCTTAAAGAACAGTRTCTTTCTCTCTC--TCTCCCCCAGCATCAASCCTGGAACATGCGGAAGCTGCCGGAAGCGCCGACAAAAGCGACGGCGCACGTTGCGGGGAAAGCTGGGGCGGGAAATGAAAAGAGAAGGRAGAGGAAAAACAGAAAACTTCTTGACGCGCGCTGGGCTTCAAGTGGCTGCCATCCACTTCCACACCGTGAGCGAGCGCGTACTCCCCGTATAAGAGGCCGTTTCCATAAGAGTGATTTAGAGATAAGGCACGAGTCAAAAATTATTAGGATAAATATTTTGCTCCTTTTGCAGCTCTCTCGTTCTCTCTGTTTGTGTGTGTGTGTGTCTGTGTG--------TACGAAAGAGTGGTTGTTTAACGGGGCACCATTTTTAGTGTAGTGCCAGCGCTGCTAATCACTCCCAAAAGGCGAGCTCCGTAGCGGGAATGGGGAACATTGTGCCG-------------YTYAA---------AAAAAAGGACGACGCTTTTAGGGGCATCCATGGT
>AR0040-C
TTGCATAC--CTTYAGGCGTTTAGCAGCACCAAGCGACGAACCTTKTTTAACAACACCATATTTCGTTAAAWAAAGCACTGTAAACGAAAAGTGCCAAAAAGGAG-----AAAAAAGGATAAATGTCCCTTGCCCTTTGAAAAACAGATTCTTTCCCCATACATAACYCCACAAAAMACACACACACACACACACACACTAACACACACACACACACACACAMACACACACACACACACACACACACCTAACGTGAGCG-------TCTCCAGTGAAGTGTGTTGAAGCAAATAACCGCTACTTTAAAACCCTTGTACCCGAAACCCCACC--GCACTTCCGGTCACATGGAGCCGGTCCCGGAAGSCGCTTCTACCC---------------GAGCCCAGYCAACCCTTGAAGAACTTTACGAGGATAATTATCGTTGTTTTGCTTGCACCGTTCCTCTTCCCCTTTTCGCAACCATCACTCATTCCCACACCGCCTCACGTACGTTTCCGTCCGGACCGGGGTTCCGCTTATCGCACTGGAAGTGGATACACTTTAAACAACTYGGSTACCYCCCCCC-----CCCACCGTCTCCGTAGTCG-CCATGTCGCCAGGTTTCGGAAGAATTACCGAATCCTTCCCAGGGCGCCACAGCATATGGCCCACGATTACGTACTGCATCCGTATTCCGTTCCCGGCCYGATAAACGACCCACCCCTCRCACAYAYACACA----------AGCCGAAACACGGGGGCCCCCTTTATGGTTGTTGGTGCTTGTTGCTCTCTTAAAGAACAGTGTCTTTCTCTCTC--TCTCCCCCAGCATCAAGCCTGGAACATGCGGAAGCTGCCGGAAGCGCCGACAAAAGCGACGGCGCACGTTGCGGGGAAAGCTGGGGCGGGAAATGAAAAGAGAAGGGAGAGGAAAAACAGAAAACTTCTTGACGCGCGCTGGGCTTCAAGTGGCTGCCATCCACTTCCACACCGTGAGCGAGCGCGTACTCCCCGTATAAGAGGCCGTTTCCATAAGAGTGATTTAGAGATAAGGCACGAGTCAAAAATTATTAGGATAAATATTTTGCTCCTTTTGCAGCTCTCTCGTTCTCTCYGTTTGTRTGTGTGTGTGTCTGTGTG--------TACGARAGAGTGGTTGTTTAACGGGGCACCATTTTTAGTGTRGTGCCAGCGCTGCTAATCACTCCCAAAAGGCGAGCYCCGTAGCGGGAATGGGGAACATTGTGCCG-------------TTYMA---------AAAAAAGGACGACGCTTTTAGGGGCATCCATGGT
>AR0042-C
TTGCATAC--CTTYAGGCGTTTAGCAGCACCAAGCGACGAACCTTKTTTAACAACACCATATTTCGTTAAAWAAAGCACTGTAAACGAAAAGTGCCAAAAAGGAG-----AAWAAAGGATAAATGTCCCTTGCCCTTTGAAAAACAGATTCTTTCCCCATACATAACYCCACAAAAMAMACACACACACACACACACACACACACACACACACACACACACAMACACACACACACACACACACACACCTAACGTGAGCG-------TCTCCAGTGAAGTGTGTTGAAGCAAATAACCGCTACTTTAAAACCCTTGTACCCGAAACCCCACC--GCACTTCCGGTCACATGGAGCCGGTCCCGGAAGSCGCTTCTACCC---------------GAGCCCAGYCAACCCTTGAAGAACTTTACGAGGATAATTATCGTTGTTTTGCTTGCACCGTTCCTCTTCCCCTTTTCGCAACCATCACTCATTCCCACACCGCCTCACGTACGKTTCCGTCCGGACCGGGGTTCCGCTTATCGCACTGGAAGTGGATACACTTTAAACAACTYGGSTACCTCCCCCC-----CCCACCGTCTCCGTAGTCG-CCATGTCGCCAGGTTTCGGAAGAATTACCGAATCCTTCCCAGGGCGCCACAGCATATGGCCCACGATTACGTACTGCATCCGTATTCCGTTCCCGGCCCGATAAACGACCCACCCCTCGCACACATACACA----------AGCCGAAACACGGGGGSCCCCTTTATGGTTGTTGGTGCTTGTTGCTCTCTTAAAGAACAGTSTCTTTCTCTCTC--TCTCCCCCAGCATCAAGCCTGGAACATGCGGAAGCTGCCGGAAGCGCCGACAAAAGCGACGGCGCACGTTGCGGGGAAAGCTGGGGCGGGAAATGAAAAGAGAAGGGAGAGGAAAAACAGAAAACTTCTTGACGCGCGCTGGGCTTCAAGTGGCTGCCATCCACTTCCACACCGTGAGCGAGCGCGTACTCCCCGTATAAGAGGCCGTTTCCATAAGAGTGATTTAGAGATAAGGCACGAGTCAAAAATTATTAGGATAAATATTTTGCTCCTTTTGCAGCTCTCTCGTTCTCTCTGTTTGTGTGTGTGTGTGTCTGTGTG--------TACGAAAGAGTGGTTGTTTAACGGGGCACCATTTTTAGTGTAGTGCCAGCGCTGCTAATCACTCCCAAAAGGCGAGCTCCGTAGCGGGAATGGGGARCATTGTGCCG-------------YTYMA---------AAAAAAGGACGACGCTTTTAGGGGCATCCATGGT
>AR0043-C
TTGCATAC--CTTYAGGCGTTTAGCAGCACCAAGCGACGAACCTTGTTTAACAACACCATATTTCGTTAAAAAAAGCACTGTAAACGAAAAGTGCCAAAAAGGAG-----AAAAAARGAWAAATGTCCCTTGCCCTTTGAAAAACAGATTCTTTCCCCATACATAAYYCCACAAAAAACACACACACACACACACMCACACACACACACACACCCACACAAAAACACACACACACACACACACACACCTAACGTGAGCG-------TCTCCAGTGAAGTGTGTTGAAGCAAATAACCGCTACTTTAAAACCCTTGTACCCGAAACCCCACC--GCACTTCCGGTCACATGGAGCCGGTCCCGGAAGCCGCTTCTACCC---------------GAGCCCAGCCAACCCTTGAAGAACTTTACGAGGATAATTATCGTTGTTTTGCTTGCACCGTTCCTCTTCCCCTTTTCGCAACCATCACTCATTCCCACACCGCCTCACGTACGTTTCCGTCCGGACCGGGGTTCCGCTTATCGCACTGGAAGTGGATACACTTTAAACAACTYGGSTACCTCCCCCC-----CCCAMCGTCWCCGTAGTCG-CCATGTCGCCAGGYTTCGGAAGAATTACCGAATCCTTCCCAGGGCGCCACAGCATATGGCCCACGATTACGTACTGCATCCGTATTCCGTTCCCGGCCCGATAAACGACCCACCCCTCACACACACACACA----------AGCCGAAACACGGGGGSCCCCTTTATGGTTGTTGGTGCTTGTTGCTCTCTTAAAGAACAGTRTCTTTCTCTCTC--TCTCCCCCAGCATCAASCCTGGAACATGCGGAAGCTGCCGGAAGCGCCGACAAAAGCGACGGCGCACGTTGCGGGGAAAGCTGGGGCGGGAAATGAAAAGAGAAGGRAGAGGAAAAACAGAAAACTTCTTGACGCGCGCTGGGCTTCAAGTGGCTGCCATCCACTTCCACACCGTGAGCGAGCGCGTACTCCCCGTATAAGAGGCCGTTTCCATAAGAGTGATTTAGAGATAAGGCACGAGTCAAAAATTATTAGGATAAATATTTTGCTCCTTTTGCAGCTCTCTCGTTCTCTCTGTTTGTGTGTGTGTGTGTCTGTGTG--------TACGAAAGAGTGGTTGTTTAACGGGGCACCATTTTTAGTGTAGTGCCAGCGCTGCTAATCACTCCCAAAAGGCGAGCTCCGTAGCGGGAATGGGGAACATTGTGCCG-------------TTCAA---------AAAAAAGGACGACGCTTTTAGGGGCATCCATGGT
>AR0044-C
TTGCATAC--CTTYAGGCGTTTAGCAGCACCAAGCGACGAACCTTGTTTAACAACACCATATTTCGTTAAAAAAAGCACTGTAAACGAAAAGTGCCAAAAAGRAG-----AAWAAAGGATAAATGTYCCTTGCCCTTTGAAAAACAGATTCTTTCCCCATACATAACYCCACAAAAAAMACACACACACACACACACACACACACACACACACACACACACACACMCAAACACACACACACACACACCTAACGTGAGCG-------TCTCCAGTGAAGTGTGTTGAAGCAAATAACCGCTACTTTAAAMCCCTTGTACCCGAAACCCCACC--GCACTTCCGGTCACATGGAGCCGGTCCCGGAAGSCGCTTCTACCC---------------GAGCCCAGCCAACCCTTGAAGAACTTTACGAGGATAATTATCGTTGTTTTGCTTGCACCGTTCCTCTTCCCYTTTTCGCAACCATCACTCATTCCCACACCGCCTCACGTACGTTTCCGTCCGGACCGGGGTTCCGCTTATCGCACTGGAAGTGGATACACTTTAAACAACTYGGSTACCTCCMCCC-----CCCAMCGTCTCCGTAGTCG-CCATGTCGCCAGGTTTCGGAAGAATTACCGAATCCTTCCCAGGGCGCCACAGCATATGGCCCACGATTACGTACTGCATCCGTATTCCGTTCCCGGCCCGATAAACGACCCMCCCCTCRCACACATACACA----------AGCCGAAACACGGGGGSCCCCTTTATGGTTGTTGGTGCTTGTTGCTCTCTTAAAGAACAGTGTCTTTCTCTCTC--TCTCCCCCAGCATCAAGCCTGGAACATGCGGAAGCTGCCGGAAGCGCCGACAAAAGCGACGGCGCACGTTGCGGGGAAAGCTGGGGCGGGAAATGAAAAGAGAAGGGAGAGGAAAAACAGAAAACTTCTTGACGCGCGCTGGGCTTCAAGTGGCTGCCATCCACTTCCACACCGTGAGCGAGCGCGTACTCCCCGTATAAGAGGCCGTTTCCATAAGAGTGATTTAGAGATAAGGCACGAGTCAAAAATTATTAGGATAAATATTTTGCTCCTTTTGCAGCTCTCTCGTTCTCTCTGTTTGTGTGTGTGTGTGTCTGTGTG--------TACGAAAGAGTGGTTGTTTAACGGGGYACCATTTTTAGTGTAGTGCCAGCGCTGCTAATCACTCCCAAAAGGCGAGCTCCGTAGCGGGAATGGGGARCATTGTGCCG-------------YTYMA---------AAAAAAGGACGACGCTTTTAGGGGCATCCATGGT
>AR0045-C
TTGCATAC--CTTYAGGCGTTTAGCAGCACCAAKCGACGAACCTTGTTTAACAACACCATATTTCGTTAAAAAAAGCACTGTAAACGAAAAGTGCCAAAAAGGAG-----AAAAAAGGAWAAATGTCCCTTGCCCTTTGAAAAACAGATTCTTTYCCCATACATAACYCCACAAAAAAMACAMACACACACACACAYACACACACACACACACACACAAAAAAACACACACACACACACACACACACCTAACGTGAGCG-------KCTCCAGTGAAGTGTGTTGAAGCAAATAACCGCTACTTTAAAACCCTTGTACCCGAAACCCCACC--GCACTTCCGGTCACATGGAGCCGGTCCCGGAAGCCGCTTCTACCC---------------GAGCCCAGCCAACCCTTGAAGAACTTTACGAGGATAATTATCGTTGTTTTGCTTGCACCGTTCCTCTTCCCCTTTTCGCAACCATCACTCATTCCCACACCGCCTCACGTACGTTTCCGTCCGGACCGGGGTTCCGCTTATCGCACTGGAAGTGGATACACTTTAAACAACTYGGSTACCYCCMCCC-----CCCAYCGTCTCCGTAGTCG-CCATGTCGCCAGGTTTCGGAAGAATTACCGAATCCTTCCCAGGGCGCCACAGCATATGGCCCACGATTACGTACTGCATCCGTATTCCGTTCCCGGCCYGATAAACGACCCACCCCTCRCACAYAYACACA----------AGCCGAAACACGGGGGSCCCCTTTATGGTTGTTGGTGCTTGTTGCTCTCTTAAAGAACAGTGTCTTTCTCTCTC--TCTCCCCCAGCATCAAGCCTGGAACATGCGGAAGCTGCCGGAAGCGCCGACAAAAGCGACGGCGCACGTTGCGGGGAAAGCTGGGGCGGGAAATGAAAAGAGAAGGGAGAGGAAAAACAGAAAACTTCTTGACGCGCGCTGGGCTTCAAGTGGCTGCCATCCACTTCCACACCGTGAGCGAGCGCGTACTCCCCRTATAAGAGGCCGTTTCCATAAGAGTGATTTAGAGATAAGGCACGAGTCAAAAATTATTAGGATAAATATTTTGCTCCTTTTGCAGCTCTCTCGTTCTCTCYGTTTGTRTGTGTGTGTGTCTGTGTG--------TACGARAGAGTGGTTGTTTAACGGGGCACCATTTTTAGTGTRGTGCCAGCGCTGCTAATCACTCCCAAAAGGCGAGCYCCGTAGCGGGAATGGGGAACATTGTGCCG-------------TTYMA---------AAAAAAGGACGACGCTTTTAGGGGCATCCATGGT
>AR0046-C
TTGCATAC--CTTTAGGCGTTTAGCAGCACCAAGCGACGAACCTTGTTTAACAACGCCATATTTCGTTAAAAAAAGCACTGYAAACGAAAAGTGCCAAARAGGAG-----AAAAAAGGAWAAATGTYCCTTGCCCTTYGAAAAACAGATTCTTTCCCCATACATAACTCCACAAAAAACACACACACACACAYACACACACACACACACACACACACACACACACACACACACACACACACAYACACCTARCGTGAGCG-------TCTCCAGTGAAGTGTGTTGAAGCAAATAACCGCTACTTTAAAACCCTTGTACCCGAAACCCCACC--GCACTTCCGGTCACATGGAGCCGGTCCCGGAAGSCGCTTCTACCC---------------GAGCCCWGCCARCCCTTGAAGAACTTTACGAGGATAATTATCGTTGTTTTGCTTGCACCGTTCCTCTTCCCCTTTTCGCAACCATCACTCATTCCCACACCGCCTCACGTACGTTTCCGTCCGGACCGGGGTTCCGCTTATCGCACTGGAAGTGGATACACTTTAAACAACTCGGCTACCYCCCCCC-----CCCMCCGTCWCCGTAGTCR-CCATGTCGCCAGGYTTCGGAAGAATTACCGAATCCTTCCCAGGGCGCCACAGCATATGGCCCACGATTACGTACTGCATCCGTATTCCGTTCCCGGCCCGATAAACGACCCACCCCTCACACACAMACACA----------AGCMGAAACACGRGGGRCCCCTTTWTGGTTGKTGGTGCTTGTTGCTCTCTTAAAGAACAGTGTCTTTCTCTCTC--KCTCCCCCAGCATCAASCCTGGAACATGCGGAAGCTGCCGGAAGCGYCGACAAAAGCGACGGCGCACGKTRCGGKGAAAGCTGGGGCGGGAAAYGAAAAGAGRAGGGAGAGGAAAAACAGAAAACTTCTTGACGCGCGCTGGGCTTCAAGTGGCTGCCATCCACTTCCACACSGTGAGCGAGCGCGTACTCCCCGTATAAGAGGCCGTTTCCATAAGAGTGATTTAGAGATAAGGCACGAGTCAAAAATTATTAGGATAAATATTTTGCTCCTTTTGCAGCTCTCTCGTTCTCTCTGTYTGTGTGTGTGTGTGTCTGTGTG--------TACGARWGAGTGGTTGTTTAACGGGGCACCATTTTTAGTGTRGTGSCAGCGCTGCTAATCACTCCCAAAAGGCRAGCYCCGTAGCGGGAATGGRGAACATTGTGCCG-------------TTYMA---------AAAAAAGGACGACGCTTTTAGGGGCATCCATGGT
>AR0047-C
TTGCATAC--CTTYAGGCGTTTAGCAGCACCAAGCGACGAACCTTGTTTAACAACACCATATTTCGTTAAAAAAAGCACTGTAAACGAAAAGTGCCAAAAAGGAG-----AAAAAAGGAWAAATGTCCCTTGCCCTTTGAAAAACAGATTCTTTCCCCATACATAAYYCCACAAAAAAMACACACACACACACACMYACACACACACACACACACACACACAAACACACACACACACACACACACACCTAACGTGAGCG-------TCTCCAGTGAAGTGTGTTGAAGCAAATAACCGCTACTTTAAAACCCTTGTACCCGAAACCCCACC--GCACTTCCGGTCACATGGAGCCGGTCCCGGAAGCCGCTTCTACCC---------------GAGCCCAGCCAACCCTTGAAGAACTTTACGAGGATAATTATCGTTGTTTTGCTTGCACCGTTCCTCTTCCCCTTTTCGCAACCATCACTCATTCCCACACCGCCTCACGTACGTTTCCGTCCGGACCGGGGTTCCGCTTATCGCACTGGAAGTGGATACACTTTAAACAACTYGGSTACCTCCCCCC-----CCCAYCGTCWCCGTAGTCG-CCATGTCGCCAGGYTTCGGAAGAATTACCGAATCCTTCCCAGGGCGCCACAGCATATGGCCCACGATTACGTACTGCATCCGTATTCCGTTCCCGGCCCGATAAACGACCCACCCCTCRCACAYAYACACA----------AGCCGAAACACGGGGGSCCCCTTTATGGTTGTTGGTGCTTGTTGCTCTCTTAAAGAACAGTGTCTTTCTCTCTC--TCTCCCCCAGCATCAAGCCTGGAACATGCGGAAGCTGCCGGAAGCGCCGACAAAAGCGACGGCGCACGTTGCGGGGAAAGCTGGGGCGGGAAATGAAAAGAGAAGGGAGAGGAAAAACAGAAAACTTCTTGACGCGCGCTGGGCTTCAAGTGGCTGCCATCCACTTCCACACCGTGAGCGAGCGCGTACTCCCCGTATAAGAGGCCGTTTCCATAAGAGTGATTTAGAGATAAGGCACGAGTCAAAAATTATTAGGATAAATATTTTGCTCCTTTTGCAGCTCTCTCGTTCTCTCYGTTTGTRTGTGTGTGTGTCTGTGTG--------TACGARAGAGTGGTTGTTTAACGGGGCACCATTTTTAGTGTRGTGCCAGCGCTGCTAATCACTCCCAAAAGGCGAGCYCCGTAGCGGGAATGGGGAACATTGTGCCG-------------TTYMA---------AAAAAAGGACGACGCTTTTAGGGGCATCCATGGT
>AR0048-C
TTGCATAC--CTTYAGGCGTTTAGCAGCACCAAGCGACGAACCTTKTTTAACAACACCATATTTCGTTAAAWAAAGCACTGTAAACGAAAAGTGCCAAAAAGGAG-----AAAAAAGGATAAATGTCCCTTGCCCTTTGAAAAACAGATTCTTTCCCCATACATAACYCCACAAAAMACACACACACACACACACMYAACCACACACACACACACACACACAMACACACACACACACACACACACACCTAACGTGAGCG-------TCTCCAGTGAAGTGTGTTGAAGCAAATAACCGCTACTTTAAAACCCTTGTACCCGAAACCCCACC--GCACTTCCGGTCACATGGAGCCGGTCCCGGAAGSCGCTTCTACCC---------------GAGCCCAGYCAACCCTTGAAGAACTTTACGAGGATAATTATCGTTGTTTTGCTTGCACCGTTCCTCTTCCCCTTTTCGCAACCATCACTCATTCCCACACCGCCTCACGTACGKTTCCGTCCGGACCGGGGTTCCGCTTATCGCACTGGAAGTGGATACACTTTAAACAACTYGGSTACCTCCCCCC-----CCCACCGTCTCCGTAGTCG-CCATGTCGCCAGGTTTCGGAAGAATTACCGAATCCTTCCCAGGGCGCCACAGCATATGGCCCACGATTACGTACTGCATCCGTATTCCGTTCCCGGCCYGATAAACGACCCACCCCTCRCACAYAYACACA----------AGCCGAAACACGGGGGSCCCCTTTATGGTTGTTGGTGCTTGTTGCTCTCTTAAAGAACAGTRTCTTTCTCTCTC--TCTCCCCCAGCATCAASCCTGGAACATGCGGAAGCTGCCGGAAGCGCCGACAAAAGCGACGGCGCACGTTGCGGGGAAAGCTGGGGCGGGAAATGAAAAGAGAAGGRAGAGGAAAAACAGAAAACTTCTTGACGCGCGCTGGGCTTCAAGTGGCTGCCATCCACTTCCACACCGTGAGCGAGCGCGTACTCCCCGTATAAGAGGCCGTTTCCATAAGAGTGATTTAGAGATAAGGCACGAGTCAAAAATTATTAGGATAAATATTTTGCTCCTTTTGCAGCTCTCTCGTTCTCTCYGTTTGTRTGTGTGTGTGTCTGTGTG--------TACGARAGAGTGGTTGTTTAACGGGGCACCATTTTTAGTGTRGTGCCAGCGCTGCTAATCACTCCCAAAAGGCGAGCYCCGTAGCGGGAATGGGGAACATTGTGCCG-------------TTYMA---------AAAAAAGGACGACGCTTTTAGGGGCATCCATGGT
>AR0049-C
TTGCATAC--CTTCAGGCGTTTAGCAGCACCAAKCGACGAACCTTKTTTAACAACACCATATTTCGTTAAAWAAAGCACTGTAAACGAAAAGTGCCAAAAAGGAG-----AAAAAAGGAWAAATGTCCCTTGCCCTTTGAAAAACAGATTCTTTYCCCATACATAACCCCMCAAAAMAMACAMACACACACACACACACACACACACACACACACACACACACACACAMACACACACACACACACACCTAACGTGAGCG-------KCTCCAGTGAAGTGTGTTGAAGCAAATAACCGCTACTTTAAAACCCTTGTACCCGAAACCCCACC--GCACTTCCGGTCACATGGAGCCGGTCCCGGAAGSCGCTTCTACCC---------------GAGCCCAGYCAACCCTTGAAGAACTTTACGAGGATAATTATCGTTGTTTTGCTTGCACCGTTCCTCTTCCCCTTTTCGCAACCATCACTCATTCCCACACCGCCTCACGTACGKTTCCGTCCGGACCGGGGTTCCGCTTATCGCACTGGAAGTGGATACACTTTAAACAACTCGGCTACCYCCCCCC-----CCCACCGTCTCCGTAGTCG-CCATGTCGCCAGGTTTCGGAAGAATTACCGAATCCTTCCCAGGGCGCCACAGCATATGGCCCACGATTACGTACTGCATCCGTATTCCGTTCCCGGCCTGATAAACGACCCACCCCTCRCACACATACACA----------AGCCGAAACACGGGGGCCCCCTTTATGGTTGTTGGTGCTTGTTGCTCTCTTAAAGAACAGTGTCTTTCTCTCTC--TCTCCCCCAGCATCAAGCCTGGAACATGCGGAAGCTGCCGGAAGCGCCGACAAAAGCGACGGCGCACGTTGCGGGGAAAGCTGGGGCGGGAAATGAAAAGAGAAGGGAGAGGAAAAACAGAAAACTTCTTGACGCGCGCTGGGCTTCAAGTGGCTGCCATCCACTTCCACACCGTGAGCGAGCGCGTACTCCCCRTATAAGAGGCCGTTTCCATAAGAGTGATTTAGAGATAAGGCACGAGTCAAAAATTATTAGGATAAATATTTTGCTCCTTTTGCAGCTCTCTCGTTCTCTCYGTTTGTRTGTGTGTGTGTCTGTGTG--------TACGARAGAGTGGTTGTTTAACGGGGCACCATTTTTAGTGTRGTGCCAGCGCTGCTAATCACTCCCAAAAGGCGAGCYCCGTAGCGGGAATGGGGAACATTGTGCCG-------------TTYMA---------AAAAAAGGACGACGCTTTTAGGGGCATCCATGGT
>AR0050-C
TTGCATAC--CTTYAGGCGTTTAGCAGCACCAAGCGACGAACCTTKTTTAACAACACCATATTTCGTTAAAWAAAGCACTGTAAACGAAAAGTGCCAAAAAGGAG-----AAAAAAGGATAAATGTCCCTTGCCCTTTGAAAAACAGATTCTTTCCCCATACATAACYCCACAAAAMACACACACACACACACACMYAACCACACACACACACACACACACAAACACAMACACACACACACACACACCTAACGTGAGCG-------TCTCCAGTGAAGTGTGTTGAAGCAAATAACCGCTACTTTAAAACCCTTGTACCCGAAACCCCACC--GCACTTCCGGTCACATGGAGCCGGTCCCGGAAGSCGCTTCTACCC---------------GAGCCCAGYCAACCCTTGAAGAACTTTACGAGGATAATTATCGTTGTTTTGCTTGCACCGTTCCTCTTCCCCTTTTCGCAACCATCACTCATTCCCACACCGCCTCACGTACGKTTCCGTCCGGACCGGGGTTCCGCTTATCGCACTGGAAGTGGATACACTTTAAACAACTYGGSTACCTCCCCCC-----CCCAYCGTCTCCGTAGTCG-CCATGTCGCCAGGTTTCGGAAGAATTACCGAATCCTTCCCAGGGCGCCACAGCATATGGCCCACGATTACGTACTGCATCCGTATTCCGTTCCCGGCCYGATAAACGACCCMCCCCTCGCACACATACACA----------AGCCGAAACACGGGGGSCCCCTTTATGGTTGTTGGTGCTTGTTGCTCTCTTAAAGAACAGTGTCTTTCTCTCTC--TCTCCCCCAGCATCAAGCCTGGAACATGCGGAAGCTGCCGGAAGCGCCGACAAAAGCGACGGCGCACGTTGCGGGGAAAGCTGGGGCGGGAAATGAAAAGAGAAGGGAGAGGAAAAACAGAAAACTTCTTGACGCGCGCTGGGCTTCAAGTGGCTGCCATCCACTTCCACACCGTGAGCGAGCGCGTACTCCCCGTATAAGAGGCCGTTTCCATAAGAGTGATTTAGAGATAAGGCACGAGTCAAAAATTATTAGGATAAATATTTTGCTCCTTTTGCAGCTCTCTCGTTCTCTCCGTTTGTRTGTGTGTGTGTCTGTGTG--------TACGAGAGAGTGGTTGTTTAACGGGGCACCATTTTTAGTGTGGTGCCAGCGCTGCTAATCACTCCCAAAAGGCGAGCCCCGTAGCGGGAATGGGGAACATTGTGCCG-------------TTTCA---------AAAAAAGGACGACGCTTTTAGGGGCATCCATGGT
>AR0051-C
TTGCATAC--CTTTAGGCGTTTAGCAGCACCAAGCGACGAACCTTGTTTAACAACACCATATTTCGTTAAAAAAAGCACTGTAAACGAAAAGTGCCAAAAAGGAG-----AAWAAAGGATAAATGTCCCTTGCCCTTTGAAAAACAGATTCTTTCCCCATACATAACTCCACAAAAAAMACACACACACACACACACACACACACACACACACACACACACACACACACACACACACACACACACACCTAACGTGAGCG-------TCTCCAGTGAAGTGTGTTGAAGCAAATAACCGCTACTTTAAAACCCTTGTACCCGAAACCCCACC--GCACTTCCGGTCACATGGAGCCGGTCCCGGAAGCCGCTTCTACCC---------------GAGCCCAGCCAACCCTTGAAGAACTTTACGAGGATAATTATCGTTGTTTTGCTTGCACCGTTCCTCTTCCCCTTTTCGCAACCATCACTCATTCCCACACCGCCTCACGTACGTTTCCGTCCGGACCGGGGTTCCGCTTATCGCACTGGAAGTGGATACACTTTAAACAACTTGGGTACCTCCCCCC-----CCCACCGTCTCCGTAGTCG-CCATGTCGCCAGGTTTCGGAAGAATTACCGAATCCTTCCCAGGGCGCCACAGCATATGGCCCACGATTACGTACTGCATCCGTATTCCGTTCCCGGCCCGATAAACGACCCACCCCTCRCACACAYACACA----------AGCCGAAACACGGGGGGCCCCTTTATGGTTGTTGGTGCTTGTTGCTCTCTTAAAGAACAGTRTCTTTCTCTCTC--TCTCCCCCAGCATCAASCCTGGAACATGCGGAAGCTGCCGGAAGCGCCGACAAAAGCGACGGCGCACGTTGCGGGGAAAGCTGGGGCGGGAAATGAAAAGAGAAGGGAGAGGAAAAACAGAAAACTTCTTGACGCGCGCTGGGCTTCAAGTGGCTGCCATCCACTTCCACACCGTGAGCGAGCGCGTACTCCCCGTATAAGAGGCCGTTTCCATAAGAGTGATTTAGAGATAAGGCACGAGTCAAAAATTATTAGGATAAATATTTTGCTCCTTTTGCAGCTCTCTCGTTCTCTCYGTTTGTRTGTGTGTGTGTCTGTGTG--------TACGARAGAGTGGTTGTTTAACGGGGCACCATTTTTAGTGTRGTGCCAGCGCTGCTAATCACTCCCAAAAGGCGAGCYCCGTAGCGGGAATGGGGAACATTGTGCCG-------------TTYMA---------AAAAAAGGACGACGCTTTTAGGGGCATCCATGGT
>AR0052-C
TTGCATAC--CTTTAGGCGTTTAGCAGCACCAAGCGACGAACCTTGTTTAAYAACWCCATATTTCGTTAAAAAAAGCACTGYAAACGAAAAGTGCCAAARAGGAG-----AAAAAAGGAWAAATGTYCCTTGCCCTTYGAAAAACRGATTCTTTCCCCATACATAACTCCACAAAAAACACACACACACACACACACACACACACACACACACACACACACACACACAMACACACACACACAYACACCTARCGTGAGCG-------TCTCCAGTGAAGTGTGTTGAAGCAAATAACCGCTACTTTAAAACCCTTGTACCCGAAACCCCACC--GCACTTCCGGTCACATGGAGCCGGTCCCGGAAGCCGCTTCTACCC---------------GAGCCCWGCCARCCCTTGAAGAACTTTACGAGGATAATTATCGTTGTTTTGCTTGCACCGTTCCTCTTCCCCTTTTCGCAACCATCACTCATTCCCACACCGCCTCACGTACGTTTCCGTCCGGACCGGGGTTCCGCTTATCGCACTGGAAGTGGATACACTTTAAACAACTYGGSTACCYCCCCCC-----CCCACCGTCTCCGTAGTCR-CCATGTCGCCAGGYTTCGGAAGAATTACCGAATCCTTCCCAGGGCGCCACAGCATATGGCCCACGWTTACGTACTGCATCCGTATTCCGTTCCCGGCCCGATAAACGACCCACCCCTCRCACACAYACACA----------AGCCGAAACACGGGGGCCCCCTTTWTGGTTGKTGGTGCTTGTTGCTCTCTTAAAGAACAGTGTCTTTCTCTCTC--TCTCCCCCAGCATCAASCCTGGAACATGCGGAAGCTGCCGGAAGCGYCGACAAAAGCGACGGCGCACGKTRCGGGGAAAGCTGGGGCGGGAAAYGAAAAGAGRAGGGAGAGGAAAAACAGAAAACTTCTTGACGCGCGCTGGGCTTCAAGTGGCTGCCATCCACTTCCACACSGTGAGCGAGCGCGTACTCCCCGTATAAGAGGCCGTTTCCATAAGAGTGATTTAGAGATAAGGCACGAGTCAAAAATTATTAGGATAAATATTTTGCTCCTTTTGCAGCTCTCTCGTTCTCTCTGTYTGTGTGTGTGTGTGTCTGTGTG--------TACGARWGAGTGGTTGTTTAACGGGGYACCATTTTTAGTGTRGTGSCAGCGCTGCTAATCACTCCCAAAAGGCRAGCYCCGTAGCGGGAATGGRGAACATTGTGCCG-------------YTYMA---------AAAAAAGGACGACGCTTTTAGGGGCATCCATGGT
>AR0053-C
TTGCATAC--CTTYAGGCGTTTAGCAGCACCAAGCGACGAACCTTGTTTAACAACACCATATTTCGTTAAAAAAAGCACTGTAAACGAAAAGTGCCAAAAAGGAG-----AAWAAAGGAWAAATGTCCCTTGCCCTTTKAAAAACAGATTCTTTCCCCATACATAACYCCACAAAAMAMACACACACACACACACACACACACACACACACACACACACACMMACACAMACACACACACACACACACCTAACGTGAGCG-------TCTCCAGTGAAGTGTGTTGAAGCAAATAACCGCTACTTTAAAACCCTTGTACCCGAAACCCCACC--GCACTTCCGGTCACATGGAGCCGGTCCCGGAAGCCGCTTCTACCC---------------GAGCCCAGCCAACCCTTGAAGAACTTTACGAGGATAATTATCGTTGTTTTGCTTGCACCGTTCCTCTTCCCCTTTTCGCAACCATCACTCATTCCCACACCGCCTCACGTACGTTTCCGTCCGGACCGGGGTTCCGCTTATCGCACTGGAAGTGGATACACTTTAAACAACTYGGSTACCTCCCCCC-----CCCACCGTCWCCGTAGTCG-CCATGTCGCCAGGYTTCGGAAGAATTACCGAATCCTTCCCAGGGCGCCACAGCATATGGCCCACGATTACGTACTGCATCCGTATTCCGTTCCCGGCCCGATAAACGACCCACCCCTCRCACACAYACACA----------AGCCGAAACACGGGGGSCCCCTTTATGGTTGTTGGTGCTTGTTGCTCTCTTAAAGAACAGTGTCTTTCTCTCTC--TCTCCCCCAGCATCAAGCCTGGAACATGCGGAAGCTGCCGGAAGCGCCGACAAAAGCGACGGCGCACGTTGCGGGGAAAGCTGGGGCGGGAAATGAAAAGAGAAGGGAGAGGAAAAACAGAAAACTTCTTGACGCGCGCTGGGCTTCAAGTGGCTGCCATCCACTTCCACACCGTGAGCGAGCGCGTACTCCCCGTATAAGAGGCCGTTTCCATAAGAGTGATTTAGAGATAAGGCACGAGTCAAAAATTATTAGGATAAATATTTTGCTCCTTTTGCAGCTCTCTCGTTCTCTCTGTTTGTGTGTGTGTGTGTCTGTGTG--------TACGAAAGAGTGGTTGTTTAACGGGGCACCATTTTTAGTGTAGTGCCAGCGCTGCTAATCACTCCCAAAAGGCGAGCTCCGTAGCGGGAATGGGGARCATTGTGCCG-------------YTYMA---------AAAAAAGGACGACGCTTTTAGGGGCATCCATGGT
>AR0054-C
TTGCATAC--CTTTAGGCGTTTAGCAGCACCAAGCGACGAACCTTGTTTAACAACRCCATATTTCGTTAAAAAAAGCACTGTAAACGAAAAGTGCCAAAAAGGAG-----AAAAAAGGATAAATGTCCCTTGCCCTTTGAAAAACAGATTCTTTCCCCATACATAACTCCACAAAAAACACACACACRCACACACACACACACACACACACACACACACACCAACACACACACACACACACACACACCTAACGTGAGCG-------TCTCCAGTGAAGTGTGTTGAAGCAAATAACCGCTACTTTAAAACCCTTGTACCCGAAACCCCACC--GCACTTCCGGTCACATGGAGCCGGTCCCGGAAGSCGCTTCTACCC---------------GAGCCCAGCCAACCCTTGAAGAACTTTACGAGGATAATTATCGTTGTTTTGCTTGCACCGTTCCTCTTCCCCTTTTCGCAACCATCACTCATTCCCACACCGCCTCACGTACGTTTCCGTCCGGACCGGGGTTCCGCTTATCGCACTGGAAGTGGATACACTTTAAACAACTYGGSTACCYCCCCCC-----CCCACCGTCWCCGTAGTCG-CCATGTCGCCAGGYTTCGGAAGAATTACCGAATCCTTCCCAGGGCGCCACAGCATATGGCCCACGATTACGTACTGCATCCGTATTCCGTTCCCGGCCCGATAAACGACCCACCCCTCRCACACAYACACA----------AGCCGAAACACGGGGGSCCCCTTTATGGTTGTTGGTGCTTGTTGCTCTCTTAAAGAACAGTGTCTTTCTCTCTC--TCTCCCCCAGCATCAAGCCTGGAACATGCGGAAGCTGCCGGAAGCGCCGACAAAAGCGACGGCGCACGTTGCGGGGAAAGCTGGGGCGGGAAATGAAAAGAGAAGGGAGAGGAAAAACAGAAAACTTCTTGACGCGCGCTGGGCTTCAAGTGGCTGCCATCCACTTCCACACCGTGAGCGAGCGCGTACTCCCCGTATAAGAGGCCGTTTCCATAAGAGTGATTTAGAGATAAGGCACGAGTCAAAAATTATTAGGATAAATATTTTGCTCCTTTTGCAGCTCTCTCGTTCTCTCTGTTTGTGTGTGTGTGTGTCTGTGTG--------TACGAAAGAGTGGTTGTTTAACGGGGCACCATTTTTAGTGTAGTGCCAGCGCTGCTAATCACTCCCAAAAGGCGAGCTCCGTAGCGGGAATGGGGAACATTGTGCCG-------------YTYMA---------AAAAAAGGACGACGCTTTTAGGGGCATCCATGGT
>AR0057-C
TTGCATAC--CTTTAGGCGTTTAGCAGCACCAAGCGACGAACCTTGTTTAACAACACCATATTTCGTTAAAAAAAGCACTGTAAACGAAAAGTGCCAAAAAGGAG-----AAAAAAGGATAAATGTCCCTTGCCCTTTGAAAAACRGATTCTTTCCCCATACATAACTCCACAAAAAACACACACACACACACACACACACACACACACACACACACACACCAACACACACACACACACACACACACCTAACGTGAGCG-------TCTCCAGTGAAGTGTGTTGAAGCAAATAACCGCTACTTTAAAACCCTTGTACCCGAAACCCCACC--GCACTTCCGGTCACATGGAGCCGGTCCCGGAAGCCGCTTCTACCC---------------GAGCCCAGCCAACCCTTGAAGAACTTTACGAGGATAATTATCGTTGTTTTGCTTGCACCGTTCCTCTTCCCCTTTTCGCAACCATCACTCATTCCCACACCGCCTCACGTACGTTTCCGTCCGGACCGGGGTTCCGCTTATCGCACTGGAAGTGGATACACTTTAAACAACTTGGGTACCTCCCCCC-----CCCAYCGTCTCCGTAGTCG-CCATGTCGCCAGGYTTCGGAAGAATTACCGAATCCTTCCCAGGGCGCCACAGCATATGGCCCACGWTTACGTACTGCATCCGTATTCCGTTCCCGGCCCGATAAACGACCCMCCCCTCGCACACAYACACA----------AGCCGAAACACGGGGGSCCCCTTTATGGTTGTTGGTGCTTGTTGCTCTCTTAAAGAACAGTGTCTTTCTCTCTC--TCTCCCCCAGCATCAAGCCTGGAACATGCGGAAGCTGCCGGAAGCGCCGACAAAAGCGACGGCGCACGTTGCGGGGAAAGCTGGGGCGGGAAATGAAAAGAGAAGGGAGAGGAAAAACAGAAAACTTCTTGACGCGCGCTGGGCTTCAAGTGGCTGCCATCCACTTCCACACCGTGAGCGAGCGCGTACTCCCCGTATAAGAGGCCGTTTCCATAAGAGTGATTTAGAGATAAGGCACGAGTCAAAAATTATTAGGATAAATATTTTGCTCCTTTTGCAGCTCTCTCGTTCTCTCYGTTTGTRTGTGTGTGTGTCTGTGTG--------TACGARAGAGTGGTTGTTTAACGGGGYACCATTTTTAGTGTRGTGCCAGCGCTGCTAATCACTCCCAAAAGGCGAGCYCCGTAGCGGGAATGGGGAACATTGTGCCG-------------TTYMA---------AAAAAAGGACGACGCTTTTAGGGGCATCCATGGT
>AR0059-C
TTGCATAC--CTTYAGGCGTTTAGCAGCACCAAGCGACGAACCTTGTTTAACAACACCATATTTCGTTAAAAAAAGCACTGTAAACGAAAAGTGCCAAAAAGRAG-----AAAAAAGGATAAATGTYCCTTGCCCTTTGAAAAACAGATTCTTTCCCCATACATAACYCCACAAAAAAMACAMACACACACACACACMYAACCACACACACACACACACACACACACAAACACACACACACACACACCTAACGTGAGCG-------TCTCCAGTGAAGTGTKTTGAAGCAAATAACCGCTACTTTAAAACCCTTGTACCCGAAACCCCACC--GCACTTCCGGTCACATGGAGCCGGTCCCGGAAGSCGCTTCTACCC---------------GAGCCCAGCCAACCCTTGAAGAACTTTACGAGGATAATTATCGTTGTTTTGCTTGCACCGTTCCTCTTCCCYTTTTCGCAACCATCACTCATTCCCACACCGCCTCACGTACGTTTCCGTCCGGACCGGGGTTCCGCTTATCGCACTGGAAGTGGATACACTTTAAACAACTYGGSTACCTCCCCCC-----CCCAWCGTCTCCGTAGTCG-CCATGTCGCCAGGTTTCGGAAGAATTACCGAATCCTTCCCAGGGCGCCACAGCATATGGCCCACGATTACGTACTGCATCCGTATTCCGTTCCCGGCCCGATAAACGACCCACCCCTYRCACACAYACACA----------AGCCGAAACACGGGGGSSCCCTTTATGGTKGTTGGTGCTTGTTGCTCTCTTAAAGAACAGTGTCTTTCTCTCTC--TCTCCCCCAGCATCAASCCTGGAACATGCSGAAGCTGCCGGAAGCGCCGACAAAAGCGACGGCGCACGTTGCGGGGAAAGCTGGGGCGGGAAATGAAAAGAGAAGGGAGAGGAAAAACAGAAAACTTCTTGACGCGCGCTGGGCTTCAAGTGGCTGCCATCCACTTCCACACCGTGAGCGAGCGCGTACTCCCCGTATAAGAGGCCGTTTCCATAAGAGTGATTTAGAGATAAGGCACGAGTCAAAAATTATTAGGATAAATATTTTGCTCCTTTTGCAGCTCTCTCGTTCTCTCYGTTTGTRTGTGTGTGTGTCTGTGTG--------TACGARAGAGTGGTTGTTTAACGGGGYACCATTTTTAGTGTRGTGCCAGCGCTGCTAATCACTCCCAAAAGGCGAGCYCCGTAGCGGGRATGGGGAACATTGTGCCG-------------TTYMA---------AAAAAAGGACGACGCTTTTAGGGGCATCCATGGT
>AR0060-C
TTGCATAC--CTTTAGGCGTTTAGCAGCACCAAGCGACGAACCTTGTTTAACAACRCCATATTTCGTTAAAAAAAGCACTGTAAACGAAAAGTGCCAAAAAGGAG-----AAAAAAGGATAAATGTCCCTTGCCCTTTGAAAAACAGATTCTTTCCCCATACATAACTCCACAAAAAACACACACACACACACACACACACACACACACACACACACACACACACACACACAYACACACACACACACCTAACGTGAGCG-------TCTCCAGTGAAGTGTGTTGAAGCAAATAACCGCTACTTTAAAACCCTTGTACCCGAAACCCCACC--GCACTTCCGGTCACATGGAGCCGGTCCCGGAAGSCGCTTCTACCC---------------GAGCCCAGCCAACCCTTGAAGAACTTTACGAGGATAATTATCGTTGTTTTGCTTGCACCGTTCCTCTTCCCCTTTTCGCAACCATCACTCATTCCCACACCGCCTCACGTACGTTTCCGTCCGGACCGGGGTTCCGCTTATCGCACTGGAAGTGGATACACTTTAAACAACTYGGSTACCTCCCCCC-----CCCACCGTCWCCGTAGTCG-CCATGTCGCCAGGYTTCGGAAGAATTACCGAATCCTTCCCAGGGCGCCACAGCATATGGCCCACGATTACGTACTGCATCCGTATTCCGTTCCCGGCCCGATAAACGACCCACCCCTCACACACACACACA----------AGCCGAAACACGGGGGSCCCCTTTATGGTTGTTGGTGCTTGTTGCTCTCTTAAAGAACAGTGTCTTTCTCTCTC--TCTCCCCCAGCATCAAGCCTGGAACATGCGGAAGCTGCCGGAAGCGCCGACAAAAGCGACGGCGCACGTTGCGGGGAAAGCTGGGGCGGGAAATGAAAAGAGAAGGGAGAGGAAAAACAGAAAACTTCTTGACGCGCGCTGGGCTTCAAGTGGCTGCCATCCACTTCCACACCGTGAGCGAGCGCGTACTCCCCGTATAAGAGGCCGTTTCCATAAGAGTGATTTAGAGATAAGGCACGAGTCAAAAATTATTAGGATAAATATTTTGCTCCTTTTGCAGCTCTCTCGTTCTCTCTGTTTGTGTGTGTGTGTGTCTGTGTG--------TACGAAAGAGTGGTTGTTTAACGGGGYACCATTTTTAGTGTAGTGCCAGCGCTGCTAATCACTCCCAAAAGGCGAGCTCCGTAGCGGGAATGGGGAACATTGTGCCG-------------YTYMA---------AAAAAAGGACGACGCTTTTAGGGGCATCCATGGT
>AR0061-C
TTGCATAC--CTTYAGGCGTTTAGCAGCACCARGCGACGAACCTTKTTTAACAACACCATATTTCGTTAAAAAAAGCACTGTAAACGAAAAGTGCCAAAAAGGAG-----AAAAAAGGATAAATGTCCCTTGCCCTTTGAAAAACRGATTCTTTCCCCATACATAACYCCACAAAAMACACACACACACACACAMACMCACACACACACACACACACCCCCAMACMCACACACACACACACACACACCTAACGTGAGCG-------TCTCCAGTGAAGTGTGTTGAAGCAAATAACCGCTACTTTAAAACCCTTGTACCCGAAACCCCACC--GCACTTCCGGTCACATGGAGCCGGTCCCGGAAGSCGCTTCTACCC---------------GAGCCCAGCCAACCCTTGAAGAACTTTACGAGGATAATTATCGTTGTTTTGCTTGCACCGTTCCTCTTCCCCTTTTCGCAACCATCACTCATTCCCACACCGCCTCACGTACGTTTCCGTCCGGACCGGGGTTCCGCTTATCGCACTGGAAGTGGATACACTTTAAACAACTTGRGTACCTCCCCCC-----CCCACSGTCTCCGTAGTCG-CCATGTCGCCAGGYTTCGGAAGAATTACCGAATCCTTCCCAGGGCGCCACAGCATATGGCCCACGWTTACGTACTGCATCCGTATTCCGTTCCCGGCCCGATAAACGACCCACCCCTCRCACAYAYACACA----------AGCCGAAACAYGGGGGCCCCCTTTATGGTTGTTGGTGCTTGTTGCTCTCTTAAAGAACAGTGTCTTTCTCTCTC--TCTCCCCCAGCATCAASCCTGGAACATGCGGAAGCTGCCGGAAGCGCCGACAAAAGCGACGGCGCACGTTGCGGGGAMAGCTGGGGCGGGAAATGAAAAGAGAAGGGAGAGGAAAAACAGAAAACTTCTTGACGCGCGCTGGGCTTCAAGTGGCTGCCATCCACTTCCACACCGTGAGCGAGCGCGTACTCCCCGTATAAGAGGCCGTTTCCATAAGAGTGATTTAGAGATAAGGCACGAGTCAAAAATTATTAGGATAAATATTTTGCTCCTTTTGCAGCTCTCTCGTTCTCTCYGTTTGTRTGTGTGTGTGTCTGTGTG--------TACGARAGAGTGGTTGTTTAACGGGGYACCATTTTTAGTGTRGTGCCAGCGCTGCTAATCACTCCCAAAAGGCGAGCYCCGTAGCGGGRATGGGGAACATTGTGCCG-------------TTYMA---------AAAAAAGGACGACGCTTTTAGGGGCATCCATGGT
>AR0062-C
TTGCATAC--CTTYAGGCGTTTAGCAGCACCAAGCGACGAACCTTGTTTAACAACACCATATTTCGTTAAAAAAAGCACTGTAAACGAAAAGTGCCAAAAAGGAG-----AAWAMARRAWAAATGTCCCTTGCCCTTTKAAAAACAGATTCTTTCCCCATACATAACYCCACAAAAAAMACACACACACACACACACACACACACACACACACACACACACACACACACACACACACACACACACACCTAACGTGAGCG-------TCTCCAGTGAAGTGTGTTGAAGCAAATAACCGCTACTTTAAAACCCTTGTACCCGAAACCCCACC--GCACTTCCGGTCACATGGAGCCGGTCCCGGAAGCCGCTTCTACCC---------------GAGCCCAGCCAACCCTTGAAGAACTTTACGAGGATAATTATCGTTGTTTTGCTTGCACCGTTCCTCTTCCCCTTTTCGCAACCATCACTCATTCCCACACCGCCTCACGTACGTTTCCGTCCGGACCGGGGTTCCGCTTATCGCACTGGAAGTGGATACACTTTAAACAACTYGGSTACCTCCCCCC-----CCCACCGTCWCCGTAGTCG-CCATGTCGCCAGGYTTCGGAAGAATTACCGAATCCTTCCCAGGGCGCCACAGCATATGGCCCACGATTACGTACTGCATCCGTATTCCGTTCCCGGCCCGATAAACGACCCACCCCTCRCACACAYACACA----------AGCCGAAACACGGGGGCCCCCTTTATGGTTGTTGGTGCTTGTTGCTCTCTTAAAGAACAGTGTCTTTCTCTCTC--TCTCCCCCAGCATCAAGCCTGGAACATGCGGAAGCTGCCGGAAGCGCCGACAAAAGCGACGGCGCACGTTGCGGGGAAAGCTGGGGCGGGAAATGAAAAGAGAAGGGAGAGGAAAAACAGAAAACTTCTTGACGCGCGCTGGGCTTCAAGTGGCTGCCATCCACTTCCACACCGTGAGCGAGCGCGTACTCCCCGTATAAGAGGCCGTTTCCATAAGAGTGATTTAGAGATAAGGCACGAGTCAAAAATTATTAGGATAAATATTTTGCTCCTTTTGCAGCTCTCTCGTTCTCTCTGTTTGTGTGTGTGTGTGTCTGTGTG--------TACGAAAGAGTGGTTGTTTAACGGGGCACCATTTTTAGTGTAGTGCCAGCGCTGCTAATCACTCCCAAAAGGCGAGCTCCGTAGCGGGAATGGGGARCATTGTGCCG-------------YTYAA---------AAAAAAGGACGACGCTTTTAGGGGCATCCATGGT
>AR0063-C
TTGCATAC--CTTYAGGCGTTTAGCAGCACCAAKCGACGAACCTTGTTTAACAACACCATATTTCGTTAAAAAAAGCACTGTAAACGAAAAGTGCCAAAAAGGAG-----AAAAAAGGATAAATGTCCCTTGCCCTTTGAAAAACAGATTCTTTCCCCATACATAACTCCACAAAAAACACACACACACACACACMYMACCACACACACACACACACACACACACACACACACACACACACACACACCTAACGTGAGCG-------TCTCCAGTGAAGTGTGTTGAAGCAAATAACCGCTACTTTAAAACCCTTGTACCCGAAACCCCACC--GCACTTCCGGTCACATGGAGCCGGTCCCGGAAGSCGCTTCTACCC---------------GAGCCCAGCCAACCCTTGAAGAACTTTACGAGGATAATTATCGTTGTTTTGCTTGCACCGTTCCTCTTCCCCTTTTCGCAACCATCACTCATTCCCACACCGCCTCACGTACGTTTCCGTCCGGACCGGGGTTCCGCTTATCGCACTGGAAGTGGATACACTTTAAACAACTYGGSTACCYCCMCCC-----CCCACCGTCWCCGTAGTCG-CCATGTCGCCAGGYTTCGGAAGAATTACCGAATCCTTCCCAGGGCGCCACAGCATATGGCCCACGATTACGTACTGCATCCGTATTCCGTTCCCGGCCCGATAAACGACCCMCCCCTCACACACACACACA----------AGCCGAAACACGGGGGGCCCCTTTATGGTTGTTGGTGCTTGTTGCTCTCTTAAAGAACAGTRTCTTTCTCTCTC--TCTCCCCCAGCATCAASCCTGGAACATGCGGAAGCTGCCGGAAGCGCCGACAAAAGCGACGGCGCACGTTGCGGGGAAAGCTGGGGCGGGAAATGAAAAGAGAAGGRAGAGGAAAAACAGAAAACTTCTTGACGCGCGCTGGGCTTCAAGTGGCTGCCATCCACTTCCACACCGTGAGCGAGCGCGTACTCCCCGTATAAGAGGCCGTTTCCATAAGAGTGATTTAGAGATAAGGCACGAGTCAAAAATTATTAGGATAAATATTTTGCTCCTTTTGCAGCTCTCTCGTTCTCTCTGTTTGTGTGTGTGTGTGTCTGTGTG--------TACGAAAGAGTGGTTGTTTAACGGGGCACCATTTTTAGTGTAGTGCCAGCGCTGCTAATCACTCCCAAAAGGCGAGCTCCGTAGCGGGAATGGGGAACATTGTGCCG-------------YTYAA---------AAAAAAGGACGACGCTTTTAGGGGCATCCATGGT
>AR0064-C
TTGCATAC--CTTYAGGCGTTTAGCAGCACCAAGCGACGAACCTTGTTTAACAACACCATATTTCGTTAAAAAAAGCACTGTAAACGAAAAGTGCCAAAAAGGAG-----AAAAMAGGAWAAATGTCCCTTGCCCTTTGAAAAACAGATTCTTTCCCCATACATAAYYCCACAAAAAAMACAMACACACACACACACMCACACACACACACACACACACACAAACACACACACACACACACACACACCTAACGTGAGCG-------TCTCCAGTGAAGTGTKTTGAAGCAAATAACCGCTACTTTAAAACCCTTGTACCCGAAACCCCACC--GCACTTCCGGTCACATGGAGCCGGTCCCGGAAGCCGCTTCTACCC---------------GAGCCCAGCCAACCCTTGAAGAACTTTACGAGGATAATTATCGTTGTTTTGCTTGCACCGTTCCTCTTCCCCTTTTCGCAACCATCACTCATTCCCACACCGCCTCACGTACGTTTCCGTCCGGACCGGGGTTCCGCTTATCGCACTGGAAGTGGATACACTTTAAACAACTYGGSTACCYCCCCCC-----CCCAYCGTCWCCGTAGTCG-CCATGTCGCCAGGYTTCGGAAGAATTACCGAATCCTTCCCAGGGCGCCACAGCATATGGCCCACGATTACGTACTGCATCCGTATTCCGTTCCCGGCCCGATAAACGACCCMCCCCTCACACACACACACA----------AGCCGAAACACGGGGGSSCCCTTTATGGTKGTTGGTGCTTGTTGCTCTCTTAAAGAACAGTGTCTTTCTCTCTC--TCTCCCCCAGCATCAASCCTGGAACATGCSGAAGCTGCCGGAAGCGCCGACAAAAGCGACGGCGCACGTTGCGGGGAAAGCTGGGGCGGGAAATGAAAAGAGAAGGGAGAGGAAAAACAGAAAACTTCTTGACGCGCGCTGGGCTTCAAGTGGCTGCCATCCACTTCCACACCGTGAGCGAGCGCGTACTCCCCGTATAAGAGGCCGTTTCCATAAGAGTGATTTAGAGATAAGGCACGAGTCAAAAATTATTAGGATAAATATTTTGCTCCTTTTGCAGCTCTCTCGTTCTCTCYGTTTGTRTGTGTGTGTGTCTGTGTG--------TACGARAGAGTGGTTGTTTAACGGGGCACCATTTTTAGTGTRGTGCCAGCGCTGCTAATCACTCCCAAAAGGCGAGCYCCGTAGCGGGRATGGGGAACATTGTGCCG-------------TTYMA---------AAAAAAGGACGACGCTTTTAGGGGCATCCATGGT
>AR0065-C
TTGCATAC--CTTYAGGCGTTTAGCAGCACCAAKCGACGAACCTTGTTTAACAACACCATATTTCGTTAAAAAAAGCACTGTAAACGAAAAGTGCCAAAAAGGAG-----AAAAAAGGAWAAATGTCCCTTGCCCTTTGAAAAACAGATTCTTTYCCCATACATAACYCCACAAAAAAAACAMACACACACACACACACMYACACACACACACACACACACAAACACAMACACACACACACACACACCTAACGTGAGCG-------KCTCCAGTGAAGTGTKTTGAAGCAAATAACCGCTACTTTAAAACCCTTGTACCCGAAACCCCACC--GCACTTCCGGTCACATGGAGCCGGTCCCGGAAGCCGCTTCTACCC---------------GAGCCCWGCCAACCCTTGAAGAACTTTACGAGGATAATTATCGTTGTTTTGCTTGCACCGTTCCTCTTCCCCTTTTCGCAACCATCACTCATTCCCACACCGCCTCACGTACGTTTCCGTCCGGACCGGGGTTCCGCTTATCGCACTGGAAGTGGATACACTTTAAACAACTYGGSTACCYCCCCCC-----CCCMYCGTCTCCGTAGTCG-CCATGTCGCCAGGTTTCGGAAGAATTACCGAATCCTTCCCAGGGCGCCACAGCATATGGCCCACGATTACGTACTGCATCCGTATTCCGTTCCCGGCCYGATAAACGACCCACCCCTYRCACACAYACACA----------AGCCGAAACACGGGGGSSCCCTTTATGGTKGTTGGTGCTTGTTGCTCTCTTAAAGAACAGTGTCTTTCTCTCTC--TCTCCCCCAGCATCAASCCTGGAACATGCSGAAGCTGCCGGAAGCGCCGACAAAAGCGACGGCGCACGTTGCGGGGAAAGCTGGGGCGGGAAATGAAAAGAGAAGGGAGAGGAAAAACAGAAAACTTCTTGACGCGCGCTGGGCTTCAAGTGGCTGCCATCCACTTCCACACCGTGAGCGAGCGCGTACTCCCCRTATAAGAGGCCGTTTCCATAAGAGTGATTTAGAGATAAGGCACGAGTCAAAAATTATTAGGATAAATATTTTGCTCCTTTTGCAGCTCTCTCGTTCTCTCYGTTTGTRTGTGTGTGTGTCTGTGTG--------TACGARAGAGTGGTTGTTTAACGGGGCACCATTTTTAGTGTRGTGCCAGCGCTGCTAATCACTCCCAAAAGGCGAGCYCCGTAGCGGGRATGGGGAACATTGTGCCG-------------TTYMA---------AAAAAAGGACGACGCTTTTAGGGGCATCCATGGT
>AR0066-C
TTGCATAC--CTTYAGGCGTTTAGCAGCACCAAGCGACGAACCTTGTTTAACAACACCATATTTCGTTAAAAAAAGCACTGTAAACGAAAAGTGCCAAAAAGGAG-----AAAAAAGGAWAAATGTCCCTTGCCCTTTGAAAAACAGATTCTTTCCCCATACATAAYYCCACAAAAAACACACACACACACACACACACACACACACACACACACACACAAAAACACACACACACACACACACACACCTAACGTGAGCG-------TCTCCAGTGAAGTGTGTTGAAGCAAATAACCGCTACTTTAAAACCCTTGTACCCGAAACCCCACC--GCACTTCCGGTCACATGGAGCCGGTCCCGGAAGCCGCTTCTACCC---------------GAGCCCAGCCAACCCTTGAAGAACTTTACGAGGATAATTATCGTTGTTTTGCTTGCACCGTTCCTCTTCCCCTTTTCGCAACCATCACTCATTCCCACACCGCCTCACGTACGTTTCCGTCCGGACCGGGGTTCCGCTTATCGCACTGGAAGTGGATACACTTTAAACAACTYGGSTACCYCCCCCC-----CCCACCGTCWCCGTAGTCG-CCATGTCGCCAGGYTTCGGAAGAATTACCGAATCCTTCCCAGGGCGCCACAGCATATGGCCCACGATTACGTACTGCATCCGTATTCCGTTCCCGGCCCGATAAACGACCCACCCCTCRCACACAYACACA----------AGCCGAAACACGGGGGSCCCCTTTATGGTTGTTGGTGCTTGTTGCTCTCTTAAAGAACAGTGTCTTTCTCTCTC--TCTCCCCCAGCATCAASCCTGGAACATGCGGAAGCTGCCGGAAGCGCCGACAAAAGCGACGGCGCACGTTGCGGGGAAAGCTGGGGCGGGAAATGAAAAGAGAAGGGAGAGGAAAAACAGAAAACTTCTTGACGCGCGCTGGGCTTCAAGTGGCTGCCATCCACTTCCACACCGTGAGCGAGCGCGTACTCCCCGTATAAGAGGCCGTTTCCATAAGAGTGATTTAGAGATAAGGCACGAGTCAAAAATTATTAGGATAAATATTTTGCTCCTTTTGCAGCTCTCTCGTTCTCTCYGTTTGTRTGTGTGTGTGTCTGTGTG--------TACGARAGAGTGGTTGTTTAACGGGGCACCATTTTTAGTGTRGTGCCAGCGCTGCTAATCACTCCCAAAAGGCGAGCYCCGTAGCGGGRATGGGGAACATTGTGCCG-------------TTYMA---------AAAAAAGGACGACGCTTTTAGGGGCATCCATGGT
>AR0069-C
TTGCATAC--CTTYAGGCGTTTAGCAGCACCAAGCGACGAACCTTGTTTAACAACACCATATTTCGTTAAAAAAAGCACTGTAAACGAAAAGTGCCAAAAAGRAG-----AAAAAAGGATAAATGTYCCTTGCCCTTTGAAAAACRGATTCTTTCCCCATACATAACYCCACAAAAAACACACACACACACACMCACACACACACACACACACACACACACCAACMCAMACACACACACACACACACCTAACGTGAGCG-------TCTCCAGTGAAGTGTGTTGAAGCAAATAACCGCTACTTTAAAACCCTTGTACCCGAAACCCCACC--GCACTTCCGGTCACATGGAGCCGGTCCCGGAAGSCGCTTCTACCC---------------GAGCCCAGCCAACCCTTGAAGAACTTTACGAGGATAATTATCGTTGTTTTGCTTGCACCGTTCCTCTTCCCYTTTTCGCAACCATCACTCATTCCCACACCGCCTCACGTACGTTTCCGTCCGGACCGGGGTTCCGCTTATCGCACTGGAAGTGGATACACTTTAAACAACTYGGSTACCTCCCCCC-----CCCAMCGTCTCCGTAGTCG-CCATGTCGCCAGGYTTCGGAAGAATTACCGAATCCTTCCCAGGGCGCCACAGCATATGGCCCACGWTTACGTACTGCATCCGTATTCCGTTCCCGGCCCGATAAACGACCCACCCCTCRCACACATACACA----------AGCCGAAACACGGGGGCCCCCTTTATGGTTGTTGGTGCTTGTTGCTCTCTTAAAGAACAGTGTCTTTCTCTCTC--TCTCCCCCAGCATCAAGCCTGGAACATGCGGAAGCTGCCGGAAGCGCCGACAAAAGCGACGGCGCACGTTGCGGGGAAAGCTGGGGCGGGAAATGAAAAGAGAAGGGAGAGGAAAAACAGAAAACTTCTTGACGCGCGCTGGGCTTCAAGTGGCTGCCATCCACTTCCACACCGTGAGCGAGCGCGTACTCCCCGTATAAGAGGCCGTTTCCATAAGAGTGATTTAGAGATAAGGCACGAGTCAAAAATTATTAGGATAAATATTTTGCTCCTTTTGCAGCTCTCTCGTTCTCTCTGTTTGTGTGTGTGTGTGTCTGTGTG--------TACGAAAGAGTGGTTGTTTAACGGGGTACCATTTTTAGTGTAGTGCCAGCGCTGCTAATCACTCCCAAAAGGCGAGCTCCGTAGCGGGAATGGGGAACATTGTGCCG-------------YTYMA---------AAAAAAGGACGACGCTTTTAGGGGCATCCATGGT
>AR0070-C
TTGCATAC--CTTCAGGCGTTTAGCAGCACCAAGCGACGAACCTTGTTTAACAACACCATATTTCGTTAAAAAAAGCACTGTAAACGAAAAGTGCCAAAAAGRAG-----AAAAAAGGAWAAATGTYCCTTGCCCTTTGAAAAACAGATTCTTTCCCCATACATAAYCCCACAAAAAACACACACACACACACACACACACACACACACACAAACCCACACAAACACACACACACACACACACACACCTAACGTGAGCG-------TCTCCAGTGAAGTGTGTTGAAGCAAATAACCGCTACTTTAAAACCCTTGTACCCGAAACCCCACC--GCACTTCCGGTCACATGGAGCCGGTCCCGGAAGSCGCTTCTACCC---------------GAGCCCAGCCAACCCTTGAAGAACTTTACGAGGATAATTATCGTTGTTTTGCTTGCACCGTTCCTCTTCCCYTTTTCGCAACCATCACTCATTCCCACACCGCCTCACGTACGTTTCCGTCCGGACCGGGGTTCCGCTTATCGCACTGGAAGTGGATACACTTTAAACAACTCGGCTACCTCCCCCC-----CCCMMCGTCWCCGTAGTCG-CCATGTCGCCAGGYTTCGGAAGAATTACCGAATCCTTCCCAGGGCGCCACAGCATATGGCCCACGATTACGTACTGCATCCGTATTCCGTTCCCGGCCCGATAAACGACCCACCCCTCRCACACAYACACA----------AGCCGAAACACGGGGGCCCCCTTTATGGTTGTTGGTGCTTGTTGCTCTCTTAAAGAACAGTGTCTTTCTCTCTC--TCTCCCCCAGCATCAAGCCTGGAACATGCGGAAGCTGCCGGAAGCGCCGACAAAAGCGACGGCGCACGTTGCGGGGAAAGCTGGGGCGGGAAATGAAAAGAGAAGGGAGAGGAAAAACAGAAAACTTCTTGACGCGCGCTGGGCTTCAAGTGGCTGCCATCCACTTCCACACCGTGAGCGAGCGCGTACTCCCCGTATAAGAGGCCGTTTCCATAAGAGTGATTTAGAGATAAGGCACGAGTCAAAAATTATTAGGATAAATATTTTGCTCCTTTTGCAGCTCTCTCGTTCTCTCTGTTTGTGTGTGTGTGTGTCTGTGTG--------TACGAAAGAGTGGTTGTTTAACGGGGYACCATTTTTAGTGTAGTGCCAGCGCTGCTAATCACTCCCAAAAGGCGAGCTCCGTAGCGGGAATGGGGAACATTGTGCCG-------------TTYAA---------AAAAAAGGACGACGCTTTTAGGGGCATCCATGGT
>AR0071-C
TTGCATAC--CTTTAGGCGTTTAGCAGCACCAAGCGACGAACCTTGTTTAACAACACCATATTTCGTTAAAAAAAGCACTGTAAACGAAAAGTGCCAAAAAGGAG-----AAAAAAGGATAAATGTCCCTTGCCCTTTGAAAAACRGATTCTTTCCCCATACATAACTCCACAAAAAACACACACACACACACACACACACACACACACACACACACACACACACACACACACACACACACACACACCTAACGTGAGCG-------TCTCCAGTGAAGTGTGTTGAAGCAAATAACCGCTACTTTAAAACCCTTGTACCCGAAACCCCACC--GCACTTCCGGTCACATGGAGCCGGTCCCGGAAGCCGCTTCTACCC---------------GAGCCCAGCCAACCCTTGAAGAACTTTACGAGGATAATTATCGTTGTTTTGCTTGCACCGTTCCTCTTCCCCTTTTCGCAACCATCACTCATTCCCACACCGCCTCACGTACGTTTCCGTCCGGACCGGGGTTCCGCTTATCGCACTGGAAGTGGATACACTTTAAACAACTTGGGTACCTCCCCCC-----CCCAYCGTCTCCGTAGTCG-CCATGTCGCCAGGYTTCGGAAGAATTACCGAATCCTTCCCAGGGCGCCACAGCATATGGCCCACGWTTACGTACTGCATCCGTATTCCGTTCCCGGCCCGATAAACGACCCACCCCTCRCACACATACACA----------AGCCGAAACACGGGGGSCCCCTTTATGGTTGTTGGTGCTTGTTGCTCTCTTAAAGAACAGTGTCTTTCTCTCTC--TCTCCCCCAGCATCAAGCCTGGAACATGCGGAAGCTGCCGGAAGCGCCGACAAAAGCGACGGCGCACGTTGCGGGGAAAGCTGGGGCGGGAAATGAAAAGAGAAGGGAGAGGAAAAACAGAAAACTTCTTGACGCGCGCTGGGCTTCAAGTGGCTGCCATCCACTTCCACACCGTGAGCGAGCGCGTACTCCCCGTATAAGAGGCCGTTTCCATAAGAGTGATTTAGAGATAAGGCACGAGTCAAAAATTATTAGGATAAATATTTTGCTCCTTTTGCAGCTCTCTCGTTCTCTCYGTTTGTRTGTGTGTGTGTCTGTGTG--------TACGARAGAGTGGTTGTTTAACGGGGYACCATTTTTAGTGTRGTGCCAGCGCTGCTAATCACTCCCAAAAGGCGAGCYCCGTAGCGGGAATGGGGAACATTGTGCCG-------------TTYMA---------AAAAAAGGACGACGCTTTTAGGGGCATCCATGGT
>AR0072-C
TTGCATAC--CTTYAGGCGTTTAGCAGCACCAAGCGACGAACCTTKTTTAACAACACCATATTTCGTTAAAWAAAGCACTGTAAACGAAAAGTGCCAAAAAGGAG-----AAAAAAGGATAAATGTCCCTTGCCCTTTGAAAAACAGATTCTTTCCCCATACATAACYCCACAAAAMACACACACACACACACACACACACACACACACACACACACACACAMACACACACACACACACACACACACCTAACGTGAGCG-------TCTCCAGTGAAGTGTGTTGAAGCAAATAACCGCTACTTTAAAACCCTTGTACCCGAAACCCCACC--GCACTTCCGGTCACATGGAGCCGGTCCCGGAAGSCGCTTCTACCC---------------GAGCCCAGYCAACCCTTGAAGAACTTTACGAGGATAATTATCGTTGTTTTGCTTGCACCGTTCCTCTTCCCCTTTTCGCAACCATCACTCATTCCCACACCGCCTCACGTACGKTTCCGTCCGGACCGGGGTTCCGCTTATCGCACTGGAAGTGGATACACTTTAAACAACTYGGSTACCTCCMCCC-----CCCAYCRTCTCCGTAGTCG-CCATGTCGCCAGGTTTCGGAAGAATTACCGAATCCTTCCCAGGGCGCCACAGCATATGGCCCACGATTACGTACTGCATCCGTATTCCGTTCCCGGCCYGATAAACGACCCACCCCTCGCACACATACACA----------AGCCGAAACACGGGGGSCCCCTTTATGGTTGTTGGTGCTTGTTGCTCTCTTAAAGAACAGTGTCTTTCTCTCTC--TCTCCCCCAGCATCAAGCCTGGAACATGCGGAAGCTGCCGGAAGCGCCGACAAAAGCGACGGCGCACGTTGCGGGGAAAGCTGGGGCGGGAAATGAAAAGAGAAGGGAGAGGAAAAACAGAAAACTTCTTGACGCGCGCTGGGCTTCAAGTGGCTGCCATCCACTTCCACACCGTGAGCGAGCGCGTACTCCCCGTATAAGAGGCCGTTTCCATAAGAGTGATTTAGAGATAAGGCACGAGTCAAAAATTATTAGGATAAATATTTTGCTCCTTTTGCAGCTCTCTCGTTCTCTCCGTTTGTRTGTGTGTGTGTCTGTGTG--------TACGAGAGAGTGGTTGTTTAACGGGGCACCATTTTTAGTGTGGTGCCAGCGCTGCTAATCACTCCCAAAAGGCGAGCCCCGTAGCGGGAATGGGGAACATTGTGCCG-------------TTTCA---------AAAAAAGGACGACGCTTTTAGGGGCATCCATGGT
>AR0073-C
TTGCATAC--CTTYAGGCGTTTAGCAGCACCAAGCGACGAACCTTGTTTAACAACRCCATATTTCGTTAAAAAAAGCACTGTAAACGAAAAGTGCCAAAAAGGAG-----AAAAAAGGAWAAATGTCCCTTGCCCTTTKAAAAACAGATTCTTTCCCCATACATAACYCCACAAAAAACACACACACACACACACACACCTAAACACACACACACACACACAAACACACACACACACACACACACACCTAACGTGAGCG-------TCTCCAGTGAAGTGTGTTGAAGCAAATAACCGCTACTTTAAAACCCTTGTACCCGAAACCCCACC--GCACTTCCGGTCACATGGAGCCGGTCCCGGAAGSCGCTTCTACCC---------------GAGCCCAGCCAACCCTTGAAGAACTTTACGAGGATAATTATCGTTGTTTTGCTTGCACCGTTCCTCTTCCCCTTTTCGCAACCATCACTCATTCCCACACCGCCTCACGTACGTTTCCGTCCGGACCGGGGTTCCGCTTATCGCACTGGAAGTGGATACACTTTAAACAACTCGGCTACCTCCCCCC-----CCCACCGTCACCGTAGTCG-CCATGTCGCCAGGCTTCGGAAGAATTACCGAATCCTTCCCAGGGCGCCACAGCATATGGCCCACGATTACGTACTGCATCCGTATTCCGTTCCCGGCCCGATAAACGACCCMCCCCTCACACACAYACACA----------AGCCGAAACACGGGGGSCCCCTTTATGGTTGTTGGTGCTTGTTGCTCTCTTAAAGAACAGTGTCTTTCTCTCTC--TCTCCCCCAGCATCAAGCCTGGAACATGCGGAAGCTGCCGGAAGCGCCGACAAAAGCGACGGCGCACGTTGCGGGGAAAGCTGGGGCGGGAAATGAAAAGAGAAGGGAGAGGAAAAACAGAAAACTTCTTGACGCGCGCTGGGCTTCAAGTGGCTGCCATCCACTTCCACACCGTGAGCGAGCGCGTACTCCCCGTATAAGAGGCCGTTTCCATAAGAGTGATTTAGAGATAAGGCACGAGTCAAAAATTATTAGGATAAATATTTTGCTCCTTTTGCAGCTCTCTCGTTCTCTCTGTTTGTGTGTGTGTGTGTCTGTGTG--------TACGAAAGAGTGGTTGTTTAACGGGGYACCATTTTTAGTGTAGTGCCAGCGCTGCTAATCACTCCCAAAAGGCGAGCTCCGTAGCGGGAATGGGGAACATTGTGCCG-------------TTYAA---------AAAAAAGGACGACGCTTTTAGGGGCATCCATGGT
>AR0074-C
TTGCATAC--CTTYAGGCGTTTAGCAGCACCAAGCGACGAACCTTGTTTAACAACACCATATTTCGTTAAAAAAAGCACTGTAAACGAAAAGTGCCAAAAAGRAG-----AAWAAAGGATAAATGTYCCTTGCCCTTTGAAAAACAGATTCTTTCCCCATACATAACYCCACAAAAAAMACACACACACACACACACACACACACACACACATACATACCCMCACACAMACACACACACACACACACCTAACGTGAGCG-------TCTCCAGTGAAGTGTGTTGAAGCAAATAACCGCTACTTTAAAACCCTTGTACCCGAAACCCCACC--GCACTTCCGGTCACATGGAGCCGGTCCCGGAAGSCGCTTCTACCC---------------GAGCCCAGCCAACCCTTGAAGAACTTTACGAGGATAATTATCGTTGTTTTGCTTGCACCGTTCCTCTTCCCYTTTTCGCAACCATCACTCATTCCCACACCGCCTCACGTACGTTTCCGTCCGGACCGGGGTTCCGCTTATCGCACTGGAAGTGGATACACTTTAAACAACTYGGSTACCTCCCCCC-----CCCAMCGTCTCCGTAGTCG-CCATGTCGCCAGGTTTCGGAAGAATTACCGAATCCTTCCCAGGGCGCCACAGCATATGGCCCACGATTACGTACTGCATCCGTATTCCGTTCCCGGCCCGATAAACGACCCACCCCTCRCACAYAYACACA----------AGCCGAAACACGGGGGCCCCCTTTATGGTTGTTGGTGCTTGTTGCTCTCTTAAAGAACAGTGTCTTTCTCTCTC--TCTCCCCCAGCATCAAGCCTGGAACATGCGGAAGCTGCCGGAAGCGCCGACAAAAGCGACGGCGCACGTTGCGGGGAAAGCTGGGGCGGGAAATGAAAAGAGAAGGGAGAGGAAAAACAGAAAACTTCTTGACGCGCGCTGGGCTTCAAGTGGCTGCCATCCACTTCCACACCGTGAGCGAGCGCGTACTCCCCGTATAAGAGGCCGTTTCCATAAGAGTGATTTAGAGATAAGGCACGAGTCAAAAATTATTAGGATAAATATTTTGCTCCTTTTGCAGCTCTCTCGTTCTCTCTGTTTGTGTGTGTGTGTGTCTGTGTG--------TACGAAAGAGTGGTTGTTTAACGGGGYACCATTTTTAGTGTAGTGCCAGCGCTGCTAATCACTCCCAAAAGGCGAGCTCCGTAGCGGGAATGGGGARCATTGTGCCG-------------YTYMA---------AAAAAAGGACGACGCTTTTAGGGGCATCCATGGT
>AR0075-C
TTGCATAC--CTTTAGGCGTTTAGCAGCACCAAGCGACGAACCTTGTTTAACAACACCATATTTCGTTAAAAAAAGCACTGTAAACGAAAAGTGCCAAAAAGGAG-----AATAAAGGATAAATGTCCCTTGCCCTTTGAAAAACAGATTCTTTCCCCATACATAACTCCACAAAAAAAACACACACACACACACACACACACACACACACACACACACACACACACAMACACACACACACACACACCTAACGTGAGCG-------TCTCCAGTGAAGTGTGTTGAAGCAAATAACCGCTACTTTAAAACCCTTGTACCCGAAACCCCACC--GCACTTCCGGTCACATGGAGCCGGTCCCGGAAGCCGCTTCTACCC---------------GAGCCCAGCCAACCCTTGAAGAACTTTACGAGGATAATTATCGTTGTTTTGCTTGCACCGTTCCTCTTCCCCTTTTCGCAACCATCACTCATTCCCACACCGCCTCACGTACGTTTCCGTCCGGACCGGGGTTCCGCTTATCGCACTGGAAGTGGATACACTTTAAACAACTTGGGTACCTCCCCCC-----CCCAYCGTCTCCGTARTCG-CCATGTCGCCAGGTTTCGGAAGAATTACCGAATCCTTCCCAGGGCGCCACAGCATATGGCCCACGATTACGTACTGCATCCGTATTCCGTTCCCGGCCCGATAAACGACCCACCCCTCRCACACATACACA----------AGCCGAAACACGGGGGGCCCCTTTATGGTTGTTGGTGCTTGTTGCTCTCTTAAAGAACAGTGTCTTTCTCTCTC--TCTCCCCCAGCATCAAGCCTGGAACATGCGGAAGCTGCCGGAAGCGCCGACAAAAGCGACGGCGCACGTTGCGGGGAAAGCTGGGGCGGGAAATGAAAAGAGAAGGGAGAGGAAAAACAGAAAACTTCTTGACGCGCGCTGGGCTTCAAGTGGCTGCCATCCACTTCCACACCGTGAGCGAGCGCGTACTCCCCGTATAAGAGGCCGTTTCCATAAGAGTGATTTAGAGATAAGGCACGAGTCAAAAATTATTAGGATAAATATTTTGCTCCTTTTGCAGCTCTCTCGTTCTCTCTGTTTGTGTGTGTGTGTGTCTGTGTG--------TACGAAAGAGTGGTTGTTTAACGGGGCACCATTTTTAGTGTAGTGCCAGCGCTGCTAATCACTCCCAAAAGGCGAGCTCCGTAGCGGGAATGGGGAGCATTGTGCCG-------------YTYMA---------AAAAAAGGACGACGCTTTTAGGGGCATCCATGGT
>AR0076-C
TTGCATAC--CTTCAGGCGTTTAGCAGCACCAAGCGACGAACCTTKTTTAACAACACCATATTTCGTTAAAWAAAGCACTGTAAACGAAAAGTGCCAAAAAGRAG-----AAAAAAGGATAAATGTYCCTTGCCCTTTGAAAAACAGATTCTTTCCCCATACATAACCCCACAAAAMACACACACACACACACACCTACACACACACACACACACACACACAMACACACACACACACACACACACACCTAACGTGAGCG-------TCTCCAGTGAAGTGTGTTGAAGCAAATAACCGCTACTTTAAAACCCTTGTACCCGAAACCCCACC--GCACTTCCGGTCACATGGAGCCGGTCCCGGAAGGCGCTTCTACCC---------------GAGCCCAGYCAACCCTTGAAGAACTTTACGAGGATAATTATCGTTGTTTTGCTTGCACCGTTCCTCTTCCCYTTTTCGCAACCATCACTCATTCCCACACCGCCTCACGTACGTTTCCGTCCGGACCGGGGTTCCGCTTATCGCACTGGAAGTGGATACACTTTAAACAACTCGGCTMCCYCCCCCC-----CCCAMCGTCTCCGTAGTCG-CCATGTCGCCAGGTTTCGGAAGAATTACCGAATCCTTCCCAGGGCGCCACAGCATATGGCCCACGATTACGTACTGCATCCGTATTCCGTTCCCGGCCYGATAAACGACCCACCCCTCRCACACATACACA----------AGCCGAAACACGGGGGCCCCCTTTATGGTTGTTGGTGCTTGTTGCTCTCTTAAAGAACAGTGTCTTTCTCTCTC--TCTCCCCCAGCATCAAGCCTGGAACATGCGGAAGCTGCCGGAAGCGCCGACAAAAGCGACGGCGCACGTTGCGGGGAAAGCTGGGGCGGGAAATGAAAAGAGAAGGGAGAGGAAAAACAGAAAACTTCTTGACGCGCGCTGGGCTTCAAGTGGCTGCCATCCACTTCCACACCGTGAGCGAGCGCGTACTCCCCGTATAAGAGGCCGTTTCCATAAGAGTGATTTAGAGATAAGGCACGAGTCAAAAATTATTAGGATAAATATTTTGCTCCTTTTGCAGCTCTCTCGTTCTCTCYGTTTGTRTGTGTGTGTGTCTGTGTG--------TACGARAGAGTGGTTGTTTAACGGGGCACCATTTTTAGTGTGGTGCCAGCGCTGCTAATCACTCCCAAAAGGCGAGCCCCGTAGCGGGAATGGGGAACATTGTGCCG-------------TTYMA---------AAAAAAGGACGACGCTTTTAGGGGCATCCATGGT
>AR0077-C
TTGCATAC--CTTTAGGCGTTTAGCAGCACCAAGCGACGAACCTTGTTTAACAACRCCATATTTCGTTAAAAAAAGCACTGTAAACGAAAAGTGCCAAAAAGGAG-----AAWAAAGGATAAATGTCCCTTGCCCTTTGAAAAACAGATTCTTTCCCCATACATAACTCCACAAAAAAMACACACACACACACACACACCTAAACACACACACACACACAMAMACACACACACACACACACACACACCTAACGTGAGCG-------TCTCCAGTGAAGTGTGTTGAAGCAAATAACCGCTACTTTAAAACCCTTGTACCCGAAACCCCACC--GCACTTCCGGTCACATGGAGCCGGTCCCGGAAGSCGCTTCTACCC---------------GAGCCCAGCCAACCCTTGAAGAACTTTACGAGGATAATTATCGTTGTTTTGCTTGCACCGTTCCTCTTCCCCTTTTCGCAACCATCACTCATTCCCACACCGCCTCACGTACGTTTCCGTCCGGACCGGGGTTCCGCTTATCGCACTGGAAGTGGATACACTTTAAACAACTYGGSTACCTCCCCCC-----CCCACCGTCWCCGTAGTCG-CCATGTCGCCAGGYTTCGGAAGAATTACCGAATCCTTCCCAGGGCGCCACAGCATATGGCCCACGATTACGTACTGCATCCGTATTCCGTTCCCGGCCCGATAAACGACCCACCCCTCRCACACAYACACA----------AGCCGAAACACGGGGGSCCCCTTTATGGTTGTTGGTGCTTGTTGCTCTCTTAAAGAACAGTGTCTTTCTCTCTC--TCTCCCCCAGCATCAAGCCTGGAACATGCGGAAGCTGCCGGAAGCGCCGACAAAAGCGACGGCGCACGTTGCGGGGAAAGCTGGGGCGGGAAATGAAAAGAGAAGGGAGAGGAAAAACAGAAAACTTCTTGACGCGCGCTGGGCTTCAAGTGGCTGCCATCCACTTCCACACCGTGAGCGAGCGCGTACTCCCCGTATAAGAGGCCGTTTCCATAAGAGTGATTTAGAGATAAGGCACGAGTCAAAAATTATTAGGATAAATATTTTGCTCCTTTTGCAGCTCTCTCGTTCTCTCTGTTTGTGTGTGTGTGTGTCTGTGTG--------TACGAAAGAGTGGTTGTTTAACGGGGCACCATTTTTAGTGTAGTGCCAGCGCTGCTAATCACTCCCAAAAGGCGAGCTCCGTAGCGGGAATGGGGARCATTGTGCCG-------------YTYMA---------AAAAAAGGACGACGCTTTTAGGGGCATCCATGGT
>AR0078-C
TTGCATAC--CTTTAGGCGTTTAGCAGCACCAAGCGACGAACCTTGTTTAACAACACCATATTTCGTTAAAAAAAGCACTGTAAACGAAAAGTGCCAAAAAGGAG-----AAWAAAGGATAAATGTCCCTTGCCCTTTGAAAAACAGATTCTTTCCCCATACATAACTCCACAAAAAAMACACACACACACACACMYACACACACACACACACACACACACAMACACAMACACACACACACACACACCTAACGTGAGCG-------TCTCCAGTGAAGTGTGTTGAAGCAAATAACCGCTACTTTAAAACCCTTGTACCCGAAACCCCACC--GCACTTCCGGTCACATGGAGCCGGTCCCGGAAGCCGCTTCTACCC---------------GAGCCCAGCCAACCCTTGAAGAACTTTACGAGGATAATTATCGTTGTTTTGCTTGCACCGTTCCTCTTCCCCTTTTCGCAACCATCACTCATTCCCACACCGCCTCACGTACGTTTCCGTCCGGACCGGGGTTCCGCTTATCGCACTGGAAGTGGATACACTTTAAACAACTTGGGTACCTCCCCCC-----CCCATCGTCTCCGTARTCG-CCATGTCGCCAGGTTTCGGAAGAATTACCGAATCCTTCCCAGGGCGCCACAGCATATGGCCCACGATTACGTACTGCATCCGTATTCCGTTCCCGGCCCGATAAACGACCCACCCCTCGCACACATACACA----------AGCCGAAACACGGGGGGCCCCTTTATGGTTGTTGGTGCTTGTTGCTCTCTTAAAGAACAGTGTCTTTCTCTCTC--TCTCCCCCAGCATCAAGCCTGGAACATGCGGAAGCTGCCGGAAGCGCCGACAAAAGCGACGGCGCACGTTGCGGGGAAAGCTGGGGCGGGAAATGAAAAGAGAAGGGAGAGGAAAAACAGAAAACTTCTTGACGCGCGCTGGGCTTCAAGTGGCTGCCATCCACTTCCACACCGTGAGCGAGCGCGTACTCCCCGTATAAGAGGCCGTTTCCATAAGAGTGATTTAGAGATAAGGCACGAGTCAAAAATTATTAGGATAAATATTTTGCTCCTTTTGCAGCTCTCTCGTTCTCTCYGTTTGTRTGTGTGTGTGTCTGTGTG--------TACGARAGAGTGGTTGTTTAACGGGGCACCATTTTTAGTGTRGTGCCAGCGCTGCTAATCACTCCCAAAAGGCGAGCYCCGTAGCGGGAATGGGGARCATTGTGCCG-------------TTYMA---------AAAAAAGGACGACGCTTTTAGGGGCATCCATGGT
>AR0079-C
TTGCATAC--CTTYAGGCGTTTAGCAGCACCAAGCGACGAACCTTGTTTAACAACACCATATTTCGTTAAAAAAAGCACTGTAAACGAAAAGTGCCAAAAAGGAG-----AAAAMAGGAWAAATGTCCCTTGCCCTTTKAAAAACRGATTCTTTCCCCATACATAACYCCACAAAAAACACACACACACACACACACACACACACACACACACACACACAACAACACACACACACACACACACACACCTAACGTGAGCG-------TCTCCAGTGAAGTGTGTTGAAGCAAATAACCGCTACTTTAAAACCCTTGTACCCGAAACCCCACC--GCACTTCCGGTCACATGGAGCCGGTCCCGGAAGCCGCTTCTACCC---------------GAGCCCAGCCAACCCTTGAAGAACTTTACGAGGATAATTATCGTTGTTTTGCTTGCACCGTTCCTCTTCCCCTTTTCGCAACCATCACTCATTCCCACACCGCCTCACGTACGTTTCCGTCCGGACCGGGGTTCCGCTTATCGCACTGGAAGTGGATACACTTTAAACAACTYGGSTACCTCCCCCC-----CCCACCGTCWCCGTAGTCG-CCATGTCGCCAGGCTTCGGAAGAATTACCGAATCCTTCCCAGGGCGCCACAGCATATGGCCCACGWTTACGTACTGCATCCGTATTCCGTTCCCGGCCCGATAAACGACCCACCCCTCRCACACAYACACA----------AGCCGAAACACGGGGGCCCCCTTTATGGTTGTTGGTGCTTGTTGCTCTCTTAAAGAACAGTGTCTTTCTCTCTC--TCTCCCCCAGCATCAAGCCTGGAACATGCGGAAGCTGCCGGAAGCGCCGACAAAAGCGACGGCGCACGTTGCGGGGAAAGCTGGGGCGGGAAATGAAAAGAGAAGGGAGAGGAAAAACAGAAAACTTCTTGACGCGCGCTGGGCTTCAAGTGGCTGCCATCCACTTCCACACCGTGAGCGAGCGCGTACTCCCCGTATAAGAGGCCGTTTCCATAAGAGTGATTTAGAGATAAGGCACGAGTCAAAAATTATTAGGATAAATATTTTGCTCCTTTTGCAGCTCTCTCGTTCTCTCTGTTTGTGTGTGTGTGTGTCTGTGTG--------TACGAAAGAGTGGTTGTTTAACGGGGTACCATTTTTAGTGTAGTGCCAGCGCTGCTAATCACTCCCAAAAGGCGAGCTCCGTAGCGGRAATGGGGAACATTGTGCCG-------------TTCAA---------AAAAAAGGACGACGCTTTTAGGGGCATCCATGGT
>AR0080-C
TTGCATAC--CTTYAGGCGTTTAGCAGCACCAAGCGACGAACCTTKTTTAACAACACCATATTTCGTTAAAWAAAGCACTGTAAACGAAAAGTGCCAAAAAGGAG-----AAAAAAGGATAAATGTCCCTTGCCCTTTGAAAAACRGATTCTTTCCCCATACATAACYCCACAAAAAAMACACACACACAYACACACACACACACACACACACACACACACAMACACACACACACACACACACACACCTAACGTGAGCG-------TCTCCAGTGAAGTGTGTTGAAGCAAATAACCGCTACTTTAAAACCCTTGTACCCGAAACCCCACC--GCACTTCCGGTCACATGGAGCCGGTCCCGGAAGSCGCTTCTACCC---------------GAGCCCAGYCAACCCTTGAAGAACTTTACGAGGATAATTATCGTTGTTTTGCTTGCACCGTTCCTCTTCCCCTTTTCGCAACCATCACTCATTCCCACACCGCCTCACGTACGKTTCCGTCCGGACCGGGGTTCCGCTTATCGCACTGGAAGTGGATACACTTTAAACAACTYGGSTACCTCCCCCC-----CYCACCGTCTCCGTAGTCG-CCATGTCGCCAGGYTTCGGAAGAATTACCGAATCCTTCCCAGGGCGCCACAGCATATGGCCCACGWTTACGTACTGCATCCGTATTCCGTTCCCGGCCYGATAAACGACCCACCCCTCRCACAYAYACACA----------AGCCGAAACACGGGGGCCCCCTTTATGGTTGTTGGTGCTTGTTGCTCTCTTAAAGARCAGTSTCTTTCTCTCTC--TCTCCCCCAGCATCAAGCCTGGAACATGCGGAAGCTGCCGGAAGCGCCGACAAAAGCGACGGCGCACGTTGCGGGGAAAGCTGGGGCGGGAAATGAAAAGAGAAGGGAGAGGAAAAACAGAAAACTTCTTGACGCGCGCTGGGCTTCAAGTGGCTGCCATCCACTTCCACACCGTGAGCGAGCGCGTACTCCCCGTATAAGAGGCCGTTTCCATAAGAGTGATTTAGAGATAAGGCACGAGTCAAAAATTATTAGGATAAATATTTTGCTCCTTTTGCAGCTCTCTCGTTCTCTCYGTTTGTRTGTGTGTGTGTCTGTGTG--------TACGARAGAGTGGTTGTTTAACGGGGYACCATTTTTAGTGTRGTGCCAGCGCTGCTAATCACTCCCAAAAGGCGAGCYCCGTAGCGGGAATGGGGAACATTGTGCCG-------------TTYMA---------AAAAAAGGACGACGCTTTTAGGGGCATCCATGGT
>AR0081-C
TTGCATAC--CTTYAGGCGTTTAGCAGCACCAAGCGACGAACCTTGTTTAACAACACCATATTTCGTTAAAAAAAGCACTGTAAACGAAAAGTGCCAAAAAGGAG-----AAAAAAGGAWAAATGTCCCTTGCCCTTTKAAAAACAGATTCTTTCCCCATACATAACYCCACAAAAAACACACACACACACACACMCACACACACACACACACACACACACACACACAMACACACACACACACACACCTAACGTGAGCG-------TCTCCAGTGAAGTGTGTTGAAGCAAATAACCGCTACTTTAAAACCCTTGTACCCGAAACCCCACC--GCACTTCCGGTCACATGGAGCCGGTCCCGGAAGCCGCTTCTACCC---------------GAGCCCAGCCAACCCTTGAAGAACTTTACGAGGATAATTATCGTTGTTTTGCTTGCACCGTTCCTCTTCCCCTTTTCGCAACCATCACTCATTCCCACACCGCCTCACGTACGTTTCCGTCCGGACCGGGGTTCCGCTTATCGCACTGGAAGTGGATACACTTTAAACAACTYGGSTACCTCCCCCC-----CCCAYCGTCWCCGTAGTCG-CCATGTCGCCAGGYTTCGGAAGAATTACCGAATCCTTCCCAGGGCGCCACAGCATATGGCCCACGATTACGTACTGCATCCGTATTCCGTTCCCGGCCCGATAAACGACCCMCCSCTCRCACACAYACACA----------AGCCGAAACACGGGGGSCCCCTTTATGGTTGTTGGTGCTTGTTGCTCTCTTAAAGAACAGTGTCTTTCTCTCTC--TCTCCCCCAGCATCAAGCCTGGAACATGCGGAAGCTGCCGGAAGCGCCGACAAAAGCGACGGCGCACGTTGCGGGGAAAGCTGGGGCGGGAAATGAAAAGAGAAGGGAGAGGAAAAACAGAAAACTTCTTGACGCGCGCTGGGCTTCAAGTGGCTGCCATCCACTTCCACACCGTGAGCGAGCGCGTACTCCCCGTATAAGAGGCCGTTTCCATAAGAGTGATTTAGAGATAAGGCACGAGTCAAAAATTATTAGGATAAATATTTTGCTCCTTTTGCAGCTCTCTCGTTCTCTCYGTTTGTRTGTGTGTGTGTCTGTGTG--------TACGARAGAGTGGTTGTTTAACGGGGCACCATTTTTAGTGTRGTGCCAGCGCTGCTAATCACTCCCAAAAGGCGAGCYCCGTAGCGGGAATGGGGAACATTGTGCCG-------------TTYMA---------AAAAAAGGACGACGCTTTTAGGGGCATCCATGGT
>AR0082-C
TTGCATAC--CTTTAGGCGTTTAGCAGCACCAAGCGACGAACCTTGTTTAACAACACCATATTTCGTTAAAAAAAGCACTGTAAACGAAAAGTGCCAAAAAGGAG-----AAWAAAGGATAAATGTCCCTTGCCCTTTGAAAAACRGATTCTTTCCCCATACATAACTCCACAAAAAAMACACACACACACACACACCTAAACACACACACACACACACACACACACAMACACACACACACACACACCTAACGTGAGCG-------TCTCCAGTGAAGTGTGTTGAAGCAAATAACCGCTACTTTAAAACCCTTGTACCCGAAACCCCACC--GCACTTCCGGTCACATGGAGCCGGTCCCGGAAGCCGCTTCTACCC---------------GAGCCCAGCCAACCCTTGAAGAACTTTACGAGGATAATTATCGTTGTTTTGCTTGCACCGTTCCTCTTCCCCTTTTCGCAACCATCACTCATTCCCACACCGCCTCACGTACGTTTCCGTCCGGACCGGGGTTCCGCTTATCGCACTGGAAGTGGATACACTTTAAACAACTTGGGTACCTCCCCCC-----CCCACCGTCTCCGTAGTCG-CCATGTCGCCAGGYTTCGGAAGAATTACCGAATCCTTYCCAGGGCGCCACAGCATATGGCCCACGWTTACGTACTGCATCCGTATTCCGTTCCCGGCCCGATAAACGACCCACCCCTCGCACACATACACA----------AGCCGAAACACGGGGGSCCCCTTTATGGTTGTTGGTGCTTGTTGCTCTCTTAAAGAACAGTGTCTTTCTCTCTC--TCTCCCCCAGCATCAAGCCTGGAACATGCGGAAGCTGCCGGAAGCGCCGACAAAAGCGACGGCGCACGTTGCGGGGAAAGCTGGGGCGGGAAATGAAAAGAGAAGGGAGAGGAAAAACAGAAAACTTCTTGACGCGCGCTGGGCTTCAAGTGGCTGCCATCCACTTCCACACCGTGAGCGAGCGCGTACTCCCCGTATAAGAGGCCGTTTCCATAAGAGTGATTTAGAGATAAGGCACGAGTCAAAAATTATTAGGATAAATATTTTGCTCCTTTTGCAGCTCTCTCGTTCTCTCTGTTTGTGTGTGTGTGTGTCTGTGTG--------TACGAAAGAGTGGTTGTTTAACGGGGYACCATTTTTAGTGTAGTGCCAGCGCTGCTAATCACTCCCAAAAGGCGAGCTCCGTAGCGGGAATGGGGARCATTGTGCCG-------------YTYMA---------AAAAAAGGACGACGCTTTTAGGGGCATCCATGGT
>AR0083-C
TTGCATAC--CTTTAGGCGTTTAGCAGCACCAAGCGACGAACCTTGTTTAACAACACCATATTTCGTTAAAAAAAGCACTGTAAACGAAAAGTGCCAAAAAGGAG-----AAAAAAGGATAAATGTCCCTTGCCCTTTGAAAAACAGATTCTTTCCCCATACATAACTCCACAAAAAACACACACACACACACACACACACACACACACACACACACACACACACACACACATACACACACACACACCTAACGTGAGCG-------TCTCCAGTGAAGTGTGTTGAAGCAAATAACCGCTACTTTAAAACCCTTGTACCCGAAACCCCACC--GCACTTCCGGTCACATGGAGCCGGTCCCGGAAGCCGCTTCTACCC---------------GAGCCCAGCCAACCCTTGAAGAACTTTACGAGGATAATTATCGTTGTTTTGCTTGCACCGTTCCTCTTCCCCTTTTCGCAACCATCACTCATTCCCACACCGCCTCACGTACGTTTCCGTCCGGACCGGGGTTCCGCTTATCGCACTGGAAGTGGATACACTTTAAACAACTTGGGTACCTCCCCCC-----CCCACCGTCTCCGTAGTCG-CCATGTCGCCAGGTTTCGGAAGAATTACCGAATCCTTCCCAGGGCGCCACAGCATATGGCCCACGATTACGTACTGCATCCGTATTCCGTTCCCGGCCCGATAAACGACCCACCCCTCACACACACACACA----------AGCCGAAACACGGGGGCCCCCTTTATGGTTGTTGGTGCTTGTTGCTCTCTTAAAGAACAGTGTCTTTCTCTCTC--TCTCCCCCAGCATCAAGCCTGGAACATGCGGAAGCTGCCGGAAGCGCCGACAAAAGCGACGGCGCACGTTGCGGGGAAAGCTGGGGCGGGAAATGAAAAGAGAAGGGAGAGGAAAAACAGAAAACTTCTTGACGCGCGCTGGGCTTCAAGTGGCTGCCATCCACTTCCACACCGTGAGCGAGCGCGTACTCCCCGTATAAGAGGCCGTTTCCATAAGAGTGATTTAGAGATAAGGCACGAGTCAAAAATTATTAGGATAAATATTTTGCTCCTTTTGCAGCTCTCTCGTTCTCTCTGTTTGTGTGTGTGTGTGTCTGTGTG--------TACGAAAGAGTGGTTGTTTAACGGGGTACCATTTTTAGTGTAGTGCCAGCGCTGCTAATCACTCCCAAAAGGCGAGCTCCGTAGCGGGAATGGGGAACATTGTGCCG-------------YTYMA---------AAAAAAGGACGACGCTTTTAGGGGCATCCATGGT
>AR0084-C
TTGCATAC--CTTYAGGCGTTTAGCAGCACCAAGCGACGAACCTTGTTTAACAACACCATATTTCGTTAAAAAAAGCACTGTAAACGAAAAGTGCCAAAAAGGAG-----AAWAAAGGAWAAATGTCCCTTGCCCTTTGAAAAACAGATTCTTTCCCCATACATAAYYCCACAAAAAAMACACACACACACACACACACACACACACACACACACACACACACACACAMACACACACACACACACACCTAACGTGAGCG-------TCTCCAGTGAAGTGTGTTGAAGCAAATAACCGCTACTTTAAAACCCTTGTACCCGAAACCCCACC--GCACTTCCGGTCACATGGAGCCGGTCCCGGAAGCCGCTTCTACCC---------------GAGCCCAGCCAMCCCTTGAAGAACTTTACGAGGATAATTATCGTTGTTTTGCTTGCACCGTTCCTCTTCCCCTTTTCGCAACCATCACTCATTCCCACACCGCCTCACGTACGTTTCCGTCCGGACCGGGGTTCCGCTTATCGCACTGGAAGTGGATACACTTTAAACAACTYGGSTACCYCCMCCC-----CCCMCCGTCWCCGTAGTCG-CCATGTCGCCAGGYTTCGGAAGAATTACCGAATCCTTCCCAGGGCGCCACAGCATATGGCCCACGATTACGTACTGCATCCRTATTCCGTTCCCGGCCCGATAAACGACCCACCCCTCRCACACAYACACA----------AGCCGAAACACGGGGGSCCCCTTTATGGTTGTTGGTGCTTGTTGCTCTCTTAAAGAACAGTGTCTTTCTCTCTC--TCTCCCCCAGCATCAAGCCTGGAACATGCGGAAGCTGCCGGAAGCGCCGACAAAAGCGACGGCGCACGTTGCGGGGAAAGCTGGGGCGGGAAATGAAAAGAGAAGGGAGAGGAAAAACAGAAAACTTCTTGACGCGCGCTGGGCTTCAAGTGGCTGCCATCCACTTCCACACCGTGAGCGAGCGCGTACTCCCCGTATAAGAGGCCGTTTCCATAAGAGTGATTTAGAGATAAGGCACGAGTCAAAAATTATTAGGATAAATATTTTGCTCCTTTTGCAGCTCTCTCGTTCTCTCTGTTTGTGTGTGTGTGTGTCTGTGTG--------TACGAAAGAGTGGTTGTTTAACGGGGCACCATTTTTAGTGTAGTGCCAGCGCTGCTAATCACTCCCAAAAGGCGAGCTCCGTAGCGGGAATGGGGARCATTGTGCCG-------------YTYMA---------AAAAAAGGACGACGCTTTTAGGGGCATCCATGGT
>AR0085-C
TTGCATAC--CTTTAGGCGTTTAGCAGCACCAAGCGACGAACCTTGTTTAACAACACCATATTTCGTTAAAAAAAGCACTGTAAACGAAAAGTGCCAAAAAGGAG-----AAAAAAGGATAAATGTCCCTTGCCCTTTGAAAAACAGATTCTTTCCCCATACATAACTCCACAAAAAACACACACACACACACACACACACACACACACACACACACACACACACACAMACACACACACACACACACCTAACGTGAGCG-------TCTCCAGTGAAGTGTGTTGAAGCAAATAACCGCTACTTTAAAACCCTTGTACCCGAAACCCCACC--GCACTTCCGGTCACATGGAGCCGGTCCCGGAAGCCGCTTCTACCC---------------GAGCCCAGCCAACCCTTGAAGAACTTTACGAGGATAATTATCGTTGTTTTGCTTGCACCGTTCCTCTTCCCCTTTTCGCAACCATCACTCATTCCCACACCGCCTCACGTACGTTTCCGTCCGGACCGGGGTTCCGCTTATCGCACTGGAAGTGGATACACTTTAAACAACTTGGGTACCTCCCCCC-----CCCATCGTCTCCGTAGTCG-CCATGTCGCCAGGTTTCGGAAGAATTACCGAATCCTTCCCAGGGCGCCACAGCATATGGCCCACGATTACGTACTGCATCCGTATTCCGTTCCCGGCCCGATAAACGACCCACCCCTCGCACACATACACA----------AGCCGAAACACGGGGGGCCCCTTTATGGTTGTTGGTGCTTGTTGCTCTCTTAAAGAACAGTGTCTTTCTCTCTC--TCTCCCCCAGCATCAAGCCTGGAACATGCGGAAGCTGCCGGAAGCGCCGACAAAAGCGACGGCGCACGTTGCGGGGAAAGCTGGGGCGGGAAATGAAAAGAGAAGGGAGAGGAAAAACAGAAAACTTCTTGACGCGCGCTGGGCTTCAAGTGGCTGCCATCCACTTCCACACCGTGAGCGAGCGCGTACTCCCCGTATAAGAGGCCGTTTCCATAAGAGTGATTTAGAGATAAGGCACGAGTCAAAAATTATTAGGATAAATATTTTGCTCCTTTTGCAGCTCTCTCGTTCTCTCYGTTTGTRTGTGTGTGTGTCTGTGTG--------TACGARAGAGTGGTTGTTTAACGGGGCACCATTTTTAGTGTRGTGCCAGCGCTGCTAATCACTCCCAAAAGGCGAGCYCCGTAGCGRGAATGGGGARCATTGTGCCG-------------TTYMA---------AAAAAAGGACGACGCTTTTAGGGGCATCCATGGT
>AR0086-C
TTGCATAC--CTTYAGGCGTTTAGCAGCACCAAGCGACGAACCTTGTTTAACAACRCCATATTTCGTTAAAAAAAGCACTGTAAACGAAAAGTGCCAAAAAGGAG-----AAAAAAGGAWAAATGTCCCTTGCCCTTTKAAAAACAGATTCTTTCCCCATACATAACYCCACAAAAAACACACACACACACACACACACACACACACACACACACACACACACACACACACACACACACACACACACCTAACGTGAGCG-------TCTCCAGTGAAGTGTGTTGAAGCAAATAACCGCTACTTTAAAACCCTTGTACCCGAAACCCCACC--GCACTTCCGGTCACATGGAGCCGGTCCCGGAAGSCGCTTCTACCC---------------GAGCCCAGCCAACCCTTGAAGAACTTTACGAGGATAATTATCGTTGTTTTGCTTGCACCGTTCCTCTTCCCCTTTTCGCAACCATCACTCATTCCCACACCGCCTCACGTACGTTTCCGTCCGGACCGGGGTTCCGCTTATCGCACTGGAAGTGGATACACTTTAAACAACTCGGCTACCTCCCCCC-----CCCACCGTCACCGTAGTCG-CCATGTCGCCAGGCTTCGGAAGAATTACCGAATCCTTCCCAGGGCGCCACAGCATATGGCCCACGATTACGTACTGCATCCGTATTCCGTTCCCGGCCCGATAAACGACCCACCCCTCACACACAYACACA----------AGCCGAAACACGGGGGSCCCCTTTATGGTTGTTGGTGCTTGTTGCTCTCTTAAAGAACAGTGTCTTTCTCTCTC--TCTCCCCCAGCATCAAGCCTGGAACATGCGGAAGCTGCCGGAAGCGCCGACAAAAGCGACGGCGCACGTTGCGGGGAAAGCTGGGGCGGGAAATGAAAAGAGAAGGGAGAGGAAAAACAGAAAACTTCTTGACGCGCGCTGGGCTTCAAGTGGCTGCCATCCACTTCCACACCGTGAGCGAGCGCGTACTCCCCGTATAAGAGGCCGTTTCCATAAGAGTGATTTAGAGATAAGGCACGAGTCAAAAATTATTAGGATAAATATTTTGCTCCTTTTGCAGCTCTCTCGTTCTCTCTGTTTGTGTGTGTGTGTGTCTGTGTG--------TACGAAAGAGTGGTTGTTTAACGGGGYACCATTTTTAGTGTAGTGCCAGCGCTGCTAATCACTCCCAAAAGGCGAGCTCCGTAGCGGGAATGGGGAACATTGTGCCG-------------TTCAA---------AAAAAAGGACGACGCTTTTAGGGGCATCCATGGT
>AR0087-C
TTGCATAC--CTTTAGGCGTTTAGCAGCACCAAGCGACGAACCTTGTTTAACAACACCATATTTCGTTAAAAAAAGCACTGTAAACGAAAAGTGCCAAAAAGGAG-----AAWAAAGGATAAATGTCCCTTGCCCTTTGAAAAACAGATTCTTTCCCCATACATAACTCCACAAAAAAMACACACACACACACACMYAACCACACACACACACACACACACAMMCACAMACACACACACACACACACCTAACGTGAGCG-------TCTCCAGTGAAGTGTGTTGAAGCAAATAACCGCTACTTTAAAACCCTTGTACCCGAAACCCCACC--GCACTTCCGGTCACATGGAGCCGGTCCCGGAAGCCGCTTCTACCC---------------GAGCCCAGCCAACCCTTGAAGAACTTTACGAGGATAATTATCGTTGTTTTGCTTGCACCGTTCCTCTTCCCCTTTTCGCAACCATCACTCATTCCCACACCGCCTCACGTACGTTTCCGTCCGGACCGGGGTTCCGCTTATCGCACTGGAAGTGGATACACTTTAAACAACTTGGGTACCTCCCCCC-----CCCAYCGTCTCCGTAGTCG-CCATGTCGCCAGGTTTCGGAAGAATTACCGAATCCTTCCCAGGGCGCCACAGCATATGGCCCACGATTACGTACTGCATCCGTATTCCGTTCCCGGCCCGATAAACGACCCACCCCTCRCACACATACACA----------AGCCGAAACACGGGGGGCCCCTTTATGGTTGTTGGTGCTTGTTGCTCTCTTAAAGAACAGTGTCTTTCTCTCTC--TCTCCCCCAGCATCAAGCCTGGAACATGCGGAAGCTGCCGGAAGCGCCGACAAAAGCGAYGGCGCACGTTGCGGGGAAAGCTGGGGCGGGAAATGAAAAGAGAAGGGAGAGGAAAAACAGAAAACTTCTTGACGCGCGCTGGGCTTCAAGTGGCTGCCATCCACTTCCACACCGTGAGCGAGCGCGTACTCCCCGTATAAGAGGCCGTTTCCATAAGAGTGATTTAGAGATAAGGCACGAGTCAAAAATTATTAGGATAAATATTTTGCTCCTTTTGCAGCTCTCTCGTTCTCTCTGTTTGTGTGTGTGTGTGTCTGTGTG--------TACGAAAGAGTGGTTGTTTAACGGGGYACCATTTTTAGTGTAGTGCCAGCGCTGCTAATCACTCCCAAAAGGCGAGCTCCGTAGCGGGAATGGGGAACATTGTGCCG-------------YTYMA---------AAAAAAGGACGACGCTTTTAGGGGCATCCATGGT
>AR0088-C
TTGCATAC--CTTYAGGCGTTTAGCAGCACCAAGCGACGAACCTTGTTTAACAACACCATATTTCGTTAAAAAAAGCACTGTAAACGAAAAGTGCCAAAAAGGAG-----AAAAAAGGAWAAATGTCCCTTGCCCTTTKAAAAACAGATTCTTTCCCCATACATAACYCCACAAAAAACACACACACACACACACACACACACACACACACACACACACACACACACACACACACACACACACACACCTAACGTGAGCG-------TCTCCAGTGAAGTGTGTTGAAGCAAATAACCGCTACTTTAAAACCCTTGTACCCGAAACCCCACC--GCACTTCCGGTCACATGGAGCCGGTCCCGGAAGCCGCTTCTACCC---------------GAGCCCAGCCAACCCTTGAAGAACTTTACGAGGATAATTATCGTTGTTTTGCTTGCACCGTTCCTCTTCCCCTTTTCGCAACCATCACTCATTCCCACACCGCCTCACGTACGTTTCCGTCCGGACCGGGGTTCCGCTTATCGCACTGGAAGTGGATACACTTTAAACAACTYGGSTACCTCCCCCC-----CCCACCGTCWCCGTAGTCG-CCATGTCGCCAGGYTTCGGAAGAATTACCGAATCCTTCCCAGGGCGCCACAGCATATGGCCCACGATTACGTACTGCATCCGTATTCCGTTCCCGGCCCGATAAACGACCCACCCCTCACACACACACACA----------AGCCGAAACACGGGGGSCCCCTTTATGGTTGTTGGTGCTTGTTGCTCTCTTAAAGAACAGTRTCTTTCTCTCTC--TCTCCCCCAGCATCAASCCTGGAACATGCGGAAGCTGCCGGAAGCGCCGACAAAAGCGACGGCGCACGTTGCGGGGAAAGCTGGGGCGGGAAATGAAAAGAGAAGGRAGAGGAAAAACAGAAAACTTCTTGACGCGCGCTGGGCTTCAAGTGGCTGCCATCCACTTCCACACCGTGAGCGAGCGCGTACTCCCCGTATAAGAGGCCGTTTCCATAAGAGTGATTTAGAGATAAGGCACGAGTCAAAAATTATTAGGATAAATATTTTGCTCCTTTTGCAGCTCTCTCGTTCTCTCTGTTTGTGTGTGTGTGTGTCTGTGTG--------TACGAAAGAGTGGTTGTTTAACGGGGYACCATTTTTAGTGTAGTGCCAGCGCTGCTAATCACTCCCAAAAGGCGAGCTCCGTAGCGGGAATGGGGAACATTGTGCCG-------------YTYMA---------AAAAAAGGACGACGCTTTTAGGGGCATCCATGGT
>AR0089-C
TTGCATAC--CTTCAGGCGTTTAGCAGCACCAAKCGACGAACCTTKTTTAACAACACCATATTTCGTTAAAWAAAGCACTGTAAACGAAAAGTGCCAAAAAGGAG-----AAAAAAGGAWAAATGTCCCTTGCCCTTTGAAAAACAGATTCTTTYCCCATACATAACCCCAMAAAAMAMACAMACACACACACACMCACACACACACACACACACACACAMAMACACACACACACACACACACACACCTAACGTGAGCG-------KCTCCAGTGAAGTGTGTTGAAGCAAATAACCGCTACTTTAAAACCCTTGTACCCGAAACCCCACC--GCACTTCCGGTCACATGGAGCCGGTCCCGGAAGSCGCTTCTACCC---------------GAGCCCAGYCAACCCTTGAAGAACTTTACGAGGATAATTATCGTTGTTTTGCTTGCACCGTTCCTCTTCCCCTTTTCGCAACCATCACTCATTCCCACACCGCCTCACGTACGKTTCCGTCCGGACCGGGGTTCCGCTTATCGCACTGGAAGTGGATACACTTTAAACAACTCGGCTACCYCCCCCC-----CCCACCGTCTCCGTAGTCG-CCATGTCGCCAGGTTTCGGAAGAATTACCGAATCCTTCCCAGGGCGCCACAGCATATGGCCCACGATTACGTACTGCATCCGTATTCCGTTCCCGGCCYGATAAACGACCCACCCCTCRCACAYAYACACA----------AGCCGAAACACGGGGGSCCCCTTTATGGTTGTTGGTGCTTGTTGCTCTCTTAAAGAACAGTGTCTTTCTCTCTC--TCTCCCCCAGCATCAAGCCTGGAACATGCGGAAGCTGCCGGAAGCGCCGACAAAAGCGACGGCGCACGTTGCGGGGAAAGCTGGGGCGGGAAATGAAAAGAGAAGGGAGAGGAAAAACAGAAAACTTCTTGACGCGCGCTGGGCTTCAAGTGGCTGCCATCCACTTCCACACCGTGAGCGAGCGCGTACTCCCCRTATAAGAGGCCGTTTCCATAAGAGTGATTTAGAGATAAGGCACGAGTCAAAAATTATTAGGATAAATATTTTGCTCCTTTTGCAGCTCTCTCGTTCTCTCTGTTTGTGTGTGTGTGTGTCTGTGTG--------TACGAAAGAGTGGTTGTTTAACGGGGCACCATTTTTAGTGTAGTGCCAGCGCTGCTAATCACTCCCAAAAGGCGAGCTCCGTAGCGGGAATGGGGAACATTGTGCCG-------------TTCAA---------AAAAAAGGACGACGCTTTTAGGGGCATCCATGGT
>AR0090-C
TTGCATAC--CTTTAGGCGTTTAGCAGCACCAAGCGACGAACCTTGTTTAACAACACCATATTTCGTTAAAAAAAGCACTGTAAACGAAAAGTGCCAAAAAGGAG-----AAWAAAGGATAAATGTCCCTTGCCCTTTGAAAAACAGATTCTTTCCCCATACATAACTCCACAAAAAAMACACACACACACACACACACACACACACACACACACACACACACACACAMACACACACACACACACACCTAACGTGAGCG-------TCTCCAGTGAAGTGTGTTGAAGCAAATAACCGCTACTTTAAAACCCTTGTACCCGAAACCCCACC--GCACTTCCGGTCACATGGAGCCGGTCCCGGAAGCCGCTTCTACCC---------------GAGCCCAGCCAACCCTTGAAGAACTTTACGAGGATAATTATCGTTGTTTTGCTTGCACCGTTCCTCTTCCCCTTTTCGCAACCATCACTCATTCCCACACCGCCTCACGTACGTTTCCGTCCGGACCGGGGTTCCGCTTATCGCACTGGAAGTGGATACACTTTAAACAACTTGGGTACCTCCCCCC-----CCCAYCGTCTCCGTAGTCG-CCATGTCGCCAGGTTTCGGAAGAATTACCGAATCCTTCCCAGGGCGCCACAGCATATGGCCCACGATTACGTACTGCATCCGTATTCCGTTCCCGGCCCGATAAACGACCCACCCCTCRCACACAYACACA----------AGCCGAAACACGGGGGGCCCCTTTATGGTTGTTGGTGCTTGTTGCTCTCTTAAAGAACAGTGTCTTTCTCTCTC--TCTCCCCCAGCATCAAGCCTGGAACATGCGGAAGCTGCCGGAAGCGCCGACAAAAGCGACGGCGCACGTTGCGGGGAAAGCTGGGGCGGGAAATGAAAAGAGAAGGGAGAGGAAAAACAGAAAACTTCTTGACGCGCGCTGGGCTTCAAGTGGCTGCCATCCACTTCCACACCGTGAGCGAGCGCGTACTCCCCGTATAAGAGGCCGTTTCCATAAGAGTGATTTAGAGATAAGGCACGAGTCAAAAATTATTAGGATAAATATTTTGCTCCTTTTGCAGCTCTCTCGTTCTCTCTGTTTGTGTGTGTGTGTGTCTGTGTG--------TACGAAAGAGTGGTTGTTTAACGGGGCACCATTTTTAGTGTAGTGCCAGCGCTGCTAATCACTCCCAAAAGGCGAGCTCCGTAGCGGGAATGGGGARCATTGTGCCG-------------YTYMA---------AAAAAAGGACGACGCTTTTAGGGGCATCCATGGT
>AR0092-C
TTGCATAC--CTTYAGGCGTTTAGCAGCACCAAGCGACGAACCTTGTTTAACAACACCATATTTCGTTAAAAAAAGCACTGTAAACGAAAAGTGCCAAAAAGGAG-----AAAAAAGGAWAAATGTCCCTTGCCCTTTKAAAAACAGATTCTTTCCCCATACATAACYCCACAAAAAACACACACACACACACACACACACACACACACACACACACACACACACACAMACACACACACACACACACCTAACGTGAGCG-------TCTCCAGTGAAGTGTGTTGAAGCAAATAACCGCTACTTTAAAACCCTTGTACCCGAAACCCCACC--GCACTTCCGGTCACATGGAGCCGGTCCCGGAAGCCGCTTCTACCC---------------GAGCCCAGCCAACCCTTGAAGAACTTTACGAGGATAATTATCGTTGTTTTGCTTGCACCGTTCCTCTTCCCCTTTTCGCAACCATCACTCATTCCCACACCGCCTCACGTACGTTTCCGTCCGGACCGGGGTTCCGCTTATCGCACTGGAAGTGGATACACTTTAAACAACTYGGSTACCTCCCCCC-----CCCAYCGTCWCCGTAGTCG-CCATGTCGCCAGGYTTCGGAAGAATTACCGAATCCTTCCCAGGGCGCCACAGCATATGGCCCACGATTACGTACTGCATCCGTATTCCGTTCCCGGCCCGATAAACGACCCMCCCCTCRCACACAYACACA----------AGCCGAAACACGGGGGSCCCCTTTATGGTTGTTGGTGCTTGTTGCTCTCTTAAAGAACAGTGTCTTTCTCTCTC--TCTCCCCCAGCATCAAGCCTGGAACATGCGGAAGCTGCCGGAAGCGCCGACAAAAGCGACGGCGCACGTTGCGGGGAAAGCTGGGGCGGGAAATGAAAAGAGAAGGGAGAGGAAAAACAGAAAACTTCTTGACGCGCGCTGGGCTTCAAGTGGCTGCCATCCACTTCCACACCGTGAGCGAGCGCGTACTCCCCGTATAAGAGGCCGTTTCCATAAGAGTGATTTAGAGATAAGGCACGAGTCAAAAATTATTAGGATAAATATTTTGCTCCTTTTGCAGCTCTCTCGTTCTCTCYGTTTGTRTGTGTGTGTGTCTGTGTG--------TACGARAGAGTGGTTGTTTAACGGGGYACCATTTTTAGTGTRGTGCCAGCGCTGCTAATCACTCCCAAAAGGCGAGCYCCGTAGCGGGAATGGGGAACATTGTGCCG-------------YTYMA---------AAAAAAGGACGACGCTTTTAGGGGCATCCATGGT
>AR0093-C
TTGCATAC--CTTTAGGCGTTTAGCAGCACCAAGCGACGAACCTTGTTTAACAACACCATATTTCGTTAAAAAAAGCACTGTAAACGAAAAGTGCCAAAAAGGAG-----AATAAAGGATAAATGTCCCTTGCCCTTTGAAAAACAGATTCTTTCCCCATACATAACTCCACAAAAAAAACACACACACACACACACACMCACACACACACACACACACACACACACAMACACACACACACACACACCTAACGTGAGCG-------TCTCCAGTGAAGTGTGTTGAAGCAAATAACCGCTACTTTAAAACCCTTGTACCCGAAACCCCACC--GCACTTCCGGTCACATGGAGCCGGTCCCGGAAGCCGCTTCTACCC---------------GAGCCCAGCCAACCCTTGAAGAACTTTACGAGGATAATTATCGTTGTTTTGCTTGCACCGTTCCTCTTCCCCTTTTCGCAACCATCACTCATTCCCACACCGCCTCACGTACGTTTCCGTCCGGACCGGGGTTCCGCTTATCGCACTGGAAGTGGATACACTTTAAACAACTTGGGTACCTCCCCCC-----CCCACCGTCTCCGTAGTCG-CCATGTCGCCAGGTTTCGGAAGAATTACCGAATCCTTCCCAGGGCGCCACAGCATATGGCCCACGATTACGTACTGCATCCGTATTCCGTTCCCGGCCCGATAAACGACCCACCCCTCRCACAYAYACACA----------AGCCGAAACACGGGGGCCCCCTTTATGGTTGTTGGTGCTTGTTGCTCTCTTAAAGAACAGTGTCTTTCTCTCTC--TCTCCCCCAGCATCAAGCCTGGAACATGCGGAAGCTGCCGGAAGCGCCGACAAAAGCGACGGCGCACGTTGCGGGGAAAGCTGGGGCGGGAAATGAAAAGAGAAGGGAGAGGAAAAACAGAAAACTTCTTGACGCGCGCTGGGCTTCAAGTGGCTGCCATCCACTTCCACACCGTGAGCGAGCGCGTACTCCCCGTATAAGAGGCCGTTTCCATAAGAGTGATTTAGAGATAAGGCACGAGTCAAAAATTATTAGGATAAATATTTTGCTCCTTTTGCAGCTCTCTCGTTCTCTCTGTTTGTGTGTGTGTGTGTCTGTGTG--------TACGAAAGAGTGGTTGTTTAACGGGGCACCATTTTTAGTGTAGTGCCAGCGCTGCTAATCACTCCCAAAAGGCGAGCTCCGTAGCGGGAATGGGGAGCATTGTGCCG-------------YTYAA---------AAAAAAGGACGACGCTTTTAGGGGCATCCATGGT
>AR0095-C
TTGCATAC--CTTTAGGCGTTTAGCAGCACCAAGCGACGAACCTTGTTTAACAACACCATATTTCGTTAAAAAAAGCACTGTAAACGAAAAGTGCCAAAAAGGAG-----AAWAAAGGATAAATGTCCCTTGCCCTTTGAAAAACAGATTCTTTCCCCATACATAACTCCACAAAAAACACACACACACACACACCCACACACACACACACACACACACACACACACAMACACACACACACACACACCTAACGTGAGCG-------TCTCCAGTGAAGTGTGTTGAAGCAAATAACCGCTACTTTAAAACCCTTGTACCCGAAACCCCACC--GCACTTCCGGTCACATGGAGCCGGTCCCGGAAGCCGCTTCTACCC---------------GAGCCCAGCCAACCCTTGAAGAACTTTACGAGGATAATTATCGTTGTTTTGCTTGCACCGTTCCTCTTCCCCTTTTCGCAACCATCACTCATTCCCACACCGCCTCACGTACGTTTCCGTCCGGACCGGGGTTCCGCTTATCGCACTGGAAGTGGATACACTTTAAACAACTTGGGTACCTCCCCCC-----CCCAYCGTCTCCGTAGTCG-CCATGTCGCCAGGTTTCGGAAGAATTACCGAATCCTTCCCAGGGCGCCACAGCATATGGCCCACGATTACGTACTGCATCCGTATTCCGTTCCCGGCCCGATAAACGACCCACCCCTCGCACACATACACA----------AGCCGAAACACGGGGGSCCCCTTTATGGTTGTTGGTGCTTGTTGCTCTCTTAAAGAACAGTGTCTTTCTCTCTC--TCTCCCCCAGCATCAAGCCTGGAACATGCGGAAGCTGCCGGAAGCGCCGACAAAAGCGACGGCGCACGTTGCGGGGAAAGCTGGGGCGGGAAATGAAAAGAGAAGGGAGAGGAAAAACAGAAAACTTCTTGACGCGCGCTGGGCTTCAAGTGGCTGCCATCCACTTCCACACCGTGAGCGAGCGCGTACTCCCCGTATAAGAGGCCGTTTCCATAAGAGTGATTTAGAGATAAGGCACGAGTCAAAAATTATTAGGATAAATATTTTGCTCCTTTTGCAGCTCTCTCGTTCTCTCYGTTTGTRTGTGTGTGTGTCTGTGTG--------TACGARAGAGTGGTTGTTTAACGGGGCACCATTTTTAGTGTRGTGCCAGCGCTGCTAATCACTCCCAAAAGGCGAGCYCCGTAGCGGGAATGGGGARCATTGTGCCG-------------TTYMA---------AAAAAAGGACGACGCTTTTAGGGGCATCCATGGT
>AR0096-C
TTGCATAC--CTTYAGGCGTTTAGCAGCACCAAKCGACGAACCTTGTTTAACAACACCATATTTCGTTAAAAAAAGCACTGTAAACGAAAAGTGCCAAAAAGGAG-----AAWAAAGGATAAATGTCCCTTGCCCTTTGAAAAACAGATTCTTTCCCCATACATAACTCCACAAAAAAMACACACACACACACACACMYAMCCACACACACACACAYMCAMAAACACACACACACACACACACACACCTAACGTGAGCG-------TCTCCAGTGAAGTGTGTTGAAGCAAATAACCGCTACTTTAAAACCCTTGTACCCGAAACCCCACC--GCACTTCCGGTCACATGGAGCCGGTCCCGGAAGSCGCTTCTACCC---------------GAGCCCAGCCAACCCTTGAAGAACTTTACGAGGATAATTATCGTTGTTTTGCTTGCACCGTTCCTCTTCCCCTTTTCGCAACCATCACTCATTCCCACACCGCCTCACGTACGTTTCCGTCCGGACCGGGGTTCCGCTTATCGCACTGGAAGTGGATACACTTTAAACAACTYGGSTACCTCCCCCC-----CCCACCGTCWCCGTAGTCG-CCATGTCGCCAGGYTTCGGAAGAATTACCGAATCCTTCCCAGGGCGCCACAGCATATGGCCCACGATTACGTACTGCATCCGTATTCCGTTCCCGGCCCGATAAACGACCCACCCCTCRCACACAYACACA----------AGCCGAAACACGGGGGSCCCCTTTATGGTTGTTGGTGCTTGTTGCTCTCTTAAAGAACAGTGTCTTTCTCTCTC--TCTCCCCCAGCATCAAGCCTGGAACATGCGGAAGCTGCCGGAAGCGCCGACAAAAGCGACGGCGCACGTTGCGGGGAAAGCTGGGGCGGGAAATGAAAAGAGAAGGGAGAGGAAAAACAGAAAACTTCTTGACGCGCGCTGGGCTTCAAGTGGCTGCCATCCACTTCCACACCGTGAGCGAGCGCGTACTCCCCGTATAAGAGGCCGTTTCCATAAGAGTGATTTAGAGATAAGGCACGAGTCAAAAATTATTAGGATAAATATTTTGCTCCTTTTGCAGCTCTCTCGTTCTCTCTGTTTGTGTGTGTGTGTGTCTGTGTG--------TACGAAAGAGTGGTTGTTTAACGGGGCACCATTTTTAGTGTAGTGCCAGCGCTGCTAATCACTCCCAAAAGGCGAGCTCCGTAGCGGGAATGGGGARCATTGTGCCG-------------YTYMA---------AAAAAAGGACGACGCTTTTAGGGGCATCCATGGT
>AR0097-C
TTGCATAC--CTTTAGGCGTTTAGCAGCACCAAGCGACGAACCTTGTTTAACAACACCATATTTCGTTAAAAAAAGCACTGTAAACGAAAAGTGCCAAAAAGGAG-----AAAAAAGGATAAATGTCCCTTGCCCTTTGAAAAACAGATTCTTTCCCCATACATAACTCCACAAAAAACACACACACACACACACMYACAAACACACACACACACACACACACACACAAACACACACACACACACACCTAACGTGAGCG-------TCTCCAGTGAAGTGTGTTGAAGCAAATAACCGCTACTTTAAAACCCTTGTACCCGAAACCCCACC--GCACTTCCGGTCACATGGAGCCGGTCCCGGAAGCCGCTTCTACCC---------------GAGCCCAGCCAACCCTTGAAGAACTTTACGAGGATAATTATCGTTGTTTTGCTTGCACCGTTCCTCTTCCCCTTTTCGCAACCATCACTCATTCCCACACCGCCTCACGTACGTTTCCGTCCGGACCGGGGTTCCGCTTATCGCACTGGAAGTGGATACACTTTAAACAACTTGGGTACCTCCCCCC-----CCCATCGTCTCCGTAGTCG-CCATGTCGCCAGGTTTCGGAAGAATTACCGAATCCTTCCCAGGGCGCCACAGCATATGGCCCACGATTACGTACTGCATCCGTATTCCGTTCCCGGCCCGATAAACGACCCACCCCTCGCACACATACACA----------AGCCGAAACACGGGGGGCCCCTTTATGGTTGTTGGTGCTTGTTGCTCTCTTAAAGAACAGTGTCTTTCTCTCTC--TCTCCCCCAGCATCAAGCCTGGAACATGCGGAAGCTGCCGGAAGCGCCGACAAAAGCGACGGCGCACGTTGCGGGGAAAGCTGGGGCGGGAAATGAAAAGAGAAGGGAGAGGAAAAACAGAAAACTTCTTGACGCGCGCTGGGCTTCAAGTGGCTGCCATCCACTTCCACACCGTGAGCGAGCGCGTACTCCCCGTATAAGAGGCCGTTTCCATAAGAGTGATTTAGAGATAAGGCACGAGTCAAAAATTATTAGGATAAATATTTTGCTCCTTTTGCAGCTCTCTCGTTCTCTCCGTTTGTRTGTGTGTGTGTCTGTGTG--------TACGAGAGAGTGGTTGTTTAACGGGGCACCATTTTTAGTGTGGTGCCAGCGCTGCTAATCACTCCCAAAAGGCGAGCCCCGTAGCGGGAATGGGGAACATTGTGCCG-------------TTTCA---------AAAAAAGGACGACGCTTTTAGGGGCATCCATGGT
>AR0098-C
TTGCATAC--CTTCAGGCGTTTAGCAGCACCAAGCGACGAACCTTKTTTAACAACACCATATTTCGTTAAAAAAAGCACTGTAAACGAAAAGTGCCAAAAAGGAG-----AAAAAAGGAWAAATGTCCCTTGCCCTTTGAAAAACAGATTCTTTCCCCATACATAAYCCCACAAAAMACACACACACACACMYAMACACACACACACACACACACACACAMAMACACACACACACACACACACACACCTAACGTGAGCG-------TCTCCAGTGAAGTGTGTTGAAGCAAATAACCGCTACTTTAAAACCCTTGTACCCGAAACCCCACC--GCACTTCCGGTCACATGGAGCCGGTCCCGGAAGSCGCTTCTACCC---------------GAGCCCAGCCAACCCTTGAAGAACTTTACGAGGATAATTATCGTTGTTTTGCTTGCACCGTTCCTCTTCCCCTTTTCGCAACCATCACTCATTCCCACACCGCCTCACGTACGTTTCCGTCCGGACCGGGGTTCCGCTTATCGCACTGGAAGTGGATACACTTTAAACAACTYGRSTACCYCCCCCC-----CCCACSGTCWCCGTAGTCG-CCATGTCGCCAGGYTTCGGAAGAATTACCGAATCCTTCCCAGGGCGCCACAGCATATGGCCCACGATTACGTACTGCATCCGTATTCCGTTCCCGGCCCGATAAACGACCCACCCCTCACACACACACACA----------AGCCGAAACAYGGGGGCCCCCTTTATGGTTGTTGGTGCTTGTTGCTCTCTTAAAGAACAGTGTCTTTCTCTCTC--TCTCCCCCAGCATCAASCCTGGAACATGCGGAAGCTGCCGGAAGCGCCGACAAAAGCGACGGCGCACGTTGCGGGGAMAGCTGGGGCGGGAAATGAAAAGAGAAGGGAGAGGAAAAACAGAAAACTTCTTGACGCGCGCTGGGCTTCAAGTGGCTGCCATCCACTTCCACACCGTGAGCGAGCGCGTACTCCCCGTATAAGAGGCCGTTTCCATAAGAGTGATTTAGAGATAAGGCACGAGTCAAAAATTATTAGGATAAATATTTTGCTCCTTTTGCAGCTCTCTCGTTCTCTCYGTTTGTRTGTGTGTGTGTCTGTGTG--------TACGARAGAGTGGTTGTTTAACGGGGCACCATTTTTAGTGTRGTGCCAGCGCTGCTAATCACTCCCAAAAGGCGAGCYCCGTAGCGGGRATGGGGAACATTGTGCCG-------------TTYMA---------AAAAAAGGACGACGCTTTTAGGGGCATCCATGGT
>AR0099-C
TTGCATAC--CTTYAGGCGTTTAGCAGCACCAAGCGACGAACCTTGTTTAACAACRCCATATTTCGTTAAAAAAAGCACTGTAAACGAAAAGTGCCAAAAAGGAG-----AAAAAAGGAWAAATGTCCCTTGCCCTTTKAAAAACAGATTCTTTCCCCATACATAACYCCACAAAAAACACACACACACACACACACACACACACACACACACACACACACACACACACACACACACACACACACACCTAACGTGAGCG-------TCTCCAGTGAAGTGTGTTGAAGCAAATAACCGCTACTTTAAAACCCTTGTACCCGAAACCCCACC--GCACTTCCGGTCACATGGAGCCGGTCCCGGAAGSCGCTTCTACCC---------------GAGCCCAGCCAACCCTTGAAGAACTTTACGAGGATAATTATCGTTGTTTTGCTTGCACCGTTCCTCTTCCCCTTTTCGCAACCATCACTCATTCCCACACCGCCTCACGTACGTTTCCGTCCGGACCGGGGTTCCGCTTATCGCACTGGAAGTGGATACACTTTAAACAACTCGGCTACCTCCCCCC-----CCCACCGTCACCGTAGTCG-CCATGTCGCCAGGCTTCGGAAGAATTACCGAATCCTTCCCAGGGCGCCACAGCATATGGCCCACGATTACGTACTGCATCCGTATTCCGTTCCCGGCCCGATAAACGACCCACCCCTCACACACACACACA----------AGCCGAAACACGGGGGSCCCCTTTATGGTTGTTGGTGCTTGTTGCTCTCTTAAAGAACAGTGTCTTTCTCTCTC--TCTCCCCCAGCATCAAGCCTGGAACATGCGGAAGCTGCCGGAAGCGCCGACAAAAGCGACGGCGCACGTTGCGGGGAAAGCTGGGGCGGGAAATGAAAAGAGAAGGGAGAGGAAAAACAGAAAACTTCTTGACGCGCGCTGGGCTTCAAGTGGCTGCCATCCACTTCCACACCGTGAGCGAGCGCGTACTCCCCGTATAAGAGGCCGTTTCCATAAGAGTGATTTAGAGATAAGGCACGAGTCAAAAATTATTAGGATAAATATTTTGCTCCTTTTGCAGCTCTCTCGTTCTCTCTGTTTGTGTGTGTGTGTGTCTGTGTG--------TACGAAAGAGTGGTTGTTTAACGGGGYACCATTTTTAGTGTAGTGCCAGCGCTGCTAATCACTCCCAAAAGGCGAGCTCCGTAGCGGGAATGGGGAACATTGTGCCG-------------YTYMA---------AAAAAAGGACGACGCTTTTAGGGGCATCCATGGT
>AR0100-C
TTGCATAC--CTTCAGGCGTTTAGCAGCACCAAGCGACGAACCTTGTTTAACAACACCATATTTCGTTAAAAAAAGCACTGTAAACGAAAAGTGCCAAAAAGAAG-----AAAAAAGGATAAATGTTCCTTGCCCTTTGAAAAACAGATTCTTTCCCCATACATAACCCCACAAAAAACACACACACACACACMCACACACACACACACACACACAYAYACMCACACAMACACACACACACACACACCTAACGTGAGCG-------TCTCCAGTGAAGTGTGTTGAAGCAAATAACCGCTACTTTAAAACCCTTGTACCCGAAACCCCACC--GCACTTCCGGTCACATGGAGCCGGTCCCGGAAGGCGCTTCTACCC---------------GAGCCCAGCCAACCCTTGAAGAACTTTACGAGGATAATTATCGTTGTTTTGCTTGCACCGTTCCTCTTCCCTTTTTCGCAACCATCACTCATTCCCACACCGCCTCACGTACGTTTCCGTCCGGACCGGGGTTCCGCTTATCGCACTGGAAGTGGATACACTTTAAACAACTCGGCTACCTCCCCCC-----CCCAACGTCTCCGTAGTCG-CCATGTCGCCAGGTTTCGGAAGAATTACCGAATCCTTCCCAGGGCGCCACAGCATATGGCCCACGATTACGTACTGCATCCGTATTCCGTTCCCGGCCCGATAAACGACCCACCCCTCRCACACATACACA----------AGCCGAAACACGGGGGCCCCCTTTATGGTTGTTGGTGCTTGTTGCTCTCTTAAAGAACAGTGTCTTTCTCTCTC--TCTCCCCCAGCATCAAGCCTGGAACATGCGGAAGCTGCCGGAAGCGCCGACAAAAGCGACGGCGCACGTTGCGGGGAAAGCTGGGGCGGGAAATGAAAAGAGAAGGGAGAGGAAAAACAGAAAACTTCTTGACGCGCGCTGGGCTTCAAGTGGCTGCCATCCACTTCCACACCGTGAGCGAGCGCGTACTCCCCGTATAAGAGGCCGTTTCCATAAGAGTGATTTAGAGATAAGGCACGAGTCAAAAATTATTAGGATAAATATTTTGCTCCTTTTGCAGCTCTCTCGTTCTCTCTGTTTGTGTGTGTGTGTGTCTGTGTG--------TACGAAAGAGTGGTTGTTTAACGGGGTACCATTTTTAGTGTAGTGCCAGCGCTGCTAATCACTCCCAAAAGGCGAGCTCCGTAGCGGGAATGGGGAACATTGTGCCG-------------TTCAA---------AAAAAAGGACGACGCTTTTAGGGGCATCCATGGT
>AV0007-C
TTGCATAC--CTTCAGGCGTTTAGCAGCACCAASCGACGAACCTTGTTTAACAACACCATATTTCGTTAAAAAAAGCACTGTAAACGAAAAGTGCCAAAAAGGAG-----AAAAAAGGATAAATGTYCCTTGCCCTTTGAAAAACAGATTCTYTCCCCATACATAACCYCACAAAAAAMACACACACACACACACACACACACACACACACACACACACACACACACACACACACACACACACACACCTAACGTGAGCG-------TCTCCAGTGAAGTGTGTTGAAGCAAATAACCGCTACTTTAAAACCCTTGTACCCGAAACCCCACC--GCACTTCCGGTCACATGGAGCCGGTCCCGGAAGGCGCTTCTACCC---------------GAGCCCAGCCAACCCTTRAAGAACTTTACGAGGATAATTATCGTTGTTTTGCTTGCACCGTTCCTCTTCCCCTTTTCGCAACCATCACTCATTCCCACACCGCCTCACGTACGTTTCCGTCCGGACCGGGGTTCCGCTTATCGCACTGGAAGTGGATACACTTTAAACAACTCGGCTMCCYCCCCCC-----CCCACCGTCTCCGTRGTCR-CCATGTCGCCAGGTTTCGGAAGAATTACCGAATCCTTCCCAGGGCGCCACAGCATATGGCCCACGATTACGTACTGCATCCGTATTCCGTTCCCGGCCCGATAAACGACCCACCCCTCACACACACWCACA----------AGCCGAAACACGGGGGCCCCCTKTATGGTTGTTGGTGCTTGTTGCTCTCTTAAAGWACAGTGTCTTTCTCTCTC--YCYCCCCCAGCATCAAGCCTGGAACATGCGGWAGCTGCCGGAAGCGCCGACAAAAGCGACGGCGCACGGTGCGGGGAAAGCTGGGGCGGGAAATGAAAAGAGAAGGGAGAGGAAAAACAGAAAACTTCTTKACGCGCGCTGGGCTTCAAGTGGCTGCCATCCACTTCCAYACMGTGAGCGAGMGCGTACTCCCCGTATAAGAGGCCGTTTCCATAAGAGTGATTTAGAGATAAGGCACGAGTCAAAAATTATTAGGATAAATATTTTGCTCCTTTTGCAGCTCTCTCGTTCTCTCTGTKTGTGTGTGTGTGTGTCTGTGTG--------TACGAGAGAGTGGTTGTTTAACGGGGCWCCATTTTTAGTGTGGTGCCAGCGCTGCTAATCACTCCCAAAAGGCRAGCYCCGTAGCGGGAATGGGGAACATTGTGCCG-------------CTTCA---------AAAAAAGGAMGACGCTTTTAGGGGCATCCATGGT
>AV0038-C
TTGCATAC--CTTCAGGCGTTTAGCAGCACCAAGCGACGAACCTTGTTTAACAACACCATATTTCGTTAAAAAAAGCACTGTAAACGAAAAGTGCCAAAAAGGAG-----AAAAAAGGATAAATGTCCCTTGCCCTTTGAAAAACAGATTCTTTCCCCATACATAACTCCACAAAAAACACACACACACACACACCTAACCACACACACACACACACACACACACACAAACACACACACACACACACCTAACGTGAGCG-------TCTCCAGTGAAGTGTGTTGAAGCAAATAACCGCTACTTTAAAACCCTTGTACCCGAAACCCCACC--GYACTTCCGGTCACATGGAGCCGGTCCCGGAAGCCGCTTCTACCC---------------GAGCCCAGCCAACCCTTGAAGAACTTTACGAGGATAATTATCGTTGTTTTGCTTGCACCGTTCCTCTTCCCCTTTTCGCAACCATCACTCATTCCCACACCGCCTCACGTACGTTTCCGTCCGGACCGGGGTTCCGCTTATCGCACTGGAAGTGGATACACTTTAAACAACTTGGGTACCTCCCCCC-----CCCACCGTCTCCGTAGTCG-CCATGTCGCCAGGTTTCGGAAGAATTACCGAATCCTTCCCAGGGCGCCACAGCATATGGCCCACGATTACGTACTGCATCCGTATTCCGTTCCCGGCCCGATAAACGACCCACCCCTCRCACAYATACACA----------AGCCGAAACACGGGGGGCCCCTTTATGGTTGTTGGTGCTTGTTGCTCTCTTAAAGAACAGTGTCTTTCTCTCTC--TCTCCCCCAGCATCAAGCCTGGAACATGCGGAAGCTGCCGGAAGCGCCGACAAAAGCGACGSCGCACGKTGCGGGGAAAGCTGGGGCGGGAAATGAAAAGAGAAGGGAGAGGAAAAACAGAAAACTTCTTGACGCGCGCTGGGCTTCAAGTGGCTGCCATCCACTTCCACACCGTGAGCGAGCGCGTACTCCCCGTATAAGAGGCCGTTTCCATAAGAGTGATTTAGAGATAAGGCACGAGTCAAAAATTATTAGGATAAATATTTTGCTCCTTTTGCAGCTCTCTCGTTCTCTCYGTTTGTRTGTGTGTGTGTCTGTGTG--------TACGAGAGAGTGGTTGTTTAACGGGGCACCRTTTTTAGTGTGGTGCCAGCGCTGCTAATCACTCCCAAAAGGCGAGCCCCGTAGCGGGGATGGGGAACATTGTGCCG-------------YTTMA---------AAAAAAGGACGACGCTTTTAGGGGCATCCATGGK
>AV0040-C
TTGCATAC--CTTYAGGCGTTTAGCAGCACCAAGCGACGAACCTTGTTTAACAACACCATATTTCGTTAAAAAAAGCACTGTAAACGAAAAGTGCCAAARAGGAG-----AAAAAAGGATAAATGTCCCTTGCCCTTTGAAAAACAGATTCTTTCCCCATACATAACYCCACAAAAAAMACACACACACACACACACACACACACACACACACACACACACACACACAAACACACACACACACACACCTAACGTGAGCG-------TCTCCAGTGAAGTGTGTTGAAGCAAATAACCGCTACTTTAAAACCCTTGTACCCGAAACCCCACC--GCACTTCCGGTCACATGGAGCCGGCCCCGGAAGGCGCTTCTACCM---------------GAGCCCAGCCAACCCTTGAAGAACTTTACGAGGATAATTATCGTTGTTTTGCTTGCACCGTTCCTCTTCCCCTTTTCGCAACCATCACTCATTCCCACACCGCCTCACGTACGTTTCCGTMCGGACCGGSGTTCCGCTTATCGCACTGGAAGTGGATACACTTTAAACAACTTGGSTACCTCCCCCC-----CCCAYCGTCTCCGTAGTCG-CCATGTCGCCAGGTTTCGGAAGAATTACCGAATCCTTCCCAGGGCGCCACAGCATATGGCCCACGATTACGTACTGCATCCGTATTCCGTTCCCGGCCCGATAAACGACCCACCCCTYACACACACACACA----------AGCCGAAACACGGGGKSSCCCTTTATGGTKGTTGGTGCTTGTTGCTCTCTTAAAGAACAGTGTCTTTCTCTCTC--TCTCCCCCAGCATCAASCCTGGAACATGCSGAAGCTGCCGGAAGCGCCGACAAAAGCGACGGCGCACGKTGCGGGGAAAGCTGGGGCGGGAAATGAAAAGAGAAGGGAGAGGAAAAACAGAAAACTTCTTGACGCGCGCTGGGCTTCAAGTGGCTGCCATCCACTTCCACACCGTGAGCGAGCGCGTACTCCCCGTATAAGAGGCCGTTTCCATAAGAGTGATTTAGAGATAAGGCACGAGTCAAAAATTATTAGGATAAATATTTTGCTCCTTTTGCAGCTCTCTCGTTCTCTCTGTTTGTGTGTGTGTGTGTCTGTGTG--------TACGAGAGAGTGGTTGTTTAACGGGGCACCATTTTTAGTGTGGTGCCAGCGCTGCTAATCACTCCCAAAAGGCGAGCCCCGTAGCGGGGATGGGGAGCATTGTGCCG-------------TTTGA---------AAAAAAGGACGACGCTTTTAGGGGCATCCATGGT
>AV0042-C
TTGCATAC--CTTCAGGCGTTTAGCAGCACCAAGCGACGAACCTTTTTTAACAACACCATATTTCGTTAAAAAAAGCACTGTAAACGAAAAGTGCCAAAAAGGAG-----AAAAAAGGATAAATGTCCCTTGCCCTTTGAAAAACAGATTCTTTCCCCATACATAACTCCACAAAAAAAACACACACACACACACACACACACACACACACACACACACACACACACACACACACACACACACACACCTAACGTGAGCG-------TCTCCAGTGAAGTGTGTTGAAGCAAATAACCGCTACTTTAAAACCCTTGTACCCGAAACCCCACC--GCACTTCCGGTCACATGGAGCCGGCCCCGGAAGGCGCTTCTACCC---------------GAGCCCAGCCAACCCTTGAAGAACTTTACGAGGATAATTATCGTTGTTTTGCTTGCACCGTTCCTCTTCCCCTTTTCGCAACCATCACTCATTCCCACACCGCCTCACGTACGTTTCCGTCCGGACCGGCGTTCCGCTTATCGCACTGGAAGTGGATACACTTTAAACAACTTGGCTACCTCCCCCC-----CCCACCGTCTCCGTAGTCG-CCATGTCGCCAGGTTTCGGAAGAATTACCGAATCCTTCCCAGGGCGCCACAGCATATGGCCCACGATTACGTACTGCATCCGTATTCCGTTCCCGGCCCGATAAACGACCCACCCCTCACACACACACACA----------AGCCGAAACACGGGGKCCCCCTTTATGGTTGTTGGTGCTTGTTGCTCTCTTAAAGAACAGTGTCTTTCTCTCTC--TCTCCCCCAGCATCAAGCCTGGAACATGCGGAAGCTGCCGGAAGCGCCGACAAAAGCGACGGCGCACGGTGCGGGGAAAGCTGGGGCGGGAAATGAAAAGAGAAGGGAGAGGAAAAACAGAAAACTTCTTGACGCGCGCTGGGCTTCAAGTGGCTGCCATCCACTTCCACACCGTGAGCGAGCGCGTACTCCCCGTATAAGAGGCCGTTTCCATAAGAGTGATTTAGAGATAAGGCACGAGTCAAAAATTATTAGGATAAATATTTTGCTCCTTTTGCMGCTCTCTCGTTCTCTCTGTTTGTGTGTGTGTGTGTCTGTGTG--------TACGAGAGAGTGGTTGTTTAACGGGGCACCRTTTTTAGTGTGGTGCCAGCGCTGCTAATCACTCCCAAAAGGCGAGCCCCGTAGCGGGGATGGGGARCATTGTGCCG-------------TTTSA---------AAAAAAGGACGACGCTTTTAGGGGCATCCATGGT
>AV0046-C
TTGCATAC--CTTYAGGCGTTTAGCAGCACCAAGCGACGAACCTTGTTTAACAACACCATATTTCGTTAAAAAAAGCACTGTAAACGAAAAGTGCCAAARAGGAG-----AAAAAAGGATAAATGTCCCTTGCCCTTTGAAAAACAGATTCTTTCCCCATACATAACYCCACAAAAAAMACACACACACACACACACACACACACACACACACACACACACACACACAAACACACACACACACACACCTAACGTGAGCG-------TCTCCAGTGAAGTGTGTTGAAGCAAATAACCGCTACTTTAAAACCCTTGTACCCGAARCCCCACC--GCACTTCCGGTCACATGGAGCCGGCCCCGGAAGGCGCTTCTACCC---------------GAGCCCAGCCAACCCTTGAAGAACTTTACGAGGATAATTATCGTTGTTTTGCTTGCACCGTTCCTCTTCCCCTTTTCGCAACCATCACTCATTCCCACACCGCCTCACGTACGTTTCCGTMCGGACCGGSGTTCCGCTTATCGCACTGGAAGTGGATACACTTTAAACAACTTGGSTACCTCCCCCC-----CCCAYCGTCTCCGTAGTCG-CCATGTCGCCAGGTTTCGGAAGAATTACCGAATCCTTCCCAGGGCGCCACAGCATATGGCCCACGATTACGTACTGCATCCGTATTCCGTTCCCGGCCCGATAAACGACCCACCCCTYACACACACACACA----------AGCCGAAACACGGGGKSSCCCTTTATGGTKGTTGGTGCTTGTTGCTCTCTTAAAGAACAGTSTCTTTCTCTCTC--TCTCCCCCAGCATCAASCCTGGAACATGCSGAAGCTGCCGGAAGCGCCGACAAAAGCGACGGCGCACGKTGCGGGGAAAGCTGGGGCGGGAAATGAAAAGAGAAGGGAGAGGAAAAACAGAAAACTTCTTGACGCGCGCTGGGCTTCAAGTGGCTGCCATCCACTTCCACACCGTGAGCGAGCGCGTACTCCCCGTATAAGAGGCCGTTTCCATAAGAGTGATTTAGAGATAAGGCACGAGTCAAAAATTATTAGGATAAATATTTTGCTCCTTTTGCAGCTCTCTCGTTCTCTCTGTTTGTGTGTGTGTGTGTCTGTGTG--------TACGAGAGAGTGGTTGTTTAACGGGGCACCATTTTTAGTGTGGTGCCAGCGCTGCTAATCACTCCCAAAAGGCGAGCCCCGTAGCGGGGATGGGGAGCATTGTGCCG-------------TTTGA---------AAAAAAGGACGACGCTTTTAGGGGCATCCATGGT
>AY0006-C
TTGCATAC--CTTTAGGCGTTTAGCAGCACCAAGCGACGAACCTTGTTTAACAACACCATATTTCGTTAAAAAAAGCACTGTAAACGAAAAGTGCCAAAAAGGAG-----AAAAAAGGATAAATGTCCCTTGCCCTTTGAAAAACAGATTCTTTCCCCATACATAACTCCACAAAAAACACACACACACACACACACCTAAACACACACACACACACACAACAACACACACACACACACACACACACCTAACGTGAGCG-------TCTCCAGTGAAGTGTGTTGAAGCAAATAACCGCTACTTTAAAACCCTTGTACCCGAAACCCCACC--GCACTTCCGGTCACATGGAGCCGGTCCCGGAAGCCGCTTCTACCC---------------GAGCCCAGCCAACCCTTGAAGAACTTTACGAGGATAATTATCGTTGTTTTGCTTGCACCGTTCCTCTTCCCCTTTTCGCAACCATCACTCATTCCCACACCGCCTCACGTACGTTTCCGTCCGGACCGGGGTTCCGCTTATCGCACTGGAAGTGGATACACTTTAAACAACTYGGSTACYTCCCCCC-----CCCAMCGTCTCCGTAGTCG-CCATGTCGCCAGGTTTCGGAAGAATWACCRAATCCTTCCCAGGGCGCCACAGCATATGGCCCACGATTACGTACTGCATCCGTATTCCGTTCCCGGCCCGATAAACGACCCMCCCCTCACACACACACACA----------AGCCGAAACACGGGGGSCCCCTTTATGGTTGTTGGTGCTTGTTGCTCTCTTAAAGAACAGTGTCTTTCTCTCTC--TCTCCCCCAGCATCAAGCCTGGAACATGCGGAAGCTGCCGGAAGCGCCGACAAAAGYGACGGCGCACGGTGCGGGGAAAGCTGGGGCGGGAAATGAAAAGAGAAGGGAGAGGAAAAACAGAAAACTTCTTGACGCGCGCTGGGCTTCAAGTGGCTGCCATCCACTTCCACACCGTGAGCGAGCGCGTACTCCCCGTATAAGAGRCCGTTTCCATAAGAGTGATTTAGAGATAAGGCACGAGTCAAAAATTATTAGGATAAATATTTTGCTCCTTTTGCMGCTCTCTCGTTCTCTCTGTTTGTRTGTGTGTGTGTCTGTGTG--------TACGAGAGAGTGGTTGTTTAACGGGGCACCRTTTTTAGTGTGGTGCCAGCGCTGCTAATCACTCCCAAAAGGCGAGCCCCGTAGCGGGGATGGGGAACATTGTGCCG-------------TTTCA---------AAAAAAGGACGACGCTTTTAGGGGCATCCATGGT
>AY0007-C
TTGCATAC--CTTCGGGCGTTTAGCAGCACCAAGCGTCGAACCATGTTTAATAACTCCATATTTCGTTAAAAAAAGCACTGCAAACGAAAAGTGCCAAAGAGGAG-----MAAAAAGGAAAAATGTCCCTTGCCCTTCGAAAAACAGATTCTTTCCCCATACATAACCCCACAAAAAACACACACACACAYAYACACACACACACACACACACACACACACACACACACACACACACACACATACACCTAGCGTGAGCG-------TCTCCAGTGAAGTGTGTTGAAGCAAATAACCGCTACTTTAAAACCCTTGTACACGAAACCCCACC--GCACTTCCGGTCACATGGAGCCGGTCCCGGAAGCCGCTTCTACCC---------------GAGCCCWGCCAGCCCTTGAAGAACTTTACGAGGATAATTATCGTTGTTTTGCTTGCACCGTTCCTCTTCCCCTTTTCGCAACCATCACTCATTCCCACACCGCCTCACGTACGTTTCCGTCCGGACCGGGGTTCCGCTTATCGCACTGGAAGTGGATACACTTTAAACAACTCGGCTACCYCCCCCC-----CCCACCGTCTCCGTAGTCA-CCATGTCGCCAGGTTTCGGAAGAATTACCGAATCCTTCCCAGGGCGCCACAGCATATGGCCCACGATTACGTACTGCATCCGTATTCCGTTCCCGGCCCGATAAACGACCCACCCCTCACACACACACACA----------AGCAGAAACACGGGGGACCCCTTTTTGGTTGGTGGTGCTTGTTGCTCTCTTAAAGAACAGTGTCTTTCTCTCTC--TCTCCCCCAGCATCAACCCTGGAACATGCGGAAGCTGCCGGAAGCGTCGACAAAAGCGACGGCGCACGGTGCGGGGAAAGCTGGGGCGGGAAATGAAAAGAGGGGGGAGAGGAAAAACAGAAAACTTCTTGACGCGCGCTGGGCTTCAAGTGGCTGCCATCCACTTCCACACGGTTAGCGAGCGCGTACTCCCCGCATAAGAGGCCGTTTCCATAAGAGTGATTTAGAGATAAGGCACGAGTCAAAAATTATTAGGATAAATATTTTGCTCCTTTTGCAGCTCTCTCGTTCTCTCTGTCTGTGTSTGTSTGTGTCTGTGTG--------TACCAGWGAGKGGTTGTTTAACGGGGCACCATTTTTAGTGTGGTGCCAGCGCTGCTAATCACTCCCAAAAGGCAAGCCCCGTAGCGGGAATGGGGAACATTGTGCCG-------------YTTCA---------AAAAAAGGACGACGCTTTTAGGGGCATCCATGGT
>AY0010-C
TTGCATAC--CTTYAGGCGTTTAGCAGCACCAAGCGACGAACCTTGTTTAACAACACCATATTTCGTTAAAAAAAGCACTGTAAACGAAAAGTGCCAAAAAGGAG-----AAAAAAGGATAAATGTCCCTTGCCCTTTGAAAAACAGATTCTTTCCCCATACATAACTCCACAAAAAACACACACACACACACACACACACACACACACACACACACACACACACACACACACACACACACAYACACCTARCGTGAGCG-------TCTCCAGTGAAGTGTGTTGAAGCAAATAACCGCTACTTTAAAACCCTTGTACMCGAAACCCCACC--GCACTTCCGGTCACATGGAGCCGGTCCCGGAAGCCGCTTCTACCC---------------GAGCCCWGCCARCCCTTGAAGAACTTTACGAGGATAATTATCGTTGTTTTGCTTGCACCGTTCCTCTTCCCCTTTTCGCAACCATCACTCATTCCCACACCGCCTCACGTACGTTTCCGTCCGGACCGGGGTTCCGCTTATCGCACTGGAAGTGGATACACTTTAAACAACTYGGSTACCTCCCCCC-----CCCACCGTCTCCGTAGTCR-CCATGTCGCCAGGTTTCGGAAGAATTACCGAATCCTTCCCAGGGCGCCACAGCATATGGCCCACGATTACGTACTGCATCCGTATTCCGTTCCCGGCCCGATAAACGACCCACCCCTCACACACACACACA----------AGCMGAAACACGGGGGRCCCCTTTWTGGTTGKTGGTGCTTGTTGCTCTCTTAAAGAACAGTGTCTTTCTCTCTC--TCTCCCCCAGCATCAASCCTGGAACATGCGGAAGCTGCCGGAAGCGYCGACAAAAGCGACGGCGCACGGTGCGGGGAAAGCTGGGGCGGGAAATGAAAAGAGRRGGGAGAGGAAAAACAGAAAACTTCTTGACGCGCGCTGGGCTTCAAGTGGCTGCCATCCACTTCCACACSGTKAGCGAGCGCGTACTCCCCGYATAAGAGGCCGTTTCCATAAGAGTGATTTAGAGATAAGGCACGAGTCAAAAATTATTAGGATAAATATTTTGCTCCTTTTGCMGCTCTCTCGTTCTCTCTGTYTGTGTGTGTSTGTGTCTGTGTG--------TACSAGAGAGTGGTTGTTTAACGGGGCACCRTTTTTAGTGTGGTGCCAGCGCTGCTAATCACTCCCAAAAGGCRAGCCCCGTAGCGGGRATGGGGAACATTGTGCCG-------------YTTCA---------AAAAAAGGACGACGCTTTTAGGGGCATCCATGGK
>AY0011-C
TTGCATAC--CTTYAGGCGTTTAGCAGCACCAAGCGACGAACCTTKTTTAACAACACCATATTTCGTTAAAAAAAGCACTGTAAACGAAAAGTGCCAAAAAGGAG-----AAAAAAGGATAAATGTCCCTTGCCCTTTGAAAAACAGATTCTTTCCCCATACATAACTCCACAAAAAAAACACACACACACACACACCTAAACACACACACACACACACACACACACAAACACACACACACACACACCTAACGTGAGCG-------TCTCCAGTGAAGTGTGTTGAAGCAAATAACCGCTACTTTAAAACCCTTGTACCCGAAACCCCACC--GCACTTCCGGTCACATGGAGCCGGYCCCGGAAGSCGCTTCTACCC---------------GAGCCCAGCCAACCCTTGAAGAACTTTACGAGGATAATTATCGTTGTTTTGCTTGCACCGTTCCTCTTCCCCTTTTCGCAACCATCACTCATTCCCACACCGCCTCACGTACGTTTCCGTMCGGACCGGGGTTCCGCTTATCGCACTGGAAGTGGATACACTTTAAACAACTTGGSTACCTCCCCCC-----CCCAYCGTCTCCGTAGTCG-CCATGTCGCCAGGTTTCGGAAGAATTACCGAATCCTTCCCAGGGCGCCACAGCATATGGCCCACGATTACGTACTGCATCCGTATTCCGTTCCCGGCCCGATAAACGACCCMCCCCTCAYACACACACACA----------AGCCGAAACACGGGGGSSCCCTTTATGGTKGTTGGTGCTTGTTGCTCTCTTAAAGAACAGTGTCTTTCTCTCTC--TCTCCCCCAGCATCAASCSTGGAACATGCSGAAGCTGCCGGAAGCGCCGACAAAAGCGACGGCGCACGKTGCGGGGAAAGCTGGGGCGGGAAATGAAAAGAGAAGGGAGAGGAAAAACAGAAAACTTCTTGACGCGCGCTGGGCTTCAAGTGGCTGCCATCCACTTCCACACCGTGAGCGAGCGCGTACTCCCCGTATAAGAGGCCGTTTCCATAAGAGTGATTTAGAGATAAGGCACGAGTCAAAAATTATTAGGATAAATATTTTGCTCCTTTTGCAGCTCTCTCGTTCTCTCYGTTTGTRYGTGTGTGTGTCTGTGTG--------TACGAGAGAGTGGTTGTTTAACGGGGCACCATTTTTAGTGTGGTGCCAGCGCTGCTAATCACTCCCAAAAGGCGAGCCCCGTAGCGGGGATGGGGAACATTGTGCCG-------------YTTMA---------AAAAAAGGACGACGCTTTTAGGGGCATCCATGGT
>AY0012-C
TTGCATAC--CTTYRGGCGTTTAGCAGCACCAAGCGWCGAACCWTGTTTAAYAACWYCATATTTCGTTAAAAAAAGCACTGTAAACGAAAAGTGCCAAARAGGAG-----AAAAAAGGATAAATGTCCCTTGCCCTTYGAAAAACAGATTCTTTCCCCATACATAACYCCACAAAAAACACACACACACAYACACACACACACACACACACACACACACACACACACAMACACACACACACAYACACCTARCGWGAGCG-------TCTCCAGTGAAGTGTGTTGAAGCAAATAACCGCTACTTTAAAACCCTTGTACCCGAAACCCCACC--GCACTTCCGGTCACATGGAGCCGGTCCCGGAAGCCGCTTCTACCM---------------GASCCCWGSCARCCCTTGAAGAACTTTACGAGGATAATTATCGTTGTTTTGCTTGCACCGTTCCTCTTCCCCTTTTCGCAACCATCACTCATTCCCACACCGCCTCACGTACGTTTCCGTCCGGACCGGGGTTCCGCTTATCGCACTGGAAGTGGATACACTTTAAACAACTCGGCTACYTCCCCCC-----CCCAMCGTCTCCGTAGTCG-CCATGTCGCCAGGTTTCGGAAGAATWACCRAATCCTTCCCAGGGCGCCACAGCATATGGCCCACGATTACGTACTGCATCCGTATTCCGTTCCCGGCCCGATAAACGACCCACCCCTCACACACACACACA----------AGCMGAAACACGRGGGMCCCCTTTWTGGTTGKTGGTGCTTGTTGCTCTCTTAAAGAACAGTGTCTTTCTCTCTC--KCKCCCCCAGCATCAASCCTGGAACATGCGGAAGCTGCCGGAAGCGYCGACAAAAGYGACGGCGCACGGTGCGGGGAAAGCTGGGGCGGGAAATGAAAAGARRRGGGAGAGGAAAAACAGAAAACTTCTTGACGCGCGCTGGGCTTCAAGTGGCTGCCATCCACTTCCACACSGTGAGCGAGCGCGTACTCCCCGTATAAGAGRCCGTTTCCATAAGAGTGATTTAGAGATAAGGCACGAGTCAAAAATTATTAGGATAAATATTTTGCTCCTTTTGCAGCTCTCTCGTTCTCTCTGTYTGTRTGWGTSTGTGTCTGTGTG--------TACGAGAGAGTGGTTGTTTAACGGGGCACCATTTTTAGTGTGGTGSCAGCGCTGCTAATCACTCCCAAAAGGCRAGCCCCGTAGCGGGRATGGGGAACATTGTGCCG-------------TTTCA---------AAAAAAGGACGACGCTTTTAGGGGCATCCATGGT
>AY0013-C
TTGCATAC--CTTTAGGCGTTTAGCAGCACCAAGCGWCGAACCWTGTTTAAYAACWCCATATTTCGTTAAAAAAAGCACTGYAAACGAAAAGTGCCAAARAGGAG-----AAAAAAGGAWAAATGTCCCTTGCCCTTYGAAAAACAGATTCTTTCCCCATACATAACYCCACAAAAAACACACACACACACAYACACACACACACACACACACACACACACACACACAAACACACACACACACACACCTARCGTGAGCG-------TCTCCAGTGAAGTGTGTTGAAGCAAATAACCGCTACTTTAAAACCCTTGTACMCGAAACCCCACC--GCACTTCCGGTCACATGGAGCCGGTCCCGGAAGCCGCTTCTACCC---------------GAGCCCWGCCARCCCTTGAAGAACTTTACGAGGATAATTATCGTTGTTTTGCTTGCACCGTTCCTCTTCCCCTTTTCGCAACCATCACTCATTCCCACACCGCCTCACGTACGTTTCCGTCCGGACCGGGGTTCCGCTTATCGCACTGGAAGTGGATACACTTTAAACAACTYGGSTACCTCCCCCC-----CCCACCGTCTCCGTAGTCR-CCATGTCGCCAGGTTTCGGAAGAATTACCGAATCCTTCCCAGGGCGCCACAGCATATGGCCCACGATTACGTACTGCATCCGTATTCCGTTCCCGGCCCGATAAACGACCCACCCCTCACACACACACACA----------AGCMGAAACACGGGGGRCCCCTTTWTGGTTGKTGGTGCTTGTTGCTCTCTTAAAGAACAGTGTCTTTCTCTCTC--TCTCCCCCAGCATCAACCCTGGAACATGCGGAAGCTGCCGGAAGCGYCGACAAAAGCGACGGCGCACGGTGCGGGGAAAGCTGGGGCGGGAAATGAAAAGAGRRGGGAGAGGAAAAACAGAAAACTTCTTGACGCGCGCTGGGCTTCAAGTGGCTGCCATCCACTTCCACACSGTKAGCGAGCGCGTACTCCYCGYATAAGAGGCCGTTTCCATAAGAGTGATTTAGAGATAAGGCACGAGTCAAAAATTATTAGGATAAATATTTTGCTCCTTTTGCAGCTCTCTCGTTCTCTCTGTYTGTGTGTGTSTGTGTCTGTGTG--------TACSARAGAGTGGTTGTTTAACGGGGCACCATTTTTAGTGTRGTGCCAGCGCTGCTAATCACTCCCAAAAGGCRAGCYCCGTAGCGGGAATGGGGAACATTGTGCCG-------------TTYMA---------AAAAAAGGACGACGCTTTTAGGGGCATCCATGGT
>AY0015-C
TTGCATAC--CTTYAGGCGTTTAGCAGCACCAAGCGACGAACCTTGTTTAACAACACCATATTTCGTTAAAAAAAGCACTGTAAACGAAAAGTGCCAAARAGGAG-----AAAAAAGGATAAATGTCCCTTGCCCTTTGAAAAACAGATTCTTTCCCCATACATAACYCCACAAAAAACACACACACACACACACACACACACACACACACACACACACACACACACACACACACACACACACACACCTAACGTGAGCG-------TCTCCAGTGAAGTGTGTTGAAGCAAATAACCGCTACTTTAAAACCCTTGTACCCGAAACCCCACC--GCACTTCCGGTCACATGGAGCCGGYCCCGGAAGSCGCTTCTACCC---------------GAGCCCAGCCAACCCTTGAAGAACTTTACGAGGATAATTATCGTTGTTTTGCTTGCACCGTTCCTCTTCCCCTTTTCGCAACCATCACTCATTCCCACACCGCCTCACGTACGTTTCCGTCCGGACCGGGGTTCCGCTTATCGCACTGGAAGTGGATACACTTTAAACAACTCGGCTACYTCCCCCC-----CCCAACGTCTCCGTAGTCG-CCATGTCGCCAGGTTTCGGAAGAATAACCAAATCCTTCCCAGGGCGCCACAGCATATGGCCCACGATTACGTACTGCATCCGTATTCCGTTCCCGGCCCGATAAACGACCCACCCCTCACACACACACACA----------AGCCRAAACACGGGGGCCCCCTTTATGGTTGTTGGTGCTTGTTGCTCTCTTAAAGAACAGTGTCTTTCTCTCTC--TCTCCCCCAGCATCAAGCSTGGAACATGCGGAAGCTGCCGGAAGCGCCGACAAAAGYGACGGCGCACGGTGCGGGGAAAGCTGGGGCGGGAAATGAAAAGAGAAGGGAGAGGAAAAACAGAAAACTTCTTGACGCGCGCTGGGCTTCAAGTGGCTGCCATCCACTTCCACACCGTGAGCGAGCGCGTACTCCCCGTATAAGAGRCCGTTTCCATAAGAGTGATTTAGAGATAAGGCACGAGTCAAAAATTATTAGGATAAATATTTTGCTCCTTTTGCAGCTCTCTCGTTCTCTCTGTTTGTATGTGTGTGTGTCTGTGTG--------TACGAGAGAGTGGTTGTTTAACGGGGCACCATTTTTAGTGTGGTGCCAGCGCTGCTAATCACTCCCAAAAGGCGAGCCCCGTAGCGGGGATGGGGAACATTGTGCCG-------------TTTCA---------AAAAAAGGACGACGCTTTTAGGGGCATCCATGGT
>AY0016-C
TTGCATAC--CTTTAGGCGTTTAGCAGCACCAAGCGWCGAACCTTGTTTAACAACACCATATTTCGTTAAAAAAAGCACTGYAAACGAAAAGTGCCAAAAAGGAG-----AAAAAAGGAWAAATGTCCCTTGCCCTTYGAAAAACAGATTCTTTCCCCATACATAACYCCACAAAAAACACACACACACACAYACACACACACACACACACACACACACACCAACACACACACACACACACAYACACCTARCGTGAGCG-------TCTCCAGTGAAGTGTGTTGAAGCAAATAACCGCTACTTTAAAACCCTTGTACMCGAAACCCCACC--GCACTTCCGGTCACATGGAGCCGGTCCCGGAAGCCGCTTCTACCC---------------GAGCCCWGCCARCCCTTGAAGAACTTTACGAGGATAATTATCGTTGTTTTGCTTGCACCGTTCCTCTTCCCCTTTTCGCAACCATCACTCATTCCCACACCGCCTCACGTACGTTTCCGTCCGGACCGGGGTTCCGCTTATCGCACTGGAAGTGGATACACTTTAAACAACTCGGCTACYYCCCCCC-----YCCMMCGTCTCCGTAGTCR-CCATGTCGCCAGGTTTCGGAAGAATWACCRAATCCTTCCCAGGGCGCCACAGCATATGGCCCACGATTACGTACTGCATCCGTATTCCGTTCCCGGCCCGATAAACGACCCACCCCTCACACACACACACA----------AGCMGAAACACGGGGGMCCCCTTTWTGGTTGKTGGTGCTTGTTGCTCTCTTAAAGAACAGTGTCTTTCTCTCTC--TCTCCCCCAGCATCAASCCTGGAACATGCGGAAGCTGCCGGAAGCGYCGACAAAAGYGACGGCGCACGGTGCGGGGAAAGCTGGGGCGGGAAATGAAAAGAGRRGGGAGAGGAAAAACAGAAAACTTCTTGACGCGCGCTGGGCTTCAAGTGGCTGCCATCCACTTCCACACSGTKAGCGAGCGCGTACTCCCCGYATAAGAGRCCGTTTCCATAAGAGTGATTTAGAGATAAGGCACGAGTCAAAAATTATTAGGATAAATATTTTGCTCCTTTTGCAGCTCTCTCGTTCTCTCTGTYTGTRTGTGTSTGTGTCTGTGTG--------TACSAGAGAGTGGTTGTTTAACGGGGCACCATTTTTAGTGTGGTGCCAGCGCTGCTAATCACTCCCAAAAGGCGAGCCCCGTAGCGGGGATGGGGAACATTGTGCCG-------------TTTCA---------AAAAAAGGACGACGCTTTTAGGGGCATCCATGGT
>AY0017-C
TTGCATAC--CTTTAGGCGTTTAGCAGCACCAAGCGACGAACCTTGTTTAACAACACCATATTTCGTTAAAAAAAGCACTGTAAACGAAAAGTGCCAAAAAGGAG-----AAAAAAGGATAAATGTCCCTTGCCCTTTGAAAAACAGATTCTTTCCCCATACATAACTCCACAAAAAAMACACACACACACACACMYACACACACACACACACACACACACACCCACAMACACACACACACACACACCTAACGTGAGCG-------TCTCCAGTGAAGTGTGTTGAAGCAAATAACCGCTACTTTAAAACCCTTGTACCCGAAACCCCACC--GCACTTCCGGTCACAYGGAGCCGGTCCCGGAAGCCGCTTCTACCC---------------GAGCCCAGCCAACCCTTGAAGAACTTTACGAGGATAATTATCGTTGTTTTGCTTGCACCGTTCCTCTTCCCCTTTTCGCAACCATCACTCATTCCCACACCGCCTCACGTACGTTTCCGTMCGGACCGGGGTTCCGCTTATCGCACTGGAAGTGGATACACTTTAAACAACTYGGSTACYTCCCCCC-----CCCAWCGTCTCCGTAGTCG-CCATGTCGCCAGGTTTCGGAAGAATWACCRAATCCTTCCCAGGGCGCCACAGCATATGGCCCACGATTACGTACTGCATCCGTATTCCGTTCCCGGCCCGATAAACGACCCMCCCCTCACACACACACACA----------AGCCGAAACACGGGGGSSCCCTTTATGGTKGTTGGTGCTTGTTGCTCTCTTAAAGAACAGTGTCTTTCTCTCTC--TCTCCCCCAGCATCAASCCTGGAACATGCSGAAGCTGCCGGAAGCGCCGACAAAAGYGACGGCGCACGKTGCGGGGAAAGCTGGGGCGGGAAATGAAAAGAGAAGGGAGAGGAAAAACAGAAAACTTCTTGACGCGCGCTGGGCTTCAAGTGGCTGCCATCCACTTCCACACCGTGAGCGAGCGCGTACTCCCCGTATAAGAGRCCGTTTCCATAAGAGTGATTTAGAGATAAGGCACGAGTCAAAAATTATTAGGATAAATATTTTGCTCCTTTTGCAGCTCTCTCGTTCTCTCYGTTTGTATGTGTGTGTGTCTGTGTG--------TACGAGAGAGTGGTTGTTTAACGGGGCACCATTTTTAGTGTGGTGCCAGCGCTGCTAATCACTCCCAAAAGGCGAGCCCCGTAGCGGGGATGGGGAACATTGTGCCG-------------TTYCA---------AAAAAAGGACGACGCTTTTAGGGGCATCCATGGT
>AY0018-C
TTGCATAC--CTTYRGGCGTTTAGCAGCACCAAGCGWCGAACCWTGTTTAAYAACWCCATATTTCGTTAAAAAAAGCACTGYAAACGAAAAGTGCCAAAAAGGAG-----AAAAAAGGAWAAATGTCCCTTGCCCTTYGAAAAACAGATTCTTTCCCCATACATAACYCCACAAAAAACACACACACACAYACACACCCACACACACACACACACACACACACACACACACACACACACACAYACACCTARCGWGAGCG-------TCTCCAGTGAAGTGTGTTGAAGCAAATAACCGCTACTTTAAAACCCTTGTACCCGAAACCCCACC--GCACTTCCGGTCACATGGAGCCGGTCCCGGAAGCCGCTTCTACCM---------------GAGCCCWGCCARCCCTTGAAGAACTTTACGAGGATAATTATCGTTGTTTTGCTTGCACCGTTCCTCTTCCCCTTTTCGCAACCATCACTCATTCCCACACCGCCTCACGTACGTTTCCGTCCGGACCGGGGTTCCGCTTATCGCACTGGAAGTGGATACACTTTAAACAACTCGGCTMCYYCCCCCC-----YCCMMCGTCTCCGTAGTCG-CCATGTCGCCAGGTTTCGGAAGAATWACCRAATCCTTCCCAGGGCGCCACAGCATATGGCCCACGATTACGTACTGCATCCRTATTCCGTTCCCGGCCCGATAAACGACCCACCCCTCACACACACACACA----------AGCMGAAACACGGGGGMCCCCTTTWTGGTTGKTGGTGCTTGTTGCTCTCTTAAAGAACAGTGTCTTTCTCTCTC--TCTCCCCCAGCATCAASCCTGGAACATGCGGAAGCTGCCKGAAGCGYCGACAAAAGYGACGGCGCACGGTGCGGGGAAAGCTGGGGCGGGAAATGAAAAGARRRGGGAGAGGAAAAACAGAAAACTTCTTGACGCGCGCTGGGCTTCAAGTGGCTGCCATCCACTTCCACACSGTGAGCGAGCGCGTACTCCCCGTATAAGAGRCCGTTTCCATAAGAGTGATTTAGAGATAAGGCACGAGTCAAAAATTATTAGGATAAATATTTTGCTCCTTTTGCAGCTCTCTCGTTCTCTCTGTYTGTRTGTGTSTSTGTCTGTGTG--------TACGAGWGAGKGGTTGTTTAACGGGGCACCATTTTTAGTGTGGTGSCAGCGCTGCTAATCACTCCCAAAAGGCRAGCCCCGTAGCGGGRATGGGGAACATTGTGCCG-------------TTTCA---------AAAAAAGGACGACGCTTTTAGGGGCATCCATGGT
>AY0019-C
TTGCATAC--CTTYAGGCGTTTAGCAGCACCAAGCGACGAACCTTGTTTAACAACACCATATTTCGTTAAAAAAAGCACTGYAAACGAAAAGTGCCAAARAGGAG-----AAAAAAGGAWAAATGTCCCTTGCCCTTYGAAAAACAGATTCTTTCCCCATACATAACYCCACAAAAAAMACACACACACACAYACACACACACACACACACACACACACACACACACAMACACACACACACAYACACCTARCGTGAGCG-------TCTCCAGTGAAGTGTGTTGAAGCAAATAACCGCTACTTTAAAACCCTTGTACMCGAARCCCCACC--GCACTTCCGGTCACATGGAGCCGGTCCCGGAAGCCGCTTCTACCM---------------GAGCCCWGCCARCCCTTGAAGAACTTTACGAGGATAATTATCGTTGTTTTGCTTGCACCGTTCCTCTTCCCCTTTTCGCAACCATCACTCATTCCCACACCGCCTCACGTACGTTTCCGTMCGGACCGGGGTTCCGCTTATCGCACTGGAAGTGGATACACTTTAAACAACTYGGSTACCYCCCCCC-----CCCMYCGTCTCCGTAGTCR-CCATGTCGCCAGGTTTCGGAAGAATTACCGAATCCTTCCCAGGGCGCCACAGCATATGGCCCACGATTACGTACTGCATCCGTATTCCGTTCCCGGCCCGATAAACGACCCACCCCTCACACACACACACA----------AGCMGAAACACGGGGGRSCCCTTTWTGGTKGKTGGTGCTTGTTGCTCTCTTAAAGAACAGTGTCTTTCTCTCTC--TCTCCCCCAGCATCAACCCTGGAACATGCSGAAGCTGCCGGAAGCGYCGACAAAAGCGACGGCGCACGKTGCGGGGAAAGCTGGGGCGGGAAATGAAAAGAGRRGGGAGAGGAAAAACAGAAAACTTCTTGACGCGCGCTGGGCTTCAAGTGGCTGCCATCCACTTCCACACSGTKAGCGAGCGCGTACTCCCCGYATAAGAGGCCGTTTCCATAAGAGTGATTTAGAGATAAGGCACGAGTCAAAAATTATTAGGATAAATATTTTGCTCCTTTTGCAGCTCTCTCGTTCTCTCTGTYTGTGTGTGTSTGTGTCTGTGTG--------TACSAGAGAGTGGTTGTTTAACGGGGCACCATTTTTAGTGTGGTGCCAGCGCTGCTAATCACTCCCAAAAGGCRAGCCCCGTAGCGGGRATGGGGARCATTGTGCCG-------------TTTSA---------AAAAAAGGACGACGCTTTTAGGGGCATCCATGGT
>AY0020-C
TTGCATAC--CTTCAGGCGTTTAGCAGCACCAAGCGACGAACCTTTTTTAACAACACCATATTTCGTTAAAAAAAGCACTGTAAACGAAAAGTGCCAAAAAGGAG-----AAAAAAGGATAAATGTCCCTTGCCCTTCGAAAAACAGATTCTTTCCCCATACATAACCCCACAAAAAACACACACACACACACATACACACACACACACACACACACACACACACACACACACACACACACATACACCTAGCGTGAGCR-------TCTCCAGTGAAGTGTGTTGAAGCAAATAACCGCTACTTTAAAACCCTTGTACMCGAAACCCCACC--GCACTTCCGGTCACATGGAGCCGGTCCCGGAAGCCGCTTCTACCC---------------GAGCCCWGCCAGCCCTTGAAGAACTTTACGAGGATAATTATCGTTGTTTTGCTTGCACCGTTCCTCTTCCCCTTTTCGCAACCATCACTCATTCCCACACCGCCTCACGTACGTTTCCGTCCGGACCGGGGTTCCGCTTATCGCACTGGAAGTGGATACACTTTAAACAACTCGGCTMCCYCCCCCC-----CCCMCCGTCTCCGTAGTCA-CCATGTCGCCAGGTTTCGGAAGAATTACCGAATCCTTCCCAGGGCGCCACAGCATATGGCCCACGATTACGTACTGCATCCGTATTCCGTTCCCGGCCCGATAAACGACCCACCCCTCACACACACACACA----------AGCAGAAACRCGGGGGAMCCCTTTTTGGTTGGTGGTGCTTGTTGCTCTCTTAAAGAACAGTGTCTTTCTCTCTC--TCWCCCCCAGCATCAACCCTGGAACATGCGGAAGCTGCCGGAAGCGTCGACAAAAGCGACGGCGCACGGTGCGGGGAAAGCTGGGGCGGGAAATGAAAAGAGGGGGGAGAGGAAAAACAGAAAACTTCTTGACGCGCGCTGGGCTTCAAGTGGCTGCCATCCACTTCCACACGGTTAGCGAGCGCGTACTCCCCSCATAAGAGGCCGTTTCCATAAGAGTGATTTAGAGATAAGGCACGAGTCAAAAATTATTAGGATAAATATTTTGCTCCTTTTGCAGCTCTCTCGTTCTCTCTGTCTGTGTGWGTCTGTGTCTGTGTG--------TACSAGAGAGKGGTTGTTTAACGGGGCASCATTTTTAGTGTGGTGCCAGCGCTGCTAATCACTCCCAAAAGGCAAGCCCCGTAGCGGGAATGGGGAACATTGTGCCG-------------YTTCA---------AAAAAAGGACGACGCTTTTAGGGGCATCCATGGT
>AY0021-C
TTGCATAC--CTTTAGGCGTTTAGCAGCACCAAGCGWCGAACCTTGTTTAAYAACWCCATATTTCGTTAAAAAAAGCACTGYAAACGAAAAGTGCCAAARAGGAG-----AAAAAAGGAWAAATGTCCCTTGCCCTTYGAAAAACAGATTCTTTCCCCATACATAACYCCACAAAAAACACACACACACAMAYAYACACACACACACACACACACACACACACMCACAMACACACACACACAYACACCTARCGTGAGCG-------TCTCCAGTGAAGTGTGTTGAAGCAAATAACCGCTACTTTAAAACCCTTGTACMCGAAACCCCACC--GCACTTCCGGTCACATGGAGCCGGTCCCGGAAGCCGMTTCTAMCM---------------GAGCCCAGCCARCCCTTGAAGAACTTTACGAGGATAATTATCGTTGTTTTGCTTGCACCGTTCCTCTTCCCCTTTTCGCAACCATCACTCATTCCCACACCGCCTCACGTACGTTTCCGTCCGGACCGGGGTTCCGCTTATCGCACTGGAAGTGGATACACTTTAAACAACTYGGSTACCTCCCCCC-----CCCACCGTCTCCGTARTCR-CCATGTCGCCAGGTTTCGGAAGAATTACCGAATCCTTCCCAGGGCGCCACAGCATATGGCCCACGATTACGTACTGCATCCGTATTCCGTTCCCGGCCCGATAAACGACCCACCCCTCRCACACAYACACA----------AGCMGAAACACGGGGGRCCCCTTTWTGGTTGKTGGTGCTTGTTGCTCTCTTAAAGAACAGTGTCTTTCTCTCTC--TCTCCCCCAGCATCAAGMCTGGAACATGCGGAAGCTGCCGGAAGCGCCGACAAAAGCGACGGCGCACGGTGCGGGGAAAGCTGGGGCGGGAAATGAAAAGAGAAGGGAGAGGAAAAACAGAAAACTTCTTGACGCGCGCTGGGCTTCAAGTGGCTGCCATCCACTTCCACACSGTKAGCGAGCGCGTACTCCCCGYATAAGAGGCCGTTTCCATAAGAGTGATTTAGAGATAAGGCACGAGTCAAAAATTATTAGGATAAATATTTTGCTCCTTTTGCAGCTCTCTCGTTCTCTCYGTYTGTRTGTGTSTGTGTCTGTGTG--------TACSAGAGAGTGGTTGTTTAACGGGGCACCATTTTTAGTGTRGTGCCAGCGCTGCTAATCACTCCCAAAAGGCRAGCCCCGTAGCGGGGATGGGGAACATTGTGCCG-------------TTTCA---------AAAAAAGGACGACGCTTTTAGGGGCATCCATGGK
>AY0023-C
TTGCATAC--CTTTAGGCGTTTAGCAGCACCAAGCGACGAACCTTGTTTAACAACACCATATTTCGTTAAAAAAAGCACTGTAAACGAAAAGTGCCAAAAAGGAG-----AAAAAAGGATAAATGTCCCTTGCCCTTTGAAAAACAGATTCTTTCCCCATACATAACTCCACAAAAAAAACACACACACACACACACACACACACACACACACACACACACACACACAAACACACACACACACACACCTAACGTGAGCG-------TCTCCAGTGAAGTGTGTTGAAGCAAATAACCGCTACTTTAAAACCCTTGTACCCGAARCCCCACC--GCACTTCCGGTCACATGGAGCCGGTCCCGGAAGCCGCTTCTACCM---------------GAGCCCAGCCAACCCTTGAAGAACTTTACGAGGATAATTATCGTTGTTTTGCTTGCACCGTTCCTCTTCCCCTTTTCGCAACCATCACTCATTCCCACACCGCCTCACGTACGTTTCCGTMCGGACCGGGGTTCCGCTTATCGCACTGGAAGTGGATACACTTTAAACAACTTGGGTACCTCCCCCC-----CCCAYCGTCTCCGTAGTCG-CCATGTCGCCAGGTTTCGGAAGAATTACCGAATCCTTCCCAGGGCGCCACAGCATATGGCCCACGATTACGTACTGCATCCGTATTCCGTTCCCGGCCCGATAAACGACCCACCCCTCACACACACACACA----------AGCCGAAACAYGGGGGSSCCCTTTATGGTKGTTGGTGCTTGTTGCTCTCTTAAAGAACAGTGTCTTTCTCTCTC--TCTCCCCCAGCATCAACCCTGGAACATGCSGAAGCTGCCGGAAGCGCCGACAAAAGCGACGGCGCACGTTGCGGGGAAAGCTGGGGCGGGAAATGAAAAGAGAAGGGAGAGGAAAAACAGAAAACTTCTTGACGCGCGCTGGGCTTCAAGTGGCTGCCATCCACTTCCACACCGTGAGCGAGCGCGTACTCCCCGTATAAGAGGCCGTTTCCATAAGAGTGATTTAGAGATAAGGCACGAGTCAAAAATTATTAGGATAAATATTTTGCTCCTTTTGCAGCTCTCTCGTTCTCTCTGTTTGTRTGTGTGTGTGTCTGTGTG--------TACGAGAGAGTGGTTGTTTAACGGGGCACCATTTTTAGTGTGGTGCCAGCGCTGCTAATCACTCCCAAAAGGCGAGCCCCGTAGCGGGGATGGGGARCATTGTGCCG-------------TTTSA---------AAAAAAGGACGACGCTTTTAGGGGCATCCATGGT
>AY0024-C
TTGCATAC--CTTTAGGCGTTTAGCAGCACCAAGCGACGAACCWTGTTTAACAACACCATATTTCGTTAAAAAAAGCACTGTAAACGAAAAGTGCCAAARAGGAG-----AAAAAAGGAWAAATGTCCCTTGCCCTTYGAAAAACAGATTCTTTCCCCATACATAACYCCACAAAAAAMACACACACACACAYACACACACACACACACACACACACACACACACACAMACACACACACACAYACACCTARCGTGAGCG-------TCTCCAGTGAAGTGTGTTGAAGCAAATAACCGCTACTTTAAAACCCTTGTACMCGAAACCCCACC--GCACTTCCGGTCACATGGAGCCGGTCCCGGAAGCCGCTTCTACCC---------------GAGCCCWGCCARCCCTTGAAGAACTTTACGAGGATAATTATCGTTGTTTTGCTTGCACCGTTCCTCTTCCCCTTTTCGCAACCATCACTCATTCCCACACCGCCTCACGTACGTTTCCGTMCGGACCGGGGTTCCGCTTATCGCACTGGAAGTGGATACACTTTAAACAACTYGGSTACCTCCCCCC-----CCCAYCGTCTCCGTAGTCR-CCATGTCGCCAGGTTTCGGAAGAATTACCGAATCCTTCCCAGGGCGCCACAGCATATGGCCCACGATTACGTACTGCATCCGTATTCCGTTCCCGGCCCGATAAACGACCCACCCCTCACACACACACACA----------AGCMGAAACACGGGGGRSCCCTTTWTGGTKGKTGGTGCTTGTTGCTCTCTTAAAGAACAGTGTCTTTCTCTCTC--TCTCCCCCAGCATCAACCCTGGAACATGCSGAAGCTGCCGGAAGCGYCGACAAAAGCGACGGCGCACGKTGCGGGGAAAGCTGGGGCGGGAAATGAAAAGAGRRGGGAGAGGAAAAACAGAAAACTTCTTGACGCGCGCTGGGCTTCAAGTGGCTGCCATCCACTTCCACACSGTKAGCGAGCGCGTACTCCCCGYATAAGAGGCCGTTTCCATAAGAGTGATTTAGAGATAAGGCACGAGTCAAAAATTATTAGGATAAATATTTTGCTCCTTTTGCAGCTCTCTCGTTCTCTCTGTYTGTGTGTGTSTGTGTCTGTGTG--------TACSAGAGAGTGGTTGTTTAACGGGGCACCATTTTTAGTGTGGTGCCAGCGCTGCTAATCACTCCCAAAAGGCRAGCCCCGTAGCGGGRATGGGGARCATTGTGCCG-------------YTTGA---------AAAAAAGGACGACGCTTTTAGGGGCATCCATGGK
>AY0025-C
TTGCATAC--CTTTAGGCGTTTAGCAGCACCAAGCGACGAACCTTGTTTAACAACACCATATTTCGTTAAAAAAAGCACTGTAAACGAAAAGTGCCAAAAAGGAG-----AAAAAAGGATAAATGTCCCTTGCCCTTTGAAAAACAGATTCTTTCCCCATACATAACTCCACAAAAAACACACACACACACACACACMCACACACACACACACACACACACACACACACACACACACACACACACACCTAACGTGAGCG-------TCTCCAGTGAAGTGTGTTGAAGCAAATAACCGCTACTTTAAAACCCTTGTACCCGAAACCCCACC--GCACTTCCGGTCACATGGAGCCGGTCCCGGAAGCCGCTTCTACCC---------------GAGCCCAGCCAACCCTTGAAGAACTTTACGAGGATAATTATCGTTGTTTTGCTTGCACCGTTCCTCTTCCCCTTTTCGCAACCATCACTCATTCCCACACCGCCTCACGTACGTTTCCGTCCGGACCGGGGTTCCGCTTATCGCACTGGAAGTGGATACACTTTAAACAACTCGGCTACTTCCCCCC-----CCCAACGTCTCCGTAGTCG-CCATGTCGCCAGGTTTCGGAAGAATAACCAAATCCTTCCCAGGGCGCCACAGCATATGGCCCACGATTACGTACTGCATCCGTATTCCGTTCCCGGCCCGATAAACGACCCACCCCTCACACACACACACA----------AGCCGAAACACGGGGGCCCCCTTTATGGTTGTTGGTGCTTGTTGCTCTCTTAAAGAACAGTGTCTTTCTCTCTC--TCTCCCCCAGCATCAAGCCTGGAACATGCGGAAGCTGCCGGAAGCGCCGACAAAAGTGACGGCGCACGGTGCGGGGAAAGCTGGGGCGGGAAATGAAAAGAGAAGGGAGAGGAAAAACAGAAAACTTCTTGACGCGCGCTGGGCTTCAAGTGGCTGCCATCCACTTCCACACCGTGAGCGAGCGCGTACTCCCCGTATAAGAGACCGTTTCCATAAGAGTGATTTAGAGATAAGGCACGAGTCAAAAATTATTAGGATAAATATTTTGCTCCTTTTGCMGCTCTCTCGTTCTCTCTGTTTGTRTGTGTGTGTGTCTGTGTG--------TACGAGAGAGTGGTTGTTTAACGGGGCACCATTTTTAGTGTGGTGCCWGCGCTGCTAATCACTCCCAAAAGGCGAGCCCCGTAGCGGGGATGGGGAACATTGTGCCG-------------YTTMA---------AAAAAAGGACGACGCTTTTAGGGGCATCCATGGT
>AY0026-C
TTGCATAC--CTTTAGGCGTTTAGCAGCACCAAGCGACGAACCTTGTTTAACAACACCATATTTCGTTAAAAAAAGCACTGTAAACGAAAAGTGCCAAARAGGAG-----AAAAAAGGAWAAATGTCCCTTGCCCTTYGAAAAACAGATTCTTTCCCCATACATAACYCCACAAAAAACACACACACACACAYACACACACACACACACACACACACACACACACACACACACACACACACAYACACCTARCGTGAGCG-------TCTCCAGTGAAGTGTGTTGAAGCAAATAACCGCTACTTTAAAACCCTTGTACMCGAAACCCCACC--GCACTTCCGGTCACATGGAGCCGGTCCCGGAAGCCGCTTCTACCC---------------GAGCCCWGCCARCCCTTGAAGAACTTTACGAGGATAATTATCGTTGTTTTGCTTGCACCGTTCCTCTTCCCCTTTTCGCAACCATCACTCATTCCCACACCGCCTCACGTACGTTTCCGTCCGGACCGGGGTTCCGCTTATCGCACTGGAAGTGGATACACTTTAAACAACTYGGSTACCTCCCCCC-----CCCACCGTCTCCGTAGTCR-CCATGTCGCCAGGTTTCGGAAGAATTACCGAATCCTTCCCAGGGCGCCACAGCATATGGCCCACGATTACGTACTGCATCCGTATTCCGTTCCCGGCCCGATAAACGACCCACCCCTCACACACACACACA----------AGCMGAAACACGGGGGRCCCCTTTWTGGTTGKTGGTGCTTGTTGCTCTCTTAAAGAACAGTGTCTTTCTCTCTC--TCTCCCCCAGCATCAASCCTGGAACATGCGGAAGCTGCCGGAAGCGYCGACAAAAGCGACGGCGCACGGTGCGGGGAAAGCTGGGGCGGGAAATGAAAAGAGRRGGGAGAGGAAAAACAGAAAACTTCTTGACGCGCGCTGGGCTTCAAGTGGCTGCCATCCACTTCCACACSGTKAGCGAGCGCGTACTCCCCGYATAAGAGGCCGTTTCCATAAGAGTGATTTAGAGATAAGGCACGAGTCAAAAATTATTAGGATAAATATTTTGCTCCTTTTGCMGCTCTCTCGTTCTCTCTGTYTGTGTGTGTSTGTGTCTGTGTG--------TACSAGWGAGKGGTTGTTTAACGGGGCACCRTTTTTAGTGTGGTGCCAGCGCTGCTAATCACTCCCAAAAGGCRAGCCCCGTAGCGGGRATGGGGAACATTGTGCCG-------------YTTCA---------AAAAAAGGACGACGCTTTTAGGGGCATCCATGGT
>AY0027-C
TTGCATAC--CTTCAGGCGTTTAGCAGCACCAAGCGACGAACCTTTTTTAACAACACCATATTTCGTTAAAAAAAGCACTGTAAACGAAAAGTGCCAAAAAGGAG-----AAAAAAGGAWAAATGTCCCTTGCCCTTYGAAAAACAGATTCTTTCCCCATACATAACYCCACAAAAAAMACAMAMACAMAMAYACACACACACACACACACACACACACACACACACACACACACACACACAYACACCTARCGTGAGCG-------TCTCCAGTGAAGTGTGTTGAAGCAAATAACCGCTACTTTAAAACCCTTGTACMCGAAACCCCACC--GCACTTCCGGTCACATGGAGCCGGYCCCGGAAGSCGCTTCTACCC---------------GAGCCCWGCCARCCCTTGAAGAACTTTACGAGGATAATTATCGTTGTTTTGCTTGCACCGTTCCTCTTCCCCTTTTCGCAACCATCACTCATTCCCACACCGCCTCACGTACGTTTCCGTCCGGACCGGSGTTCCGCTTATCGCACTGGAAGTGGATACACTTTAAACAACTYGGCTACCTCCCCCC-----CCCACCGTCTCCGTAGTCR-CCATGTCGCCAGGTTTCGGAAGAATTACCGAATCCTTCCCAGGGCGCCACAGCATATGGCCCACGATTACGTACTGCATCCGTATTCCGTTCCCGGCCCGATAAACGACCCACCCCTCACACACACACACA----------AGCMGAAACACGGGGGMCCCCTTTWTGGTTGKTGGTGCTTGTTGCTCTCTTAAAGAACAGTGTCTTTCTCTCTC--TCTCCCCCAGCATCAASCCTGGAACATGCGGAAGCTGCCGGAAGCGYCGACAAAAGCGACGGCGCACGGTGCGGGGAAAGCTGGGGCGGGAAATGAAAAGAGRRGGGAGAGGAAAAACAGAAAACTTCTTGACGCGCGCTGGGCTTCAAGTGGCTGCCATCCACTTCCACACSGTKAGCGAGCGCGTACTCCCCGYATAAGAGGCCGTTTCCATAAGAGTGATTTAGAGATAAGGCACGAGTCAAAAATTATTAGGATAAATATTTTGCTCCTTTTGCAGCTCTCTCGTTCTCTCTGTYTGTGTGTGTSTGTGTCTGTGTG--------TACGAGAGAGTGGTTGTTTAACGGGGCACCATTTTTAGTGTGGTGCCAGCGCTGCTAATCACTCCCAAAAGGCRAGCCCCGTAGCGGGGATGGGGAGCATTGTGCCG-------------TTTGA---------AAAAAAGGACGACGCTTTTAGGGGCATCCATGGT
>AY0029-C
TTGCATAC--CTTYAGGCGTTTAGCAGCACCAAGCGACGAACCTTKTTTAACAACACCATATTTCGTTAAAAAAAGCACTGTAAACGAAAAGTGCCAAAAAGGAG-----AAAAAAGGATAAATGTCCCTTGCCCTTTGAAAAACAGATTCTTTCCCCATACATAACYCCACAAAAAACACACACACACACACACCTAACCACACACACACACACACACACACACACAAACACACACACACACACACCTAACGTGAGCG-------TCTCCAGTGAAGTGTGTTGAAGCAAATAACCGCTRCTTTAAAACCCTTGTACCCGAAACCCCACC--GCACTTCCGGTCACATGGAGCCGGYCCCGGAAGSCGCTTCTACCC---------------GAGCCCAGCCAACCCTTGAAGAACTTTACGAGGATAATTATCGTTGTTTTGCTTGCACCGTTCCTCTTCCCCTTTYCGCAACCATCACTCATTCCCACACYGCCTCACGTACGTTTCCGTCCGGACCGGGGTTCCGCTTATCGCACTGGAAGTGGATACACTTTAAACAACTYGGSTACCTCCCCCC-----CCCAMCGTCTCCGTAGTCG-CCATGTCGCCAGGTTTCGGAAGWATTACCGAATCCTTCCCAGGGCGCCACAGCATATGGCCCACGATTACGTACTGCATCCGTATTCCGTTCCCGGCCCGATAAACGACCCACCCCTCACACACACACACA----------AGCCGAAACACGGGGGSCCCCTTTATGGTTGTTGGTGCTTGTTGCTCTCTTAAAGAACAGTGTCTTTCTCTCTC--TCTCCCCCAGCATCAASCSTGGAACATGCGGAAGCTGCCGGAAGCGCCGACAAAAGCGACGGCGCACGGTGCGGKGAAAGCTGGGGCGGGAAATGAAAAGAGAAGGGAGAGGAAAAACAGAAAACTTCTTGACGCGCGCTGGGCTTCAAGTGGCTGCCATCCACTTCCACACCGTGAGCGAGCGCGTACTCCYCGTATAAGAGGCCGTTTCCATAAGAGTGATTTAGAGATAAGGCACGAGTCAAAAATTATTAGGATAAATATTTTGCTCCTTTTGCAGCTCTCTCGTTCTCTCTGTTTGTRTGTGTGTGTGTCTGTGTG--------TACGARAGAGTGGTTGTTTAACGGGGCACCATTTTTAGTGTRGTGCCAGCGCTGCTAATCACTCCCAAAAGGCGAGCYCCGTAGCGGGRATGGGGAACATTGTGCCG-------------TTYMA---------AAAAAAGGACGACGCTTTTAGGGGCATCCATGGT
>AY0031-C
TTGCATAC--CTTTAGGCGTTTAGCAGCACCAAGCGACGAACCWTGTTTAAYAACWCCATATTTCGTTAAAAAAAGCACTGYAAACGAAAAGTGCCAAARAGGAG-----AAAAAAGGAWAAATGTCCCTTGCCCTTYGAAAAACAGATTCTTTCCCCATACATAACYCCACAAAAAAMACACACACACACAYACACACACACACACACACACACACACACACACACAMACACACACACACAYACACCTARCGTGAGCG-------TCTCCAGTGAAGTGTGTTGAAGCAAATAACCGCTACTTTAAAACCCTTGTACMCGAARCCCCACC--GCACTTCCGGTCACATGGAGCCGGTCCCGGAAGCCGCTTCTACCC---------------GAGCCCWGCCARCCCTTGAAGAACTTTACGAGGATAATTATCGTTGTTTTGCTTGCACCGTTCCTCTTCCCCTTTTCGCAACCATCACTCATTCCCACACCGCCTCACGTACGTTTCCGTMCGGACCGGGGTTCCGCTTATCGCACTGGAAGTGGATACACTTTAAACAACTYGGSTACCYCCCCCC-----CCCMYCGTCTCCGTAGTCR-CCATGTCGCCAGGTTTCGGAAGAATTACCGAATCCTTCCCAGGGCGCCACAGCATATGGCCCACGATTACGTACTGCATCCGTATTCCGTTCCCGGCCCGATAAACGACCCACCCCTCACACACACACACA----------AGCMGAAACACGGGGGRSCCCTTTWTGGTKGKTGGTGCTTGTTGCTCTCTTAAAGAACAGTSTCTTTCTCTCTC--TCTCCCCCAGCATCAACCCTGGAACATGCSGAAGCTGCCGGAAGCGYCGACAAAAGCGACGGCGCACGKTGCGGGGAAAGCTGGGGCGGGAAATGAAAAGAGRRGGGAGAGGAAAAACAGAAAACTTCTTGACGCGCGCTGGGCTTCAAGTGGCTGCCATCCACTTCCACACSGTKAGCGAGCGCGTACTCCCCGYATAAGAGGCCGTTTCCATAAGAGTGATTTAGAGATAAGGCACGAGTCAAAAATTATTAGGATAAATATTTTGCTCCTTTTGCAGCTCTCTCGTTCTCTCTGTYTGTGTGTGTSTGTGTCTGTGTG--------TACSAGAGAGTGGTTGTTTAACGGGGCACCATTTTTAGTGTGGTGCCAGCGCTGCTAATCACTCCCAAAAGGCRAGCCCCGTAGCGGGRATGGGGARCATTGTGCCG-------------TTTSA---------AAAAAAGGACGACGCTTTTAGGGGCATCCATGGT
>AY0032-C
TTGCATAC--CTTTAGGCGTTTAGCAGCACCAAGCGACGAACCTTGTTTAACAACACCATATTTCGTTAAAAAAAGCACTGTAAACGAAAAGTGCCAAAAAGGAG-----AAAAAAGGAWAAATGTCCCTTGCCCTTTGAAAAACAGATTCTTTCCCCATACATAAYYCCACAAAAAACACACACACACACACACACACACACACACACACACACACACACACCCACAMACACACACACACAYACACCTARCGTGAGCG-------TCTCCAGTGAAGTGTGTTGAAGCAAATAACCGCTACTTTAAAACCCTTGTACMCGAAACCCCACC--GCACTTCCGGTCACATGGAGCCGGTCCCGGAAGCCGCTTCTACCC---------------GAGCCCWGCCARCCCTTGAAGAACTTTACGAGGATAATTATCGTTGTTTTGCTTGCACCGTTCCTCTTCCCCTTTTCGCAACCATCACTCATTCCCACACCGCCTCACGTACGTTTCCGTMCGGACCGGGGTTCCGCTTATCGCACTGGAAGTGGATACACTTTAAACAACTYGGSTMCCYCCCCCC-----CCCACCGTCTCCGTAGTCR-CCATGTCGCCAGGTTTCGGAAGAATTACCGAATCCTTCCCAGGGCGCCACAGCATATGGCCCACGATTACGTACTGCATCCGTATTCCGTTCCCGGCCCGATAAACGACCCACCCCTCRCACACAYACACA----------AGCMGAAACACGGGGGRCCCCTTTWTGGTTGKTGGTGCTTGTTGCTCTCTTAAAGAACAGTGTCTTTCTCTCTC--TCTCCCCCAGCATCAACCCTGGAACATGCGGAAGCTGCCGGAAGCGYCGACAAAAGCGACGGCGCACGGTGCGGGGAAAGCTGGGGCGGGAAATGAAAAGAGRGGGGAGAGGAAAAACAGAAAACTTCTTGACGCGCGCTGGGCTTCAAGTGGCTGCCATCCACTTCCACACSGTKAGCGAGCGCGTACTCCCCGYATAAGAGGCCGTTTCCATAAGAGTGATTTAGAGATAAGGCACGAGTCAAAAATTATTAGGATAAATATTTTGCTCCTTTTGCAGCTCTCTCGTTCTCTCTGTYTGTRTGTGTSTGTGTCTGTGTG--------TACSAGAGAGTGGTTGTTTAACGGGGCACCATTTTTAGTGTGGTGCCAGCGCTGCTAATCACTCCCAAAAGGCRAGCCCCGTAGCGGGRATGGGGAACATTGTGCCG-------------YTTCA---------AAAAAAGGACGACGCTTTTAGGGGCATCCATGGT
>AY0033-C
TTGCATAC--CTTTAGGCGTTTAGCAGCACCAAGCGACGAACCTTGTTTAACAACACCATATTTCGTTAAAAAAAGCACTGTAAACGAAAAGTGCCAAAAAGGAG-----AAAAAAGGAWAAATGTCCCTTGCCCTTYGAAAAACAGATTCTTTCCCCATACATAACYCCACAAAAAACACACACACACAYACACACCTAACCACACACACACACACACACCAACACACACACACACACACAYACACCTARCGWGAGCG-------TCTCCAGTGAAGTGTGTTGAAGCAAATAACCGCTACTTTAAAACCCTTGTACCCGAAACCCCACC--GCACTTCCGGTCACATGGAGCCGGTCCCGGAAGCCGCTTCTACCC---------------GAGCCCWGCCARCCCTTGAAGAACTTTACGAGGATAATTATCGTTGTTTTGCTTGCACCGTTCCTCTTCCCCTTTTCGCAACCATCACTCATTCCCACACCGCCTCACGTACGTTTCCGTCCGGACCGGGGTTCCGCTTATCGCACTGGAAGTGGATACACTTTAAACAACTCGGCTACYYCCCCCC-----CCCAMCGTCTCCGTAGTCG-CCATGTCGCCAGGTTTCGGAAGAATWACCRAATCCTTCCCAGGGCGCCACAGCATATGGCCCACGATTACGTACTGCATCCRTATTCCGTTCCCGGCCCGATAAACGACCCMCCCCTCACACACACACACA----------AGCMGAAACACGGGGGMCCCCTTTWTGGTTGKTGGTGCTTGTTGCTCTCTTAAAGAACAGTGTCTTTCTCTCTC--TCTCCCCCAGCATCAASCCTGGAACATGCGGAAGCTGCCGGAAGCGYCGACAAAAGYGACGGCGCACGGTGCGGGGAAAGCTGGGGCGGGAAATGAAAAGARRRGGGAGAGGAAAAACAGAAAACTTCTTGACGCGCGCTGGGCTTCAAGTGGCTGCCATCCACTTCCACACSGTGAGCGAGCGCGTACTCCCCGTATAAGAGRCCGTTTCCATAAGAGTGATTTAGAGATAAGGCACGAGTCAAAAATTATTAGGATAAATATTTTGCTCCTTTTGCAGCTCTCTCGTTCTCTCTGTYTGTRTGTGTSTGTGTCTGTGTG--------TACGAGAGAGTGGTTGTTTAACGGGGCACCATTTTTAGTGTGGTGCCAGCGCTGCTAATCACTCCCAAAAGGCRAGCCCCGTAGCGGGRATGGGGAACATTGTGCCG-------------TTTCA---------AAAAAAGGACGACGCTTTTAGGGGCATCCATGGT
>AY0034-C
TTGCATAC--CTTTAGGCGTTTAGCAGCACCAAGCGWCGAACCWTGTTTAAYAACWCCATATTTCGTTAAAAAAAGCACTGYWAACGAAAAGTGCCAAARAGGAG-----MAAAAAGGATAAATGTCCCTTGCCCTTTGAAAAACAGATTCTTTCCCCATACATAACYCCACAAAAAAMACACACACACACACACACACACACACACACACACACACACACACACACAMACACACACACACAYACACCTARCGTGAGCG-------TCTCCAGTGAAGTGTGTTGAAGCAAATAACCGCTACTTTAAAACCCTTGTACCCGAARCCCCRCC--GCACTTCCGGTCACATGGAGCCGGYCCCGGAAGCCGCTTCYAMCM---------------GAGCCCWGCCARCCCTTGAAGAACTTTACGAGGATAATTATCGTTGTTTTGCTTGCACCGTTCCTCTTCCCCTTTTCGCAACCATCACTCATTCCCACACCGCCTCACGTACGTTTCCGTMCGGACCGGGGTTCCGCTTATCGCACTGGAAGTGGATACACTTTAAACAACTYGGSTACCTCCCCCC-----CCCAYCGTCTCCGTAGTCR-CCATGTCGCCAGGTTTCGGAAGAATTACCGAATCCTTCCCAGGGCGCCACAGCATATGGCCCACGATTACGTACTGCATCCGTATTCCGTTCCCGGCCCGATAAACGACCCACCCCTYACACACACACACA----------AGCMGAAACACGGGGGRSCCCTTTWTGGTKGKTGGTGCTTGTTGCTCTCTTAAAGAACAGTGTCTTTCTCTCTC--TCTCCCCCAGCATCAACCCTGGAACATGCCGAAGCTGCCGGAAGCGCCGACAAAAGCGACGGCGCACGTTGCGGGGAAAGCTGGGGCGGGAAATGAAAAGAGAAGGGAGAGGAAAMACAGAAAACTTCTTGACGCGCGCTGGGCTTCAAGTGGCTGCCATCCACTTCCACACSGTGAGCGAGCGCGTACTCCCCGTATAAGAGGCCGTTTCCATAAGAGTGATTTAGAGATAAGGCACGAGTCAAAAATTATTAGGATAAATATTTTGCTCCTTTTGCAGCTCTCTCGTTCTCTCTGTYTGTGTGTGTSTGTGTCTGTGTG--------TACGAGAGAGTGGTTGTTTAACGGGGCACCATTTTTAGTGTGGTGCCAGCGCTGCTAATCACTCCCAAAAGGCRAGCCCCGTAGCGGGRATGGGGARCATTGTGCCG-------------YTTGA---------AAAAAAGGACGACGCTTTTAGGGGCATCCATGGT
>AY0035-C
TTGCATAC--CTTYAGGCGTTTAGCAGCACCAAGCGACGAACCTTKTTTAACAACACCATATTTCGTTAAAAAAAGCACTGTAAACGAAAAGTGCCAAAAAGGAG-----AAAAAAGGATAAATGTCCCTTGCCCTTTGAAAAACAGATTCTTTCCCCATACATAACTCCACAAAAAAAACACACACACACACACACACACACACACACACACACACACACACACACAMACACACACACACACACACCTAACGTGAGCG-------TCTCCAGTGAAGTGTGTTGAAGCAAATAACCGCTACTTTAAAACCCTTGTACCCGAAACCCCACC--GCACTTCCGGTCACATGGAGCCGGYCCCGGAAGSCGCTTCTACCC---------------GAGCCCAGCCAACCCTTGAAGAACTTTACGAGGATAATTATCGTTGTTTTGCTTGCACCGTTCCTCTTCCCCTTTTCGCAACCATCACTCATTCCCACACCGCCTCACGTACGTTTCCGTMCGGACCGGSGTTCCGCTTATCGCACTGGAAGTGGATACACTTTAAACAACTTGGSTACCTCCCCCC-----CCCAYCGTCTCCGTAGTCG-CCATGTCGCCAGGTTTCGGAAGAATTACCGAATCCTTCCCAGGGCGCCACAGCATATGGCCCACGATTACGTACTGCATCCGTATTCCGTTCCCGGCCCGATAAACGACCCMCCCCTCACACACACACACA----------AGCCGAAACACGGGGKSSCCCTTTATGGTKGTTGGTGCTTGTTGCTCTCTTAAAGAACAGTGTCTTTCTCTCTC--TCTCCCCCAGCATCAASCCTGGAACATGCSGAAGCTGCCGGAAGCGCCGACAAAAGCGACGGCGCACGKTGCGGGGAAAGCTGGGGCGGGAAATGAAAAGAGAAGGGAGAGGAAAAACAGAAAACTTCTTGACGCGCGCTGGGCTTCAAGTGGCTGCCATCCACTTCCACACCGTGAGCGAGCGCGTACTCCCCGTATAAGAGGCCGTTTCCATAAGAGTGATTTAGAGATAAGGCACGAGTCAAAAATTATTAGGATAAATATTTTGCTCCTTTTGCMGCTCTCTCGTTCTCTCYGTTTGTRTGTGTGTGTGTCTGTGTG--------TACGAGAGAGTGGTTGTTTAACGGGGCACCRTTTTTAGTGTGGTGCCAGCGCTGCTAATCACTCCCAAAAGGCGAGCCCCGTAGCGGGGATGGGGAACATTGTGCCG-------------TTTCA---------AAAAAAGGACGACGCTTTTAGGGGCATCCATGGT
>AY0036-C
TTGCATAC--CTTYAGGCGTTTAGCAGCACCAAGCGACGAACCTTKTTTAACAACACCATATTTCGTTAAAAAAAGCACTGTAAACGAAAAGTGCCAAAAAGGAG-----AAAAAAGGATAAATGTCCCTTGCCCTTTGAAAAACAGATTCTTTCCCCATACATAACTCCACAAAAAAAACACACACACACACACACACACACACACACACACACACACACACACACAMACACACACACACACACACCTAACGTGAGCG-------TCTCCAGTGAAGTGTGTTGAAGCAAATAACCGCTACTTTAAAACCCTTGTACCCGAAACCCCACC--GCACTTCCGGTCACATGGAGCCGGYCCCGGAAGSCGCTTCTACCC---------------GAGCCCAGCCAACCCTTGAAGAACTTTACGAGGATAATTATCGTTGTTTTGCTTGCACCGTTCCTCTTCCCCTTTTCGCAACCATCACTCATTCCCACACCGCCTCACGTACGTTTCCGTMCGGACCGGSGTTCCGCTTATCGCACTGGAAGTGGATACACTTTAAACAACTTGGSTACCYCCCCCC-----CCCAYCGTCTCCGTAGTCG-CCATGTCGCCAGGTTTCGGAAGAATTACCGAATCCTTCCCAGGGCGCCACAGCATATGGCCCACGATTACGTACTGCATCCGTATTCCGTTCCCGGCCCGATAAACGACCCACCCCTYACACACACACACA----------AGCCGAAACACGGGGGSSCCCTTTATGGTKGTTGGTGCTTGTTGCTCTCTTAAAGAACAGTGTCTTTCTCTCTC--TCTCCCCCAGCATCAASCCTGGAACATGCSGAAGCTGCCGGAAGCGCCGACAAAAGCGACGGCGCACGKTGCGGGGAAAGCTGGGGCGGGAAATGAAAAGAGAAGGGAGAGGAAAAACAGAAAACTTCTTGACGCGCGCTGGGCTTCAAGTGGCTGCCATCCACTTCCACACCGTGAGCGAGCGCGTACTCCCCGTATAAGAGGCCGTTTCCATAAGAGTGATTTAGAGATAAGGCACGAGTCAAAAATTATTAGGATAAATATTTTGCTCCTTTTGCAGCTCTCTCGTTCTCTCYGTTTGTRTGTGTGTGTGTCTGTGTG--------TACGAGAGAGTGGTTGTTTAACGGGGCACCATTTTTAGTGTGGTGCCAGCGCTGCTAATCACTCCCAAAAGGCGAGCCCCGTAGCGGGGATGGGGARCATTGTGCCG-------------TTTSA---------AAAAAAGGACGACGCTTTTAGGGGCATCCATGGT
>AY0038-C
TTGCATAC--CTTTAGGCGTTTAGCAGCACCAAGCGACGAACCTTGTTTAACAACACCATATTTCGTTAAAAAAAGCACTGTAAACGAAAAGTGCCAAAAAGGAG-----AAAAAAGGATAAATGTCCCTTGCCCTTTGAAAAACAGATTCTTTCCCCATACATAACTCCACAAAAAAAACACACACACACACACACACACACACACACACACACACACACACACACAAACACACACACACACACACCTAACGTGAGCG-------TCTCCAGTGAAGTGTGTTGAAGCAAATAACCGCTACTTTAAAACCCTTGTACCCGAAACCCCACC--GCACTTCCGGTCACATGGAGCCGGTCCCSGAAGCCGCTTCTACCC---------------GAGCCCAGCCAACCCTTGAAGAACTTTACGAGGATAATTATCGTTGTTTTGCTTGCACCGTTCCTCTTCCCCTTTTCGCAACCATCACTCATTCCCACACCGCCTCACGTACGTTTCCGTMCGGACCGGGGTTCCGCTTATCGCACTGGAAGTGGATACACTTTAAACAACTTGGGTACCTCCCCCC-----CCCAYCGTCTCCGTAGTCG-CCATGTCGCCAGGTTTCGGAAGAATTACCGAATCCTTCCCAGGGCGCCACAGCATATGGCCCACGATTACGTACTGCATCCGTATTCCGTTCCCGGCCCGATAAACGACCCACCCCTYACACACACACACA----------AGCCGAAACAYGGGGGSSCCCTTTATGGTKGTTGGTGCTTGTTGCTCTCTTAAAGAACAGTGTCTTTCTCTCTC--TCTCCCCCAGCATCAACCCTGGAACATGCSGAAGCTGCCGGAAGCGCCGACAAAAGCGACGGCGCACGTTGCGGGGAAAGCTGGGGCGGGAAATGAAAAGAGAAGGGAGAGGAAAAACAGAAAACTTCTTGACGCGCGCTGGGCTTCAAGTGGCTGCCATCCACTTCCACACCGTGAGCGAGCGCGTACTCCCCGTATAAGAGGCCGTTTCCATAAGAGTGATTTAGAGATAAGGCACGAGTCAAAAATTATTAGGATAAATATTTTGCTCCTTTTGCAGCTCTCTCGTTCTCTCTGTTTGTRTGTGTGTGTGTCTGTGTG--------TACGAGAGAGTGGTTGTTTAACGGGGCACCATTTTTAGTGTGGTGCCAGCGCTGCTAATCACTCCCAAAAGGCGAGCCCCGTAGCGGGGATGGGGARCATTGTGCCG-------------TTTSA---------AAAAAAGGACGACGCTTTTAGGGGCATCCATGGT
>AY0039-C
TTGCATAC--CTTTAGGCGTTTAGCAGCACCAAGCGACGAACCTTGTTTAACAACACCATATTTCGTTAAAAAAAGCACTGTAAACGAAAAGTGCCAAAAAGGAG-----AAAAAAGGATAAATGTCCCTTGCCCTTYGAAAAACAGATTCTTTCCCCATACATAACYCCACAAAAAACACACACACACACACAYACACACACACACACACACACACACACCAACACACACACACACACACAYACACCTARCGTGAGCR-------TCTCCAGTGAAGTGTGTTGAAGCAAATAACCGCTACTTTAAAACCCTTGTACMCGAAACCCCACC--GCACTTCCGGTCACATGGAGCCGGTCCCGGAAGCCGCTTCTACCC---------------GAGCCCWGCCARCCCTTGAAGAACTTTACGAGGATAATTATCGTTGTTTTGCTTGCACCGTTCCTCTTCCCCTTTTCGCAACCATCACTCATTCCCACACCGCCTCACGTACGTTTCCGTCCGGACCGGGGTTCCGCTTATCGCACTGGAAGTGGATACACTTTAAACAACTCGGCTMCYYCCCCCC-----CCCAMCGTCTCCGTAGTCR-CCATGTCGCCAGGTTTCGGAAGAATWACCRAATCCTTCCCAGGGCGCCACAGCATATGGCCCACGATTACGTACTGCATCCGTATTCCGTTCCCGGCCCGATAAACGACCCMCCCCTCACACACACACACA----------AGCMGAAACRCGGGGGMCCCCTTTATGGTTGTTGGTGCTTGTTGCTCTCTTAAAGAACAGTGTCTTTCTCTCTC--TCTCCCCCAGCATCAASCCTGGAACATGCGGAAGCTGCCGGAAGCGYCGACAAAAGYGACGGCGCACGGTGCGGGGAAAGCTGGGGCGGGAAATGAAAAGAGAAGGGAGAGGAAAAACAGAAAACTTCTTGACGCGCGCTGGGCTTCAAGTGGCTGCCATCCACTTCCACACSGTKAGCGAGCGCGTACTCCCCSYATAAGAGRCCGTTTCCATAAGAGTGATTTAGAGATAAGGCACGAGTCAAAAATTATTAGGATAAATATTTTGCTCCTTTTGCAGCTCTCTCGTTCTCTCTGTYTGTRTGTGTSTGTGTCTGTGTG--------TACGAGAGAGTGGTTGTTTAACGGGGCACCATTTTTAGTGTGGTGCCAGCGCTGCTAATCACTCCCAAAAGGCRAGCCCCGTAGCGGGRATGGGGAACATTGTGCCG-------------TTTCA---------AAAAAAGGACGACGCTTTTAGGGGCATCCATGGT
>AY0040-C
TTGCATAC--CTTCGGGCGTTTAGCAGCACCAAGCGTCGAACCATGTTTAATAACTCCATATTTCGTTAAAAAAAGCACTGCWAACGAAAAGTGCCAAAGAGGAG-----AAAAAAGGAAAAATGTCCCTTGCCCTTCGAAAAACAGATTCTTTCCCCATACATAACCCCACAAAAAACACACACACACACATACACACACACACACACACACACACACACACACACAMACACACACACACAYAYACCTAGCKTGAGCG-------TCTCCAGTGAAGTGTGTTGAAGCAAATAACCGCTACTTTAAAACCCTTGTACMCGAAACCCCACC--GCACTTCCGGTCACATGGAGCCGGTCCCGGAAGCCGCTTCTACCC---------------GAGCCCWGCCAGCCCTTGAAGAACTTTACGAGGATAATTATCGTTGTTTTGCTTGCACCGTTCCTCTTCCCCTTTTCGCAACCATCACTCATTCCCACACCGCCTCACGTACGTTTCCGTCCGGACCGGGGTTCCGCTTATCGCACTGGAAGTGGATACACTTTAAACAACTCGGCTACCTCCCCCC-----CCCACCGTCTCCGTAGTCA-CCATGTCGCCAGGTTTCGGAAGAATTACCGAATCCTTCCCAGGGCGCCACAGCATATGKCCCACGATTACGTACTGCATCCGTATTCCGTTCCCGGCCCGATAAACGACCCACCCCTCACACACACACACA----------AGCAGAAACACGGGGGACCCCTTTTTGGTTGGTGGTGCTTGTTGCTCTCTTAAAGAACAGTGTCTTTCTCTCTC--TCTCCCCCAGCATCAACMCTGGAACATGCGGAAGCTGCCGGAAGCGTCGACAAAAGCGACGGCGCACGGTGCGGGGAAAGCTGGGGCGGGAAATGAAAAGAGGKGGGAGAGGAAAAACAGAAAACTTCTTGACGCGCGCTGGGCTTCAAGTGGCTGCCATCCACTTCCACACGGTTAGCGAGCGCGTACTCCCCGCATAAGAGGCCGTTTCCATAAGAGTGATTTAGAGATAAGGCACGAGTCAAAAATTATTAGGATAAATATTTTGCTCCTTTTGCAGCTCTCTCGTTCTCTCTKTYTGTGTGTGTSTSTGTCTGTGTG--------TACCAGWGAGKGGTTGTTTAACGGGGCACCATTTTTAGTGTGGTGCCAGCGCTGCTAATCACTCCCAAAAGGCAAGCCCCGTAGCGGGAATGGGGAACATTGTGCCG-------------YTTCA---------AAAAAAGGACGACGCTTTTAGGGGCATCCATGGT
>AY0041-C
TTGCATAC--CTTCAGGCGTTTAGCAGCACCAAGCGTCGAACCATTTTTAATAACTCCATATTTCGTTAAAAAAAGCATTACAAACGAAAAGTGCCAAAGAGGAG-----AAAAAAGGAAAAATGTCCCTTGCCCTTCGAAAAACAGATTCTTTCCCCATACATAACCCCACAAAAAACACACACACACACACACACACACACACACACACACACACACACACACACACACACACACACACAYACACCTAGCRWGAGCG-------TCTCCAGTGAAGTGTGTTGAAGCAAATAACCGCTACTTTAAACCCCTTGTACCCGAAACCCCACC--GCACTTCCGGTCACATGGAGCCGGTCCCGGAAGCCGCTTCTACCC---------------GAGCCCWGCCAGCCCTTGAAGAACTTTACGAGGATAATTATCGTTGTTTTGCTTGCACCGTTCCTCTTCCCCTTTTCGCAACCATCACTCATTCCCACACCGCCTCACGTACGTTTCCGTCCGGACCGGGGTTCCGCTTATCGCACTGGAAGTGGATACACTTTAAACAACTCGGCTACCYCCCCCC-----CCCACCGTCTCCGTAGTCR-CCATGTCGCCAGGTTTCGGAAGAATTACCGAATCCTTCCCAGGGCGCCACAGCATATGGCCCACGATTACGTACTGCATCCGTATTCCGTTCCCGGCCCGATAAACGACCCACCCCTCACACACACACACA----------AGCAGAAACRCGRGGGACCCCTTTTTGGTTGGTGGTGCTTGTTGCTCTCTTAAAGAACAGTGTCTTTCTCTCTC--TCTCCCCCAGCATCAACCCTGGAACATGCGGAAGCTGCCGGAAGCGTCGACAAAAGCGACGGCGCACGGTGCGGGGAAAGCTGGGGCGGGAAATGAAAAGARGGGGGAGAGGAAAAACAGAAAACTTCTTGACGCGCGCTGGGCTTCAAGTGGCTGCCATCCACTTCCACACGGTKAGCGAGCGCGTACTCCCCGYATAAGAGGCCGTTTCCATAAGAGTGATTTAGAGATAAGGCACGAGTMAAAAATTATTAGGATAAATATTTTGCTCCTTTTGCAGCTCTCTCGTTCTCTCTGTCTGTGTGTGTCTGTGTCTGTGTG--------TACSAGWGAGKGGTTGTTTAACGGGGCACCATTTTTAGTGTGGTGCCAGCGCTGCTAATCACTCCCAAAAGGCAAGCCCCGTAGCGGGAATGGGGAACATTGTGCCG-------------YTTCA---------AAAAAAGGACGACGCTTTTAGGGGCATCCATGGT
>AY0042-C
TTGCATAC--CTTYAGGCGTTTAGCAGCACCAAGCGACGAACCTTGTTTAACAACACCATATTTCGTTAAAAAAAGCACTGTAAACGAAAAGTGCCAAARAGRAG-----AAAAAAGGAWAAATGTCCCTTGCCCTTYGAAAAACAGATTCTTTCCCCATACATAACYCCACAAAAAAMACACACACACACACACACACACACACACACACACACACACACACACACAAACACACACACACAYACACCTARCGTGAGCG-------TCTCCAGTGAAGTGTGTTGAAGCAAATAACCGCTACTTTAAAACCCTTGTACMCGAARCCCCACC--GCACTTCCGGTCACATGGAGCCGGTCCCGGAAGCCGCTTCTACCC---------------GAGCCCWGCCARCCCTTGAAGAACTTTACGAGGATAATTATCGTTGTTTTGCTTGCACCGTTCCTCTTCCCCTTTTCGCAACCATCACTCATTCCCACACCGCCTCACGTACGTTTCCGTMCGGACCGGGGTTCCGCTTATCGCACTGGAAGTGGATACACTTTAAACAACTYGGSTACCYCCCCCC-----CCCMYCGTCTCCGTAGTCG-CCATGTCGCCAGGTTTCGGAAGAATTACCGAATCCTTCCCAGGGCGCCACAGCATATGGCCCACGATTACGTACTGCATCCRTATTCCGTTCCCGGCCCGRTAAACGACCCACCCCTYACACACACACACA----------AGCMGAAACACGGGGGRSCCCTTTWTGGTKGKTGGTGCTTGTTGCTCTCTTAAAGAACAGTGTCTTTCTCTCTC--TCKCCCCCAGCATCAACCCTGGAACATGCSGAAGCTGCCGGAAGCGYCGACAAAAGCGACGGCGCACGKTGCGGGGAAAGCTGGGGCGGGAAAYGAAAAGAGRAGGGAGAGGAAAAACAGAAAACTTCTTGACGCGCGCTGGGCTTCAAGTGGCTGCCATCCACTTCCACACSGTGAGCGAGCGCGTACTCCCCGTATAAGAGGCCGTTTCCATAAGAGTGATTTAGAGATAAGGCACGAGTCAAAAATTATTAGGATAAATATTTTGCTCCTTTTGCAGCTCTCTCGTTCTCTCTGTYTGTGTGTGTSTGTGTCTGTGTG--------TACGAGAGAGTGGTTGTTTAACGGGGCACCATTTTTAGTGTGGTGCCAGCGCTGCTAATCACTCCCAAAAGGCRAGCCCCGTAGCGGGRATGGGGARCATTGTGCCG-------------YTTSA---------AAAAAAGGACGACGCTTTTAGGGGCATCCATGGT
>AY0043-C
TTGCATAC--CTTTAGGCGTTTAGCAGCACCAAGCGACGAACCTTGTTTAACAACACCATATTTCGTTAAAAAAAGCACTGTAAACGAAAAGTGCCAAAAAGGAG-----AAAAAAGGATAAATGTCCCTTRCCCTTYGAAAAACAGATTCTTTCCCCATACATAACYCCACAAAAAAAACAMACACACACACACACACACACACACACACACACACACACACACACAMACACACACACACAYACACCTARCGTGAGCG-------TCTCCAGTGAAGTGTGTTGAAGCAAATAACCGCTACTTTAAAACCCTTGTACMCGAAACCCCACC--GCACTTCCGGTCACATGGAGCCGGTCCCGGAAGCCGCTTCTACCM---------------GAGCCCWGCCARCCCTTGAAGAACTTTACGAGGATAATTATCGTTGTTTTGCTTGCACCGTTCCTCTTCCCCTTTTCGCAACCATCACTCATTCCCACACCGCCTCACGTACGTTTCCGTMCGGACCGGGGTTCCGCTTATCGCACTGGAAGTGGATACACTTTAAACAACTYGGSTACCYCCCCCC-----CCCAYCGTCTCCGTAGTCR-CCATGTCGCCAGGTTTCGGAAGAATTACCGAATCCTTCCCAGGGCGCCACAGCATATGGCCCACGATTACGTACTGCATCCGTATTCCGTTCCCGGCCCGATAAACGACCCACCCCTYACACACACACACA----------AGCMGAAACACGGGGGRSCCCTTTWTGGTKGKTGGTGCTTGTTGCTCTCTTAAAGAACAGTSTCTTTCTCTCTC--TCTCCCCCAGCATCAACCCTGGAACATGCSGAAGCTGCCGGAAGCGYCGACAAAAGCGACGGCGCACGKTGCGGGGAAAGCTGGGGCGGGAAATGAAAAGAGRRGGGAGAGGAAAAACAGAAAACTTCTTGACGCGCGCTGGGCTTCAAGTGGCTGCCATCCACTTCCACACSGTKAGCGAGCGCGTACTCCCCGYATAAGAGGCCGTTTCCATAAGAGTGATTTAGAGATAAGGCACGAGTCAAAAATTATTAGGATAAATATTTTGCTCCTTTTGCAGCTCTCTCGTTCTCTCYGTYTGTRTGTGTSTGTGTCTGTGTG--------TACSAGAGAGTGGTTGTTTAACGGGGCACCATTTTTAGTGTGGTGCCAGCGCTGCTAATCACTCCCAAAAGGCRAGCCCCGTAGCGGGRATGGGGAACATTGTGCCG-------------TTTCA---------AAAAAAGGACGACGCTTTTAGGGGCATCCATGGT
>AY0045-C
TTGCATAC--CTTCGGGCGTTTAGCAGCACCAAGCGACGAACCTTTTTTAACAACACCATATTTCGTTAAAAAAAGCACTGCAAACGAAAAGTGCCAAAGAGGAG-----AAAAAAGGAAAAATGTCCCTTGCCCTTCGAAAAACAGATTCTTTCCCCATACATAACCCCACAAAAAAAACACACACACACACACACACMCACACACACACACACACACAAAMACACACACACACACACACACACACCTAGCGAGAGCG-------TCTCCAGTGAAGTGTGTTGAAGCAAATAACCGCTACTTTAAAACCCTTGTAYCCGAAACCCCACC--GCACTTCCGGTCACATGGAGCCGGTCCCGGAAGCCGCTTCTACCC---------------GAGCCCWGCCAGCCCTTGAAGAACTTTACGAGGATAATTATCGTTGTTTTGCTTGCACCGTTCCTCTTCCCCTYTTCGCAACCATCACTCATTCCCACACCGCCTCACGTACGTTTCCGTCCGGACCGGGGTTCCGCTTATCGCACTGGAAGTGGATACACTTTAAACAACTCGGCTACCTCCCCCC-----CCCACCGTCTCCGTAGTCR-CCATGTCGCCAGGTTTCGGAAGAATTACCGAATCCTTCCCAGGGCGCCACAGCATATGGCCCACGATTACGTACTGCATCCGTATTYCGTTCCCGGCCCGATAAACGACCCMCCCCTCACACACACACACA----------AGCAGAAACACRGGGGAMCCCTTTTTGGTTGGTGGTGCTTGTTGCTCTCTTAAAGAACAGTGTCTTTCTCTCTC--TCTCCCCCAGCATCAACCCTGGAACATGCGGAAGCTGCCGGAAGCGTCGACAAAAGCGACGGCGCACGGTGCGGGGAAAGCTGGGGCGGGAAAYGAAAAGAGGRGGGAGAGGAAAAACAGAAAACTTCTTGACGCGCGCTGGGCTTCAAGTGGCTGCCATCCACTTCCACACGGTGAGCGAGCGSGTACTCCCCRTATAAGAGGCCGTTTCCATAAGAGTGATTTAGAGATAAGGCACGAGTCAAAAATTATTAGGATAAATATTTTGCTCCTTTTGCAGCTCTCTCGTTCTCTCTGTCTGTGTGTGTSTGTGTCTGTGTG--------TACGAGAGAGTGGTTGTTTAACGGGGCACCATTTTTAGTGTGGTGYCAGCGCTGCTAATCACTCCCAAAAGGCAAGCCCCGTAGCGGGAATGGGGAACATTGTGCCG-------------YTTAA---------AAAAAAGGACGACGCTTTTAGGGGCATCCATGGT
>AY0046-C
TTGCATAC--CTTTAGGCGTTTAGCAGCACCAAGCGACGAACCTTGTTTAACAACACCATATTTCGTTAAAAAAAGCACTGTAAACGAAAAGTGCCAAAAAGGAG-----AAAAAAGGATAAATGTCCCTTGCCCTTTGAAAAACAGATTCTTTCCCCATACATAACTCCACAAAAAAAACACACACACACACACACACACACACACACACACACACACACACACACAMACACACACACACAYACACCTARCGTGAGCG-------TCTCCAGTGAAGTGTGTTGAAGCAAATAACCGCTACTTTAAAACCCTTGTACCCGAARCCCCRCC--GCACTTCCGGTCACATGGAGCCGGYCCCGGAAGCCGCTTCYACCM---------------GAGCCCWGCCARCCCTTGAAGAACTTTACGAGGATAATTATCGTTGTTTTGCTTGCACCGTTCCTCTTCCYCTTTTCGCAACCATCACTCATTCCCACACCGCCTCACGTACGTTTCCGTMCGGACCGGGGTTCCGCTTATCGCACTGGAAGTGGATACACTTTAAACAACTYGGSTACCTCCCCCC-----CCCMYCGTCTCCGTAGTCR-CCATGTCGCCAGGTTTCGGAAGAATTACCGAATCCTTCCCAGGGCGCCACAGCATATGGCCCACGATTACGTACTGCATCCGTATTCCGTTCCCGGCCCGATAAACGACCCMCCCCTCACACACACACACA----------AGCMGAAACACGGGGGRSCCCTTTWTGGTKGKTGGTGCTTGTTGCTCTCTTAAAGAACAGTGTCTTTCTCTCTC--TCTCCCCCAGCATCAACMCTGGAACATGCCGAAGCTGCCGGAAGCGCCGACAAAAGCGACGGCGCACGTTGCGGGGAAAGCTGGGGCGGGAAATGAAAAGAGRRGGGAGAGGAAAAACAGAAAACTTCTTGACGCGCGCTGGGCTTCAAGTGGCTGCCATCCACTTCCACACSGTKAGCGAGCGCGTACTCCCCGYATAAGAGGCCGTTTCCATAAGAGTGATTTAGAGATAAGGCACGAGTCAAAAATTATTAGGATAAATATTTTGCTCCTTTTGCAGCTCTCTCGTTCTCTCTGTYTGTGTGTGTSTGTGTCTGTGTG--------TACSAGAGAGTGGTTGTTTAACGGGGCACCATTTTTAGTGTGGTGCCAGCGCTGCTAATCACTCCCAAAAGGCRAGCCCCGTAGCGGGRATGGGGARCATTGTGCCG-------------TTTSA---------AAAAAAGGACGACGCTTTTAGGGGCATCCATGGT
>AY0047-C
TTGCATAC--CTTCGGGCGTTTAGCAGCACCAAGCGACGAACCATGTTTAATAACTCCATATTTCGTTAAAAAAAGCACTGCTAACGAAAAGTGCCAAAGAGGAG-----AAAAAAGGAAAAATGTCCCTTGCCCTTCGAAAAACAGATTCTTTCCCCATACATAACCCCACAAAAAAAACACACACACACACACACACACACACACACACACACACACACACACACACACACACACACACACAYACCTAGCGTGAGCG-------TCTCCAGTGAAGTGTGTTGAAGCAAATAACCGCTACTTTAAAACCCTTGTACCCGAAACYCCACC--GCACTTCCGGTCACATGGAGCCGGTCCCGGAAGCCGCTTCTACCM---------------GAGCCCWGCCAGCCCTTGAAGAACTTTACGAGGATAATTATCGTTGTTTTGCTTGCACCGTTCCTCTTCCCCTTTTCGCAACCATCACTCATTCCCACACCGCCTCACGTACGTTTCCGTCCGGACCGGGGTTCCGCTTATCGCACTGGAAGTGGATACACTTTAAACAACTCGGCTACCTCCCCCC-----CCCACCGTCTCCGTAGTCA-CCATGTCGCCAGGTTTCGGAAGAATTACCGAATCCTTCCCAGGGCGCCACAGCATATGGCCCACGATTACGTACTGCATCCGTATTCCGTTCCCGGCCCGATAAACGACCCACCCCTCACACACACACACA----------AGCAGAAACACGGGGGACCCCTTTTTGGTTGGTGGTGCTTGTTGCTCTCTTAAAGAACAGTGTCTTTCTCTCTC--TCTCCCCCAGCATCAACMCTGGAACATGCGGAAGCTGCCGGAAGCGTCGACAAAAGCGACGGCGCACGGTGCGGGGAAAGCTGGGGCGGGAAATGAAAAGAGGGGGGAGAGGAAAAACAGAAAACTTCTTGACGCGCGCTGGGCTTCAAGTGGCTGCCATCCACTTCCACACGGTTAGCGAGCGCGTACTCCCCGCATAAGAGGCCGTTTCCATAAGAGTGATTTAGAGATAAGGCACGAGTCAAAAATTATTAGGATAAATATTTTGCTCCTTTTGCAGCTCTCTCGTTCTCTCTGTCTGTSTSTGTSTGTGTCTGTGTG--------TACCAGAGAGTGGTTGTTTAACGGGGCACCATTTTTAGTGTGGTGCCAGCGCTGCTAATCACTCCCAAAAGGCAAGCCCCGTAGCGGGAATGGGGAACATTGTGCCG-------------YTTCA---------AAAAAAGGACGACGCTTTTAGGGGCATCCATGGT
>AY0048-C
TTGCATAC--CTTTAGGCGTTTAGCAGCACCAAGCGACGAACCTTGTTTAACAACACCATATTTCGTTAAAAAAAGCACTGTAAACGAAAAGTGCCAAAAAGGAG-----AAAAAAGGATAAATGTCCCTTGCCCTTTGAAAAACAGATTCTTTCCCCATACATAACTCCACAAAAAAMACACACACACACACACACCCACACACACACACACACACACACACACACAMACACACACACACACACACCTAACGTGAGCG-------TCTCCAGTGAAGTGTGTTGAAGCAAATAACCGCTACTTTAAAACCCTTGTACCCGAARCCCCRCC--GCACTTCCGGTCACATGGAGCCGGYCCCGGAAGCCGCTTCYACCM---------------GAGCCCAGCCAACCCTTGAAGAACTTTACGAGGATAATTATCGTTGTTTTGCTTGCACCGTTCCTCTTCCCCTTTTCGCAACCATCACTCATTCCCACACCGCCTCACGTACGTTTCCGTMCGGACCGGGGTTCCGCTTATCGCACTGGAAGTGGATACACTTTAAACAACTYGGSTACYTCCCCCC-----CCCAWCGTCTCCGTAGTCG-CCATGTCGCCAGGTTTCGGAAGAATWACCRAATCCTTCCCAGGGCGCCACAGCATATGGCCCACGATTACGTACTGCATCCGTATTCCGTTCCCGGCCCGATAAACGACCCACCCCTYACACACACACACA----------AGCCGAAACACGGGGGSSCCCTTTATGGTKGTTGGTGCTTGTTGCTCTCTTAAAGAACAGTGTCTTTCTCTCTC--TCTCCCCCAGCATCAASCCTGGAACATGCSGAAGCTGCCGGAAGCGCCGACAAAAGYGACGGCGCACGKTGCGGGGAAAGCTGGGGCGGGAAATGAAAAGAGAAGGGAGAGGAAAAACAGAAAACTTCTTGACGCGCGCTGGGCTTCAAGTGGCTGCCATCCACTTCCACACCGTGAGCGAGCGCGTACTCCCCGTATAAGAGRCCGTTTCCATAAGAGTGATTTAGAGATAAGGCACGAGTCAAAAATTATTAGGATAAATATTTTGCTCCTTTTGCAGCTCTCTCGTTCTCTCTGTTTGTRTGTRTGTGTGTCTGTGTG--------TACGAGAGAGTGGTTGTTTAACGGGGCACCATTTTTAGTGTGGTGCCAGCGCTGCTAATCACTCCCAAAAGGCGAGCCCCGTAGCGGGGATGGGGARCATTGTGCCG-------------TTTSA---------AAAAAAGGACGACGCTTTTAGGGGCATCCATGGT
>AY0049-C
TTGCATAC--CTTCAGGCGTTTAGCAGCACCAAGCGACGAACCTTTTTTAACAACACCATATTTCGTTAAAAAAAGCACTGTAAACGAAAAGTGCCAAAAAGGAG-----AAAAAAGGAWAAATGTCCCTTGCCCTTYGAAAAACAGATTCTTTCCCCATACAWAACYCCMMAAAAAAAACAMAAAMACAMAMAMAMAMAMACACACACACACACACACACACACACACACACACACACACAYACACCTARCGTGAGCG-------TCTCCAGTGAAGTGTGTTGAAGCAAATAACCGCTACTTTAAAACCCTTGTACMCGAAACCCCACC--GCACTTCCGGTCACATGGAGCCGGYCCCGGAAGSCGCTTCTACCC---------------GAGCCCWGCCARCCCTTGAAGAACTTTACGAGGATAATTATCGTTGTTTTGCTTGCACCGTTCCTCTTCCCCTTTTCGCAACCATCACTCATTCCCACACCGCCTCACGTACGTTTCCGTCCGGACCGGSGTTCCGCTTATCGCACTGGAAGTGGATACACTTTAAACAACTYGGCTACCTCCCCCC-----CCCACCGTCTCCGTAGTCR-CCATGTCGCCAGGTTTCGGAAGAATTACCGAATCCTTCCCAGGGCGCCACAGCATATGGCCCACGATTACGTACTGCATCCGTATTCCGTTCCCGGCCCGATAAACGACCCACCCCTCACACACACACACA----------AGCMGAAACACGGGGKMCCCCTTTWTGGTTGKTGGTGCTTGTTGCTCTCTTAAAGAACAGTGTCTTTCTCTCTC--TCTCCCCCAGCATCAASCCTGGAACATGCGGAAGCTGCCGGAAGCGYCGACAAAAGCGACGGCGCACGGTGCGGGGAAAGCTGGGGCGGGAAATGAAAAGAGRRGGGAGAGGAAAAACAGAAAACTTCTTGACGCGCGCTGGGCTTCAAGTGGCTGCCATCCACTTCCACACSGTKAGCGAGCGCGTACTCCCCGYATAAGAGGCCGTTTCCATAAGAGTGATTTAGAGATAAGGCACGAGTCAAAAATTATTAGGATAAATATTTTGCTCCTTTTGCAGCTCTCTCGTTCTCTCTGTYTGTGTGTGTSTGTGTCTGTGTG--------TACSAGAGAGTGGTTGTTTAACGGGGCACCATTTTTAGTGTGGTGCCAGCGCTGCTAATCACTCCCAAAAGGCRAGCCCCGTAGCGGGRATGGGGARCATTKTGCCG-------------TTTSA---------AAAAAAGGACGACGCTTTTAGGGGCATCCATGGT
>AY0050-C
TTGCATAC--CTTYAGGCGTTTAGCAGCACCAAGCGACGAACCTTKTTTAACAACACCATATTTCGTTAAAAAAAGCACTGTAAACGAAAAGTGCCAAAAAGGAG-----AAAAAAGGATAAATGTCCCTTGCCCTTTGAAAAACAGATTCTTTCCCCATACATAACTCCACAAAAAAAACACACACACACACAMAMAMACACACACACACACACACACACACACACAMACACACACACACACACACCTAACGTGAGCG-------TCTCCAGTGAAGTGTGTTGAAGCAAATAACCGCTACTTTAAAACCCTTGTACCCGAAACCCCACC--GCACTTCCGGTCACATGGAGCCGGYCCCGGAAGSCGCTTCTACCC---------------GAGCCCAGCCAACCCTTGAAGAACTTTACGAGGATAATTATCGTTGTTTTGCTTGCACCGTTCCTCTTCCCCTTTTCGCAACCATCACTCATTCCCACACCGCCTCACGTACGTTTCCGTMCGGACCGGSGTTCCGCTTATCGCACTGGAAGTGGATACACTTTAAACAACTTGGSTACCTCCCCCC-----CCCAYCGTCTCCGTAGTCG-CCATGTCGCCAGGTTTCGGAAGAATTACCGAATCCTTCCCAGGGCGCCACAGCATATGGCCCACGATTACGTACTGCATCCGTATTCCGTTCCCGGCCCGATAAACGACCCACCCCTCAYACACACACACA----------AGCCGAAACACGGGGKSSCCCTTTATGGTKGTTGGTGCTTGTTGCTCTCTTAAAGAACAGTGTCTTTCTCTCTC--TCTCCCCCAGCATCAASCCTGGAACATGCSGAAGCTGCCGGAAGCGCCGACAAAAGCGACGGCGCACGKTGCGGGGAAAGCTGGGGCGGGAAATGAAAAGAGAAGGGAGAGGAAAAACAGAAAACTTCTTGACGCGCGCTGGGCTTCAAGTGGCTGCCATCCACTTCCACACCGTGAGCGAGCGCGTACTCCCCGTATAAGAGGCCGTTTCCATAAGAGTGATTTAGAGATAAGGCACGAGTCAAAAATTATTAGGATAAATATTTTGCTCCTTTTGCMGCTCTCTCGTTCTCTCYGTTTGTRTGTGTGTGTGTCTGTGTG--------TACGAGAGAGTGGTTGTTTAACGGGGCACCRTTTTTAGTGTGGTGCCAGCGCTGCTAATCACTCCCAAAAGGCGAGCCCCGTAGCGGGGATGGGGAACATTGTGCCG-------------TTTCA---------AAAAAAGGACGACGCTTTTAGGGGCATCCATGGT
>AY0052-C
TTGCATAC--CTTCGGGCGTTTAGCAGCACCAAGCGTCGAACCATGTTTAATAACTCCATATTTCGTTAAAAAAAGCACTGCTAACGAAAAGTGCCAAAGAGGAG-----MAAAAAGGAAAAATGTCCCTTGCCCTTCGAAAAACAGATTCTTTCCCCATACATAACCCCACAAAAAACACACACACACAYAYACACACACACACACACACACACACACACACACACACACACACACACACATACACCTAGCRWGAGCG-------TCTCCAGTGAAGTGTGTTGAAGCAAATAACCGCTACTTTAAAMCCCTTGTACCCGAAACCCCACC--GCACTTCCGGTCACATGGAGCCGGTCCCGGAAGCCGCTTCTACCC---------------GAGCCCWGCCAGCCCTTGAAGAACTTTACGAGGATAATTATCGTTGTTTTGCTTGCACCGTTCCTCTTCCCCTTTTCGCAACCATCACTCATTCCCACACCGCCTCACGTACGTTTCCGTCCGGACCGGGGTTCCGCTTATCGCACTGGAAGTGGATACACTTTAAACAACTCGGCTACCYCCCCCC-----CCCMCCGTCTCCGTAGTCA-CCATGTCGCCAGGTTTCGGAAGAATTACCGAATCCTTCCCAGGGCGCCACAGCATATGGCCCACGATTACGTACTGCATCCGTATTCCGTTCCCGGCCCGATAAACGACCCACCCCTCACACACACACACA----------AGCAGAAACACGRGGGACCCCTTTTTGGTTGGTGGTGCTTGTTGCTCTCTTAAAGAACAGTGTCTTTCTCTCTC--TCTCCCCCAGCATCAACMCTGGAACATGCGGAAGCTGCCGGAAGCGTCGACAAAAGCGACGGCGCACGGTGCGGGGAAAGCTGGGGCGGGAAATGAAAAGARGGGGGAGAGGAAAAACAGAAAACTTCTTGACGCGCGCTGGGCTTCAAGTGGCTGCCATCCACTTCCACACGGTKAGCGAGCGCGTACTCCCCGYATAAGAGGCCGTTTCCATAAGAGTGATTTAGAGATAAGGCACGAGTMAAAAATTATTAGGATAAATATTTTGCTCCTTTTGCAGCTCTCTCGTTCTCTCTGTCTGTGTSTGTSTGTGTCTGTGTG--------TACSAGAGAGTGGTTGTTTAACGGGGSACCATTTTTAGTGTGGTGCCAGCGCTGCTAATCACTCCCAAAAGGCAAGCCCCGTAGCGGGAATGGGGAACATTGTGCCG-------------YTTCA---------AAAAAAGGACGACGCTTTTAGGGGCATCCATGGT
>AY0053-C
TTGCATAC--CTTCAGGCGTTTAGCAGCACCAAGCGACGAACCTTKTTTAACAACACCATATTTCGTTAAAAAAAGCACTGTAAACGAAAAGTGCCAAAAAGGAG-----AAAAAAGGATAAATGTCCCTTGCCCTTTGAAAAACAGATTCTTTCCCCATACATAACYCCACAAAAAAAACACACACACACACAMAMACACACACACACACMCACAMAMAMACACACACACACACACACACACACACCTAACGTGAGCG-------TCTCCAGTGAAGTGTGTTGAAGCAAATAACYGCTACTTTAAAACCCTTGTACCCGAAACCCCACC--GCACTTCCGGTCACATGGAGCCGGYCCCGGAAGGCGCTTCTACCC---------------GAGCCCAGCCAACCCTTGAAGAACTTTACGAGGATAATTATCGTTGTTTTGCTTGCACCGTTCCTCTTCCCCTTTTCGCAACCATCACTCATTCCCACACCGCCTCACGTACGKTTCCGTCCGGACCGGSGTTCCGCTTATCGCACTGGAAGTGGATACACTTTAAACAACTYGGCTACCTCCCCCC-----CCCACCGTCTCCGTAGTCG-CCATGTCGCCAGGTTTCGGAAGAATTACCGAATCCTTCCCAGGGCGCCACAGCATATGGCCCACGATTACGTACTGCATCCGTATTCCGTTCCCGGCCCGATAAACGACCCACCCCTCRCACACAYACACA----------AGCCGAAACACGGGGKSCCCCTTTATGGTTGTTGGTGCTTGTTGCTCTCTTAAAGAACAGTGTCTTTCTCTCTC--TCTCCCCCAGCATCAAGCSTGGAACATGCGGAAGCTGCCGGAAGCGCCGACAAAAGCGACGGCGCACGGTGCGGKGAAAGCTGGGGCGGGAAATGAAAAGAGAAGGGAGAGGAAAAACAGAAAACTTCTTGACGCGCGCTGGGCTTCAAGTGGCTGCCATCCACTTCCACACCGTGAGCGAGCGCGTACTCCCCGTATAAGAGGCCGTTTCCATAAGAGTGATTTAGAGATAAGGCACGAGTCAAAAATTATTAGGATAAATATTTTGCTCCTTTTGCCGCTCTCTCGTTCTCTCTGTTTGTGTGTGTGTGTGTCTGTGTG--------TACGAGAGAGTGGTTGTTTAACGGGGCACCGTTTTTAGTGTGGTGCCAGCGCTGCTAATCACTCCCAAAAGGCGAGCCCCGTAGCGGGGATGGGGAACATTGTGCCG-------------YTTMA---------AAAAAAGGACRACGCTTTTAGGGGCATCCATGGT
>AY0054-C
TTGCATAC--CTTTAGGCGTTTAGCAGCACCAAGCGACGAACCTTGTTTAACAACACCATATTTCGTTAAAAAAAGCACTGTAAACGAAAAGTGCCAAARAGGAG-----AAAAAAGGAWAAATGTCCCTTGCCCTTYGAAAAACAGATTCTTTCCCCATACATAACYCCACAAAAAACACACACACACACAYACACACACACACACACACACACACACACACACACACACACACACACACAYACACCTARCGTGAGCG-------TCTCCAGTGAAGTGTGTTGAAGCAAATAACCGCTACTTTAAAACCCTTGTACMCGAAACCCCACC--GCACTTCCGGTCACATGGAGCCGGTCCCGGAAGCCGCTTCTACCM---------------GAGCCCWGCCARCCCTTGAAGAACTTTACGAGGATAATTATCGTTGTTTTGCTTGCACCGTTCCTCTTCCCCTTTTCGCAACCATCACTCATTCCCACACCGCCTCACGTACGTTTCCGTCCGGACCGGGGTTCCGCTTATCGCACTGGAAGTGGATACACTTTAAACAACTCGGCTACYTCCCCCC-----CCCAMCGTCTCCGTAGTCR-CCATGTCGCCAGGTTTCGGAAGAATWACCRAATCCTTCCCAGGGCGCCACAGCATATGGCCCACGATTACGTACTGCATCCGTATTCCGTTCCCGGCCCGATAAACGACCCACCCCTCACACACACACACA----------AGCMGAAACACGGGGGMCCCCTTTWTGGTTGKTGGTGCTTGTTGCTCTCTTAAAGAACAGTGTCTTTCTCTCTC--TCTCCCCCAGCATCAASCCTGGAACATGCGGAAGCTGCCGGAAGCGYCGACAAAAGYGACGGCGCACGGTGCGGGGAAAGCTGGGGCGGGAAATGAAAAGAGRRGGGAGAGGAAAAACAGAAAACTTCTTGACGCGCGCTGGGCTTCAAGTGGCTGCCATCCACTTCCACACSGTKAGCGAGCGCGTACTCCCCGYATAAGAGRCCGTTTCCATAAGAGTGATTTAGAGATAAGGCACGAGTCAAAAATTATTAGGATAAATATTTTGCTCCTTTTGCAGCTCTCTCGTTCTCTCTGTYTGTRTGTGTSTGTGTCTGTGTG--------TACSAGAGAGTGGTTGTTTAACGGGGCACCATTTTTAGTGTGGTGCCAGCGCTGCTAATCACTCCCAAAAGGCRAGCCCCGTAGCGGGRATGGGGAACATTGTGCCG-------------TTTCA---------AAAAAAGGACGACGCTTTTAGGGGCATCCATGGT
>AY0055-C
TTGCATAC--CTTYAGGCGTTTAGCAGCACCAAGCGACGAACCTTKTTTAACAACACCATATTTCGTTAAAAAAAGCACTGTAAACGAAAAGTGCCAAAAAGGAG-----AAAAAAGGATAAATGTCCCTTGCCCTTTGAAAAACAGATTCTTTCCCCATACATAACTCCAMAAAAAAMACACACACACACACACCCACACACACACACACACACACACACACACACAAACACACACACACACACACCTAACGTGAGCG-------TCTCCAGTGAAGTGTGTTGAAGCAAATAACCGCTACTTTAAAACCCTTGTACCCGAAACCCCACC--GCACTTCCGGTCACATGGAGCCGGYCCCGGAAGSCGCTTCTACCC---------------GAGCCCAGCCAACCCTTGAAGAACTTTACGAGGATAATTATCGTTGTTTTGCTTGCACCGTTCCTCTTCCCCTTTTCGCAACCATCACTCATTCCCACACCGCCTCACGTACGTTTCCGTCCGGACCGGGGTTCCGCTTATCGCACTGGAAGTGGATACACTTTAAACAACTYGGCTACYYCCCCCC-----CCCAMCGTCTCCGTAGTCG-CCATGTCGCCAGGTTTCGGAAGAATWACCRAATCCTTCCCAGGGCGCCACAGCATATGGCCCACGATTACGTACTGCATCCGTATTCCGTTCCCGGCCCGATAAACGACCCMCCCCTCACACACACACACA----------AGCCGAAACACGGGGGCCCCCTTTATGGTTGTTGGTGCTTGTTGCTCTCTTAAAGAACAGTGTCTTTCTCTCTC--TCTCCCCCAGCATCAAGCSTGGAACATGCGGAAGCTGCCGGAAGCGCCGACAAAAGYGACGGCGCACGGTGCGGKGAAAGCTGGGGCGGGAAATGAAAAGAGAAGGGAGAGGAAAAACAGAAAACTTCTTGACGCGCGCTGGGCTTCAAGTGGCTGCCATCCACTTCCACACCGTGAGCGAGCGCGTACTCCCCGTATAAGAGRCCGTTTCCATAAGAGTGATTTAGAGATAAGGCACGAGTCAAAAATTATTAGGATAAATATTTTGCTCCTTTTGCMGCTCTCTCGTTCTCTCTGTTTGTGYGTGTGTGTGTCTGTGTG--------TACGAGAGAGTGGTTGTTTAACGGGGCACCATTTTTAGTGTGGTGCCWGCGCTGCTAATCACTCCCAAAAGGCGAGCCCCGTAGCGGGGATGGGGAACATTGTGCCG-------------CTTAA---------AAAAAAGGACGACGCTTTTAGGGGCATCCATGGT
>AY0056-C
TTGCATAC--CTTTAGGCGTTTAGCAGCACCAAGCGACGAACCTTGTTTAACAACACCATATTTCGTTAAAAAAAGCACTGTAAACGAAAAGTGCCAAAAAGGAG-----AAAAAAGGATAAATGTCCCTTGCCCTTTGAAAAACAGATTCTTTCCCCATACATAACTCCACAAAAAAMACACACACACACMCACACACACACMYCTACACACACACACAMACACACACACACACACACACACACACCTAACGTGAGCG-------TCTCCAGTGAAGTGTGTTGAAGCAAATAACCGCTACTTTWAAACCCTTGTACWCGAAACCCCACC--GCACTTCCGGTCACATGGAGCCGGTCCCGGAAGCCGCTTCTACCC---------------GAGCCCAGCCAACCCTTGAAGAACTTTACGAGGATAATTATCGTTGTTTTGCTTGCACCGTTCCTCTTCCCCTTTTCGCAACCATCACTCATTCCCACACCGCCTCACGTACGTTTCCGTCCGGACCGGGGTTCCGCTTATCGCACTGGAAGTGGATACACTTTAAACAACTYGGSTACCTCCCCCC-----CCCAWCGTCTCCGTAGTCG-CCATGTCGCCAGGTTTCGGAAGAATWACCRAATCCTTCCCWGGGCGCCACAGCATATGGCCCACGATTACGTACTGCATCCGTATTCCGTTCCCGGCCCGATAAACGACCCACCCCTCACACACACACACA----------AGCCRAAACACGGGGGCCCCCTTTATGGTTGTTGGTGCTTGTTGCTCTCTTAAAGAACAGTRTCTTTCTCTCTC--TCYCCCCCAGCATCAAGCSTGGAACATGCGGAAGCTGCCGGAAGCGCCGACAAAAGCGACGGCGCACGKTGCGGGGAAAGCTGGGGCGGGAAATGAAAAGAGAAGGGAGAGGAAAAACAGAAAACTTCTTGACGCGCGCTGGGCTTCAAGTGGCTGCCATCCACTTCCACACCGTGAGCGAGCGCGTACTCCCCGTATAAGAGGCCGTTTCCATAAGAGTGATTTAGAGATAAGGCACGAGTCAAAAATTATTAGGATAAATATTTTGCTCCTTTTGCMGCTCTCTCGTTCKCTCTGTTTGTGTGTGTGTGTGTCTGWGTG--------TACGAGAGAGTGGTTGTTTAACGGGGCACCATTTTTAGTGTGGTGCCAGCGCTGCTAATCACTCCCAAAAGGCGAGCCCCGTAGCGGGRATGGGGARCATTGTGCCG-------------YTTRA---------AAAAAAGGACGACGCTTKTAGGGGCATCCATGGT
>AY0057-C
TTGCATAC--CTTTAGGCGTTTAGCAGCACCAAGCGACGAACCTTGTTTAACAACACCATATTTCGTTAAAAAAAGCACTGTAAACGAAAAGTGCCAAAAAGGAG-----AAAAAAGGATAAATGTCCCTTGCCCTTTGAAAAACAGATTCTTTCCCCATACATAACTCCACAAAAAAMACACACACACACACACMYAACCACACACACACACACACACACAMMCACAMACACACACACACACACACCTAACGTGAGCG-------TCTCCAGTGAAGTGTGTTGAAGCAAATAACCGCTACTTTAAAACCCTTGTACCCGAAACCCCACC--GCACTTCCGGTCACATGGAGCCGGTCCCGGAAGCCGCTTCTACCC---------------GAGCCCAGCCAACCCTTGAAGAACTTTACGAGGATAATTATCGTTGTTTTGCTTGCACCGTTCCTCTTCCCCTTTTCGCAACCATCACTCATTCCCACACCGCCTCACGTACGTTTCCGTMCGGACCGGGGTTCCGCTTATCGCACTGGAAGTGGATACACTTTAAACAACTYGGSTACYTCCCCCC-----YCCAWCGTCTCCGTAGTCG-CCATGTCGCCAGGTTTCGGAAGAATWACCRAATCCTTCCCAGGGCGCCACAGCATATGGCCCACGATTACGTACTGCATCCGTATTCCGTTCCCGGCCCGATAAACGACCCACCCCTCAYACACACACACA----------AGCCGAAACACGGGGGSSCCCTTTATGGTKGTTGGTGCTTGTTGCTCTCTTAAAGAACAGTGTCTTTCTCTCTC--TCTCCCCCAGCATCAASCCTGGAACATGCSGAAGCTGCCGGAAGCGCCGACAAAAGYGACGGCGCACGKTGCGGGGAAAGCTGGGGCGGGAAATGAAAAGAGAAGGGAGAGGAAAAACAGAAAACTTCTTGACGCGCGCTGGGCTTCAAGTGGCTGCCATCCACTTCCACACCGTGAGCGAGCGCGTACTCCCCGTATAAGAGRCCGTTTCCATAAGAGTGATTTAGAGATAAGGCACGAGTCAAAAATTATTAGGATAAATATTTTGCTCCTTTTGCMGCTCTCTCGTTCTCTCYGTTTGTRTGTGTGTGTGTCTGTGTG--------TACGAGAGAGTGGTTGTTTAACGGGGCACCATTTTTAGTGTGGTGCCWGCGCTGCTAATCACTCCCAAAAGGCGAGCCCCGTAGCGGGGATGGGGAACATTGTGCCG-------------YTTMA---------AAAAAAGGACGACGCTTTTAGGGGCATCCATGGT
>AY0058-C
TTGCATAC--CTTTAGGCGTTTAGCAGCACCAAGCGACGAACCTTGTTTAACAACACCATATTTCGTTAAAAAAAGCACTGTAAACGAAAAGTGCCAAAAAGGAG-----AAAAAAGGATAAATGTCCCTTGCCCTTTGAAAAACAGATTCTTTCCCCATACATAACTCCACAAAAAAMACACACACACACACACACACACACACACACACACACACACACACACMCAMACACACACACACACACACCTAACGTGAGCG-------TCTCCAGTGAAGTGTGTTGAAGCAAATAACCGCTACTTTAAAACCCTTGTACCCGAARCCCCRCC--GCACTTCCGGTCACATGGAGCCGGYCCCGGAAGCCGCTTCYACCM---------------GAGCCCAGCCAACCCTTGAAGAACTTTACGAGGATAATTATCGTTGTTTTGCTTGCACCGTTCCTCTTCCCCTTTTCGCAACCATCACTCATTCCCACACCGCCTCACGTACGTTTCCGTMCGGACCGGGGTTCCGCTTATCGCACTGGAAGTGGATACACTTTAAACAACTYGGSTACYTCCCCCC-----CCCAWCGTCTCCGTAGTCG-CCATGTCGCCAGGTTTCGGAAGAATWACCRAATCCTTCCCAGGGCGCCACAGCATATGGCCCACGATTACGTACTGCATCCGTATTCCGTTCCCGGCCCGATAAACGACCCACCCCTYACACACACACACA----------AGCCGAAACACGGGGGSSCCCTTTATGGTKGTTGGTGCTTGTTGCTCTCTTAAAGAACAGTGTCTTTCTCTCTC--TCTCCCCCAGCATCAASCCTGGAACATGCSGAAGCTGCCGGAAGCGCCGACAAAAGYGACGGCGCACGKTGCGGGGAAAGCTGGGGCGGGAAATGAAAAGAGAAGGGAGAGGAAAAACAGAAAACTTCTTGACGCGCGCTGGGCTTCAAGTGGCTGCCATCCACTTCCACACCGTGAGCGAGCGCGTACTCCCCGTATAAGAGRCCGTTTCCATAAGAGTGATTTAGAGATAAGGCACGAGTCAAAAATTATTAGGATAAATATTTTGCTCCTTTTGCAGCTCTCTCGTTCTCTCTGTTTGTRTGTGTGTGTGTCTGTGTG--------TACGAGAGAGTGGTTGTTTAACGGGGCACCATTTTTAGTGTGGTGCCAGCGCTGCTAATCACTCCCAAAAGGCGAGCCCCGTAGCGGGGATGGGGARCATTGTGCCG-------------TTTSA---------AAAAAAGGACGACGCTTTTAGGGGCATCCATGGT
>AY0059-C
TTGCATAC--CTTCGGGCGTTTAGCAGCACCAAGCGTCGAACCATGTTTAATAACTTCATATTTCGTTAAAAAAAGCACTGCAAACGAAAAGTGCCAAAGAGGAG-----MAAAAAGGAAAAAWGTCCCTTGYCCTTCKAAAAACAGATTCTTTCCCCATACATAACCCCACAAAAAACACACACACACAYAYAYACACACACACACACACACACACACACACACACACACACACACACACATACACCTAGCGWGAGCR-------TCTCCAGTGAAGTGTGTTGAAGCAAATAACCGCTACTTTAAAACCCTTGTACMCGAAACCCCACC--GCACTTCCGGTCACATGGAGCCGGTCCCGGAAGCCGCTTCTACCC---------------GASCCCWGSCAGCCCTTGAAGAACTTTACGAGGATAATTATCGTTGTTTTGCTTGCACCGTTCCTCTTCCCCTTTTCGCAACCATCACTCATTCCCACACCGCCTCACGTACGTTTCCGTCCGGACCGGGGTTCCGCTTATCGCACTGGAAGTGGATACACTTTAAACAACTCGGCTACCTCCCCCC-----CCCMCCGTCTCCGTAGTCG-CCATGTCGCCAGGTTTCGGAAGAATTACCGAATCCTTCCCAGGGCGCCACAGCATATGGCCCACGATTACGTACTGCATCCGTATTCCGTTCCCGGCCCGATAAACGACCCACCCCTCACACACACACACA----------AGCAGAAACRCGRGGGACCCCTTTTTGGTTGGTGGTGCTTGTTGCTCTCTTAAAGAACAGTGTCTTTCTCTCTC--TCKCCCCCAGCATCAACCCTGGAACATGCGGAAGCTGCCGGAAGCGTCGACAAAAGCGACGGCGCACGGTGCGGGGAAAGCTGGGGCGGGAAATGAAAAGARRGGGGAGAGGAAAAACAGAAAACTTCTTGACGCGCGCTGGGCTTCAAGTGGCTGCCATCCACTTCCACACGGTKAGCGAGCGCGTACTCCCCSYATAAGAGGCCGTTTCCATAAGAGTGATTTAGAGATAAGGCACGAGTCAAAAATTATTAGGATAAATATTTTGCTCCTTTTGCAGCTCTCTCGTTCTCTCTGTCTGTGTGWGTCTGTGTCTGTGTG--------TACSAGAGAGKGGTTGTTTAACGGGGCACCATTTTTAGTGTGGTGSCAGCGCTGCTAATCACTCCCAAAAGGCAAGCCCCGTAGCGGGAATGGGGAACATTGTGCCG-------------YTTMA---------AAAAAAGGACGACGCTTTTAGGGGCATCCATGGT
>AY0060-C
TTGCATAC--CTTCAGGCGTTTAGCAGCACCAAGCGACGAACCTTTTTTAACAACACCATATTTCGTTAAAAAAAGCACTGTAAACGAAAAGTGCCAAAAAGGAG-----AAAAAAGGATAAATGTCCCTTGCCCTTTGAAAAACAGATTCTTTCCCCATACATAACYCCACAAAAAAMACACACACACACACACMCACACACACACACACACACAAACACACACACAAACACACACACACACACACCTAACGTGAGCG-------TCTCCAGTGAAGTGTGTTGAAGCAAATAACCGCTACTTTAAAACCCTTGTACCCGAAACCCCACC--GCACTTCCGGTCACATGGAGCCGGTCCCGGAAGSCGCTKCTACCC---------------GAGCCCAGCCAACCCTTGAAGAACTTTACGAGGATAATTATCGTTGTTTTGCTTGCACCGTTCCTCTTCCCCTTTTCGCAACCATCACTCATTCCCACACCGCCTCACGTACGTTTCCGTCCGGACCGGGGTTCCGCTTATCGCACTGGAAGTGGATACACTTTAAACAACTCGGCTACCYCCCCCC-----CCCMCCGTCWCCGTAGTCG-CCATGTCGCCAGGYTTCGGAAGAATTACCGAATCCTTCCCAGGGCGCCACAGCATATGGCCCACGATTACGTACTGCATCCGTATTCCGTTCCCGGCCCGATAAACGACCCACCCCTCACACACACACACA----------AGCCGAAACACGGGGGCCCCCTTTATGGTTGTTGGTGCTTGTTGCTCTCTTAAAGAACAGTSTCTTTCTCTCTC--TCTCCCCCAGCATCAASCCTGGAACATGCSGAAGCTGCCGGAAGCGCCGACAAAAGCGACGGCGCACGKTGCGGGGAAAGCTGGGGCGGGAAATGAAAAGAGAAGGGAGAGGAAAAACAGAAAACTTCTTGACGCGCGCTGGGCTTCAAGTGGCTGCCATCCACTTCCACACCGTGAGCGAGCGCGTACTCCCCGTATAAGAGGCCGTTTCCATAAGAGTGATTTAGAGATAAGGCACGAGTCAAAAATTATTAGGATAAATATTTTGCTCCTTTTGCMGCTCTCTCGTTCTCTCTGTTTGTRTGTGTGTGTGTCTGTGTG--------TACGAGAGAGTGGTTGTTTAACGGGGCACCRTTTTTAGTGTGGTGCCAGCGCTGCTAATCACTCCCAAAAGGCGAGCCCCGTAGCGGGGATGGGGAACATTGTGCCG-------------YTTMA---------AAAAAAGGACGACGCTTTTAGGGGCATCCATGGT
>AY0061-C
TTGCATAC--CTTTAGGCGTTTAGCAGCACCAAGCGACGAACCTTGTTTAACAACACCATATTTCGTTAAAAAAAGCACTGTAAACGAAAAGTGCCAAARAGGAG-----AAAAAAGGAWAAATGTCCCTTGCCCTTYGAAAAACAKATTCTTTCCCCATACATAACYCCACAAAAAAMACACACACACACAYACACACACACACACACACACACACACACACACACAMACACACACACACAYAYACCTARCGTGAGCG-------TCTCCAGTGAAGTGTGTTGAAGCAAATAACCGCTACTTTWAAACCCTTGTACMCGAAACCCCACC--GCACTTCCGGTCACATGGAGCCGGTCCCGGAAGCCGCTTCTACCC---------------GAGCCCWGCCARCCCTTGAAGAACTTTACGAGGATAATTATCGTTGTTTTGCTTGCACCGTTCCTCTTCCCCTTTTCGCAACCATCACTCATTCCCACACCGCCTCACGTACGTTTCCGTMCGGACCGGGGTTCCGCTTATCGCACTGGAAGTGGATACACTTTAAACAACTYGGSTACCTCCCCCC-----CCCAYCGTCTCCGTAGTCG-CCATGTCGCCAGGTTTCGGAAGAATTACCGAATCCTTCCCAGGGCGCCACAGCATATGGCCCACGATTACGTACTGCATCCGTATTCCGTTCCCGGCCCGATAAACGACCCACCCCTCACACACACACACA----------AGCMGAAACACGRGGGRSCCCTTTWTGGTKGKTGGTGCTTGTTGCTCTCTTAAAGAACAGTGTCTTTCTCTCTC--TCTCCCCCAGCATCAACCCTGGAACATGCSGAAGCTGCCGGAAGCGYCGACAAAAGCGACGGCGCACGKTGCGGGGAAAGCTGGGGCGGGAAAYGAAAAGAGAAGGGAGAGGAAAAACAGAAAACTTCTTGACGCGCGCTGGGCTTCAAGTGGCTGCCATCCACTTCCACACSGTGAGCGAGCGCGTACTCCCCGTATAAGAGGCCGTTTCCATAAGAGTGATTTAGAGATAAGGCACGAGTCAAAAATTATTAGGATAAATATTTTGCTCCTTTTGCAGCTCTCTCGTTCTCTCYGTYTGTRTGTGTSTGTGTCTGTGTG--------TACGAGWGAGTGGTTGTTTAACGGGGCACCATTTTTAGTGTGGTGCCAGCGCTGCTAATCACTCCCAAAAGGCRAGCCCCGTAGCGGGRATGGGGAACATTGTGCCG-------------TTTCA---------AAAAAAGGACGACGCTTTTAGGGGCATCCATGGK
>AY0062-C
TTGCATAC--CTTTAGGCGTTTAGCAGCACCAAGCGACGAACCTTGTTTAACAACACCATATTTCGTTAAAAAAAGCACTGTAAACGAAAAGTGCCAAAAAGGAG-----AAAAAAGGATAAATGTCCCTTGCCCTTTGAAAAACAGATTCTTTCCCCATACATAACTCCACAAAAAAMACACACACACACACACACACACACACACACACACACACACACACACACACACACACACACACACACACCTAACGTGAGCG-------TCTCCAGTGAAGTGTGTTGAAGCAAATAACCGCTACTTTAAAACCCTTGTACCCGAAACCCCACC--GCACTTCCGGTCACATGGAGCCGGTCCCGGAAGCCGCTTCTACCC---------------GAGCCCAGCCAACCCTTGAAGAACTTTACGAGGATAATTATCGTTGTTTTGCTTGCACCGTTCCTCTTCCCCTTTTCGCAACCATCACTCATTCCCACACCGCCTCACGTACGTTTCCGTMCGGACCGGGGTTCCGCTTATCGCACTGGAAGTGGATACACTTTAAACAACTYGGSTACYTCCCCCC-----CCCAWCGTCTCCGTAGTCG-CCATGTCGCCAGGTTTCGGAAGAATWACCRAATCCTTCCCAGGGCGCCACAGCATATGGCCCACGATTACGTACTGCATCCGTATTCCGTTCCCGGCCCGATAAACGACCCACCCCTCACACACACACACA----------AGCCGAAACACGGGGGSSCCCTTTATGGTKGTTGGTGCTTGTTGCTCTCTTAAAGAACAGTGTCTTTCTCTCTC--TCTCCCCCAGCATCAASCCTGGAACATGCSGAAGCTGCCGGAAGCGCCGACAAAAGYGACGGCGCACGKTGCGGGGAAAGCTGGGGCGGGAAATGAAAAGAGAAGGGAGAGGAAAAACAGAAAACTTCTTGACGCGCGCTGGGCTTCAAGTGGCTGCCATCCACTTCCACACCGTGAGCGAGCGCGTACTCCCCGTATAAGAGRCCGTTTCCATAAGAGTGATTTAGAGATAAGGCACGAGTCAAAAATTATTAGGATAAATATTTTGCTCCTTTTGCAGCTCTCTCGTTCTCTCYGTTTGTRTGTGTGTGTGTCTGTGTG--------TACGAGAGAGTGGTTGTTTAACGGGGCACCATTTTTAGTGTGGTGCCAGCGCTGCTAATCACTCCCAAAAGGCGAGCCCCGTAGCGGGGATGGGGAACATTGTGCCG-------------TTTCA---------AAAAAAGGACGACGCTTTTAGGGGCATCCATGGT
>AY0063-C
TTGCATAC--CTTCAGGCGTTTAGCAGCACCAAGCGACGAACCTTGTTTAACAACACCATATTTCGTTAAAAAAAGCACTGTAAACGAAAAGTGCCAAAGAGGAG-----AAAAAAGGATAAATGTCCCTTGCCCTTYGAAAAACAGATTCTTTCCCCATACATAACCCCACAAAAAACACACACACACACACACATACACACACACACACACACACACACACACACAAACACACACACACACACACCTARCGTGAGCG-------TCTCCAGTGAAGTGTGTTGAAGCAAATAACCGCTAYTTTAAAACCCTTGTACCCGAAACCCCACC--GCACTTCCGGTCACATGGAGCCGGYCCCGGAAGSCGCTTCTACCC---------------GAGCCCWGCCARCCCTTGAAGAACTTTACGAGGATAATTATCGTTGTTTTGCTTGCACCGTTCCTCTTCCCCTTTTCGCAACCATCACTCATTCCCACACCGCCTCACGTACGTTTCCGTCCGGACCGGGGTTCCGCTTATCGCACTGGAAGTGGATACACTTTAAACAACTCGGCTACCTCCCCCC-----CCCAMCGTCTCCGTAGTCG-CCATGTCGCCAGGTTTCGGAAGAATTACCGAATCCTTCCCAGGGCGCCACAGCATATGGCCCACGATTACGTACTGCATCCGTATTCCGTTCCCGGCCCGATAAACGACCCACCCCTCACACACACACACA----------AGCMGAAACACGGGGTCCCCCTTTATGGTTGTTGGTGCTTGTTGCTCTCTTAAAGAACAGTGTCTTTCTCTCTC--TCTCCCCCAGCATCAASCCTGGAACATGCGGAAGCTGCCGGAAGCGYCGACAAAAGYGACGGCGCACGGTGCGGGGAAAGCTGGGGCGGGAAAYGAAAAGAGRAGGGAGAGGAAAMACAGAAAACTTCTTGACGCGCGCTGGGCTTCAAGTGGCTGCCATCCACTTCCACACSGTGAGCGAGCGCGTACTCCCCGTATAAGAGGCCGTTTCCATAAGAGTGATTTAGAGATAAGGCACGAGTCAAAAATTATTAGGATAAATATTTTGCTCCTTTTGCAGCTCTCTCGTTCTCTCTGTYTGTGTGTGTSTGTGTCTGTGTG--------TACGAGAGAGTGGTTGTTTAACGGGGCACCATTTTTAGTGTGGTGCCAGCGCTGCTAATYACTCCCAAAAGGCRAGCCCCGTAGCGGGRATGGGGARCATTGTGCCG-------------TTTSA---------AAAAAAGGACGACGCTTTTAGGGGCATCCATGGT
>AY0064-C
TTGCATAC--CTTTAGGCGTTTAGCAGCACCAAGCGACGAACCTTGTTTAACAACACCATATTTCGTTAAAAAAAGCACTGTAAACGAAAAGTGCCAAAAAGGAG-----AAAAAAGGATAAATGTCCCTTGCCCTTTGAAAAACAGATTCTTTCCCCATACATAACTCCACAAAAAACACACACACACACACACMYACACACCCACACACACACACACACAMACACAMACACACACACACACACACCTAACGTGAGCG-------TCTCCAGTGAAGTGTGTTGAAGCAAATAACCGCTACTTTWAAACCCTTGTACMCGAAACCCCACC--GCACTTCCGGTCACATGGAGCCGGTCCCGGAAGCCGCTTCTACCC---------------GAGCCCAGCCAACCCTTGAAGAACTTTACGAGGATAATTATCGTTGTTTTGCTTGCACCGTTCCTCTTCCCCTTTTCGCAACCATCACTCATTCCCACACCGCCTCACGTACGTTTCCGTCCGGACCGGGGTTCCGCTTATCGCACTGGAAGTGGATACACTTTAAACAACTTGGGTACCTCCCCCC-----CCCAYCGTCTCCGTAGTCG-CCATGTCGCCAGGTTTCGGAAGAATTACCGAATCCTTCCCWGGGCGCCACAGCATATGGCCCACGATTACGTACTGCATCCGTATTCCGTTCCCGGCCCGATAAACGACCCACCCCTCACACACACACACA----------AGCCGAAACACGGGGGSCCCCTTTATGGTTGTTGGTGCTTGTTGCTCTCTTAAAGAACAGTRTCTTTCTCTCTC--TCTCCCCCAGCATCAASCCTGGAACATGCGGAAGCTGCCGGAAGCGCCGACAAAAGCGACGGCGCACGKTGCGGGGAAAGCTGGGGCGGGAAATGAAAAGAGAAGGGAGAGGAAAAACAGAAAACTTCTTGACGCGCGCTGGGCTTCAAGTGGCTGCCATCCACTTCCACACCGTGAGCGAGCGCGTACTCCYCGTATAAGAGGCCGTTTCCATAAGAGTGATTTAGAGATAAGGCACGAGTCAAAAATTATTAGGATAAATATTTTGCTCCTTTTGCAGCTCTCTCGTTCKCTCTGTTTGTGTGTGTGTGTGTCTGWGTG--------TACGARAGAGTGGTTGTTTAACGGGGCACCATTTTTAGTGTRGTGCCAGCGCTGCTAATCACTCCCAAAAGGCGAGCYCCGTAGCGGGAATGGGGAACATTGTGCCG-------------YTYMA---------AAAAAAGGACGACGCTTKTAGGGGCATCCATGGT
>AY0065-C
TTGCATAC--CTTCGGGCGTTTAGCAGCACCAAGCGTCGAACCATGTTTAATAACTCCATATTTCGTTAAAAAAAGCACTGCAAACGAAAARTGCCAAAGAGGAG-----AAAAAAGGAAAAATGTCCCTTRCCCTTCGAAAAACAGATTCTTTCCCCATACATAACCCCACAAAAAACACACACACACAYAYACACACACACACACACACACACACACACACACACACACACACACACACATACACCTAGCRWGAGCG-------TCTCCAGTGAAGTGTGTTGAAGCAAATAACCGCTACTTTAAAMCCCTTGTACMCGAAACCCCACC--GCACTTCCGGTCACATGGAGCCGGTCCCGGAAGCCGCTTCTACCM---------------GAGCCCWGCCAGCCCTTGAAGAACTTTACGAGGATAATTATCGTTGTTTTGCTTGCACCGTTCCTCTTCCCCTTTTCGCAACCATCACTCATTCCCACACCGCCTCACGTACGTTTCCGTCCGGACCGGGGTTCCGCTTATCGCACTGGAAGTGGATACACTTTAAACAACTCGGCTMCCYCCCCCC-----CCCMCCGTCTCCGTAGTCR-CCATGTCGCCAGGTTTCGGAAGAATTACCGAATCCTTCCCAGGGCGCCACAGCATATGGCCCACGATTACGTACTGCATCCGTATTCCGTTCCCGGCCCGATAAACGACCCACCSCTCACACACACACACA----------AGCAGAAACACGRGGGMCCCCTTTWTGGTTGKTGGTGCTTGTTGCTCTCTTAAAGAACAGTGTCTTTCTCTCTC--TCTCCCCCAGCATCAACCCTGGAACATGCGGAAGCTGCCGGAAGCGTCGACAAAAGCGACGGCGCACGGTGCGGGGAAAGCTGGGGCGGGAAATGAAAAGARGGGGGAGAGGAAAAACAGAAAACTTCTTGACGCGCGCTGGGCTTCAAGTGGCTGCCATCCACTTCCACACGGTKAGCGAGCGCGTACTCCCCGYATAAGAGGCCGTTTCCATAAGAGTGATTTAGAGATAAGGCACGAGTMAAAAATTATTAGGATAAATATTTTGCTCCTTTTGCAGCTCTCTCGTTCTCTCTGTCTGTGTSTGTSTGTGTCTGTGTG--------TACSAGAGAGKGGTTGTTTAACGGGGSACCATTTTTAGTGTGGTGCCAGCGCTGCTAATCACTCCCAAAAGGCAAGCCCCGTAGCGGGAATGGGGAACATTGTGCCG-------------YTTCA---------AAAAAAGGACGACGCTTTTAGGGGCATCCATGGT
>AY0066-C
TTGCATAC--CTTTAGGCGTTTAGCAGCACCAAGCGACGAACCTTGTTTAACAACACCATATTTCGTTAAAAAAAGCACTGTAAACGAAAAGTGCCAAAAAGGAG-----AAAAAAGGATAAATGTCCCTTGCCCTTTGAAAAACAGATTCTTTCCCCATACATAACTCCACAAAAAAMACACACACACACACACACACACACACACACACACACACACACACACACAAACACACACACACACACACCTAACGTGAGCG-------TCTCCAGTGAAGTGTGTTGAAGCAAATAACCGCTACTTTAAAACCCTTGTACCCGAAACCCCACC--GCACTTCCGGTCACATGGAGCCGGTCCCGGAAGCCGCTTCTACCC---------------GAGCCCAGCCAACCCTTGAAGAACTTTACGAGGATAATTATCGTTGTTTTGCTTGCACCGTTCCTCTTCCCCTTTTCGCAACCATCACTCATTCCCACACCGCCTCACGTACGTTTCCGTMCGGACCGGGGTTCCGCTTATCGCACTGGAAGTGGATACACTTTAAACAACTTGGGTACCTCCCCCC-----CCCAYCGTCTCCGTAGTCG-CCATGTCGCCAGGTTTCGGAAGAATTACCGAATCCTTCCCAGGGCGCCACAGCATATGGCCCACGATTACGTACTGCATCCGTATTCCGTTCCCGGCCCGATAAACGACCCACCCCTCACACACACACACA----------AGCCGAAACACGGGGGGSCCCTTTATGGTKGTTGGTGCTTGTTGCTCTCTTAAAGAACAGTGTCTTTCTCTCTC--TCTCCCCCAGCATCAASCCTGGAACATGCSGAAGCTGCCGGAAGCGCCGACAAAAGCGACGGCGCACGKTGCGGGGAAAGCTGGGGCGGGAAATGAAAAGAGAAGGGAGAGGAAAAACAGAAAACTTCTTGACGCGCGCTGGGCTTCAAGTGGCTGCCATCCACTTCCACACCGTGAGCGAGCGCGTACTCCCCGTATAAGAGGCCGTTTCCATAAGAGTGATTTAGAGATAAGGCACGAGTCAAAAATTATTAGGATAAATATTTTGCTCCTTTTGCMGCTCTCTCGTTCTCTCYGTTTGTRTGTGTGTGTGTCTGTGTG--------TACGAGAGAGTGGTTGTTTAACGGGGCACCRTTTTTAGTGTGGTGCCAGCGCTGCTAATCACTCCCAAAAGGCGAGCCCCGTAGCGGGGATGGGGAACATTGTGCCG-------------TTTCA---------AAAAAAGGACGACGCTTTTAGGGGCATCCATGGT
>AY0067-C
TTGYATAC--CTTTAGGCGTTTAGCAGCACCAAGCGACGAACCTTGTTTAACAACACCATATTTCGTTAAAAAAAGCACTGYAAACGAAAAGTGCCAAARAGGAG-----AAAAAAGGAWAAATGTCCCTTGCCCTTYGAAAAACAGATTCTTTCCCCATACATAACYCCACAAAAAAMACACACACACACAYACACACACACACACACACACACACACACACACACAAACACACACACACAYACACCTARCGTGAGCG-------TCTCCAGTGAAGTGTGTTGAAGCAAATAACCGCTACTTTAAAACCCTTGTACMCGAARCCCCACC--GCACTTCCGGTCACATGGAGCCGGTCCCGGAAGCCGCTTCTAMCM---------------GAGCCCWGCCARCCCTTGAAGAACTTTACGAGGATAATTATCGTTGTTTTGCTTGCACCGTTCCTCTTCCCCTTTTCGCAACCATCACTCATTCCCACACCGCCTCACGTACGTTTCCGTMCGGACCGGGGTTCCGCTTATCGCACTGGAAGTGGATACACTTTAAACAACTYGGSTACCYCCCCCC-----CCCAYCGTCTCCGTARTCR-CCATGTCGCCAGGTTTCGGAAGAATTACCGAATCCTTCCCAGGGCGCCACAGCATATGGCCCACGATTACGTACTGCATCCGTATTCCGTTCCCGGCCCGATAAACGACCCACCCCTCACACACACACACA----------AGCMGAAACACGGGGGRSCCCTTTWTGGTKGKTGGTGCTTGTTGCTCTCTTAAAGAACAGTGTCTTTCTCTCTC--TCTCCCCCAGCATCAACMCTGGAACATGCCGAAGCTGCCGGAAGCGCCGACAAAAGCGACGGCGCACGTTGCGGGGAAAGCTGGGGCGGGAAATGAAAAGAGAAGGGAGAGGAAAAACAGAAAACTTCTTGACGCGCGCTGGGCTTCAAGTGGCTGCCATCCACTTCCACACSGTKAGCGAGCGCGTACTCCCCGYATAAGAGGCCGTTTCCATAAGAGTGATTTAGAGATAAGGCACGAGTCAAAAATTATTAGGATAAATATTTTGCTCCTTTTGCAGCTCTCTCGTTCTCTCTGTYTGTGTGTGTSTGTGTCTGTGTG--------TACSAGWGAGKGGTTGTTTAACGGGGCACCATTTTTAGTGTGGTGCCAGCGCTGCTAATCACTCCCAAAAGGCRAGCCCCGTAGCGGGRATGGGGARCATTGTGCCG-------------YTTGA---------AAAAAAGGACGACGCTTTTAGGGGCATCCATGGT
>AY0068-C
TTGCATAC--CTTYAGGCGTTTAGCAGCACCAAGCGACGAACCTTKTTTAACAACACCATATTTCGTTAAAAAAAGCACTGTAAACGAAAAGTGCCAAAAAGGAG-----AAAAAAGGATAAATGTCCCTTGCCCTTTGAAAAACAGATTCTTTCCCCATACATAACTCCACAAAAAAAACACACACACACACACACACACACACACACACACACACACACACACACACACACACACACACACACACCTAACGTGAGCG-------TCTCCAGTGAAGTGTGTTGAAGCAAATAACCGCTACTTTAAAACCCTTGTACCCGAARCCCCRCC--GCACTTCCGGTCACATGGAGCCGGCCCCGGAAGGCGCTTCTACCM---------------GAGCCCAGCCAACCCTTGAAGAACTTTACGAGGATAATTATCGTTGTTTTGCTTGCACCGTTCCTCTTCCCCTTTTCGCAACCATCACTCATTCCCACACCGCCTCACGTACGTTTCCGTMCGGACCGGSGTTCCGCTTATCGCACTGGAAGTGGATACACTTTAAACAACTTGGSTACCTCCCCCC-----CCCAYCGTCTCCGTAGTCG-CCATGTCGCCAGGTTTCGGAAGAATTACCGAATCCTTCCCAGGGCGCCACAGCATATGGCCCACGATTACGTACTGCATCCGTATTCCGTTCCCGGCCCGATAAACGACCCACCCCTCACACACACACACA----------AGCCGAAACACGGGGGSSCCCTTTATGGTKGTTGGTGCTTGTTGCTCTCTTAAAGAACAGTGTCTTTCTCTCTC--TCTCCCCCAGCATCAASCCTGGAACATGCSGAAGCTGCCGGAAGCGCCGACAAAAGCGACGGCGCACGKTGCGGGGAAAGCTGGGGCGGGAAATGAAAAGAGAAGGGAGAGGAAAAACAGAAAACTTCTTGACGCGCGCTGGGCTTCAAGTGGCTGCCATCCACTTCCACACCGTGAGCGAGCGCGTACTCCCCGTATAAGAGGCCGTTTCCATAAGAGTGATTTAGAGATAAGGCACGAGTCAAAAATTATTAGGATAAATATTTTGCTCCTTTTGCAGCTCTCTCGTTCTCTCTGTTTGTGTGTGTGTGTGTCTGTGTG--------TACGAGAGAGTGGTTGTTTAACGGGGCACCATTTTTAGTGTGGTGCCAGCGCTGCTAATCACTCCCAAAAGGCGAGCCCCGTAGCGGGGATGGGGAGCATTGTGCCG-------------TTTGA---------AAAAAAGGACGACGCTTTTAGGGGCATCCATGGT
>AY0069-C
TTGCATAC--CTTYAGGCGTTTAGCAGCACCAAGCGACGAACCTTGTTTAACAAYACSATATTTCGTTAAAAAAAGCACTGTAAACGAAAAGTGCCAAAAAGGAG-----AAAAAAGGATAAATGTCCCTTGCCCTTTGAAAAACAGATTCTTTCCCCATACATAACTCCACAAAAAACACACACACACACACACACACACACACCYAAACACMAAAAAACACACACACACACACACACACACACACCTAACGTGAGCG-------TCTCCAGTGAAGTGTGTTRAAGCAAATAACCGCTACTTTAAAACCCTTGTACCCGAAACCCCACC--GCACTTCCGGTCACATGGAGCCGGTCCCGGAAGCCGCTTCTACCC---------------GAGCCCAGCCAACCCTTGAAGAACTTTACGAGGATAATTATCGTTGTTTTGCTTGCACCGTTCCTCTTCCCCTTTTCGCAACCATCACTCATTCCCACACCGCCTCACGTACGTTTCCGTCCGGACCGGGGTTCCGCTTATCGCACTGGAAGTGGATACACTTTAAACAACTTGGGTACCTCCCCCC-----CCCACCGTCTCCGTAGTCG-CCATGTCGCCAGGTTTCGGAAGAATTACCGAATCCTTCCCAGGGCGCCACAGCATATGGCCCACGATTACGTACTGCATCCGTATTCCGTTCCCGGCCCGATAAACGACCCACCCCTCRCACACAYACACA----------AGCCGAAACACGGGGGSCCCCTTTATGGTTGTTGGTGCTTGTTGCTCTCTTAAAGAACAGTRTCTTTCTCTCTC--TCTCCCCCAGCATCAASCCTGGAACATGCGGAAGCTGCCGGAAGCGCCGACAAAAGCGACGGCGCACGTTGCGGGGAAAGCTGGGGCGGGAAATGAAAAGAGAAGGGAGAGGAAAAACAGAAAACTTCTTGACGCGCGCTGGGCTTCAAGTGGCTGCCATCCACTTCCACACCGTGAGCGAGCGCGTACTCCCCGTATAAGAGGCCGTTTCCATAAGAGTGATTTAGAGATAAGGCACGAGTCAAAAATTATTAGGATAAATATTTTGCTCCTTTTGCAGCTCTCTCGTTCTCTCTGTTTGTGTGTGTGTGTGTCTGTGTG--------TACGAAAGAGTGGTTGTTTAACGGGGCACCATTTTTAGTGTAGTGCCAGCGCTGCTAATCACTCCCAAAAGGCGAGCTCCGTAGCGGGAATGGGGAACATTGTGCCG-------------YTCAA---------AAAAAAGGACGACGCTTTTAGGGGCATCCATGGT
>AY0070-C
TTGCATAC--CTTTAGGCGTTTAGCAGCACCAAGCGACGAACCTTGTTTAACAACACCATATTTCGTTAAAAAAAGCACTGTAAACGAAAAGTGCCAAAAAGGAG-----AAAAAAGGATAAATGTCCCTTGCCCTTYGAAAAACAGATTCTTTCCCCATACATAACYCCACAAAAAACACACACACACACAYACACACACACACACACACACACACACACCAACACACACACACACACACAYACACCTARCGTGAGCG-------TCTCCAGTGAAGTGTGTTGAAGCAAATAACCGCTACTTTAAAACCCTTGTACCCGAAACCCCACC--GCACTTCCGGTCACATGGAGCCGGTCCCGGAAGCCGCTTCTACCM---------------GAGCCCWGCCARCCCTTGAAGAACTTTACGAGGATAATTATCGTTGTTTTGCTTGCACCGTTCCTCTTCCCCTTTTCGCAACCATCACTCATTCCCACACCGCCTCACGTACGTTTCCGTCCGGACCGGGGTTCCGCTTATCGCACTGGAAGTGGATACACTTTAAACAACTYGGSTACCYCCCCCC-----CCCACCGTCTCCGTAGTCR-CCATGTCGCCAGGTTTCGGAAGAATTACCGAATCCTTCCCAGGGCGCCACAGCATATGGCCCACGATTACGTACTGCATCCGTATTCCGTTCCCGGCCCGATAAACGACCCACCCCTCRCACACAYACACA----------AGCMGAAACACGGGGGRCCCCTTTWTGGTTGKTGGTGCTTGTTGCTCTCTTAAAGAACAGTGTCTTTCTCTCTC--TCTCCCCCAGCATCAACMCTGGAACATGCGGAAGCTGCCGGAAGCGCCGACAAAAGCGACGGCGCACGGTGCGGGGAAAGCTGGGGCGGGAAATGAAAAGAGRGGGGAGAGGAAAAACAGAAAACTTCTTGACGCGCGCTGGGCTTCAAGTGGCTGCCATCCACTTCCACACSGTKAGCGAGCGCGTACTCCCCGYATAAGAGGCCGTTTCCATAAGAGTGATTTAGAGATAAGGCACGAGTCAAAAATTATTAGGATAAATATTTTGCTCCTTTTGCAGCTCTCTCGTTCTCTCTGTYTGTRTGTGTSTGTGTCTGTGTG--------TACSAGAGAGTGGTTGTTTAACGGGGCACCATTTTTAGTGTGGTGCCAGCGCTGCTAATCACTCCCAAAAGGCRAGCCCCGTAGCGGGRATGGGGAACATTGTGCCG-------------TTTCA---------AAAAAAGGACGACGCTTTTAGGGGCATCCATGGT
>AY0072-C
[truncated: 19,941 more chars]
