# Supplementary material for: Influence of genetic polymorphism on transcriptional enhancer activity in the malaria vector Anopheles coluzzii
Source: Sci Rep. 2019 Oct 24;9:15275. doi: 10.1038/s41598-019-51730-8 (PMC6813320; doi:10.1038/s41598-019-51730-8)
Supplement: Supplementary file 2 — Supplementary Dataset 2 [file 41598_2019_51730_MOESM2_ESM.zip › Supplementary File S2/LRIM1_Aligned-wild.fas]

>2L chromosome:AgamP3:2L:1:49364325:1
CTTTCCCCTCTTGCGTGTAGACAATTGGCCGCCGCAACGAAACTTACTTCTAGCACAATTCTAATCTGCCCTCCAAACGTGCACTTTAATATTTAATCACAA--AACTTCTGCATAAACCCGTCCGTTGCAGCTCTCAACTCAACGCACCGACATTGCATTTCTCATATATGCACTTTTCACTCGTACTTTATCCACGCGAGACCGGCCCGAGGTAGGATGTAGGTCAGCTGGTCCCCAGAACCAGATCCGCTGCCACACATTATTGTCTGGTGCAGCAGCAGCAGCAGACAGCCCATTTCTTTTCCTTTCTGTTTCTTTCTGTCTGGCGTTTACGGCGTTTCGCTTGAGCGCTGTCTGCCCTCTGCCTTGCCCTGTTCGCGTAAAATTGCATAACGCTCCCCTGACGTCGATCCTCAACACACACACATCATCTGCATGTTTTTTTGTGTTTTTGCTCAACATATCTGAACCCTGAGAGCGCAGCGCTTGTT----ACCGAGTTTCAGCCTGCGTACCGGCAATGTTTATAACATACAAAATCGCAACTTGAAAGAAAGAAAGACAA----------CAAACGGATGCGTCCCCTTGAGCGTCCCCGCACCCAGCACTGTGATCGAGTTCAG------CTGCTCCCGCTGTATCGCTGCACGTTCCCGTTCTTGCGTTGTGTTCATGAAAAATGAAACCCACAGCCAGCAGAACAGCGCATCGCGAAACAACACACACACACACACATCCTCTATCGGAAAGGAAAC-GGGAGTGTGATAAACTCACCCCCTCTTTTTCTGCAATGTGTGAAAGCGATCGTTGTTGTGAGCGATCGGCCAGCATTAGCAGCCAGCTGAGCCAACACATGCCTGGAGGGGGGGGGGGGCG----CAACAGCAGCAGACCCGTTTCGCATCGCTGGGCGAAATTGGTCGCGTTGA-A-GTTGAAGGTTAGGCCCG--G--TGTGACAGGGAATAGAAGTGGATTGGCATGCGCCAATCGCACGCGAAACCGTACCACTTGTCGATCGCGAGCGAGATCAAGTTCAACGTGTACTGTAACCGAACGCTGGATCTGGTAAGTTCTGGGTAAAAGCAACTTCTTACACCGCACCATTTCTGCGTAATGTTGCCCATTCCTGTAAACATTGGGCTGAAACCGGTTTCTCATTATCATGTGTGTACCCGGGAAACCCGGGAACTGCTGACCGGGTGGAATGCAATATGAGCGGTACAAATACAATGCCGGGCTAGGGCACTGTAAACGCCCTTCCACACACACACATACGGTGGCAACTTCGGGACGAACGTCGGTTCGATCGAGTTGATGACGCTGCTTGAGACATTAAGTTTTT-GTTGTTGTCGTTGCTGCTGCTGTATCGTCT
>LRIM_Fd03_3_B
CTTTCCCCTCTTGCGTGTAGACAATCGGCAGCAGCAACGAAACTTACTTCTAGCACAATTCTAATCTCCCCTCCAAACGTGCACTTTAATATTTAATCACAA--AACTTCTGCATAAACCCGTCCGTCGCAGCTCTCAACTCAACGCTCCGACATTGTATTTCTCATATATGCACTTTTCACTCGTACTTTATACACGCGAGACCGGCCCGAGGTAGGATGTAGGTCAGCTGGTCCCAGAACCAGATCCGCTGCCACACATTATTGTCTGGTGCAGCAGCAGCAGCAGCAGACAGCCCATTTCTTTTCCTTTCTGTTTCTTTCTGTCTGGCGTTTACGGCGTTTCGCTTGAGCGCTGTCTGCCCTCTGCCTTGCCCTGTTCGCGTAAAATTGCATAACGCTCCCCTGACGTCGATCCTCAA--CACACACACATCATCTGC-ATGTTTTTTTTTTTGCTCAACATACCTGAACCCTGAGCGCAGCGCTTGTTA----CCCAGTTTCAGCCTGCGTACCGGCAATGTTTACAACATACAAAATTGCAACTTGAAAGAAAAAAAAAGACAACACTCCAGCCAAACGGATGCGTCCCCTTGAGCGTTCCCGCACCCTGCACCGTGATCGAGTTCAG------CTGCTCCCGCTGTATCGCTGCACGTTCCCGTTCTTGCGTTGCGTTCATGAAAAATGAAACCCACAGCCAGCAGAACAGCGCATCGCGAAACAACACACACACAC------CCTCTATCGGAAAGGAAACGGGGAGTGTGATAAACTCACCCCCTCTTTTTTCTGCAATGTGTGAAAGCGATCGTTGTTGTGCGCGATCGGCCAGCATTAGCAGCCAGCTGAGCCAACAATGCCTGGGGAGGGGGGG----A----CTATAGCAGCAGACCCGTTTCGCATCGCTGGGCGAAATTGGTCGCATTGA-A-GTTGAAGGTTAGGCCCG--G--TGTGGCAGGGAATGAACGGGGATTGGCATGCGCCAATCGCACGCGAAACCGTACCACTTGTCGATCGCGAGCGAGATCAAGTTCAACGAGTACTGTAACCGAACGTTGGATCTGGTAGGTTCTGGGTAAAAGCAACTTCTTACACCGCACCATTTCTGCGTAATGTTGCCCATTCCTGTAAACATTGGGCTGGGACCGGTTTCTCATTATCATGTGTGTACCGGGGAAACCCGGGAACTGCTGACCGGGTGGAATGCAATATGAGCGGTACAAATACAATGCCGGGCTGGGGCACTGTGAACGCTCTTCCACACAT--ACACACGGTGGCAACTTCGGTACGAGCGTCGGTTCGATCGAGTTGATGACGCTGCTTGAGACATTAAGTTTT--GTTGTTGTTGTTGCTGCTGCTGTATCGTCT
>LRIM_Fd05_1_B
CTTTCCCCTCTTGCGTGTAGACAATTGGCCGCCGCAACGAAACTTACTTCTAGCACAATTCTAATCTGCCCTCCAAACGTGCACTTTAATATTTAATCACAA--AACTTCTGCATAAACCCGTCCGTTGCAGCTCTCAACTCAACGCACCGACATTGCATTTCTCATATATGCACTTTTCACTCCTACTTTATCCACGCGAGACCGGCCCGAGGTAGGATGTAGGTCAGCTGGTCCCCAGAACCAGATCCGCTGCCACACATTATTGTCTGGTGCAGCAGCAACAGCAGACAGCCCATTTCTTTTCCTTTCTGTTTCTTTCTGTCTGGCGTTTACGGCGTTTCGCTTGAGCGCTGTCTGCCCTCTGCCTTGCCCTGTTCGCGTAAAATTGCATAACGCTCCCCTGACGTCGATCCTCAACA--CACACATCATCTGCATGT-TTTTTGTGTTTTTGCTCAACATATCTGAACCCTGAGAGCGCAGCGCTTGTT----ACCGAGTTTCAGCCTGCGTACCGGCAATGTTTATAACATACAAAATCGCAACTTGAAAGAAAGAAAGACAAACACTCCAGCCAAACGGATGCGTCCCCTTGAGCGTCCCCGCACCCTGCACTGTGATCGAGTTCAG------CTGCTCCCGCTGTATCGCTGCACGTTCCCGTTCTTGCGTTGTGTTCATGAAAAATGAAACCCACAGCCAGCAGAACAGCGCATCGCGAAACAACACACACACAC------TCTCTATCGGAAAGGAAACGGGGAGTGTGATAAACTCACCCCCACTTTTTCTGCAATGTGTGAAAGCGATCGTTGTTGTGCGCGATCGGCCAGCATTAGCAGCCAGCTGAGCCAACACATGCCTGGAGGGGGG-----GCG----CAACAGCAGCAGACCCGTTTCGCATCGCTGGGCGAAATTGGTCGCGTTGA-A-GTTGAAGGTTAGGCCCG--G--TGTGACAGGGAATAGAAGTGGATTGGCATGCGCCAATCGCACGCGAAACCGTACCACTTGTCGATCGCGAGCGAGATCAAGTTCAACGAGTACTGTAACCGAACGCTGGATCTGGTAAGTTCTGGGTAAAAGCAACTTCTTACACCGCACCATTTCTGCGTAATGTTGCCCATTCCTGTAAACATTGTGCTGGGACCGGTTTCTCATTATCATGTGTGTACCCGGGAAACCCGGGGACTGCTGACCGGGTGGAATGCAATATGGGCGGTACAAATACAATGCCGGGCTGGGGCACTGTGAACGCTCTTCCACACATA--CACATGGTGGCAACTTCGGGACGAACGTCGGTTCGATCGAGTTGATGACGCTGCTTGAGACATTAAGTTTTT-GTTGTTGTCGTTGCTGCTGCTGTATCGTCT
>LRIM_Fd09_3_A
CTTTCCCCTCTTGCGTGTAGACAATTGGCCGCCGCAACGAAACTTACTTCTAGCACAATTCTAATCTGCCCTCCAAACGTGCACTTTAATATTTAATCACAA--AACTTCTGCATAAACCCGTCCGTTGCAGCTCTCAACTCAACGCACCGACATTGCATTTCTCATATATGCACTTTTCACTCGTACTTTATCCACGCGAGACCGGCCCGAGGTAGGATGTAGGTCAGCTGGTCCCCAGAACCAGATCCGCTGCCACACATTATTGTCTGGTGCAGCAGCAACAGCAGACAGCCCATTTCTTTTCCTTTCTGTTTCTTTCTGTCTGGCGTTTACGGCGTTTCGCTTGAGCGCTGTCTGCCCTCTGCCTTGCCCTGTTCGCGTAAAATTGCATAACGCTCCCCTGACGTCGATCCTCAACA--CACACATCATCTGCATGT-TTTTTGTGTTTTTGCTCAACATATCTGAACCCTGAGAGCGCAGCGCTTGTT----ACCGAGTTTCAGCCTGCGTACCGGCAATGTTTATAACATACAAAATCGCAACTTGAAAGAAAGAAAGACAAACACTCCAGCCAAACGGATGCGTCCCCTTGAGCGTCCCCGCACCCTGCACTGTGATCGAGTTCAG------CTGCTCCCGCTGTATCGCTGCACGTTCCCGTTCTTGCGTTGTGTTCATGAAAAATGAAACCCACAGCCAGCAGAACAGCGCATCGCGAAACAACACACACACAC------TCTCTATCGGAAAGGAAACGGGGAGTGTGATAAACTCACCCCCACTTTTTCTGCAATGTGTGAAAGCGATCGTTGTTGTGCGCGATCGGCCAGCATTAGCAGCCAGCTGAGCCAACACATGCCTGGAGGGGGGGGC----G----CAACAGCAGCAGACCCGTTTCGCATCGCTGGGCGAAATTGGTCGCGTTGA-A-GTTGAAGGTTAGGCCCG--G--TGTGACAGGGAATAGAAGTGGATTGGCATGCGCCAATCGCACGCGAAACCGTACCACTTGTCGATCGCGAGCGAGATCAAGTTCAACGAGTACTGTAACCGAACGCTGAATCTGGTAAGTTCTGGGTAAAAGCAACTTCTTACACCGCACCATTCCTGCGTAATGTTGCCCATTCCTGTAAACATTGTGCTGGGACCGGTTTCTCATTATCATGTGTGTACCCGGGAAACCCGGGGACTGCTGACCGGGTGGAATGCAATATGGGCGGTACAAATACAATGCCGGGCTGGGGCACTGTGAACGCTCTTCCACACAT--ACACACGGTGGCAACTTCGGGACGAACGTCGGTTCGATCGAGTTGATGACGCTGCTTGAGACATTAAGTTTTT-GTTGTT-GTCGTTGCTGCTGCTGTATCGTC
>LRIM_ECO2Fd03_3_A
CTTTCCCCTCTTGCGTGTAGACAATCGGCAGCAGCAACGAAACTTACTTCTAGCACAATTCTAATCTCCCCTCCAAACGTGCACTTTAATATTTAATCACAA--AACTTCTGCATAAACCCGTCCGTCGCAGCTCTCAACTCAACGCTCCGACATTGTATTTCTCATATATGCACTTTTCACTCGTACTTTATACACGCGAGACCGGCCCGAGGTAGGATGTAGGTCAGCTGGTCCCAGAACCAGATCCGCTGCCACACATTATTGTCTGGTGCAGCAGCAGCAGCAGCAGACAGCCCATTTCTTTTCCTTTCTGTTTCTTTCTGTCTGGCGTTTACGGCGTTTCGCTTGAGCGCTGTCTGCCCTCTGCCTTGCCCTGTTCGCGTAAAATTGCATAACGCTCCCCTGACGTCGATCCTCAA--CACACACACATCATCTGC-ATGTTTTTTTTTTTGCTCAACATACCTGAACCCTGAGCGCAGCGCTTGTTA----CCCAGTTTCAGCCTGCGTACCGGCAATGTTTACAACATACAAAATTGCAACTTGAAAGAAAAAAAAAGACAACACTCCAGCCAAACGGATGCGTCCCCTTGAGCGTTCCCGCACCCTGCACCGTGATCGAGTTCAG------CTGCTCCCGCTGTATCGCTGCACGTTCCCGTTCTTGCGTTGCGTTCATGAAAAATGAAACCCACAGCCAGCAGAACAGCGCATCGCGAAACAACACACACACAC------CCTCTATCGGAAAGGAAACGGGGAGTGTGATAAACTCACCCCCTCTTTTTTCTGCAATGTGTGAAAGCGATCGTTGTTGTGCGCGATCGGCCAGCATTAGCAGCCAGCTGAGCCAACAATGCCTGGGGAGGGGGGG----A----CTATAGCAGCAGACCCGTTTCGCATCGCTGGGCGAAATTGGTCGCATTGA-A-GTTGAAGGTTAGGCCCG--G--TGTGGCAGGGAATGAACGGGGATTGGCATGCGCCAATCGCACGCGAAACCGTACCACTTGTCGATCGCGAGCGAGATCAAGTTCAACGAGTACTGTAACCGAACGTTGGATCTGGTAGGTTCTGGGTAAAAGCAACTTCTTACACCGCACCATTTCTGCGTAATGTTGCCCATTCCTGTAAACATTGGGCTGGGACCGGTTTCTCATTATCATGTGTGTACCGGGGAAACCCGGGAACTGCTGACCGGGTGGAATGCAATATGAGCGGTACAAATACAATGCCGGGCTGGGGCACTGTGAACGCTCTTCCACACAT--ACACACGGTGGCAACTTCGGTACGAGCGTCGGTTCGATCGAGTTGATGACGCTGCTTGAGACATTAAGTTTTG-TTGTTG-TTGTTGCTGCTGCTGTATCGTCT
>LRIM_ECO1Fd05_1_A
CTTTCCCCTCTTGCGTGTAGACAATTGGCCGCCGCAACGAAACTTACTTCTAGCACAATTCTAATCTGCCCTCCAAACGTGCACTTTAATATTTAATCACAA--AACTTCTGCATAAACCCGTCCGTTGCAGCTCTCAACTCAACGCACCGACATTGCATTTCTCATATATGCACTTTTCACTCCTACTTTATCCACGCGAGACCGGCCCGAGGTAGGATGTAGGTCAGCTGGTCCCCAGAACCAGATCCGCTGCCACACATTATTGTCTGGTGCAGCAGCAACAGCAGACAGCCCATTTCTTTTCCTTTCTGTTTCTTTCTGTCTGGCGTTTACGGCGTTTCGCTTGAGCGCTGTCTGCCCTCTGCCTTGCCCTGTTCGCGTAAAATTGCATAACGCTCCCCTGACGTCGATCCTCAACA--CACACATCATCTGCATGT-TTTTTGTGTTTTTGCTCAACATATCTGAACCCTGAGAGCGCAGCGCTTGTT----ACCGAGTTTCAGCCTGCGTACCGGCAATGTTTATAACATACAAAATCGCAACTTGAAAGAAAGAAAGACAAACACTCCAGCCAAACGGATGCGTCCCCTTGAGCGTCCCCGCACCCTGCACTGTGATCGAGTTCAG------CTGCTCCCGCTGTATCGCTGCACGTTCCCGTTCTTGCGTTGTGTTCATGAAAAATGAAACCCACAGCCAGCAGAACAGCGCATCGCGAAACAACACACACACAC------TCTCTATCGGAAAGGAAACGGGGAGTGTGATAAACTCACCCCCACTTTTTCTGCAATGTGTGAAAGCGATCGTTGTTGTGCGCGATCGGCCAGCATTAGCAGCCAGCTGAGCCAACACATGCCTGGAGGGGGG-----GCG----CAACAGCAGCAGACCCGTTTCGCATCGCTGGGCGAAATTGGTCGCGTTGA-A-GTTGAAGGTTAGGCCCG--G--TGTGACAGGGAATAGAAGTGGATTGGCATGCGCCAATCGCACGCGAAACCGTACCACTTGTCGATCGCGAGCGAGATCAAGTTCAACGAGTACTGTAACCGAACGCTGGATCTGGTAAGTTCTGGGTAAAAGCAACTTCTTACACCGCACCATTTCTGCGTAATGTTGCCCATTCCTGTAAACATTGTGCTGGGACCGGTTTCTCATTATCATGTGTGTACCCGGGAAACCCGGGGACTGCTGACCGGGTGGAATGCAATATGGGCGGTACAAATACAATGCCGGGCTGGGGCACTGTGAACGCTCTTCCACACATA--CACATGGTGGCAACTTCGGGACGAACGTCGGTTCGATCGAGTTGATGACGCTGCTTGAGACATTAAGTTTTTGTTGTTG-TCGTTGCTGCTGCTGTATCGTCT
>AA0040-C
CTTTCCCCTCTTGCGTGTAGMCAATTGGCCGCCGCAACGAAACTTACTTCTAGCACAATTCTAATCTGCCCTCCAAACGTGCACTTTAATATTTAATCACAA--AACTTCTGCATAAACCMGTCCGTYGCAGCTCTCAACTCAACGCACCGACATTGCATTTCTCATATATGCACTTTTCACTCGTACTTTATCCACGCGAGACCGGCCCGAGGTAGGATGTAGGTCAGCTGGTCCCCAGAACCAGATCCGCTGCCACACATTATTGTCTGGTGCAGCAGCAGCAGCAGACAGCCCATTTCTTTTCCTTTCTGTTTCTTTCTGTCTGGCGTTTACGGCGTTTCGCTTGAGCGCTGTCTGCCCTCTGCCTTGCCCTGTTCGCGTAAAATTGCATAACGCTCCCCTGACGTCGATCCTCAACACACACACATCATCTGCATGTTTTTTTGTGTTTTTGCTCAACATATCTGAACCCTGAGAGCGCAGCGCTTGTT----ACCGAGTTTCAGCCTGCGTACCGGCAATGTTTATAACATACAAAATCGCAACTTGAAAGAAAGAAAGACAA----------CAAACGGATGCGTCCCCTTGAGCGTCCCCGCACCCAGCACTGTGATCGAGTTCAG------CTGCTCCCGCTGTATCGCTGCACGTTCCCGTTCTTGCGTTGTGTTCATGAAAAATGAAACCCACAGCCAGCAGAACAGCGCATCGCGAAACAACACACACACACACACATCCTCTATCGGAAAGGAAAS-GGGAGTGTGATAAACTCACCCCCTCTTTTTCTGCAATGTGTGAAAGCGATCGTTGTTGTGMGCGATCGGCCAGCATTAGCAGCCAGCTGAGCCAACACATGCCTGGAGGGGGGGGGGGGCG----CAACAGCAGCAGACCCGTTTCGCATCGCTGGGCGAAATTGGTCGCGTTGA-A-GTTGAAGGTTAGGCCCG--G--TGTGACAGGGAATAGAAGTGGATTGGCATGCGCCAATCGCACGCGAAACCGTACCACTTGTCGATCGCGAGCGAGATCAAGTTCAACGWGTACTGTAACCGAACGCTGGATCTGGTAAGTTCTGGGTAAAAGCAACTTCTTACACCGCACCATTTCTGCGTAATGTTGCCCATTCCTGTAAACATTGTGCTGGGACCGGTTTCTCATTATCATGTGTGTACCCGGGAAACCCGGGAACTGCTGACCGGGTGGAATGCAATATGAGCGGTACAAATACAATGCCGGGCTAGGGCACTGTAAACGCYCTTCCACACACACACATACGGTGGCAACTTCGGGACGAACGTYGGTTCGATCGAGTTGATGACGCTGCTTGAGACATTAAGTTTTT-GTTGTTGTCGTTGCTGCTGCTGTATCGTCT
>AA0041-C
CTTTCCCCTTCTGCGTGTAGACAATCGGCMGCMGCAAYGAAACTTACTTCTAGCACAATTCTAATCTCCCCTCSAAACGTGCACTTTAATATTTAATCACAA--AACTTCTGCATAAACCCGTCCGTCGCAGCTCTCAACTCAACGCTCCGACATTGCATTTCTCATATATGCACTTTTCACTCGTACTTTATMCACGCGAGACCGGCYCGAGGTAGGATGTAGGTCAGCTGGTCCCCAGAACCAGATCCGCTGCCACACATTATTGTCTGGTGCAGCAGCAGCAGCAGACAGCCCATTTCTTTTCCTTTCTGTTTCTTTCTGTCTGGCGTTTACGGCGTTTCGCTTGAGCGCTGTCTGCCCTCTGCCTTGCCCTGTTCGCGTAAAATTGCATAACGCTCCCCTGACGTCGATCCTCAACACACACACATCATCTGCATGTTKTTTTGTGTTTTTKCTCAACATACCTGAACCCTGAGAGCGCAGCGCTTGTT----ACCGAGTTTCAGCCTGCGTACCGGCAATGTTTACAACATACAAAATCGCAACTTGAAAGAAAGAAAGACAA----------CAMWCGGATGCATCCCCTTGAGCGTYCCCGCACCCTGCACTGTGATCGAGTTCAG------CTGCTCYCGCTGTATCGCTGCACGTTCCCGTTCTTGCGTTGTGTTCATGAAAAATGAAACCCACAGCCAGCAGAACAGCRCATCGCGAAACAACACACACACACACACATCSTCTATCGGAAAGGAAAC-GGGAGTGTGATAAACTCACCCCCTCTTTTTCTGCAATGTGTGAAAGCGATCGTTGTTGTGCGCGATCGGCCAGCATTAGCAGCCAGCTGAGCCAACACATGCCTGGAGGGGGGGGGGGGCA----CAACAGCAGCAGACCCGTTTCGCATCGCTGGGCGAAATTGGTCGCGTTGA-A-GTTGAAGGTTAGGCCCG--G--TGTGGCAGGGAATARAMGGGGATTGGCATGCGCCAATCGCACACGAAACCGTACCACTTGTCGATCGCGAGCGAGATCAAGTTCAACGAGTACTGTAACCGAACGCTGGATCTGGTAAGTTCTGGGTAAAAGCAACYTCTTACACCGCACCATTTCTGCGTAATGTTGCCCATTCCTGTAAACATTGGGCTGGGACCGGTTTCTCATTATCATGTGTGTACCCGGGAAACCCGGGAACTGCTGACCGGGTGGAATGCAATATGRGCGGTACAAATACAATGCCGGGCTRGGGCACTGTRAACGCYCTWCCACACAYACACATACGGTGGCAACTTCGGGACGAACGTCGGTTCGATCGAGTTGATGACGCTGCTTGAGACATTAAGTTTTT-GTTGTTGTCGTTGCTGCTGCTGTATCGTCT
>AA0042-C
CTTTCCCCTCTTGCGTGTAGACAATTGGCCGCCGCAACGAAACTTACTTCTAGCACAATTCTAATCTGCCCTCCAAACGTGCACTTTAATATTTAATCACAA--AACTTCTGCATAAACCCGTCCGTTGCAGCTCTCAACTCAACGCACCGACATTGCATTTCTCATATATGCACTTTTCACTCGTACTTTATCCACRCGAGACCGGCCCGAGGTAGGATGTAGGTCAGCTGGTCCCCAGAACCAGATCCGCTGCCACACATTATTGTCTGGTGCAGCAGCARCAGCAGACAGCCCATTTCTTTTCCTTTCTGTTTCTTTCTGTCTGGCGTTTACGGCGTTTCGCTTGAGCGCTGTCTGCCCTCTGCCTTGCCCTGTTCGCGTAAAATTGCATAACGCTCCCCTGRCGTCGATCCTCAACACACACACATCATCTGCATGTTTTTTTGTGTTTTTGCTCAACATATCTGAACCCTGAGAGCGCAGCGCTTGTT----ACCGAGTTTCAGCCTGCGTACCGGCAATGTTTATAACATACAAAATCGCAACTTGAAAGAAAGAAAGACAA----------CAAACGGATGCGTCCCCTTGAGCGTCCCCGCACCCTGCACTGTGATCGAGTTCAG------CTGCTCCCGCTGTATCGCTGCMCGTTCCCGTTCTTGCGTTGTGTTCATGAAAAATGAAACCCACAGCCAGCAGAACAGYGYATCGCGAAACAACACACACACACACACATCCTCTATCGGAAAGGAAAC-GGGAGTGTGATAAACTCACCCCCTCTTTTTCTGCRATGTGTGAAAGCGATCGTTGTTGTGCGCGATCGGCCAGCATTAGCAGCCAGCTGAGCCAACACATGCCTGGAGGGGGGGGGGGGCG----CAACAGCAGCAGACCCGTTTCGCATCGCTGGGCGAAATTGGTCGCGTTGA-A-GTTGAAGGTTAGGCCCG--G--TGTGACAGGGAATAGAAGWGGATTGGCATGCGCCAATCGCACGCGAAACCGTACCACTTGTCGAYCGCGAGCGAGATCAASTTCAACGWGTACTGTAACCGAACGCTGGATCTGGTAAGTTCTGGGTAAAAGCAACTTCTTACACCGCACCATTTCTGCGTAATGTTGCCCATTCCTGTAAACATTGTGCTGGGACCGGTTTCTCATTATCATGTGTGTACCCGGGAAACCCGGGAACTGCTGACCGGGTGGAATGCAATATGRGCGGTACAAATACAATGCCGGGCTRGGGCACTGTRAACGCYCTTCCACACAYACACATACGGTGGCAACTTCGGGACGAACGTCGGTTCGATCGAGTTGATGACGCTGCTTGAGACATTAAGTTTTT-GTTGTTGTCGTTGCTGSTGCTGTATCGTCT
>AA0043-C
CTTTCCCCTCTTGCGTGTAGACAATTGGCCGCCGCAACGAAACTTACTTCTAGCACAATTCTAATCTGCCCTCCAAACGTGCACTTTAATATTTAATCACAA--AACTTCTGCATAAACCCGTCCGTTGCAGCTCTCAACTCAACGCACCGACATTGCATTTCTCATATATGCACTTTTCACTCGTACTTTATCCACRCGAGACCGGCCCGAGGTAGGATGTAGGTCAGCTGGTCCCCAGAACCAGATCCGCTGCCACACATTATTGTCTGGTGCAGCAGCARCAGCAGACAGCCCATTTCTTTTCCTTTCTGTTTCTTTCTGTCTGGCGTTTACGGCGTTTCGCTTGAGCGCTGTCTGCCCTCTGCCTTGCCCTGTTCGCGTAAAATTGCATAACGCTCCCCTGRCGTCGATCCTCAACACACACACATCATCTGCATGTTTTTTTGTGTTTTTGCTCAACATATCTGAACCCTGAGAGCGCAGCGCTTGTT----ACCGAGTTTCAGCCTGCGTACCGGCAATGTTTATAACATACAAAATCGCAACTTGAAAGAAAGAAAGACAA----------CAAACGGATGCGTCCCCTTGAGCGTCCCCGCACCCWGCACTGTGATCGAGTTCAG------CTGCTCCCGCTGTATCGCTGYACGTTCCCGTTCTTGCGTTGTGTTCATGAAAAATGAAACCCACAGCCAGCAGAACAGCGCATCGCGAAACAACACACACACACACACATCCTCTATCGGAAAGGAAAC-GGGAGTGTGATAAACTCACCCCCTCTTTTTCTGCRATGTGTGAAAGCGATCGTTGTTGTGCGCGATCGKCCAGCATTAGCAGCCAGCTGAGCCAACACATGCCTGGAGGGGGGGGGGGGCG----CAACAGCAGCAGACCCGTTTCGCATCGCTGGGCGAAATTGGTCGCGTTGA-A-GTTGAAGGTTAGGCCCG--G--TGTGACAGGGAATAGAAGTGGATTGGCATGCGCCAATCGCACGCGAAACCGTACCACTTGTCGATCGCGAGCGAGATCAAGTTCAACGWGTACTGTAACCGAACGCTGGATCTGGTAAGTTCTGGGTAAAAGCAACTTCTTACACCGCACCATTTCTGCGTAATGTTGCCCATTCCTGTAAACATTGTGCTGGGACCGGTTTCTCATTATCATGTGTGTACCCGGGAAACCCGGGAACTGCTGACCGGGTGGAATGCAATATGRGCGGTACAAATACAATGCCGGGCTRGGGCACTGTRAACGCYCTTCCACACAYACACATACGGTGGCAACTTCGGGACGAACGTCGGTTCGATCGAGTTGATGACGCTGCTTGAGACATTAAGTTTTT-GTTGTTGTCGTTGCTGCTGCTGTATCGTCT
>AA0044-C
CTTTCCCCTCYTGCGTGTAGACAATYGGCMSCMGCAACGAAACTTACTTCTAGCACAATTCTAATCTSCCCTCCAAACGTGCACTTTAATATTTAATCACAA--AACTTCTGCATAAAYCCGTCCGTYGCAGCTCTCAACTCAACGCWCCGACATTGCATTTCTCATATATGCACTTTTCACTCGTACTTTATMCACGCGAGACCGGCCCGAGGTAGGATGTAGGTCAGCTGGTCCCCAGAACCAGATCCGCTGCCACACATTATTGTCTGGTGCAGCAGCAGCAGCAGACAGCCCATTTCTTTTCCTTTCTGTTTCTTTCTGTCTGGCGTTTACGGCGTTTCGCTTGAGCGCTGTCTGCCCTCTGCCTTGCCCTGTTCGCGTAAAATTGCATAACGCTCCCCTGRCGTCGATCCTCAACACACACACATCATCTGCATGTTTTTTTGTGTTTTTGCTCAACATAYCTGWACCCTGAGAGCGCAGCGCTTGTT----ACCGAGTTTCAGCCTGCGTACCGGCAATGTTTAYAACATACAAAATCGCAACKYGAAAGAAAGAAAGACAA----------CAAACGGATGCGTCCCCTTGAGCGTCCCCGCACCCTGCACTGTGATCGAGTTCAG------CTGCTCCCGCTGTATCGCTGYACGTTCCCGTTCTTGCGTTGTGTTCATGRAAAATGAAACSCACAGCCAGCAGAACAGCGCATCGCGAAACAACACACACACACACACATYCTCTATCGGAAAGGAAMS-GGGAGTGTGATAAACTCACCCCCWCTTTTTCTGCAATGTGTGAAAGCGATCGTTGTTGTGCGCGATCGGCCAGCATTAGCAGCCAGCTGAGCCAACACATGCCTGGAGGGGGGGGGGGGCG----CAACAGCAGCAGACCCGTTTCGCATCGCTGGGCGAAATTGGTCGCGTTGA-A-GTTGAAGGTTAGGCCCG--G--TGTGACAGGGAATAGAAGTGGATTGGCATGCGCCAATCGCACGCGAAACCGTACCACTTGTCGATCGCGAGCGAGATCAAGTTCAACGAGTACTGTAACCGAACGCTGGATCTGGTAAGTTCTGGGTAAAAGCAACTTCTTACACCGCACCATTTCTGCGTAATGTTGCCCATTCCTGTAAACATTGKGCTGGGACCGGTTTCTCATTATCATGTGTGTACCSGGGAAACCCGGGRACTGCTGACCGGGTGGAATGCAATATGGGCGGTACAAATACAATGCCGGGCTGGGGCACTGTGAACGCTCTTYCACACATACACATACGGTGGCAACTTCGGGACGAACGTCGGTTCGATCGAGTTGATGACGCTGCTTGAGACATTAAGTTTTT-GTTGTTGTYGTTGCTGCTGCTGTATCGTCT
>AA0049-C
CTTTCCCCTCTTGCGTGTAGACAATTGGCCGCCGCAACGAAACTTACTTCTAGCACAATTCTAATCTGCCCTCCAAACGTGCACTTTAATATTTAATCACAA--AACTTCTGCATAAACCCGTCCGTTGCAGCTCTCAACTCAACGCACCGACATTGCATTTCTCATATATGCACTTTTCACTCGTACTTTATCCACGCGAGACCGGCCCGAGGTAGGATGTAGGTCAGCTGGTCCCCAGAACCAGATCCGCTGCCACACATTATTGTCTGGTGCAGCAGCAGCAGCAGACAGCCCATTTCTTTTCCTTTCTGTTTCTTTCTGTCTGGCGTTTACGGCGTTTCGCTTGAGCGCTGTCTGCCCTCTGCCTTGCCCTGTTCGCGTAAAATTGCATAACGCTCCCCTGGCGTCGATCCTCAACACACACACATCATCTGCATGTTTTTTTGTGTTTTTGCTCAACATATCTGAACCCTGAGAGCGCAGCGCTTGTT----ACCGAGTTTCAGCCTGCGTACCGGCAATGTTTATAACATACAAAATCGCAACTTGAAAGAAAGAAAGACAA----------CAAACGGATGCGTCCCCTTGAGCGTCCCCGCACCCWGCACTGTGATCGAGTTCAG------CTGCTCCCGCTGTATCGCTGYMCGTTCCCGTTCTTGCGTTGTGTTCATGAAAAATGAAACCCACAGCCAGCAGAACAGYGYATCGCGAAACAACACACACACACACACATCCTCTATCGGAAAGGAAAC-GGGAGTGTGATAAACTCACCCCCTCTTTTTCTGCAATGTGTGAAAGCGATCGTTGTTGTGCGCGATCGKCCAGCATTAGCAGCCAGCTGAGCCAACACATGSSKGGAGGGGGGRGGGGGCG----CAACAGCAGCAGACCCGTTTCGCATCGCTGGGCGAAATTGGTCGCGTTGA-A-GTTGAAGGTTAGGCCCG--G--TGTGACAGGGAATAGAAGTGGATTGGCATGCGCCAATCGCACGCGAAACCGTACCACTTGTCGAYCGCGAGCGAGATCAAGTTCAACGTGTACTGTAACCGAACGCTGGATCTGGTAAGTTCTGGGTAAAAGCAACTTCTTACACCGCACCATTTCTGCGTAATGTTGCCCATTCCTGTAAACATTGTGCTGGGACCGGTTTCTCATTATCATGTGTGTACCCGGGAAACCCGGGAACTGCTGACCGGGTGGAATGCAATATGAGCGGTACAAATACAATGCCGGGCTAGGGCACTGTAAACGCCCTTCCACACACACACATACGGTGGCAACTTCGGGACGAACGTCGGTTCGATCGAGTTGATGACGCTGCTTGAGACATTAAGTTTTT-GTTGTTGTCGTTGCTGGTGCTGTATCGTCT
>AA0051-C
CTTTCCCCTMTTGCGTGTAGMCAATTGGCCGCCGCAACGAAACTTACTTCTAGCAMAATTCTAATCTSCCCTCSAAACGTGCACTTTAATATTTAATCACAA--AACTTCTGCATAAACCAGTCCGTCGCAGCTCTCAACTCAACGCACCGACATTGCATTTCTCATATATGCACTTTTCACTCGTACTTTATCCACGCGAGACCGGCCCGAGGTAGGATGTAGGTCAGCTGGTCCCCAGAACCAGATCCGCTGCCACACATTATTGTCTGGTGCAGCAGCAGCAGCAGACAGCCCATTTCTTTTCCTTTCTGTTTCTTTCTGTCTGGCGTTTACGGCGTTTCGCTTGAGCGCTGTCTGCCCTCTGCCTTGCCCTGTTCGCGTAAAATTGCATAACGCTCCCCTGACGTCGATCCTCAACACACACACATCATCTGCATGTTTTTTTGTGTTTTTGCTCAACATATCTGAACCCTGAGAGSGCAGCGCTTGTT----ACCGAGTTTCAGCCTGCGTACCGGCAATGTTTATAACATACAAAATCGCAACTTGAAAGAAAGAAAGACAA----------CAAACGGATGCGTCCCCTTGAGCGTCCCCGCACCCAGCACTGTGATCGAGTTCAG------CTGCTCCCGCTGTATCGCTGCACGTTCCCGTTCTTGCGTTGTGTTCATGAAAAATGAAACCCACAGCCAGCAGAACAGCGCATCGCGAAACAACACACACACACACACATCCTCTATCGGAAAGGAAAS-GGGAGTGTGATAAACTCACCCCCTCTTTTTCTGCRATGTGTGAAAGCGATCGTTGTTGTGCGCGATCGGCCAGCATTAGCAGCCAGCTGAGCCAACACATGCCTGGAGGGGGGGGGGGGCG----CAACAGCAGCAGACCCGTTTCGCATCGCTGGGCGAAATTGGTCGCGTTGA-A-GTTGAAGGTTAGGCCCG--G--TGTGACAGGGAATAGAAGTGGATTGGCATGCGCCAATCGCACGCGAAACCGTACCACTTGTCGATCGCGAGCGAGATCAAGTTCAACGWGTACTGTAACCGAACGCTGGATCTGGTAAGTTCTGGGTAAAAGCAACTTCTTACACCGCACCATTKCTGCGTAATGTTGCCCATTCCTGTAAACATTGTGCTGGGACCGGTTTCTCATTATCATGTGTGTACCCGGGAAACCCGGGAACTGCTGACCGGGTGGAATGCAATATGAGCGGTACAAATACAATGCCGGGCTAGGGCACTGTAAACGCYCTTCCACACACACACATACGGTGGCAACTTCGGGACGAACGTCGGTTCGATCGAGTTGATGACGCTGCTTGAGACATTAAGTTTTT-GTTGTTGTCGTTGCTGCTGCTGTATCGTCT
>AA0052-C
CTTTCCCCTTCTGCGTGTAGACARTCGGCAGCAGCAACGAAACTTACTTCTAGCACAAWTCTAATCTCCCCTCCAAACGTGCACTTTAATATTTAATCACAA--AACTTCTGCATAAACCCGTCYGTCGCAGCTCTCAACTCAACGCTCCGACATTGCATTTCTCATATATGCACTTTTCACTCGTACTTTATMCACGCGAGACCGGCCCGAGGTAGGATGTAGGTCAGCTGGTCCCCAGAACCAGATCCGCTKCCACACATTATTGTCTGGTGCAGCAGCAGCAGCAGACAGCCCATTTCTTTTCCTTTCTGTTTCTTTCTGTCTGGCGTTTACGGCGTTTCGCTTGAGCGCTGTCTGCCCTCTGCCTTGCCCTGTTCGCGTAAAATTGCATAACGCTCCCCYGACGTCGATCCTCAACASACACACATCATCTGCATGTTTTTTTGTGTTTTTKYTCAACATACCTGAACCCTGAGAGCGCAGCGCTTGTT----ACCGAGTTTCAGCCTGCGTACCGGCAATGTTTACAACATACAAAATCGCAACGCGAAAGAAARAAAGACAA----------CAAACGGATGCRTCCCCTTGAGCGTYCCCGCACCCTGCACTGTGATCGAGTTCAG------CTGCTCCCGCTGTATAGCTGCACGTTCCCGTTCTTGCGTTGTGTTCATGAAAAATGAAACCYACAGCCAGCAGAACAGCGCATCGCGAAACAACACACACACACACACATCCTCTATCGGAAAGGAAAC-GGGAGTGTGATAAACTCACCCCCTCTTTTTCTGCAATGTGTGAAAGCGATCGTTGKTGTGCGCGATCGGCCAGCATTAGCAGCCAGCTGAGCCAACACATGCCTGGAGGGGGGGGGGGGCA----CAACAGCAGCAGACCCGTTTCGCAWCGCTGGGCGAAATTGGTCGCATTGA-A-GTTGAAGGTTAGGCCCG--G--TGTGGCAGGGAATARAMGGGGATTGGCATGCGCCAATCGCACGCGAAACCGTACCACTTGTCGATCGCGAGCGAGATCAAGTTCAACGAGTACTGTAACCGAACGCTGGATCTGGTAAGTTCTGGGTAAAAGCAACYTCTTACACCGCACCATTTCTGCGTAATGTTGCCCATTCCTGTAAACATTGGGCTGGGACCGGTTTCTCATTATCATGTGTGTACMSGGGAAACCCGGGAACTGCTGACCGGGTGGAATGCAATATGRGCGGTACAAATACAATGCCGGGCTGGGGCACTGTGAACGCTCTTCCACACAYACACATACGGTGGCARCTTSGGGACGARCGTCGGTTCGATCGAGTTGATGACGCTGCTTGAGACATWAAGTTTTT-GTTGTTGTTGTTGCTGCTGCTGTATCGTCT
>AA0053-C
CTTTCCCCTCTTGCGTGTAGACAATTGGCCGCCGCAACGAAACTTACTTCTAGCACAATTCTAATCTSCCCWMSAAAYGTGCACTTTAATATTTAATCACAA--AACTTCTGYATAAACCMGTCCRTYGCAGCTCTCAACTCAACGCWCCGACATTGCATTTCTCATATATGCACTTTTCACTCGTACTTTATCCACGCGAGACCGGCCCGAGGTAGGATGTAGGTCAGCTGGTCCCCAGAACCAGATCCGCTGCCACACATTATTGTCTGGTGCAGCAGCAGCAGCAGACAGCCCATTTCTTTTCCTTTCTGTTTCTTTCTGTCTGGCGTTTACGGCGTTTCGCTTGAGCGCTGTCTGCCCTCTGCCTTGCCCTGTTCGCGTAAAATTGCATAACGCTCCCCTGRCGTCGATCCTCAACACACACACATCATCTGCATGTTTTTTTGTGTTTTTGCTCAACATATCTGAACCCTGAGAGCGCAGCGCTTGTT----ACCGAGTTTCAGCCTGCGTACCGGCAATGTTTATAACATACAAAATCGCAACTTGAAAGAAAGAAAGACAA----------CAAACGGATGCGTCCCCTTGAGCGTCCCCGCACCCWGCACTGTGAYCGAGTTCAG------CTGCTCCCGCTGTATCGCTGYMCGTTCCCGTTCTTGCGTTGTGTTCATGAAAAATGAAACCCACAGCCAGCAGAACAGCGCATCGCGAAACAACACACACACACACACATCCTCTATCGGAAAGGAAAS-GGGAGTGTGATAAACTCACCCCCTCTTTTTCTGCAATGTGTGAAAGCGATCGTTGTTGTGCGCGATCGKCCAGCATTAGCAGCCAGCTGAGCCAACACATGCCTRGAGGGGGGGGGGGGCG----CAACAGCAGCAGACCCGTTTCRCATCGCTGGGCGAAATTGGTCGCGTTGA-A-GTTGAAGGTTAGGCCCG--G--TGTGACAGGGAATAGAAGTGGATTGGCATGCGCCAATCGCACGCGAAACCGTACCACTTGTCGATCGCGAGCGAGATCAAGTTCAACGTGTACTGTAACCGAACGCTGGATCTGGTAAGTTCTGGGTAAAAGCAACTTCTTACACCGCACCATTTCTGCGTAATGTTGCCCATTCCTGTAAACATTGTGCTGGGACCGGTTTCTCATTATCATGTGTGTACCCGGGAAACCCGGGAACTGCTGACCGGGTGGAATGCAATATGAGCGGTACAAATACAATGCCGGGCTAGGGCACTGTAAACGCCCTTCCACACACACACATACGGTGGCAACTTCGGGACGAACGTCGGTTCGATCGAGTTGATGACGCTGCTTGAGACATTAAGTTTTT-GTTGTTGTCGTTGCTGSTGCTGTATCGTCT
>AA0054-C
CTTTCCCCTCYTGCGTGTAGACAATYGGCMSCMGCAACGAAACTTACTTCTAGCACAATTCTAATCTSCCCTCCAAACGTGCACTTTAATATTTAATCACAA--AACTTCTGCATAAAYCCGTCCGTYGCAGCTCTCAACTCAACGCWCCGACATTGCATTTCTCATATATGCACTTTTCACTCGTACTTTATMCACGCGAGACCGGCCCGAGGTAGGATGTAGGTCAGCTGGTCCCCAGAACCAGATCCGCTGCCACACATTATTGTCTGGTGCAGCAGCAGCAGCAGACAGCCCATTTCTTTTCCTTTCTGTTTCTTTCTGTCTGGCGTTTACGGCGTTTCGCTTGAGCGCTGTCTGCCCTCTGCCTTGCCCTGTTCGCGTAAAATTGCATAACGCTCCCCTGRCGTCGATCCTCAACACACACACATCATCTGCATGTTTTTTTGTGTTTTTGCTCAACATAYCTGWACCCTGAGAGCGCAGCGCTTGTT----ACCGAGTTTCAGCCTGCGTACCGGCAATGTTTAYAACATACAAAATCGCAACTTGAAAGAAAGAAAGACAA----------CAAACGGATGCGTCCCCTTGAGCGTYCCCGCACCCWGCACTGTGATCGAGTTCAG------CTGCTCCCGCTRTATCGCTGYACGTTCCCGTTCTTGCGTTGTGTTCATGAAAAATGAAACCCACAGCCAGCAGAACAGCGCATCGCGAAACAACACACACACACACACATCCTCTATCGGAAAGGAAAC-GGGAGTGTGATAAACTCACCCCCTCTTTTTCTGCAATGTGTGAAAGCGATCGTTGKTGTGCGCGATCGKCCAGCATTAGCAGCCAGCTGAGCCAACACATGCCTGGAGGGGGGGGGGGGCR----CAACAGCAGCAGACCCGTTTCGCATCGCTGGGCGAAATTGGTCGCGTTGA-A-GTTGAAGGTTAGGCCCG--G--TGTGRCAGGGAATAGAAGKGGATTGGCATGCGCCAATCGCACRCGAAACCGTACCACTTGTCGATCGCGAGCGAGATCAAGTTCAACGWGTACTGTAACCGAACGCTGGATCTGGTAAGTTCTGGGTAAAAGCAACTTCTTACACCGCACCATTTCTGCGTAATGTTGCCCATTCCTGTAAACATTGKGCTGGGACCGGTTTCTCATTATCATGTGTGTACCCGGGAAACCCGGGAACTGCTGACCGKGTGGAATGCAATATGRGCGGTACAAATACAATGCCGGGCTRGGGCACTGTRAACGCYCTTCCACACAYACACATACGGTGGCAACTTCGGGACGAACGTCGGTTCGATCGAGTTGATGACGCTGCTTGAGACATTAAGTTTTT-GTTGTTGTYGTTGCTGSTGCTGTATCGTCT
>AA0055-C
CTTTCCCCTCYTGCGTGTAGACAATYGGCMSCMGCAACGAAACTTACTTCTAGCACAATTCTAATCTSCCCTCCAAACGTGCACTTTAATATTTAATCACAA--AACTTCTGCATAAAYCCGTCCGTYGCAGCTCTCAACTCAACGCWCCGACATTGCATTTCTCATATATGCACTTTTCACTCGTACTTTATMCACGCGAGACCGGCCCGAGGTAGGATGTAGGTCAGCTGGTCCCCAGAACCAGATCCGCTGCCACACATTATTGTCTGGTGCAGCAGCAGCAGCAGACAGCCCATTTCTTTTCCTTTCTGTTTCTTTCTGTCTGGCGTTTACGGCGTTTCGCTTGAGCGCTGTCTGCCCTCTGCCTTGCCCTGTTCGCGTAAAATTGCATAACGCTCCCCTGRCGTCGATCCTCAACACACACACATCATCTGCATGTTTTTTTGTGTTTTTGCTCAACATAYCTGWACCCTGAGAGCGCAGCGCTTGTT----ACCGAGTTTCAGCCTGCGTACCGGCAATGTTTAYAACATACAAAATCGCAACTTGAAAGAAAGAAAGACAA----------CAAACGGATGCGTCCCCTTGAGCGTYCCCGCACCCWGCACTGTGATCGAGTTCAG------CTGCTCCCGCTRTATCGCTGYACGTTCCCGTTCTTGCGTTGTGTTCATGAAAAATGAAACCCACAGCCAGCAGAACAGCGCATCGCGAAACAACACACACACACACACATCCTCTATCGGAAAGGAAMS-GGGAGTGTGATAAACTCACCCCCTCTTTTTCTGCAATGTGTGAAAGCGATCGTTGKTGTGCGCGATCGKCCAGCATTAGCAGCCAGCTGAGCCAACACATGCCTGGAGGGGGGGGRGGGCG----CAACAGCAGCAGACCCGTTTCGCATCGCTGGGCGAAATTGGTCGCGTTGA-A-GTTGAAGGTTAGGCCCG--G--TGTGRCAGGGAATAGAAGKGGATTGGCATGCGCCAATCGCACRCGAAACCGTACCACTTGTCGATCGCGAGCGAGATCAAGTTCAACGWGTACTGTAACCGAACGCTGGATCTGGTAAGTTCTGGGTAAAAGCAACTTCTTACACCGCACCATTTCTGCGTAATGTTGCCCATTCCTGTAAACATTGKGCTGGGACCGGTTTCTCATTATCATGTGTGTACCCGGGAAACCCGGGAACTGCTGACCGKGTGGAATGCAATATGRGCGGTACAAATACAATGCCGGGCTRGGGCACTGTRAACGCYCTTCCACACAYACACATACGGTGGCAACTTCGGGACGAACGTCGGTTCGATCGAGTTGATGACGCTGCTTGAGACATTAAGTTTTT-GTTGTTGTYGTTGCTGCTGCTGTATCGTCT
>AA0056-C
CTTTCCCCTYYTGCGTGTAGACARTYGGCMGCMGCAACGAAACTTACTTCTAGCACAAWTCTAATCTCCCCTCSAAACGTGCACTTTAATATTTAATCACAA--AACTTCTGCATAAACCCGTCYGTYGCAGCTCTCAACTCAACGCWCCGACATTGCATTTCTCATATATGCACTTTTCACTCGTACTTTATCCACGCGAGACCGGCCCGAGGTAGGATGTAGGTCAGCTGGTCCCCAGAACCAGATCCGCTGCCACACATTATTGTCTGGTGCAGCAGCAGCAGCAGACAGCCCATTTCTTTTCCTTTCTGTTTCTTTCTGTCTGGCGTTTACGGCGTTTCGCTTGAGCGCTGTCTGCCCTCTGCCTTGCCCTGTTCGCGTAAAATTGCATAACGCTCCCCTGRCGTCGATCCTCAACASACACACATCATCTGCATGTTTTTTTGTGTTTTTGCTCAACATAYCTGAACCCTGAGAGCGCAGCGCTTGTT----ACCGAGTTTCAGCCTGCGTACCGGCAATGTTTAYAACATACAAAATCGCAACKYGAAAGAAARAAAGACAA----------CAMACGGATGCRTCCCCTTGAGCGTCCCCGCACCCTGCACTGTGATCGAGTTCAG------CTGCTCCCGCTGTATWGCTGCMCGTTCCCGTTCTTGCGTTGTGTTCATGAAAAATGAAACCCACAGCCAGCAGAACAGYGYATCGCGAAACAACACACACACACACACATCCTCTATCGGAAAGGAAAC-GGGAGTGTGATAAACTCACCCCCTCTTTTTCTGCAATGTGTGAAAGCGATCGTTGKTGTGCGCGATCGGCCAGCATTAGCAGCCAGCTGAGCCAACACATGCCTGGAGGGGGGGGGGGGCR----CAACAGCAGCAGACCCGTTTCGCAWCGCTGGGCGAAATTGGTCGCRTTGA-A-GTTGAAGGTTAGGCCCG--G--TGTGRCAGGGAATAGAAGKGGATTGGCATGCGCCAATCGCACGCGAAACCGTACCACTTGTCGATCGCGAGCGAGATCAAGTTCAACGWGTACTGTAACCGAACGCTGGATCTGGTAAGTTCTGGGTAAAAGCAACTTCTTACACCGCACCATTTCTGCGTAATGTTGCCCATTCCTGTAAACATTGKGCTGGGACCGGTTTCTCATTATCATGTGTGTACCSGGGAAACCCGGGAACTGCTGACCGGGTGGAATGCAATATGGGCGGTACAAATACAATGCCGGGCTRGGGCACTGTRAACGCYCTTCCACACAYACACATACGGTGGCAACTTCGGGACGAACGTCGGTTCGATCGAGTTGATGACGCTGCTTGAGACATWAAGTTTTT-GTTGTTGTYGTTGCTGCTGCTGTATCGTCT
>AA0063-C
CTTTCCCCTCTTGCGTGTAGACAATTGGCCRCSGCAACGAAACTTACTTCTAGCACAATTCTAATYTCCCCTCGAAACGTGCACTTTAATATTTAATCACAA--AACTTSTGCATAAACCCGTCCGTYGCAGCTCTCAACTCAACGCACCGACATTGCATTTCTCATATATGCACTTTTCACTCGTACTTTATCCACRCGAGACCGGCCCGAGGTAGGATGTAGGTCAGCTGGTCCCCAGAACCAGATCCGCTGCCACACATTATTGTCTGGTGCAGCAGCARCAGCAGACAGCCCATTTCTTTTCCTTTCTGTTTCTTTCTGTCTGGCGTTTACGGCGTTTCGCTTGAGCGCTGTCTGCCCTCTGCCTTGCCCTGTTCGCGTAAAATTGCATAACGCTCCCCTGACGTCGATCCTCAACACACACACATCATCTGCATGTTTTTTTGTGTTTTTGCTCAACATATCTGAACCCTGAGAGSGCAGCGCTTGTT----ACCGAGTTTCAGCCTGCGTACCGGCAATGTTTATAACATACAAAATCGCAACTTGAAAGAAAGAAAGACAA----------CAAACGGATGCGTCCCCTTGAGCGTCCCCGCACCCTGCACTGTGATCGAGTTCAG------CTGCTCCCGCTGTATCGCTGYMCGTTCCCGTTCTTGCGTTGTGTTCATGAAAAATGAAACSCACAGCCAGCAGAACAGCGCATCGCGAAACAACACACACACACACACATCCTCTATCGGAAAGGAAAC-GGGAGTGTGATAAACTCACCCCCTCTTTTTCTGCAATGTGTGAAAGCGATCGTTGTTGTGCGCGATCGGCCAGCATTAGCAGCCAGCTGAGCCAACACATGCCTRGAGGGGGGGGGGGGCG----CAACAGCAGCAGACCCGTTTCRCATCGCTGGGCGAAATTGGTCGCGTTGA-A-GTTGAAGGTTAGGCCCG--G--TGTGACAGGGAATAGAAGTGGATTGGCATGCGCCAATCGCACGCGAAACCGTACCACTTGTCGATCGCGAGCGAGATCAAGTTCAACGWGTACTGTAACCGAACGCTGGATCTGGTAAGTTCTGGGTAAAAGCAACTTCTTACACCGCACCATTTCTGCGTAATGTTGCCCATTCCTGTAAACATTGTGCTGGGACCGGTTTCTCATTATCATGTGTGTACCCGGGAAACCCGGGAACTGCTGACCGGGTGGAATGCAATATGAGCGGTACAAATACAATGCCGGGCTAGGGCACTGTAAACGCCCTTCCACACACACACATACGGTGGCAACTTCGGGACGAACGTYGGTTCGATCGAGTTGATGACGCTGCTTGAGACATTAAGTTTTT-GTTGTTGTCGTTGCTGSTGCTGTATCGTCT
>AA0064-C
CTTTCCCCTCYTGCGTGTAGMCAATYGGCMSCMGCAACGAAACTTACTTCTAGCACAATTCTAATCTSCCCTCCAAACGTGCACTTTAATATTTAATCACAA--AACTTCTGCATAAAYCMGTCCGTCGCAGCTCTCAACTCAACGCWCCGACATTGCATTTCTCATATATGCACTTTTCACTCGTACTTTATMCACGCGAGACCGGCCCGAGGTAGGATGTAGGTCAGCTGGTCCCCAGAACCAGATCCGCTGCCACACATTATTGTCTGGTGCAGCAGCAGCAGCAGACAGCCCATTTCTTTTCCTTTCTGTTTCTTTCTGTCTGGCGTTTACGGCGTTTCGCTTGAGCGCTGTCTGCCCTCTGCCTTGCCCTGTTCGCGTAAAATTGCATAACGCTCCCCTGACGTCGATCCTCAACACACACACATCATCTGCATGTTTTTTTGTGTTTTTGCTCAACATAYCTGWACCCTGAGAGCGCAGCGCTTGTT----ACCGAGTTTCAGCCTGCGTACCGGCAATGTTTAYAACATACAAAATCGCAACKYGAAAGAAAGAAAGACAA----------CAAACGGATGCGTCCCCTTGAGCGTCCCCGCACCCWGCACTGTGATCGAGTTCAG------CTGCTCCCGCTGTATCGCTGCACGTTCCCGTTCTTGCGTTGTGTTCATGRAAAATGAAACCCACAGCCAGCAGAACAGCGCATCGCGAAACAACACACACACACACACATCCTCTATCGGAAAGGAAAS-GGGAGTGTGATAAACTCACCCCCTCTTTTTCTGCAATGTGTGAAAGCGATCGTTGTTGTGCGCGATCGGCCAGCATTAGCAGCCAGCTGAGCCAACACATGSSKGGAGGGGGGGGGGGGCR----CAACAGCAGCAGACCCGTTTCGCATCGCTGGGCGAAATTGGTCGCGTTGA-A-GTTGAAGGTTAGGCCCG--G--TGTGACAGGGAATAGAAGTGGATTGGCATGCGCCAATCGCACGCGAAACCGTACCACTTGTCGAKCGCGAGCGAGATCAAGTTCAACGWGTACTGTAACCGAACGCTGGATCTGGTAAGTTCTGGGTAAAAGCAACTTCTTACACCGCACCATTTCTGCGTAATGTTGCCCATTCCTGTAAACATTGKGCTGGGACCGGTTTCTCATTATCATGTGTGTACCSGGGAAACCCGGGAACTGCTGACCGGGTGGAATGCAATATGRGCGGTACAAATACAATGCCGGGCTRGGGCACTGTRAACGCTCTTCCACACAYACACATACGGTGGCAACTTCGGGACGAACGTCGGTTCGATCGAGTTGATGACGCTGCTTGAGACATTAAGTTTTT-GTTGTTGTYGTTGCTGCTGCTGTATCGTCT
>AA0066-C
CTTTCCCCTYYTGCGTGTAGMCARTYGGCMGCMGCAACGAAACTTACTTCTAGCACAATTCTAATCTSCCCTCCAAACGTGCACTTTAATATTTAATCACAA--AACTTCTGCATAAACCCGTCCGTYGCAGCTCTCAACTCAACGCWCCGACATTGCATTTCTCATATATGCACTTTTCACTCGTACTTTATCCACGCGAGACCGGCCCGAGGTAGGATGTAGGTCAGCTGGTCCCCAGAACCAGATCCGCTGCCACACATTATTGTCTGGTGCAGCAGCAGCAGCAGACAGCCCATTTCTTTTCCTTTCTGTTTCTTTCTGTCTGGCGTTTACGGCGTTTCGCTTGAGCGCTGTCTGCCCTCTGCCTTGCCCTGYTCGCGTAAAATTGCATAACGCTCCCCTGRCGTCGATCCTCAACACACACACATCATCTGCATGTTTTTTTGTGTTTTTGCTCAACATAYCTGAACCCTGAGAGCGCAGCGCTTGTT----ACCGAGTTTCAGCCTGCGTACCGGCAATGTTTATAACATACAAAATCGCAACTTGAAAGAAAGAAAGACAA----------CAAACGGATGCGTCCCCTTGAGCGTYCCCGCACCCTGCACTGTGATCGAGTTCAG------CTGCTCCCGCTRTATCGCTGCACGTTCCCGTTCTTGCGTTGTGTTCATGAAAAATGAAACCCACAGCCAGCAGAACAGCGCATCGCGAAACAACACACACACACACACATCCTCTATCGGAAAGGAAAC-GGGAGTGTGATAAACTCACCCCCTCTTTTTCTGCRATGTGTGAAAGCGATCGTTGKTGTGCGCGATCGGCCAGCATTAGCAGCCAGCTGAGCCAACACATGCCTGGAGGGGGGGGGGGGCR----CAACAGCAGCAGACCCGTTTCGCATCGCTGGGCGAAATTGGTCGCGTTGA-A-GTTGAAGGTTAGGCCCG--G--TGTGRCAGGGAATAGAAGKGGATTGGCATGCGCCAATCGCACRCGAAACCGTACCACTTGTCGATCGCGAGCGAGATCAAGTTCAACGAGTACTGTAACCGAACGCTGGATCTGGTAAGTTCTGGGTAAAAGCAACTTCTTACACCGCACCATTTCTGCGTAATGTTGCCCATTCCTGTAAACATTGKGCTGGGACCGGTTTCTCATTATCATGTGTGTACCCGGGAAACCCGGGAACTGCTGACCGGGTGGAATGCAATATGGGCGGTACAAATACAATGCCGGGCTGGGGCACTGTGAACGCTCTTCCACACATACACATACGGTGGCAACTTCGGGACGAACGTCGGTTCGATCGAGTTGATGACGCTGCTTGAGACATTAAGTTTTT-GTTGTTGTYGTTGCTGCTGCTGTATCGTCT
>AA0067-C
CTTTCCCCTCYTGCGTGTAGACAATYGGCMSCMGCAACGAAACTTACTTCTAGCACAATTCTAATCTCCCCWMSAAAYGTGCACTTTAATATTTAATCACAA--AACTTCTGYATAAAYCMGTCCGTYGCAGCTCTCAACTCAACGCTCCGACATTGCATTTCTCATATATGCACTTTTCACTCGTACTTTATMCACGCGAGACCGGCCCGAGGTAGGATGTAGGTCAGCTGGTCCCCAGAACCAGATCCGCTGCCACACATTATTGTCTGGTGCAGCAGCAGCAGCAGACAGCCCATTTCTTTTCCTTTCTGTTTCTTTCTGTCTGGCGTTTACGGCGTTTCGCTTGAGCGCTGTCTGCCCTCTGCCTTGCCCTGTTCGCGTAAAATTGCATAACGCTCCCCTGACGTCGATCCTCAACASACACACATCATCTGCATGTTTTTTTGTGTTTTTGCTCAACATAYCTGWACCCTGAGAGCGCAGCGCTTGTT----ACCGAGTTTCAGCCTGCGTWCCGGCAATGTTTAYAACATACAAAATCGCAACTTGAAAGAAAGAAAGACAA----------CAAACGGATGCGTCCCCTTGAGCGTYCCCGCACCCWGCACTGTGATCGAGTTCAG------CTGCTCCCGCTRTATCGCTGCMCGTTCCCGKTCTTGCGTTGTGTTCATGAAAAATGAAACCCACAGCCAGCAGAACAGCGCATCGCGAAACAACACACACACACACACATCCTCTATCGGAAAGGAAAC-GGGAGTGTGATAAACTCACCCCCTCTTTTTCTGCAATGTGTGAAAGCGATCGTTGKTGTGCGCGATCGGCCAGCATTAGCAGCCAGCTGAGCCAACACATGCCTGGAGGGGGGGGGGGGCR----CAACAGCAGCAGACCCGTTTCGCATCGCTGGGCGAAATTGGTCGCGTTGA-A-GTTGAAGGTTAGGCCCG--G--TGTGRCAGGGAATAGAAGKGGATTGGCATGCGCCAATCGCACRCGAAACCGTACCACTTGTCGATCGCGAGCGAGATCAAGTTCAACGAGTACTGTAACCGAACGCTGGATCTGGTAAGTTCTGGGTAAAAGCAACTTCTTACACCGCACCATTTCTGCGTAATGTTGCCCATTCCTGTAAACATTGKGCTGGGACCGGTTTCTCATTATCATGTGTGTACCCGGGAAACCCGGGRACTGCTGACCGKGTGGAATGCAATATGGGCGGTACAAATACAATGCCGGGCTGGGGCACTGTGAACGCTCTTCCACACAYAYACATACGGTGGCAACTTCGGGACGAACGTCGGTTCGATCGAGTTGATGACGCTGCTTGAGACATTAAGTTTTT-GTTGTTGTYGTTGCTGCTGCTGTATCGTCT
>AA0068-C
CTTTCCCCTYYTGCGTGTAGACARTYGGCMGCMGCAACGAAACTTACTTCTAGCACAATTCTAATCTCCCCWMSAAAYGTGCACTTTAATATTTAATCACAA--AACTTCTGYATAAACCMGTCCRTCGCAGCTCTCAACTCAACGCTCCGACATTGCATTTCTCATATATGCACTTTTCACTCGTACTTTATCCACGCGAGACCGGCCCGAGGTAGGATGTAGGTCAGCTGGTCCCCAGAACCAGATCCGCTGCCACACATTATTGTCTGGTGCAGCAGCAGCAGCAGACAGCCCATTTCTTTTCCTTTCTGTTTCTTTCTGTCTGGCGTTTACGGCGTTTCGCTTGAGCGCTGTCTGCCCTCTGCCTTGCCCTGTTCGCGTAAAATTGCATAACGCTCCCCTGACGTCGATCCTCAACACACACACATCATCTGCATKTTTTTTTGTGTTTTTGCTCAACATAYCTGAACCCTGAGMGCGCAGCGCTTGTT----ACCGAGTTTCAGCCTGCGTACCGGCAATGTTTAYAACATACAAAATCGCAACTTGAAAGAAAGAAAGACAA----------CAMWCGGATGCGTCCCCTTGAGCGTYCCCGCACCCTGCACTGTGAYCGAGTTCAG------CTGCTCCCGCTRTATCGCTGCMCGTTCCCGTTCTTGCGTTGTGTTCATGAAAAATGAAACCCACAGCCAGCAGAACAGCGCATCGCGAAACAACACACACACACACACATCCTCTATCGGAAAGGAAAC-GGGAGTGTGATAAACTCACCCCCTCTTTTTCTGCAATGTGTGAAAGCGATCGTTGKTGTGCGCGATCGGCCAGCATTAGCAGCCAGCTGAGCCAACACATGCCTRGAGGGGGGGGGGGGCR----CAACAGCAGCAGACCCGTTTCRCATCGCTGGGCGAAATTGGTCGCGTTGA-A-GTTGAAGGTTAGGCCCG--G--TGTGRCAGGGAATAGAAGKGGATTGGCATGCGCCAATCGCACRCGAAACCGTACCACTTGTCGATCGCGAGCGAGATCAAGTTCAACGWGTACTGTAACCGAACGCTGGATCTGGTAAGTTCTGGGTAAAAGCAACTTCTTACACCGCACCATTTCTGCGTAATGTTGCCCATTCCTGTAAACATTGKGCTGGGACCGGTTTCTCATTATCATGTGTGTACCCGGGAAACCCGGGAACTGCTGACCGGGTGGAATGCAATATGRGCGGTACAAATACAATGCCGGGCTRGGGCACTGTRAACGCYCTTCCACACAYACACATACGGTGGCAACTTCGGGACGAACGTCGGTTCGATCGAGTTGATGACGCTGCTTGAGACATTAAGTTTTT-GTTGTTGTYGTTGCTGCTGCTGTATCGTCT
>AA0073-C
CTTTCCCCTYYTGCGTGTAGACAATYGGCMGCMGCAACGAAACTTACTTCTAGCACAATTCTAATCTSCCCTCCAAACGTGCACTTTAATATTTAATCACAA--AACTTCTGCATAAACCCGTCCGTYGCAGCTCTCAACTCAACGCWCCGACATTGCATTTCTCATATATGCACTTTTCACTCGTACTTTATMCACGCGAGACCGGCCCGAGGTAGGATGTAGGTCAGCTGGTCCCCAGAACCAGATCCGCTKCCACACATTATTGTMTGGTGCAGCAGCAGCAGCAGACAGCCCATTTCTTTTCCTTTCTGTTTCTTTCTGTCTGGCGTTTACGGCGTTTCGCTTGAGCGCTGTCTGCCCTCTGCCTTGCCCTGTTCGCGTAAAATTGCATAACGCTCCCCYGRCGTCGATCCTCAACACACACACATCATCTGCATGTTTTTTTGTGTTTTTGCTCAACATAYCTGAACCCTGAGAGCGCAGCGCTTGTT----ACCGAGTTTCAGCCTGCGTACCGGCAATGTTTAYAACATACAAAATCGCAACKYGAAAGAAAGAAAGACAA----------CAAACGGATGCGTCCCCTTGAGCGTYCCCGCACCCWGCACTGTGATCGAGTTCAG------CTGCTCCCGCTGTATMGCTGYACGTTCCCGTTCTTGCGTTGTGTTCATGAAAAATGAAACCYACAGCCAGCAGAACAGCGCATCGCGAAACAACACACACACACACACATCCTCTATCGGAAAGGAAAC-GGGAGTGTGATAAACTCACCCCCTCTTTTTCTGCAATGTGTGAAAGCGATCGTTGTTGTGCGCGATCGKCCAGCATTAGCAGCCAGCTGAGCCAACACATGCCTGGAGGGGGGGGGGGGCG----CAACAGCAGCAGACCCGTTTCGCATCGCTGGGCGAAATTGGTCGCRTTGA-A-GTTGAAGGTTAGGCCCG--G--TGTGRCAGGGAATAGAAGKGGATTGGCATGCGCCAATCGCACGCGAAACCGTACCACTTGTCGATCGCGAGCGAGATCAAGTTCAACGWGTACTGTAACCGAACGCTGGATCTGGTAAGTTCTGGGTAAAAGCAACYTCTTACACCGCACCATTTCTGCGTAATGTTGCCCATTCCTGTAAACATTGKGCTGGGACCGGTTTCTCATTATCATGTGTGTACCCGGGAAACCCGGGAACTGCTGACCGGGTGGAATGCAATATGAGCGGTACAAATACAATGCCGGGCTRGGGCACTGTRAACGCYCTTCCACACAYACACATACGGTGGCAACTTCGGGACGARCGTCGGTTCGATCGAGTTGATGACGCTGCTTGAGACATTAAGTTTTT-GTTGTTGTYGTTGCTGCTGCTGTATCGTCT
>AA0074-C
CTTTCCCCTCTTGCGTGTAGACAATTGGCCGCCGCAACGAAACTTACTTCTAGCACAATTCTAATCTSCCCTCCAAACGTGCACTTTAATATTTAATCACAA--AACTTCTGCATAAACCCGTCCGTTGCAGCTCTCAACTCAACGCWCCGACATTGCATTTCTCATATATGCACTTTTCACTCGTACTTTATMCACGCGAGACCGGCCCRAGGTAGGATGTAGGTCAGCTGGTCCCCAGAACCAGATCCGCTGCCACACATTATTGTCTGGTGCAGCAGCAGCAGCAGACAGCCCATTTCTTTTCCTTTCTGTTTCTTTCTGTCTGGCGTTTACGGCGTTTCGCTTGAGCGCTGTCTGCCCTCTGCCTTGCCCTGTTCGCGTAAAATTGCATAACGCTCCCCTGRCGTCGATCCTCAACASACACACATCATCTGCATGTTTTTTTGTGTTTTTGCTCAACATAYCTGAACCCTGAGAGCGCAGCGCTTGTT----ACCGAGTTTCAGCCTGCGTACCGGCAATGTTTAYAACATACAAAATCGCAACTTGAAAGAAAGAAAGACAA----------CAAACGGATGCGTCCCCTTGAGCGTCCCCGCACCCAGCACTGTGATCGAGTTCAG------CTGCTCCCGCTGTATCGCTGTACGTTCCCGTTCTTGCGTTGTGTTCATGAAAAATGAAACCCACAGCCAGCAGAACAGCGCATCGCGAAACAACACACACACACACACATCCTCTATCGGAAAGGAAAC-GGGAGTGTGATAAACTCACCCCCTCTTTTTCTGCAATGTGTGAAAGCGATCGTTGTTGTGCGCGATCGKCCAGCATTAGCAGCCAGCTGAGCCAACACATGCCTGGAGGGGGKKGRGGGCR----CAACAGCAGCAGACCCGTTTCGCATCGCTGGGCGAAATTGGTCGCGTTGA-A-GTTGAAGGTTAGGCCCG--G--TGTGRCAGGGAATAGAAGKGGATTGGCATGSGCCAATCGCACRCGAAACCGTACCACTTGTCGATCGCGAGCGAGATCAAGTTCAACGWGTACTGTAACCGAACGCTGGATCTGGTAAGTTCTGGGTAAAAGCAACYTCTTACACCGCACCATTTCTGCGTAATGTTGCCCATTCCTGTAAACATTGKGCTGGGACCGGTTTCTCATTATCATGTGTGTACCCGGGAAACCCGGGAACTGCTGACCGGGTGGAATGCAATATGAGCGGTACAAATACAATGCCGGGCTRGGGCACTGTRAACGCYCTTCCACACAYACACATACGGTGGCARCTTCGGGACGARCGTCGGTTCGATCGAGTTGATGACGCTGCTTGAGACATTAAGTTTTT-GTTGTTGTYGTTGCTGCTGCTGTATCGTCT
>AA0075-C
CTTTCCCCTYYTGCGTGTAGACARTYGGCMGCMGCAACGAAACTTACTTCTAGCACAAWTCTAATCTCCCCTCSAAACGTGCACTTTAATATTTAATCACAA--AACTTSTGCATAAACCCGTCYGTCGCAGCTCTCAACTCAACGCWCCGACATTGCATTTCTCATATATGCACTTTTCACTCGTACTTTATCCACGCGAGACCGGCCCGAGGTAGGATGTAGGTCAGCTGGTCCCCAGAACCAGATCCGCTGCCACACATTATTGTCTGGTGCAGCAGCAGCAGCAGACAGCCCATTTCTTTTCCTTTCTGTTTCTTTCTGTCTGGCGTTTACGGCGTTTCGCTTGAGCGCTGTCTGCCCTCTGCCTTGCCCTGTTCGCGTAAAATTGCATAACGCTCCCCTGACGTCGATCCTCAACASACACACAYCATCTGCATGTTTTTTTGTGTTTTTGCTCAACATAYCTGAACCCTGAGAGCGCAGCGCTTGTT----ACCGAGTTTCAGCCTGCGTACCGGCAATGTTTAYAACATACAAAATCGCAACKYGAAAGAAARAAAGACAA----------CAAACGGATGCRTCCCCTTGAGCGTCCCCGCACCCTGCACTGTGATCGAGTTCAG------CTGCTCCCGYTGTATMGCTGCACGTTCCCGTTCTTGCGTTGTGTTCATGAAAAATGAAACCCACAGCCAGCAGAACAGCGCATCGCGAAACAACACACACACACACACATCSTCTATCGGAAAGGAAAC-GGGAGTGTGATAAACTCACCCCCTCTTTTTCTGCRATGTGTGAAAGCGATCGTTGKTGTGCGCGATCGGCCAGCATTAGCAGCCAGCTGAGCCAACACATGCCTGGAGGGGGGKGKGGGCA----CAACAGCAGCAGACCCGTTTCGCAWCGCTGGGCGAAATTGGTCGCRTTGA-A-GTTGAAGGTTAGGCCCG--G--TGTGRCAGGGAATAGAMGKGGATTGGCATGCGCCAATCGCACGCGAAACCGTACCACTTGTCGATCGCGAGCGAGATCAAGTTCAACGAGTACTGTAACCGAACGCTGGATCTGGTAAGTTCTGGGTAAAAGCAACTTCTTACACCGCACCATTTCTGCGTAATGTTGCCCATTCCTGTAAACATTGKGCTGGGACCGGTTTCTCATTATCATGTGTGTACCSGGGAAACCCGGGAACTGCTGACCGGGTGGAATGCAATATGRGCGGTACAAATACAATGCCGGGCTRGGGCACTGTRAACGCYCTTCCACACAYACACATACGGTGGCAACTTCGGGACGAACGTCGGTTCGATCGAGTTGATGACGCTGCTTGAGACATWAAGTTTTT-GTTGTTGTYGTTGCTGSTGCTGTATCGTCT
>AA0076-C
CTTTCCCCTYYTGCGTGTAGACAATYGGCMGCMGCAACGAAACTTACTTCTAGCACAATTCTAATCTCCCCWMSAAAYGTGCACTTTAATATTTAATCACAA--AACTTCTGYATAAACCMGTCCRTYGCAGCTCTCAACTCAACGCTCCGACATTGCATTTCTCATATATGCACTTTTCACTCGTACTTTATMCACGCGAGACCGGCCCGAGGTAGGATGTAGGTCAGCTGGTCCCCAGAACCAGATCCGCTGCCACACATTATTGTCTGGTGCAGCAGCAGCAGCAGACAGCCCATTTCTTTTCCTTTCTGTTTCTTTCTGTCTGGCGTTTACGGCGTTTCGCTTGAGCGCTGTCTGCCCTCTGCCTTGCCCTGTTCGCGTAAAATTGCATAACGCTCCCCTGACGTCGATCCTCAACASACACACATCATCTGCATGTTTTTTTGTGTTTTTGCTCAACATAYCTGAACCCTGAGAGCGCAGCGCTTGTT----ACCGAGTTTCAGCCTGCGTACCGGCAATGTTTAYAACATACAAAATCGCAACKYGAAAGAAAGAAAGACAA----------CAAACGGATGCGTCCCCTTGAGCGTYCCCGCACCCTGCACTGTGAYCGAGTTCAG------CTGCTCCCGCTGTATCGCTGCMCGTTCCCGTTCTTGCGTTGTGTTCATGAAAAATGAAACCCACAGCCAGCAGAACAGCGCATCGCGAAACAACACACACACACACACATYCTCTATCGGAAAGGAAAS-GGGAGTGTGATAAACTCWCCCCCTCTTTTWCTGCAATGTGTGAAAGCGATCGTTGTTGTGCGCGATCGGCCAGCATTAGCAGCCAGCTGAGCCAACACATGCCTRGAGGGGGGGGGGGGCR----CAACAGCAGCAGACCCGTTTCRCATCGCTGGGCGAAATTGGTCGCGTTGA-A-GTTGAAGGTTAGGCCCG--G--TGTGRCAGGGAATAGAMGKGGATTGGCATGCGCCAATCGCACRCGAAACCGTACCACTTGTCGATCGCGAGCGAGATCAAGTTCAACGWGTACTGTAACCGAACGCTGGATCTGGTAAGTTCTGGGTAAAAGCAACTTCTTACACCGCACCATTTCTGCGTAATGTTGCCCATTCCTGTAAACATTGKGCTGGGACCGGTTTCTCATTATCATGTGTGTACCSGGGAAACCCGGGAACTGCTGACCGGGTGGAATGCAATATGRGCGGTACAAATACAATGCCGGGCTRGGGCACTGTRAACGCYCTTCCACACAYACACATACGGTGGCAACTTCGGGACGARCRTCGGTTCGATCGAGTTGATGACGCTGCTTGAGACATTAAGTTTTT-GTTGTTGTYGTTGCTGSTGCTGTATCGTCT
>AA0077-C
CTTTCCCCTYYTGCGTGTAGACARTYGGCMGCMGCAACGAAACTTACTTCTAGCACAAWTCTAATCTSCCCTCCAAACGTGCACTTTAATATTTAATCACAA--AACTTCTGCATAAACCCGTCYGTYGCAGCTCTCAACTCAACGCWCCGACATTGCATTTCTCATATATGCACTTTTCACTCGTACTTTATCCACGCGAGACCGGCCCGAGGTAGGATGTAGGTCAGCTGGTCCCCAGAACCAGATCCGCTGCCACACATTATTGTCTGGTGCAGCAGCAGCAGCAGACAGCCCATTTCTTTTCCTTTCTGTTTCTTTCTGTCTGGCGTTTACGGCGTTTCGCTTGAGCGCTGTCTGCCCTCTGCCTTGCCCTGTTCGCGTAAAATTGCATAACGCTCCCCTGACGTCGATCCTCAACASACACACATCATCTGCATGTTTTTTTGTGTTTTTGCTCAACATAYCTGAACCCTGAGAGCGCAGCGCTTGTT----ACCGAGTTTCAGCCTGCGTACCGGCAATGTTTATAACATACAAAATCGCAACTTGAAAGAAAGAAAGACAT----------CAAACGGATGCRTCCCCTTGAGCGTCCCCGCACCCWGCACTGTGATCGAGTTCAG------CTGCTCCCGCTGTATMGCTGCACGTTCCCGTTCTTGCGTTGTGTTCATGAAAAATGAAACCCACAGCCAGCAGAACAGCGCATCGCGAAACAACACACACACACACACATCCTCTATCGGAAAGGAAAC-GGGAGTGTGATAAACTCACCCCCTCTTTTTCTGCAATGTGTGAAAGCGATCGTTGKTGTGCGCGATCGGCCAGCATTAGCAGCCAGCTGAGCCAACACWTGCCTGGAGGGGGGGGGGGGCA----CAACAGCAGCAGACCCGTTTCGCAWCGCTGGGCGAAATTKGTCGCRTTGA-A-GTTGAAGGTTAGGCCCG--G--TGTGGCAGGGAATARAMGGGGATTGGCATGCGCCAATCGCACRCSAAACCGTACCACTTGTCGATCGCGAGCGAGATCAAGTTCAACGWGTACTGTAACCGAACGCTGGATCTGGTAAGTTCTGGGTAAAAGCAACTTCTTACACCGCACCATTTCTGCGTAATGTTGCCCATTCCTGTAAACATTGKGCTGGGACCGGTTTCTCATTATCATGTGTGTACCSGGGAAACCCGGGAACTGCTGACCGGGTGGAATGCAATATGRGCGGTACAAATACAATGCCGGGCTRGGGCACTGTRAACGCYCTTCCACACAYACACATACGGTGGCAACTTCGGGACGAACGTCGGTTCGATCGAGTTGATGACGCTGCTTGAGACATWAAGTTTTT-GTTGTTGTYGTTGCTGCTGCTGTATCGTCT
>AA0080-C
CTTTCCCCTTCTGCGTGTAGACAGTCGGCAGCAGCAACGAAACTTACTTCTAGCACAAWTCTAATCTCCCCTCCAAACGTGCACTTTAATATTTAATCACAA--AACTTCTGCATAAACCCGTCYGTCGCAGCTCTCAACTCAACGCTCCGACATTGCATTTCTCATATATGCACTTTTCACTCGTACTTTATCCACGCGAGACCGGCCCGAGGTAGGATGTAGGTCAGCTGGTCCCCAGAACCAGATCCGCTGCCACACATTATTGTCTGGTGCAGCAGCAGCAGCAGACAGCCCATTTCTTTTCCTTTCTGTTTCTTTCTGTCTGGCGTTTACGGCGTTTCGCTTGAGCGCTGTCTGCCCTCTGCCTTGCCCTGTTCGCGTAAAATTGCATAACGCTCCCCTGACGTCGATCCTCAACASACACACATCATCTGCATKTTTTTTTGTGTTTTTGCTCAACATACCTGAACCCTGAGAGCGCAGCGCTTGTT----ACCGAGTTTCAGCCTGCGTACCGGCAATGTTTACAACATACAAAATCGCAACKYGAAAGAAARAAAGACAA----------CAAACGGATGCRTCCCCTTGAGCGTYCCCGCACCCTGCACTGTGATCGAGTTCAG------CTGCTCCCGCTRTATMGCTGCACGTTCCCGTTCTTGCGTTGTGTTCATGAAAAATGAAACCCACAGCCAGCAGAACAGCGCATCGCGAAACAACACACACACACACACATCCTCTATCGGAAAGGAAMS-GGGAGTGTGATAAACTCACCCCCTCTTTTTCTGCAATGTGTGAAAGCGATCGTTGGTGTGCGCGATCGGCCAGCATTAGCAGCCAGCTGAGCCAACACATGCCTGGAGGGGGGGGGGGGCA----CAACAGCAGCAGACCCGTTTCGCAWCGCTGGGCGAAATTGGTCGCRTTGA-A-GTTGAAGGTTAGGCCCG--G--TGTGGCAGGGAATARAMGGGGATTGGCATGCGCCAATCGCACRCGAAACCGTACCACTTGTCGATCGCGAGCGAGATCAAGTTCAACGAGTACTGTAACCGAACGCTGGATCTGGTAAGTTCTGGGTAAAAGCAACTTCTTACACCGCACCATTTCTGCGTAATGTTGCCCATTCCTGTAAACATTGGGCTGGGACCGGTTTCTCATTATCATGTGTGTACCSGGGAAACCCGGGAACTGCTGACCGGGTGGAATGCAATATGGGCGGTACAAATACAATGCCGGGCTGGGGCACTGTGAACGCTCTTCCACACATAYACATACGGTGGCAACTTCGGGACGAACGTCGGTTCGATCGAGTTGATGACGCTGCTTGAGACATWAAGTTTTT-GTTGTTGTTGTTGCTGCTGCTGTATCGTCT
>AA0087-C
CTTTCCCCTCTTGCGTGTAGACAATTGGCCGCCGCAACGAAACTTACTTCTAGCACAATTCTAATCTSCCCTCSAAACGTGCACTTTAATATTTAATCACAA--AACTTSTGCATAAACCCGTCCGTYGCAGCTCTYAACTCAACGCACCGACATTGCATTTCTCATATATGCACTTTTCACTCGTACTTTATCCACGCGAGACCGGCCCGAGGTAGGATGTAGGTCAGCTGGTCCCCAGAACCAGATCCGCTGCCACACATTATTGTCTGGTGCAGCAGCAGCAGCAGACAGCCCATTTCTTTTCCTTTCTGTTTCTTTCTGTCTGGCGTTTACGGCGTTTCGCTTGAGCGCTGTCTGCCCTCTGCCTTGCCCTGTTCGCGTAAAATTGCATAACGCTCCCCTGRCGTCGATCCTCAACACACACACATCATCTGCATGTTTTTTTGTGTTTTTGCTCAACATATCTGAACCCTGAGAGCGCAGCGCTTGTT----ACCGAGTTTCAGCCTGCGTACCGGCAATGTTTATAACATACAAAATCGCAACTTGAAAGAAAGAAAGACAW----------CAAACGGATGCGTCCCCTTGAGCGTCCCCGCACCCWGCACTGTGATCGAGTTCAG------CTGCTCCCGCTGTATCGCTGCACGTTCCCGTTCTTGCGTTGTGTTCATGAAAAATGAAACCCACAGCCAGCAGAACAGCGCATCGCGAAACAACACACACACACACACATCCTCTATCGGAAAGGAAAC-GGGAGTGTGATAAACTCACCCCCTCTTTTTCTGCRATGTGTGAAAGCGATCGTTGTTGTGCGCGATCGGCCAGCATTAGCAGCCAGCTGAGCCAACACATGCCTGGAGGGGGGGGGGRGCR----CAACAGCAGCAGACCCGTTTCGCATCGCTGGGCGAAATTKGTCGCGTTGA-A-GTTGAAGGTTAGGCCCG--G--TGTGRCAGGGAATAGAAGKGGATTGGCATGCGCCAAWCGCACRCSAAACCGTACCACTTGTCGATCGCGAGCGAGATCAAGTTCAACGWGTACTGTAACCGAACGCTGGATCTGGTAAGTTCTGGGTAAAAGCAACTTCTTACACCGCACCATTKCTGCGTAATGTTGCCCATTCCTGTAAACATTGTGCTGGGACCGGTTTCTCATTATYATGTGTGTACCCGGGAAACCCGGGAACTGCTGACCGGGTGGAATGCAATATGRGCGGTACAAATACAATGCCGGGCTRGGGCACTGTRAACGCYCTTCCACACAYACACATACGGTGGCAACTTCGGGACGAACGTCGGTTCGATCGAGTTGATGACGCTGCTTGAGACATTAAGTTTTT-GTTGTTGTCGTTGCTGCTGCTGTATCGTCT
>AA0088-C
CTTTCCCCTCTTGCGTGTAGACAATTGGCCGCCGCAACGAAACTTACTTCTAGCACAATTCTAATCTCCCCTCGAAACGTGCACTTTAATATTTAATCACAA--AACTTGTGCATAAACCCGTCCGTCGCAGCTCTCAACTCAACGCACCGACATTGCATTTCTCATATATGCACTTTTCACTCGTACTTTATCCACGCGAGACCGGCCCGAGGTAGGATGTAGGTCAGCTGGTCCCCAGAACCAGATCCGCTGCCACACATTATTGTCTGGTGCAGCAGCAGCAGCAGACAGCCCATTTCTTTTCCTTTCTGTTTCTTTCTGTCTGGCGTTTACGGCGTTTCGCTTGAGCGCTGTCTGCCCTCTGCCTTGCCCTGTTCGCGTAAAATTGCATAACGCTCCCCTGACGTCGATCCTCAACACACACACATCATCTGCATGTTTTTTTGTGTTTTTGCTCAACATATCTGAACCCTGAGAGCGCAGCGCTTGTT----ACCGAGTTTCAGCCTGCGTACCGGCAATGTTTATAACATACAAAATCGCAACTTGAAAGAAAGAAAGACAA----------CAAACGGATGCGTCCCCTTGAGCGTCCCCGCACCCAGCACTGTGATCGAGTTCAG------CTGCTCCCGCTGTATCGCTGCACGTTCCCGTTCTTGCGTTGTGTTCATGAAAAATGAAACCCACAGCCAGCAGAACAGCGCATCGCGAAACAACACACACACACACACATCCTCTATCGGAAAGGAAAC-GGGAGTGTGATAAACTCACCCCCTCTTTTTCTGCAATGTGTGAAAGCGATCGTTGTTGTGAGCGATCGGCCAGCATTAGCAGCCAGCTGAGCCAACACATGCCTGGAGGGGGGGGGGGGCG----CAACAGCAGCAGACCCGTTTCGCATCGCTGGGCGAAATTGGTCGCGTTGA-A-GTTGAAGGTTAGGCCCG--G--TGTGACAGGGAATAGAAGTGGATTGGCATGCGCCAATCGCACGCGAAACCGTACCACTTGTCGATCGCGAGCGAGATCAAGTTCAACGTGTACTGTAACCGAACGCTGGATCTGGTAAGTTCTGGGTAAAAGCAACTTCTTACACCGCACCATTTCTGCGTAATGTTGCCCATTCCTGTAAACATTGGGCTGAAACCGGTTTCTCATTATCATGTGTGTACCCGGGAAACCCGGGAACTGCTGACCGGGTGGAATGCAATATGAGCGGTACAAATACAATGCCGGGCTAGGGCACTGTAAACGCCCTTCCACACACACACATACGGTGGCAACTTCGGGACGAACGTCGGTTCGATCGAGTTGATGACGCTGCTTGAGACATTAAGTTTTT-GTTGTTGTCGTTGCTGCTGCTGTATCGTCT
>AA0089-C
CTTTCCCCTCTTGCGTGTAGACAATTGGCCGCCGCAACGAAACTTACTTCTAGCACAATTCTAATCTGCCCTCCAAACGTGCACTTTAATATTTAATCACAA--AACTTCTGCATAAACCCGTCCGTTGCAGCTCTCAACTCAACGCACCGACATTGCATTTCTCATATATGCACTTTTCACTCGTACTTTATCCACRCGAGACCGGCCCGAGGTAGGATGTAGGTCAGCTGGTCCCCAGAACCAGATCCGCTGCCACACATTATTGTCTGGTGCAGCAGCARCAGCAGACAGCCCATTTCTTTTCCTTTCTGTTTCTTTCTGTCTGGCGTTTACGGCGTTTCGCTTGAGCGCTGTCTGCCCTCTGCCTTGCCCTGTTCGCGTAAAATTGCATAACGCTCCCCTGRYGTCGATCYTCAACACACACACATCATCTGCATGTTTTTTTGTGTTTTTGCTCAACATATCTGAACCCTGAGAGSGCAGCGCTTGTT----ACCGAGTTTCAGCCTGCGTACCGGCAATGTTTATAACATACAAAATCGCAACTTGAAAGAAAGAAAGACAA----------CAAACGGATGCGTCCCCTTGAGCGTCCCCGCACCCTGCACTGTGATCGAGTTCAG------CTGCTCCCGCTGTATCGCTGYACGTTCCCGTTCTTGCGTTGTGTTCATGAAAAATGAAACCCACAGCCAGCAGAACAGCGCATCGCGAAACAACACACACACACACACATCCTCTATCGGAAAGGAAAC-GGGAGTGTGATAAACTCACCCCCTCTTTTTCTGCGATGTGTGAAAGCGATCGTTGTTGTGCGCGATCGGCCAGCATTAGCAGCCAGCTGAGCCAACACATGCCTGGAGGGGGGGGGGGGCG----CAACAGCAGCAGACCCGTTTCGCATCGCTGGGCGAAATTGGTCGCGTTGA-A-GTTGAAGGTTAGGCCCG--G--TGTGACAGGGAATAGAAGTGGATTGGCATGCGCCAATCGCACGCGAAACCGTACCACTTGTCGATCGCGAGCGAGATCAAGTTCAACGAGTACTGTAACCGAACGCTGGATCTGGTAAGTTCTGGGTAAAAGCAACTTCTTACACCGCACCATTTCTGCGTAATGTTGCCCATTCCTGTAAACATTGKGCTGGGACCGGTTTCTCATTATCATGTGTGTACCCGGGAAACCCGGGAACTGCTGACCGGGTGGAATGCAATATGRGCGGTACAAATACAATGCCGGGCTRGGGCACTGTRAACGCYCTTCCACACAYACACATACGGTGGCAACTTCGGGACGAACGTCGGTTCGATCGAGTTGATGACGCTGCTTGAGACATTAAGTTTTT-GTTGTTGTCGTTGCTGCTGCTGTATCGTCT
>AA0090-C
CTTTCCCCTYYTGCGTGTAGACAATYGGCMGCMGCAACGAAACTTACTTCTAGCACAATTCTAATCTSCCCTCCAAACGTGCACTTTAATATTTAATCACAA--AACTTCTGCATAAACCCGTCCGTYGCAGCTCTCAACTCAACGCWCCGACATTGCAWTTCTCATATATGCACTTTTCACTCGTACTTTATMCACRCGAGACCGGCCCGAGGTAGGATGTAGGTCAGCTGGTCCCCAGAACCAGATCCGCTGCCACACATTATTGTCTGGTGCAGCAGCARCAGCAGACAGCCCATTTCTTTTCCTTTCTGTTTCTTTCTGTCTGGCGTTTACGGCGTTTCGCTTGAGCGCTGTCTGCCCTCTGCCTTGCCCTGTTCGCGTAAAATTGCATAACGCTCCCCYGACGTCGATCCTCAACACACACACATCATCTGCATGTTTTTTTGTGTTTTTGCTCAACATAYCTGAACCCTGAGAGCGCAGCGCTTGTT----ACCGAGTTTCAGCCTGCGTACCGGCAATGTTTAYAACATACAAAATCGCAACKYGAAAGAAAGAAAGACAA----------CAAACGGATGCGTCCCCTTGAGCGTYCCCGCACCCTGCACTGTGATCGAGTTCAG------CTGCTCCCGCTGTATMGCTGCACGTTCCCGTTCTTGCGTTGTGTTCATGAAAAATGAAACCYACAGCCAGCAGAACAGCGCATCGCGAAACAACACACACACACACACATYCTCTATCGGAAAGGAAAC-GGGAGTGTGATAAACTCACCCCCTCTTTTTCTGCRATGTGTGAAAGCGATCGTTGTTGTGCGCGATCGGCCAGCATTAGCAGCCAGCTGAGCCAACACATGCCTGGAGGGGGGGGGGGGCR----CAACAGCAGCAGACCCGTTTCGCATCGCTGGGCGAAATTGGTCGCRTTGA-A-GTTGAAGGTTAGGCCCG--G--TGTGRCAGGGAATAGAAGRGGATTGGCATGCGCCAATCGCACGCGAAACCGTACCACTTGTCGATCGCGAGCGAGATCAASTTCAACGAGTACTGTAACCGAACGCTGGATCTGGTAAGTTCTGGGTAAAAGCAACYTCTTACACCGCACCATTTCTGCGTAATGTTGCCCATTCCTGTAAACATTGKGCTGGGACCGGTTTCTCATTATCATGTGTGTACCCGGGAAACCCGGGAACTGCTGACCGGGTGGAATGCAATATGAGCGGTACAAATACAATGCCGGGCTRGGGCACTGTRAACGCYCTTCCACACAYACACATACGGTGGCAACTTCGGGACGARCGTCGGTTCGATCGAGTTGATGACGCTGCTTGAGACATTAAGTTTTT-GTTGTTGTYGYTGCTGSTGCTGTATCGTCT
>AA0091-C
CTTTCCCCTCTTGCGTGTAGACAATTGGCCGCCGCAACGAAACTTACTTCTAGCACAATTCTAATCTGCCCTCSAAACGTGCACTTTAATATTTAATCACAA--AACTTCTGCATAAACCCGTCCGTTGCAGCTCTCAACTCAACGCACCGACATTGCATTTCTCATATATGCACTTTTCACTCGTACTTTATCCACGCGAGACCGGCCCGAGGTAGGATGTAGGTCAGCTGGTCCCCAGAACCAGATCCGCTGCCACACATTATTGTCTGGTGCAGCAGCARCAGCAGACAGCCCATTTCTTTTCCTTTCTGTTTCTTTCTGTCTGGCGTTTACGGCGTTTCGCTTGAGCGCTGTCTGCCCTCTGCCTTGCCCTGTTCGCGTAAAATTGCATAACGCTCCCCTGRCGTCGATCCTCAACACACACACATCATCTGCATGTTTTTTTGTGTTTTTGCTCAACATATCTGAACCCTGAGAGCGCAGCGCTTGTT----ACCGAGTTTCAGCCTGCGTACCGGCAATGTTTATAACATACAAAATCGCAACTTGAAAGAAAGAAAGACAA----------CAAACGGATGCGTCCCCTTGAGCGTCCCCGCACCCTGCACTGTGATCGAGTTCAG------CTGCTCCCGCTGTATCGCTGCACGTTCCCGTTCTTGCGTTGTGTTCATGAAAAATGAAACCCACAGCCAGCAGAACAGCGCATCGCGAAACAACACACACACACACACATCCTCTATCGGAAAGGAAAC-GGGAGTGTGATAAACTCACCCCCTCTTTTTCTGCGATGTGTGAAAGCGATCGTTGTTGTGCGCGATCGGCCAGCATTAGCAGCCAGCTGAGCCAACACATGCCTGGAGGGGGGGGGGRGCG----CAACAGCAGCAGACCCGTTTCGCATCGCTGGGCGAAATTGGTCGCGTTGA-A-GTTGAAGGTTAGGCCCG--G--TGTGACAGGGAATAGAAGTGGATTGGCATGCGCCAATCGCWCGCGAAACCGTACCACTTGTCGATCGCGAGCGAGATCAAGTTCAACGAGTACTGTAACCGAACGCTGGATCTGGTAAGTTCTGGGTAAAAGCAACTTCTTACACCGCACCATTKCTGCGTAATGTTGCCCATTCCTGTAAACATTGTGCTGGGACCGGTTTCTCATTATYATGTGTGTACCCGGGAAACCCGGRAACTGCTGACCGGGTGGAATGCAATATGAGCGGTACAAATACAATGCCGGGCTAGGGCACTGTAAACGCCCTTCCACACACWCACATACGGTGGCAACTTCGGRACGAACGTYGGTTCGATCGAGTTGATGACGCTGCTTGAGACATTAAGTTTTT-GTTGTTGTCGTTGCTGCTGCTGTATCGTCT
>AA0097-C
CTTTCCCCTCYTGCGTGTAGACAATYGGCCGCCGCAAYGAAACTTACTTCTAGCACAATTCTAATCTCCCCWMGAAAYGTGCACTTTAATATTTAATCACAA--AACTTCTGYATAAACCMGTCCGTYGCAGCTCTCAACTCAACGCTCCGACATTGCATTTCTCATATATGCACTTTTCACTCGTACTTTATMCACGCGAGACCGGCCCGAGGTAGGATGTAGGTCAGCTGGTCCCCAGAACCAGATCCGCTGCCACACATTATTGTCTGGTGCAGCAGCAGCAGCAGACAGCCCATTTCTTTTCCTTTCTGTTTCTTTCTGTCTGGCGTTTACGGCGTTTCGCTTGAGCGCTGTCTGCCCTCTGCCTTGCCCTGTTCGCGTAAAATTGCATAACGCTCCCCTGACGTCGATCCTCAACACACACACATCATCTGCATGTTTTTTTGTGTTTTTGCTCAACATAYCTGAACCCTGAGAGCGCAGCGCTTGTT----ACCGAGTTTCAGCCTGCGTWCCGGCAATGTTTAYAACATACAAAATCGCAACTTGAAAGAAAGAAAGACAA----------CAAACGGATGCRTCCCCTTGAGCGTYCCCGCACCCWGCACTGTGATCGAGTTCAG------CTGCTCYCGCTGTATCGCTGCMCGTTCCCGKTCTTGCGTTGTGTTCATGAAAAATGAAACCCACAGCCAGCAGAACAGCGCATCGCGAAACAACACACACACACACACATCCTCTATCGGAAAGGAAAC-GGGAGTGTGATAAACTCACCCCCTCTTTTTCTGCAATGTGTGAAAGCGATCGTTGTTGTGCGCGATCGGCCAGCATTAGCAGCCAGCTGAGCCAACACATGCCTGGAGGGGGGGGGGGGCG----CAACAGCAGCAGACCCGTTTCGCATCGCTGGGCGAAATTGGTCGCGTTGA-A-GTTGAAGGTTAGGCCCG--G--TGTGRCAGGGAATAGAAGKGGATTGGCATGCGCCAATCGCACRCGAAACCGTACCACTTGTCGATCGCGAGCGAGATCAAGTTCAACGAGTACTGTAACCGAACGCTGGATCTGGTAAGTTCTGGGTAAAAGCAACYTCTTACACCGCACCATTTCTGCGTAATGTTGCCCATTCCTGTAAACATTGKGCTGGGACCGGTTTCTCATTATCATGTGTGTACCCGGGAAACCCGGGRACTGCTGACCGGGTGGAATGCAATATGGGCGGTACAAATACAATGCCGGGCTGGGGCACTGTGAACGCTCTWCCACACATACACATACGGTGGCAACTTCGGGACGAACGTCGGTTCGATCGAGTTGATGACGCTGCTTGAGACATTAAGTTTTT-GTTGTTGTCGTTGCTGCTGCTGTATCGTCT
>AA0098-C
CTTTCCCCTCTTGCGTGTAGACAATTGGCCGCCGCAACGAAACTTACTTCTAGCACAATTCTAATCTSCCCWMSAAAYGTGCACTTTAATATTTAATCACAA--AACTTCTGYATAAACCMGTCCRTYGCAGCTCTCAACTCAACGCWCCGACATTGCATTTCTCATATATGCACTTTTCACTCGTACTTTATCCACGCGAGACCGGCCCGAGGTAGGATGTAGGTCAGCTGGTCCCCAGAACCAGATCCGCTGCCACACATTATTGTCTGGTGCAGCAGCAGCAGCAGACAGCCCATTTCTTTTCCTTTCTGTTTCTTTCTGTCTGGCGTTTACGGCGTTTCGCTTGAGCGCTGTCTGCCCTCTGCCTTGCCCTGTTCGCGTAAAATTGCATAACGCTCCCCTGRCGTCGATCCTCAACACACACACATCATCTGCATGTTTTTTTGTGTTTTTGCTCAACATATCTGAACCCTGAGAGCGCAGCGCTTGTT----ACCGAGTTTCAGCCTGCGTACCGGCAATGTTTATAACATACAAAATCGCAACTTGAAAGAAAGAAAGACAA----------CAAACGGATGCGTCCCCTTGAGCGTCCCCGCACCCWGCACTGTGAYCGAGTTCAG------CTGCTCCCGCTGTATCGCTGYMCGTTCCCGTTCTTGCGTTGTGTTCATGAAAAATGAAACCCACAGCCAGCAGAACAGCGCATCGCGAAACAACACACACACACACACATCCTCTATCGGAAAGGAAAC-GGGAGTGTGATAAACTCACCCCCTCTTTTTCTGCAATGTGTGAAAGCGATCGTTGTTGTGCGCGATCGKCCAGCATTAGCAGCCAGCTGAGCCAACACATGCCTRGAGGGGGGGGRGGGCG----CAACAGCAGCAGACCCGTTTCRCATCGCTGGGCGAAATTGGTCGCGTTGA-A-GTTGAAGGTTAGGCCCG--G--TGTGACAGGGAATAGAAGTGGATTGGCATGCGCCAATCGCACGCGAAACCGTACCACTTGTCGATCGCGAGCGAGATCAAGTTCAACGTGTACTGTAACCGAACGCTGGATCTGGTAAGTTCTGGGTAAAAGCAACTTCTTACACCGCACCATTTCTGCGTAATGTTGCCCATTCCTGTAAACATTGTGCTGGGACCGGTTTCTCATTATCATGTGTGTACCCGGGAAACCCGGGAACTGCTGACCGGGTGGAATGCAATATGAGCGGTACAAATACAATGCCGGGCTAGGGCACTGTAAACGCCCTTCCACACACACACATACGGTGGCAACTTCGGGACGAACGTCGGTTCGATCGAGTTGATGACGCTGCTTGAGACATTAAGTTTTT-GTTGTTGTCGTTGCTGSTGCTGTATCGTCT
>AA0099-C
CTTTCCCCTYYTGCGTGTAGACARTCGGCAGCAGCAACGAAACTTACTTCTAGCACAAWTCTAATCTCCCCTCSAAACGTGCACTTTAATATTTAATCACAA--AACTTSTGCATAAACCCGTCYGTCGCAGCTCTCAACTCAACGCWCCGACATTGCATTTCTCATATATGCACTTTTCACTCGTACTTTATCCACGCGAGACCGGCCCGAGGTAGGATGTAGGTCAGCTGGTCCCCAGAACCAGATCCGCTGCCACACATTATTGTCTGGTGCAGCAGCAGCAGCAGACAGCCCATTTCTTTTCCTTTCTGTTTCTTTCTGTCTGGCGTTTACGGCGTTTCGCTTGAGCGCTGTCTGCCCTCTGCCTTGCCCTGTTCGCGTAAAATTGCATAACGCTCCCCTGACGTCGATCCTCAACASACACACATCATCTGCATGTTTTTTTGTGTTTTTGCTCAACATAYCTGAACCCTGAGAGSGCAGCGCTTGTT----ACCGAGTTTCAGCCTGCGTACCGGCAATGTTTAYAACATACAAAATCGCAACKYGAAAGAAARAAAGACAA----------CAAACGGATGCRTCCCCTTGAGCGTCCCCGCACCCWGCACTGTGATCGAGTTCAG------CTGCTCCCGCTGTATMGCTGCACGTTCCCGTTCTTGCGTTGTGTTCATGAAAAATGAAACCCACAGCCAGCAGAACAGCGCATCGCGAAACAACACACACACACACACATCCTCTATCGGAAAGGAAAC-GGGAGTGTGATAAACTCACCCCCTCTTTTTCTGCRATGTGTGAAAGCGATCGTTGKTGTGCGCGATCGGCCAGCATTAGCAGCCAGCTGAGCCAACACATGCCTGGAGGGGGGGGGGGGCR----CAACAGCAGCAGACCCGTTTCGCAWCGCTGGGCGAAATTGGTCGCRTTGA-A-GTTGAAGGTTAGGCCCG--G--TGTGRCAGGGAATAGAAGKGGATTGGCATGCGCCAATCGCACGCGAAACCGTACCACTTGTCGATCGCGAGCGAGATCAAGTTCAACGWGTACTGTAACCGAACGCTGGATCTGGTAAGTTCTGGGTAAAAGCAACTTCTTACACCGCACCATTTCTGCGTAATGTTGCCCATTCCTGTAAACATTGKGCTGGGACCGGTTTCTCATTATCATGTGTGTACCSGGGAAACCCGGGAACTGCTGACCGGGTGGAATGCAATATGRGCGGTACAAATACAATGCCGGGCTRGGGCACTGTRAACGCYCTTCCACACAYACACATACGGTGGCAACTTCGGGACGAACGTCGGTTCGATCGAGTTGATGACGCTGCTTGAGACATWAAGTTTTT-GTTGTTGTYGTTGCTGSTGCTGTATCGTCT
>AA0100-C
CTTTCCCCTYYTGCGTGTAGACARTYGGCMGCMGCAACGAAACTTACTTCTAGCACAAWTCTAATCTSCCCTCCAAACGTGCACTTTAATATTTAATCACAA--AACTTCTGCATAAACCCGTCYGTYGCAGCTCTCAACTCAACGCWCCGACATTGCATTTCTCATATATGCACTTTTCACTCGTACTTTATCCACGCGAGACCGGCCCGAGGTAGGATGTAGGTCAGCTGGTCCCCAGAACCAGATCCGCTGCCACACATTATTGTCTGGTGCAGCAGCAGCAGCAGACAGCCCATTTCTTTTCCTTTCTGTTTCTTTCTGTCTGGCGTTTACGGCGTTTCGCTTGAGCGCTGTCTGCCCTCTGCCTTGCCCTGTTCGCGTAAAATTGCATAACGCTCCCCTGRCGTCGATCCTCAACASACACACATCATCTGCATGTTTTTTTGTGTTTTTGCTCAACATAYCTGAACCCTGAGAGCGCAGCGCTTGTT----ACCGAGTTTCAGCCTGCGTACCGGCAATGTTTAYAACATACAAAATCGCAACKYGAAAGAAARAAAGACAA----------CAAACGGATGCRTCCCCTTGAGCGTCCCCGCACCCTGCACTGTGATCGAGTTCAG------CTGCTCCCGCTGTATMGCTGYACGTTCCCGTTCTTGCGTTGTGTTCATGAAAAATGAAACSCACAGCCAGCAGAACAGCGCATCGCGAAACAACACACACACACACACATYCTCTATCGGAAAGGAAAC-GGGAGTGTGATAAACTCACCCCCWCTTTTTCTGCAATGTGTGAAAGCGATCGTTGKTGTGCGCGATCGGCCAGCATTAGCAGCCAGCTGAGCCAACACATGCCTGGAGGGGGGGGGGGGCR----CAACAGCAGCAGACCCGTTTCGCAWCGCTGGGCGAAATTGGTCGCGTTGA-A-GTTGAAGGTTAGGCCCG--G--TGTGRCAGGGAATAGAAGKGGATTGGCATGCGCCAATCGCACGCGAAACCGTACCACTTGTCGATCGCGAGCGAGATCAAGTTCAACGAGTACTGTAACCGAACGCTGGATCTGGTAAGTTCTGGGTAAAAGCAACTTCTTACACCGCACCATTTCTGCGTAATGTTGCCCATTCCTGTAAACATTGKGCTGGGACCGGTTTCTCATTATCATGTGTGTACCSGGGAAACCCGGGRACTGCTGACCGGGTGGAATGCAATATGGGCGGTACAAATACAATGCCGGGCTGGGGCACTGTGAACGCTCTTCCACACATACACATACGGTGGCAACTTCGGGACGAACGTCGGTTCGATCGAGTTGATGACGCTGCTTGAGACATWAAGTTTTT-GTTGTTGTYGTTGCTGCTGCTGTATCGTCT
>AA0101-C
CTTTCCCCTTCTGCGTGTAGACAGTCGGCAGCAGCAACGAAACTTACTTCTAGCACAATTCTAATCTCCCCTCCAAACGTGCACTTTAATATTTAATCACAA--AACTTCTGCATAAACCCGTCCGTCGCAGCTCTCAACTCAACGCTCCGACATTGCATTTCTCATATATGCACTTTTCACTCGTACTTTATCCACGCGAGACCGGCCCGAGGTAGGATGTAGGTCAGCTGGTCCCCAGAACCAGATCCGCTGCCACACATTATTGTCTGGTGCAGCAGCAGCAGCAGACAGCCCATTTCTTTTCCTTTCTGTTTCTTTCTGTCTGGCGTTTACGGCGTTTCGCTTGAGCGCTGTCTGCCCTCTGCCTTGCCCTGTTCGCGTAAAATTGCATAACGCTCCCCTGACGTCGATCCTCAACACACACACATCATCTGCATKTTTTTTTGTGTTTTTKCTCAACATACCTGAACCCTGAGAGCGCAGCGCTTGTT----ACCGAGTTTCAGCCTGCGTACCGGCAATGTTTACAACATACAAAATCGCAACTTGAAAGAAAGAAAGACAA----------CAMWCGGATGCGTCCCCTTGAGCGTTCCCGCACCCTGCACTGTGATCGAGTTCAG------CTGCTCCCGCTATATCGCTGCACGTTCCCGTTCTTGCGTTGTGTTCATGAAAAATGAAACCCACAGCCAGCAGAACAGCGCATCGCGAAACAACACACACACACACACATCCTCTATCGGAAAGGAAMS-GGGAGTGTGATAAACTCACCCCCTCTTTTTCTGCAATGTGTGAAAGCGATCGTTGGTGTGCGCGATCGGCCAGCATTAGCAGCCAGCTGAGCCAACACATGCCTGGAGGGGGGGGGGGGCA----CAACAGCAGCAGACCCGTTTCGCATCGCTGGGCGAAATTGGTCGCGTTGA-A-GTTGAAGGTTAGGCCCG--G--TGTGGCAGGGAATARAMGGGGATTGGCATGCGCCAATCGCACACGAAACCGTACCACTTGTCGATCGCGAGCGAGATCAAGTTCAACGAGTACTGTAACCGAACGCTGGATCTGGTAAGTTCTGGGTAAAAGCAACTTCTTACACCGCACCATTTCTGCGTAATGTTGCCCATTCCTGTAAACATTGGGCTGGGACCGGTTTCTCATTATCATGTGTGTACCCGGGAAACCCGGGAACTGCTGACCGGGTGGAATGCAATATGGGCGGTACAAATACAATGCCGGGCTGGGGCACTGTGAACGCTCTTCCACACATACACATACGGTGGCAACTTCGGGACGAACGTCGGTTCGATCGAGTTGATGACGCTGCTTGAGACATTAAGTTTTT-GTTGTTGTTGTTGCTGCTGCTGTATCGTCT
>AA0102-C
CTTTCCCCTYYTGCGTGTAGACAATYGGCMGCMGCAACGAAACTTACTTCTAGCACAATTCTAATCTCCCCTCSAAACGTGCACTTTAATATTTAATCACAA--AACTTCTGCATAAACCMGTCCRTCGCAGCTCTCAACTCAACGCTCCGACATTGCATTTCTCATATATGCACTTTTCACTCGTACTTTATMCACGCGAGACCGGCCCGAGGTAGGATGTAGGTCAGCTKGTCCCCAGAACCAGATCCGCTKCCACACATTATTGTCTGGTGCAGCAGCAGCAGCAGACAGCCCATTTCTTTTCCTTTCTGTTTCTTTCTGTCTGGCGTTTACGGCGTTTCGCTTGAGCGCTGTCTGCCCTCTGCCTTGCCCTGTTCGCGTAAAATTGCATAACGCTCCCCYGACGTCGATCCTCAACACACACACATCATCTGCATGTKTTTTTGTGTTTTTGCTCAACATAYCTGAACCCTGAGAGCGCAGCGCTTGTT----ACCGAGTTTCAGCCTGCGTACCGGCAATGTTTAYAACATACAAAATCGCAACKYGAAAGAAAGAAAGACAA----------CAAACGGATGCGTCCCCTTGAGCGTYCCCGCACCCWGCACTGTGATCGAGTTCAG------CTGCTCCCGCTGTATMGCTGCACGTTCCCGTTCTTGCGWTGTGTTCATGAAAAATGAAACCYACAGCCAGCAGAACAGCGCATCGCGAAACAACACACACACACACACATCCTCTATCGGAAAGGAAMS-GGGAGTGTGATAAACTCACCCCCTCTTTTTCTGCAATGTGTGAAAGCGATCGTTGTTGTGCGCGATCGKCCAGCATTAGCAGCCAGCTGAGCCAACACATGCCTGGAGGGGGGGGGGGGCG----CAACAGCAGCAGACCCGTTTCGCATCGCTGGGCGAAATTGGTCGCRTTGA-A-GTTGAAGGTTAGGCCCG--G--TGTGRCAGGGAATAGAAGKRGATTGGCATGCGCCAATCGCACGCGAAACCGTACCACTTGTCGATCGCGAGCGAGATCAAGTTCAACGAGTACTGTAACCGAACGCTGGATCTGGTAAGTTCTGGGTAAAAGCAACYTCTTACACCGCACCATTTCTGCGTAATGTTGCCCATTCCTGTAAACATTGKGCTGGGACCGGTTTCTCATTRTCATGTGTGTACCCGGGAAACCCGGGAACTGCTGACCGGGTGGAATGCAATATGAGCGGTACAAATACAATGCCGGGCTRGGGCACTGTRAACGCYCTTCCACACAYACACATACGGTGGCAACTTCGGGACGARCGTYGGTTCGATCGAGTTGATGACGCTGCTTGAGACATTAAGTTTTT-GTTGTTGTYGYTGCTGCTGCTGTATCGTCT
>AA0103-C
CTTTCCCCTCTTGCGTGTAGACAATTGGCCGCCGCAACGAAACTTACTTCTAGCACAATTCTAATCTSCCCTCSAAACGTGCACTTTAATATTTAATCACAA--AACTTCTGCATAAACCCGTCCGTYGCAGCTCTCAACTCAACGCACCGACATTGCATTTCTCATATATGCACTTTTCACTCGTACTTTATCCACGCGAGACCGGCCCGAGGTAGGATGTAGGTCAGCTGGTCCCCAGAACCAGATCCGCTGCCACACATTATTGTCTGGTGCAGCAGCAGCAGCAGACAGCCCATTTCTTTTCCTTTCTGTTTCTTTCTGTCTGGCGTTTACGGCGTTTCGCTTGAGCGCTGTCTGCCCTCTGCCTTGCCCTGTTCGCGTAAAATTGCATAACGCTCCCCTGRCGTCGATCCTCAACACACACACATCATCTGCATGTTTTTTTGTGYTTTTGCTCAACATATCTGAACCCTGAGAGCGCAGCGCTTGTT----ACCGAGTTTCAGCCTGCGTACCGGCAATGTTTATAACATACAAAATCGCAACTTGAAAGAAAGAAAGACAA----------CAAACGGATGCGTCCCCTTGAGCGTCCCCGCACCCTGCACTGTGATCGAGTTCAG------CTGCTCCCGCTGTATCGCTGYACGTTCCCGTTCTTGCGTTGTGTTCATGAAAAATGAAACSCACAGCCAGCAGAACAGCGCATCGCGAAACAACACACACACACACACATYCTCTATCGGAAAGGAAAC-GGGAGTGTGATAAACTCACCCCCWCTTTTTCTGCRATGTGTGAAAGCGATCGTTGTTGTGCGCGATCGGYCAGCATTAGCAGCCAGCTGAGCCAACACATGCSTGGAGGGGGGGGGGGGCR----CAAMAGCAGCAGACCCGTTTCGCATCGCTGGGCGAAATTGGTCGCGTTGA-A-GTTGAAGGTTAGGCCCG--G--TGTGACAGGGAATAGAAGTGGATTGGCATGCGCCAATCGCACGCGAAACCGTACCACTTGTCGATCGCGAGCGAGATCAAGTTCAACGAGTACTGTAACCGAACGCTGGATCTGGTAAGTTCTGGGTAAAAGCAACTTCTTACACCGCACCATTKCTGCGTAATGTTGCCCATTCCTGTAAACATTGTGCTGGGACCGGTTTCTCATTATCATGTGTGTACCCGGGAAACCCGGGRACTGCTGACCGGGTGGAATGCAATATGRGCGGTACAAATACAATGCCGGGCTRGGGCACTGTRAACGCYCTTCCACACAYACACATACGGTGGCAACTTCGGGACGAACGTCGGTTCGATCGAGTTGATGACGCTGCTTGAGACATTAAGTTTTT-GTTGTTGTCGTTGCTGCTGCTGTATCGTCT
>AA0104-C
CTTTCCCCTCTTGCGTGTAGACAATTGGCCGCCGCAACGAAACTTACTTCTAGCACAATTCTAATCTGCCCTCCAAACGTGCACTTTAATATTTAATCACAA--AACTTCTGCATAAACCCGTCCGTTGCAGCTCTCAACTCAACGCACCGACATTGCATTTCTCATATATGCACTTTTCACTCGTACTTTATCCACGCGAGACCGGCCCGAGGTAGGATGTAGGTCAGCTGGTCCCCAGAACCAGATCCGCTGCCACACATTATTGTCTGGTGCAGCAGCAGCAGCAGACAGCCCATTTCTTTTCCTTTCTGTTTCTTTCTGTCTGGCGTTTACGGCGTTTCGCTTGAGCGCTGTCTGCCCTCTGCCTTGCCCTGTTCGCGTAAAATTGCATAACGCTCCCCTGGCGTCGATCCTCAACACACACACATCATCTGCATGTTTTTTTGTGTTTTTGCTCAACATATCTGAACCCTGAGAGCGCAGCGCTTGTT----ACCGAGTTTCAGCCTGCGTACCGGCAATGTTTATAACATACAAAATCGCAACTTGAAAGAAAGAAAGACAA----------CAAACGGATGCGTCCCCTTGAGCGTCCCCGCACCCWGCACTGTGATCGAGTTCAG------CTGCTCCCGCTGTATCGCTGYMCGTTCCCGTTCTTGCGTTGTGTTCATGAAAAATGAAACCCACAGCCAGCAGAACAGYGYATCGCGAAACAACACACACACACACACATCCTCTATCGGAAAGGAAAS-GGGAGTGTGATAAACTCACCCCCTCTTTTTCTGCAATGTGTGAAAGCGATCGTTGTTGTGCGCGATCGKCCAGCATTAGCAGCCAGCTGAGCCAACACATGCCTGGAGGGGGGGGRGGGCG----CAACAGCAGCAGACCCGTTTCGCATCGCTGGGCGAAATTGGTCGCGTTGA-A-GTTGAAGGTTAGGCCCG--G--TGTGACAGGGAATAGAAGTGGATTGGCATGCGCCAATCGCACGCGAAACCGTACCACTTGTCGAYCGCGAGCGAGATCAAGTTCAACGTGTACTGTAACCGAACGCTGGATCTGGTAAGTTCTGGGTAAAAGCAACTTCTTACACCGCACCATTTCTGCGTAATGTTGCCCATTCCTGTAAACATTGTGCTGGGACCGGTTTCTCATTATCATGTGTGTACCCGGGAAACCCGGGAACTGCTGACCGGGTGGAATGCAATATGAGCGGTACAAATACAATGCCGGGCTAGGGCACTGTAAACGCCCTTCCACACACACACATACGGTGGCAACTTCGGGACGAACGTCGGTTCGATCGAGTTGATGACGCTGCTTGAGACATTAAGTTTTT-GTTGTTGTCGTTGCTGGTGCTGTATCGTCT
>AA0107-C
CTTTCCCCTCTTGCGTGTAGACAATTGGCCGCCGCAACGAAACTTACTTCTAGCAMAATTCTAATCTCCCCWMGAAAYGTGCACTTTAATATTTAATCACAA--AACTTSTGYATAAACCMGTCCRTCGCAGCTCTCAACTCAACGCWCCGACATTGCATTTCTCATATATGCACTTTTCACTCGTACTTTATCCACGCGAGACCRGCCCGAGGTAGGATGTAGGTCAGCTGGTCCCCAGAACCAGATCCGCTGCCACACATTATTGTCTGGTGCAGCAGCAGCAGCAGACAGCCCATTTCTTTTCCTTTCTGTTTCTTTCTGTCTGGCGTTTACGGCGTTTCGCTTGAGCGCTGTCTGCCCTCTGCCTTGCCCTGTTCGCGTAAAATTGCATAACGCTCCCCTGRCGTCGATCCTCAACACACACACATCATCTGCATGTTTTTTTGTGTTTTTGCTCAACATATCTGAACCCTGAGAGSGCAGCGCTTGTT----ACCGAGTTTCAGCCTGCGTACCGGCAATGTTTATAACATACAAAATCGCAACTTGAAAGAAAGAAAGACAA----------CAAACGGATGCGTCCCCTTGAGCGTCCCCGCACCCWGCACTGTGAYCGAGTTCAG------CTGCTCCCGCTGTATCGCTGCMCGTTCCCGTTCTTGCGTTGTGKTCATGAAAAATGAAACCCACAGCCAGCAGAACAGCGCATCGCGAAACAACACACACACACACACATCCTCTATCGGAAAGGAAAC-GGGAGTGTGATAAACTCACCCCCTCTTTTTCTGCRATGTGTGAAAGCGATCGTTGTTGTGCGCGATCGGCCAGCATTAGCAGCCAGCTGAGCCAACACATGCCTGGAGGGGGGGGGGGGCG----CAACAGCAGCAGACCCGTTTCRCATCGCTGGGCGAAATTGGTCGCGTTGA-A-GTTGAAGGTTAGGCCCG--G--TGTGACAGGGAATAGAAGTGGATTGGCATGCGCCAATCGCACGCGAAACCGTACCACTTGTCGATCGCGAGCGAGATCAAGTTCAACGTGTACTGTAACCGAACGCTGGATCTGGTAAGTTCTGGGTAAAAGCAACTTCTTACACCGCACCATTTCTGCGTAATGTTGCCCATTCCTGTAAACATTGTGCTGGGACCGGTTTCTCATTATCATGTGTGTACCCGGGAAACCCGGGAACTGCTGACCGGGTGGAATGCAATATGAGCGGTACAAATACAATGCCGGGCTAGGGCACTGTAAACGCCCTTCCACACACACACATACGGTGGCAACTTCGGGACGAACGTCGGTTCGATCGAGTTGATGACGCTGCTTGAGACATTAAGTTTTT-GTTGTTGTCGTTGCTGCTGCTGTATCGTCT
>AA0109-C
CTTTCCCCTCTTGCGTGTAGACAATTGGCCGCCGCAACGAAACTTACTTCTAGCACAATTCTAATCTGCCCTCCAAACGTGCACTTTAATATTTAATCACAA--AACTTCTGCATAAACCCGTCCGTTGCAGCTCTCAACTCAACGCACCGACATTGCATTTCTCATATATGCACTTTTCACTCGTACTTTATCCACRCGAGACCGGCCCGAGGTAGGATGTAGGTCAGCTGGTCCCCAGAACCAGATCCGCTGCCACACATTATTGTCTGGTGCAGCAGCARCAGCAGACAGCCCATTTCTTTTCCTTTCTGTTTCTTTCTGTCTGGCGTTTACGGCGTTTCGCTTGAGCGCTGTCTGCCCTCTGCCTTGCCCTGTTCGCGTAAAATTGCATAACGCTCCCCTGRCGTCGATCCTCAACACACACACATCATCTGCATGTTTTTTTGTGTTTTTGCTCAACATATCTGAACCCTGAGAGCGCAGCGCTTGTT----ACCGAGTTTCAGCCTGCGTACCGGCAATGTTTATAACATACAAAATCGCAACTTGAAAGAAAGAAAGACAA----------CAAACGGATGCGTCCCCTTGAGCGTCCCCGCACCCWGCACTGTGATCGAGTTCAG------CTGCTCCCGCTGTATCGCTGYACGTTCCCGTTCTTGCGTTGTGTTCATGAAAAATGAAACCCACAGCCAGCAGAACAGCGCATCGCGAAACAACACACACACACACACATCCTCTATCGGAAAGGAAAC-GGGAGTGTGATAAACTCACCCCCTCTTTTTCTGCRATGTGTGAAAGCGATCGTTGTTGTGCGCGATCGKCCAGCATTAGCAGCCAGCTGAGCCAACACATGCCTGGAGGGGGGGGRGGGCG----CAACAGCAGCAGACCCGTTTCGCATCGCTGGGCGAAATTGGTCGCGTTGA-A-GTTGAAGGTTAGGCCCG--G--TGTGACAGGGAATAGAAGTGGATTGGCATGCGCCAATCGCACGCGAAACCGTACCACTTGTCGATCGCGAGCGAGATCAAGTTCAACGWGTACTGTAACCGAACGCTGGATCTGGTAAGTTCTGGGTAAAAGCAACTTCTTACACCGCACCATTTCTGCGTAATGTTGCCCATTCCTGTAAACATTGTGCTGGGACCGGTTTCTCATTATCATGTGTGTACCCGGGAAACCCGGGAACTGCTGACCGGGTGGAATGCAATATGRGCGGTACAAATACAATGCCGGGCTRGGGCACTGTRAACGCYCTTCCACACAYACACATACGGTGGCAACTTCGGGACGAACGTCGGTTCGATCGAGTTGATGACGCTGCTTGAGACATTAAGTTTTT-GTTGTTGTCGTTGCTGCTGCTGTATCGTCT
>AA0110-C
CTTTCCCCTCTTGCGTGTAGACAATTGGCCGCCGCAACGAAACTTACTTCTAGCACAATTCTAATCTSCCCWMSAAAYGTGCACTTTAATATTTAATCACAA--AACTTCTGYATAAACCMGTCCRTYGCAGCTCTCAACTCAACGCWCCGACATTGCATTTCTCATATATGCACTTTTCACTCGTACTTTATCCACGCGAGACCGGCCCGAGGTAGGATGTAGGTCAGCTGGTCCCCAGAACCAGATCCGCTGCCACACATTATTGTCTGGTGCAGCAGCAGCAGCAGACAGCCCATTTCTTTTCCTTTCTGTTTCTTTCTGTCTGGCGTTTACGGCGTTTCGCTTGAGCGCTGTCTGCCCTCTGCCTTGCCCTGTTCGCGTAAAATTGCATAACGCTCCCCTGRCGTCGATCCTCAACACACACACATCATCTGCATGTTTTTTTGTGTTTTTGCTCAACATATCTGAACCCTGAGAGCGCAGCGCTTGTT----ACCGAGTTTCAGCCTGCGTACCGGCAATGTTTATAACATACAAAATCGCAACTTGAAAGAAAGAAAGACAA----------CAAACGGATGCGTCCCCTTGAGCGTCCCCGCACCCWGCACTGTGAYCGAGTTCAG------CTGCTCCCGCTGTATCGCTGYMCGTTCCCGTTCTTGCGTTGTGTTCATGAAAAATGAAACCCACAGCCAGCAGAACAGCGCATCGCGAAACAACACACACACACACACATCCTCTATCGGAAAGGAAAS-GGGAGTGTGATAAACTCACCCCCTCTTTTTCTGCAATGTGTGAAAGCGATCGTTGTTGTGCGCGATCGKCCAGCATTAGCAGCCAGCTGAGCCAACACATGCCTRGAGGGGGGGGGGGGCG----CAACAGCAGCAGACCCGTTTCRCATCGCTGGGCGAAATTGGTCGCGTTGA-A-GTTGAAGGTTAGGCCCG--G--TGTGACAGGGAATAGAAGTGGATTGGCATGCGCCAATCGCACGCGAAACCGTACCACTTGTCGATCGCGAGCGAGATCAAGTTCAACGTGTACTGTAACCGAACGCTGGATCTGGTAAGTTCTGGGTAAAAGCAACTTCTTACACCGCACCATTTCTGCGTAATGTTGCCCATTCCTGTAAACATTGTGCTGGGACCGGTTTCTCATTATCATGTGTGTACCCGGGAAACCCGGGAACTGCTGACCGGGTGGAATGCAATATGAGCGGTACAAATACAATGCCGGGCTAGGGCACTGTAAACGCCCTTCCACACACACACATACGGTGGCAACTTCGGGACGAACGTCGGTTCGATCGAGTTGATGACGCTGCTTGAGACATTAAGTTTTT-GTTGTTGTCGTTGCTGSTGCTGTATCGTCT
>AA0111-C
CTTTCCCCTCTTGCGTGTAGMCAATTGGCCGCCGCAACGAAACTTACTTCTAGCACAATTCTAATCTSCCCTCSAAACGTGCACTTTAATATTTAATCACAA--AACTTCTGCATAAACCMGTCCGTYGCAGCTCTCAACTCAACGCACCGACATTGCATTTCTCATATATGCACTTTTCACTCGTACTTTATCCACGCGAGACCGGCCCGAGGTAGGATGTAGGTCAGCTGGTCCCCAGAACCAGATCCGCTGCCACACATTATTGTCTGGTGCAGCAGCAGCAGCAGACAGCCCATTTCTTTTCCTTTCTGTTTCTTTCTGTCTGGCGTTTACGGCGTTTCGCTTGAGCGCTGTCTGCCCTCTGCCTTGCCCTGTTCGCGTAAAATTGCATAACGCTCCCCTGRCGTCGATCCTCAACACACACACATCATCTGCATGTTTTTTTGTGTTTTTGCTCAACATATCTGAACCCTGAGAGCGCAGCGCTTGTT----ACCGAGTTTCAGCCTGCGTACCGGCAATGTTTATAACATACAAAATCGCAACTTGAAAGAAAGAAAGACAA----------CAAACGGATGCGTCCCCTTGAGCGTCCCCGCACCCWGCACTGTGATCGAGTTCAG------CTGCTCCCGCTGTATYGCTGCMCGTTCCCGTTCTTGCGTTGTGTTCATGAAAAATGAAACCCACAGCCAGCAGAACAGYGYATCGCGAAACAACACACACACACACACATCCTCTATCGGAAAGGAAAS-GGGAGTGTGATAAACTCACCCCCTCTTTTTCTGCAATGTGTGAAAGCGATCGTTGTTGTGCGCGATCGGCCAGCATTAGCAGCCAGCTGAGCCAACACATGCCTGGAGGGGGGGGGGGGCG----CAACAGCAGCAGACCCGTTTCGCATCGCTGGGCGAAATTGGTCGCGTTGA-A-GTTGAAGGTTAGGCCCG--G--TGTGACAGGGAATAGAAGTGGATTGGCATGCGCCAATCGCACGCGAAACCGTACCACTTGTCGATCGCGAGCGAGATCAAGTTCAACGTGTACTGTAACCGAACGCTGGATCTGGTAAGTTCTGGGTAAAAGCAACTTCTTACACCGCACCATTTCTGCGTAATGTTGCCCATTCCTGTAAACATTGTGCTGGGACCGGTTTCTCATTATCATGTGTGTACCCGGGAAACCCGGGAACTGCTGACCGGGTGGAATGCAATATGRGCGGTACAAATACAATGCCGGGCTAGGGCACTGTAAACGCYCTTCCACACACACACATACGGTGGCAACTTCGGGACGAACGTCGGTTCGATCGAGTTGATGACGCTGCTTGAGACATTAAGTTTTT-GTTGTTGTCGTTGCTGCTGCTGTATCGTCT
>AA0113-C
CTTTCCCCTYYTGCGTGTAGACAATYGGCMGCMGCAACGAAACTTACTTCTAGCACAATTCTAATCTCCCCTCSAAACGTGCACTTTAATATTTAATCACAA--AACTTSTGCATAAACCCGTCCGTCGCAGCTCTCAACTCAACGCWCCGACATTGCATTTCTCATATATGCACTTTTCACTCGTACTTTATMCACGCGAGACCGGCCCGAGGTAGGATGTAGGTCAGCTGGTCCCCAGAACCAGATCCGCTKCCACACATTATTGTCTGGTGCAGCAGCAGCAGCAGACAGCCCATTTCTTTTCCTTTCTGTTTCTTTCTGTCTGGCGTTTACGGCGTTTCGCTTGAGCGCTGTCTGCCCTCTGCCTTGCCCTGTTCGCGTAAAATTGCATAACGCTCCCCYGACGTCGATCCTCAACACACACACATCATCTGCATGTTTTTTTGTGTTTTTGCTCAACATAYCTGAACCCTGAGAGCGCAGCGCTTGTT----ACCGAGTTTCAGCCTGCGTACCGGCAATGTTTAYAACATACAAAATCGCAACKYGAAAGAAAGAAAGACAA----------CAAACGGATGCGTCCCCTTGAGCGTYCCCGCACCCWGCACTGTGATCGAGTTCAG------CTGCTCCCGCTGTATMGCTGCACGTTCCCGTTCTTGCGTTGTGTTCATGAAAAATGAAACCYACAGCCAGCAGAACAGCGCATCGCGAAACAACACACACACACACACATCCTCTATCGGAAAGGAAAC-GGGAGTGTGATAAACTCACCCCCTCTTTTTCTGCAATGTGTGAAAGCGATCGTTGTTGTGMGCGATCGGCCAGCATTAGCAGCCAGCTGAGCCAACACATGCCTGGAGGGGGGGGGGGGCR----CAACAGCAGCAGACCCGTTTCGCATCGCTGGGCGAAATTGGTCGCRTTGA-A-GTTGAAGGTTAGGCCCG--G--TGTGRCAGGGAATAGAMGKGGATTGGCATGCGCCAATCGCACGCGAAACCGTACCACTTGTCGATCGCGAGCGAGATCAAGTTCAACGWGTACTGTAACCGAACGCTGGATCTGGTAAGTTCTGGGTAAAAGCAACYTCTTACACCGCACCATTTCTGCGTAATGTTGCCCATTCCTGTAAACATTGGGCTGRRACCGGTTTCTCATTATCATGTGTGTACMCGGGAAACCCGGGAACTGCTGACCGGGTGGAATGCAATATGAGCGGTACAAATACAATGCCGGGCTRGGGCACTGTRAACGCYCTTCCACACAYACACATACGGTGGCARCTTSGGGACGARCGTCGGTTCGATCGAGTTGATGACGCTGCTTGAGACATTAAGTTTTT-GTTGTTGTYGTTGCTGCTGCTGTATCGTCT
>AA0114-C
CTTTCCCCTCTTGCGTGTAGMCAATTGGCCGCCGCAACGAAACTTACTTCTAGCACAATTCTAATCTGCCCTCCAAACGTGCACTTTAATATTTAATCACAA--AACTTCTGCATAAACCMGTCCGTYGCAGCTCTCAACTCAACGCACCGACATTGCATTTCTCATATATGCACTTTTCACTCGTACTTTATCCACGCGAGACCGGCCCGAGGTAGGATGTAGGTCAGCTGGTCCCCAGAACCAGATCCGCTGCCACACATTATTGTCTGGTGCAGCAGCAGCAGCAGACAGCCCATTTCTTTTCCTTTCTGTTTCTTTCTGTCTGGCGTTTACGGCGTTTCGCTTGAGCGCTGTCTGCCCTCTGCCTTGCCCTGTTCGCGTAAAATTGCATAACGCTCCCCTGRCGTCGATCCTCAACACACACACATCATCTGCATGTTTTTTTGTGTTTTTGCTCAACATATCTGAACCCTGAGAGCGCAGCGCTTGTT----ACCGAGTTTCAGCCTGCGTACCGGCAATGTTTATAACATACAAAATCGCAACTTGAAAGAAAGAAAGACAA----------CAAACGGATGCGTCCCCTTGAGCGTCCCCGCACCCAGCACTGTGATCGAGTTCAG------CTGCTCCCGCTGTATCGCTGYACGTTCCCGTTCTTGCGTTGTGTTCATGAAAAATGAAACCCACAGCCAGCAGAACAGCGCATCGCGAAACAACACACACACACACACATCCTCTATCGGAAAGGAAAS-GGGAGTGTGATAAACTCACCCCCTCTTTTTCTGCAATGTGTGAAAGCGATCGTTGTTGTGCGCGATCGKCCAGCATTAGCAGCCAGCTGAGCCAACACATGCCTGGAGGGGGGGGGGGGCG----CAACAGCAGCAGACCCGTTTCGCATCGCTGGGCGAAATTGGTCGCGTTGA-A-GTTGAAGGTTAGGCCCG--G--TGTGACAGGGAATAGAAGTGGATTGGCATGCGCCAATCGCACGCGAAACCGTACCACTTGTCGATCGCGAGCGAGATCAAGTTCAACGTGTACTGTAACCGAACGCTGGATCTGGTAAGTTCTGGGTAAAAGCAACTTCTTACACCGCACCATTTCTGCGTAATGTTGCCCATTCCTGTAAACATTGTGCTGGGACCGGTTTCTCATTATCATGTGTGTACCCGGGAAACCCGGGAACTGCTGACCGGGTGGAATGCAATATGAGCGGTACAAATACAATGCCGGGCTAGGGCACTGTAAACGCYCTTCCACACACACACATACGGTGGCAACTTCGGGACGAACGTCGGTTCGATCGAGTTGATGACGCTGCTTGAGACATTAAGTTTTT-GTTGTTGTCGTTGCTGSTGCTGTATCGTCT
>AA0115-C
CTTTCCCCTYYTGCGTGTAGACARTYGGCMGCMGCAACGAAACTTACTTCTAGCACAAWTCTAATCTCCCCTCCAAACGTGCACTTTAATATTTAATCACAA--AACTTCTGCATAAACCCGTCTGTYGCAGCTCTCAACTCAACGCTCCGACATTGCATTTCTCATATATGCACTTTTCACTCGTACTTTATMCACGCGAGACCGGCCCRAGGTAGGATGTAGGTCAGCTGGTCCCCAGAACCAGATCCGCTGCCACACATTATTGTCTGGTGCAGCAGCAGCAGCAGACAGCCCATTTCTTTTCCTTTCTGTTTCTTTCTGTCTGGCGTTTACGGCGTTTCGCTTGAGCGCTGTCTGCCCTCTGCCTTGCCCTGTTCGCGTAAAATTGCATAACGCTCCCCTGACGTCGATCCTCAACAGACACMCATCATCTGCATKTTTTTTTGTGTTTTTGCTCAACATACCTGAACCCTGAGAGCGCAGCGCTTGTT----ACCGAGTTTCAGCCTGCGTACCGGCAATGTTTACAACATACAAAATCGCAACKYGAAAGAAARAAAGACAA----------CAAACGGATGCRTCCCCTTGAGCGTCCCCGCACCCWGCACTGTGATCGAGTTCAG------CTGCTCCCGCTGTATMGCTGYACGTTCCCGTTCTTGCGTTGTGTTCATGAAAAATGAAACCCACAGCCAGCAGAACAGCGCATCGCGAAACAACACACACACACACACATCCTCTATCGGAAAGGAAAC-GGGAGTGTGATAAACTCACCCCCTCTTTTTCTGCAATGTGTGAAAGCGATCGTTGKTGTGCGCGATCGGCCAGCATTAGCAGCCAGCTGAGCCAACACWTGCCTGGAGGGGGKKGGGGGCA----CAACAGCAGCAGACCCGTTTCGCAWCGCTGGGCGAAATTGGTCGCRTTGA-A-GTTGAAGGTTAGGCCCG--G--TGTGGCAGGGAATAGAAGGGGATTGGCATGSGCCAATCGCACRCGAAACCGTACCACTTGTCGATCGCGAGCGAGATCAAGTTCAACGAGTACTGTAACCGAACGCTGGATCTGGTAAGTTCTGGGTAAAAGCAACYTCTTACACCGCACCATTTCTGCGTAATGTTGCCCATTCCTGTAAACATTGGGCTGGGACCGGTTTCTCATTATCATGTGTGTACCSGGGAAACCCGGGAACTGCTGACCGGGTGGAATGCAATATGRGCGGTACAAATACAATGCCGGGCTGGGGCACTGTGAACGCTCTTCCACACATACACATACGGTGGCARCTTCGGGACGARCGTCGGTTCGATCGAGTTGATGACGCTGCTTGAGACATWAAGTTTTT-GTTGTTGTTGTTGCTGCTGCTGTATCGTCT
>AA0116-C
CTTTCCCCTCYTGCGTGTAGACAATYGGCMSCMGCAACGAAACTTACTTCTAGCACAATTCTAATCTSCCCTCCAAACGTGCACTTTAATATTTAATCACAA--AACTTCTGCATAAAYCCGTCCGTYGCAGCTCTCAACTCAACGCWCCGACATTGCATTTCTCATATATGCACTTTTCACTCGTACTTTATMCACGCGAGACCGGCCCGAGGTAGGATGTAGGTCAGCTGGTCCCCAGAACCAGATCCGCTGCCACACATTATTGTCTGGTGCAGCAGCAGCAGCAGACAGCCCATTTCTTTTCCTTTCTGTTTCTTTCTGTCTGGCGTTTACGGCGTTTCGCTTGAGCGCTGTCTGCCCTCTGCCTTGCCCTGTTCGCGTAAAATTGCATAACGCTCCCCTGRCGTCGATCCTCAACACACACACATCATCTGCATGTTTTTTTGTGTTTTTGCTCAACATAYCTGWACCCTGAGAGCGCAGCGCTTGTT----ACCGAGTTTCAGCCTGCGTACCGGCAATGTTTAYAACATACAAAATCGCAACKYGAAAGAAAGAAAGACAM----------CAAACGGATGCGTCCCCTTGAGCGTCCCCGCACCCWGCACTGTGATCGAGTTCAG------CTGCTCCCGCTGTATCGCTGYACGTTCCCGTTCTTGCGTTGTGTTCATGRAAAATGAAACCCACAGCCAGCAGAACAGCGCATCGCGAAACAACACACACACACACACATCCTCTATCGGAAAGGAAAC-GGGAGTGTGATAAACTCACCCCCTCTTTTTCTGCAATGTGTGAAAGCGATCGTTGTTGTGCGCGATCGKCCAGCATTAGCAGCCAGCTGAGCCAACACATGCCTGGAGGGGGGGGGGGGCR----CAACAGCAGCAGACCCGTTTCGCATCGCTGGGCGAAATTGGTCGCGTTGA-A-GTTGAAGGTTAGGCCCG--G--TGTGACAGGGAATAGAAGTGGATTGGCATGCGCCAATCGCACGCGAAACCGTACCACTTGTCGATCGCGAGCGAGATCAAGTTCAACGWGTACTGTAACCGAACGCTGGATCTGGTAAGTTCTGGGTAAAAGCAACTTCTTACACCGCACCATTTCTGCGTAATGTTGCCCATTCCTGTAAACATTGKGCTGGGACCGGTTTCTCATTATCATGTGTGTACCSGGGAAACCCGGGAACTGCTGACCGGGTGGAATGCAATATGRGCGGTACAAATACAATGCCGGGCTRGGGCACTGTRAACGCYCTTCCACACAYACACATACGGTGGCAACTTCGGGACGAACGTCGGTTCGATCGAGTTGATGACGCTGCTTGAGACATTAAGTTTTT-GTTGTTGTYGTTGCTGSTGCTGTATCGTCT
>AA0123-C
CTTTCCCCTCTTGCGTGTAGACAATTGGCCGCCGCAACGAAACTTACTTCTAGCACAATTCTAATCTGCCCTCCAAACGTGCACTTTAATATTTAATCACAA--AACTTCTGCATAAACCCGTCCGTTGCAGCTCTCAACTCAACGCACCGACATTGCATTTCTCATATATGCACTTTTCACTCGTACTTTATCCACGCGAGACCGGCCCGAGGTAGGATGTAGGTCAGCTGGTCCCCAGAACCAGATCCGCTGCCACACATTATTGTCTGGTGCAGCAGCAGCAGCAGACAGCCCATTTCTTTTCCTTTCTGTTTCTTTCTGTCTGGCGTTTACGGCGTTTCGCTTGAGCGCTGTCTGCCCTCTGCCTTGCCCTGTTCGCGTAAAATTGCATAACGCTCCCCTGRCGTCGATCCTCAACACACACACATCATCTGCATGTTTTTTTGTGTTTTTGCTCAACATATCTGAACCCTGAGAGCGCAGCGCTTGTT----ACCGAGTTTCAGCCTGCGTACCGGCAATGTTTATAACATACAAAATCGCAACTTGAAAGAAAGAAAGACAA----------CAAACGGATGCGTCCCCTTGAGCGTCCCCGCACCCTGCACTGTGAYCGAGTTCAG------CTGCTCCCGCTGTATCGCTGCCCGTTCCCGTTCTTGCGTTGTGTTCATGAAAAATGAAACCCACAGCCAGCAGAACAGYGYATCGCGAAACAACACACACACACACACATCCTCTATCGGAAAGGAAAC-GGGAGTGTGATAAACTCACCCCCTCTTTTTCTGCAATGTGTGAAAGCGATCGTTGTTGTGCGCGATCGGCCAGCATTAGCAGCCAGCTGAGCCAACACATGYCTRGAGGGGGGGGGGGGCG----CAAMAGCAGCAGACCCGTTTCRCATCGCTGGGCGAAATTGGTCGCGTTGA-A-GTTGAAGGTTAGGCCCG--G--TGTGACAGGGAATAGAAGTGGATTGGCATGCGCCAATCGCACGCGAAACCGTACCACTTGTCGAYCGCGAGCGAGATCAAGTTCAACGTGTACTGTAACCGAACGCTGGATCTGGTAAGTTCTGGGTAAAAGCAACTTCTTACACCGCACCATTTCTGCGTAATGTTGCCCATTCCTGTAAACATTGTGCTGGGACCGGTTTCTCATTATCATGTGTGTACCCGGGAAACCCGGGAACTGCTGACCGGGTGGAATGCAATATGAGCGGTACAAATACAATGCCGGGCTAGGGCACTGTAAACGCCCTTCCACACACACACATACGGTGGCAACTTCGGGACGAACGTCGGTTCGATCGAGTTGATGACGCTGCTTGAGACATTAAGTTTTT-GTTGTTGTCGTTGCTGSTGCTGTATCGTCT
>AA0124-C
CTTTCCCCTCTTGCGTGTAGACAATTGGCCGCCGCAACGAAACTTACTTCTAGCACAATTCTAATCTGCCCTCCAAACGTGCACTTTAATATTTAATCACAA--AACTTCTGCATAAACCCGTCCGTTGCAGCTCTCAACTCAACGCACCGACATTGCATTTCTCATATATGCACTTTTCACTCGTACTTTATCCACRCGAGACCGGCCCGAGGTAGGATGTAGGTCAGCTGGTCCCCAGAACCAGATCCGCTGCCACACATTATTGTCTGGTGCAGCAGCARCAGCAGACAGCCCATTTCTTTTCCTTTCTGTTTCTTTCTGTCTGGCGTTTACGGCGTTTCGCTTGAGCGCTGTCTGCCCTCTGCCTTGCCCTGTTCGCGTAAAATTGCATAACGCTCCCCTGRCGTCGATCCTCAACACACACACATCATCTGCATGTTTTTTTGTGTTTTTGCTCAACATATCTGAACCCTGAGAGCGCAGCGCTTGTT----ACCGAGTTTCAGCCTGCGTACCGGCAATGTTTATAACATACAAAATCGCAACTTGAAAGAAAGAAAGACAA----------CAAACGGATGCGTCCCCTTGAGCGTCCCCGCACCCWGCACTGTGATCGAGTTCAG------CTGCTCCCGCTGTATCGCTGYACGTTCCCGTTCTTGCGTTGTGTTCATGAAAAATGAAACCCACAGCCAGCAGAACAGCGCATCGCGAAACAACACACACACACACACATCCTCTATCGGAAAGGAAAC-GGGAGTGTGATAAACTCACCCCCTCTTTTTCTGCRATGTGTGAAAGCGATCGTTGTTGTGCGCGATCGKCCAGCATTAGCAGCCAGCTGAGCCAACACATGCCTGGAGGGGGGGGGGGGCG----CAACAGCAGCAGACCCGTTTCGCATCGCTGGGCGAAATTGGTCGCGTTGA-A-GTTGAAGGTTAGGCCCG--G--TGTGACAGGGAATAGAAGTGGATTGGCATGCGCCAATCGCACGCGAAACCGTACCACTTGTCGATCGCGAGCGAGATCAAGTTCAACGWGTACTGTAACCGAACGCTGGATCTGGTAAGTTCTGGGTAAAAGCAACTTCTTACACCGCACCATTTCTGCGTAATGTTGCCCATTCCTGTAAACATTGTGCTGGGACCGGTTTCTCATTATCATGTGTGTACCCGGGAAACCCGGGAACTGCTGACCGGGTGGAATGCAATATGRGCGGTACAAATACAATGCCGGGCTRGGGCACTGTRAACGCYCTTCCACACAYACACATACGGTGGCAACTTCGGGACGAACGTCGGTTCGATCGAGTTGATGACGCTGCTTGAGACATTAAGTTTTT-GTTGTTGTCGTTGCTGSTGCTGTATCGTCT
>AA0125-C
CTTTCCCCTYYTGCGTGTAGACAATYGGCMGCMGCAACGAAACTTACTTCTAGCACAATTCTAATCTSCCCTCCAAACGTGCACTTTAATATTTAATCACAA--AACTTCTGCATAAACCCGTCCGTYGCAGCTCTCAACTCAACGCWCCGACATTGCATTTCTCATATATGCACTTTTCACTCGTACTTTATMCACGCGAGACCGGCCCGAGGTAGGATGTAGGTCAGCTGGTCCCCAGAACCAGATCCGCTKCCACACATTATTGTMTGGTGCAGCAGCAGCAGCAGACAGCCCATTTCTTTTCCTTTCTGTTTCTTTCTGTCTGGCGTTTACGGCGTTTCGCTTGAGCGCTGTCTGCCCTCTGCCTTGCCCTGTTCGCGTAAAATTGCATAACGCTCCCCYGRCGTCGATCCTCAACACACACACATCATCTGCATGTTTTTTTGTGTTTTTGCTCAACATAYCTGAACCCTGAGAGCGCAGCGCTTGTT----ACCGAGTTTCAGCCTGCGTACCGGCAATGTTTAYAACATACAAAATCGCAACKYGAAAGAAAGAAAGACAA----------CAAACGGATGCGTCCCCTTGAGCGTYCCCGCACCCWGCACTGTGATCGAGTTCAG------CTGCTCCCGCTGTATMGCTGYACGTTCCCGTTCTTGCGTTGTGTTCATGAAAAATGAAACCYACAGCCAGCAGAACAGCGCATCGCGAAACAACACACACACACACACATCCTCTATCGGAAAGGAAAC-GGGAGTGTGATAAACTCACCCCCTCTTTTTCTGCAATGTGTGAAAGCGATCGTTGTTGTGCGCGATCGKCCAGCATTAGCAGCCAGCTGAGCCAACACATGCCTGGAGGGGGGGGRGGGCR----CAACAGCAGCAGACCCGTTTCGCATCGCTGGGCGAAATTGGTCGCRTTGA-A-GTTGAAGGTTAGGCCCG--G--TGTGRCAGGGAATAGAAGKGGATTGGCATGCGCCAATCGCACGCGAAACCGTACCACTTGTCGATCGCGAGCGAGATCAAGTTCAACGWGTACTGTAACCGAACGCTGGATCTGGTAAGTTCTGGGTAAAAGCAACYTCTTACACCGCACCATTTCTGCGTAATGTTGCCCATTCCTGTAAACATTGKGCTGGGACCGGTTTCTCATTATCATGTGTGTACCCGGGAAACCCGGGAACTGCTGACCGGGTGGAATGCAATATGAGCGGTACAAATACAATGCCGGGCTRGGGCACTGTRAACGCYCTTCCACACAYACACATACGGTGGCAACTTCGGGACGARCGTCGGTTCGATCGAGTTGATGACGCTGCTTGAGACATTAAGTTTTT-GTTGTTGTYGYTGCTGCTGCTGTATCGTCT
>AA0127-C
CTTTCCCCTYYTGCGTGTAGACAATYGGCMGCMGCAACGAAACTTACTTCTAGCACAATTCTAATCTSCCCTCCAAACGTGCACTTTAATATTTAATCACAA--AACTTCTGCATAAACCCGTCCGTYGCAGCTCTCAACTCAACGCWCCGACATTGCATTTCTCATATATGCACTTTTCACTCGTACTTTATMCACGCGAGACCGGCCCGAGGTAGGATGTAGGTCAGCTGGTCCCCAGAACCAGATCCGCTKCCACACATTATTGTCTGGTGCAGCAGCAGCAGCAGACAGCCCATTTCTTTTCCTTTCTGTTTCTTTCTGTCTGGCGTTTACGGCGTTTCGCTTGAGCGCTGTCTGCCCTCTGCCTTGCCCTGTTCGCGTAAAATTGCATAACGCTCCCCYGRCGTCGATCCTCAACACACACACATCATCTGCATGTTTTTTTGTGTTTTTGCTCAACATAYCTGAACCCTGAGAGCGCAGCGCTTGTT----ACCGAGTTTCAGCCTGCGTACCGGCAATGTTTAYAACATACAAAATCGCAACKYGAAAGAAAGAAAGACAA----------CAAACGGATGCGTCCCCTTGAGCGTYCCCGCACCCWGCACTGTGATCGAGTTCAG------CTGCTCCCGCTGTATMGCTGYACGTTCCCGTTCTTGCGWTGTGTTCATGAAAAATGAAACCYACAGCCAGCAGAACAGCGCATCGCGAAACAACACACACACACACACATCCTCTATCGGAAAGGAAAC-GGGAGTGTGATAAACTCACCCCCTCTTTTTCTGCAATGTGTGAAAGCGATCGTTGTTGTGCGCGATCGKCCAGCATTAGCAGCCAGCTGAGCCAACACATGCCTGGAGGGGGGGGGGGGCG----CAACAGCAGCAGACCCGTTTCGCATCGCTGGGCGAAATTGGTCGCRTTGA-A-GTTGAAGGTTAGGCCCG--G--TGTGRCAGGGAATAGAAGKRGATTGGCATGCGCCAATCGCACGCGAAACCGTACCACTTGTCGATCGCGAGCGAGATCAAGTTCAACGWGTACTGTAACCGAACGCTGGATCTGGTAAGTTCTGGGTAAAAGCAACYTCTTACACCGCACCATTTCTGCGTAATGTTGCCCATTCCTGTAAACATTGKGCTGGGACCGGTTTCTCATTRTCATGTGTGTACCCGGGAAACCCGGGAACTGCTGACCGGGTGGAATGCAATATGAGCGGTACAAATACAATGCCGGGCTRGGGCACTGTRAACGCYCTTCCACACAYACACATACGGTGGCAACTTCGGGACGARCGTCGGTTCGATCGAGTTGATGACGCTGCTTGAGACATTAAGTTTTT-GTTGTTGTYGYTGCTGSTGCTGTATCGTCT
>AA0132-C
CTTTCCCCTCTTGCGTGTAGACAATTGGCCGCCGCAACGAAACTTACTTCTAGCAMAATTCTAATCTSCCCTCSAAACGTGCACTTTAATATTTAATCACAA--AACTTCTGCATAAACCMGTCCGTYGCAGCTCTCAACTCAACGCACCGACATTGCATTTCTCATATATGCACTTTTCACTCGTACTTTATCCACGCGAGACCGGCCCGAGGTAGGATGTAGGTCAGCTGGTCCCCAGAACCAGATCCGCTGCCACACATTATTGTCTGGTGCAGCAGCAGCAGCAGACAGCCCATTTCTTTTCCTTTCTGTTTCTTTCTGTCTGGCGTTTACGGCGTTTCGCTTGAGCGCTGTCTGCCCTCTGCCTTGCCCTGTTCGCGTAAAATTGCATAACGCTCCCCTGRCGTCGATCCTCAACACACACACATCATCTGCATGTTTTTTTGTGTTTTTGCTCAACATATCTGAACCCTGAGAGSGCAGCGCTTGTT----ACCGAGTTTCAGCCTGCGTACCGGCAATGTTTATAACATACAAAATCGCAACTTGAAAGAAAGAAAGACAA----------CAAACGGATGCGTCCCCTTGAGCGTCCCCGCACCCWGCACTGTGATCGAGTTCAG------CTGCTCCCGCTGTATCGCTGCMCGTTCCCGTTCTTGCGTTGTGTTCATGAAAAATGAAACCCACAGCCAGCAGAACAGYGYATCGCGAAACAACACACACACACACACATCCTCTATCGGAAAGGAAAC-GGGAGTGTGATAAACTCACCCCCTCTTTTTCTGCRATGTGTGAAAGCGATCGTTGTTGTGMGCGATCGGCCAGCATTAGCAGCCAGCTGAGCCAACACATGCCTGGAGGGGGGGGGGGGCG----CAACAGCAGCAGACCCGTTTCGCATCGCTGGGCGAAATTGGTCGCGTTGA-A-GTTGAAGGTTAGGCCCG--G--TGTGACAGGGAATAGAAGTGGATTGGCATGCGCCAATCGCACGCGAAACCGTACCACTTGTCGATCGCGAGCGAGATCAAGTTCAACGAGTACTGTAACCGAACGCTGGATCTGGTAAGTTCTGGGTAAAAGCAACTTCTTACACCGCACCATTKCTGCGTAATGTTGCCCATTCCTGTAAACATTGTGCTGGGACCGGTTTCTCATTATYATGTGTGTRCCCGGGAAACCCGGGAACTGCTGACCGGGTGGAATGCAATATGAGCGGTACAAATACAATGCCGGGCTAGGGCACTGTAAACGCCCTTCCACACACWCACATACGGTGGCAACTTCGGRACGAACGTYGGTTCGATCGAGTTGATGACGCTGCTTGAGACATTAAGTTTTT-GTTGTTGTCGTTGCTGCTGCTGTATCGTCT
>AA0134-C
CTTTCCCCTYYTGCGTGTAGACAATYGGCMGCMGCAACGAAACTTACTTCTAGCACAATTCTAATCTSCCCTCCAAACGTGCACTTTAATATTTAATCACAA--AACTTCTGCATAAACCCGTCCGTYGCAGCTCTCAACTCAACGCWCCGACATTGCATTTCTCATATATGCACTTTTCACTCGTACTTTATMCACGCGAGACCGGCCCGAGGTAGGATGTAGGTCAGCTGGTCCCCAGAACCAGATCCGCTKCCACACATTATTGTCTGGTGCAGCAGCAGCAGCAGACAGCCCATTTCTTTTCCTTTCTGTTTCTTTCTGTCTGGCGTTTACGGCGTTTCGCTTGAGCGCTGTCTGCCCTCTGCCTTGCCCTGTTCGCGTAAAATTGCATAACGCTCCCCYGRCGTCGATCCTCAACACACACACATCATCTGCATGTTTTTTTGTGTTTTTGCTCAACATAYCTGAACCCTGAGAGCGCAGCGCTTGTT----ACCGAGTTTCAGCCTGCGTACCGGCAATGTTTAYAACATACAAAATCGCAACKYGAAAGAAAGAAAGACAA----------CAAACGGATGCGTCCCCTTGAGCGTYCCCGCACCCWGCACTGTGATCGAGTTCAG------CTGCTCCCGCTGTATMGCTGYACGTTCCCGTTCTTGCGTTGTGTTCATGAAAAATGAAACCYACAGCCAGCAGAACAGCGCATCGCGAAACAACACACACACACACACATCCTCTATCGGAAAGGAAAC-GGGAGTGTGATAAACTCACCCCCTCTTTTTCTGCAATGTGTGAAAGCGATCGTTGTTGTGCGCGATCGKCCAGCATTAGCAGCCAGCTGAGCCAACACATGCCTGGAGGGGGGGGGGGGCR----CAACAGCAGCAGACCCGTTTCGCATCGCTGGGCGAAATTGGTCGCRTTGA-A-GTTGAAGGTTAGGCCCG--G--TGTGRCAGGGAATAGAAGKGGATTGGCATGCGCCAATCGCACGCGAAACCGTACCACTTGTCGATCGCGAGCGAGATCAAGTTCAACGWGTACTGTAACCGAACGCTGGATCTGGTAAGTTCTGGGTAAAAGCAACYTCTTACACCGCACCATTTCTGCGTAATGTTGCCCATTCCTGTAAACATTGKGCTGGGACCGGTTTCTCATTATCATGTGTGTACMCGGGAAACCCGGGAACTGCTGACCGGGTGGAATGCAATATGAGCGGTACAAATACAATGCCGGGCTRGGGCACTGTRAACGCYCTTCCACACAYACACATACGGTGGCARCTTSGGGACGARCGTCGGTTCGATCGAGTTGATGACGCTGCTTGAGACATTAAGTTTTT-GTTGTTGTYGTTGCTGSTGCTGTATCGTCT
>AA0135-C
CTTTCCCCTYYTGCGTGTAGACAATYGGCMGCMGCAACGAAACTTACTTCTAGCAMAATTCTAATCTCCCCTCSAAACRTGCACTTTAATATTTAATCACAA--AACTTCTGCATAAACCMGTCCGTCGCAGCTCTCAACTCAACGCWCCGACATTGCATTTCTCATATATGCACTTTTCACTCGTACTTTATMCACGCGAGACCGGCCCGAGGTAGGATGTAGGTCAGCTGGTCCCCAGAACCAGATCCGCTKCCACACATTATTGTCTGGTGCAGCAGCAGCAGCAGACAGCCCATTTCTTTTCCTTTCTGTTTCTTTCTGTCTGGCGTTTACGGCGTTTCGCTTGAGCGCTGTCTGCCCTCTGCCTTGCCCTGTTCGCGTAAAATTGCATAACGCTCCCCYGRCGTCGATCCTCAACACACACACATCATCTGCATKTKTTTTTGTGTTTTTGCTCAACATAYCTGAACCCTGAGAGCGCAGCGCTTGTT----ACCGAGTTTCAGCCTGCGTACCGGCAATGTTTAYAACATACAAAATCGCAACKYGAAAGAAAGAAAGACAA----------CAAACGGATGCGTCCCCTTGAGCGTYCCCGCACCCTGCACTGTGATCGAGTTCAG------CTGCTCCCGCTGTATMGCTGCACGTTCCCGTTCTTGCGWTGTGTTCATGAAAAATGAAACCYACAGCCAGCAGAACAGCGCATCGCGAAACAACACAMACACACACACATCCTCTATCGGAAAGGAAAC-GGGAGTGTGATAAACTCACCCCCTCTTTTTCTGCRATGTGTGAAAGCGATCGTTGTTGTGCGCGATCGGCCAGCATTAGCAGCCAGCTGAGCCAACACATGCCTGGAGGGGGKKGGGGGCA----CAACAGCAGCAGACCCGTTTCGCATCGCTGGGCGAAATTGGTCGCRTTGA-A-GTTGAAGGTTAGGCCCG--G--TGTGGCAGGGAATARAMGGRGATTGGCATGCGCCAATCGCACRCGAAACCGTACCACTTGTCGATCGCGAGCGAGATCAAGTTCAACGWGTACTGTAACCGAACGCTGGATCTGGTAAGTTCTGGGTAAAAGCAACYTCTTACACCGCACCATTTCTGCGTAATGTTGCCCATTCCTGTAAACATTGKGCTGGGACCGGTTTCTCATTRTCATGTGTGTACCCGGGAAACCCGGGAACTGCTGACCGGGTGGAATGCARTATGAGCGGTACAAATACAATGCCGGGCTRGGRCACTGTRAACGCYCTTCCACACAYACACATACGGTGGCAACTTCGGGACGARCGTCGGTTCGATCGAGTTGATGACGCTGCTTGAGACATTAAGTTTTT-GTTGTTGTYGYTGCTGCTGCTGTATCGTCT
>AA0136-C
CTTTCCCCTCYTGCGTGTAGACAATYGGCMSCMGCAACGAAACTTACTTCTAGCACAATTCTAATCTCCCCTCSAAACGTGCACTTTAATATTTAATCACAA--AACTTSTGCATAAAYCCGTCCGTCGCAGCTCTCAACTCAACGCWCCGACATTGCATTTCTCATATATGCACTTTTCACTCGTACTTTATMCACGCGAGACCGGCCCGAGGTAGGATGTAGGTCAGCTGGTCCCCAGAACCAGATCCGCTGCCACACATTATTGTCTGGTGCAGCAGCAGCAGCAGACAGCCCATTTCTTTTCCTTTCTGTTTCTTTCTGTCTGGCGTTTACGGCGTTTCGCTTGAGCGCTGTCTGCCCTCTGCCTTGCCCTGTTCGCGTAAAATTGCATAACGCTCCCCTGACGTCGATCCTCAACACACACACATCATCTGCATGTTTTTTTGTGTTTTTGCTCAACATAYCTGWACCCTGAGAGCGCAGCGCTTGTT----ACCGAGTTTCAGCCTGCGTACCGGCAATGTTTAYAACATACAAAATCGCAACTTGAAAGAAAGAAAGACAA----------CAAACGGATGCGTCCCCTTGAGCGTYCCCGCACCCWGCACTGTGATCGAGTTCAG------CTGCTCCCGCTRTATCGCTGCACGTTCCCGTTCTTGCGTTGTGTTCATGAAAAATGAAACCCACAGCCAGCAGAACAGCGCATCGCGAAACAACACACACACACACACATCCTCTATCGGAAAGGAAAC-GGGAGTGTGATAAACTCACCCCCTCTTTTTCTGCAATGTGTGAAAGCGATCGTTGKTGTGAGCGATCGGCCAGCATTAGCAGCCAGCTGAGCCAACACATGCCTGGAGGGGGGGGGGGGCR----CAACAGCAGCAGACCCGTTTCGCATCGCTGGGCGAAATTGGTCGCGTTGA-A-GTTGAAGGTTAGGCCCG--G--TGTGRCAGGGAATARAAGKGGATTGGCATGCGCCAATCGCACRCGAAACCGTACCACTTGTCGATCGCGAGCGAGATCAAGTTCAACGWGTACTGTAACCGAACGCTGGATCTGGTAAGTTCTGGGTAAAAGCAACTTCTTACACCGCACCATTTCTGCGTAATGTTGCCCATTCCTGTAAACATTGGGCTGRRACCGGTTTCTCATTATCATGTGTGTACCCGGGAAACCCGGGAACTGCTGACCGKGTGGAATGCAATATGRGCGGTACAAATACAATGCCGGGCTRGGGCACTGTRAACGCYCTTCCACACAYACACATACGGTGGCAACTTCGGGACGAACGTCGGTTCGATCGAGTTGATGACGCTGCTTGAGACATTAAGTTTTT-GTTGTTGTYGTTGCTGCTGCTGTATCGTCT
>AA0139-C
CTTTCCCCTTCTGCGTGTAGACARTCGGCAGCAGCAACGAAACTTACTTCTAGCACAAWTCTAATCTCCCCTCCAAACGTGCACTTTAATATTTAATCACAA--AACTTCTGCATAAACCCGTCYGTCGCAGCTCTCAACTCAACGCTCCGACATTGCATTTCTCATATATGCACTTTTCACTCGTACTTTATMCACGCGAGACCGGCCCGAGGTAGGATGTAGGTCAGCTGGTCCCCAGAACCAGATCCGCTGCCACACATTATTGTCTGGTGCAGCAGCAGCAGCAGACAGCCCATTTCTTTTCCTTTCTGTTTCTTTCTGTCTGGCGTTTACGGCGTTTCGCTTGAGCGCTGTCTGCCCTCTGCCTTGCCCTGTTCGCGTAAAATTGCATAACGCTCCCCTGACGTCGATCCTCAACASACACACATCATCTGCATGTTTTTTTGTGKTTTTGCTCAACATACCTGWACCCTGAGAGCGCAGCGCTTGTT----ACCGAGTTTCAGCCTGCGTACCGGCAATGTTTACAACATACAAAATCGCAACGCGAAAGAAARAAAGACAA----------CAAACGGATGCATCCCCTTGAGYGTCCCCGCACCCTGCACTGTGATCGAGTTCAG------CTGCTCCCGCTGTATMGCTGCACGTTCCCGTTCTTGCGTTGTGTTCATGAAAAATGAAACCYACAGCCAGCAGAACAGCGCATCGCGAAACAACACACACACACACACATCCTCTATCGGAAAGGAAMS-GGGAGTGTGATAAACTCACCCCCTCTTTTTCTGCAATGTGTGAAAGCGATCGTTGKTGTGCGCGATCGGCCAGCATTAGCAGCCAGCTGAGCCAACACWTGCCTGGAGGGGGGGGGGGGCA----CAACAGCAGCAGACCCGTTTCGCAWCGCTGGGCGAAATTGGTCKCRTTGA-A-GTTGAAGGTTAGGCCCG--G--TGTGGCAGGGAATAGAMGGGGATTGGCATGCGCCAATCGCACRCGAAACCGTACCACTTGTCGATCGCGAGCGAGATCAAGTTCAACGAGTACTGTAACCGAACGCTGGATCTGGTARGTTCTGGGTAAAAGCAACTTCTYACACCGCACCATTTCTGCGTAATGTTGCCCATTCCTGTAAACATTGGGCTGGGACCGGTTTCTCATTATCATGTGTGTACCSGGGAAACCCGGGAACTGCTGACCGGGTGGAATGCAATATGRGCGGTACAAATACAATGCCGGGCTGGGGCACTGTGAACGCTCTTCCACACAYAYACATACGGTGGCAACTTCGGGACGARCGTCGGTTCGATCGAGTTGATGACGCTGCTTGAGACATWAAGTTTTT-GTTGTTGTTGYTGCTGCTGCTGTATCGTCT
>AA0140-C
CTTTCCCCTCTTGCGTGTAGACAATTGGCCGCCGCAACGAAACTTACTTCTAGCACAATTCTAATCTSCCCTCSAAACGTGCACTTTAATATTTAATCACAA--AACTTCTGCATAAACCCGTCCGTTGCARCTCTCAACTCAACGCACCGACATTGCATTTCTCATATATGCACTTTTCACTCGTACTTTATCCACGCGAGACCGGCCCGAGGTAGGATGTAGGTCAGCTGGTCCCCAGAACCAGATCCGCTGCCACACATTATTGTCTGGTGCAGCAGCAGCAGCAGACAGCCCATTTCTTTTCCTTTCTGTTTCTTTCTGTCTGGCGTTTACGGCGTTTCGCTTGAGCGCTGTCTGCCCTCTGCCTTGCCCTGTTCGCGTAAAATTGCATAACGCTCCCCTGGCGTCGATCCTCAACACACACACATCATCTGCATGTTTTTTTGTGTTTTTGCTCAACATATCTGAACCCTGAGAGCGCAGCGCTTGTT----ACCGAGTTTCAGCCTGCGTACCGGCAATGTTTATAACATACAAAATCGCAACTTGAAAGAAAGAAAGACAA----------CAAACGGATGCGTCCCCTTGAGCGTCCCCGCACCCWGCACTGTGATCGAGTTCAG------CTGCTCCCGCTGTATYGCTGYMCGTTCCCGTTCTTGCGTTGTGTTCATGAAAAATGAAACCCACAGCCAGCAGAACAGYGYATCGCGAAACAACACACACACACACACATCCTCTATCGGAAAGGAAAC-GGGAGTGTGATAAACTCACCCCCTCTTTTTCTGCAATGTGTGAAAGCGATCGTTGTTGTGCGCGATCGKCCAGCATTAGCAGCCAGCTGAGCCAACACATGCCTGGAGGGGGGGGGGGGCG----CAACAGCAGCAGACCCGTTTCGCATCGCTGGGCGAAATTGGTCGCGTTGA-A-GTTGAAGGTTAGGCCCG--G--TGTGACAGGGAATAGAAGTGGATTGGCATGCGCCAATCGCACGCGAAACCGTACCACTTGTCGATCGCGAGCGAGATCAAGTTCAACGTGTACTGTAACCGAACGCTGGATCTGGTAAGTTCTGGGTAAAAGCAACTTCTTACACCGCACCATTTCTGCGTAATGTTGCCCATTCCTGTAAACATTGTGCTGGGACCGGTTTCTCATTATCATGTGTGTACCCGGGAAACCCGGGAACTGCTGACCGGGTGGAATGCAATATGRGCGGTACAAATACAATGCCGGGCTAGGGCACTGTAAACGCCCTTCCACACACACACATACGGTGGCAACTTCGGGACGAACGTCGGTTCGATCGAGTTGATGACGCTGCTTGAGACATTAAGTTTTT-GTTGTTRTCGTTGCTGSTGCTGTATCGTCT
>AA0141-C
CTTTCCCCTCTTGCGTGTAGACAATTGGCCGCCGCAACGAAACTTACTTCTAGCACAATTCTAATCTCCCCAAGAAATGTGCACTTTAATATTTAATCACAA--AACTTCTGTATAAACCAGTCCRTYGCAGCTCTCAACTCAACGCTCCGACATTGCATTTCTCATATATGCACTTTTCACTCGTACTTTATCCACGCGAGACCGGCCCGAGGTAGGATGTAGGTCAGCTGGTCCCCAGAACCAGATCCGCTGCCACACATTATTGTCTGGTGCAGCAGCAGCAGCAGACAGCCCATTTCTTTTCCTTTCTGTTTCTTTCTGTCTGGCGTTTACGGCGTTTCGCTTGAGCGCTGTCTGCCCTCTGCCTTGCCCTGTTCGCGTAAAATTGCATAACGCTCCCCTGACGTCGATCCTCAACACACACACATCATCTGCATGTTTTTTTGTGTTTTTGCTCAACATATCTGAACCCTGAGAGCGCAGCGCTTGTT----ACCGAGTTTCAGCCTGCGTWCCGGCAATGTTTATAACATACAAAATCGCAACTTGAAAGAAAGAAAGACAA----------CAAACGGATGCGTCCCCTTGAGCGTCCCCGCACCCWGCACTGTGAYCGAGTTCAG------CTGCTCCCGCTGTATCGCTGCCCGTTCCCGKTCTTGCGTTGTGTTCATGAAAAATGAAACCCACAGCCAGCAGAACAGCGCATCGCGAAACAACACACACACACACACATCCTCTATCGGAAAGGAAAC-GGGAGTGTGATAAACTCACCCCCTCTTTTTCTGCAATGTGTGAAAGCGATCGTTGTTGTGCGCGATCGGCCAGCATTAGCAGCCAGCTGAGCCAACACATGCCTRGAGGGGGGGGGGGGCG----CAACAGCAGCAGACCCGTTTCRCATCGCTGGGCGAAATTGGTCGCGTTGA-A-GTTGAAGGTTAGGCCCG--G--TGTGACAGGGAATAGAAGTGGATTGGCATGCGCCAATCGCACGCGAAACCGTACCACTTGTCGATCGCGAGCGAGATCAAGTTCAACGWGTACTGTAACCGAACGCTGGATCTGGTAAGTTCTGGGTAAAAGCAACTTCTTACACCGCACCATTTCTGCGTAATGTTGCCCATTCCTGTAAACATTGTGCTGGGACCGGTTTCTCATTATCATGTGTGTACCCGGGAAACCCGGGRACTGCTGACCGGGTGGAATGCAATATGRGCGGTACAAATACAATGCCGGGCTRGGGCACTGTRAACGCYCTTCCACACAYACACATACGGTGGCAACTTCGGGACGAACGTCGGTTCGATCGAGTTGATGACGCTGCTTGAGACATTAAGTTTTT-GTTGTTGTCGTTGCTGCTGCTGTATCGTCT
>AB0087-C
CTTTCCCCTTCTGCGTGTAGACAATCGGCAGCAGCAACGAAACTTACTTCTAGCACAATTCTAATCTCCCCTCCAAACGTGCACTTTAATATTTAATCACAA--AACTTCTGCATAAACCCGTCCGTCGCAGCTCTCAACTCAACGCWCCGACATTGCATTTCTCATATATGCACTTTTCACTCGTACTTTATMCACGCGAGACCGGCCCGAGGTAGGATGTAGGTCAGCTGGTCCCCAGAACCAGATCCGCTTCCACACATTATTGTCTGGTGCAGCAGCAGCAGCAGACAGCCCATTTCTTTTCCTTTCTGTTTCTTTCTGTCTGGCGTTTACGGCGTTTCGCTTGAGCGCTGTCTGCCCTCTGCCTTGCCCTGTTCGCGTAAAATTGCATAACGCTCCCCYGACGTCGATCCTCAACACACACACATCATCTGCATGTTTTTTTGTGTTTTTGYTCAACATACCTGAACCCTGAGAGCGCAGCGCTTGTT----ACCGAGTTTCAGCCTGCGTACCGGCAATGTTTACAACATACAAAATCGCAACGCGAAAGAAAGAAAGACAA----------CAAACGGATGCGTCCCCTTGAGCGTTCCCGCACCCTGCACTGTGATCGAGTTCAG------CTGCTCCCGCTGTATMGCTGCACGTTCCCGTTCTTGCGTTGTGTTCATGAAAAATGAAACCYACAGCCAGCAGAACAGCGCATCGCGAAACAACACACACACACACACATCCTCTATCGGAAAGGAAAC-GGGAGTGTGATAAACTCMCCCCCTCTTTTTCTGCAATGTGTGAAAGCGATCGTTGKTGTGCGCGATCGGCCAGCATTAGCAGCCAGCTGAGCCAACACATGCCTGGAGGGGGGGGGGGGCA----CAACAGCAGCAGACCCGTTTCGCATCGCTGGGCGAAATTGGTCGCATTGA-A-GTTGAAGGTTAGGCCCG--G--TGTGGCAGGGAATARAMGGGGATTGGCATGCGCCAATCGCACGCGAAACCGTACCACTTGTCGATCGCGAGCGAGATCAAGTTCAACGAGTACTGTAACCGAACGYTGGATCTGGTARGTTCTGGGTAAAAGCAACYTCTTACACCGCACCATTTCTGCGTAATGTTGCCCATTCCTGTAAACATTGGGCTGGGACCGGTTTCTCATTATCATGTGTGTACCSGGGAAACCCGGGAACTGCTGACCGGGTGGAATGCAATATGAGCGGTACAAATACAATGCCGGGCTGGGGCACTGTGAACGCTCTTCCACACATACACATACGGTGGCAACTTCGGKACGAGCGTCGGTTCGATCGAGTTGATGACGCTGCTTGAGACATTAAGTTTTT-GTTGTTGTTGYTGCTGCTGCTGTATCGTCT
>AB0088-C
CTTTCCCCTYYTGCGTGTAGACAATYGGCMGCMGCAACGAAACYTACTTCTAKCACAATTCTAATCTCCCCTCCAAACGTGCACTTTAATATTTAATCACAA--AACTTCTGCATAAACCCGTCCGTCGCAGCTCTCAACTCAACGCTCCGACATTGCATTTCTCATATATGCACTTTTCACTCGTACTTTATACACGCGAGACCGGCCCGAGGTAGGATGTAGGTCAGCTGGTCCCCAGAACCAGATCCGCTTCCACACATTATTGTCTGGTGCAGCAGCAGCAGCAGACAGCCCATTTCTTTTCCTTTCTGTTTCTTTCTGTCTGGCGTTTACGGCGTTTCGCTTGAGCGCTGTCTGCCCTCTGCCTTGCCCTGTTCGCGTAAAATTGCATAACGCTCCCCYGACGTCGATCCTCAACACACACACATCATCTGCATKTTTTTTTGTGTTTTTGCTCAACATACCTGAACCCTGAGAGCGCAGCGCTTGTT----ACCGAGTTTCAGCCTGCGTACCGGCAATGTTTACAACATACAAAATCGCAACKYGAAAGAAAGAAAGACAA----------CAAACGGATGCGTCCCCTTGAGCGTTCCCGCACCCTGCACTGTGATCGAGTTCAG------CTGCTCCCGCTGTATMGCTGCACGTTCCCGTTCTTGCGTTGTGTTCATGAAAAATGAAACCYACAGCCAGCAGAACAGCGCATCGCGAAACAACACACACACACACACATCCTCTATCGGAAAGGAAMS-GGGAGTGTGATAAACTCACCCCCTCTTTTTCTGCAATGTGTGAAAGCGATCGTTGTTGTGCGCGATCGGCCAGCATTAGCAGCCAGCTGAGCCAACACATGCCTGGAGGGGGGGGGGGGCA----CAACAGCAGCAGACCCGTTTCGCATCGCTGGGCGAAATTGGTCGCRTTGA-A-GTTGAAGGTTAGGCCCG--G--TGTGGCAGGGAATARAMGGGGATTGGCATGCGCCAATCGCACRCGAAACCGTACCACTTGTCGATCGCGAGCGAGATCAAGTTCAACGAGTACTGTAACCGAACGCTGGATCTGGTAAGTTCTGGGTAAAAGCAACYTCTTACACCGCACCATTTCTGCGTAATGTTGCCCATTCCTGTAAACATTGGGCTGGGACCGGTTTCTCATTATCATGTGTGTACCSGGGAAACCCGGGAACTGCTGACCGGGTGGAATGCAATATGRGCGGTACAAATACAATGCCGGGCTGGGGCACTGTGAACGCTCTTCCACACATACACATAYGGTGGCAACTTCGGGACGARCGTCGGTTCGATCGAGTTGATGACGCTGCTTGAGACATTAAGTTTTT-GTTGTTGTTGYTGCTGCTGCTGTATCGTCT
>AB0089-C
CTTTCCCCTYCTGCGTGTAGACAATCGGCMGCMGCAAYGAAACTTACTTCTAGCACAATTCTAATCTCCCCTCSAAACGTGCACTTTAATATTTAATCACAA--AACTTCTGCATAAACCCGTCCGTCGCAGCTCTCAACTCAACGCTCCGACATTGCATTTCTCATATATGCACTTTTCACTCGTACTTTATACACGCGAGACCGGCCCGAGGTAGGATGTAGGTCAGCTGGTCCCCAGAACCAGATCCGCTKCCACACATTATTGTCTGGTGCAGCAGCAGCAGCAGACAGCCCATTTCTTTTCCTTTCTGTTTCTTTCTGTCTGGCGTTTACGGCGTTTCGCTTGAGCGCTGTCTGCCCTCTGCCTTGCCCTGTTCGCGTAAAATTGCATAACGCTCCCCYGACGTCGATCCTCAACACACACACATCATCTGCATGTTTTTTTGTGTTTTTKCTCAACATACCTGAACCCTGAGAGCGCAGCGCTTGTT----ACCSAGTTTCAGCCTGCGTACCGGCAATGTTTACAACATACAAAATYGCAACKYGAAAGAAARAAAGACAA----------CAAACGGATGCGTCCCCTTGAGCGTTCCCGCACCCTGCACTGTGATCGAGTTCAG------CTGCTCCCGCTGTATAGCTGCACGTTCCCGTTCTTGCGTTGTGTTCATGAAAAATGAAACCTACAGCCAGCAGAACAGCGCATCGCGAAACAACACACACACACACACATCCTCTATCGGAAAGGAAMS-GGGAGTGTGATAAACTCACCCCCTCTTTTTCTGCAATGTGTGAAAGCGATCGTTGTTGTGCGCGATCGGCCAGCATTAGCAGCCAGCTGAGCCAACACATGCCTGGAGGGGGGGGGGGGCR----CAACAGCAGCAGACCCGTTTCGCATCGCTGGGCGAAATTGGTCGCATTGA-A-GTTGAAGGTTAGGCCCG--G--TGTGGCAGGGAATARAMGGGGATTGGCATGCGCCAATCGCACRCGAAACCGTACCACTTGTCGATCGCGAGCGAGATCAAGTTCAACGAGTACTGTAACCGAACGCTGGATCTGGTAAGTTCTGGGTAAAAGCAACCTCTTACACCGCACCATTTCTGCGTAATGTTGCCCATTCCTGTAAACATTGGGCTGGGACCGGTTTCTCATTATCATGTGTGTACCSGGGAAACCCGGGAACTGCTGACCGGGTGGAATGCAATATGRGCGGTACAAATACAATGCCGGGCTGGGGCACTGTGAACGCTCTTCCACMCAYAYACATACGGTGGCAACTTCGGGACGARCGTCGGTTCGATCGAGTTGATGACGCTGCTTGAGACATTAAGTTTTT-GTTGTTGTYGYTGCTGCTGCTGTATCGTCT
>AB0090-C
CTTTCCCCTTCTGCGTGTAGACAATCGGCAGCAGCAACGAAACTTACTTCTAGCACAATTCTAATCTCCCCTCCAAACGTGCACTTTAATATTTAATCACAA--AACTTCTGCATAAACCCGTCCGTYGCAGCTCTCAACTCAACGCTCCGACATTGCATTTCTCATATATGCACTTTTCACTCGTACTTTATMCACGCGAGACCGGCYCGAGGTAGGATGTAGGTCAGCTGGTCCCCAGAACCAGATCCGCTKCCACACATTATTGTCTGGTGCAGCAGCAGCAGCAGACAGCCCATTTCTTTTCCTTTCTGTTTCTTTCTGTCTGGCGTTTACGGCGTTTCGCTTGAGCGCTGTCTGCCCTCTGCCTTGCCCTGTTCGCGTAAAATTGCATAACGCTCCCCCGACGTCGATCCTCAACACACACACATCATCTGCATKTTTTTTTGTGTTTTTKCTCAACATACCTGAACCCTGAGAGCGCAGCGCTTGTT----ACCGAGTTTCAGCCTGCGTACCGGCAATGTTTACAACATACAAAATYGCAACKYGAAAGAAAGAAAGACAA----------CAAACGGATGCGTCCCCTTGAGCGTTCCCGCACCCTGCACTGTGATCGAGTTCAG------CTGCTCYCGCTGTATCGCTGCACGTTCCCGTTCTTGCGTTGTGTTCATGAAAAATGAAACCCACAGCCAGCAGAACAGCGCATCGCGAAACAACACACACACACACACATCCTCTATCGGAAAGGAAMS-GGGAGTGTGATAAACTCACCCCCTCTTTTTCTGCAATGTGTGAAAGCGATCGTTGKTGTGCGCGATCGGCCAGCATTAGCAGCCAGCTGAGCCAACACATGCCTGGAGGGGGGKGGGGGCR----CAACAGCAGCAGACCCGTTTCGCATCGCTGGGCGAAATTGGTCGCRTTGA-A-GTTGAAGGTTAGGCCCG--G--TGTGGCAGGGAATAGAAGGGGATTGGCATGCGCCAATCGCACACGAAACCGTACCACTTGTCGATCGCGAGCGAGATCAAGTTCAACGAGTACTGTAACCGAACGCTGGATCTGGTARGTTCTGGGTAAAAGCAACYTCTYACACCGCACCATTTCTGCGTAATGTTGCCCATTCCTGTAAACATTGGGCTGGGACCGGTTTCTCATTATCATGTGTGTACCCGGGAAACCCGGGAACTGCTGACCGGGTGGAATGCAATATGAGCGGTACAAATACAATGCCGGGCTGGGGCACTGTGAACGCTCTTCCACACATACACATACGGTGGCAACTTCGGGACGAGCGTCGGTTCGATCGAGTTGATGACGCTGCTTGAGACATTAAGTTTTT-GTTGTTGTTGYTGCTGCTGCTGTATCGTCT
>AB0091-C
CTTTCCCCTYYTGCGTGTAGACAATYGGCMGCMGCAACGAAACYTACTTCTAKCACAATTCTAATCTCCCCTCSAAACGTGCACTTTAATATTTAATCACAA--AACTTCTGCATAAACCCGTCCGTCGCAGCTCTCAACTCAACGCTCCGACATTGCATTTCTCATATATGCACTTTTCACTCGTACTTTATMCACGCGAGACCGGCYCGAGGTAGGATGTAGGTCAGCTGGTCCCCAGAACCAGATCCGCTKCCACACATTATTGTMTGGTGCAGCAGCAGCAGCAGACAGCCCATTTCTTTTCCTTTCTGTTTCTTTCTGTCTGGCGTTTACGGCGTTTCGCTTGAGCGCTGTCTGCCCTCTGCCTTGCCCTGTTCGCGTAAAATTGCATAACGCTCCCCCGACGTCGATCCTCAACACACACACATCATCTGCATKTTTTTTTGTGTTTTTGCTCAACATACCTGAACCCTGAGAGCGCAGCGCTTGTT----ACCGAGTTTCAGCCTGCGTACCGGCAATGTTTACAACATACAAAATYGCAACKYGAAAGAAAGAAAGACAA----------CAAACGGATGCGTCCCCTTGAGCGTTCCCGCACCCTGCACTGTGATCGAGTTCAG------CTGCTCCCGCTGTATAGCTGCACGTTCCCGTTCTTGCGTTGTGTTCATGAAAAATGAAACCYACAGCCAGCAGAACAGCGCATCGCGAAACAACACACACACACACACATCCTCTATCGGAAAGGAAAC-GGGAGTGTGATAAACTCACCCCCTCTTTTTCTGCAATGTGTGAAAGCGATCGTTGTTGTGCGCGATCGGCCAGCATTAGCAGCCAGCTGAGCCAACACATGCCTGGAGGGGGGGGGGGGCR----CAACAGCAGCAGACCCGTTTCGCATCGCTGGGCGAAATTGGTCGCATTGA-A-GTTGAAGGTTAGGCCCG--G--TGTGGCAGGGAATARAMGGGGATTGGCATGCGCCAATCGCACGCGAAACCGTACCACTTGTCGATCGCGAGCGAGATCAAGTTCAACGAGTACTGTAACCGAACGCTGGATCTGGTAAGTTCTGGGTAAAAGCAACCTCTTACACCGCACCATTTCTGCGTAATGTTGCCCATTCCTGTAAACATTGGGCTGGGACCGGTTTCTCATTATCATGTGTGTACCCGGGAAACCCGGGAACTGCTGACCGGGTGGAATGCAATATGAGCGGTACAAATACAATGCCGGGCTGGGGCACTGTGAACGCTCTTCCACACATAYACATACGGTGGCAACTTCGGGACGAGCGTCGGTTCGATCGAGTTGATGACGCTGCTTGAGACATTAAGTTTTT-GTTGTTGTTGCTGCTGCTGCTGTATCGTCT
>AB0092-C
CTTTCCCCTTCTGCGTGTAGACAATCGGCAGCAGCAACGAAACTTACTTCTAGCACAATTCTAATCTCCCCTCCAAACGTGCACTTTAATATTTAATCACAA--AACTTCTGCATAAACCCGTCCGTYGCAGCTCTCAACTCAACGCWCCGACATTGCATTTCTCATATATGCACTTTTCACTCGTACTTTATMCACGCGAGACCGGCCCGAGGTAGGATGTAGGTCAGCTGGTCCCCAGAACCAGATCCGCTGCCACACATTATTGTCTGGTGCAGCAGCAGCAGCAGACAGCCCATTTCTTTTCCTTTCTGTTTCTTTCTGTCTGGCGTTTACGGCGTTTCGCTTGAGCGCTGTCTGCCCTCTGCCTTGCCCTGTTCGCGTAAAATTGCATAACGCTCCCCCGACGTCGATCCTCAACACACACACATCATCTGCATGTTTTTTTGTGTTTTTGCTCAACATACCTGAACCCTGAGAGCGCAGCGCTTGTT----ACCGAGTTTCAGCCTGCGTACCGGCAATGTTTACAACATACAAAATCGCAACGCGAAAGAAAGAAAGACAA----------CAAACGGATGCGTCCCCTTGAGCGTTCCCGCACCCTGCACTGTGATCGAGTTCAG------CTGCTCCCGCTGTATAGCTGCACGTTCCCGTTCTTGCGTTGTGTTCATGAAAAATGAAACCTACAGCCAGCAGAACAGCGCATCGCGAAACAACACACACACACACACATCCTCTATCGGAAAGGAAAC-GGGAGTGTGATAAACTCACCCCCTCTTTTTCTGCAATGTGTGAAAGCGATCGTTGTTGTGCGCGATCGGCCASCATTAGCAGCCAGCTGAGCCAACACATGCCTGGAGGGGGGGGGGGGCA----CAACAGCAGCAGACCCGTTTCGCATCGCTGGGCGAAATTGGTCGCATTGA-A-GTTGAAGGTTAGGCCCG--G--TGTGGCAGGGAATARAMGGGGATTGGCATGCGCCAATCGCACRCGAAACCGTACCACTTGTCGATCGCGAGCGAGATCAAGTTCAACGAGTACTGTAACCGAACGCTGGATCTGGTAAGTTCTGGGTAAAAGCAACCTCTTACACCGCACCATTTCTGCGTAATGTTGCCCATTCCTGTAAACATTGGGCTGGGACCGGTTTCTYATTATCATGTGTGTACCCGGGAAACCCGGGAACTGCTGACCGGGTGGAATGCAATATGRGCGGTACAAATACAATGSCGGGCTGGGGCACTGTGAACGCTCTTCCACACATACACATACGGTGGCARCTTCGGGACGARCGTCGGTTCGATCGAGTTGATGACGCTGCTTGAGACATTAAGTTTTT-GTTGTTGTYGTTGCTGCTGCTGTATCGTCT
>AB0094-C
CTTTCCCCTTCTGCGTGTAGACAATCGGCAGCAGCAACGAAACTTACTTCTAGCACAATTCTAATCTCCCCTCSAAACGTGCACTTTAATATTTAATCACAA--AACTTCTGCATAAACCCGTCCGTCGCAGCTCTCAACTCAACGCTCCGACATTGCATTTCTCATATATGCACTTTTCACTCGTACTTTATMCACGCGAGACCGGCCCGAGGTAGGATGTAGGTCAGCTGGTCCCCAGAACCAGATCCGCTKCCACACATTATTGTCTGGTGCAGCAGCAGCAGCAGACAGCCCATTTCTTTTCCTTTCTGTTTCTTTCTGTCTGGCGTTTACGGCGTTTCGCTTGAGCGCTGTCTGCCCTCTGCCTTGCCCTGTTCGCGTAAAATTGCATAACGCTCCCCCGACGTCGATCCTCAACACACMCACATCATCTGCATGTTTTTTTGTGTTTTTGCTCAACATACCTGAACCCTGAGAGCGCAGCGCTTGTT----ACCGAGTTTCAGCCTGCGTACCGGCAATGTTTACAACATACAAAATCGCAACGCGAAAGAAAGAAAGACAA----------CAAACGGATGCGTCCCCTTGAGCGTTCCCGCACCCTGCACTGTGATCGAGTTCAG------CTGCTCCCGCTGTATAGCTGCACGTTCCCGTTCTTGCGTTGTGTTCATGAAAAATGAAACCTACAGCCAGCAGAACAGCGCATCGCGAAACAACACACACACACACACATCCTCTATCGGAAAGGAAMS-GGGAGTGTGATAAACTCACCCCCTCTTTTTCTGCAATGTGTGAAAGCGATCGTTGTTGTGCGCGATCGGCCAGCATTAGCAGCCAGCTGAGCCAACACATGCCTGGAGGGGGGGGGGGGCA----CAACAGCAGCAGACCCGTTTCGCATCGCTGGGCGAAATTGGTCGCRTTGA-A-GTTGAAGGTTAGGCCCG--G--TGTGGCAGGGAATARAMGGGGATTGGCATGCGCCAATCGCACRCGAAACCGTACCACTTGTCGATCGCGAGCGAGATCAAGTTCAACGAGTACTGTAACCGAACGCTGGATCTGGTAAGTTCTGGGTAAAAGCAACCTCTTACACCGCACCATTTCTGCGTAATGTTGCCCATTCCTGTAAACATTGGGCTGGGACCGGTTTCTCATTATCATGTGTGTACCCGGGAAACCCGGGAACTGCTGACCGGGTGGAATGCAATATGAGCGGTACAAATACAATGCCGGGCTGGGGCACTGTGAACGCTCTTCCACACAYAYACATACGGTGGCAACTTCGGGACGAGCGTCGGTTCGATCGAGTTGATGACGCTGCTTGAGACATTAAGTTTTT-GTTGTTGTTGYTGCTGCTGCTGTATCGTCT
>AB0095-C
CTTTCCCCTTCTGCGTGTAGACAATCGGCAGCAGCAACGAAACTTACTTCTAGCACAATTCTAATCTCCCCTCCAAACGTGCACTTTAATATTTAATCACAA--AACTTCTGCATAAACCCGTCCGTCGCAGCTCTCAACTCAACGCTCCGACATTGCATTTCTCATATATGCACTTTTCACTCGTACTTTATACACGCGAGACCGGCCCGAGGTAGGATGTAGGTCAGCTGGTCCCCAGAACCAGATCCGCTTCCACACATTATTGTMTGGTGCAGCAGCAGCAGCAGACAGCCCATTTCTTTTCCTTTCTGTTTCTTTCTGTCTGGCGTTTACGGCGTTTCGCTTGAGCGCTGTCTGCCCTCTGCCTTGCCCTGTTCGCGTAAAATTGCATAACGCTCCCCCGACGTCGATCCTCAACACACMCMCATCATCTGCATKTTTTTTTGTGTTTTTGCTCAACATACCTGAACCCTGAGAGCGCAGCGCTTGTT----ACCGAGTTTCAGCCTGCGTACCGGCAATGTTTACAACATACAAAATCGCAACGCGAAAGAAAGAAAGACAA----------CAAACGGATGCGTCCCCTTGAGCGTTCCCGCACCCTGCACTGTGATCGAGTTCAG------CTGCTCCCGCTGTATAGCTGCACGTTCCCGTTCTTGCGTTGTGTTCATGAAAAATGAAACCTACAGCCAGCAGAACAGCGCATCGCGAAACAACACACACACACACACATCCTCTATCGGAAAGGAAAC-GGGAGTGTGATAAACTCACCCCCTCTTTTTCTGCAATGTGTGAAAGCGATCGTTGTTGTGCGCGATCGGCCAGCATTAGCAGCCAGCTGAGCCAACACATGCCTGGAGGGGGGGGGGGGCA----CAACAGCAGCAGACCCGTTTCGCATCGCTGGGCGAAATTGGTCRCATTGA-A-GTTGAAGGTTAGGCCCG--G--TGTGGCAGGGAATARAMGGGGATTGGCATGCGCCAATCGCACGCGAAACCGTACCACTTGTCGATCGCGAGCGAGATCAAGTTCAACGAGTACTGTAACCGAACGCTGGATCTGGTAAGTTCTGGGTAAAAGCAACCTCTTACACCGCACCATTTCTGCGTAATGTTGCCCATTCCTGTAAACATTGGGCTGGGACCGGTTTCTCATTATCATGTGTGTACMCGGGAAACCCGGGAACTGCTGACCGGGTGGAATGCAATATGAGCGGTACAAATACAATGCCGGGCTGGGGCACTGTGAACGCTCTTCCACACAYAYACATACGGTGGCARCTTSGGGACGAGCGTCGGTTCGATCGAGTTGATGACGCTGCTTGAGACATTAAGTTTTT-GTTGTTGTTGYTGCTGCTGCTGTATCGTCT
>AB0097-C
CTTTCCCCTTCTGCGTGTAGACAATCGGCAGCAGCAACGAAACTTACTTCTAGCACAATTCTAATCTCCCCTCCAAACGTGCACTTTAATATTTAATCACAA--AACTTCTGCATAAACCCGTCCGTCGCAGCTCTCAACTCAACGCTCCGACATTGCATTTCTCATATATGCACTTTTCACTCGTACTTTATACACGCGAGACCGGCCCGAGGTAGGATGTAGGTCAGCTGGTCCCCAGAACCAGATCCGCTTCCACACATTATTGTCTGGTGCAGCAGSAGCAGCAGACAGCCCATTTCTTTTCCTTTCTGTTTCTTTCTGTCTGGCGTTTACGGCGTTTCGCTTGAGCGCTGTCTGCCCTCTGCCTTGCCCTGTTCGCGTAAAATTGCATAACGCTCCCCCGACGTCGATCCTCAACACACACMCATCATCTGCATGTTTTTTTGTGTTTTTGCTCAACATACCTGAACCCTGAGAGCGCAGCGCTTGTT----ACCGAGTTTCAGCCTGCGTACCGGCAATGTTTAYAACATACAAAATCGCAACKYGAAAGAAAGAAAGACAA----------CAAACGGATGCGTCCCCTTGAGCGTTCCCGCACCCTGCACTGTGATCGAGTTCAG------CTGCTCCCGCTGTATAGCTGCACGTTCCCGTTCTTGCGTTGTGTTCATGAAAAATGAAACCCACAGCCAGCAGAACAGCGCATCGCGAAACAACACACACACACACACATCCTCTATCGGAAAGGAAAC-GGGAGTGTGATAAACTCACCCCCTCTTTTTCTGCAATGTGTGAAAGCGATCGTTGTTGTGCGCGATCGGCCAGCATTAGCAGCCAGCTGAGCCAACACATGCCTGGAGGGGGGGGGGGGCR----CAACAGCAGCAGACCCGTTTCGCATCGCTGGGCGAAATTGGTCGCRTTGA-A-GTTGAAGGTTAGGCCCG--G--TGTGGCAGGGAATARAMGGGGATTGGCATGCGCCAATCGCACRCGAAACCGTACCACTTGTCGATCGCGAGCGAGATCAAGTTCAACGAGTACTGTAACCGAACGCTGGATCTGGTAAGTTCTGGGTAAAAGCAACYTCTTACACCGCACCATTTCTGCGTAATGTTGCCCATTCCTSTAAACATTGGGCTGGGACCGGTTTCTCATTATCATGTGTGTACCSGGGAAACCCGGGAACTGCTGACCGGGTGGAATGCAATATGRGCGGTACAAATACAATGCCGGRCTGGGGCACTGTGAACGCTCTTCCACACAYAYACATACGGTGGCAACTTCGGGACGARCGTCGGTTCGATCGAGTTGATGACGCTGCTTGAGACATTAAGTTTTT-GTTGTTGTTGYTGCTGCTGCTGTATCGTCT
>AB0098-C
CTTTCCCCTTCTGCGTGTAGACARTCGGCAGCAGCAACGAAACTTACTTCTAGCACAAWTCTAATCTCCCCTCCAAACGTGCACTTTAATATTTAATCACAA--AACTTCTGCATAAACCCGTCYGTCGCAGCTCTCAACTCAACGCTCCGACATTGCATTTCTCATATATGCACTTTTCACTCGTACTTTATMCACGCGAGACCGGCCCGAGGTAGGATGTAGGTCAGCTGGTCCCCAGAACCAGATCCGCTKCCACACATTATTGTCTGGTGCAGCAGCAGCAGCAGACAGCCCATTTCTTTTCCTTTCTGTTTCTTTCTGTCTGGCGTTTACGGCGTTTCGCTTGAGCGCTGTCTGCCCTCTGCCTTGCCCTGTTCGCGTAAAATTGCATAACGCTCCCCTGRCGTCGATCCTCAACASACACACATCATCTGCATGTTTTTTTGTGTTTTTGCTCAACATAYCTGAACCCTGAGAGCGCAGCGCTTGTT----ACCGAGTTTCAGCCTGCGTACCGGCAATGTTTAYAACATACAAAATCGCAACKYGAAAGAAARAAAGACAA----------CAAACGGATGCRTCCCCTTGAGCGTCCCCGCACCCTGCACTGTGATCGAGTTCAG------CTGCTCCCGCTGTATMGCTGCACGTTCCCGTTCTTGCGTTGTGTTCATGAAAAATGAAACCCACAGCCAGCAGAACAGCGCATCGCGAAACAACACACACACACACACATCCTCTATCGGAAAGGAAAC-GGGAGTGTGATAAACTCACCCCCTCTTTTTCTGCRATGTGTGAAAGCGATCGTTGKTGTGCGCGATCGGCCAGCATTAGCAGCCAGCTGAGCCAACACATGCCTGGAGGGGGGGGGGGGCG----CAACAGCAGCAGACCCGTTTCGCRWCGCTGGGCGAAATTGGTCGCRTTGA-A-GTTGAAGGTTAGGCCCG--G--TGTGRCAGGGAATAGAAGKGGATTGGCATGCGCCAATCGCACGCGAAACCGTACCACTTGTCGATCGCGAGCGAGATCAAGTTCAACGAGTASTGTAACCGAACGCTGGATCTGGTAAGTTCTGGGTAAAAGCAACTTCTTACACCGCACCATTTCTGCGTAATGTTGCCCATTCCTGTAAACATTGGGCTGGGACCGGTTTCTCATTATCATGTGTGTACCSGGGAAACCCGGGAACTGCTGACCGGGTGGAATGCARTATGRGCGGTACAAATACAATGCCGGGCTRGGGCACTGTRAACGCYCTTCCACACAYACACATACGGTGGCAACTTCGGGACGAACGTCGGTTCGATCGAGTTGATGACGCTGCTTGAGACATWAAGTTTTT-GTTGTTGTYGTTGCTGCTGCTGTATCGTCT
>AB0099-C
CTTTCCCCTTCTGCGTGTAGACAATCGGCAGCAGCAACGAAACTTACTTCTAGCACAATTCTAATCTCCCCTCCAAACGTGCACTTTAATATTTAATCACAA--AACTTCTGCATAAACCCGTCCGTCGCAGCTCTCAACTCAACGCTCCGACATTGCATTTCTCATATATGCACTTTTCACTCGTACTTTATMCACGCGAGACCGGCCCGAGGTAGGATGTAGGTCAGCTGGTCCCCAGAACCAGATCCGCTKCCACACATTATTGTCTGGTGCAGCAGCAGCAGCAGACAGCCCATTTCTTTTCCTTTCTGTTTCTTTCTGTCTGGCGTTTACGGCGTTTCGCTTGAGCGCTGTCTGCCCTCTGCCTTGCCCTGTTCGCGTAAAATTGCATAACGCTCCCCTGACGTCGATCCTCAACAGACACACATCATCTGCATGTTTTTTTGTGTTTTTGCTCAACATACCTGAACCCTGAGAGCGCAGCGCTTGTT----ACCSAGTTTCAGCCTGCGTACCGGCAATGTTTACAACATACAAAATYGCAACKYGAAAGAAARAAAGACAA----------CAAACGGATGCGTCCCCTTGAGCGTTCCCGCACCCTGCACTGTGATCGAGTTCAG------CTGCTCCCGCTGTATMGCTGCACGTTCCCGTTCTTGCGTTGYGTTCATGAAAAATGAAACCYACAGCCAGCAGAACAGCGCATCGCGAAACAACACACACACACACACATCCTCTATCGGAAAGGAAAC-GGGAGTGTGATAAACTCACCCCCTCTTTTTCTGCAATGTGTGAAAGCGATCGTTGTTGTGCGCGATCGGCCAGCATTAGCAGCCAGCTGAGCCAACACATGCCTGGAGGGGGGGGGGGGCA----CAACAGCAGCAGACCCGTTTCGCATCGCTGGGCGAAATTGGTCGCATTGA-A-GTTGAAGGTTAGGCCCG--G--TGTGGCAGGGAATAGAAGGGGATTGGCATGCGCCAATCGCACGCGAAACCGTACCACTTGTCGATCGCGAGCGAGATCAAGTTCAACGAGTACTGTAACCGAACGCTGGATCTGGTAAGTTCTGGGTAAAAGCAACCTCTTACACCGCACCATTTCTGCGTAATGTTGCCCATTCCTGTAAACATTGGGCTGGGACCGGTTTCTCATTATCATGTGTGTACCCGGGAAACCCGGGAACTGCTGACCGGGTGGAATGCAATATGAGCGGTACAAATACAATGCCGGGCTGGGGCACTGTGAACGCTCTTCCACACATACACATACGGTGGCAACTTCGGGACGAGCGTCGGTTCGATCGAGTTGATGACGCTGCTTGAGACATTAAGTTTTT-GTTGTTGTTGCTGCTGCTGCTGTATCGTCT
>AB0100-C
CTTTCCCCTTCTGCGTGTAGACAATCGGCAGCAGCAACGAAACTTACTTCTAGCACAATTCTAATCTCCCCTCCAAACGTGCACTTTAATATTTAATCACAA--AACTTCTGCATAAACCCGTCCGTCGCAGCTCTCAACTCAACGCWCCGACATTGCATTTCTCATATATGCACTTTTCACTCGTACTTTATMCACGCGAGACCGGCCCGAGGTAGGATGTAGGTCAGCTGGTCCCCAGAACCAGATCCGCTKCCACACATTATTGTCTGGTGCAGCAGCAGCAGCAGACAGCCCATTTCTTTTCCTTTCTGTTTCTTTCTGTCTGGCGTTTACGGCGTTTCGCTTGAGCGCTGTCTGCCCTCTGCCTTGCCCTGTTCGCGTAAAATTGCATAACGCTCCCCCGACGTCGATCCTCAACACACACACATCATCTGCATGTTTTTTTGTGTTTTTGCTCAACATACCTGAACCCTGAGAGCGCAGCGCTTGTT----ACCGAGTTTCAGCCTGCGTACCGGCAATGTTTACAACATACAAAATCGCAACGCGAAAGAAAGAAAGACAA----------CAAACGGATGCGTCCCCTTGAGCGTTCCCGCACCCTGCACTGTGATCGAGTTCAG------CTGCTCCCGCTGTATAGCTGCACGTTCCCGTTCTTGCGTTGTGTTCATGAAAAATGAAACCTACAGCCAGCAGAACAGCGCATCGCGAAACAACACACACACACACACATCCTCTATCGGAAAGGAAAC-GGGAGTGTGATAAACTCACCCCCTCTTTTTCTGCAATGTGTGAAAGCGATCGTTGTTGTGCGCGATCGGCCAGCATTAGCAGCCAGCTGAGCCAACACATGCCTGGAGGGGGGGGGGGGCA----CAACAGCAGCAGACCCGTTTCGCATCGCTGGGCGAAATTGGTCGCATTGA-A-GTTGAAGGTTAGGCCCG--G--TGTGGCAGGGAATAGAMGGGGATTGGCATGCGCCAATCGCACGCGAAACCGTACCACTTGTCGATCGCGAGCGAGATCAAGTTCAACGAGTACTGTAACCGAACGCTGGATCTGGTAAGTTCTGGGTAAAAGCAACCTCTTACACCGCACCATTTCTGCGTAATGTTGCCCATTCCTGTAAACATTGGGCTGGGACCGGTTTCTCATTRTCATGTGTGTACCCGGGAAAYCCGGGAACTGCTGACCGGGTGGAATGCAATATGAGCGGTACAAATACAATGCCGGGCTGGGGCACTGTGAACGCTCTTCCACACATACACATACGGTGGCAACTTCGGGACGAGCGTCGGTTCGATCGAGTTGATGACGCTGCTTGAGACATTAAGTTTTT-GTTGTTGTTGCTGCTGCTGCTGTATCGTCT
>AB0101-C
CTTTCCCCTTCTGCGTGTAGACAATCGGCAGCAGCAACGAAACTTACTTCTAGCACAATTCTAATCTCCCCTCCAAACGTGCACTTTAATATTTAATCACAA--AACTTCTGCATAAACCCGTCCGTCGCAGCTCTCAACTCAACGCTCCGACATTGCATTTCTCATATATGCACTTTTCACTCGTACTTTATACACGCGAGACCGGCCCGAGGTAGGATGTAGGTCAGCTGGTCCCCAGAACCAGATCCGCTTCCACACATTATTGTMTGGTGCAGCAGCAGCAGCAGACAGCCCATTTCTTTTCCTTTCTGTTTCTTTCTGTCTGGCGTTTACGGCGTTTCGCTTGAGCGCTGTCTGCCCTCTGCCTTGCCCTGTTCGCGTAAAATTGCATAACGCTCCCCCGACGTCGATCCTCAACACACMCMCATCATCTGCATKTTTTTTTGTGTTTTTGCTCAACATACCTGAACCCTGAGAGCGCAGCGCTTGTT----ACCGAGTTTCAGCCTGCGTACCGGCAATGTTTACAACATACAAAATCGCAACGCGAAAGAAAGAAAGACAA----------CAAACGGATGCGTCCCCTTGAGCGTTCCCGCACCCTGCACTGTGATCGAGTTCAG------CTGCTCCCGCTGTATAGCTGCACGTTCCCGTTCTTGCGWTGTGTTCATGAAAAATGAAACCTACAGCCAGCAGAACAGCGCATCGCGAAACAACACACACACACACACATCCTCTATCGGAAAGGAAAC-GGGAGTGTGATAAACTCACCCCCTCTTTTTCTGCAATGTGTGAAAGCGATCGTTGTTGTGCGCGATCGGCCAGCATTAGCAGCCAGCTGAGCCAACACATGCCTGGAGGGGGGGGGGGGCR----CAACAGCAGCAGACCCGTTTCGCATCGCTGGGCGAAATTGGTCGCATTGA-A-GTTGAAGGTTAGGCCCG--G--TGTGGCAGGGAATAGAAGGRGATTGGCATGCGCCAATCGCACGCGAAACCGTACCACTTGTCGATCGCGAGCGAGATCAAGTTCAACGAGTACTGTAACCGAACGCTGGATCTGGTAAGTTCTGGGTAAAAGCAACCTCTTACACCGCACCATTTCTGCGTAATGTTGCCCATTCCTGTAAACATTGGGCTGGGACCGGTTTCTCATTRTCATGTGTGTACCCGGGAAACCCGGGAACTGCTGACCGGGTGGAATGCAATATGAGCGGTACAAATACAATGCCGGGCTGGGGCACTGTGAACGCTCTTCCACACAYAYACATACGGTGGCAACTTCGGGACGAGCGTCGGTTCGATCGAGTTGATGACGCTGCTTGAGACATTAAGTTTTT-GTTGTTGTTGCTGCTGCTGCTGTATCGTCT
>AB0109-C
CTTTCCCCTTCTGCGTGTAGACARTCGGCAGCAGCAACGAAACTTACTTCTAGCACAATTCTAATCTCCCCTCCAAACGTGCACTTTAATATTTAATCACAA--AACTTCTGCATAAACCCGTCCGTCGCAGCTCTCAACTCAACGCTCCGACATTGCATTTCTCATATATGCACTTTTCACTCGTACTTTATACACGCGAGACCGGCCCGAGGTAGGATGTAGGTCAGCTGGTCCCCAGAACCAGATCCGCTKCCACACATTATTGTMTGGTGCAGCAGCAGCAGCAGACAGCCCATTTCTTTTCCTTTCTGTTTCTTTCTGTCTGGCGTTTACGGCGTTTCGCTTGAGCGCTGTCTGCCCTCTGCCTTGCCCTGTTCGCGTAAAATTGCATAACGCTCCCCCGACGTCGATCCTCAACACACACACATCATCTGCATKTTTTTTTGTGTTTTTGCTCAACATACCTGAACCCTGAGAGCGCAGCGCTTGTT----ACCGAGTTTCAGCCTGCGTACCGGCAATGTTTACAACATACAAAATCGCAACGCGAAAGAAAGAAAGACAA----------CAAACGGATGCGTCCCCTTGAGCGTTCCCGCACCCTGCACTGTGATCGAGTTCAG------CTGCTCCCGCTGTATAGCTGCACGTTCCCGTTCTTGCGTTGTGTTCATGAAAAATGAAACCTACAGCCAGCAGAACAGCGCATCGCGAAACAACACACACACACACACATCCTCTATCGGAAAGGAAAS-GGGAGTGTGATAAACTCMCCCCCTCTTTTTCTGCAATGTGTGAAAGCGATCGTTGTTGKGCGCGATCGGCCAGCATTAGCAGCCAGCTGAGCCAACACATGCCTGGAGGGGGGGGGGGGCR----CAACASCAGCAGACCCGTTTCGCATCGCTGGGCGAAATTGGTCGCATTGA-A-GTTGAAGGTTAGGCCCG--G--TGTGGCAGGGAATAGAMGGGGATTGGCATGCGCCAATCGCACGCGAAACCGTACCACTTGTCGATCGCGAGCGAGATCAAGTTCAACGAGTACTGTAACCGAACGCTGGATCTGGTAAGTTCTGGGTAAAAGCAACCTCTTACACCGCACCATTTCTGCGTAATGTTGCCCATTCCTGTAAACATTGGGCTGGGACCGGTTTCTCATTATCATGTGTGTACCCGGGAAACCCGGGAACTGCTGACCGGGTGGAATGCAATATGAGCGGTACAAATACAATGCCGGGCTGGGGCACTGTGAACGCTCTTCCACACATACACATACGGTGGCAACTTCGGGACGAGCGTCGGTTCGATCGAGTTGATGACGCTGCTTGAGACATTAAGTTTTT-GTTGTTGTTGCTGCTGCTGCTGTATCGTCT
>AB0110-C
CTTTCCCCTTCTGCGTGTAGACAATCGGCAGCAGCAACGAAACTTACTTCTAGCACAATTCTAATCTCCCCTCCAAACGTGCACTTTAATATTTAATCACAA--AACTTCTGCATAAACCCGTCCGTYGCAGCTCTCAACTCAACGCTCCGACATTGCATTTCTCATATATGCACTTTTCACTCGTACTTTATACACGCGAGACCGGCCCGAGGTAGGATGTAGGTCAGCTGGTCCCCAGAACCAGATCCGCTKCCACACATTATTGTMTGGTGCAGCAGCAGCAGCAGACAGCCCATTTCTTTTCCTTTCTGTTTCTTTCTGTCTGGCGTTTACGGCGTTTCGCTTGAGCGCTGTCTGCCCTCTGCCTTGCCCTGTTCGCGTAAAATTGCATAACGCTCCCCYGRCGTCGATCCTCAACACACACACATCATCTGCATGTTTTTTTGTGTTTTTGCTCAACATAYCTGAACCCTGAGAGCGCAGCGCTTGTT----ACCGAGTTTCAGCCTGCGTACCGGCAATGTTTAYAACATACAAAATCGCAACKYGAAAGAAAGAAAGACAA----------CAAACGGATGCGTCCCCTTGAGCGTYCCCGCACCCTGCACTGTGATCGAGTTCAG------CTGCTCCCGCTGTATMGCTGCACGTTCCCGTTCTTGCGTTGTGTTCATGAAAAATGAAACCYACAGCCAGCAGAACAGCGCATCGCGAAACAACACACACACACACACATCCTCTATCGGAAAGGAAAC-GGGAGTGTGATAAACTCACCCCCTCTTTTTCTGCAATGTGTGAAAGCGATCGTTGTTGTGCGCGATCGGCCAGCATTAGCAGCCAGCTGAGCCAACACATGCCTGGAGGGGGGGGGGGGCA----CAACAGCAGCAGACCCGTTTCGCATCGCTGGGCGAAATTGGTCGCRTTGA-A-GTTGAAGGTTAGGCCCG--G--TGTGGCAGGGAATARAMGGGGATTGGCATGCGCCAATCGCACRCGAAACCGTACCACTTGTCGATCGCGAGCGAGATCAAGTTCAACGAGTACTGTAACCGAACGCTGGATCTGGTAAGTTCTGGGTAAAAGCAACCTCTTACACCGCACCATTTCTGCGTAATGTTGCCCATTCCTGTAAACATTGGGCTGGGACCGGTTTCTCATTATCATGTGTGTACCCGGGAAACCCGGGAACTGCTGACCGGGTGGAATGCAATATGAGCGGTACAAATACAATGCCGGGCTGGGGCACTGTGAACGCTCTTCCACACATACACATACGGTGGCAACTTCGGGACGARCGTCGGTTCGATCGAGTTGATGACGCTGCTTGAGACATTAAGTTTTT-GTTGTTGTTGYTGCTGCTGCTGTATCRTCT
>AB0111-C
CTTTCCCCTTCTGCGTGTAGACAATCGGCAGCAGCAACGAAACTTACTTCTAGCACAATTCTAATCTCCCCTCCAAACGTGCACTTTAATATTTAATCACAA--AACTTCTGCATAAACCCGTCCGTYGCAGCTCTCAACTCAACGCTCCGACATTGCATTTCTCATATATGCACTTTTCACTCGTACTTTATACACGCGAGACCGGCCCGAGGTAGGATGTAGGTCAGCTGGTCCCCAGAACCAGATCCGCTKCCACACATTATTGTCTGGTGCAGCAGCAGCAGCAGACAGCCCATTTCTTTTCCTTTCTGTTTCTTTCTGTCTGGCGTTTACGGCGTTTCGCTTGAGCGCTGTCTGCCCTCTGCCTTGCCCTGTTCGCGTAAAATTGCATAACGCTCCCCTGACGTYGATCCTCAACASACACACATCATCTGCATGTTTTTTTGTGTTTTTGCTCAACATACCTGAACCCTGAGAGCGCAGCGCTTGTT----ACCGAGTTTCAGCCTGCGTACCGGCAATGTTTACAACATACAAAATCGCAACGCGAAAGAAAGAAAGACAA----------CAAACGGATGCGTCCCCTTGAGCGTTCCCGCACCCTGCACTGTGATCGAGTTCAG------CTGCTCCCGCTGTATMGCTGCACGTTCCCGTTCTTGCGTTGTGTTCATGAAAAATGAAACCYACAGCCAGCAGAACAGCGCATCGCGAAACAACACACACACACACACATCCTCTATCGGAAAGGAAAC-GGGAGTGTGATAAACTCACCCCCTCTTTTTCTGCAATGTGTGAAAGCGATCGTTGTTGTGCGCGATCGGCCAGCATTAGCAGCCAGCTGAGCCAACACATGCCTGGAGGGGGGGGGGGGCA----MAACAGCAGCAGACCCGTTTCGCATCGCTGGGCGAAATTGGTCGCATTGA-A-GTTGAAGGTTAGGCCCG--G--TGTGGCAGGGAATARAMGGGGATTGGCATGCGCCAATCGCACGCGAAACCGTACCACTTGTCGATCGCGAGCGAGATCAAGTTCAACGAGTACTGTAACCGAACGCTGGATCTGGTAAGTTCTGGGTAAAAGCAACCTCTTACACCGCACCATTTCTGCGTAATGTTGCCCATTCCTGTAAACATTGGGCTGGGACCGGTTTCTCATTATCATGTGTGTACCSGGGAAACCCGGGAACTGCTGACCGGGTGGAATGCAATATGRGCGGTACAAATACAATGCCGGGCTGGGGCACTGTGAACGCTCTTCCACACATACACATACGGTGGCAACTTCGGGACGAGCGTCGGTTCGATCGAGTTGATGACGCTGCTTGAGACATTAAGTTTTT-GTTGTTGTTGYTGCTGCTGCTGTATCGTCT
>AB0112-C
CTTTCCCCTYCTGCGTGTAGACARTCGGCASCAGCAACGAAACTTACTTCTAGCACAATTCTAATCTCCCCTCCAAACGTGCACTTTAATATTTAATCACAA--AACTTCTGCATAAAYCCGTCCGTYGCAGCTCTCAACTCAACGCTCCGACATTGCATTTCTCATATATGCACTTTTCACTCGTACTTTATMCACGCGAGACCGGCCCGARGTAGGATGTAGGTCAGCTGGTCCCCAGAACCAGATCCGCTGCCACACATTATTGTCTGGTGCAGCAGCAGCAGCAGACAGCCCATTTCTTTTCCTTTCTGTTTCTTTCTGTCTGGCGTTTACGGCGTTTCGCTTGAGCGCTGTCTGCCCTCTGCCTTGCCCTGTTCGCGTAAAATTGCATAACGCTCCCCTGACGTCGATCCTCAACASACACACATCATCTGCATGTTTTTTTGTGTTTTTGCTCAACATACCTGWACCCTGAGAGCGCAGCGCTTGTT----ACCGAGTTTCAGCCTGCGTACCGGCAATGTTTACAACATACAAAATCGCAACTTGAAAGAAAGAAAGACAA----------CAAACGGATGCGTCCCCTTGAGCGTYCCCGCACCCTGCACTGTGATCGAGTTCAG------CTGCTCCCGCTRTATCGCTGCACGTTCCCGTTCTTGCGTTGTGTTCATGAAAAATGAAACCCACAGCCAGCAGAACAGCGCATCGCGAAACAACACACACACACACACATYCTCTATCGGAAAGGAAAC-GGGAGTGTGATAAACTCACCCCCTCTTTTTCTGCAATGTGTGAAAGCGATCGTTGKTGTGCGCGATCGGCCAGCATTARCAGCCAGCTGAGCCAACACATGCCTGGAGGGGGGKGGGGGCA----CAACAGCAGCAGACCCGTTTCGCATCGCTGGGCGAAATTGGTCGCGTTGA-A-GTTGAAGGTTAGGCCCG--G--TGTGGCAGGGAATARAMGGGGATTGGCATGCGCCAATCGCACACGAAACCGTACCACTTGTCGATCGCGAGCGAGATCAAGTTCAACGAGTACTGTAACCGAACGCTGGATCTGGTAAGTTCTGGGTAAAAGCAACYTCTTACACCGCACCATTTCTGCGTAATGTTGCCCATTCCTGTAAACATTGGGCTGGGACCGGTTTCTCATTATCATGTGTGTACCCGGGAAACCCGGGAACTGCTGACCGKGTGGAATGCAATATGRGCGGTACAAATACAATGCCGGGCTGGGGCACTGTGAACGCTCTTCCACACAYACACATACGGTGGCAACTTCGGGACGAACGTCGGTTCGATCGAGTTGATGACGCTGCTTGAGACATTAAGTTTTT-GTTGTTGTTGTTGCTGCTGCTGTATCGTCT
>AB0113-C
CTTTCCCCTTCTGCGTGTAGACARTCGGCAGCAGCAACGAAACTTACTTCTAGCACAATTCTAATCTCCCCTCCAAACGTGCACTTTAATATTTAATCACAA--AACTTCTGCATAAACCCGTCCGTCGCAGCTCTCAACTCAACGCTCCGACATTGCATTTCTCATATATGCACTTTTCACTCGTACTTTATACACGCGAGACCGGCCCGAGGTAGGATGTAGGTCAGCTGGTCCCCAGAACCAGATCCGCTKCCACACATTATTGTCTGGTGCAGCAGCAGCAGCAGACAGCCCATTTCTTTTCCTTTCTGTTTCTTTCTGTCTGGCGTTTACGGCGTTTCGCTTGAGCGCTGTCTGCCCTCTGCCTTGCCCTGTTCGCGTAAAATTGCATAACGCTCCCCCGACGTCGATCCTCAACACACACACATCATCTGCATGTTTTTTTGTGTTTTTGCTCAACATACCTGAACCCTGAGAGCGCAGCGCTTGTT----ACCGAGTTTCAGCCTGCGTACCGGCAATGTTTACAACATACAAAATCGCAACGCGAAAGAAAGAAAGACAA----------CAAACGGATGCGTCCCCTTGAGCGTTCCCGCACCCTGCACTGTGATCGAGTTCAG------CTGCTCCCGCTGTATAGCTGCACGTTCCCGTTCTTGCGWTGTGTTCATGAAAAATGAAACCTACAGCCAGCAGAACAGCGCATCGCGAAACAACACACACACACACACATCCTCTATCGGAAAGGAAMS-GGGAGTGTGATAAACTCACCCCCTCTTTTTCTGCAATGTGTGAAAGCGATCGTTGTTGTGCGCGATCGGCCAGCATTAGCAGCCAGCTGAGCCAACACATGCCTGGAGGGGGGGGGGGGCA----CAACAGCAGCAGACCCGTTTCGCATCGCTGGGCGAAATTGGTCGCATTGA-A-GTTGAAGGTTAGGCCCG--G--TGTGGCAGGGAATAGAAGGRGATTGGCATGCGCCAATCGCACGCGAAACCGTACCACTTGTCGATCGCGAGCGAGATCAAGTTCAACGAGTACTGTAACCGAACGCTGGATCTGGTAAGTTCTGGGTAAAAGCAACCTCTTACACCGCACCATTTCTGCGTAATGTTGCCCATTCCTGTAAACATTGGGCTGGGACCGGTTTCTCATTRTCATGTGTGTACCCGGGAAACCCGGGAACTGCTGACCGGGTGGAATGCAATATGAGCGGTACAAATACAATGCCGGGCTGGGGCACTGTGAACGCTCTTCCACACATACACATACGGTGGCAACTTCGGGACGAGCGTCGGTTCGATCGAGTTGATGACGCTGCTTGAGACATTAAGTTTTT-GTTGTTGTTGCTGCTGCTGCTGTATCGTCT
>AB0114-C
CTTTCCCCTYYTGCGTGTAGACAATCGGCAGCAGCAACGAAACTTACTTCTAGCACAATTCTAATCTCCCCTCCAAACGTGCACTTTAATATTTAATCACAA--AACTTCTGCATAAACCCGTCCGTCGCAGCTCTCAACTCAACGCTCCGACATTGCATTTCTCATATATGCACTTTTCACTCGTACTTTATACACGCGAGACCGGCCCGAGGTAGGATGTAGGTCAGCTGGTCCCCAGAACCAGATCCGCTTCCACACATTATTGTCTGGTGCAGCAGCAGCAGCAGACAGCCCATTTCTTTTCCTTTCTGTTTCTTTCTGTCTGGCGTTTACGGCGTTTCGCTTGAGCGCTGTCTGCCCTCTGCCTTGCCCTGTTCGCGTAAAATTGCATAACGCTCCCCCGACGTCGATCCTCAACACACACACATCATCTGCATGTTTTTTTGTGTTTTTGCTCAACATACCTGAACCCTGAGAGCGCAGCGCTTGTT----ACCGAGTTTCAGCCTGCGTACCGGCAATGTTTACAACATACAAAATCGCAACGCGAAAGAAAGAAAGACAA----------CAAACGGATGCGTCCCCTTGAGCGTTCCCGCACCCTGCACTGTGATCGAGTTCAG------CTGCTCCCGCTGTATAGCTGCACGTTCCCGTTCTTGCGTTGTGTTCATGAAAAATGAAACCTACAGCCAGCAGAACAGCGCATCGCGAAACAACACACACACACACACATCCTCTATCGGAAAGGAAMS-GGGAGTGTGATAAACTCACCCCCTCTTTTTCTGCAATGTGTGAAAGCGATCGTTGTTGTGCGCGATCGGCCAGCATTAGCAGCCAGCTGAGCCAACACATGCCTGGAGGGGGGGGGGGGCA----CAACAGCAGCAGACCCGTTTCGCATCGCTGGGCGAAATTGGTCGCRTTGA-A-GTTGAAGGTTAGGCCCG--G--TGTGGCAGGGAATARAMGGGGATTGGCATGCGCCAATCGCACRCGAAACCGTACCACTTGTCGATCGCGAGCGAGATCAAGTTCAACGAGTACTGTAACCGAACGCTGGATCTGGTAAGTTCTGGGTAAAAGCAACCTCTTACACCGCACCATTTCTGCGTAATGTTGCCCATTCCTGTAAACATTGGGCTGGGACCGGTTTCTCATTATCATGTGTGTACCCGGGAAACCCGGGAACTGCTGACCGGGTGGAATGCAATATGAGCGGTACAAATACAATGCCGGGCTGGGGCACTGTGAACGCTCTTCCACACATACACATACGGTGGCAACTTCGGGACGAGCGTCGGTTCGATCGAGTTGATGACGCTGCTTGAGACATTAAGTTTTT-GTTGTTGTTGCTGCTGCTGCTGTATCGTCT
>AB0115-C
CTTTCCCCTYCTGCGTGTAGACAATCGGCMGCMGCAAYGAAACTTACTTCTAGCACAATTCTAATCTCCCCTCSAAACGTGCACTTTAATATTTAATCACAA--AACTTCTGCATAAACCCGTCCGTCGCAGCTCTCAACTCAACGCTCCGACATTGCATTTCTCATATATGCACTTTTCACTCGTACTTTATACACGCGAGACCGGCCCGAGGTAGGATGTAGGTCAGCTGGTCCCCAGAACCAGATCCGCTKCCACACATTATTGTMTGGTGCAGCAGCAGCAGCAGACAGCCCATTTCTTTTCCTTTCTGTTTCTTTCTGTCTGGCGTTTACGGCGTTTCGCTTGAGCGCTGTCTGCCCTCTGCCTTGCCCTGTTCGCGTAAAATTGCATAACGCTCCCCYGACGTCGATCCTCAACACACACACATCATCTGCATGTTTTTTTGTGTTTTTGCTCAACATACCTGAACCCTGAGAGCGCAGCGCTTGTT----ACCGAGTTTCAGCCTGCGTACCGGCAATGTTTACAACATACAAAATCGCAACKYGAAAGAAAGAAAGACAA----------CAAACGGATGCGTCCCCTTGAGCGTTCCCGCACCCTGCACTGTGATCGAGTTCAG------CTGCTCYCGCTGTATMGCTGCACGTTCCCGTTCTTGCGTTGTGTTCATGAAAAATGAAACCYACAGCCAGCAGAACAGCGCATCGCGAAACAACACACACACACACACATCCTCTATCGGAAAGGAAAC-GGGAGTGTGATAAACTCACCCCCTCTTTTTCTGCAATGTGTGAAAGCGATCGTTGTTGTGCGCGATCGGCCAGCATTAGCAGCCAGCTGAGCCAACACATGCCKGGAGGGGGGGGGGGGCR----MAACAGCAGCAGACCCGTTTCGCATCGCTGGGCGAAATTGGTCGCATTGA-A-GTTGAAGGTTAGGCCCG--G--TGTGGCAGGGAATAGAMGGGGATTGGCATGCGCCAATCGCACGCGAAACCGTACCACTTGTCGATCGCGAGCGAGATCAAGTTCAACGAGTACTGTAACCGAACGCTGGATCTGGTAAGTTCTGGGTAAAAGCAACCTCTTACACCGCACCATTTCTGCGTAATGTTGCCCATTCCTGTAAACATTGGGCTGGGACCGGTTTCTCATTATCATGTGTGTACCCGGGAAACCCGGGAACTGCTGACCGGGTGGAATGCAATATGAGCGGTACAAATACAATGCCGGGCTGGGGCACTGTGAACGCTCTTCCACACAYAYACATACGGTGGCAACTTCGGGACGAGCGTCGGTTCGATCGAGTTGATGACGCTGCTTGAGACATTAAGTTTTT-GTTGTTGTTGCTGCTGCTGCTGTATCGTCT
>AB0122-C
CTTTCCCCTTCTGCGTGTAGACAATCGGCAGCAGCAACGAAACTTACTTCTAGCACAATTCTAATCTCCCCTCCAAACGTGCACTTTAATATTTAATCACAA--AACTTCTGCATAAACCCGTCCGTCGCAGCTCTCAACTCAACGCTCCGACATTGCATTTCTCATATATGCACTTTTCACTCGTACTTTATACACGCGAGACCGGCCCGAGGTAGGATGTAGGTCAGCTGGTCCCCAGAACCAGATCCGCTTCCACACATTATTGTCTGGTGCAGCAGCAGCAGCAGACAGCCCATTTCTTTTCCTTTCTGTTTCTTTCTGTCTGGCGTTTACGGCGTTTCGCTTGAGCGCTGTCTGCCCTCTGCCTTGCCCTGTTCGCGTAAAATTGCATAACGCTCCCCCGACGTCGATCCTCAACACACACACATCATCTGCATGTTTTTTTGTGTTTTTGCTCAACATACCTGAACCCTGAGAGCGCAGCGCTTGTT----ACCGAGTTTCAGCCTGCGTACCGGCAATGTTTACAACATACAAAATCGCAACGCGAAAGAAAGAAAGACAA----------CAAACGGATGCGTCCCCTTGAGCGTTCCCGCACCCTGCACTGTGATCGAGTTCAG------CTGCTCCCGCTGTATMGCTGCACGTTCCCGTTCTTGCGTTGTGTTCATGAAAAATGAAACCYACAGCCAGCAGAACAGCGCATCGCGAAACAACACACACACACACACATCCTCTATCGGAAAGGAAMS-GGGAGTGTGATAAACTCACCCCCTCTTTTTCTGCAATGTGTGAAAGCGATCGTTGTTGTGCGCGATCGGCCAGCATTAGCAGCCAGCTGAGCCAACACATGCCTGGAGGGGGGGGGGGGCR----CAACAGCAGCAGACCCGTTTCGCATYGCTGGGCGAAATTGGTCGCATTGA-A-GTTGAAGGTTAGGCCCG--G--TGTGGCAGGGAATARAMGGGGATTGGCATGCGCCAATCGCACGCGAAACCGTACCACTTGTCGATCGCGAGCGAGATCAAGTTCAACGAGTACTGTAACCGAACGCTGGATCTGGTAAGTTCTGGGTAAAAGCAACCTCTTACACCGCACCATTTCTGCGTAATGTTGCCCATTCCTGTAAACATTGGGCTGGGACCGGTTTCTCATTATCATGTGTGTACCSGGGAAACCCGGGAACTGCTGACCGGGTGGAATGCAATATGRGCGGTACAAATACAATGCCGGGCTGGGGCACTGTGAACGCTCTTCCACACATACACATACKGTGGCAACTTCGGGACGAGCGTCGGTTCGATCGAGTTGATGACGCTGCTTGAGACATTAAGTTTTT-GTTGTTGTTGYTGCTGCTGCTGTATCGTCT
>AB0123-C
CTTTCCCCTTCTGCGTGTAGACAATCGGCAGCAGCAACGAAACTTACTTCTAGCACAATTCTAATCTCCCCTCCAAACGTGCACTTTAATATTTAATCACAA--AACTTCTGCATAAACCCGTCCGTCGCAGCTCTCAACTCAACGCTCCGACATTGCATTTCTCATATATGCACTTTTCACTCGTACTTTATACACGCGAGACCGGCCCGAGGTAGGATGTAGGTCAGCTGGTCCCCAGAACCAGATCCGCTTCCACACATTATTGTCTGGTGCAGCAGCAGCAGCAGACAGCCCATTTCTTTTCCTTTCTGTTTCTTTCTGTCTGGCGTTTACGGCGTTTCGCTTGAGCGCTGTCTGCCCTCTGCCTTGCCCTGTTCGCGTAAAATTGCATAACGCTCCCCYGACGTCGATCCTCAACASACACACATCATCTGCATGTTTTTTTGTGTTTTTGCTCAACATACCTGAACCCTGAGAGCGCAGCGCTTGTT----ACCSAGTTTCAGCCTGCGTACCGGCAATGTTTACAACATACAAAATYGCAACKYGAAAGAAARAAAGACAA----------CAAACGGATGCGTCCCCTTGAGCGTTCCCGCACCCTGCACTGTGATCGAGTTCAG------CTGCTCYCGCTGTATCGCTGCACGTTCCCGTTCTTGCGTTGYGTTCATGAAAAATGAAACCCACAGCCAGCAGAACAGCGCATCGCGAAACAACACACACACACACACATCCTCTATCGGAAAGGAAAS-GGGAGTGTGATAAACTCACCCCCTCTTTTTCTGCAATGTGTGAAAGCGATCGTTGKTGTGCGCGATCGGCCAGCATTAGCAGCCAGCTGAGCCAACACATGCCTGGAGGGGGGGGGGGGCA----CAACAGCAGCAGACCCGTTTCGCATCGCTGGGCGAAATTGGTCGCATTGA-A-GTTGAAGGTTAGGCCCG--G--TGTGGCAGGGAATARAMGGGGATTGGCATGCGCCAATCGCACGCGAAACCGTACCACTTGTCGATCGCGAGCGAGATCAAGTTCAACGAGTACTGTAACCGAACGCTGGATCTGGTAAGTTCTGGGTAAAAGCAACYTCTTACACCGCACCATTTCTGCGTAATGTTGCCCATTCCTGTAAACATTGGGCTGGGACCGGTTTCTCATTATCATGTGTGTACCSGGGAAACCCGGGAACTGCTGACCGGGTGGAATGCAATATGRGCGGTACAAATACAATGCCGGGCTGGGGCACTGTGAACGCTCTTCCACACATACACATACGGTGGCAACTTCGGGACGARCGTCGGTTCGATCGAGTTGATGACGCTGCTTGAGACATTAAGTTTTT-GTTGTTGTTGYTGCTGCTGYTGTATCGTCT
>AB0124-C
CTTTCCCCTTCTGCGTGTAGACAATCGGCAGCAGCAACGAAACTTACTTCTAGCACAATTCTAATCTCCCCTCCAAACGTGCACTTTAATATTTAATCRCAA--AACTTCTGCATAAACCCGTCCGTCGCAGCTCTCAACTCAACGCTCCGACATTGCATTTCTCATATATGCACTTTTCACTCGTACTTTATACACGCGAGACCGGCCCGAGGTAGGATGTAGGTCAGCTGGTCCCCAGAACCAGATCCGCTTCCACACATTATTGTCTGGTGCAGCAGCAGCAGCAGACAGCCCATTTCTTTTCCTTTCTGTTTCTTTCTGTCTGGCGTTTACGGCGTTTCGCTTGAGCGCTGTCTGCCCTCTGCCTTGCCCTGTTCGCGTAAAATTGCATAACGCTCCCCCGACGTCGATCCTCAACACACACACATCATCTGCATKTTTTTTTGTGTTTTTGCTCAACATACCTGAACCCTGAGAGCGCAGCGCTTGTT----ACCGAGTTTCAGCCTGCGTACCGGCAATGTTTACAACATACAAAATCGCAACGCGAAAGAAAGAAAGACAA----------CAAACGGATGCGTCCCCTTGAGCGTTCCCGCACCCTGCACTGTGATCGAGTTCAG------CTGCTCCCGCTGTATAGCTGCACGTTCCCGTTCTTGCGTTGTGTTCATGAAAAATGAAACCTACAGCCAGCAGAACAGCGCATCGCGAAACAACACACACACACACACATCCTCTATCGGAAAGGAAAC-GGGAGTGTGATAAACTCACCCCCTCTTTTTCTGCAATGTGTGAAAGCGATCGTTGTTGTGCGCGATCGGCCAGCATTAGCAGCCAGCTGAGCCAACACWTGCCTGGAGGGGGGGGGGGGCR----CAACAGCAGCAGACCCGTTTCGCATCGCTGGGCGAAATTGGTCGCATTGA-A-GTTGAAGGTTAGGCCCG--G--TGTGGCAGGGAATARAMGGGGATTGGCATGCGCCAATCGCACGCGAAACCGTACCACTTGTCGATCGCGAGCGAGATCAAGTTCAACGAGTACTGTAACCGAACGYTGGATCTGGTARGTTCTGGGTAAAAGCAACYTCTTACACCGCACCATTTCTGCGTAATGTTGCCCATTCCTGTAAACATTGGGCTGGGACCGGTTTCTCATTATCATGTGTGTACCCGGGAAACCCGGGAACTGCTGACCGGGTGGAATGCAATATGAGCGGTACAAATACAATGCCGGGCTGGGGCACTGTGAACGCTCTTCCACACATACACATACGGTGGCAACTTCGGGACGAGCGTCGGTTCGATCGAGTTGATGACGCTGCTTGAGACATTAAGTTTTT-GTTGTTGTTGCTGCTGCTGCTGTATCGTCT
>AB0137-C
CTTTCCCCTTCTGCGTGTAGACAATCGGCAGCAGCAACGAAACTTACTTCTAGCACAATTCTAATCTCCCCTCCAAACGTGCACTTTAATATTTAATCACAA--AACTTCTGCATAAACCCGTCCGTYGCAGCTCTCAACTCAACGCWCCGACATTGCATTTCTCATATATGCACTTTTCACTCGTACTTTATMCACGCGAGACCGGCCCGAGGTAGGATGTAGGTCAGCTGGTCCCCAGAACCAGATCCGCTKCCACACATTATTGTCTGGTGCAGCAGCAGCAGCAGACAGCCCATTTCTTTTCCTTTCTGTTTCTTTCTGTCTGGCGTTTACGGCGTTTCGCTTGAGCGCTGTCTGCCCTCTGCCTTGCCCTGTTCGCGTAAAATTGCATAACGCTCCCCCGACGTCGATCCTCAACACACACACATCATCTGCATGTTTTTTTGTGTTTTTGCTCAACATACCTGAACCCTGAGAGCGCAGCGCTTGTT----ACCGAGTTTCAGCCTGCGTACCGGCAATGTTTACAACATACAAAATCGCAACGCGAAAGAAAGAAAGACAA----------CAAACGGATGCGTCCCCTTGAGCGTTCCCGCACCCTGCACTGTGATCGAGTTCAG------CTGCTCCCGCTGTATCGCTGCACGTTCCCGTTCTTGCGTTGTGTTCATGAAAAATGAAACCCACAGCCAGCAGAACAGCGCATCGCGAAACAACACACACACACACACATCCTCTATCGGAAAGGAAMS-GGGAGTGTGATAAACTCACCCCCTCTTTTTCTGCAATGTGTGAAAGCGATCGTTGTTGTGCGCGATCGGCCAGCATTAGCAGCCAGCTGAGCCAACACATGCCTGGAGGGGGGGGGGGGCA----CAWCAGCAGCAGACCCGTTTCGCATCGCTGGGCGAAATTGGTCGCRTTGA-A-GTTGAAGGTTAGGCCCG--G--TGTGGCAGGGAATARAMGGGGATTGGCATGCGCCAATCGCACRCGAAACCGTACCACTTGTCGATCGCGAGCGAGATCAAGTTCAACGAGTACTGTAACCGAACGCTGGWTCTGGTARGTTCTGGGTAAAAGCAACYTCTYACACCGCACCATTTCTGCGTAATGTTGCCCATTCCTGTAAACATTGGGCTGGGACCGGTTTCTCATTATCATGTGTGTACCCGGGAAACCCGGGAACTGCTGACCGGGTGGAATGCAATATGRGCGGTACAAATACAATGCCGGGCTGGGGCACTGTGAACGCTCTTCCACACAYAYACATACGGTGGCAACTTCGGGACGARCGTCGGTTCGATCGAGTTGATGACGCTGCTTGAGACATTAAGTTTTT-GTTGTTGTTGYTGCTGCTGCTGTATCGTCT
>AB0138-C
CTTTCCCCTTCTGCGTGTAGACAATCGGCAGCAGCAACGAAACTTACTTCTAGCACAATTCTAATCTCCCCTCCAAACGTGCACTTTAATATTTAATCACAA--AACTTCTGCATAAACCCGTCCGTYGCAGCTCTCAACTCAACGCTCCGACATTGCATTTCTCATATATGCACTTTTCACTCGTACTTTATACACGCGAGACCGGCCCGAGGTAGGATGTAGGTCAGCTGGTCCCCAGAACCAGATCCGCTKCCACACATTATTGTMTGGTGCAGCAGCAGCAGCAGACAGCCCATTTCTTTTCCTTTCTGTTTCTTTCTGTCTGGCGTTTACGGCGTTTCGCTTGAGCGCTGTCTGCCCTCTGCCTTGCCCTGTTCGCGTAAAATTGCATAACGCTCCCCCGACGTCGATCCTCAACACACACACATCATCTGCATKTTTTTTTGTGTTTTTGCTCAACATACCTGAACCCTGAGAGCGCAGCGCTTGTT----ACCGAGTTTCAGCCTGCGTACCGGCAATGTTTACAACATACAAAATCGCAACGCGAAAGAAAGAAAGACAA----------CAAACGGATGCGTCCCCTTGAGCGTTCCCGCACCCTGCACTGTGATCGAGTTCAG------CTGCTCCCGCTGTATAGCTGCACGTTCCCGTTCTTGCGTTGTGTTCATGAAAAATGAAACCTACAGCCAGCAGAACAGCGCATCGCGAAACAACACACACACACACACATCCTCTATCGGAAAGGAAAC-GGGAGTGTGATAAACTCACCCCCTCTTTTTCTGCAATGTGTGAAAGCGATCGTTGTTGTGCGCGATCGGCCAGCATTAGCAGCCAGCTGAGCCAACACATGCCTGGAGGGGGGGGGGGGCA----CAACAGCAGCAGACCCGTTTCGCATCGCTGGGCGAAATTGGTCGCATTGA-A-GTTGAAGGTTAGGCCCG--G--TGTGGCAGGGAATAGAAGGGGATTGGCATGCGCCAATCGCACGCGAAACCGTACCACTTGTCGATCGCGAGCGAGATCAAGTTCAACGAGTACTGTAACCGAACGCTGGATCTGGTAAGTTCTGGGTAAAAGCAACCTCTTACACCGCACCATTTCTGCGTAATGTTGCCCATTCCTGTAAACATTGGGCTGGGACCGGTTTCTCATTATCATGTGTGTACCCGGGAAACCCGGGAACTGCTGACCGGGTGGAATGCAATATGAGCGGTACAAATACAATGCCGGGCTGGGGCACTGTGAACGCTCTTCCACACATACACATACGGTGGCAACTTCGGGACGAGCGTCGGTTCGATCGAGTTGATGACGCTGCTTGAGACATTAAGTTTTT-GTTGTTGTTGCTGCTGCTGCTGTATCGTCT
>AB0139-C
CTTTCCCCTYCTGCGTGTAGACAATCGGCMGCMGCAAYGAAACTTACTTCTAGCACAATTCTAATCTCCCCTCSAAACGTGCACTTTAATATTTAATCACAA--AACTTCTGCATAAACCCGTCCGTCGCAGCTCTCAACTCAACGCTCCGACATTGCATTTCTCATATATGCACTTTTCACTCGTACTTTATACACGCGAGACCGGCCCGAGGTAGGATGTAGGTCAGCTGGTCCCCAGAACCAGATCCGCTKCCACACATTATTGTCTGGTGCAGCAGCAGCAGCAGACAGCCCATTTCTTTTCCTTTCTGTTTCTTTCTGTCTGGCGTTTACGGCGTTTCGCTTGAGCGCTGTCTGYCCTCTGCCTTGCCCTGTTCGCGTAAAATTGCATAACGCTCCCCYGACGTCGATCCTCAACACACACACATCATCTGCATGTTTTTTTGTGTTTTTGCTCAACATACCTGAAYCCTGAGAGCGCAGCGCTTGTT----ACCGAGTTTCAGCCTGCGTACCGGCAATGTTTACAACATACAAAATCGCAACGCGAAAGAAAGAAAGACAA----------CAAACGGATGCGTCCCCTTGAGCGTTCCCGCACCCTGCACTGTGATCGAGTTCAG------CTGCTCCCGCTGTATMGCTGCACGTTCCCGTTCTTGCGTTGTGTTCATGAAAAATGAAACCYACAGCCAGCAGAACAGCGCATCGCGAAACAACACACACACACACACATCSTCTATCGGAAAGGAAAC-GGGAGTGTGATAAACTCACCCCCTCTTTTWCTGCAATGTGTGAAAGCGATCGTTGKTGTGCGCGATCGGCCAGCATTAGCAGCCAGCTGAGCCAACACATGCCTGGAGGGGGGKGGGGGCA----CAACAGCAGCAGACCCGTTTCGCATCGCTGGGCGAAATTGGTCGCRTTGA-A-GTTGAAGGTTAGGCCCG--G--TGTGGCAGGGAATARAAGGGGATTGGCATGCGCCAATCGCACRCGAAACCGTACCACTTGTCGATCGCGAGCGAGATCAAGTTCAACGAGTACTGTAACCGAACGCTGGATCTGGTAAGTTCTGGGTAAAAGCAACYTCTTACACCGCACCATTTCTGCGTAATGTTGCCCATTCCTGTAAACATTGGGCTGGGACCGGTTTCTCATTATCATGTGTGTACCCGGGAAACCCGGGAACTGCTGACCGGGTGGAATGCAATATGAGCGGTACAAATACAATGCCGGRCTGGGGCACTGTGAACGCTCTTCCACACATACACATACGGTRGCAACTTCGGGACRARCGTCGGTTCGATCGAGTTGATGACGCTGCTTGAGACATTAAGTTTTT-GTTGTTGTYGYTGCTGCTGCTGTATCGTCT
>AB0140-C
CTTTCCCCTTCTGCGTGTAGACAATCGGCAGCAGCAACGAAACTTACTTCTAGCACAATTCTAATCTCCCCTCCAAACGTGCACTTTAATATTTAATCACAA--AACTTCTGCATAAACCCGTCCGTCGCAGCTCTCAACTCAACGCTCCGACATTGCATTTCTCATATATGCAYTTTTCACTCGTACTTTATMCACGCGAGACCGGCCCGAGGTAGGATGTAGGTCAGCTGGTCCCCAGAACCAGATCCGCTKCCACACATTATTGTCTGGTGCAGCAGCAGCAGCAGACAGCCCATTTCTTTTCCTTTCTGTTTCTTTCTGTCTGGCGTTTACGGCGTTTCGCTTGAGCGCTGTCTGMCCTCTGCCTTGCCCTGTTCGCGTAAAATTGCATAACGCTCCCCYGACGTCGATCCTCAACACACACACATCATCTGCATGTTTTTTTGTGTTTTTGCTCAACATACCTGAACCCTGAGAGCGCAGCGCTTGTT----ACCGAGTTTCAGCCTGCGTACCGGCAATGTTTACAACATACAAAATCGCAACGCGAAAGAAAGAAAGACAA----------CAAACGGATGCGTCCCCTTGAGYGTTCCCGCACCCTGCACTGTGATCGAGTTCAG------CTGCTCCCGCTGTATMGCTGCACGTTCCCGTTCTTGCGTTGTGTTCATGAAAAATGAAACCYACAGCCAGCAGAACAGCGCATCGCGAAACAACACACACACACACACATCCTCTATCGGAAAGGAAMS-GGGAGTGTGATAAACTCACCCCCTCTTTTTCTGCAATGTGTGAAAGCGATCGTTGTTGTGCGCGATCGGCCAGCATTAGCAGCCAGCTGAGCCAACACATGCCTGGAGGGGGKGGGGGGCA----CAWCAGCAGCAGACCCGTTTCGCATCGCTGGGCGAAATTGGTCGCRTTGA-A-GTTGAAGGTTAGGCCCG--G--TGTGGCAGGGAATARAMGGGGATTGGCATGCGCCAATCGCACRCGAAACCGTACCACTTGTCGATCGCGAGCGAGATCAAGTTCAACGAGTACTGTAACCGAACGCTGGATCTGGTARGTTCTGGGTAAAAGCAACYTCTYACACCGCACCATTTCTGCGTAATGTTGCCCATTCCTGTAAACATTGGGCTGGGACCGGTTTCTCATTATCATGTGTGTACCCGGGAAACCCGGGAACTGCTGACCGGGTGGAATGCAATATGAGCGGTACAAATACAATGSCGGGCTRGGGCACTGTGAACGYTCTACCACACATACACATATGGTGGCAACTTCGGGACGAACGTCGGTTCGATCGAGTTGATGACGCTGCTTGAGWCATTAAGTTTTT-GTTGTTGTTGCTGCTGCTGCTGTATCGTCT
>AB0142-C
CTTTCCCCTTCTGCGTGTAGACAATCGGCAGCAGCAACGAAACTTACTTCTAGCACAATTCTAATCTCCCCTCCAAACGTGCACTTTAATATTTAATCACAA--AACTTCTGCATAAACCCGTCCGTYGCAGCTCTCAACTCAACGCTCCGACATTGCATTTCTCATATATGCACTTTTCACTCGTACTTTATACACGCGAGACCGGCCCGAGGTAGGATGTAGGTCAGCTGGTCCCCAGAACCAGATCCGCTKCCACACATTATTGTCTGGTGCAGCAGCAGCAGCAGACAGCCCATTTCTTTTCCTTTCTGTTTCTTTCTGTCTGGCGTTTWCGGCGTTTCGCTTGAGCGCTGTCTGCCCTCTGCCTTGCMCTGTTCGCGTAAAATTGCATAACGCTCCCCYGACGTCGATCCTCAACACRCACACATCATCTGCATGTTTTTTTGTGTTTTTKSTCAACATACCTGAACCCTGAGAGCGCAGCGCTTGTT----ACCGAGTTTCAGCCTGCGTACCGGCAATGTTTACAACATACAAAATYGCAACKYGAAAGAAARAAAGACAA----------CAAACGGATGCRTCCCCTTGAGCGTTCCCGCACCCTGCACTGTGATCGAGTTCAG------CTGCTCYCGCTGTATMGCTGCACGTTCCCGTTCTTGCGTTGTGTTCATGAAAAATGAAACCYACAGCCAGCAGAACAGCGCATCGCGAAACAACACACACACACACACATCCTCTATCGGAAAGGAAAC-GGGAGTGTGATAAACTCACCCCCTCTTTTTCTGCAATGTGTGAAAGCGATCGTTGTTGTGCGCGATCGGCCAGCATTAGCAGCCAGCTGAGCCAACACATGCCTGGAGGGGGGRRGRGGCA----CAACAGCAGCAGACCCGTTTCGCATCGCTGGGCGAAATTGGTCGCRTTGA-A-GTTGAAGGTTAGGCCCG--G--TGTGGCAGGGAATARAMGGGGATTGGCATGCGCCAATYGCACRCGAAACCGTACCACTTGTCGATCGCGAGCGAGATCAAGTTCAACGAGTACTGTAACCGAACGCTGGATCTGGTAAGTTCTGGGTAAAAGCAACCTCTTACACCGCACCATTTCTGCGTAATGTTGCCCATTCCTGTAAACATTGGGCTGGGACCGGTTTCTCATTATCATGTGTGTACCCGGGAAACCCGGGAACTGCTGACCGGGTGGAATGCAATATGAGCGGTACAAATACAATGCCGGGCTGGGGCACTGTGAACGCTCTTCCACACATACACATACGGTGGCARCTTCGGGACGAGCGTCGGTTCGATCGAGTTGATGACGCTGCTTGAGACATTAAGTTTTT-GTTGTTGTTGYTGCTGCTGCTGTATCGTCT
>AB0181-C
CTTTCCCCTYCTGCGTGTAGACAATCGGCASCAGCAACGAAACTTACTTCTAGCACAATTCTAATCTCCCCTCCAAACGTGCACTTTAATATTTAATCACAA--AACTTCTGCATAAAYCCGTCCGTCGCAGCTCTCAACTCAACGCTCCGACATTGCATTTCTCATATATGCACTTTTCACTCGTACTTTATACACGCGAGACCGGCCCGAGGTAGGATGTAGGTCAGCTGGTCCCCAGAACCAGATCCGCTKCCACACATTATTGTCTGGTGCAGCAGCAGCAGCAGACAGCCCATTTCTTTTCCTTTCTGTTTCTTTCTGTCTGGCGTTTACGGCGTTTCGCTTGAGCGCTGTCTGCCCTCTGCCTTGCCCTGTTCGCGTAAAATTGCATAACGCTCCCCYGACGTCGATCCTCAACACACACACATCATCTGCATGTTTTTTTGTGTTTTTGCTCAACATACCTGWACCCTGAGAGCGCAGCGCTTGTT----ACCGAGTTTCAGCCTGCGTACCGGCAATGTTTACAACATACAAAATCGCAACGCGAAAGAAAGAAAGACAA----------CAAACGGATGCGTCCCCTTGAGCGTYCCCGCACCCTGCACTGTGATCGAGTTCAG------CTGCTCCCGCTGTATMGCTGCACGTTCCCGTTCTTGCGTTGTGTTCATGRAAAATGAAACCYACAGCCAGCAGAACAGCGCATCGCGAAACAACACACACACACACACATCCTCTATCGGAAAGGAAAC-GGGAGTGTGATAAACTCACCCCCTCTTTTTCTGCAATGTGTGAAAGCGATCGTTGTTGKGCGCGATCGGCCAGCATTAGCAGCCAGCTGAGCCAACACATGCCTGGAGGGGGGGGGGGGCR----CAACAGCAGCAGACCCGTTTCGCATCGCTGGGCGAAATTGGTCGCRTTGA-A-GTTGAAGGTTAGGCCCG--G--TGTGGCAGGGAATARAMGGGGATTGGCATGCGCCAATCGCACGCGAAACCGTACCACTTGTCGAKCGCGAGCGAGATCAAGTTCAACGAGTACTGTAACCGAACGCTGGATCTGGTAAGTTCTGGGTAAAAGCAACYTCTTACACCGCACCATTTCTGCGTAATGTTGCCCATTCCTGTAAACATTGGRCTGGGACCGGTTTCTCATTATCATGTGTGTACCSGGGAAACCCGGGAACTGCTGACCGGGTGGAATGCAATATGRGCGGTACAAATACAATGCCGGGCTGGGGCACTGTGAACGCTCTTCCACACATACACATACGGTGGCAACTTCGGGACGARCGTCGGTTCGATCGAGTTGATGACGCTGCTTGAGACATTAAGTTTTT-GTTGTTGTTGYTGCTGCTGCTGTATCGTCT
>AB0182-C
CTTTCCCCTTCTGCGTGTAGACARTCGGCAGCAGCAACGAAACTTACTTCTAGCACAATTCTAATCTCCCCTCCAAACGTGCACTTTAATATTTAATCACAA--AACTTCTGCATAAACCCGTCCGTYGCAGCTCTCAACTCAACGCTCCGACATTGCATTTCTCATATATGCACTTTTCACTCGTACTTTATACACGCGAGACCGGCCCGAGGTAGGATGTAGGTCAGCTGGTCCCCAGAACCAGATCCGCTGCCACACATTATTGTCTGGTGCAGCAGCAGCAGCAGACAGCCCATTTCTTTTCCTTTCTGTTTCTTTCTGTCTGGCGTTTWCGGCGTTTCGCTTGAGCGCTGTCTGCCCTCTGCCTTGCMCTGTTCGCGTAAAATTGCATAACGCTCCCCYGACGTCGATCCTCAACACRCACACATCATCTGCATGTTTTTTTGTGTTTTTGSTCAACATACCTGAACCCTGAGAGCGCAGCGCTTGTT----ACCGAGTTTCAGCCTGCGTACCGGCAATGTTTACAACATACAAAATYGCAACKYGAAAGAAARAAAGACAA----------CAAACGGATGCATCCCCTTGAGCGTTCCCGCACCCTGCACTGTGATCGAGTTCAG------CTGCTCYCGCTGTATMGCTGCACGTTCCCGTTCTTGCGWTGTGTTCATGAAAAATGAAACCTACAGCCAGCAGAACAGCGCATCGCGAAACAACACACACACACACACATCCTCTATCGGAAAGGAAAC-GGGAGTGTGATAAACTCACCCCCTCTTTTTCTGCAATGTGTGAAAGCGATCGTTGTTGTGCGCGATCGGCCAGCATTAGCAGCCAGCTGAGCCAACACATGCCTGGAGGGGGGGGGGGGCA----CAACAGCAGCAGACCCGTTTCGCATCGCTGGGCGAAATTGGTCGCRTTGA-A-GTTGAAGGTTAGGCCCG--G--TGTGGCAGGGAATAGAAGGRGATTGGCATGCGCCAATCGCACGCGAAACCGTACCACTTGTCGATCGCGAGCGAGATCAAGTTCAACGAGTACTGTAACCGAACGCTGGATCTGGTAAGTTCTGGGTAAAAGCAACCTCTTACACCGCACCATTTCTGCGTAATGTTGCCCATTCCTGTAAACATTGGGCTGGGACCGGTTTCTCATTRTCATGTGTGTACCCGGGAAACCCGGGAACTGCTGACCGGGTGGAATGCAATATGAGCGGTACAAATACAATGCCGGGCTGGGGCACTGTGAACGCTCTTCCACACATACACATACGGTGGCAACTTCGGGACGAGCGTCGGTTCGATCGAGTTGATGACGCTGCTTGAGACATTAAGTTTTT-GTTGTTGTTGYTGCTGCTGCTGTATCGTCT
>AB0183-C
CTTTCCCCTYYTGCGTGTAGACAATYGGCMGCMGCAACGAAACTTACTTCTAGCACAATTCTAATCTCCCCTCCAAACGTGCACTTTAATATTTAATCACAA--AACTTCTGCATAAACCCGTCCGTCGCAGCTCTCAACTCAACGCTCCGACATTGCATTTCTCATATATGCACTTTTCACTCGTACTTTATACACGCGAGACCGGCCCRAGGTAGGATGTAGGTCAGCTGGTCCCCAGAACCAGATCCGCTKCCACACATTATTGTCTGGTGCAGCAGCAGCAGCAGACAGCCCATTTCTTTTCCTTTCTGTTTCTTTCTGTCTGGCGTTTACGGCGTTTCGCTTGAGCGCTGTCTGCCCTCTGCCTTGCCCTGTTCGCGTAAAATTGCATAACGCTCCCCYGACGTCGATCCTCAACASACACACATCATCTGCATKTTTTTTTGTGTTTTTKCTCAACATACCTGAACCCTGAGAGCGCAGCGCTTGTT----ACCGAGTTTCAGCCTGCGTACCGGCAATGTTTACAACATACAAAATCGCAACKYGAAAGAAAGAAAGACAA----------CAAACGGATGCRTCCCCTTGAGCGTYCCCGCACCCWGCACTGTGATCGAGTTCAG------CTGCTCCCGCTGTATAGCTGCACGTTCCCGTTCTTGCGTTGTGTTCATGAAAAATGAAACCCACAGCCAGCAGAACAGCGCATCGCGAAACAACACACACACACACACATCCTCTATCGGAAAGGAAAC-GGGAGTRTGATAAACTCACCCCCTCTTTTTCTGCAATGTGTGAAAGCGATCGTTGKTGTGCGCGATCGGCCAGCATTARCAGCCAGCTGAGCCAACACATGCCTGGAGGGGGGKGKGGGCA----CAACAGCAGCAGACCCGTTTCGCATCGCTGGGCGAAATTGGTCGCGTTGA-A-GTTGAAGGTTAGGCCCG--G--TGTGGCAGGGAATAGAAGGGGATTGGCATGCGCCAATCGCACACGAAACCGTACCACTTGTCGATCGCGAGCGAGATCAAGTTCAACGAGTACTGTAACCGAACGCTGGATCTGGTAAGTTCTGGGTAAAAGCAACYTCTTACACCGCACCATTTCTGCGTAATGTTGCCCATTCCTSTAAACATTGGGCTGGGACCGGTTTCTCATTATCATGTGTGTACCSGGGAAACCCGGGAACTGCTGACCGGGTGGAATGCAATATGRGCGGTACAAATACAATGCCGGRCTGGGGCACTGTGAACGCTCTTCCACACACAYACATACGGTGGCAACTTCGGGACGAACGTCGGTTCGATCGAGTTGATGACGCTGCTTGAGACATTAAGTTTTT-GTTGTTGTTGTTGCTGCTGCTGTATCGTCT
>AB0184-C
CTTTCCCCTTCTGCGTGTAGACARTCGGCAGCAGCAACGAAACTTACTTCTAGCACAATTCTAATCTCCCCTCCAAACGTGCACTTTAATATTKAATCACAA--AACTTCTGCATAAACCCGTCCGTCGCAGCTCTCAACTCAACGCTCCGACATTGCATTTCTCATATATGCACTTTTCACTCGTACTTTATACACGCGAGACCGGCCCGAGGTAGGATGTAGGTCAGCTGGTCCCCAGAACCAGATCCGCTKCCACACATTATTGTCTGGTGCAGCAGCAGCAGCAGACAGCCCATTTCTTTTCCTTTCTGTTTCTTTCTGTCTGGCGTTTACGGCGTTTCGCTTGAGCGCTGTCTGCCCTCTGCCTTGCCCTGTTCGCGTAAAATTGCATAACGCTCCCCYGACGTCGATCCTCAACACACMCACATCATCTGYATKTTTTTTTGTGTTTTTGCTCAACATACCTGAACCCTGAGAGCGCAGCGCTTGTT----ACCGAGTTTCAGCCTGCGTACCGGCAATGTTTACAACATACAAAATCGCAACKYGAAAGAAAGAAAGACAA----------CAAACGGATGCGTCCCCTTGAGCGTYCCCGCACCCTGCACTGTGATCGAGTTCAG------CTGCTCCCGCTGTATAGCTGCACGTTCCCGTTCTTGCGTTGTGTTCATGAAAAATGAAACCCACAGCCAGCAGAACAGCGCATCGCGAAACAACACACACACACACACATCCTCTATCGGAAAGGAAAC-GGGAGTGTGATAAACTCACCCCCTCTTTTTCTGCAATGTGTGAAAGCGATCGTTGTTGTGCGCGATCGGCCAGCATTAGCAGCCAGCTGAGCCAACACATGCCTSGAGGGGGGGRGRGGCR----CAACAGCAGCAGACCCGTTTCGCATCGCTGGGCGAAATTGGTCGCGTTGA-A-GTTGAAGGTTAGGCCCG--G--TGTGGCAGGGAATAGAMGGGGATTGGCATGCGCCAATCGCACACGAAACCGTACCACTTGTCGATCGCGAGCGAGATCAAGTTCAACGAGTACTGTAACCGAACGCTGGWTCTGGTARGTTCTGGGTAAAAGCAACTTCTYACACCGCACCATTTCTGCGTAATGTTGCCCATTCCTGTAAACATTGGGCTGGGACCGGTTTCTCATTATCATGTGTGTACCSGGGAAACCCGGGAACTGCTGACCGGGTGGAATGCAATATGGGCGGTACAAATACAATGCCGGGCTGGGGCACTGTGAACGCTCTTCCACACAYAYACATACGGTGGCAACTTCGGGACGAACGTCGGTTCGATCGAGTTGATGACGCTGCTTGAGACATTAAGTTTTT-GTTGTTGTTGTTGCTGCTGCTGTATCGTCT
>AB0185-C
CTTTCCCCTTCTGCGTGTAGACARTCGGCAGCAGCAACGAAACTTACTTCTAGCACAATTCTAATCTCCCCTCCAAACGTGCACTTTAATATTTAATCACAA--AACTTCTGCATAAACCCGTCCGTCGCAGCTCTCAACTCAACGCTCCGACATTGCATTTCTCATATATGCACTTTTCACTCGTACTTTATACACGCGAGACCGGCCCGAGGTAGGATGTAGGTCAGCTGGTCCCCAGAACCAGATCCGCTKCCACACATTATTGTCTGGTGCAGCAGCAGCAGCAGACAGCCCATTTCTTTTCCTTTCTGTTTCTTTCTGTCTGGCGTTTACGGCGTTTCGCTTGAGCGCTGTCTGCCCTCTGCCTTGCCCTGTTCGCGTAAAATTGCATAACGCTCCCCYGACGTCGATCCTCAACASACACACATCATCTGCATGTTTTTTTGTGTTTTTGCTCAACATACCTGAACCCTGAGAGCGCAGCGCTTGTT----ACCSAGTTTCAGCCTGCGTACCGGCAATGTTTACAACATACAAAATYGCAACKYGAAAGAAARAAAGACAA----------CAAACGGATGCGTCCCCTTGAGCGTTCCCGCACCCTGCACTGTGATCGAGTTCAG------CTGCTCCCGCTGTATCGCTGCACGTTCCCGTTCTTGCGTTGYGTTCATGAAAAATGAAACCCACAGCCAGCAGAACAGCGCATCGCGAAACAACACACACACACACACATCCTCTATCGGAAAGGAAAC-GGGAGTGTGATAAACTCACCCCCTCTTTTTCTGCAATGTGTGAAAGCGATCGTTGTTGTGCGCGATCGGCCAGCATTAGCAGCCAGCTGAGCCAACACATGCCTGGAGGGGGGGGGGGGCA----CAACAGCAGCAGACCCGTTTCGCATCGCTGGGCGAAATTGGTCGCATTGA-A-GTTGAAGGTTAGGCCCG--G--TGTGGCAGGGAATARAMGGGGATTGGCATGCGCCAATCGCACGCGAAACCGTACCACTTGTCGATCGCGAGCGAGATCAAGTTCAACGAGTACTGTAACCGAACGCTGGATCTGGTAAGTTCTGGGTAAAAGCAACCTCTTACACCGCACCATTTCTGCGTAATGTTGCCCATTCCTGTAAACATTGGGCTGGGACCGGTTTCTCATTATCATGTGTGTACCSGGGAAACCCGGGAACTGCTGACCGGGTGGAATGCAATATGAGCGGTACAAATACAATGCCGGGCTGGGGCACTGTGAACGCTCTTCCACACATACACATACGGTGGCAACTTCGGGACGAGCGTCGGTTCGATCGAGTTGATGACGCTGCTTGAGACATTAAGTTTTT-GTTGTTGTTGYTGCTGCTGCTGTATCGTCT
>AB0186-C
CTTTCCMCTTCTGCGTGTAGACRATCGGCAGCAGCAACGAAACTTACTTCTAGCACAATTCTAATCTCCCCTCCAAACGTGCACTTTAATATTTAATCACAA--AACTTCTGCATAAACCCGTCCGTCGCAGCTCTCAACTCAACGCTCCGACATTGCATTTCTCATATATGCACTTTTCACTCGTACTTTATACACGCGAGACCGGCCCGAGGTAGGATGTAGGTCAGCTGGTCCCCAGAACCAGATCCGCTKCCACACATTATTGTCTGGTGCAGCAGCAGCAGCAGACAGCCCATTTCTTTTCCTTTCTGTTTCTTTCTGTCTGGCGTTTACGGCGTTTCGCTTGAGCGCTGTCTGCCCTCTGCCTTGCCCTGTTCGCGTAAAATTGCATAACGCTCCCCYGACGTCGATCCTCAACACACACACATCATCTGCATGTTTTTTTGTGTTTTTGCTCAACATACCTGAACCCTGAGAGCGCAGCGCTTGTT----ACCGAGTTTCAGCCTGCGTACCGGCAATGTTTACAACATACAAAATYGCAACKYGAAAGAAARAAAGACAA----------CAAACGGATGCGTCCCCTTGAGCGTTCCCGCACCCTGCACTGTGATCGAGTTCAG------CTGCTCCCGCTGTATMGCTGCACGTTCCCGTTCTTGCGTTGTGTTCATGAAAAATGAAACCTACAGCCAGCAGAACAGCGCATCGCGAAACAACACACACACACACACATCCTCTATCGGAAAGGAAMS-GGGAGTGTGATAAACTCACCCCCTCTTTTTCTGCAATGTGTGAAAGCGATCGTTGTTGTGCGCGATCGGCCAGCATTAGCAGCCAGCTGAGCCAACACATGCCTGGAGGGGGGGGGGGGCA----CWACAGCAGCAGACCCGTTTCGCATCGCTGGGCGAAATTGGTCGCATTGA-A-GTTGAAGGTTAGGCCCG--G--TGTGGCAGGGAATARAMGGGGATTGGCATGCGCCAATCGCACGCGAAACCGTACCACTTGTCGATCGCGAGCGAGATCAAGTTCAACGAGTACTGTAACCGAACGYTGGATCTGGTARGTTCTGGGTAAAAGCAACYTCTTACACCGCACCATTTCTGCGTAATGTTGCCCATTCCTGTAAACATTGGGCTGGGACCGGTTTCTCATTATCATGTGTGTACCSGGGAAACCCGGGAACTGCTGACCGGGTGGAATGCAATATGAGCGGTACAAATACAATGCCGGGCTGGGGCACTGTGAACGCTCTTCCACACATACACATACGGTGGCARCTTCGGGACGAGCGTCGGTTCGATCGAGTTGATGACGCTGCTTGAGACATTAAGTTTTT-GTTGTTGTTGYTGCTGCTGCTGTATCGTCT
>AB0187-C
CTTTCCCCTTCTGCGTGTAGACAATCGGCAGCAGCAACGAAACTTACTTCTAGCACAATTCTAATCTCCCCTCCAAACGTGCACTTTAATATTTAATCACAA--AACTTCTGCATAAACCCGTCYGTCGCAGCTCTCAACTCAACGCTCCGACATTGCATTTCTCATATATGCACTTTTCACTCGTACTTTATACACGCGAGACCGGCCCGAGGTAGGATGTAGGTCAGCTGGTCCCCAGAACCAGATCCGCTKCCACACATTATTGTCTGGTGCAGCAGCAGCAGCAGACAGCCCATTTCTTTTCCTTTCTGTTTCTTTCTGTCTGGCGTTTACGGCGTTTCGCTTGAGCGCTGTCTGCCCTCTGCCTTGCCCTGTTCGCGTAAAATTGCATAACGCTCCCCYGACGTCGATCCTCAACACACACACATCATCTGCATGTTTTTTTGTGTTTTTGCTCAACATACCTGAACCCTGAGAGCGCAGCGCTTGTT----ACCGAGTTTCAGCCTGCGTACCGGCAATGTTTACAACATACAAAATCGCAACGCGAAAGAAAGAAAGACAA----------CAAACGGATGCGTCCCCTTGAGCGTTCCCGCACCCTGCACTGTGATCGAGTTCAG------CTGCTCCCRCTGTATAGCTGCACGTTCCCGTTCTTGCGTTGTGTTCATGAAAAATGAAACCTACAGCCAGCAGAACAGCGCATCGCGAAACAACAYACACACACACACATCCTCTATCGGAAAGGAAAC-GGGAGTGTGATAAACTCACCCCCTCTTTTTCTGCAATGTGTGAAAGCGATCGTTGTTGTGCGCGATCGGCCAGCATTAGCAGCCAGCTGAGCCAACACATGCCTGGAGGGGGGGGGGGGCR----MAAMAGCAGCARACCCGTTTCGCATCSCTGGGCGAAATTGGTCGCATTGA-A-GTTGAAGGTTAGGCCCG--G--TGTGGCAGGGAATARAMGGGGATTGGCATGCGCCAATCGCACGCGAAACCGTACCACTTGTCGATCGCGAGCGAGATCAAGTTCAACGAGTACTGTAACCGAACGCTGGATCTGGTAAGTTCTGGGTAAAAGCAACCTCTTACACCGCACCATTTCTGCGTAATGTTGCCCATTCCTGTAAACATTGGGCTGGGACCGGTTTCTCATTATCATGTGTGTACCCGGGAAACCCGGGAACTGCTGACCGGGTGGAATGCAATATGAGCGGTACAAATACAATGCCGGGCTGGGGCACTGTGAACGCTCTTCCACACATACACATACGGTGGCAACTTCGGGACGAGCGTCGGTTCGATCGAGTTGATGACGCTGCTTGAGACATTAAGTTTTT-GTTGTTGTTGCTGCTGCTGCTGTATCGTCT
>AB0188-C
CTTTCCCCTYYTGCGTGTAGACAATYGGCMGCMGCAACGAAACYTACTTCTAKCACAATTCTAATCTCCCCTCSAAACGTGCACTTTAATATTTAATCACAA--AACTTCTGCATAAACCCGTCCGTCGCAGCTCTCAACTCAACGCWCCGACATTGCATTTCTCATATATGCACTTTTCACTCGTACTTTATACACGCGAGACCGGCCCGAGGTAGGATGTAGGTCAGCTGGTCCCCAGAACCAGATCCGCTKCCACACATTATTGTCTGGTGCAGCAGCAGCAGCAGACAGCCCATTTCTTTTCCTTTCTGTTTCTTTCTGTCTGGCGTTTACGGCGTTTCGCTTGAGCGCTGTCTGCCCTCTGCCTTGCCCTGTTCGCGTAAAATTGCATAACGCTCCCCYGACGTCGATCCTCAACASACACACATCATCTGCATKTTTTTTTGTGTTTTTGCTCAACATACCTGAACCCTGAGAGCGCAGCGCTTGTT----ACCGAGTTTCAGCCTGCGTACCGGCAATGTTTACAACATACAAAATCGCAACGCGAAAGAAAGAAAGACAA----------CAAACGGATGCGTCCCCTTGAGCGTYCCCGCACCCTGCACTGTGATCGAGTTCAG------CTGCTCCCGCTRTATMGCTGCACGTTCCCGTTCTTGCGTTGTGTTCATGAAAAATGAAACCCACAGCCAGCAGAACAGCGCATCGCGAAACAACACACACACACACACATCCTCTATCGGAAAGGAAAC-GGGAGTGTGATAAACTCACCCCCTCTTTTTCTGCAATGTGTGAAAGCGATCGTTGTTGTGCGCGATCGGCCAGCATTAGCAGCCAGCTGAGCCAACACATGCCKGGAGGGGGGGGGGGGCR----CAACAGCAGCAGACCCGTTTCGCATCGCTGGGCGAAATTGGTCGCGTTGA-A-GTTGAAGGTTAGGCCCG--G--TGTGGCAGGGAATARAMGGGGATTGGCATGCGCCAATCGCACRCGAAACCGTACCACTTGTCGATCGCGAGCGAGATCAAGTTCAACGAGTACTGTAACCGAACGCTGGATCTGGTAAGTTCTGGGTAAAAGCAACYTCTTACACCGCACCATTTCTGCGTAATGTTGCCCATTCCTSTAAACATTGGGCTGGGACCGGTTTCTCATTATCATGTGTGTACCGGGGAAACCCGGGAACTGCTGACCGGGTGGAATGCAATATGGGCGGTACAAATACAATGCCGGRCTGGGSCACTGTGAACGCTCTTCCACACAYAYACATACGGTGGCAACTTCGGGACGAACGTCGGTTCGATCGAGTTGATGACGCTGCTTGAGACATTAAGTTTTT-GTTGTTGTTGYTGCTGCTGCTGTATCGTCT
>AB0189-C
CTTTCCCCTTCTGCGTGTAGACAGTCGRCAGCAGCAMCGAAACTTACTTCTAGCACAATTCTAATCTCCCCTCCAAACGTGCACTTTAATATTTMATCACAA--AACTTCTGCATAAACCCGTCYGTCGCAGCTCTCAACTCAACGCTCCGACATTGCATTTCTCATATATGCACTTTTCACTCGTACTTTATMCACGCGAGACCGGCCCGAGGTAGGATGTAGGTCAGCTGGTCCCCAGAACCAGATCCGCTKCCACACATTATTGTCTGGTGCAGCAGCAGCAGCAGACAGCCCATTTCTTTTCCTTTCTGTTTCTTTCTGTCTGGCGTTTACGGCGTTTCGCTTGAGCGCTGTCTGCCCTCTGCCTTGCCCTGTTCGCGTAAAATTGCATAACGCTCCCCTGACGTCGATCCTCAACACACACACATCATCTGCATGTTTTTTTGTGTTTTTKCTCAACATACCTGAACCCTGAGAGCGCAGCGCTTGTT----ACCGAGTTTCAGCCTGCGTACCGGCAATGTTTACAACATACAAAATYGCAACKYGAAAGAAARAAAGACAA----------CAAACGGATGCRTCCCCTTGAGCGTYCCCGCACCCTRCACTGTGATCGAGTTCAG------CTGCTCCCGCTGTATMGCTGCACGTTCCCGTTCTTGCGTTGTGTTCATGAAAAATGAAACCYACAGCCAGCAGAACAGYGCATCGCGAAACAACACACACACACACACATCCTCTATCGGAAAGGAAMS-GGGAGTGTGATAAACTCACCCCCTCTTTTTCTGCAATGTGTGAAAGCGATCGTTGTTGTGCGCGATCGGCCAGCATTAGCAGCCAGCTGAGCCAACACATGCCTGGAGGGGGGGGGGGGCA----CAACAGCAGCAGACCCGTTTCGCATCGCTGGGCGAAATTGGTCGCRTTGA-A-GTTGAAGGTTAGGCCCG--G--TGTGGCAGGGAATARAMGGGGATTGGCATGCGCCAATCGCACRCGAAACCGTACCACTTGTCGATCGCGAGCGAGATCAAGTTCAACGAGTACTGTAACCGAACGCTGGATCTGGTAAGTTCTGGGTAAAAGCAACCTCTTACACCGCACCATTTCTGCGTAATGTTGCCCATTCCTGTAAACATTGGGCTGGGACCGGTTTCTCATTATCATGTKTGTACCCGGGAAACCCGGGAACTGCTGACCGGGTGGAATGCAATATGAGCGGTACAAATACAATGCCGGGCTGGGGCACTGTGAACGCTCTTCCACACATACACATACGGTGGCARCTTCGGGACGAGCGTCGGTTCGATCGAGTTGATGACGCTGCTTGAGACATTAAGTTTTT-GTTGTTGTTGYTGCTGCTGCTGTATCGTCT
>AB0190-C
CTTTCCCCTTCTGCGTGTAGACAATCGGCAGCAGCAACGAAACTTACTTCTAGCACAATTCTAATCTCCCCTCCAAACGTGCACTTTAATATTTAATCACAA--AACTTCTGCATAAACCCGTCCGTCGCAGCTCTCAACTCAACGCTCCGACATTGCATTTCTCATATATGCACTTTTCACTCGTACTTTATACACGCGAGACCGGCCCGAGGTAGGATGTAGGTCAGCTGGTCCCCAGAACCAGATCCGCTTCCACACATTATTGTCTGGTGCAGCAGCAGCAGCAGACAGCCCATTTCTTTTCCTTTCTGTTTCTTTCTGTCTGGCGTTTACGGCGTTTCGCTTGAGCGCTGTCTGCCCTCTGCCTTGCCCTGTTCGCGTAAAATTGCATAACGCTCCCCCGACGTCGATCCTCAACACACACACATCATCTGCATGTTTTTTTGTGTTTTTGCTCAACATACCTGAACCCTGAGAGCGCAGCGCTTGTT----ACCGAGTTTCAGCCTGCGTACCGGCAATGTTTACAACATACAAAATCGCAACGCGAAAGAAAGAAAGACAA----------CAAACGGATGCGTCCCCTTGAGCGTYCCCGCACCCTGCACTGTGATCGAGTTCAG------CTGCTCCCGCTGTATMGCTGCACGTTCCCGTTCTTGCGTTGTGTTCATGAAAAATGAAACCYACAGCCAGCAGAACAGCGCATCGCGAAACAACACACACACACACACATCCTCTATCGGAAAGGAAAC-GGGAGTGTGATAAACTCACCCCCTCTTTTTCTGCAATGTGTGAAAGCGATCGTTGGTGTGCGCGATCGGCCAGCATTAGCAGCCAGCTGAGCCAACACATGCCTGGAGGGGGGKGGGGGCA----CAACAGCAGCAGACCCGTTTCGCATCGCTGGGCGAAATTGGTCGCRTTGA-A-GTTGAAGGTTAGGCCCG--G--TGTGGCAGGGAATARAMGGGGATTGGCATGCGCCAATCGCACRCGAAACCGTACCACTTGTCGATCGCGAGCGAGATCAAGTTCAACGAGTACTGTAACCGAACGCTGGATCTGGTAAGTTCTGGGTAAAAGCAACYTCTTACACCGCACCATTTCTGCGTAATGTTGCCCATTCCTGTAAACATTGGGCTGGGACCGGTTTCTCATTATCATGTGTGTACCCGGGAAACCCGGGAACTGCYGACCGGGTGGAATGCAATATGAGCGGTACAAATACAATGCCGGGCTGGGGCACTGTGAACGCTCTTCCACACATACACATACGGTGGCAACTTCGGGACGARCGTCGGTTCGATCGAGTTGATGACGCTGCTTGAGACATTAAGTTTTT-GTTGTTGTTGCTGCTGCTGCTGTATCGTCT
>AB0191-C
CTTTCCCCTTCTGCGTGTAGACAATCGGCAGCAGCAACGAAACTTACTTCTAGCACAATTCTAATCTCCCCTCCAAACGTGCACTTTAATATTTAATCACAA--AACTTCTGCATAAACCCGTCCGTYGCAGCTCTCAACTCAACGCTCCGACATTGCATTTCTCATATATGCACTTTTCACTCGTACTTTATACACGCGAGACCGGCCCGAGGTAGGATGTAGGTCAGCTGGTCCCCAGAACCAGATCCGCTTCCACACATTATTGTCTGGTGCAGCAGSAGCAGCAGACAGCCCATTTCTTTTCCTTTCTGTTTCTTTCTGTCTGGCGTTTACGGCGTTTCGCTTGAGCGCTGTCTGCCCTCTGCCTTGCCCTGTTCGCGTAAAATTGCATAACGCTCCCCCGACGTCGATCCTCAACACACACMCATCATCTGCATGTTTTTTTGTGTTTTTGCTCAACATACCTGAACCCTGAGAGCGCAGCGCTTGTT----ACCGAGTTTCAGCCTGCGTACCGGCAATGTTTACAACATACAAAATCGCAACGCGAAAGAAAGAAAGACAA----------CAAACGGATGCGTCCCCTTGAGCGTTCCCGCACCCTGCACTGTGATCGAGTTCAG------CTGCTCCCGCTGTATAGCTGCACGTTCCCGTTCTTGCGTTGTGTTCATGAAAAATGAAACCYACAGCCAGCAGAACAGCGCATCGCGAAACAACACACACACACACACATCCTCTATCGGAAAGGAAMS-GGGAGTGTGATAAACTCACCCCCTCTTTTTCTGCAATGTGTGAAAGCGATCGTTGTTGTGCGCGATCGGCCAGCATTAGCAGCCAGCTGAGCCAACACATGCCTGGAGGGGGGKGKGGGCR----CAACAGCAGCAGACCCGTTTCGCATCGCTGGGCGAAATTGGTCGCRTTGA-A-GTTGAAGGTTAGGCCCG--G--TGTGGCAGGGAATARAMGGGGATTGGCATGCGCCAATCGCACGCGAAACCGTACCACTTGTCGATCGCGAGCGAGATCAAGTTCAACGAGTACTGTAACCGAACGYTGGATCTGGTARGTTCTGGGTAAAAGCAACYTCTTACACCGCACCATTTCTGCGTAATGTTGCCCATTCCTGTAAACATTGGGCTGGGACCGGTTTCTCATTATCATGTGTGTACCSGGGAAACCCGGGAACTGCTGACCGGGTGGAATGCAATATGAGCGGTACAAATACAATGCCGGGCTGGGGCACTGTGAACGCTCTTCCACACATACACATACGGTGGCAACTTCGGGACGAGCGTCGGTTCGATCGAGTTGATGACGCTGCTTGAGACATTAAGTTTTT-GTTGTTGTTGCTGCTGCTGCTGTATCGTCT
>AB0192-C
CTTTCCCCTTCTGCGTGTAGACARTCGGCAGCAGCAACGAAACTTAYTTCTAGCACAATTCTAATCTCCCCTCCAAACGTGCACTTTAATATTTAATCACAA--AACTTCTGCATAAACCCGTCCGTCGCAGCTCTCAACTCAACGCTCCGACATTGCATTTCTCATATATGCACTTTTCACTCGTACTTTATACACGCGAGACCGGCCCGAGGTAGGATGTAGGTCAGCTGGTCCCCAGAACCAGATCCGCTKCCACACATTATTGTCTGGTGCAGCAGCAGCAGCAGACAGCCCATTTCTTTTCCTTTCTGTTTCTTTCTGTCTGGCGTTTACGGCGTTTCGCTTGAGCGCTGTCTGCCCTCTGCCTTGCCCTGTTCGCGTAAAATTGCATAACGCTCCCCYGACGTCGATCCTCAACASACACMCATCATCTGCATKTTTTTTTGTGTTTTTGCTCAACATACCTGAACCCTGAGAGCGCAGCGCTTGTT----ACCGAGTTTCAGCCTGCGTACCGGCAATGTTTACAACATACAAAATCGCAACGCGAAAGAAAGAAAGACAM----------CAAACGGATGCGTCCCCTTGAGCGTTCCCGCACCCTGCACTGTGATCGAGTTCAG------CTGCTCCCGCTGTATCGCTGCACGTTCCCGTTCTTGCGTTGTGTTCATGAAAAATGAAACCCACAGCCAGCAGAACAGCGCATCGCGAAACAACACACACACACACACATCCTCTATCGGAAAGGAAAC-GGGAGTGTGATAAACTCACCCCCTCTTTTTCTGCAATGTGTGAAAGCGATCGTTGKTGTGCGCGATCGGCCAGCATTAGCAGCCAGCTGAGCCAACACATGCCTGGAGGGGGGGGGGGGCA----CAACAGCAGCAGACCCGTTTCGCATCGCTGGGCGAAATTGGTCGCGTTGA-A-GTTGAAGGTTAGGCCCG--G--TGTGGCAGGGAATARAMGGGGATTGGCATGCGCCAATCGCACACGAAACCGTACCACTTGTCGATCGCGAGCGAGATCAAGTTCAACGAGTACTGTAACCGAACGCTGGATCTGGTAAGTTCTGGGTAAAAGCAACYTCTTACACCGCACCATTTCTGCGTAATGTTGCCCATTCCTGTAAACATTGGGCTGGGACCGGTTTCTCATTATCATGTGTGTACCSGGGAAACCCGGGAACTGCTGACCGGGTGGAATGCAATATGRGCGGTACAAATACAATGCCGGGCTGGGGCACTGTGAACGCTCTTCCACACATACACATACGGTGGCAACTTCGGGACGAGCGTCGGTTCGATCGAGTTGATGACGCTGCTTGAGACATTAAGTTTTT-GTTGTTGTTGYTGCTGCTGCTGTATCGTCT
>AB0195-C
CTTTCCCCTTCTGCGTGTAGACARTCGGCAGCAGCAACGAAACTTACTTCTAGCACAAWTCTAATCTCCCCTCCAAACGTGCACTTTAATATTTAATCACAA--AACTTCTGCATAAACCCGTCCGTCGCAGCTCTCAACTCAACGCWCCGACATTGCATTTCTCATATATGCACTTTTCACTCGTACTTTATMCACGCGAGACCGGCCCGAGGTAGGATGTAGGTCAGCTGGTCCCCAGAACCAGATCCGCTKCCACACATTATTGTCTGGTGCAGCAGCAGCAGCAGACAGCCCATTTCTTTTCCTTTCTGTTTCTTTCTGTCTGGCGTTTACGGCGTTTCGCTTGAGCGCTGTCTGCCCTCTGCCTTGCCCTGTTCGCGTAAAATTGCATAACGCTCCCCCGACGTCGATCCTCAACASACACACATCATCTGCATKTTTTTTTGTGTTTTTGCTCAACATACCTGAACCCTGAGAGCGCAGCGCTTGTT----ACCGAGTTTCAGCCTGCGTACCGGCAATGTTTACAACATACAAAATCGCAACGCGAAAGAAARAAAGACAA----------CAAACGGATGCRTCCCCTTGAGCGTYCCCGCACCCTGCACTGTGATCGAGTTCAG------CTGCTCCCGCTGTATAGCTGCACGTTCCCGTTCTTGCGTTGTGTTCATGAAAAATGAAACCYACAGCCAGCAGAACAGCGCATCGCGAAAYAACACACACACACACACATCCTCTATCGGAAAGGAAAC-GGGAGTGTGATAAACTCACCCCCTCTTTTWCTGCAATGTGTGAAAGCGATCGTTGKTGTGCGCGATCGGCCAGCATTAGCAGCCAGCTGAGCCAACACATGCCTGGAGGGGGGGGGGGGCR----CAACAGCAGCAGACCCGTTTCGCAWCGYTGGGCGAAATTGGTCGCRTTGA-A-GTTGAAGGTTAGGCCCG--G--TGTGGCAGGGAATARAMGGGGATTGGCATGCGCCAATCGCACGCGAAACCGTACCACTTGTCGATCGCGAGCGAGATCAAGTTCAACGWGTACTGTAACCGAACGCTGGATCTGGTAAGTTCTGGGTAAAAGCAACYTCTTACACCGCACCATTTCTGCGTAATGTTGCCCATTCCTGTAAACATTGGGCTGGGACCGGTTTCTCATTATCATGTGTGTACCSGGGAAACCCGGGAACTGCTGACCGGGTGGAATGCAATATGRGCGGTACAAATACAATGCCGGGCTGGGGCACTGTGAACGCTCTTCCACACATACACATACGGTGGCAACTTCGGGACGARCGTCGGTTCGATCGAGTTGATGACGCTGCTTGAGACATWAAGTTTTT-GTTGTTGTTGYTGCTGCTGCTGTATCGTCT
>AB0196-C
CTTTCCCCTTCTGCGTGTAGACARTCGRCAGCAGCAMCGAAACTTACTTCTAGCACAATTCTAATCTCCCCTCCAAACGTGCACTTTAATATTTAATCACAA--AACTTCTGCATAAACCCGTCYGTCGCAGCTCTCAACTCAACGCTCCGACATTGCATTTCTCATATATGCACTTTTCACTCGTACTTTATACACGCGAGACCGGCCCGAGGTAGGATGTAGGTCAGCTGGTCCCCAGAACCAGATCCGCTTCCACACATTATTGTCTGGTGCAGCAGCAGCAGCAGACAGCCCATTTCTTTTCCTTTCTGTTTCTTTCTGTCTGGCGTTTACGGCGTTTCGCTTGAGCGCTGTCTGCCCTCTGCCTTGCCCTGTTCGCGTAAAATTGCATAACGCTCCCCCGACGTCGATCCTCAACACACACACATCATCTGCATGTTTTTTTGTGTTTTTGCTYAACATACCTGAACCCTGAGAGCGCAGCGCTTGTT----ACCGAGTTTCAGCCTGCGTACCGGCAATGTTTACAACATACAAAATCGCAACGCGAAAGAAAGAAAGACWA----------CAAACGGATGCGTCCCCTTGAGCGTTCCCGCACCCTGCACTGTGATCGAGTTCAG------CTGCTCCCGCTGTATAGCTGCACGTTCCCGTTCTTGCGTTGTGTTCATGAAAAATGAAACCYACAGCCAGCAGAACAGCGCATCGCGAAACAACACACACACACACACATCCTCTATCGGAAAGGAAMS-GGGAGTGTGATAAACTCACCCCCTCTTTTTCTGCAATGTGTGAAAGCGATCGTTGTTGTGCGCGATCGGCCAGCATTAGCAGCCAGCTGAGCCAACACATGCCTGGAGGGGGGGGGGGGCR----CAACAGCAGCAGACCCGTTTCGCATCGCTGGGCGAAATTGGTCGCATTGA-A-GTTGAAGGTTAGGCCCG--G--TGTGGCAGGGAATARAMGGGGATTGGCATGCGCCAATCGCACGCGAAACCGTACCACTTGTCGATCGCGAGCGAGATCAAGTTCAACGAGTACTGTAACCGAACGCTGGATCTGGTAAGTTCTGGGTAAAAGCAACCTCTTACACCGCACCATTTCTGCGTAATGTTGCCCATTCCTGTAAACATTGGGCTGGGACCGGTTTCTCATTATCATGTGTGTACCCGGGAAACCCGGGAACTGCTGACCGGGTGGAATGCAATATGAGCGGTACAAATACAATGCCGGGCTGGGGCACTGTGAACGCTCTTCCACACATACACATACGGTGGCAACTTCGGGACGAGCGTCGGTTCGATCGAGTTGATGACGCTGCTTGAGACATTAAGTTTTT-GTTGTTGTTGCTGCTGCTGCTGTATCGTCT
>AB0204-C
CTTTCCCCTTCTGCGTGTAGACAATCGGCAGCAGCAACGAAACTTACTTCTAGCACAATTCTAATCTCCCCTCCAAACGTGCACTTTAATATTTAATCACAA--AACTTCTGCATAAACCCGTCCGTYGCAGCTCTCAACTCAACRCTCCGACATTGCATTTCTCATATATGCACTTTTCACTCGTACTTTATACACGCGAGACCGGCCCGAGGTAGGATGTAGGTCAGCTGGTCCCCAGAACCAGATCCGCTKCCACACATTATTGTCTGGTGCAGCAGCAGCAGCAGACAGCCCATTTCTTTTCCTTTCTGTTTCTTTCTGTCTGGCGTTTACGGCGTTTCGCTTGAGCGCTGTCTGCCCTCTGCCTTGCCCTGTTCGCGTAAAATTGCATAACGCTCCCCYGACGTCGATCCTCAACASACACACATCATCTGCATGTTTTTTTGTGTTTTTGCTCAACATACCTGAACCCTGAGAGCGCAGCGCTTGTT----ACCGAGTTTCAGCCTGCGTACCGGCAATGTTTACAACATACAAAATCGCAACGCGAAAGAAAGAAAGACAA----------CAAACGGATGCGTCCCCTTGAGCGTTCCCGCACCCTGCACTGTGATCGAGTTCAG------CTGCTCCCGCTGTATMGCTGCACGTTCCCGTTCTTGCGTTGTGTTCATGAAAAATGAAACCCACAGCCAGCAGAACAGCGCATCGCGAAACAACACACACACACACACATCCTCTATCGGAAAGGAAAC-GGGAGTGTGATAAACTCACCCCCTCTTTTTCTGCAATGTGTGAAAGCGATCGTTGTTGTGCGCGATCGGCCAGCATTAGCAGCCAGCTGAGCCAACACATGCCTGGAGGGGGGGGGGGGCA----CAACAGCAGCAGACCCGTTTCGCATCGCTGGGCGAAATTGGTCGCGTTGA-A-GTTGAAGGTTAGGCCCG--G--TGTGGCAGGGAATARAMGGGGATTGGCATGCGCCAATCGCACACGAAACCGTACCACTTGTCGATCGCGAGCGAGATCAAGTTCAACGAGTACTGTAACCGAACGCTGGATCTGGTAAGTTCTGGGTAAAAGCAACTTCTYACACCGCACCATTTCTGCGTAATGTTGCCCATTCCTSTAAACATTGGGCTGGGACCGGTTTCTCATTATCATGTGTGTACCGGGGAAACCCGGGAACTGCTGACCGGGTGGAATGCAATATGGGCGGTACAAATACAATGCCGGRCTGGGGCACTGTGAACGCTCTTCCACACAYAYASATACGGTGGCAACTTCGGGACGARCGTCGGTTCGATCGAGTTGATGACGCTGCTTGAGACATTAAGTTTTT-GTTGTTGTTGTTGCTGCTGCTGTATCGTCT
>AB0209-C
CTTTCCCCTTCTGCGTGTAGACARTCGGCAGCAGCAACGAAACTTACTTCTAGCACAAWTCTAATCTCCCCTCCAAACGTGCACTTTAATATTTAATCACAA--AACTTCTGCATAAACCCGTCYGTCGCAGCTCTCAACTCAACGCTCCGACATTGCATTTCTCATATATGCACTTTTCACTCGTACTTTATMCACGCGAGACCGGCCCGAGGTAGGATGTAGGTCAGCTGGTCCCCAGAACCAGATCCGCTKCCACACATTATTGTCTGGTGCAGCAGCAGCAGCAGACAGCCCATTTCTTTTCCTTTCTGTTTCTTTCTGTCTGGCGTTTACGGCGTTTCGCTTGAGCGCTGTCTGCCCTCTGCCTTGCCCTGTTCGCGTAAAATTGCATAACGCTCCCCTGACGTCGATCCTCAACASACACACATCATCTGCATKTTTTTTTGTGTTTTTGCTCAACATACCTGAACCCTGAGAGCGCAGCGCTTGTT----ACCGAGTTTCAGCCTGCGTACCGGCAATGTTTACAACATACAAAATCGCAACKYGAAAGAAARAAAGACAA----------CAAACGGATGCRTCCCCTTGAGCGTYCCCGCACCCTGCACTGTGATCGAGTTCAG------CTGCTCCCGCTGTATMGCTGCACGTTCCCGTTCTTGCGTTGTGTTCATGAAAAATGAAACCCACAGCCAGCAGAACAGCGCATCGCGAAACAACACACACACACACACATCCTCTATCGGAAAGGAAAC-GGGAGTGTGATAAACTCACCCCCTCTTTTTCTGCAATGTGTGAAAGCGATCGTTGKTGTGCGCGATCGGCCAGCATTAGCAGCCAGCTGAGCCAACACATGCCTGGAGGGGGGGGGGGGCA----CAACAGCAGCAGACCCGTTTCGCAWCGCTGGGCGAAATTGGTCGCRTTGA-A-GTTGAAGGTTAGGCCCG--G--TGTGGCAGGGAATARAMGGGGATTGGCATGCGCCAATCGCACRCGAAACCGTACCACTTGTCGATCGCGAGCGAGATCAAGTTCAACGAGTACTGTAACCGAACGCTGGATCTGGTARGTTCTGGGTAAAAGCAACTTCTYACACCGCACCATTTCTGCGTAATGTTGCCCATTCCTGTAAMCATTGGGCTGGGACCGGTTTCTCATTATCATGTGTGTACCGGGGAAACCCGGGAACTGCTGACCGGGTGGAATGCAATATGGGCGGTACAAATACAATGCCGGGCTGGGGCACTGTGAACGCTCTTCCACACATACACATACGGTGGCAACTTCGGGACGARCGTCGGTTCGATCGAGTTGATGACGCTGCTTGAGACATWAAGTTTTT-GTTGTTGTTGTTGCTGCTGCTGTATCGTCT
>AB0210-C
CTTTCCCCTTCTGCGTGTAGACAATCGGCAGCAGCAACGAAACTTACTTCTAGCACAATTCTAATCTCCCCTCCAAACGTGCACTTTAATATTTAATCACAA--AACTTCTGCATAAACCCGTCCGTCGCAGCTCTCAACTCAACGCTCCGACATTGCATTTCTCATATATGCACTTTTCACTCGTACTTTATRCACGCGAGACCGGCCCGAGGTAGGATGTAGGTCAGCTGGTCCCCAGAACCAGATCCGCTKCCACACATTATTGTMTGGTGCAGCAGCAGCAGCAGACAGCCCATTTCTTTTCCTTTCTGTTTCTTTCTGTCTGGCGTTTACGGCGTTTCGCTTGAGCGCTGTCTGCCCTCTGCCTTGCCCTGTTCGCGTAAAATTGCATAACGCTCCCCYGACGTCGATCCTCAACASACACACATCATCTGCATGTTTTTTTGTGTTTTTGCTCAACATACCTGAACCCTGAGAGCGCAGCGCTTGTT----ACCSAGTTTCAGCCTGCGTACCGGCAATGTTTACAACATACAAAATYGCAACKYGAAAGAAARAAAGACAA----------CAAACGGATGCGTCCCCTTGAGCGTTCCCGCACCCTGCACTGTGATCGAGTTCAG------CTGCTCCCGCTGTATMGCTGCACGTTCCCGTTCTTGCGTTGYGTTCATGAAAAATGAAACCYACAGCCAGCAGAACAGCGCATCGCGAAACAACACACACACACACACATCCTCTATCGGAAAGGAAAC-GGGAGTGTGATAAACTCACCCCCTCTTTTTCTGCAATGTGTGAAAGCGATCGTTGTTGTGCGCGATCGGCCAGCATTAGCAGCCAGCTGAGCCAACACATGCCTGGAGGGGGGGGGGGGCA----CWACAGCAGCAGACCCGTTTCGCATCGCTGGGCGAAATTGGTCGCATTGA-A-GTTGAAGGTTAGGCCCG--G--TGTGGCAGGGAATARAMGGGGATTGGCATGCGCCAATCGCACGCGAAACCGTACCACTTGTCGATCGCGAGCGAGATCAAGTTCAACGAGTACTGTAACCGAACGYTGGATCTGGTARGTTCTGGGTAAAAGCAACYTCTTACACCGCACCATTTCTGCGTAATGTTGCCCATTCCTGTAAACATTGGGCTGGGACCGGTTTCTCATTATCATGTGTGTACCSGGGAAACCCGGGAACTGCTGACCGGGTGGAATGCAATATGAGCGGTACAAATACAATGCCGGGCTGGGGCACTGTGAACGCTCTTCCACACATACACATACGGTGGCAACTTCGGKACGAGCGTCGGTTCGATCGAGTTGATGACGCTGCTTGAGACATTAAGTTTTT-GTTGTTGTTGYTGCTGCTGCTGTATCGTCT
>AB0212-C
CTTTCCCCTTCTGCGTGTAGACARTCGGCAGCAGCAACGAAACTTACTTCTAGCACAATTCTAATCTCCCCTCCAAACGTGCACTTTAATATTTAATCACAA--AACTTCTGCATAAACCCGTCYGTCGCAGCTCTCAACTCAACGCTCCGACATTGCATTTCTCATATATGCACTTTTCACTCGTACTTTATMCACGCGAGACCGGCCCGAGGTAGGATGTAGGTCAGCTGGTCCCCAGAACCAGATCCGCTGCCACACATTATTGTCTGGTGCAGCAGCAGCAGCAGACAGCCCATTTCTTTTCCTTTCTGTTTCTTTCTGTCTGGCGTTTACGGCGTTTCGCTTGAGCGCTGTCTGCCCTCTGCCTTGCCCTGTTCGCGTAAAATTGCATAACGCTCCCCYGACGTCGATCCTCRACASACACACATCATCTGCATGTTTTTTTGTGTTTTTGCTCAACATACCTGAACCCTGAGAGCGCAGCGCTTGTT----ACCGAGTTTCAGCCTGCGTACCGGCAATGTTTACAACATACAAAATCGCAACGCGAAAGAAAGAAAGACAA----------CAAACGGATGCRTCCCCTTGAGCGTYCCCGCACCCTGCACTGTGATCGAGTTCAG------CTGCTCCCGCTGTATMGCTGCACGTTCCCGTTCTTGCGTTGTGTTCATGAAAAATGAAACCYACAGCCAGCAGAACAGCGCATCGCGAAACAACACACACACACACACATCCTCTATCGGAAAGGAAAC-GGGAGTGTGATAAACTCACCCCCTCTTTTWCTGCAATGTGTGAAAGCGATCGTTGTTGTGCGCGATCGGCCAGCATTAGCAGCCAGCTGAGCCAACACWTGCCTGGAGGGGGGGGGGGGCA----CAACAGCAGCAGACCCGTTTCGCATCGCTGGGCGAAATTGGTCGCATTGA-A-GTTGAAGGTTAGGCCCG--G--TGTGGCAGGGAATAGAAGGGGATTGGCATGCGCCAATCGCACRCGAAACCGTACCACTTGTCGATCGCGAGCGAGATCAAGTTCAACGAGTACTGTAACCGAACGCTGGATCTGGTAAGTTCTGGGTAAAAGCAACCTCTTACACCGCACCATTTCTGCGTAATGTTGCCCATTCCTGTAAACATTGGGCTGGGACCGGTTTCTCATTATCATGTGTGTACCCGGGAAACCCGGGAACTGCTGACCGGGTGGAATGCAATATGAGCGGTACAAATACAATGCCGGGCTRGGGCACTGTGAACGCTCTWCCACACATACACATACGGTGGCAACTTCGGGACGARCGTCGGTTCGATCGAGTTGATGACGCTGCTTGAGACATTAAGTTTTT-GTTGTTGTTGCTGCTGCTGCTGTATCGTCT
>AB0213-C
CTTTCCCCTTCTGCGTGTAGACAATCGGCAGCAGCAACGAAACTTACTTCTAGCACAATTCTAATCTCCCCTCCAAACGTGCACTTTAATATTTAATCACAA--AACTTCTGCATAAACCCGTCCGTYGCAGCTCTCAACTCAACGCTCCGACATTGCATTTCTCATATATGCACTTTTCACTCGTACTTTATACACGCGAGACCGGCCCGAGGTAGGATGTAGGTCAGCTGGTCCCCAGAACCAGATCCGCTKCCACACATTATTGTCTGGTGCAGCAGSAGCAGCAGACAGCCCATTTCTTTTCCTTTCTGTTTCTTTCTGTCTGGCGTTTACGGCGTTTCGCTTGAGCGCTGTCTGCCCTCTGCCTTGCCCTGTTCGCGTAAAATTGCATAACGCTCCCCYGACGTCGATCCTCAACASACACACATCATCTGCATGTTTTTTTGTGTTTTTGCTCAACATACCTGAACCCTGAGAGCGCAGCGCTTGTT----ACCGAGTTTCAGCCTGCGTACCGGCAATGTTTACAACATACAAAATCGCAACGCGAAAGAAAGAAAGACAA----------CAAACGGATGCGTCCCCTTGAGCGTTCCCGCACCCTGCACTGTGATCGAGTTCAG------CTGCTCCCGCTGTATMGCTGCACGTTCCCGTTCTTGCGTTGTGTTCATGAAAAATGAAACCCACAGCCAGCAGAACAGCGCATCGCGAAACAACACACACACACACACATCCTCTATCGGAAAGGAAAS-GGGAGTGTGATAAACTCACCCCCTCTTTTTCTGCAATGTGTGAAAGCGATCGTTGTTGTGCGCGATCGGCCAGCATTAGCAGCCAGCTGAGCCAACACATGCCTGGAGGGGGGGGGGGGCR----CAACAGCAGCAGACCCGTTTCGCATCGCTGGGCGAAATTGGTCGCRTTGA-A-GTTGAAGGTTAGGCCCG--G--TGTGGCAGGGAATARAMGGGGATTGGCATGCGCCAATCGCACRCGAAACCGTACCACTTGTCGATCGCGAGCGAGATCAAGTTCAACGAGTACTGTAACCGAACGYTGGATCTGGTARGTTCTGGGTAAAAGCAACCTCTTACACCGCACCATTTCTGCGTAATGTTGCCCATTCCTGTAAACATTGGGCTGGGACCGGTTTCTCATTATCATGTGTGTACCCGGGAAACCCGGGAACTGCTGACCGGGTGGAATGCAATATGAGCGGTACAAATACAATGCCGGGCTGGGGCACTGTGAACGCTCTTCCACACAYAYACATACGGTGGCAACTTCGGGACGAGCGTCGGTTCGATCGAGTTGATGACGCTGCTTGAGACATTAAGTTTTT-GTTGTTGTTGCTGCTGCTGCTGTATCGTCT
>AB0215-C
CTTTCCCCTTCTGCGTGTAGACAATCGGCAGCAGCAACGAAACTTACTTCTAGCACAATTCTAATCTCCCCTCCAAACGTGCACTTTAATATTTAATCACAA--AACTTCTGCATAAACCCGTCCGTCGCAGCTCTCAACTCAACGCTCCGACATTGCATTTCTCATATATGCACTTTTCACTCGTACTTTATACACGCGAGACCGGCCCGAGGTAGGATGTAGGTCAGCTGGTCCCCAGAACCAGATCCGCTTCCACACATTATTGTCTGGTGCAGCAGCAGCAGCAGACAGCCCATTTCTTTTCCTTTCTGTTTCTTTCTGTCTGGCGTTTACGGCGTTTCGCTTGAGCGCTGTCTGCCCTCTGCCTTGCCCTGTTCGCGTAAAATTGCATAACGCTCCCCCGACGTCGATCCTCAACACACACACATCATCTGCATGTTTTTTTGTGTTTTTGCTCAACATACCTGAACCCTGAGAGCGCAGCGCTTGTT----ACCGAGTTTCAGCCTGCGTACCGGCAATGTTTACAACATACAAAATCGCAACGCGAAAGAAAGAAAGACAA----------CAAACGGATGCGTCCCCTTGAGCGTTCCCGCACCCTGCACTGTGATCGAGTTCAG------CTGCTCCCGCTGTATMGCTGCACGTTCCCGTTCTTGCGTTGTGTTCATGAAAAATGAAACCCACAGCCAGCAGAACAGCGCATCGCGAAACAACACACACACACACACATCCTCTATCGGAAAGGAAAC-GGGAGTGTGATAAACTCACCCCCTCTTTTTCTGCAATGTGTGAAAGCGATCGTTGTTGTGCGCGATCGGCCAGCATTAGCAGCCAGCTGAGCCAACACATGCCTGGAGGGGGGGGGGGGCA----CAACAGCAGCAGACCCGTTTCGCATCGCTGGGCGAAATTGGTCGCATTGA-A-GTTGAAGGTTAGGCCCG--G--TGTGGCAGGGAATARAMGGGGATTGGCATGCGCCAATCGCACGCGAAACCGTACCACTTGTCGATCGCGAGCGAGATCAAGTTCAACGAGTACTGTAACCGAACGCTGGATCTGGTAAGTTCTGGGTAAAAGCAACCTCTTACACCGCACCATTTCTGCGTAATGTTGCCCATTCCTGTAAACATTGGGCTGGGACCGGTTTCTCATTATCATGTGTGTACCSGGGAAACCCGGGAACTGCTGACCGGGTGGAATGCAATATGAGCGGTACAAATACAATGCCGGGCTGGGGCACTGTGAACGCTCTTCCACACATACACATACGGTGGCAACTTCGGKACGAGCGTCGGTTCGATCGAGTTGATGACGCTGCTTGAGACATTAAGTTTTT-GTTGTTGTTGYTGCTGCTGCTGTATCGTCT
>AB0219-C
CTTTCCCCTTCTGCGTGTAGACAATCGGCAGCAGCAACGAAACTTACTTCTAGCACAATTCTAATCTCCCCTCCAAACGTGCACTTTAATATTTAATCACAA--AACTTCTGCATAAACCCGTCCGTCGCAGCTCTCAACTCAACGCTCCGACATTGCATTTCTCATATATGCACTTTTCACTCGTACTTTATACACGCGAGACCGGCCCGAGGTAGGATGTAGGTCAGCTGGTCCCCAGAACCAGATCCGCTTCCACACATTATTGTCTGGTGCAGCAGCAGCAGCAGACAGCCCATTTCTTTTCCTTTCTGTTTCTTTCTGTCTGGCGTTTACGGCGTTTCGCTTGAGCGCTGTCTGCCCTCTGCCTTGCCCTGTTCGCGTAAAATTGCATAACGCTCCCCYGACGTCGATCCTCAACACACACACATCATCTGCATKTTTTTTTGTGTTTTTGYTCAACATACCTGAACCCTGAGAGCGCAGCGCTTGTT----ACCGAGTTTCAGCCTGCGTACCGGCAATGTTTACAACATACAAAATCGCAACKYGAAAGAAAGAAAGACAA----------CAAACGGATGCGTCCCCTTGAGCGTYCCCGCACCCWGCACTGTGATCGAGTTCAG------CTGCTCCCGCTGTATMGCTGCACGTTCCCGTTCTTGCGTTGTGTTCATGAAAAATGAAACCCACAGCCAGCAGAACAGCGCATCGCGAAACAACACACACACACACACATCCTCTATCGGAAAGGAAAC-GGGAGTGTGATAAACTCACCCCCTCTTTTTCTGCAATGTGTGAAAGCGATCGTTGKTGTGCGCGATCGGCCAGCATTAGCAGCCAGCTGAGCCAACACATGCCTGGAGGGGGGKGGGGGCA----CAACAGCAGCAGACCCGTTTCGCATCGCTGGGCGAAATTGGTCGCRTTGA-A-GTTGAAGGTTAGGCCCG--G--TGTGGCAGGGAATARAMGGGGATTGGCATGCGCCAATCGCACGCGAAACCGTACCACTTGTCGATCGCGAGCGAGATCAAGTTCAACGAGTACTGTAACCGAACGYTGGATCTGGTARGTTCTGGGTAAAAGCAACYTCTTACACCGCACCATTTCTGCGTAATGTTGCCCATTCCTGTAAACATTGGGCTGGGACCGGTTTCTCATTRTCATGTGTGTACCSGGGAAACCCGGGAACTGCTGACCGGGTGGAATGCAATATGAGCGGTACAAATACAATGCCGGGCTGGGGCACTGTGAACGCTCTTCCACACATACACATACGGTGGCAACTTCGGTACGAGCGTCGGTTCGATCGAGTTGATGACGCTGCTTGAGACATTAAGTTTTT-GTTGTTGTTGTTGCTGCTGCTGTATCGTCT
>AB0221-C
CTTTCCCCTYYTGCGTGTAGACAATYGGCMGCMGCAACGAAACTTACTTCTAGCACAATTCTAATCTCCCCTCCAAACGTGCACTTTAATATTTAATCACAA--AACTTCTGCATAAACCCGTCCGTYGCAGCTCTCAACTCAACGCTCCGACATTGCATTTCTCATATATGCACTTTTCACTCGTACTTTATACACGCGAGACCGGCCCRAGGTAGGATGTAGGTCAGCTGGTCCCCAGAACCAGATCCGCTKCCACACATTATTGTCTGGTGCAGCAGCAGCAGCAGACAGCCCATTTCTTTTCCTTTCTGTTTCTTTCTGTCTGGCGTTTACGGCGTTTCGCTTGAGCGCTGTCTGCCCTCTGCCTTGCCCTGTTCGCGTAAAATTGCATAACGCTCCCCYGACGTCGATCCTCAACASACACACATCATCTGCATGTTTTTTTGTGTTTTTGCTCAACATACCTGAACCCTGAGAGCGCAGCGCTTGTT----ACCGAGTTTCAGCCTGCGTACCGGCAATGTTTACAACATACAAAATCGCAACGCGAAAGAAAGAAAGACAA----------CAAACGGATGCGTCCCCTTGAGCGTTCCCGCACCCTGCACTGTGATCGAGTTCAG------CTGCTCCCGCTGTATAGCTGCACGTTCCCGTTCTTGCGTTGTGTTCATGAAAAATGAAACCTACAGCCAGCAGAACAGCGCATCGCGAAACAACACACACACACACACATCCTCTATCGGAAAGGAAMS-GGGAGTGTGATAAACTCACCCCCTCTTTTTCTGCAATGTGTGAAAGCGATCGTTGTTGTGCGCGATCGGCCAGCATTAGCAGCCAGCTGAGCCAACACATGCCTGGAGGGGGGGGGGGGCA----CAACAGCAGCAGACCCGTTTCGCATCGCTGGGCGAAATTGGTCGCRTTGA-A-GTTGAAGGTTAGGCCCG--G--TGTGGCAGGGAATARAMGGGGATTGGCATGCGCCAATCGCACRCGAAACCGTACCACTTGTCGATCGCGAGCGAGATCAAGTTCAACGAGTACTGTAACCGAACGCTGGATCTGGTARGTTCTGGGTAAAAGCAACYTCTYACACCGCACCATTTCTGCGTAATGTTGCCCATTCCTGTAAACATTGGGCTGGGACCGGTTTCTCATTATCATGTGTGTACCCGGGAAACCCGGGAACTGCTGACCGGGTGGAATGCAATATGAGCGGTACAAATACAATGCCGGGCTGGGGCACTGTGAACGCTCTTCCACACAYAYACATACGGTGGCAACTTCGGGACGAGCGTCGGTTCGATCGAGTTGATGACGCTGCTTGAGACATTAAGTTTTT-GTTGTTGTTGCTGCTGCTGCTGTATCGTCT
>AB0222-C
CTTTCCCCTYCTGCGTGTAGACAATCGGCMGCMGCAAYGAAACTTACTTCTAGCACAATTCTAATCTCCCCTCSAAACGTGCACTTTAATATTTAATCACAA--AACTTCTGCATAAACCCGTCCGTCGCAGCTCTCAACTCAACGCTCCGACATTGCATTTCTCATATATGCACTTTTCACTCGTACTTTATACACGCGAGACCGGCCCGAGGTAGGATGTAGGTCAGCTGGTCCCCAGAACCAGATCCGCTGCCACACATTATTGTCTGGTGCAGCAGCAGCAGCAGACAGCCCATTTCTTTTCCTTTCTGTTTCTTTCTGTCTGGCGTTTACGGCGTTTCGCTTGAGCGCTGTCTGCCCTCTGCCTTGCCCTGTTCGCGTAAAATTGCATAACGCTCCCCTGACGTCGATCCTCAACASACACACATCATCTGCATGTTTTTTTGTGTTTTTGCTCAACATACCTGAACCCTGAGAGCGCAGCGCTTGTT----ACCGAGTTTCAGCCTGCGTACCGGCAATGTTTACAACATACAAAATCGCAACKYGAAAGAAAGAAAGACAA----------CAAACGGATGCGTCCCCTTGAGCGTTCCCGCACCCTGCACTGTGATCGAGTTCAG------CTGCTCCCGCTGTATCGCTGCACGTTCCCGTTCTTGCGTTGTGTTCATGAAAAATGAAACCCACAGCCAGCAGAACAGCGCATCGCGAAACAACACACACACACACACATCCTCTATCGGAAAGGAAAC-GGGAGTGTGATAAACTCACCCCCTCTTTTTCTGCAATGTGTGAAAGCGATCGTTGTTGTGCGCGATCGGCCAGCATTAGCAGCCAGCTGAGCCAACACATGCCTGGAGGGGGGGGGGGGCA----CAACAGCAGCAGACCCGTTTCGCATCGCTGGGCGAAATTGGTCGCRTTGA-A-GTTGAAGGTTAGGCCCG--G--TGTGGCAGGGAATAGAAGGGGATTGGCATGCGCCAATCGCACRCGAAACCGTACCACTTGTCGATCGCGAGCGAGATCAAGTTCAACGAGTACTGTAACCGAACGCTGGATCTGGTAAGTTCTGGGTAAAAGCAACYTCTTACACCGCACCATTTCTGCGTAATGTTGCCCATTCCTGTAAACATTGGGCTGGGACCGGTTTCTCATTATCATGTGTGTACCSGGGAAACCCGGGAACTGCTGACCGGGTGGAATGCAATATGRGCGGTACAAATACAATGCCGGGCTGGGGCACTGTGAACGCTCTTCCACACATACACATACGGTGGCAACTTCGGGACGAGCGTCGGTTCGATCGAGTTGATGACGCTGCTTGAGACATTAAGTTTTT-GTTGTTGTTGTTGCTGCTGCTGTATCGTCT
>AB0223-C
CTTTCCCCTTCTGCGTGTAGACAATCGGCAGCAGCAACGAAACTTACTTCTAGCACAATTCTAATCTCCCCTCCAAACGTGCACTTTAATATTTAATCACAA--AACTTCTGCATAAACCCGTCCGTCGCAGCTCTCAACTCAACGCTCCGACATTGCATTTCTCATATATGCACTTTTCACTCGTACTTTATACACGCGAGACCGGCCCGAGGTAGGATGTAGGTCAGCTGGTCCCCAGAACCAGATCCGCTTCCACACATTATTGTCTGGTGCAGCAGCAGCAGCAGACAGCCCATTTCTTTTCCTTTCTGTTTCTTTCTGTCTGGCGTTTACGGCGTTTCGCTTGAGCGCTGTCTGCCCTCTGCCTTGCCCTGTTCGCGTAAAATTGCATAACGCTCCCCCGACGTCGATCCTCAACACACACACATCATCTGCATGTTTTTTTGTGTTTTTKCTCAACATACCTGAACCCTGAGAGCGCAGCGCTTGTT----ACCGAGTTTCAGCCTGCGTACCGGCAATGTTTACAACATACAAAATCGCAACGCGAAAGAAAGAAAGACAA----------CAAACGGATGCGTCCCCTTGAGCGTTCCCGCACCCTGCACTGTGATCGAGTTCAG------CTGCTCCCGCTGTATAGCTGCACGTTCCCGTTCTTGCGTTGTGTTCATGAAAAATGAAACCTACAGCCAGCAGAACAGCGCATCGCGAAACAACACACACACACACACATCCTCTATCGGAAAGGAAAC-GGGAGTGTGATAAACTCACCCCCTCTTTTTCTGCAATGTGTGAAAGCGATCGTTGTTGTGCGCGATCGGCCAGCATTAGCAGCCAGCTGAGCCAACACATGCCTGGAGGGGGGGGGGGGCA----CAACAGCAGCAGACCCGTTTCGCATCGCTGGGCGAAATTGGTCGCRTTGA-A-GTTGAAGGTTAGGCCCG--G--TGTGGCAGGGAATAGAAGGGGATTGGCATGCGCCAATCGCACRCGAAACCGTACCACTTGTCGATCGCGAGCGAGATCAAGTTCAACGAGTACTGTAACCGAACGCTGGATCTGGTARGTTCTGGGTAAAAGCAACYTCTYACACCGCACCATTTCTGCGTAATGTTGCCCATTCCTGTAAACATTGGGCTGGGACCGGTTTCTCATTATCATGTGTGTACCCGGGAAACCCGGGAACTGCTGACCGGGTGGAATGCAATATGAGCGGTACAAATACAATGCCGGGCTGGGGCACTGTGAACGCTCTTCCACACATACACATACGGTGGCARCTTCGGGACGAGCGTCGGTTCGATCGAGTTGATGACGCTGCTTGAGACATTAAGTTTTT-GTTGTTGTTGYTGCTGCTGCTGTATCGTCT
>AB0224-C
CTTTCCCCTYYTGCGTGTAGMCAATYGGCMGCMGCAACGAAACTTACTTCTAGCACAATTCTAATCTSCYCTCCAAACGTGCACTTTAATATTTAATCACAA--AACTTCTGCATAAACCMGTCCGTCGCAGCTCTCAACTCAACGCWCCGACATTGCATTTCTCATATATGCACTTTTCACTCGTACTTTATCCACGCGAGACCGGCCCGAGGTAGGATGTAGGTCAGCTGGTCCCCAGAACCAGATCCGCTGCCACACATTATTGTCTGGTGCAGCAGCAGCAGCAGACAGCCCATTTCTTTTCCTTTCTGTTTCTTTCTGTCTGGCGTTTACGRCGTTTCGCTTGAGCGCTGTCTGYCCTCTGCCTTGCCCTGTTCGCGTAAAATTGCATAACGCTCCCCTGACGTCGATCCTCAACACACACACATCATCTGCATGTTTTTTTGTGTTTTTGCTCAACATAYCTGAACCCTGAGAGCGCAGCGCTTGTT----ACCGAGTTTCAGCCTGCGTACCGGCAATGTTTAYAACATACAAAATCGCAACTTGAAAGAAAGAAAGACAA----------CAAACGGATGCRTCCCCTTGAGCGTYCCCGCACCCWGCACTGTGATCGAGTTCAG------CTGCTCYCGCTGTATCGCTGCACGTTCCCGTTCTTGCGTTGTGTTCATGAAAAATGAAACCCACAGCCAGCAGAACAGCGCATCGCGAAACAACACACACACACACACATCCTCTATCGGAAAGGAAAS-GGGAGTGTGATAAACTCACCCCCTCTTTTTCTGCAATGTGTGAAAGCGATCGTTGKTGTGCGCGATCGGCCAGCATTAGCAGCCAGCTGAGCCAACACATGCCTGGAGGGGGGGGGGGGCG----CAACAGCAGCAGACCCGTTTCGCATCGCTGGGCGAAATTGGTCGCGTTGA-A-GTTGAAGGTTAGGCCCG--G--TGTGRCAGGGAATAGAAGKGGATTGGCATGCGCCAATCGCACGCGAAACCGTACCACTTGTCGATCGCGAGCGAGATCAAGTTCAACGWGTACTGTAACCGAACGCTGGATCTGGTAAGTTCTGGGTAAAAGCAACTTCTTACACCGCACCATTTCTGCGTAATGTTGCCCATTCCTGTAAACATTGKGCTGGGACCGGTTTCTCATTATCATGTGTGTACCSGGGAAACCCGGGAACTGCTGACCGGGTGGAATGCAATATGRGCGGTACAAATACAATGCCGGGCTRGGGCACTGTRAACGCTCTTCCACACAYACACATACGGTGGCAACTTCGGGACGAACGTCGGTTCGATCGAGTTGATGACGCTGCTTGAGACATTAAGTTTTT-GTTGTTGTYGTTGCTGCTGCTGTATCGTCT
>AB0226-C
CTTTCCCCTTCTGCGTGTAGACAATCGGCAGCAGCAACGAAACTTACTTCTAGCACAATTCTAATCTCCCCTCCAAACGTGCACTTTAATATTTAATCACAA--AACTTCTGCATAAACCCGTCCGTCGCAGCTCTCAACTCAACGCTCCGACATTGCATTTCTCATATATGCACTTTTCACTCGTACTTTATACACGCGAGACCGGCCCGAGGTAGGATGTAGGTCAGCTGGTCCCCAGAACCAGATCCGCTTCCACACATTATTGTMTGGTGCAGCAGCAGCAGCAGACAGCCCATTTCTTTTCCTTTCTGTTTCTTTCTGTCTGGCGTTTACGGCGTTTCGCTTGAGCGCTGTCTGCCCTCTGCCTTGCCCTGTTCGCGTAAAATTGCATAACGCTCCCCCGACGTCGATCCTCAACACACACACATCATCTGCATGTTTTTTTGTGTTTTTGCTCAACATACCTGAACCCTGAGAGCGCAGCGCTTGTT----ACCGAGTTTCAGCCTGCGTACCGGCAATGTTTACAACATACAAAATCGCAACGCGAAAGAAAGAAAGACAA----------CAAACGGATGCGTCCCCTTGAGCGTTCCCGCACCCTGCACTGTGATCGAGTTCAG------CTGCTCCCGCTGTATAGCTGCACGTTCCCGTTCTTGCGTTGTGTTCATGAAAAATGAAACCTACAGCCAGCAGAACAGCGCATCGCGAAACAACACACACACACACACATCCTCTATCGGAAAGGAAAS-GGGAGTGTGATAAACTCACCCCCTCTTTTTCTGCAATGTGTGAAAGCGATCGTTGTTGTGCGCGATCGGCCAGCATTAGCAGCCAGCTGAGCCAACACWTGSSTGGAGGGGGGGGGGGGCA----CAACAGCAGCAGACCCGTTTCGCATCGCTGGGCGAAATTGGTCGCATTGA-A-GTTGAAGGTTAGGCCCG--G--TGTGGCAGGGAATARAMGGGGATTGGCATGCGCCAATCGCACGCGAAACCGTACCACTTGTCGATCGCGAGCGAGATCAAGTTCAACGAGTACTGTAACCGAACGCTGGATCTGGTAAGTTCTGGGTAAAAGCAACCTCTTACACCGCACCATTTCTGCGTAATGTTGCCCATTCCTGTAAACATTGGGCTGGGACCGGTTTCTCATTATCATGTGTGTACCCGGGAAACCCGGGAACTGCTGACCGGGTGGAATGCAATATGAGCGGTACAAATACAATGCCGGGCTGGGGCACTGTGAACGCTCTTCCACACATACACATACGGTGGCARCTTCGGGACGAGCGTCGGTTCGATCGAGTTGATGACGCTGCTTGAGACATTAAGTTTTT-GTTGTTGTTGYTGCTGCTGCTGTATCGTCT
>AB0227-C
CTTTCCCCTTCTGCGTGTAGACAATCGGCAGCAGCAACGAAACTTACTTCTAGCACAATTCTAATCTCCCCTCSAAACGTGCACTTTAATATTTAATCACAA--AACTTCTGCATAAACCCGTCCGTCGCAGCTCTCAACTCAACGCTCCGACATTGCATTTCTCATATATGCACTTTTCACTCGTACTTTATACACGCGAGACCGGCCCGAGGTAGGATGTAGGTCAGCTGGTCCCCAGAACCAGATCCGCTKCCACACATTATTGTCTGGTGCAGCAGCAGCAGCAGACAGCCCATTTCTTTTCCTTTCTGTTTCTTTCTGTCTGGCGTTTACGGCGTTTCGCTTGAGCGCTGTCTGCCCTCTGCCTTGCCCTGTTCGCGTAAAATTGCATAACGCTCCCCTGACGTCGATCCTCAACACACACACATCATCTGCATGTTKTTTTGTGTTTTTKCTCAACATACCTGAACCCTGAGAGCGCAGCGCTTGTT----ACCGAGTTTCAGCCTGCGTACCGGCAATGTTTACAACATACAAAATYGCAACKYGAAAGAAAGAAAGACAA----------CAAACGGATGCGTCCCCTTGAGCGTTCCCGCACCCTGCACTGTGATCGAGTTCAG------CTGCTCCCGCTGTATCGCTGCACGTTCCCGTTCTTGCGTTGTGTTCATGAAAAATGAAACCCACAGCCAGCAGAACAGCGCATCGCGAAACAACACACACACACACACATCCTSTATCGGAAAGGAAAS-GGGAGTGTGATAAACTCACCCCCTCTTTTTCTGCAATGTGTGAAAGCGATCGTTGTTGTGCGCGATCGGCCAGCATTAGCAGCCAGCTGAGCCAACACATGCCTGGAGGGGGGKGGGGGCA----MAACAGCAGCAGACCCGTTTCGCATCGCTGGRCGAAATTGGTCGCGTTGA-A-GTTGMAGGTTAGGCCCG--G--TGTGGCAGGGAATARAMGGGGATTGGCATGCGCCAATCGCACACGAAACCGTACCACTTGTCGATCGCGAGCGAGATCAAGTTCAACGAGTACTGTAACCGWACGCTGGWTCTGGTAGGTTCTGGGTAAAAGCAACTTCTCACACCGCACCATTTCTGCGTAATGTTGCCCATTCCTGTAAACATTGGGCTGGGACCGGTTTCTCATTATCATGTGTGTACCSGGGAAACCCGGGAACTGCTGACCGGGTGGAATGCAATATGGGCGGTACAAATACAATGCCGGGCTGGGGCACTGTGAACGCTCTTCCACACATACACATACGGTGGCAACTTCGGGACGARCGTCGGTTCGATCGAGTTGATGACGCTGCTTGAGACATTAAGTTTTT-GTTGTTGTTGTTGCTGCTGCTGTATCGTCT
>AB0229-C
CTTTCCCCTTCTGCGTGTAGACAATCGGCAGCAGCAACGAAACTTACTTCTAGCACAATTCTAATCTCCCCTCCAAACGTGCACTTTAATATTTAATCACAA--AACTTCTGCATAAACCCGTCCGTCGCAGCTCTCAACTCAACGCTCCGACATTGCATTTCTCATATATGCACTTTTCACTCGTACTTTATACACGCGAGACCGGCCCGAGGTAGGATGTAGGTCAGCTGGTCCCCAGAACCAGATCCGCTKCCACACATTATTGTCTGGTGCAGCAGCAGCAGCAGACAGCCCATTTCTTTTCCTTTCTGTTTCTTTCTGTCTGGCGTTTWCGGCGTTTCGCTTGAGCGCTGTCTGCCCTCTGCCTTGCCCTGTTCGCGTAAAATTGCATAACGCTCCCCCGACGTCGATCCTCAACACACACACATCATCTGCATGTTTTTTTGTGTTTTTGCTCAACATACCTGAACCCTGAGAGCGCAGCGCTTGTT----ACCGAGTTTCAGCCTGCGTACCGGCAATGTTTACAACATACAAAATCGCAACGCGAAAGAAAGAAAGACAA----------CAAACGGATGCGTCCCCTTGAGCGTTCCCGCACCCTGCACTGTGATCGAGTTCAG------CTGCTCCCGCTGTATAGCTGCACGTTCCCGTTCTTGCGTTGTGTTCATGAAAAATGAAACCTACAGCCAGCAGAACAGCGCATCGCGAAACAACACACACACACACACATCCTCTATCGGAAAGGAAAC-GGGAGTGTGATAAACTCACCCCCTCTTTTTCTGCAATGTGTGAAAGCGATCGTTGTTGTGCGCGATCGGCCAGCATTAGCAGCCAGCTGAGCCAACACATGCCTGGAGGGGGGGGGGGGCA----CAACAGCAGCAGACCCGTTTCGCATCGCTGGGCGAAATTGGTCGCRTKGA-A-GTTGAAGGTTAGGCCCG--G--TGTGGCAGGGAATARAMGGGGATTGGCATGCGCCAATCGCACGCGAAACCGTACCACTTGTCGATCGCGAGCGAGATCAAGTTCAACGAGTACTGTAACCGAACGCTGGATCTGGTAAGTTCTGGGTAAAAGCAACCTCTTACACCGCACCATTTCTGCGTAATGTTGCCCATTCCTGTAAACATTGGGCTGGGACCGGTTTCTCATTATCATGTGTGTACCCGGGAAACCCGGGAACTGCTGACCGGGTGGAATGCAATATGAGCGGTACAAATACAATGCCGGGCTGGGGCACTGTGAACGCTCTTCCACACATACACATACGGTGGCAACTTCGGGACGAGCGTCGGTTCGATCGAGTTGATGACGCTGCTTGAGACATTAAGTTTTT-GTTGTTGTTGCTGCTGCTGYTGTATCGTCT
>AB0234-C
CTTTCCCCTTCTGCGTGTAGACAATCGGCAGCAGCAACGAAACTTACTTCTAGCACAATTCTAATCTCCCCTCCAAACGTGCACTTTAATATTTAATCACAA--AACTTCTGCATAAACCCGTCCGTYGCAGCTCTCAACTCAACGCTCCGACATTGCATTTCTCATATATGCACTTTTCACTCGTACTTTATACACGCGAGACCGGCCCGAGGTAGGATGTAGGTCAGCTGGTCCCCAGAACCAGATCCGCTKCCACACATTATTGTCTGGTGCAGCAGCAGCAGCAGACAGCCCATTTCTTTTCCTTTCTGTTTCTTTCTGTCTGGCGTTTWCGGCGTTTCGCTTGAGCGCTGTCTGCCCTCTGCCTTGCMCTGTTCGCGTAAAATTGCATAACGCTCCCCYGACGTCGATCCTCAACACACMCACATCATCTGCATKTTTTTTTGTGTTTTTKSTYAACATACCTGAACCCTGAGAGCGCAGCGCTTGTT----ACCGAGTTTCAGCCTGCGTACCGGCAATGTTTACAACATACAAAATYGCAACKYGAAAGAAARAAAGACAA----------CAAACGGATGCRTCCCCTTGAGCGTTCCCGCACCCTGCACTGTGATCGAGTTCAG------CTGCTCYCGCTGTATMGCTGCACGTTCCCGTTCTTGCGTTGTGTTCATGAAAAATGAAACCYACAGCCAGCAGAACAGCGCATCGCGAAACAACACACACACACACACATYCTCTATCGGAAAGGAAMS-GGGAGKGTGATAAACTCACCCCCTCTTTTTCTGCAATGTGTGAAAGCGATCGTTGTTGTGCGCGATCGGCCAGCATTAGCAGCCAGCTGAGCCAACACATGCCKGGAGGGGGGGGGGGGCA----CAACAGCAGCAGACMCGTTTCGCATCGCTGGGCGAAATTGGTCGCRTTGA-A-GTTGAAGGTTAGGCCCG--G--TGTGGCAGGGAATAGAMGGGGATTGGCATGCGCCAATCGCACRCGAAACCGTACCACTTGTCGATCGCGAGCGAGATCAAGTTCAACGAGTACTGTAACCGAACGCTGGATCTGGTARGTTCTGGGTAAAAGCAACYTCTYACACCGCACCATTTCTGCGTAATGTTGCCCATTCCTGTAAACATTGGGCTGGGACCGGTTTCTCATTATCATGTGTGTACCCGGGAAACCCGGGAACTGCTGACCGGGTGGAATGCAATATGRGCGGTACAAATACAATGCCGGGCTGGGGCACTGTGAACGCTCTTCCACACATACACATACGGTGGCAACTTCGGKACGAGCGTCGGTTCGATCGAGTTGATGACGCTGCTTGAGACATTAAGTTTTT-GTTGTTGTTGYTGCTGCTGCTGTATCGTCT
>AB0237-C
CTTTCCCCTTCTGCGTGTAGACARTCGGCAGCAGCAACGAAACTTACTTCTAGCACAATTCTAATCTCCCCTCCAAACGTGCACTTTAATATTTAATCACAA--AACTTCTGCATAAACCCGTCCGTCGCAGCTCTCAACTCAACGCTCCGACATTGCATTTCTCATATATGCACTTTTCACTCGTACTTTATACACGCGAGACCGGCCCGAGGTAGGATGTAGGTCAGCTGGTCCCCAGAACCAGATCCGCTGCCACACATTATTGTCTGGTGCAGCAGCAGCAGCAGACAGCCCATTTCTTTTCCTTTCTGTTTCTTTCTGTCTGGCRTTTACGGCGTTTCGCTTGAGCGCTGTCTGCCCTCTGCCTTGCCCTGTTCGCGTAAAATTGCATAACGCTCCCCYGACGTCGATCCTCAACASACACACATCATCTGCATGTTTTTTTGTGTTTTTGCTCAACATACCTGAACCCTGAGAGCGCAGCGCTTGTT----ACCSAGTTTCAGCCTGCGTACCGGCAATGTTTACAACATACAAAATCGCAACGCGAAAGAAAGAAAGACAA----------CAAACGGATGCGTCCCCTTGAGCGTYCCCGCACCCTGCACTGTGATCGAGTTCAG------CTGCTCCCGCTGTATMGCTGCACGTTCCCGTTCTTGCGTTGTGTTCATGAAAAATGAAACCYACAGCCAGCAGAACAGCGCATCGCGAAACAACACACACACACACACATCCTCTATCGGAAAGGAAAS-GGGAGTGTGATAAACTCACCCCCTCTTTTTCTGCAATGTGTGAAAGCGATCGTTGTTGTGCGCGATCGGCCAGCATTAGCAGCCAGCTGAGCCAACACATGCCTGGAGGGGGGGGGGGGCR----CAACAGCAGCAGACCCGTTTCGCATCGCTGGGCGAAATTGGTCGCATTGA-A-GTTGAAGGTTAGGCCCG--G--TGTGGCAGGGAATARAMGGGGATTGGCATGCGCCAATCGCACGCGAAACCGTACCACTTGTCGATCGCGAGCGAGATCAAGTTCAACGAGTACTGTAACCGAACGCTGGATCTGGTARGTTCTGGGTAAAAGCAACYTCTYACACCGCACCATTTCTGCGTAATGTTGCCCATTCCTGTAAACATTGGGCTGGGACCGGTTTCTCATTATCATGTGTGTACCSGGGAAACCCGGGAACTGCTGACCGGGTGGAATGCAATATGAGCGGTACAAATACAATGCCGGGCTGGGGCACTGTGAACGCTCTTCCACACATACACATACGGTGGCARCTTCGGGACGARCGTCGGTTCGATCGAGTTGATGACGCTGCTTGAGACATTAAGTTTTT-GTTGTTGTTGYTGCTGCTGCTGTATCGTCT
>AB0240-C
CTTTCCCCTTCTGCGTGTAGACARTCGGCAGCAGCAACGAAACTTACTTCTAGCACAAWTCTAATCTCCCCTCCAAACGTGCACTTTAATATTTAATCACAA--AACTTCTGCATAAACCCGTCYGTCGCMGCTCTCAACTCAACGCTCCGACATTGCATTTCTCATATATGCACTTTTCACTCGTACTTTATMCACGCGAGACCGGCCCGAGGTAGGATGTAGGTCAGCTGGTCCCCAGAACCAGATCCGCTGCCACACATTATTGTCTGGTGCAGCAGCAGCAGCAGACAGCCCATTTCTTTTCCTTTCTGTTTCTTTCTGTCTGGCGTTTACGGCGTTTCGCTTGAGCGCTGTCTGCCCTCTGCCTTGCCCTGTTCGCGTAAAATTGCATAACGCTCCCCTGACGTCGATCCTCAACASACACACATCATCTGCATKTTTTTTTGTGTTTTTGCTCAACATACCTGAACCCTGAGAGCGCAGCGCTTGTT----ACCGAGTTTCAGCCTGCGTACCGGCAATGTTTACAACATACAAAATCGCAACKYGAAAGAAARAAAGACAA----------CAAACGGATGCRTCCCCTTGAGCGTYCCCGCACCCTGCACTGTGATCGAGTTCAG------CTGCTCCCGCTGTATMGCTGCACGTTCCCGTTCTTGCGTTGTGTTCATGAAAAATGAAACCCACAGCCAGCAGAACAGCGCATCGCGAAACAACACACACACACACACATCCTCTATCGGAAAGGAAMS-GGGAGTGTGATAAACTCACCCCCTCTTTTTCTGCAATGTGTGAAAGCGATCGTTGKTGTGCGCGATCGGCCAGCATTAGCAGCCAGCTGAGCCAACACATGCCTGGAGGGGGGKGGGGGCA----CAACAGCAGCAGACCCGTTTCGCAWCGCTGGGCGAAATTGGTCGCRTTGA-A-GTTGAAGGTTAGGCCCG--G--TGTGGCAGGGAATARAMGGGGATTGGCATGCGCCAATCGCACRCGAAACCGTACCACTTGTCGATCGCGAGCGAGATCAAGTTCAACGAGTACTGTAACCGAACGCTGGATCTGGTARGTTCTGGGTAAAAGCAACTTCTYACACCGCACCATTTCTGCGTAATGTTGCCCATTCCTGTAAACATTGGGCTGGGACCGGTTTCTCATTATCATGTGTGTACCSGGGMAACCCGGGAACTGCTGACCGGGTGGAATGCAATATGRGCGGTACAAATACAATGCCGGGCTGGGGCACTGTGAACGCTCTTCCACACATACACATACGGTGGCARCTTCGGGACGARCGTCGGTTCGATCGAGTTGATGACGCTGCTTGAGACATWAAGTTTTT-GTTGTTGTTGTTGCTGCTGCTGTATCGTCT
>AB0242-C
CTTTCCCCTYYTGCGTGTAGACAATYGGCMGCMGCAACGAAACTTACTTCTAGCACAATTCTAATCTCCCCTCCAAACGTGCACTTTAATATTTAATCACAA--AACTTCTGCATAAACCCGTCCGTCGCMGCTCTCAACTCAACGCTCCGACATTGCATTTCTCATATATGCACTTTTCACTCGTACTTTATACACGCGAGACCGGCCCGAGGTAGGATGTAGGTCAGCTGGTCCCCAGAACCAGATCCGCTTCCACACATTATTGTCTGGTGCAGCAGCAGCAGCAGACAGCCCATTTCTTTTCCTTTCTGTTTCTTTCTGTCTGGCGTTTACGGCGTTTCGCTTGAGCGCTGTCTGCCCTCTGCCTTGCCCTGTTCGCGTAAAATTGCATAACGCTCCCCCGACGTCGATCCTCAACACACACACATCATCTGCATGTTTTTTTGTGTTTTTKCTCAACATACCTGAACCCTGAGAGCGCAGCGCTTGTT----ACCGAGTTTCAGCCTGCGTACCGGCAATGTTTACAACATACAAAATCGCAACGCGAAAGAAAGAAAGACAA----------CAAACGGATGCGTCCCSTTGAGCGTYCCCGCACCCTGCACTGTGATCGAGTTCAG------CTGCTCCCGCTGTATAGCTGCACGTTCCCGTTCTTGCGTTGTGTTCATGAAAAATGAAACCTACAGCCAGCAGAACAGCGCATCGCGAAACAACACACACACACACACATCCTCTATCGGAAAGGAAAC-GGGAGTGTGATAAACTCACCCCCTCTTTTTCTGCAATGTGTGAAAGCGATCGTTGTTGTGCGCGATCGGCCAGCATTAGCAGCCAGCTGAGCCAACACATGCCTGGAGGGGGGGGGGGGCA----CAACAGCAGCAGACCCGTTTCGCATCGCTGGGCGAAATTGGTCGCATTGA-A-GTTGAAGGTTAGGCCCG--G--TGTGGCAGGGAATARAMGGGGATTGGCATGCGCCAATCGCACGCGAAACCGTACCACTTGTCGATCGCGAGCGAGATCAAGTTCAACGAGTACTGTAACCGAACGCTGGATCTGGTAAGTTCTGGKTAAAAGCAACCTCTTACACCGYACCATTTCTGCGTAATGTTGCCCATTCCTGTAAACATTGGGCTGGGACCGGTTTCTCATTATCATGTGTGTACCCGGGAAACCCGGGAACTGCTGACCGGGTGGAATGCAATATGAGCGGTACAAATACAATGCCGGGCTGGGGCACTGTGAACGCTCTTCCACACATACACATACGGTGGCARCTTCGGGACGAGCGTCGGTTCGATCGAGTTGATGACGCTGCTTGAGACATTAAGTTTTT-GTTGTTGTTGYTGCTGCTGCTGTATCGTCT
>AB0243-C
CTTTCCCCTTCTGCGTGTAGACAATCGGCAGCAGCAACGAAACTTACTTCTAGCACAATTCTAATCTCCCCTCCAAACGTGCACTTTAATATTTAATCACAA--AACTTCTGCATAAACCCGTCCGTCGCAGCTCTCAACTCAACGCTCCGACATTGCATTTCTCATATATGCACTTTTCACTCGTACTTTATACACGCGAGACCGGCCCGAGGTAGGATGTAGGTCAGCTGGTCCCCAGAACCAGATCCGCTTCCACACATTATTGTCTGGTGCAGCAGCAGCAGCAGACAGCCCATTTCTTTTCCTTTCTGTTTCTTTCTGTCTGGCGTTTACGGCGTTTCGCTTGAGCGCTGTCTGCCCTCTGCCTTGCCCTGTTCGCGTAAAATTGCATAACGCTCCCCCGACGTCGATCCTCAACACACACACATCATCTGCATGTTTTTTTGTGTTTTTGCTCAACATACCTGAACCCTGAGAGCGCAGCGCTTGTT----ACCGAGTTTCAGCCTGCGTACCGGCAATGTTTACAACATACAAAATCGCAACGCGAAAGAAAGAAAGACAA----------CAAACGGATGCGTCCCCTTGAGCGTTCCCGCACCCTGCACTGTGATCGAGTTCAG------CTGCTCCCGCTGTATAGCTGCACGTTCCCGTTCTTGCGTTGTGTTCATGAAAAATGAAACCYACAGCCAGCAGAACAGCGCATCGCGAAACAACACACACACACACACATCCTCTATCGGAAAGGAAAC-GGGAGTGTGATAAACTCACCCCCTCTTTTTCTGCAATGTGTGAAAGCGATCGTTGTTGTGCGCGATCGGCCAGCATTAGCAGCCAGCTGAGCCAACACWTGCCTGGAGGGGGGKGKGGGCR----CAACAGCAGCAGACCCGTTTCGCATCGCTGGGCGAAATTGGTCGCRTTGA-A-GTTGAAGGTTAGGCCCG--G--TGTGGCAGGGAATARAMGGGGATTGGCATGCGCCAATCGCACGCGAAACCGTACCACTTGTCGATCGCGAGCGAGATCAAGTTCAACGAGTACTGTAACCGAACGCTGGATCTGGTAAGTTCTGGGTAAAAGCAACCTCTTACACCGCACCATTTCTGCGTAATGTTGCCCATTCCTGTAAACATTGGGCTGGGACCGGTTTCTCATTRTCATGTGTGTACCCGGGAAACCCGGGAACTGCTGACCGGGTGGAATGCAATATGAGCGGTACAAATACAATGCCGGGCTGGGGCACTGTGAACGCTCTTCCACACATACACATACGGTGGCAACTTCGGKACGAGCGTCGGTTCGATCGAGTTGATGACGCTGCTTGAGACATTAAGTTTTT-GTTGTTGTTGYTGCTGCTGCTGTATCGTCT
>AB0246-C
CTTTCCCCTTCTGCGTGTAGACAATCGGCAGCAGCAACGAAACTTACTTCTAGCACAATTCTAATCTCCCCTCCAAACGTGCACTTTAATATTTAATCACAA--AACTTCTGCATAAACCCGTCCGTCGCAGCTCTCAACTCAACGCTCCGACATTGCATTTCTCATATATGCACTTTTCACTCGTACTTTATACACGCGAGACCGGCCCGAGGTAGGATGTAGGTCAGCTGGTCCCCAGAACCAGATCCGCTKCCACACATTATTGTCTGGTGCAGCAGCAGCAGCAGACAGCCCATTTCTTTTCCTTTCTGTTTCTTTCTGTCTGGCGTTTACGGCGTWTCGCTTGAGCGCTGTCTGCCCTCTGCCTTGCCCTGTTCGCGTAAAATTGCATAACGCTCCCCYGACGTCGATCCTCAACASACACACATCATCTGCATKTTTTTTTGTGTTTTTKCTCAACATACCTGAACCCTGAGAGCGCAGCGCTTGTT----ACCGAGTTTCAGCCTGCGTACCGGCAATGTTTACAACATACAAAATYGCAACKYGAAAGAAARAAAGACAA----------CAAACGGATGCGTCCCCTTGAGCGTTCCCGCACCCTGCACTGTGATCGAGTTCAG------CTGCTCCCGCTGTATCGCTGCACGTTCCCGTTCTTGCGTTGTGTTCATGAAAAATGAAACCYACAGCCAGCAGAACAGCGCATCGCGAAACAACACACACACACACACATCCTCTATCGGAAAGGAAAC-GGGAGTGTGATAAACTCACCCCCTCTTTTTCTGCAATGTGTGAAAGCGATCGTTGTTGTGCGCGATCGGCCAGCATTAGCAGCCAGCTGAGCCAACACWTGCCTGGAGGGGGGGRGGGGCA----CAACAGCAGCAGACCCGTTTCGCATCGCTGGGCGAAATTGGTCGCGTTGA-A-GTTGAAGGTTAGGCCCG--G--TGTGRCAGGGAATAGAAGGGGATTGGCATGCGCCAATCGCACRCRAAACCGTACCACTTGTCGATCGCGAGCGAGATCAAGTTCAACGAGTACTGTAACCGAACGCTGGATCTGGTARGTTCTGGGTAAAAGCAACTTCTTACACCGCACCATTTCTGCGTAATGTTGCCCRTTCCTGTAAACATTGGGCTGGGACCGGTTTCTCATTATCATGTGTGTACCSGGGAAACCCGGGAACTGCTGACCGGGTGGAATGCAATATGRGCGRTACAAATACAATGCCGGGCTGGGGCACTGTGAACGCTCTTCCACACATACACATACGGTGGCAACTTCGGGACGAACGTCGGTTCGATCGAGTTGATGACGCTGCTTGAGACATTAAGTTTTT-GTTGTTGTTGTTGCTGCTGCTGTATCGTCT
>AB0247-C
CTTTCCCCTTCTGCGTGTAGACAATCGGCAGCAGCAACGAAACTTACTTCTAGCACAATTCTAATCTCCCCTCCAAACGTGCACTTTAATATTTAATCACAA--AACTTCTGCATAAACCCGTCCGTCGCAGCTCTCAACTCAACGCTCCGACATTGCATTTCTCATATATGCACTTTTCACTCGTACTTTATACACGCGAGACCGGSCCGAGGTAGGATGTAGGTCAGCTGGTCCCCAGAACCAGATCCGCTTCCACACATTATTGTCTGGTGCAGCAGCAGCAGCAGACAGCCCATTTCTTTTCCTTTCTGTTTCTTTCTGTCTGGCGTTTACGGCGTTTCGCTTGAGCGCTGTCTGCCCTCTGCCTTGCCCTGTTCGCGTAAAATTGCATAACGCTCCCCCGACGTCGATCCTCAACACACACACATCATCTGCATGTTTTTTTGTGTTTTTGCTCAACATACCTGAACCCTGAGAGCGCAGCGCTTGTT----ACCGAGTTTCAGCCTGCGTACCGGCAATGTTTACAACATACAAAATCGCAACGCGAAAGAAAGAAAGACAA----------CAAACGGATGCGTCCCCTTGAGCGTTCCCGCACCCTGCACTGTGATCGAGTTCAG------CTGCTCCCGCTGTATAGCTGCACGTTCCCGTTCTTGCGTTGTGTTCATGAAAAATGAAACCCACAGCCAGCAGAACAGCGCATCGCGAAACAACACACACACACACACATCCTCTATCGGAAAGGAAAC-GGGAGTGTGATAAACTCACCCCCTCTTTTTCTGCRATGTGTGAAAGCGATCGTTGTTGTGCGCGATCGGCCAGCATTAGCAGCCAGCTGAGCCAACACATGCCTGGAGGGGGGGGGGGGCA----CAACAGCAGCAGACCCGTTTCGCATCGCTGGGCGAAATTGGTCGCRTTGA-A-GTTGAAGGTTAGGCCCG--G--TGTGGCAGGGAATARAMGGGGATTGGCATGCGCCAATCGCACRCGAAACCGTACCACTTGTCGATCGCGAGCGAGATCAAGTTCAACGAGTACTGTAACCGAACGCTGGATCTGGTAAGTTCTGGGTAAAAGCAACYTCTTACACCGCACCATTTCTGCGTAATGTTGCCCATTCCTSTAAACATTGGGCTGGGACCGGTTTCTCATTATCATGTGTGTACCSGGGAAACCCGGGAACTGCTGACCGGGTGGAATGCAATATGRGCGGTACAAATACAATGCCGGRCTGGGGCACTGTGAACGCTCTTCCACACAYAYACATACGGTGGCAACTTCGGGACGARCGTCGGTTCGATCGAGTTGATGACGCTGCTTGAGACATTAAGTTTTT-GTTGTTGTTGYTGCTGCTGCTGTATCGTCT
>AB0248-C
CTTTCCCCTYYTGCGTGTAGACAATYGGCMGCMGCAACGAAACTTACTTCTAGCACAATTCTAATCTSCCCTCCAAACGTGCACTTTAATATTTAATCACAA--AACTTCTGCATAAACCCGTCCGTYGCAGCTCTCAACTCAACGCWCCGACATTGCATTTCTCATATATGCACTTTTCACTCGTACTTTATMCACGCGAGACCGGCCCGAGGTAGGATGTAGGTCAGCTGGTCCCCAGAACCAGATCCGCTKCCACACATTATTGTMTGGTGCAGCAGCAGCAGCAGACAGCCCATTTCTTTTCCTTTCTGTTTCTTTCTGTCTGGCGTTTACGGCGTTTCGCTTGAGCGCTGTCTGCCCTCTGCCTTGCCCTGTTCGCGTAAAATTGCATAACGCTCCCCYGACGTCGATCCTCAACACACACACATCATCTGCATGTTTTTTTGTGTTTTTGCTCAACATAYCTGAACCCTGAGMGCGCAGCGCTTGTT----ACCGAGTTTCAGCCTGCGTACCGGCAATGTTTATAACATACAAAATCGCAACKYGAAAGAAAGAAAGACAW----------CAAACGGATGCGTCCCCTTGAGCGTYCCCGCACCCWGCACTGTGATCGAGTTCAG------CTGCTCCCGCTGTATMGCTGCACGTTCCCGTTCTTGCGTTGTGTTCATGAAAAATGAAACCYACAGCCAGCAGAACAGCGCATCGCGAAACAACACACACACACACACATCCTCTATCGGAAAGGAAAC-GGGAGTGTGATAAACTCACCCCCTCTTTTTCTGCAATGTGTGAAAGCGATCGTTGTTGTGCGCGATCGGCCAGCATTAGCAGCCAGCTGAGCCAACACATGCCKGGAGGGGGGGGGGGGCR----CAAMAGCAGCAGACCCGTTTCGCATCGCTGGGCGAAATTKGTCGCRTTGA-A-GTTGAAGGTTAGGCCCG--G--TGTGGCAGGGAATARAMGGGGATTGGCATGCGCCAATCGCACRCSAAACCGTACCACTTGTCGATCGCGAGCGAGATCAAGTTCAACGWGTACTGTAACCGAACGCTGGATCTGGTAAGTTCTGGGTAAAAGCAACYTCTTACACCGCACCATTTCTGCGTAATGTTGCCCATTCCTGTAAACATTGKGCTGGGACCGGTTTCTCATTATCATGTGTGTACCCGGGAAACCCGGGAACTGCTGACCGGGTGGAATGCAATATGAGCGGTACAAATACAATGCCGGGCTRGGGCACTGTRAACGCYCTTCCACACAYACACATACGGTGGCAACTTCGGGACGARCGTCGGTTCGATCGAGTTGATGACGCTGCTTGAGACATTAAGTTTTT-GTTGTTGTYGYTGCTGCTGCTGTATCGTCT
>AB0249-C
CTTTCCCCTYCTGCGTGTAGACAATCGGCMGCMGCAAYGAAACTTACTTCTAGCACAATTCTAATCTCCCCTCSAAACGTGCACTTTAATATTTAATCACAA--AACTTCTGCATAAACCCGTCCGTCGCAGCTCTCAACTCAACGCTCCGACATTGCATTTCTCATATATGCACTTTTCACTCGTACTTTATACACGCGAGACCGGCCCGAGGTAGGATGTAGGTCAGCTGGTCCCCAGAACCAGATCCGCTKCCACACATTATTGTMTGGTGCAGCAGCAGCAGCAGACAGCCCATTTCTTTTCCTTTCTGTTTCTTTCTGTCTGGCGTTTACGGCGTTTCGCTTGAGCGCTGTCTGCCCTCTGCCTTGCCCTGTTCGCGTAAAATTGCATAACGCTCCCCYGACGTCGATCCTCAACACACMCACATCATCTGCATGTTTTTTTGTGYTTTTGCTCAACATACCTGAACCCTGAGAGCGCAGCGCTTGTT----ACCGAGTTTCAGCCTGCGTACCGGCAATGTTTACAACATACAAAATYGCAACKYGAAARAAASAAAGACAA----------CAAACGGATGCGTCCCCTTGAGCGTTCCCGCACCCTGCACTGTGATCGAGTTCAG------CTGCTCCCGCTGTATMGCTGCACGTTCCCGTTCTTGCGTTGTGTTCATGAAAAATGAAACCCACAGCCAGCAGAACAGCGCATCGCGAAACAACACACACACACACACATCCTCTATCGGAAAGGAAAC-GGGAGTGTGATAAACTCACCCCCTCTTTTTCTGCAATGTGTGAAAGCGATCGTTGTTGTGCGCGATCGGCCAGCATTAGCAGCCAGCTGAGCCAACACATGCCTGGAGGGGGGKGGGGGCA----CAACAGCAGCAGACCCGTTTCGCATCGCTGGGCGAAATTGGTCGCRTTGA-A-GTTGAAGGTTAGGCCCG--G--TGTGGCAGGGAATARAMGGGGATTGGCATGCGCCAATCGCACGCGAAACCGTACCACTTGTCGATCGCGAGCGAGATCAAGTTCAACGAGTACTGTAACCGAACGYTGGATCTGGTARGTTCTGGGTAAAAGCAACYTCTTACACCGCACCATTTCTGCGTAATGTTGCCCATTCCTGTAAACATTGGGCTGGGACCGGTTTCTCATTATCATGTGTGTACCSGGGAAACCCGGGAACTGCTGACCGGGTGGAATGCAATATGAGCGGTACAAATACAATGCCGGGCTGGGGCACTGTGAACGCTCTTCCACACAYAYACATACGGTGGCAACTTCGGKACGAGCGTCGGTTCGATCGAGTTGATGACGCTGCTTGAGACATTAAGTTTTT-GTTGTTGTTGYTGCTGCTGCTGTATCGTCT
>AB0250-C
CTTTCCCCTTCTGCGTGTAGACAATCGGCAGCAGCAACGAAACTTACTTCTAGCACAATTCTAATCTCCCCTCCAAACGTGCACTTTAATATTTAATCACAA--AACTTCTGCATAAACCCGTCCGTCGCAGCTCTCAACTCAACGCTCCGACATTGCATTTCTCATATATGCACTTTTCACTCGTACTTTATACACGCGAGACCGGCCCGAGGTAGGATGTAGGTCAGCTGGTCCCCAGAACCAGATCCGCTTCCACACATTATTGTMTGGTGCAGCAGCAGCAGCAGACAGCCCATTTCTTTTCCTTTCTGTTTCTTTCTGTCTGGCGTTTACGGCGTTTCGCTTGAGCGCTGTCTGCCCTCTGCCTTGCCCTGTTCGCGTAAAATTGCATAACGCTCCCCCGACGTCGATCCTCAACACACACACATCATCTGCATGTTTTTTTGTGTTTTTGCTCAACATACCTGAACCCTGAGAGCGCAGCGCTTGTT----ACCGAGTTTCAGCCTGCGTACCGGCAATGTTTACAACATACAAAATCGCAACGCGAAAGAAAGAAAGACAA----------CAAACGGATGCGTCCCCTTGAGCGTTCCCGCACCCTGCACTGTGATCGAGTTCAG------CTGCTCCCGCTGTATAGCTGCACGTTCCCGTTCTTGCGTTGTGTTCATGAAAAATGAAACCYACAGCCAGCAGAACAGCGCATCGCGAAACAACACACACACACACACATCCTCTATCGGAAAGGAAMS-GGGAGTGTGATAAACTCACCCCCTCTTTTTCTGCAATGTGTGAAAGCGATCGTTGTTGTGCGCGATCGGCCAGCATTAGCAGCCAGCTGAGCCAACACATGCCTGGAGGGGGGKGGGGGCA----CAAMAGCAGCAGACCCGTTTCGCATCGCTGGGCGAAATTGGTCGCATTGA-A-GTTGAAGGTTAGGCCCG--G--TGTGGCAGGGAATARAMGGGGATTGGCATGCGCCAATCGCACGCGAAACCGTACCACTTGTCGATCGCGAGCGAGATCAAGTTCAACGAGTACTGTAACCGAACGCTGGATCTGGTAAGTTCTGGGTAAAAGCAACCTCTTACACCGCACCATTTCTGCGTAATGTTGCCCATTCCTGTAAACATTGGGCTGGGACCGGTTTCTCATTATCATGTGTGTACCSGGGAAACCCGGGAACTGCTGACCGGGTGGAATGCAATATGRGCGGTACAAATACAATGCCGGGCTGGGGCACTGTGAACGCTCTTCCACACATACACATACGGTGGCAACTTCGGGACGAGCGTCGGTTCGATCGAGTTGATGACGCTGCTTGAGACATTAAGTTTTT-GTTGTTGTTGYTGCTGCTGCTGTATCGTCT
>AB0257-C
CTTTCCCCTYCTGCGTGTAGACAATCGGCMGCMGCAAYGAAACTTACTTCTAGCACAATTCTAATCTCCCCTCSAAACGTGCACTTTAATATTTAATCACAA--AACTTCTGCATAAACCCGTCCGTCGCAGCTCTCAACTCAACGCTCCGACATTGCATTTCTCATATATGCACTTTTCACTCGTACTTTATACACGCGAGACCGGCCCGAGGTAGGATGTAGGTCAGCTGGTCCCCAGAACCAGATCCGCTKCCACACATTATTGTMTGGTGCAGCAGCAGCAGCAGACAGCCCATTTCTTTTCCTTTCTGTTTCTTTCTGTCTGGCGTTTACGGCGTTTCGCTTGAGCGCTGTCTGCCCTCTGCCTTGCCCTGTTCGCGTAAAATTGCATAACGCTCCCCYGACGTCGATCCTCAACACACACACATCATCTGCATGTTTTTTTGTGTTTTTGCTCAACATACCTGAACCCTGAGAGCGCAGCGCTTGTT----ACCSAGTTTCAGCCTGCGTACCGGCAATGTTTACAACATACAAAATYGCAACKYGAAAGAAARAAAGACAA----------CAAACGGATGCGTCCCCTTGAGCGTTCCCGCACCCTGCACTGTGATCGAGTTCAG------CTGCTCCCGCTGTATAGCTGCACGTTCCCGTTCTTGCGTTGTGTTCATGAAAAATGAAACCTACAGCCAGCAGAACAGCGCATCGCGAAACAACACACACACACACACATCCTCTATCGGAAAGGAAAC-GGGAGTGTGATAAACTCACCCCCTCTTTTTCTGCAATGTGTGAAAGCGATCGTTGTTGTGCGCGATCGGCCAGCATTAGCAGCCAGCTGAGCCAACACATGCCTGGAGGGGGGGGGGGGCA----CAACAGCAGCAGACCCGTTTCGCATCGCTGGGCGAAATTGGTCGCRTTGA-A-GTTGAAGGTTAGGCCCG--G--TGTGGCAGGGAATAGAAGGGGATTGGCATGCGCCAATCGCACRCGAAACCGTACCACTTGTCGATCGCGAGCGAGATCAAGTTCAACGAGTACTGTAACCGAACGCTGGATCTGGTAAGTTCTGGGTAAAAGCAACCTCTTACACCGCACCATTTCTGCGTAATGTTGCCCATTCCTGTAAACATTGGGCTGGGACCGGTTTCTCATTATCATGTGTGTACCSGGGAAACCCGGGAACTGCTGACCGGGTGGAATGCAATATGRGCGGTACAAATACAATGCCGGGCTGGGGCACTGTGAACGCTCTTCCACMCAYAYACATACGGTGGCAACTTCGGGACGARCGTCGGTTCGATCGAGTTGATGACGCTGCTTGAGACATTAAGTTTTT-GTTGTTGTYGYTGCTGCTGCTGTATCGTCT
>AB0258-C
CTTTCCCCTTCTGCGTGTAGACARTCGGCAGCAGCAACGAAACTTACTTCTAGCACAATTCTAATCTCCCCTCCAAACGTGCACTTTAATATTTAATCACAA--AACTTCTGCATAAACCCGTCCGTCGCAGCTCTCAACTCAACGCTCCGACATTGCATTTCTCATATATGCACTTTTCACTCGTACTTTATACACGCGAGACCGGCCCGAGGTAGGATGTAGGTCAGCTGGTCCCCAGAACCAGATCCGCTKCCACACATTATTGTCTGGTGCAGCAGCAGCAGCAGACAGCCCATTTCTTTTCCTTTCTGTTTCTTTCTGTCTGGCGTTTACGGCGTTTCGCTTGAGCGCTGTCTGCCCTCTGCCTTGCCCTGTTCGCGTAAAATTGCATAACGCTCCCCTGACGTCGATCCTCAACACACACACATCATCTGCATGTTTTTTTGTGTTTTTGCTCAACATACCTGAACCCTGAGAGCGCAGCGCTTGTT----ACCGAGTTTCAGCCTGCGTACCGGCAATGTTTACAACATACAAAATYGCAACKYGAAAGAAAGAAAGACAA----------CAAACGGATGCRTCCCCTTGAGCGTTCCCGCACCCTGCACTGTGATCGAGTTCAG------CTGCTCYCGCTGTATMGCTGCACGTTCCCGTTCTTGCGTTGTGTTCATGAAAAATGAAACCYACAGCCAGCAGAACAGCGCATCGCGAAACAACACACACACACACACATCCTCTATCGGAAAGGAAAC-GGGAGTGTGATAAACTCACCCCCTCTTTTWCTGCAATGTGTGAAAGCGATCGTTGTTGTGCGCGATCGGYCAGCMTTAGCAGCCAGCTGAGCCAACACATGCCTGGAGGGGGGGRGGGGCA----CAACAGCAGCAGACCCGTTTCGCATCGCTGGGCGAAATTGGTCGCRTTGA-A-GTTGAAGGTTAGGCCCG--G--TGTGGCAGGGAATAGAAGGGGATTGGCATGCGCCAATCGCACRCGAAACCGTACCACTTGTCGATCGCGAGCGAGATCAAGTTCAACGAGTACTGTAAMCGAACGCTGGATCTGGTAAGTTCTGGGTAAAAGCAACCTCTTACACCGCACCATTTCTGCGTAATGTTGCCCATTCCTGTAAACATKGGGCTGGGACCGGTTTCTCATTATCATGTGTGTACCCGGGAAACCCGGGAACTGCTGACCGGGTGGAATGCAATATGRGCGGTACAAATACAATGCCGGGCTGGGGCACTGTGAACGCTCTTCCACACATACACATACGGTGGCAACTTCGGGACGARCGTCGGTTCGATCGAGTTGATGACGCTGCTTGAGACATTAAGTTTTT-GTTGTTGTYGYTGCTGCTGYTGTATCGTCT
>AB0262-C
CTTTCCCCTYCTGCGTGTAGACAATCGGCMGCMGCAAYGAAACTTACTTCTAGCACAATTCTAATCTCCCCTCSAAACGTGCACTTTAATATTTAATCACAA--AACTTCTGCATAAACCCGTCCGTCGCAGCTCTCAACTCAACGCTCCGACATTGCATTTCTCATATATGCACTTTTCACTCGTACTTTATACACGCGAGACCGGCCCGAGGTAGGATGTAGGTCAGCTGGTCCCCAGAACCAGATCCGCTKCCACACATTATTGTCTGGTGCAGCAGCAGCAGCAGACAGCCCATTTCTTTTCCTTTCTGTTTCTTTCTGTCTGGCGTTTACGGCGTTTCGCTTGAGCGCTGTCTGCCCTCTGCCTTGCCCTGTTCGCGTAAAATTGCATAACGCTCCCCYGACGTCGATCCTCAACASACMCMCATCATCTGCATKTTTTTTTGTGTTTTTKYTCAACATACCTGAACCCTGAGAGCGCAGCGCTTGTT----ACCGAGTTTCAGCCTGCGTACCGGCAATGTTTACAACATACAAAATCGCAACGCGAAAGAAAGAAAGACAA----------CAAACGRATGCGTCCCCTTGAGCGTTCCCGCACCCTGCACTGTGATCGAGTTCAG------CTGCTCCCGCTGTATMGCTGCACGTTCCCGTTCTTGCGTTGTGTTCATGAAAAATGAAACCYACAGCCAGCAGAACAGCGCATCGCGAAACAACACACACACACACACATCCTCTATCGGAAAGGAAAC-GGGAGTGTGATAAACTCACCCCCTCTTTTTCTGCAATGTGTGAAAGCGATCGTTGTTGTGCGCGATCGGCCAGCATTAGCAGCCAGCTGAGCCAACACATGCCTGGAGGGGGGGGGGGGCA----CAACAGCAGCAGACCCGTTTCGCATCGCTGGGCGAAATTGGTCGCATTGA-A-GTTGAAGGTTAGGCCCG--G--TGTGGCAGGGAATAGAMGGGGATTGGCATGCGCCAATCGCACGCGAAACCGTACCACTTGTCGATCGCGAGCGAGATCAAGTTCAACGAGTACTGTAACCGAACGCTGGATCTGGTAAGTTCTGGGTAAAAGCAACCTCTTACACCGCACCATTTCTGCGTAATGTTGCCCATTCCTGTAAACATTGGGCTGGGACCGGTTTCTCATTATCATGTGTGTACCSGGGAAACCCGGGAACTGCTGACCGGGTGGAATGCAATATGRGCGGTACAAATACAATGCCGGGCTGGGGCACTGTGAACGCTCTTCCACACAYAYACATACGGTGGCAACTTCGGGACGAGCGTCGGTTCGATCGAGTTGATGACGCTGCTTGAGACATTAAGTTTTT-GTTGTTGTTGYTGCTGCTGCTGTATCGTCT
>AB0263-C
CTTTCCCCTYCTGCGTGTAGACAATCGGCMGCMGCAAYGAAACTTACTTCTAGCACAATTCTAATCTCCCCTCSAAACGTGCACTTTAATATTTAATCACAA--AACTTCTGCATAAACCCGTCCGTYGCAGCTCTCAACTCAACGCTCCGACATTGCATTTCTCATATATGCACTTTTCACTCGTACTTTATACACGCGAGACCGGCCCGAGGTAGGATGTAGGTCAGCTGGTCCCCAGAACCAGATCCGCTGCCACACATTATTGTCTGGTGCAGCAGCAGCAGCAGACAGCCCATTTCTTTTCCTTTCTGTTTCTTTCTGTCTGGCGTTTACGGCGTTTCGCTTGAGCGCTGTCTGCCCTCTGCCTTGCCCTGTTCGCGTAAAATTGCATAACGCTCCCCYGACGTCGATCCTCAACACACMCACATCATCTGCATGTTTTTTTGTGTTTTTGCTCAACATACCTGAACCCTGAGAGCGCAGCGCTTGTT----ACCGAGTTTCAGCCTGCGTACCGGCAATGTTTACAACATACAAAATCGCAACTTGAAAGAAAGAAAGACAA----------CAAACGGATGCRTCCMCTTAAGCGTTCCCGCACCCTGCACTGTGATCGAGTTCAG------CTGCTCTCGCTGTATCGCTGCACGTTCCCGTTCTTGCGTTGTGTTCATGAAAAATGAAACCCACAGCCAGCAGAACAGCGCATCGCGAAACAACACACACACACACACATCCTCTATCGGAAAGGAAAC-GGGAGTGTGATAAACTCACCCCCTCTTTTTCTGCAATGTGTGAAAGCGATCGTTGGTGTGCGCGATCGGCCAGCATTAGCAGCCAGCTGAGCCAACACWTGCCTGGAGGGGGGGGGGGGCA----CAACAGCAGCAGACCCGTTTCGCATCGCTGGGCGAAATTGGTCGCGTTGA-A-GTTGAAGGTTAGGCCCG--G--TGTGGCAGGGAATARAMGGGGATTGGCATGCGCCAATCGCACRCGAAACCGTACCACTTGTCGATCGCGAGCGAGATCAAGTTCAACGWGTACTGTAACCGWACGCTGGATCTGGTARGTTCTGGGTAAAAGCAACTTCTCACACCGCACCATTTCTGCGTAATGTTGCCCATTCCTGTAAACATTGGGCTGGGACCGGTTTCTCATTATCATGTGTGTACCCGGGAAACCCGGGAACTGCTGACCGGGTGGAATGCAATATGAGCGGTACAAATACAATGCCGGGCTGGGGCACTGTGAACGCTCTTCCACACAYAYACATACGGTGGCARCTTCGGGACGARCGTCGGTTCGATCGAGTTGATGACGCTGCTTGAGACATTAAGTTTTT-GTTGTTGTTGYTGCTGCTGCTGTATCGTCT
>AB0266-C
CTTTCCCCTTCTGCGTGTAGACARTCGGCAGCAGCAACGAAACTTACTTCTAGCACAATTCTAATCTCCCCTCCAAACGTGCACTTTAATATTTAATCACAA--AACTTCTGCATAAACCCGTCCGTCGCAGCTCTCAACTCAACGCTCCGACATTGCATTTCTCATATATGCACTTTTCACTCGTACTTTATACACGCGAGACCGGCCCGAGGTAGGATGTAGGTCAGCTGGTCCCCAGAACCAGATCCGCTKCCACACATTATTGTMTGGTGCAGCAGCAGCAGCAGACAGCCCATTTCTTTTCCTTTCTGTTTCTTTCTGTCTGGCGTTTACGGCGTTTCGCTTGAGCGCTGTCTGCCCTCTGCCTTGCCCTGTTCGCGTAAAATTGCATAACGCTCCCCYGACGTCGATCCTCAACACACACACATCATCTGCATGTTTTTTTGTGTTTTTGCTCAACATACCTGAACCCTGAGAGCGCAGCGCTTGTT----ACCGAGTTTCAGCCTGCGTACCGGCAATGTTTACAACATACAAAATCGCAACKYGAAAGAAAGAAAGACAA----------CAAACGGATGCGTCCCCTTGAGCGTYCCCGCACCCTGCACTGTGATCGAGTTCAG------CTGCTCCCGCTGTATAGCTGCACGTTCCCGTTCTTGCGTTGTGTTCATGAAAAATGAAACCYACAGCCAGCAGAACAGCGCATCGCGAAACAACACACACACACACACATCCTCTATCGGAAAGGAAAC-GGGAGTGTGATAAACTCMCCCCCTCTTTTTCTGCAATGTGTGAAAGCGATCGTTGTTGTGCGCGATCGGCCAGCATTAGCAGCCAGCTGAGCCAACACATGCCTGGAGGGGGGRRGGGGCR----CAACAGCAGCAGACCCGTTTCGCATCGCTGGGCGAAATTGGTCGCRTTGA-A-GTTGAAGGTTAGGCCCG--G--TGTGGCAGGGAATAGAAGGGGATTGGCATGCGCCAATCGCACRCGAAACCGTACCACTTGTCGATCGCGAGCGAGATCAAGTTCAACGAGTACTGTAACCGAACGCTGGATCTGGTAAGTTCTGGGTAAAAGCAACYTCTTACACCGCACCATTTCTGCGTAATGTTGCCCATTCCTGTAAACATTGGGCTGGGACCGGTTTCTCATTATCATGTGTGTACCSGGGAAACCCGGGAACTGCTGACCGGGTGGAATGCAATATGRGCGGTACAAATACAATGCCGGGCTGGGGCACTGTGAACGCTCTTCCACACAYACACATACGGTGGCAACTTCGGGACGARCGTCGGTTCGATCGAGTTGATGACGCTGCTTGAGACATTAAGTTTTT-GTTGTTGTTGYTGCTGCTGCTGTATCGTCT
>AB0267-C
CTTTCCCCTTCTGCGTGTAGACAATCGGCAGCAGCAACGAAACTTACTTCTAGCACAATTCTAATCTCCCCTCCAAACGTGCACTTTAATATTTAATCACAA--AACTTCTGCATAAACCCGTCCGTCGCAGCTCTCAACTCAACGCTCCGACATTGCATTTCTCATATATGCACTTTTCACTCGTACTTTATACACGCGAGACCGGCCCGAGGTAGGATGTAGGTCAGCTGGTCCCCAGAACCAGATCCGCTKCCACACATTATTGTCTGGTGCAGCAGCAGCAGCAGACAGCCCATTTCTTTTCCTTTCTGTTTCTTTCTGTCTGGCGTTTACGGCGTTTCGCTTGAGCGCTGTCTGCCCTCTGCCTTGCCCTGTTCGCGTAAAATTGCATAACGCTCCCCYGACGTCGATCCTCAACACACACACAYCATCTGCATGTTTTTTTGTGTTTTTGCTCAACATACCTGAACCCTGAGAGCGCAGCGCTTGTT----ACCGAGTTTCAGCCTGCGTACCGGCAATGTTTACAACATACAAAATCGCAACGCGAAAGAAAGAAAGACAA----------CAAACGGATGCRTCCCCTKGAGCGTYCCCGCACCCTGCACTGTGATCGAGTTCAG------CTGCTCCCGCTGTATAGCTGCACGTTCCCGTTCTTGCGTTGTGTTCATGAAAAATGAAACCYACAGCCAGCAGAACAGCGCATCGCGAAACAACACACACACACACACATCCTCTATCGGAAAGGAAAC-GGGAGTGTGATAAACTCACCCCCTCTTTTTCTGCAATGTGTGAAAGCGATCGTTGKTGTGCGCGATCGGCCAGCATTARCAGCCAGCTGAGCCAACACATGCCTGGAGGGGGGKGKGGGCA----CAACAGCAGCAGACCCGTTTCGCATCGCTGGGCGAAATTGGTCGCRTTGA-A-GTTGAAGGTTAGGCCCG--G--TGTGGCAGGGAATARAMGGGGATTGGCATGCGCCAATCGCACRCGAAACCGTACCACTTGTCGATCGCGAGCGAGATCAAGTTCAACGAGTACTGTAACCGAACGCTGGATCTGGTAAGTTCTGGGTAAAAGCAACCTCTTACACCGCACCATTTCTGCGTAATGTTGCCCATTCCTGTAAACATTGGGCTGGGACCGGTTTCTCATTATCATGTGTGTACCCGGGAAACCCGGGAACTGCTGACCGGGTGGAATGCAATATGAGCGGTACAAATACAATGCCGGGCTGGGGCACTGTGAACGCTCTTCCACACAYACACATACGGTGGCAACTTCGGGACGARCGTCGGTTCGATCGAGTTGATGACGCTGCTTGAGACATTAAGTTTTT-GTTGTTGTTGYTGCTGCTGCTGTATCGTCT
>AB0276-C
CTTTCCCCTTCTGCGTGTAGACAATCGGCAGCAGCAACGAAACTTACTTCTAGCACAATTCTAATCTCCCCTCCAAACGTGCACTTTAATATTTAATCACAA--AACTTCTGCATAAACCCGTCCGTCGCAGCTCTCAACTCAACGCTCCGACATTGCATTTCTCATATATGCACTTTTCACTCGTACTTTATACACGCGAGACCGGCCCGAGGTAGGATGTAGGTCAGCTGGTCCCCAGAACCAGATCCGCTTCCACACATTATTGTCTGGTGCAGCAGCAGCAGCAGACAGCCCATTTCTTTTCCTTTCTGTTTCTTTCTGTCTGGCGTTTACGGCGTTTCGCTTGAGCGCTGTCTGCCCTCTGCCTTGCCCTGTTCGCGTAAAATTGCATAACGCTCCCCYGACGTCGATCCTCAACACACMCCCAYCATCTGCATKTTTTTTTGTGTTTTTGCTCAACATACCTGAACCCTGAGAGCGCAGCGCTTGTT----ACCGAGTTTCAGCCTGCGTACCGGCAATGTTTACAACATACAAAATCGCAACGCGAAAGAAAGAAAGACAA----------CAAACGGATGCGTCCCCTTGAGCGTTCCCGCACCCTGCACTGTGATCGAGTTCAG------CTGCTCCCGCTGTATAGCTGCACGTTCCCGTTCTTGCGTTGTGTTCATGAAAAATGAAACCTACAGCCAGCAGAACAGCGCATCGCGAAACAACACACACACACACACATCCTCTATCGGAAAGGAAAC-GGGAGTGTGATAAACTCACCCCCTCTTTTTCTGCAATGTGTGAAAGCGATCGTTGTTGTGCGCGATCGGCCAGCATTAGCAGCCAGCTGAGCCAACACATGCCTGGAGGGGGGGGGGGGCR----CAACAGCAGCAGACCCGTTTCGCATCGCTGGGCGAAATTGGTCGCATTGA-A-GTTGAAGGTTAGGCCCG--G--TGTGGCAGGGAATARAMGGGGATTGGCATGCGCCAATCGCACGCGAAACCGTACCACTTGTCGATCGCGAGCGAGATCAAGTTCAACGAGTACTGTAACCGAACGCTGGATCTGGTAAGTTCTGGGTAAAAGCAACCTCTTACACCGCACCATTTCTGCGTAATGTTGCCCATTCCTGTAAACATTGGGCTGGGACCGGTTTCTCATTATCATGTGTGTACCCGGGAAACCCGGGAACTGCTGACCGGGTGGAATGCAATATGAGCGGTACAAATACAATGCCGGGCTGGGGCACTGTGAACGCTCTTCCACACATACACATACGGTGGCARCTTCGGGACGAGCGTCGGTTCGATCGAGTTGATGACGCTGCTTGAGACATTAAGTTTTT-GTTGTTGTTGYTGCTGCTGCTGTATCGTCT
>AB0279-C
CTTTCCCCTTCTGCGTGTAGACAATCGGCAGCAGCAACGAAACTTACTTCTAGCACAATTCTAATCTCCCCTCCAAACGTGCACTTTAATATTTAATCACAA--AACTTCTGCATAAACCCGTCCGTYGCAGCTCTCAACTCAACGCTCCGACATTGCATTTCTCATATATGCACTTTTCACTCGTACTTTATACACGCGAGACCGGCCCGAGGTAGGATGTAGGTCAGCTGGTCCCCAGAACCAGATCCGCTKCCACACATTATTGTMTGGTGCAGCAGCAGCAGCAGACAGCCCATTTCTTTTCCTTTCTGTTTCTTTCTGTCTGGCGTTTACGGCGTTTCGCTTGAGCGCTGTCTGCCCTCTGCCTTGCCCTGTTCGCGTAAAATTGCATAACGCTCCCCYGACGTCGATCCTCAACASACACACATCATCTGCATKTTTTTTTGTGTTTTTGCTCAACATACCTGAACCCTGAGAGCGCAGCGCTTGTT----ACCGAGTTTCAGCCTGCGTACCGGCAATGTTTACAACATACAAAATCGCAACGCGAAAGAAAGAAAGACAA----------CAAACGGATGCGTCCCCTTGAGCGTTCCCGCACCCTGCACTGTGATCGAGTTCAG------CTGCTCCCGCTGTATMGCTGCACGTTCCCGTTCTTGCGTTGTGTTCATGAAAAATGAAACCYACAGCCAGCAGAACAGCGCATCGCGAAACAACACACACACACACACATCCTCTATCGGAAAGGAAAC-GGGAGTGTGATAAACTCACCCCCTCTTTTTCTGCAATGTGTGAAAGCGATCGTTGTTGTGCGCGATCGGCCAGCATTAGCAGCCAGCTGAGCCAACACATGSCKGGAGGGGGGGGGGGGCR----CAACAGCAGCAGACCCGTTTCGCATCGCTGGGCGAAATTGGTCGCATTGA-A-GTTGAAGGTTAGGCCCG--G--TGTGGCAGGGAATARAMGGGGATTGGCATGCGCCAATCGCACGCGAAACCGTACCACTTGTCGATCGCGAGCGAGATCAAGTTCAACGAGTACTGTAACCGAACGCTGGATCTGGTAAGTTCTGGGTAAAAGCAACCTCTTACACCGCACCATTTCTGCGTAATGTTGCCCATTCCTGTAAACATTGGGCTGGGACCGGTTTCTCATTATCATGTGTGTACCSGGGAAACCCGGGAACTGCTGACCGGGTGGAATGCAATATGRGCGGTACAAATACAATGCCGGGCTGGGGCACTGTGAACGCTCTTCCACACATACACATACGGTGGCAACTTCGGGACGAGCGTCGGTTCGATCGAGTTGATGACGCTGCTTGAGACATTAAGTTTTT-GTTGTTGTTGYTGCTGCTGCTGTATCGTCT
>AB0282-C
CTTTCCCCTTCTGCGTGTAGACAATCGGCAGCAGCAACGAAACTTACTTCTAGCACAATTCTAATCTCCCCTCCAAACGTGCACTTTAATATTTAATCACAA--AACTTCTGCATAAACCCGTCCGTCGCAGCTCTCAACTCAACGCTCCGACATTGCATTTCTCATATATGCACTTTTCACTCGTACTTTATACACGCGAGACCGGCCCGAGGTAGGATGTAGGTCAGCTGGTCCCCAGAACCAGATCCGCTTCCACACATTATTGTCTGGTGCAGCAGSAGCAGCAGACAGCCCATTTCTTTTCCTTTCTGTTTCTTTCTGTCTGGCGTTTACGGCGTTTCGCTTGAGCGCTGTCTGCCCTCTGCCTTGCCCTGTTCGCGTAAAATTGCATAACGCTCCCCCGACGTCGATCCTCAACACACACACATCATCTGCATGTTTTTTTGTGTTTTTGCTCAACATACCTGAACCCTGAGAGCGCAGCGCTTGTT----ACCGAGTTTCAGCCTGCGTACCGGCAATGTTTACAACATACAAAATCGCAACGCGAAAGAAAGAAAGACAA----------CAAACGGATGCGTCCCCTTGAGCGTTCCCGCACCCTGCACTGTGATCGAGTTCAG------CTGCTCCCGCTGTATAGCTGCACGTTCCCGTTCTTGCGTTGTGTTCATGAAAAATGAAACCYACAGCCAGCAGAACAGCGCATCGCGAAACAACACACACACACACACATCCTCTATCGGAAAGGAAMS-GGGAGTGTGATAAACTCACCCCCTCTTTTTCTGCAATGTGTGAAAGCGATCGTTGTTGTGCGCGATCGGCCAGCATTAGCAGCCAGCTGAGCCAACACATGCCTGGAGGGGGGKGGGGGCR----CAAMAGCAGCAGACCCGTTTCGCATCGCTGGGCGAAATTGGTCGCRTTGA-A-GTTGAAGGTTAGGCCCG--G--TGTGGCAGGGAATARAMGGGGATTGGCATGCGCCAATCGCACGCGAAACCGTACCACTTGTCGATCGCGAGCGAGATCAAGTTCAACGAGTACTGTAACCGAACGYTGGATCTGGTARGTTCTGGGTAAAAGCAACYTCTTACACCGCACCATTTCTGCGTAATGTTGCCCATTCCTGTAAACATTGGGCTGGGACCGGTTTCTCATTATCATGTGTGTACCSGGGAAACCCGGGAACTGCTGACCGGGTGGAATGCAATATGAGCGGTACAAATACAATGCCGGGCTGGGGCACTGTGAACGCTCTTCCACACATACACATACGGTGGCAACTTCGGKACGAGCGTCGGTTCGATCGAGTTGATGACGCTGCTTGAGACATTAAGTTTTT-GTTGTTGTTGYTGCTGCTGCTGTATCGTCT
>AJ0023-C
CTTTCCCCTCTTGCGTGTAGACAATTGGCCGCCGCAACGAAACTTACTTCTAGCACAATTCTAATCTGCCCTCCAAACGTGCACTTTAATATTTAATCACAA--AACTTCTGCATAAACCCGTCCGTTGCAGCTCTCAACTCAACGCACCGACATTGCATTTCTCATATATGCACTTTTCACTCGTACTTTATCCACGCGAGACCGGCCCGAGGTAGGATGTAGGTCAGCTGGTCCCCAGAACCAGATCCGCTGCCACACATTATTGTCTGGTGCAGCAGCAGCAGCAGACAGCCCATTTCTTTTCCTTTCTGTTTCTTTCTGTCTGGCGTTTACGGCGTTTCGCTTGAGCGCTGTCTGCCCTCTGCCTTGCCCTGTTCGCGTAAAATTGCATAACGCTCCCCTGGCGTCGATCCTCAACACACACACATCATCTGCATGTTTTTTTGTGTTTTTGCTCAACATATCTGAACCCTGAGAGCGCAGCGCTTGTT----ACCGAGTTTCAGCCTGCGTACCGGCAATGTTTATAACATACAAAATCGCAACTTGAAAGAAAGAAAGACAA----------CAAACGGATGCGTCCCCTTGAGCGTCCCCGCACCCTGCACTGTGATCGAGTTCAG------CTGCTCCCGCTGTATCACTGCCCGTTCCCGTTCTTGCGTTGTGTTCATGAAAAATGAAACCCACAGCCAGCAGAACAGTGTATCGCGAAACAACACACACACACACACATCCTCTATCGGAAAGGAAAC-GGGAGTGTGATAAACTCACCCCCTCTTTTTCTGCAATGTGTGAAAGCGATCGTTGTTGTGAGCGATCGGCCAGCATTAGCAGCCAGCTGAGCCAACACATGCCTGGAGGGGGGGGGGGGCG----CAACAGCAGCAGACCCGTTTCGCATCGCTGGGCGAAATTGGTCGCGTTGA-A-GTTGAAGGTTAGCCCCG--G--TGTGACAGGGAATAGAAGTGGATTGGCATGCGCCAATCGCACGCGAAGCCGTACCACTTGTCGATCGCGAGCGAGATCAAGTTCAACGAGTACTGTAACCGAACGCTGGATCTGGTAAGTTCTGGGTAAAAGCAACTTCTTACACCGCACCATTTCTGCGTAATGTTGCCCATTCCTGTAAACATTGTGCTGGGACCGGTTTCTCATTATCATGTGTGTACCCGGGAAACCCGGGAACTGCTGACCGGGTGGAATGCAATATGGGCGGTACAAATACAATGCCGGGCTAGGGCACTGTAAACGCCCTTCCACACACACACATACGGTGGCAACTTCGGGACGAACGTCGGTTCGATCGAGTTGATGACGCTGCTTGAGACATTAAGTTTTT-GTTGTTGTCGTTGCTGCTGCTGTATCGTCT
>AJ0024-C
CTTTCCCCTCTTGCGTGTAGACAATTGGCCGCCGCAACGAAACTTACTTCTAGCACAATTCTAATCTSCCCTCSAAACGTGCACTTTAATATTTAATCACAA--AACTTCTGCATAAACCMGTCCRTYGCAGCTCTCAACTCAACGCWCCGACATTGCATTTCTCATATATGCACTTTTCACTCGTACTTTATCCACGCGAGACCGGCCCGAGGTAGGATGTAGGTCAGCTKGTCCCCAGAACCAGATCCGCTGCCACACATTATTGTCTGGTGCAGCAGCAGCAGCAGACAGCCCATTTCTTTTCCTTTCTGTTTCTTTCTGTCTGGCGTTTACGGCGTTTCGCTTGAGCGCTGTCTGCCCTCTGCCTTGCCCTGTTCGCGTAAAATTGCATAACGCTCCCCTGGCGTCGATCCTCAACACACACACATCATCTGCATGTTTTTTTGTGTTTTTGCTCAACATATCTGAACCCTGAGAGCGCAGCGCTTGTT----ACCGAGTTTCAGCCTGCGTACCGGCAATGTTTATAACATACAAAATCGCAACTTGAAAGAAAGAAAGACAA----------CAAACGGATGCGTCCCCTTGAGCGTCCCCGCACCCWGCACTGTGATCGAGTTCAG------CTGCTCCCGCTGTATCRCTGCMCGTTCCCGTTCTTGCGTTGTGTTCATGAAAAATGAAACCCACAGCCAGCAGAACAGYGYATCGCGAAACAACACACACACACACACATCCTCTATCGGAAAGGAAAC-GGGAGTGTGATAAACTCMCCCCCTCTTTTTCTGCAATGTGTGAAAGCGATCGTTGTTGTGMGCGATCGGCCAGCATTAGCAGCCAGCTGAGCCAACACATGCCKGGAGGGGGGGGGGGGCG----CAACAGCAGCAGACCCGTTTCGCATCGCTGGGCGAAATTGGTCGCGTTGA-A-GTTGAAGGTTAGSCCCG--G--TGTGACAGGGAATAGAAGTGGATTGGCATGCGCCAATCGCACGCGAARCCGTACCACTTGTCGATCGCGAGCGAGATCAAGTTCAACGWGTACTGTAACCGAACGCTGGATCTGGTAAGTTCTGGGTAAAAGCAACTTCTTACACCGCACCATTTCTGCGTAATGTTGCCCATTCCTGTAAACATTGTGCTGGGACCGGTTTCTCATTATCATGTGTGTACCCGGGAAACCCGGGAACTGCTGACCKGGTGGAATGCAATATGRGCGGTACAAATACAATGCCGGGCTAGGGCACTGTAAACGCCCTTCCACACACACACATACGGTGGCAACTTCGGGACGAACGTCGGTTCGATCGAGTTGATGACGCTGCTTGAGACATTAAGTTTTT-GTTGTTGTCGTTGCTGCTGCTGTRTCGTCT
>AJ0028-C
CTTTCCCCTYYTGSGTGTAGACARTYGGCMKCMGCAACGAAACTTACTTCTARCACAATTCTAATCTCCCCTCCAAACGTGCACTTTAATATTTAATCACAA--AACTTCTGCATAAACCCGTCCGTCGCAGCTCTYAACTCAACGCWCCGACATTGCATTTCTCATATATGCACTTTTCACTCGTACTTTATCCACGCGAGACCGGCYCGAGGTAGGATGTAGGTCAGCTGGTCCCCAGAACCAGATCCGCTGCCACACATTATTGTCTGGTGCAGCAGCAGCAGCAGACAGCCCATTTCTTTTCCTTTCTGTTTCTTTCTGTCTGGCGTTTACGGCGTTTCGCTTGAGCGCTGTCTGCCCTCTGCCTTGCCCTGTTCGCGTAAMATTGCATAACGCTCCCCTGACGTCGATCCTCAACACACACACATCATCTGCATGTKTTTTTGTGTTTTTGCTCAACATAYCTGAACCCTGAGAGCGCAGCGCTTGTT----ACCGAGTTTCAGCCTGCGTACCGGCAATGTTTAYAACATACAAAATYGCAACTTGAAAGAAAGAAAGACAA----------CAAACGGATGCRTCCCCTTGAGCGTYCCCGCACCCTGCACTGTGATCGAGTTCAG------CTGCTCCCGCTGTATCGCTGCACGTTCCCGTTCTTGCGTTGTGTTCATGAAAAATGAAACCCACAGCCAGCAGAACAGCGCATCGCGAAACAACACACACACACACACATCCTCTATCGGAAAGGAAAC-GGGAGTGTGATAAACTCACCCCCTCTTTTTCTGCAATGTGTGAAAGCGATCGTTGTTGTGMGCGATCGGCCAGCATTAGCAGCCAGCTGAGCCAACACATGCCTGGAGGGGGAAGGGGGCG----CAACAGCAGCAGACCCGTTTCGCATCGCTGGGCGAAATTGGTCGCGTTGA-A-GTTGAAGGTTAGSCCCG--G--TGTGRCAGGGAATARAMGKGGATTGGCATGCGCCAATCGCACGCGAAACCGTACCACTTGTCGATCGCGAGCGAGATCAAGTTCAACGAGTACTGTAACCGAACGYTGGATCTGGTARGTTCTGGGTAAAAGCAACTTCTTACACCGCACCATTTCTGCGTAATGTTGCCCATTCCTGTAAACATTGKGCTGGGACCGGTTTCTCATTATCATGTGTGTACCCGGGAAACCCGGGAACTGCTGACCGGGTGGAATGCAATATGRGCGGTACAAATMCAATGCCGGGCTRGGGCACTGTRAACGCYCTTCCACACAYACACATACGGTGGCAACTTCGGGACGAACGTCGGTTCGATCGAGTTGATGACGCTGYTTGAGACATTAAGTTTTT-GTTGTTGTYGTTGCTGCTGCTGTATCGTCT
>AJ0035-C
CTTTCCCCTYYTGCGTGTAGACARTYGGCMGCMGCAACGAAACTTACTTCTARCACAATTCTAATCTCCCCTCSAAACGTGCACTTTAATATTTAATCACAA--AACTTCTRCATAAACCCGTCCGTYGCAGCTCTYAACTCAACGCWCCGACATTGCATTTCTCATATATGCACTTTTCACTCGTACTTTATCCACGCGAGACCGGCYCGAGGTAGGATGTAGGTCAGCTGGTCCCCAGAACCAGATCCGCTGCCACACATTATTGTCTGGTGCAGCAGCAGCAGCAGACAGCCCATTTCTTTTCCTTTCTGTTTCTTTCTGTCTGGCGTTTACGGCGTTTCGCTTGAGCGCTGTCTGCCCTCTGCCTTGCCCTGTTCGCGTAAAATTGCATAACGCTCCCCTGRCGTYGATCCTCAACACACACACATCATCTGCATGTTTTTTTGTGTTTTTGCTCAACATAYCTGAACCCTGAGAGCGCAGCGCTTGTT----ACCGAGTTTCAGCCTGCGTACCGGCAATGTTTAYAACATACAAAATYGCAACTTGAAAGAAAGAAAGACAM----------CAAACGGATGCRTCCCCTTGAGCGTYCCCGCACCCTGCACTGTGATCKAGTTCAG------CTGCTCCCGCTGTATCGCTGCACGTTCCCGTTCTTGCGTTGTGGTCATGAAAAATGAAACCCACAGCCAGCAGAACAGCGCATCGCGAAACAACACACACACACACACATYCTCTATCGGAAAGGAAAC-GGGAGTGTGATAAACTCACCCCCWCTTTTTCTGCAATGTGTGAAAGCGATCGTTGTTGTGCGCGATCGGCCAGCATTAGCAGCCAGCTGAGCCAACACATGCCTGGAGGGGGGGGGGGGCR----CAACAGCAGCAGACCCGTTTCGCATCGCTGGGCGAAATTGGTCGCGTTGA-A-GTTGAAGGTTAGGCCCG--G--TGTGRCAGGGAATARAMGKGGATTGGCATGCGCCAATCGCACGCGAAACCGTACCACTTGTCGATCGCGAGCGAGATCAAGTTCAACGAGTACTGTAACCGAACGYTGGATCTGGTARGTTCTGGGTAAAAGCAACTTCTTACACCGCACCATTTCTGCGTAATGTTGCCCATTCCTGTAAACATTGKGCTGGGACCGGTTTCTCATTATCATGTGTGTACCCGGGAAACCCGGGRACTGCTGACCGGGTGGAATGCAATATGGGCGGTACAAATACAATGCCGGGCTGGGGCACTGTGAACGCTCTTCCACACATACACATACGGTGGCAACTTCGGGACGAACGTCGGTTCGATCGAGTTGATGACGCTGCTTGAGACATTAAGTTTTT-GTTGTTGTYGTTGCTGCTGCTGTATCGTCT
>AJ0037-C
CTTTCCCCTYYTGCGTGTAGACARTYGGCMGCMGCAACGAAACTTACTTCTAGCAMAATTCTAATCTCCCCTCSAAACGTGCACTTTAATATTTAATCACAA--AACTTCTGCATAAACCMGTCCGTCGCAGCTCTCAACTCAACGCWCCGACATTGCATTTCTCATATATGCACTTTTCACTCGTACTTTATCCACGCGAGACCGGCCCGAGGTAGGATGTAGGTCAGCTGGTCCCCAGAACCAGATCCGCTGCMACACATTATTGTCTGGTGCAGCAGCAGCAGCAGACAGCCCATTTCTTTTCCTTTCTGTTTCTTTCTGTCTGGCGTTTACGGCGTTTCGCTTGAGCGCTGTCTGCCCTCTGCCTTGCCCTGTTCGCGTAAAATTGCATAACGCTCCCCTGACGTCGATCCTCAACACACACACATCATCTGCATGTTTTTTTGTGTTTTTGCTCAACATAYCTGAACCCTGAGAGCGCAGCGCTTGTT----ACCGAGTTTCAGCCTGCGTACCGGCAATGTTTAYAACATACAAAATCGCAACKYGAAAGAAAGAAAGACAA----------CAAACGGATGCRTYCCCTTGAGCGTYCCCGCACCCTGCACTGTGATCGAGTTCAG------CTGCTCCCGCTGTATCGCWGCACGTTCCCGTTCTTGCGTTGTGTTCATGAAAAATGAAACCCACAGCCAGCAGAACAGCGCATCGCGAAACAACACACACACACACACATCCTCTATCGGAAAGGAAAS-GGGAGTGTGATAAACTCACCCCCWCTTTTTCTGCAATGTGTGAAAGCGATCGTTGTTGTGCGCGATCGGCCAGCATTAGCAGCCAGCTGAGCCAACACATGCCTGGAGGGGGGGRGGGGCR----MAACAGCAGCAGACCCGTTTCGCATCGCTGGGCGAAATTGGTCGCGTTGA-A-GTTGAAGGTTAGGCCCG--G--TGTGRCAGGGAATAGAAGKGGATTGGCATGCGCCAATCGCACRCGAAACCGTACCACTTGTCGATCGCGAGCGAGATCAAGTTCAACGWGTACTGTAACCGAACGCTGGATCTGGTAAGTTCTGGGTAAAAGCAACYTCTTACACCGCACCATTTCTGCGTAATGTTGCCCATTCCTGTAAACATTGKGCTGGGACCGGTTTCTCATTATCATGTGTGTACCCGGGAAACCCGGGAACTGCTGACCGGGTGGAATGCAATATGGGCGGTACAAATACAATGCCGGGCTAGGGCACTGTAAACGCCCTTCCACACACACACATACGGTGGCAACTTCGGGACGAAYGTCGGTTCGATCGAGTTGATGACGCTGCTTGAGACATTAAGTTTTT-GTTGTTGTYGTTGCTGCTGCTGTATCGTCT
>AJ0039-C
CTTTCCCCTCTTGCGTGTAGACAATTGGCCGCCGCAACGAAACTTACTTCTAGCACAATTCTAATCTSCCCWMSAAAYGTGCACTTTAATATTTAATCACAA--AACTTCTGYATAAACCMGTCCGTTGCAGCTCTCAACTCAACGCWCCGACATTGCATTTCTCATATATGCACTTTTCACTCGTACTTTATCCACGCGAGACCGGCCCGAGGTAGGATGTAGGTCAGCTGGTCCCCAGAACCAGATCCGCTGCCACACATTATTGTCTGGTGCAGCAGCAGCAGCAGACAGCCCATTTCTTTTCCTTTCTGTTTCTTTCTGTCTGGCGTTTACGGCGTTTCGCTTGAGCGCTGTCTGCCCTCTGCCTTGCCCTGTTCGCGTAAAATTGCATAACGCTCCCCTGRCGTCGATCCTCAACACACACACATCATCTGCATGTTTTTTTGTGTTTTTGCTCAACATATCTGAACCCTGAGAGCGCAGCGCTTGTT----ACCGAGTTTCAGCCTGCGTWCCGGCAATGTTTATAACATACAAAATCGCAACTTGAAAGAAAGAAAGACAA----------CAAACGGATGCGTCCCCTTGAGCGTCCCCGCACCCWGCACTGTGATCGAGTTCAG------CTGCTCCCGCTGTATCRCTGCMCGTTCCCGTTCTTGCGTTGTGTTCATGAAAAATGAAACCCACAGCCAGCAGAACAGYGYATCGCGAAACAACACACACACACACACATCCTCTATCGGAAAGGAAAC-GGGAGTGTGATAAACTCACCCCCTCTTTTTCTGCAATGTGTGAAAGCGATCGTTGTTGTGMGCGATCGKCCAGCATTAGCAGCCAGCTGAGCCAACACATGCCKGGAGGGGGGGGGGGGCG----CAACAGCAGCAGACCCGTTTCGCATCGCTGGGCGAAATTGGTCGCGTTGA-A-GTTGAAGGTTAGSCCCG--G--TGTGACAGGGAATAGAAGTGGATTGGCATGCGCCAATCGCACGCGAARCCGTACCACTTGTCGATCGCGAGCGAGATCAAGTTCAACGAGTACTGTAACCGAACGCTGGATCTGGTAAGTTCTGGGTAAAAGCAACTTCTTACACCGCACCATTTCTGCGTAATGTTGCCCATTCCTGTAAACATTGTGCTGGGACCGGTTTCTCATTATCATGTGTGTACCCGGGAAACCCGGGAACTGCTGACCGGGTGGAATGCAATATGRGCGGTACAAATACAATGCCGGGCTAGGGCACTGTAAACGCCCTTCCACACACACACATACGGTGGCAACTTCGGGACGAACGTYGGTTCGATCGAGTTGATGACGCTGCTTGAGACATTAAGTTTTT-GTTGTTGTCGTTGCTGCTGCTGTATCGTCT
>AJ0051-C
CTTTCCCCTYYTGCGTGTAGACAATYGGCMGCMGCAACGAAACTTACTTCTAGMAMAATTCTAATCTCCCCTCSAAACGTGCACTTTAATATTTAATCACAA--AACTTCTRCATAAACCCGTCCGTYGCAGCTCTCAACTCAACGCWCCGACATTGCATTTCTCATATATGCACTTTTCACTCGTACTTTATMCACGCGAGACCGGCCCGAGGTAGGATGTAGGTCAGCTGGTCCCCAGAACCAGATCCGCTGCCACACATTATTGTCTGGTGCAGCAGCAGCAGCAGACAGCCCATTTCTTTTCCTTTCTGTTTCTTTCTGTCTGGCGTTTACGGCGTTTCGCTTGAGCGCTGTCTGCCCTCTGCCTTGCCCTGTTCGCGTAAAATTGCATAACGCTCCCCTGACGTCGATCCTCAACACACACACATCATCTGCATGTTTTTTTGTGTTTTTGCTCAACATAYCTGAACCCTGAGAGCGCAGCGCTTGTT----ACCGAGTTTCAGCCTGCGTACCGGCAATGTTTAYAACATACAAAATCGCAACTTGAAAGAAAGAAAGACAA----------CAAACGGATGCGTCCCCTTGAGCGTCCCCGCACCCWGCACTGTGATCGAGTTCAG------CTGCTCCCGCTRTATCGCTGCACGTTCCCGTTCTTGCGTTGTGTTCATGAAAAATGAAACCCACAGCCAGCAGAACAGCGCATCGCGAAACAACAMACACACACACACATCCTCTATCGGAAAGGAAAC-GGGAGTGTGATAAACTCACCCCCTCTTTTTCTGCAATGTGTGAAAGCGATCGTTGKTGTGMGCGATCGGCCAGCATTAGCAGCCAGCTGAGCCAACACATGCCTGGAGGGGGGGGRGGGCG----CAACAGCAGCAGACCCGTTTCGCATCGCTGGGCGAAATTGGTCGCGTTGA-A-GTTGAAGGTTAGSCCCG--G--TGTGRCAGGGAATAGAAGKGGATTGGCATGCGCCAATCGCACRCGAARCCGTACCACTTGTCGATCGCGAGCGAGATCAAGTTCAACGAGTACTGTAACCGAACGYTGGATCTGGTARGTTCTGGRTAAAAGCAACTTCTTACACCGCACCATTTCTGCGTAATGTTGCCCATTCCTGTAAACATTGKGCTGGGACCGGTTTCTCATTATCATGTGTGTACCCGGGAAACCCGGGAACTGCTGACCGGGTGGAATGCAATATGGGCGGTACAAATACAATGCCGGGCTRGGGCACTGTRAACGCYCTTCCACACAYACACATACGGTGGCAACTTCGGGACGAACGTCGGTTCGATCGAGTTGATGACGCTGCTTGAGACATTAAGTTTTT-GTTGTTGTYGYTGCTGCTGCTGTATCGTCT
>AJ0056-C
CTTTCCCCTCYTGCGTGTAGACAATYGGCMGCMGCAACGAAACTTACTTCTAGCAMAATTCTAATCTSCCCTCSAAACGTGCACTTTAATATTTAATCACAA--AACTTCTRCATAAACCCGTCCGTTGCAGCTCTCAACTCAACGCACCGACATTGCATTTCTCATATATGCACTTTTCACTCGTACTTTATCCACGCGAGACCGGCCCGAGGTAGGATGTAGGTCAGCTGGTCCCCAGAACCAGATCCGCTGCCACACATTATTGTCTGGTGCAGCAGCAGCAGCAGACAGCCCATTTCTTTTCCTTTCTGTTTCTTTCTGTCTGGCGTTTACGGCGTTTCGCTTGAGCGCTGTCTGCCCTCTGCCTTGCCCTGTTCGCGTAAAATTGCATAACGCTCCCCTGRCGTCGATCCTCAACACACACACATCATCTGCATGTTTTTTTGTGTTTTTGCTCAACATATCTGAACCCTGAGAGCGCAGCGCTTGTT----ACCGAGTTTCAGCCTGCGTACCGGCAATGTTTATAACATACAAAATCGCAACTTGAAAGAAAGAAAGACAA----------CAAACGGATGCGTCCCCTTGAGCGTCCCCGCACCCWGCACTGTGATCGAGTTCAG------CTGCTCCCGCTGTATCRCTGCMCGTTCCCGTTCTTGCGTTGTGTTCATGAAAAATGAAACSCACAGCCAGCAGAACAGYGYATCGCGAAACAACACACACACACACACATCCTCTATCGGAAAGGAAAC-GGGAGTGTGATAAACTCACCCCCTCTTTTTCTGCAATGTGTGAAAGCGATCGTTGTTGTGMGCGATCGGCCAGCATTAGCAGCCAGCTGAGCCAACACATGCCTGGAGGGGGGGGGGGGCR----CAACAGCAGCAGACCCGTTTCGCATCGCTGGGCGAAATTGGTCGCGTTGA-A-GTTGAAGGTTAGSCCCG--G--TGTGACAGGGAATAGAAGTGGATTGGCATGCGCCAATCGCACGCGAARCCGTACCACTTGTCGATCGCGAGCGAGATCAAGTTCAACGAGTACTGTAACCGAACGCTGGATCTGGTAAGTTCTGGGTAAAAGCAACTTCTTACACCGCACCATTTCTGCGTAATGTTGCCCATTCCTGTAAACATTGTGCTGGGACCGGTTTCTCATTATCATGTGTGTACCCGGGAAACCCGGGAACTGCTGACCGGGTGGAATGCAATATGRGCGGTACAAATACAATGCCGGGCTAGGGCRCTGTAAACGCCCTTCCACACACWCACATACGGTGGCAACTTCGGRACGAACGTCGGTTCGATCGAGTTGATGACGCTGCTTGAGACATTAAGTTTTT-GTTGTTGTCGTTGCTGCTGCTGTATCGTCT
>AJ0064-C
CTTTCCCCTYYTGCGTGTAGACARTYGGCMGCMGCAACGAAACTTACTTCTAGCACAATTCTAATCTCCCCTCCAAACGTGCACTTTAAKATTTAATCACAA--AACTTCTGCATAAACCCGTCYGTCGCAGCTCTCAACTCAACGCWCCGACATTGCATTTCTCATATATGCACTTTTCACTCGTACTTTATCCACGCGAGACCGGCCCGAGGTAGGATGTAGGTCAGCTGGTCCCCAGAACCAGATCCGCTGCCACACATTATTGTCTGGTGCAGCAGCAGCAGCAGACAGCCCATTTCTTTTCCTTTCTGTTTCTTTCTGTCTGGCGTTTACGGCGTTTCGCTTGAGCGCTGTCTGCCCTCTGCCTTGCCCTGTTCGCGTAAAATTGCATAACGCTCCCCTGACGTCGATCCTCAACACACACACATCATCTGCATGTTTTTTTGTGTTTTTGCTCAACATAYCTGAACCCTGAGAGCGCAGCGCTTGTT----ACCGAGTTTCAGCCTGCGTACCGGCAATGTTTAYAACATACAAAATCGCAACKYGAAAGAAAGAAAGACAA----------CAAACGGATGCGTCCCCTTGAGCGTYCCCGCACCCTGCACTGTGATCGAGTTCAG------CTGCTCCCGCTRTATCGCTGCACGTTCCCGTTCTTGCGTTGTGTTCATGAAAAATGAAACCCACAGCCAGCAGAACAGCGCATCGCGAAACAACACACACACACACACATCCTCTATCGGAAAGGAAAC-GGGAGTGTGATAAACTCACCCCCWCTTTTWCTGCAATGTGTGAAAGCGATCGTTGTTGTGCGCGATCGGCCAGCATTAGCAGCCAGCTGAGCCAACACATGCCTGGAGGGGGGGGGGGGCR----CAACAGCAGCAGACCCGTTTCGCATCGCTGGGCGAAATTGGTCGCGTTGA-A-GTTGAAGGTTAGGCCCG--G--TGTGACAGGGAATAGAAGKGGATTGGCATGCGCCAATCGCACRCGAAACCGTACCACTTGTCGATCGCGAGCGAGATCAAGTTCAACGAGTACTGTAACCGAACGCTGGATCTGGTAAGTTCTGGGTAAAAGCAACYTCTTACACCGCACCATTKCTGCGTAATGTTGCCCATTCCTGTAAACATTGKGCTGGGACCGGTTTCTCATTATCATGTGTGTACCCGGGAAACMCGGGAACTGCTGACCGGGTGGAATGCARTATGRGCKGTACAAATACAATGCCGGGCTRGGGCACTGTRAACGCYCTTCCACACACAYACATACGGTGGCAACTTCGGGACGAACGTCGKTTCGATCGAGYTGATGACGCTGCTTGAGACATTAAGTTTTT-GTTGTTGTCGTTGCTGCTGCTGTATCGTCT
>AJ0066-C
CTTTCCCCTCTTGCGTGTAGACAATTGGCCGCCGCAACGAAACTTACTTCTAGCAMAATTCTAATCTSCCCTCSAAACGTGCACTTTAATATTTAATCACAA--AACTTSTGCATAAACCCGTCCGTYGCAGCTCTCAACTCAACGCACCGACATTGCATTTCTCATATATGCACTTTTCACTCGTACTTTATCCACRCGAGACCRGCCCGAGGTAGGATGTAGGTCAGCTGGTCCCCAGAACCAKATCCGCTGCCACACATTATTGTCTGGTGCAGCAGCAGCAGCAGACAGCCCATTTCTTTTCCTTTCTGTTTCTTTCTGTCTGGCGTTTACGGCGTTTCGCTTGAGCGCTGTCTGCCCTCTGCCTTGCCCTGTTCGCGTAAAATTGCATAACGCTCCCCTGGCGTCGATCYTCAACACACACACATCATCTGCATGTTTTTTTGTGTTTTTGCTCAACATATCTGAACCCTGAGAGCGCAGCGCTTGTT----ACCGAGTTTCAGCCTGCGTACCGGCAATGTTTATAACATACAAAATCGCAACTTGAAAGAAAGAAAGACAA----------CAAACGGATGCGTCCCCTTGAGCRTCCCCGCACCCTGCACTGTGAYCGAGTTCAG------CTGCTCCCGCTGTATCGCTGCMCGTTCCCGTTCTTGCGTTGTGTTCATGAAAAATGAAACCCACAGCCAGCAGAACAGCGCATCGCGAAACAACACACACACACACACATCCTCTATCGGAAAGGAAAC-GGGAGTGTGATAAACTCACCCCCTCTTTTTCTGCRATGTGTGAAAGCGATCGTTGTTGTGCGCGATCGGCCAGCATTAGCAGCCAGCTGAGCCAACACATGCCTRGAGGGGGGGGGGGGCG----CAACAGCAGCAGACCCGTTTCGCATCGCTGGGCGAAATTGGTCGCGTTGA-A-GTTGAAGGTTAGGCCCG--G--TGTGACAGGGAATAGAAGTGGATTGGCATGCGCCAATCGCACGCGAAACCGTACCACTTGTCGATCGCGAGCGAGATCAAGTTCAACGWGTACTGTAACCGAACGCTGGATCTGGTAAGTTCTGGGTAAAAGCAACTTCTTACACCGCACCATTTCTGCGTAATGTTGCCCATTCCTGTAAACATTGTGCTGGGACCGGTTTCTCATTATCATGTGTGTACCCGGGAAACCCGGGAACTGCTGACCGGGTGGAATGCAATATGRGCGGTACAAATACAATGCCGGGCTRGGGCACTGTRAACGCYCTTCCACACAYACACATACGGTGGCAACTTCGGGACGAACGTCGGTTCGATCGAGTTGATGACGCTGCTTGAGACATTAAGTTTTT-GTTGTTGTCGTTGCTGCTGCTGTATCGTCT
>AJ0068-C
CTTTCCCCTTCTGCGTGTAGACARTCGGCAGCAGCAACGAAACTTACTTCTAGCACAATTCTAATCTCCCCTCCAAACGTGCACTTTAATATTTAATCACAA--AACTTCTGCATAAACCCGTCCGTYGCAGCTCTCAACTCAACGCTCCGACATTGCATTTCTCATATATGCACTTTTCACTCGTACTTTATACACGCGAGACCGGCCCGAGGTAGGATGTAGGTCAGCTGGTCCCCAGAACCAGATCCGCTGCCACACATTATTGTCTGGTGCAGCAGCAGCAGCAGACAGCCCATTTCTTTTCCTTTCTGTTTCTTTCTGTCTGGCGTTTACGGCGTTTCGCTTGAGCGCTGTCTGCCCTCTGCCTTGCCCTGTTCGCGTAAAATTGCATAACGCTCCCCTGACGTCGATCCTCAACACACACACATCATCTGCATGTTTTTTTGTGTTTTTGCTCAACATACCTGAACCCTGAGMGCGCAGCGCTTGTT----ACCGAGTTTCAGCCTGCGTACCGGCAATGTTTACAACATACAAAATCGCAACKYGAAAGAAAGAAAGACAA----------CAAACGGATGCGTCCCCTTGAGCGTTCCCGCACCCTGCACTGTGATCGAGTTCAG------CTGCTCCCGCTGTATMGCTGCACGTTCCCGTTCTTGCGTTGTGTTCATGAAAAATGAAACCCACAGCCAGCAGAACAGCGCATCGCGAAACAACACACACACACACACATCCTCTATCGGAAAGGAAAC-GGGAGTGTGATAAACTCACCCCCTCTTTTTCTGCAATGTGTGAAAGCGATCGTTGTTGTGCGCGATCGGCCAGCATTAGCAGCCAGCTGAGCCAACACATGCCTGGAGGGGGGGGGGGGCA----CAACAGCAGCAGACCCGTTTCGCATCGCTGGGYGAAATTGGTCGCGTTGA-A-GTTGAAGGTTAGGCCCG--G--TGTGGCAGGGAATAGAAGGGGATTGGCATGCGCCAATCGCACRCGAAACCGTACCACTTGTCGATCGCGAGCGAGATCAAGTTCAACGAGTACTGTAACCGAACGCTGGATCTGGTARGTTCTGGGTAAAAGCAACYTCTYACACCGCACCATTTCTGCGTAATGTTGCCCATTCCTGTAAACATTGGGCTGGGACCGGTTTCTCATTATCATGTGTGTACCCGGGAAACCCGGGAACTGCTGACCGGGTGGAATGCAATATGAGCGGTACAAATAMAATGCCGGGCTGGGGCACTRTGAACGCTCTTCCACACATACACATACGGTGGCARCTTCGGGACGARCGTCGGTTCGATCGAGTTGATGACGCTGCTTGAGACATTAAGTTTTT-GTTGTTGTTGYTGCTGCTGCTGTATCGTCT
>AJ0075-C
CTTTCCCCTYYTGCGTGTAGACARTYGGCMGCMGCAACGAAACTTACTTCTAGCAMAATTCTAATCTCCCCTCSAAACGTGCACTTTAATATTTAATCACAA--AACTTCTGCATAAACYMGTCCGTCGCAGCTCTCAACTCAACGCWCCGACATTGCATTTCTCATATATGCACTTTTCACTCGTACTTTATMCACGCGAGACCGGCCCGAGGTAGGATGTAGGTCAGCTGGTCCCCAGAACCAGATCMGCTGCCACACATTATTGTCTGGTGCAGCAGCAGCAGCAGACAGCCCATTTCTTTTCCTTTCTGTTTCTTTCTGTCTGGCGTTTACGGCGTTTCGCTTGAGCGCTGTCTGCCCTCTGCCTTGCCCTGTTCGCGTAAAATTGCATAACGCTCCCCTGACGTCGATCCTCAACACACACACATCATCTGCATGTTTTTTTGTGTTTTTGCTCAACATAYCTGAACCCTGAGAGCGCAGCGCTTGTT----AYCGAGTTTCAGCCTGCGTACCGGCAATGTTTAYAACATACAAAATCGCAACKYGAAAGAAAGAAAGACAA----------CAAACGGATGCRTCCCCTKGAGCGTCCCCGCACCCTGCACTGTGATCGAGTTCAG------CTGCTCCCGCTGTATMGCTGYACGTTCCCGTTCTTGCGTTGTGTTCATGAAAAATGAAACCCACAGCCAGCAGAACAGCGCATCGCGAAACAACACACACACACACACATCCTCTATCGGAAAGGAAAC-GGGAGTGTGATAAACTCACCCCCTCTTTTTCTGCRATGTGTGAAAGCGATCGTTGTTGYGCGCGATCGGCCAGCATTAGCAGCCAGCTGAGCCAACACATGCCTGGAGGGGGGGGGGGGCR----CAACAGCAGCAGACCCGTTTCGCATCGCTGGGCGAAATTGGTCGCGTTGA-A-GTTGAAGGTTAGSCCCG--G--TGTGACAGGGAATAGAAGTGGATTGGCATGCGCCAATCGCACGCGAARCCGTACCACTTGTCGAYCGCGAGCGAGATCAAGTTCAACGWGTACTGTAACCGAACGCTGGATCTGGTAAGTTCTGGGTAAAAGCAACTTCTTACACCGCACCATTTCTGCGTAATGTTGCCCATTCCTGTAAACATTGKGCTGGRACCGGTTTCTCATTATCATGTGTGTACCCGGGAAACCCGGGAACTGCTGACCGGGTGGAATGCAATATGRGCGGTACAAATACAATGCCGGGCTAGGGCACTGTAAACGCCCTTCCACACACACACATACGGTGGCAACTTCGGGACGAACGTCGGTTCGATCGAGTTGATGACGCTGCTTGAGACATTAAGTTTTT-GTTGTTGTCGTTGCTGCKGCTGTATCGTCT
>AJ0077-C
CTTTCCCCTCYWGCGTGTAGACAATYGGCMGCMGCAACGAAACTTACTTCTAGCAMAATTCTAATCTCCCCTCSAAACGTGCACTTTAATATTTAATCACAA--AACTTCTRCATAAACCMGTCCRTCGCAGCTCTCAACTCAACGCTCCGACATTGCATTTCTCATATATGCACTTTTCACTCGTACTTTATMCACGCGAGACCGGCCCGAGGTAGGATGTAGGTCAGCTGGTCCCCAGAACCAGATCCGCTGCCACACATTATTGTCTGGTGCAGCAGCAGCAGCAGACAGCCCATTTCTTTTCCTTTCTGTTTCTTTCTGTCTGGCGTTTACGGCGTTTCGCTTGAGCGCTGTCTGCCCTCTGCCTTGCCCTGTTCGCGTAAAATTGCATAACGCTCCCCTGACGTCGATCCTCAACACACACACATCATCTGCATGTTTTTTTGTGTTTTTGCTCAACATAYCTGAACCCTGAGAGCGCAGCGCTTGTT----ACCGAGTTTCAGCCTGCGTACCGGCAATGTTTAYAACATACAAAATCGCAACKYGAAAGAAAGAAAGACAM----------CAAACGGATGCGTCCCCTTGAGCGTYCCCGCACCCTGCACTGTGAYCGAGTTCAG------CTGCTCCCGCTGTATCGCTGCMCGTTCCCGTTCTTGCGTTGTGTTCATGAAAAATGAAACCCACAGCCAGCAGAACAGCGCATCGCGAAACAACACACACACACACACATCCTCTATCGGAAAGGAAAC-GGGAGKGTGATAAACTCACCCCCTCTTTTTCTGCAATGTGTGAAAGCGATCGTTGTTGTRCGCGATCGGCCAGCATTAGCAGCCAGCTGAGCCAACACATGCCTRGAGGGGGGRRGGGGCR----CAACAGCAGCAGACCCGTTTCRCATCGCTGGGCGAAATTGGTCGCRTTGA-A-GTTGAAGGTTAGGCCCG--G--TGTGRCAGGGAATAGAAGKGGATTGGCATGCGCCAATYGCACRCGAAACCGTACCACTTGTCGATCGCGAGCGAGATCAAGTTCAACGWGTACTGTAACCGAACGCTGGATCTGGTAAGTTCTGGGTAAAAGCAACYTCTTACACCGCACCATTTCTGCGTAATGTTGCCCATTCCTGTAAACATTGKGCTGGGACCGGTTTCTCATTATCATGTGTGTACCCGGGAAACCCGGGAACTGCTGACCKGGTGGAATGCAATATGAGCGGTACAAATACAATGCCGGGCTRGGGCACTGTRAACGCYCTTCCACACAYACACATACGGTGGCAACTTCGGGACGAACGTCGGTTCGATCGAGTTGATGACGCTGCTTGAGACATTAAGTTTTT-GTTGTTGTYGTTGCTGCTGYTGTATCGTCT
>AJ0078-C
CTTTCCCCTYYTGCGTGTAGACAATYGGCMGCMGCAACGAAACTTACTTCTAGCACAATTCTAATCTCCCCTCSAAACGTGCACTTTAATATTTAATCACAA--AACTTSTGCATAAACCCGTCCGTCGCAGCTCTCAACTCAACGCWCCGACATTGCATTTCTCATATAWGCACTTTTCACTCGTACTTTATMCACGCGAGACCRGCCCGAGGTAGGATGTAGGTCAGCTGGTCCCCAGAACCAGATCCGCTGCCACACATTATTGTCTGGTGCAGCAGCAGCAGCAGACAGCCCATTTCTTTTCCTTTCTGTTTCTTTCTGTCTGGCGTTTACGGCGTTTCGCTTGAGCGYTGTCTGCCCTCTGCCTTGCCCTGTTCKCGTAAAATTGCATAACGCTCCCCYGACGTCGATCCTCAACACACACACATCATCTGCATGTTTTTTTGTGTTTTTGCTCAACATAYCTGAACCCTGAGAGSGCAGCGCTTGTT----ACCGAGTTTCAGCCTGCGTACCGGCAATGTTTAYAACATACAAAATCGCAACKYGAAAGAAARAAAGACAA----------CAAACGGATGCRTCYCCTTGAGCGTCCCCGCACCCTGCACTGTGATCGAGTTCAG------CTGCTCCCGCTGTATCGCTGCACGTTCCCGTTCTTGCGTTGTGTTCATGAAAAATGAAACCCACAGCCAGCAGAACAGCGCATCGCGAAACAACACACACACACACACATCCTCTATCGGAAAGGAAAC-GGGAGTGTGATAAACTCACCCCCWCTTTTTCTGCAATGTGTGAAAGCGATCGTTGKTGTGCGCGATCGGCCAGCATTAGCAGCCAGCTGAGCCAACACATGCCTGGAGGGGGGGRGGGGCR----MAACAGCAGCAGACCCGTTTCGCATCGCTGGGCGAAATTGGTCGCGTTGA-A-GTTGAAGGTTAGGCCCG--G--TGTGRCAGGGAATAGAAGKGGATTGGCATGCGCCAATCKCACRCGAAACCGTACCACTTGTCGATYGCGAGCGAGATCAAGTTCAACGAGTACTGTAACCGAACGCTGGATCTGGTAAGTTCTGGGTAAAAGCAACYTCTTACACCGCACCATTKCTGCGTAATGTTGCCCATTCCTGTAAACATTGKGCTGGGACCGGTTTCTCATTATCATGTGTGTACCCGGGAAACCCGGGAACTGCTGACCGGGTGGAATGCAATATGAGCGGTACAAATACAATGCCGGGCTRGGGCACTGTAAACGCCCTTCCACACACAYACATACGGTGGCAACTTCGGGACGAACGTCGGTTCGATCGAGTTGATGACGCTGCTTGAGACATTAAGTTTTT-GTTGTTGTCGTTGCTGCTGCTGTATCGTCT
>AJ0087-C
CTTTCCCCTYYTGCGTGTAGACARTYGGCMGCMGCAACGAAACTTACTTCTAGCAMAATTCTAATCTCCCCTCSAAACGTGCACTTTAATATTTAATCACAA--AACTTCTGCATAAACCMGTCCGTCGCAGCTCTCAACTCAACGCWCCGACATTGCATTTCTCRTATATGCACTTTTCACTCGTACTTTATMCACGCGAGACCGGCCCGAGGTAGGATGTAGGTCAGCTGGTCCCCAGAACCAGATCCGCTGCCACACATTATTGTCTGGTGCAGCAGCAGCAGCAGACAGCCCATTTCTTTTCCTTTCTGTTTCTTTCTGTCTGGCGTTTACGGCGTTTCGCTTGAGCGCTGTCTGCCCTCTGCCTTGCCCTGTTCGCGTAAAATTGCATAACGCTCCCCTGACGTCGATCCTCAACACACACACATCATCTGCATGTTTTTTTGTGTTTTTGCTCAACATAYCTGAACCCTGAGAGSGCAGCGCTTGTT----ACCGAGTTTCAGCCTGCGTACCGGCAATGTTTAYAACATACAAAATCGCAACTYGAAAGAAAGAAAGACAA----------CAAACGGATGCRTCCCCTKGAGCGTCCCCGCACCCWGCACTGTGATCGAGTTCAG------CTGCTCCCGCTGTATMGCTGCACGTTCCCGTTCTTGCGTTGTGTTCATGAAAAATGAAACCCACAGCCAGCAGAACAGCGCATCGCGAAACAACACACACACACACACATCCTCTAWCGGAAAGGAAAC-GGGAGTGTGATAAACTCACCCCCTCTTTTTCTGCRATGTGTGAAAGCGATCGTTGTTGTGCGCGATCGGCCAGCATTAGCAGCCAGCTGAGCCAACACATGCCTGGAGGGGGGGGGGGGCA----CAACAGCAGCAGACCCGTTTCGCATCGCTGGGCGAAATTGGTCGCGTTGA-A-GTTGAAGGTTAGGCCCG--G--TGTGRCAGGGAATAGAAGKGGATTGGCATGCGCCAATCGCACRCGAAACCGTACCACTTGTCGATCGCGAGCGAGATCAAGTTCAACGWGTACTGTAACCGAACGCTGGATCTGGTAAGTTCTGGGTAAAAGCAACYTCTTACACCGCACCATTTCTGCGTAATGTTGCCCATTCCTGTAAACATTGKGCTGGGACCGGTTTCTCATTATCATGTGTGTACCCGGGAAACCCGGGAACTGCTGACCGGGTGGAATGCAATATGRGCGGTACAAATACAATGCCGGGCTRGGGCACTGTRAACGCYCTTCCACACAYACACATACGGTGGCAACTTCGGGACGAACGTCGGTTCGATCGAGTTGATGACGCTGCTTGAGACATTAAGTTTTT-GTTGTTGTCGTTGCTGCTGCTGTATCGTCT
>AJ0093-C
CTTTCCCCTCYTGCGTGTAGACAATYGGCCGCCGCAAYGAAACTTACTTCTAGCAMAATTCTAATCTCCCCTCSAAACGTGCACTTTAATATTTAATCACAA--AACTTCTGCATAAACCMGTCCGTCGCAGCTCTCAACTCAACGCWCCGACATTGCATTTCTCATATATGYACTTTTCACTCGTACTTTATMCACGMKAGACCGGCCCGAGGTAGGATGTAGGTCAGCTGGTCCCCAGAACCAGATCCGCTGCCACACATTATTGTCTGGTGCAGCAGCAGCAGCAGACAGCCCATTTCTTTTCCTTTCTGTTTCTTTCTGTCTGGCGTTTACGGCGTTTCGCTTGAGCGCTGTCTGCCCTCTGCCTTGCCCTGTTCGCGTAAAATTGCATAACGCTCCCCYGACGTCGATCCTCAACACACACACATCATCTGCATGTTTTTTTGTGTTTTTGCTCAACATATCTGAACCCTGAGAGCGCAGCGCTTGTT----ACCGAGTTTCAGCCTGCGTACCGGCAATGTTTAYAACATACAAAATCGCAACTTGAAAGAAAGAAAGACAA----------CAAACGGATGCGTCCCCTTGAGCGTYCCCGCACCCTGCACTGTGATCGAGTTCAG------CTGCTCCCGCTGTATCGCTGTACGTTCCCGTTCTTGCGTTGTGTTCATGAAAAATGAAACCCACAGCCAGCAGAACAGCGCATCGCGAAACAACACACACACACACACATCCTCTATCGGAAAGGAAAC-GGGAGTGTGATAAACTCACCCCCTCTTTTTCTGCRATGTGTGAAAGCGATCGTTGKTGTGCGCGATCGGCCAGCATTAGCAGCCAGCTGAGCCAACACATGCCTGGAGGGGGGGGGGGGCR----CAACAGCAGCAGACCCGTTTCGCATCGCTGGGCGAAATTGGTCGCGTTGA-A-GTTGAAGGTTAGGCCCG--G--TGTGRCAGGGAATAGAAGKGGATTGGCATGCGCCAATCGCACRCGAAACCGTACCACTTGTCGATCGCGAGCGAGATCAAGTTCAACGWGTACTGTAACCGAACGCTGGATCTGGTAAGTTCTGGGTAAAAGCAACYTCTTACACCGCACCATTTCTGCGTAATGTTGCCCATTCCTGTAAACATTGKGCTGGGACCGGTTTCTCATTATCATGTGTGTACCSGGGAAACCCGGGAACTGCTGACCGGGTGGAATGCAATATGRGCGGTACAAATACAATGCCGGGCTRGGGCACTGTRAACGCYCTTCCACACAYACACATACGGTGGCAACTTCGGGACGAACGTYGGTTCGATCGAGTTGATGACGCTGCTTGAGACATTWAGTTTTT-GTTGTTGTCGTTGCTGCTGCTGTATCGTCT
>AJ0095-C
CTTTCCCCTYCTGCGTGTAGACARTCGGCAGCAGCAACGAAACTTACTTCTAGCAMAATTCTAATCTCCCCTCSAAACGTGCACTTTAATATTTAATCACAA--AACTTCTRCATAAACYCGTCCGTYGCAGCTCTCAACTCAACGCWCCGACATTGCATTTCTCATATATGCACTTTTCACTCGTACTTTATMCACGCGAGACCGGCCCGAGGTAGGATGTAGGTCAGCTGGTCCCCAGAACCAGATCMGCTGCCACACATTATTGTCTGGTGCAGCAGCAGCAGCAGACAGCCCATTTCTTTTCCTTTCTGTTTCTTTCTGTCTGGCGTTTACGGCGTTTCGCYTGAGCGCTGTCYGCCCTCTGCCTTGCCCTGTTCGCGTAAAATTGCATAACGCTCCCCTGACGTCGATCYTCAACACAYACACATCATCTGCATGTKTTTTTGTGTTTTTGCTCAACATAYCTGAACCCTGAGAGCGCAGCGCTTGTT----AYCGAGTTTCAGCCTGCGTACCGGCAATGTTTAYAACATACAAAATCGCAACKYGAAAGAAAGAAAGACAA----------CAAACGGATGCRTCCCCTKGAGCGTCCCCGCACCCWGCACTGTGATCGAGTTCAG------CTGCTCCCGCTGTATMGCTGCACGTTCCCGTTCTTGCGTTGTGTTCATGAAAAATGAAACCCACAGCCAGCAGAACAGCGCATCGCGAAACAACACACACACACACACATCCTCTATCGGAAAGGAAAC-GGGAGTGTGATAAACTCMCCCCCWCTTTTTCTGCAATGTGTGAAAGCGATCGTTGTTGYGCGCGATCGGCCAGCATTAGCAGCCAGCTGAGCCAACACATGCCTGGAGGGGGGGGGGGGCR----MAACAGCAGCAGACCCGTTTCGCATCGCTGGGCGAAATTGGTCGCGTTGA-A-GTTGAAGGTTAGGCCCG--G--TGTGRCAGGGAATAGAAGKGGATTGGCATGCGCCAATCGCACRCGAAACCGTACCACTTGTCGATCGCGAGCGAGATCAAGTTCAACGAGTACTGTAACCGAACGCTGGATCTGGTAAGTTCTGGGTAAAAGCAACYTCTTACACCGCACCATTKCTGCGTAATGTTGCCCATTCCTGTAAACATTGKGCTGGGACCGGTTTCTCATTATYATGTGTGTACCCGGGAAACCCGGGAACTGCTGACCGGGTGGAATGCAATATGAGCGGTACAAATACAATGCCGGGCTRGGGCACTGTRAACGCYCTWYCACACAYWYACATACGGTGGCAACTTCGGRACGAACGTCGGTTCGATCGAGTTGATGACGCTGCTTGAGACATTAAGTTTTT-GTTGTTGTCGTTGCTGMTGCTGTATCGTCT
>AJ0101-C
CTTTCCCCTCTTGCGTGTAGACAATTGGCCGCCGCAACGAAACTTACTTCTAGCACAATTCTAATCTSCCCTCSAAACGTGCACTTTAATATTTAATCACAA--AACTTSTGCATAAACCCGTCCGTYGYAGCTCTCAACTCAACGCACCGACATTGCATWTCTCATATATGCACTTTTCACTCGTACTTTATCCACGCGAGACCGGCCCGAGGTAGGATGTAGGTCAGCTGGTCCCCAGAACCAGATCCGCTGCCACACATTATTGTCTGGTGCAGCAGCAGCAGCAGACAGCCCATTTCTTTTCCTTTCTGTTTCTTTCTGTCTGGCGTTTACGGCGTTTCGCTTGAGCGCTGTCTGCCCTCTGCCTTGCCCTGTTCGCGTAAAATTGCATAACGCTCCCCTGRCGTCGATCCTCAACACACACACATCATCTGCATGTTTTTTTGTGTTTTTGCTCAACATATCTGAACCCTGAGAGSGCAGCGCTTGTT----ACCGAGTTTCAGCCTGCGTACCGGCAATGTTTATAACATACAAAATCGCAACTTGAAAGAAAGAAAGACAA----------CAAACGGATGCGTCCCCTTGAGCGTCCCCGCACCCAGCACTGTGATCGAGTTCAG------CTGCTCCCGCTGTATCGCTGCACGTTCCCGTTCTTGCGTTGTGTTCATGAAAAATGAAACCCACAGCCAGCAGAACAGCGCATCGCGAAACAACACACACACACACACATCCTCTATCGGAAAGGAAAC-GGGAGTGTGATAAACTCACCCCCTCTTTTTCTGCGATGTGTGAAAGCGATCGTTGTTGTGCGCGATCGGCCAGCATTAGCAGCCAGCTGAGCCAACACATGCCTGGAGGGGGGGGGGGGCG----CAACAGCAGCAGACCCGTTTCGCATCGCTGGGCGAAATTGGTCGCGTTGA-A-GTTGAAGGTTAGRCCCG--G--TGTGACAGGGAATAGAAGTGGATTGGCATGCGCCAATCGCACGCGAAACCGTACCACTTGTCGATCGCGAGCGAGATCAAGTTCAACGAGTACTGTAACCGAACGCTGGATCTGGTAAGTTCTGGGTAAAAGCAACTTCTTACACCGCACCATTGCTGCGTAATGTTGCCCATTCCTGTAAACATTGTGCTGGGACCGGTTTCTCATTATYATGTGTGTRCCCGGGAAACCCGGGAACTGCTGACCGGGTGGAATGCARTATGAGCKGTACAAATACAATGCCGGGCTAGGGCACTGTAAACRCCCTTCCACACACWCACATACGGTGGCAACTTCGGRACGAACGTCGGTTCGATCGAGTTGATGACGCTGCTTGAGACATTAAGTTTTT-GTTGTTGTCGTTGCTGCTGCTGTATCGTCT
>AJ0102-C
CTTTCCCCTCTTGSGTGTAGACAATTGGCCKCCGCAACGAAACTTACTTCTAGCACAATTCTAATCTSCCCTCCAAACGTGCACTTTAATATTTAATCACAA--AACTTCTGCATAAACCCGTCCGTYGCAGCTCTCAACTCAACGCACCGACATTGCATTTCTCATATATGCACTTTTCACTCGTACTTTATCCACGCGAGACCGGCCCGAGGTAGGATGTAGGTCAGCTGGTCCCCAGAACCAGATCCGCTGCCACACATTATTGTCTGGTGCAGCAGCAGCAGCAGACAGCCCATTTCTTTTCCTTTCTGTTTCTTTCTGTCTGGCGTTTACGRCGTTTCGCTTGAGCGCTGTCTGCCCTCTGCCTTGCCCTGTTCGCGTAAMATTGCATAACGCTCCCCTGRCGTCGATCCTCAACACACACACATCATCTGCATGTKTTTTTGTGTTTTTGCTCAACATATCTGAACCCTGAGAGSGCAGCGCTTGTT----ACCGAGTTTCAGCCTGCGTACCGGCAATGTTTATAACATACAAAATCGCAACTTGAAAGAAAGAAAGACAA----------CAAACGGATGCGTCCCCTTGAGCGTCCCCGCACCCTGCACTGTGATCGAGTTCAG------CTGCTCCCGCTGTATCGCTGCACGTTCCCGTTCTTGCGTTGTGTTCATGAAAAATGAAACCCACAGCCAGCAGAACAGCGCATCGCGAAACAACACACACACACACACATCCTCTATCGGAAAGGAAAC-GGGAGTGTGATAAACTCACCCCCTCTTTTKCTGCAATGTGTGAAAGCGATCGTTGTTGTGMGCGATCGGCCAGCATTAGCAGCCAGCTGAGCCAACACATGCCTGGAGGGGGRRGGGGGCG----CAACAGCAGCAGACCCGTTTCGCATCGCTGGGCGAAATTGGTCGCGTTGA-A-GTTGAAGGTTAGSCCCG--G--TGTGACAGGGAATAGAAGTGGATTGGCATGCGCCAATCGCACGCGAAACCGTACCACTTGTCGATCGCGAGCGAGATCAAGTTCAACGAGTACTGTAACCGAACGCTGGATCTGGTAAGTTCTGGGTAAAAGCAACTTCTTACACCGCACCATTTCTGCGTAATGTTGCCCATTCCTGTAAACATTGTGCTGGGACCGGTTTCTCATTATCATGTGTGTACCCGGGAAACCCGGGAACTGCTGACCGGGTGGAATGCAATATGAGCGGTACAAATMCAATGCCGGGCTAGGGCACTGTAAACGCCCTTCCACACACACACATACGGTGGCAACTTCGGGACGAACGTCGGTTCGATCGAGTTGATGACGCTGYTTGAGACATTAAGTTTTT-GTTGTTGTCGTTGCTGCTGCTGTATCGTCT
>AJ0105-C
CTTTCCCCTCTTGCGWGTAGACAATTGGCCGCCGCAACGAAACTTACTTCTAGCAMAATTCTAATCTCCCCTCGAAACGTGCACTTTAATATTTAATCACAA--AACTTCTRCATAAACCCGTCCGTYGCAGCTCTCAACTCAACGCWCCGACATTGCATTTCTCATATATGCACTTTTCACTCGTACTTTATCCACGCGAGACCGGCCCGAGGTAGGATGTAGGTCAGCTGGTCCCCAGAACCAGATCCGCTGCCACACATTATTGTCTGGTGCAGCAGCAGCAGCAGACAGCCCATTTCTTTTCCTTTCTGTTTCTTTCTGTCTGGCGTTTACGGCGTTTCGCTTGAGCGCTGTCTGCCCTCTGCCTTGCCCTGTTCGCGTAAAATTGCATAACGCTCCCCTGACGTCGATCCTCAACACACACACATCATCTGCATGTTTTTTTGTGTTTTTGCTCAACATATCTGAACCCTGAGAGCGCAGCGCTTGTT----ACCGAGTTTCAGCCTGCGTACCGGCAATGTTTATAACATACAAAATCGCAACTTGAAAGAAAGAAAGACAA----------CAAACGGATGCGTCCCCTTGAGCGTCCCCGCACCCWGCACTGTGATCGAGTTCAG------CTGCTCCCGCTGTATCGCTGCACGTTCCCGTTCTTGCGTTGTGTTMATGAAAAATGAAAYCCACAGCCAGCAGAACAGCGCATCGCGAAACAACACACACACACACACATYCTCTATCGGAAAGGAAAC-GGGAGTGTGATAAACTCACCCCCTCTTTTTCTGCGATGTGTGAAAGCGATCGTTGTTGTGCGCGATCGGCCAGCATTAGCAGCCAGCTGAGCCAACACATGCCTRGAGGGGGGGGGGGGCG----CAACAGCAGCAGACCCGTTTCGCATCGCTGGGCGAAATTGGTCGCGTTGA-A-GTTGAAGGTTAGSCCCG--G--TGTGACAGGGAATAGAAGTGGATTGGCATGCGCCAATCGCACGCGAARCCGTACCACTTGTCGATCGCGAGCGAGATCAAGTTCAACGWGTACTGTAACCGAACGCTGGATCTGGTAAGTTCTGGGTAAAAGCAACTTCTTACACCGCACCATTTCTGCGTAATGTTGCCCATTCCTGTAAACATTGKGCTGGGACCGGTTTCTCATTATCATGTGTGTACCCGGGAAACCCGGGAACTGCTGACCGGGTGGAATGCAATATGRGCGGTACAAATACAATGCCGGGCTRGGGCACTGTRAACGCYCTTCCACACAYACACATACGGTGGCAACTTCGGGACGAACGTCGGTTCGATCGAGTTGATGACGCTGCTTGAGACATTAAGTTTTT-GTTGTTGTCGTTGCTGCTGCTGTATCGTCT
>AJ0115-C
CTTTCCCCTCTTGCRTGTAGACAATTGGCCGCCGCAACGAAACTTACTTCTAGCACAATTCTAATCTCCCCWMGAAAYGTGCACTTTAATATTTAATCACAA--AACTTSTGYATAAACCMGTCCRTCGCAGCTCTCAACTCAACGCWCCGACATTGCATTTCTCATATATGCACTTTTCACTCGTACTTTATCCACGCGAGACCGGCCCGAGGTAGGATGTAGGTCAGCTGGTCCCCAGAACCAGATCCGCTGCCACACATTATTGTCTGGTGCAGCAGCAGCAGCAGACAGCCCATTTCTTTTCCTTTCTGTTTCTTTCTGTCTGGCGTTTACGGCGTTTCGCTTGAGCGCTGTCTGCCCTCTGCCTTGCCCTGYTCGCGTAAAATTGCATAACGCTCCCCTGRCGTCGATCCTCAACACACACACATCATCTGCATGTTTTTTTGTGTTTTTGCTCAACATATCTGAACCCTGAGAGCGCAGCGCTTGTT----ACCGAGTTTCAGCCTGCGTACCGGCAATGTTTATAACATACAAAATCGCAACTTGAAAGAAAGAAAGACAA----------CAAACGGATGCGTCCCCTTGAGCGTCCCCGCACCCTGCACTGTGAYCGAGTTCAG------CTGCTCCCGCTGTATCGCTGCMCGTTCCCGTTCTTGCGTTGTGTTCATGAAAAATGAAACCCACAGCCAGCAGAACAGCGCATCGCGAAACAACACACACACACACACATCCTCTATCGGAAAGGAAAC-GGGAGTGTGATAAACTCACCCCCTCTTTTTCTGCAATGTGTGAAAGCGATCGTTGTTGTGCGCGATCGKCCAGCATTAGCAGCCAGCTGAGCCAACACATGCCTRGAGGGGGGGGRGGGCG----CAACAGCAGCAGACCCGTTTCRCATCGCTGGGCGAAATTGGTCGCGTTGA-A-GTTGAAGGTTAGGCCCG--G--TGTGACAGGGAATAGAAGTGGATTGGCATGCGCCAATCGCACGCGAAACCGTACCACTTGTCGATCGCGAGCGAGATCAAGTTCAACGTGTACTGTAACCGAACGCTGGATCTGGTAAGTTCTGGGTAAAAGCAACTTCTTACACCGCACCATTTCTGCGTAATGTTGCCCATTCCTGTAAACATTGTGCTGGGACCGGTTTCTCATTATCATGTGTGTACCCGGGAAACCCGGGAACTGCTGACCGGGTGGAATGCAATATGAGCGGTACAAATACAATGCCGGGCTAGGGCACTGTAAACGCCCTTCCACACACACACATACGGTGGCAACTTCGGGACGAACGTCGGTTCGATCGAGTTGATGACGCTGCTTGAGACATTAAGTTTTT-GTTGTTGTCGTTGCTGSTGCTGTATCGTCT
>AJ0129-C
CTTTCCCCTYYTGCGTGTAGACARTYGGCMGCMGCAACGAAACTTACTTCTAGCACAATTCTAATCTCCCCTCSAAACGTGCACTTTAATATTTAATCACAA--AACTTSTGCATAAACCCGTCYGTCGCAGCTCTCAACTCAACGCWCCGACATTGCATTTCTCATATATGCACTTTTCACTCGTACTTTATCCACRCGAGACCGGCCCGAGGTAGGATGTAGGTCAGCTGGTCCCCAGAACCAGATCCGCTGCCACACATTATTGTCTGGTGCAGCAGCARCAGCAGACAGCCCATTTCTTTTCCTTTCTGTTTCTTTCTGTCTGGCGTTTACGGCGTTTCGCTTGAGCGCTGTCTGCCCTCTGCCTTGCCCTGTTCGCGTAAAATTGCATAACGCTMCCCTGACGTCGATCCTCAACACACACACAWCATCTGCATGTTTTTTTGTGTTTTTGCTCAACATAYCTGAACCCTGAGAGCGCAGCGCTTGTT----ACCGAGTTTCAGCCTGCGTACCGGCAATGTTTAYAACATACAAAATCGCAACKYGAAAGAAAGAAAGACAA----------CAAACGGATGCGTCCCCTTGAGCGTYCCCGCACCCWGCACTGTGATCGAGTTCAG------CTGCTCCCGCTRTATCGCTGCACGTTCCCGTTCTTGCGTTGTGKTCATGAAAAATGAAACCCACAGCCAGCAGAACAGCGCATCGCGAAACAACACACACACACACACATCSTCTATCGGAAAGGAAMS-GGGAGTGTGATAAACTCACCCCCTCTTTTWCTGCRATGTGTGAAAGCGATCGTTGTTGTGCGCGATCGGCCAGCATTAGCAGCCAGCTGAGCCAACACATGCCTGGAGGGGGGGGGGGGCG----CAACAGCAGCAGACCCGTTTCGCATCGCTGGGCGAAATTGGTCGCGTTGA-A-GTTGAAGGTTAGGCCCG--G--TGTGRCAGGGAATAGAAGKGGATTGGCATGCGCCAATCGCACRCGAAACCGTACCACTTGTCGATCGCGAGCGAGATCAAGTTCAACGAGTACTGTAACCGAACGCTGGATCTGGTAAGTTCTGGGTAAAAGCAACYTCTTACACCGCACCATTKCTGCGTAATGTTGCCCATTCCTGTAAACATTGKGCTGGGACCGGTTTCTCATTATCATGTGTGTACCCGGGAAACCCGGGAACTGCTGACCGGGTGGAATGCAATATGGGCGGTACAAATACAATGCCGGGCTRGGGCACTGTRAACGCYCTTCCACACACAYACATACGGTGGCAACTTCGGGACGAACGTYGGTTCGATCGAGTTGATGACGCTGCTTGAGACATTAAGTTTTT-GTTGTTGTCGTTGCTGCTGCTGTATCGTCT
>AJ0147-C
CTTTCCCCTTCTGCGTGTAGACAATCGGCAGCAGCAACGAAACTTACTTCTAGCACAATTCTAATCTCCCCTCCAAACGTGCACTTTAATATTTAATCACAA--AACTTCTGCATAAACCCGTCCGTCGCAGCTCTCAACTCAACGCTCCGACATTGCATTTCTCATATAWGCACTTTTCACTCGTACTTTATACACGCGAGACCGGCCCGAGGTAGGATGTAGGTCAGCTGGTCCCCAGAACCAGATCCGCTGCCACACATTATTGTCTGGTGCAGCAGCAGCAGCAGACAGCCCATTTCTTTTCCTTTCTGTTTCTTTCTGTCTGGCGTTTACGGCGTTTCGCTTGAGCGCTGTCTGCCCTCTGCCTTGCCCTGTTCKCGTAAAATTGCATAACGCTCCCCYGACGTCGATCCTCAACACACACACATCATCTGCATGTTTTTTTGTGTTTTTGCTCAACATACCTGAACCCTGAGAGCGCAGCGCTTGTT----ACCGAGTTTCAGCCTGCGTACCGGCAATGTTTACAACATACAAAATCGCAACGCGAAAGAAARAAAGACAA----------CAAACGGATGCRTCYCCTTGAGCGTYCCCGCACCCTGCACTGTGATCGAGTTCAG------CTGCTCCCGCTGTATCGCTGCACGTTCCCGTTCTTGCGTTGTGKTCATGAAAAATGAAACCCACAGCCAGCAGAACAGCGCATCGCGAAACAACACACACACACACACATCCTCTATCGGAAAGGAAAC-GGGAGTGTGATAAACTCACCCCCTCTTTTTCTGCAATGTGTGAAAGCGATCGTTGKTGTGCGCGATCGGCCAGCATTAGCAGCCAGCTGAGCCAACACATGCCKGGAGGGGGGGGGGGGCA----CAACAGCAGCAGACCCGTTTCGCATCGCTGGGCGAAATTGGTCGCGTTGA-A-GTTGAAGGTTAGGCCCG--G--TGTGGCAGGGAATAGAAGGGGATTGGCATGCGCCAATCGCACRCGAAACCGTACCACTTGTCGATCKCGAGCGAGATCAAGTTCAACGAGTACTGTAACCGAACGCTGGATCTGGTARGTTCTGGGTAAAAGCAACYTCTYACACCGCACCATTTCTGCGTAATGTTGCCCATTCCTGTAAACATTGGGCTGGGACCGGTTTCTCATTATCATGTGTGTACCCGGGAAACCCGGGAACTGCTGACCGGGTGGAATGCAATATGAGCGGTACAAATAMAATGCCGGGCTGGGGCACTRTRAACGCYCTTCCACACAYAYACATACGGTGGCAACTTCGGGACGAACGTCGGTTCGATCGAGTTGATGACGCTGCTTGAGACATTAAGTTTTT-GTTGTTGTYGYTGCTGCTGCTGTATCGTCT
>AJ0152-C
CTTTCCCCTYYTGCGTGTAGACAATYGGCMGCMGCAACGAAACTTACTTCTAGCAMAATTCTAATCTCCCMTCSAAACGTGCACTTTAATATTTAATCACAA--AACTTCTRCATAAACCCGTCCGTYGCAGCTCTCAACTCAACGCWCCGACATTGCATTTCTCATATATGCACTTTTCACTCGTACTTTATMCACGCGAGACCGGCCCGAGGTAGGATGTAGGTCAGCTGGTCCCCAGAACCAGATCCGCTKCCACACATTATTGTCTGGTGCAGCAGCAGCAGCAGACAGCCCATTTCTTTTCCTTTCTGTTTCTTTCTGTCTGGCGTTTACGGCGTTTCGCTTGAGCGCTGTCTGCCCTCTGCCTTGCCCTGTTCGCGTAAAATTGCATAACGCTCCCCYGACGTCGATCCTCAACACACACACATCATCTGCATKTTTTTTTGTGTTTTTGCTCAACATAYCTGAACCCTGAGAGCGCAGCGCTTGTT----ACCGAGTTTCAGCCTGCGTACCGGCAATGTTTAYAACATACAAAATCGCAACKYGAAAGAAAGAAAGACAA----------MMAACGGATGCGTCCCCTTGAGCGTYCCCGCACCCWGCACTGTGATCGAGTTCAG------CTGCTCCCGCTGTATMGCTGCACGTTCCCGTTCTTGCGTTGTGTTCATGAAAAATGAAACCYACAGCCAGCAGAACAGCGCATCGCGAAACAACACACACACACACACATCCTCTATCGGAAAGGAAAC-GGGAGTGTGATAAACTCACCCCCTCTTTTTCTGCAATGTGTGAAAGCGATCGTTGTTGTGMGCGATCGGCCAGCATTAGCAGCCAGCTGAGCCAACACATGCCKGGAGGGGGGGGGGGGCG----CAACAGCAGCAGACCCGTTTCGCATCGCTGGGCGAAATTGGTCGCRTTGA-A-GTTGAAGGTTAGSCCCG--G--TGTGRCAGGGAATAGAAGKGGATTGGCATGCGCCAATCGCACGCGAARCCGTACCACTTGTCGATCGCGAGCGAGATCAAGTTCAACGAGTACTGTAACCGAACGYTGGATCTGGTARGTTCTGGGTAAAAGCAACTTCTTACACCGCACCATTTCTGCGTAATGTTGCCCATTCCTGTAAACATTGKGCTGGGACCGGTTTCTCATTATCATGTGTGTACCCGGGAAACCCGGGAACTGCTGACCGGGTGGAATGCAATATGRGCGGTACAAATACAATGSCGGGCTRGGGCACTGTRAACGCYCTTCCACACAYACACATACGGTGGCARCTTCGGGACGARCGTCGGTTCGATCGAGTTGATGACGCTGCTTGAGACATTAAGTTTTT-GTTGTTGTYGYTGCTGCTGCTGTATCGTCT
>AJ0158-C
CTTTCCCCTCYTGCGTGTAGACAATCGGCMGCMGCAAYGAAACTTACTTCTAGCACAATTCTAATCTCCCCTCSAAACGTGCACTTTAATATTTAATCACAA--AACTTCTGCATAAACCCGTCCGTYGCAGCTCTCAACTCAACGCWCCGACATTGCATTTCTCATATATGYACTTTTCACTCGTACTTTATMCACGMKAGACCGGCCCGAGGTAGGATGTAGGTCAGCTGGTCCCCAGAACCAGATCCGCTGCCACACATTATTGTCTGGTGCAGCAGCAGCAGCAGACAGCCCATTTCTTTTCCTTTCTGTTTCTTTCTGTCTGGCGTTTACGGCGTTTCGCTTGAGCGCTGTCTGCCCTCTGCCTTGCCCTGTTCGCGTAAAATTGCATAACGCTCCCCYGACGTCGATCCTCAACACACACACATCATCTGCATGTTTTTTTGTGTTTTTGCTCAACATAYCTGAACCCTGAGAGCGCAGCGCTTGTT----ACCGAGTTTCAGCCTGCGTACCGGCAATGTTTAYAACATACAAAATCGCAACTTGAAAGAAAGAAAGACAA----------CAMWCGGATGCGTCCCCTTGAGCGTCCCCGCACCCTGCACTGTGATCGAGTTCAG------CTGCTCCCGCTGTATCGCTGTACGTTCCCGTTCTTGCGTTGTGTTCATGAAAAATGAAACCCACAGCCAGCAGAACAGCGCATCGCGAAACAACACACACACACACACATCCTCTATCGGAAAGGAAAS-GGGAGTGTGATAAACTCACCCCCTCTTTTTCTGCAATGTGTGAAAGCGATCGTTGKTGTGCGCGATCGGCCAGCATTAGCAGCCAGCTGAGCCAACACATGCCTGGAGGGGGGKGGGGGCA----CAACAGCAGCAGACCCGTTTCGCATCGCTGGGCGAAATTGGTCGCGTTGA-A-GTTGAAGGTTAGGCCCG--G--TGTGRCAGGGAATAGAAGKGGATTGGCATGCGCCAATCGCACRCGAAACCGTACCACTTGTCGATCGCGAGCGAGATCAAGTTCAACGWGTACTGTAACCGAACGCTGGATCTGGTAAGTTCTGGGTAAAAGCAACYTCTTACACCGCACCATTTCTGCGTAATGTTGCCCATTCCTGTAAACATTGKGCTGGGACCGGTTTCTCATTATCATGTGTGTACCSGGGAAACCCGGGAACTGCTGACCRGGTGGAATGCAATATGGGCGGTACAAATACAATGCCGGGCTRGGGCACTGTRAACGCYCTTCCACACAYACACATACGGTGGCAACTTCGGGACGAACGTCGGTTCGATCGAGTTGATGACGCTGCTTGAGACATTAAGTTTTT-GTTGTTGTCGTTGCTGCTGCTGTATCGTCT
>AR0001-C
CTTTCCCCTCTTGCGTGTAGACAATTGGCCGCCGCAACGAAACTTACTTCTAGCACAATTCTAATCTCCCCWMGAAAYGTGCACTTTAATATTTAATCACAA--AACTTCTGYATAAACCMGTCCRTYGCAGCTCTCAACTCAACGCWCCGACATTGCATTTCTCATATATGCACTTTTCACTCGTACTTTATCCACGCGAGACCGGCCCGAGGTAGGATGTAGGTCAGCTGGTCCCCAGAACCAGATCCGCTGCCACACATTATTGTCTGGTGCAGCAGCAGCAGCAGACAGCCCATTTCTTTTCCTTTCTGTTTCTTTCTGTCTGGCGTTTACGGCGTTTCGCTTGAGCGCTGTCTGCCCTCTGCCTTGCCCTGTTCGCGTAAAATTGCATAACGCTCCCCTGACGTCGATCCTCAACACACACACATCATCTGCATGTTTTTTTGTGTTTTTGCTCAACATATCTGAACCCTGAGAGCGCAGCGCTTGTT----ACCGAGTTTCAGCCTGCGTACCGGCAATGTTTATAACATACAAAATCGCAACTTGAAAGAAAGAAAGACAA----------CAAACGGATGCGTCCCCTTGAGCGTCCCCGCACCCAGCACTGTGATCGAGTTCAG------CTGCTCCCGCTGTATCGCTGYACGTTCCCGTTCTTGCGTTGTGTTCATGAAAAATGAAACCCACAGCCAGCAGAACAGCGCATCGCGAAACAACACACACACACACACATCCTCTATCGGAAAGGAAAC-GGGAGTGTGATAAACTCACCCCCTCTTTTTCTGCAATGTGTGAAAGCGATCGTTGTTGTGCGCGATCGTCCAGCATTAGCAGCCAGCTGAGCCAACACATGCCTGGAGGGGGGGGGGGGCG----CAACAGCAGCAGACCCGTTTCGCATCGCTGGGCGAAATTGGTCGCGTTGA-A-GTTGAAGGTTAGGCCCG--G--TGTGACAGGGAATARAMGKGGATTKGCATGCGCCAATCGCACGCGAARCCGTACCACTTGTCGATCGCGAGCGAGATCAAGTTCAACGAGTACTGTAACCGAACGCTGGATCTGGTAAGTTCTGGGTAAAAGCAACTTCTTACACCGCACCATTTCTGCGTAATGTTGCCCATTCCTGTAAACATTGTGCTGGGACCGGTTTCTCATTATCATGTGTGTACCCGGGAAACCCGGGAACTGCTGACCGGGTGGAATGCAATATGAGCGGTACAAATACAATGCCGGGCTAGGGCACTGTAAACGCCYTTCCACACACACACATACGGTGGCAACTTCGGGACGAACGTCGGTTCGATCGAGYTGATGACGCTGCTTGAGACATTAAGTTTTT-GTTGTTGTCGTTGCTGCTGCTGTATCGTCT
>AR0007-C
CTTTCCCCTCTTGCGTGTAGACAATTGGCCGCCGCAACGAAACTTACTTCTAGCACAATTCTAATCTGCCCTCCAAACGTGCACTTTAATATTTAATCACAA--AACTTCTGCATAAACCCGTCCGTTGCAGCTCTCAACTCAACGCACCGACATTGCATTTCTCATATATGCACTTTTCACTCGTACTTTATCCACGCGAGACCGGCCCGAGGTAGGATGTAGGTCAGCTGGTCCCCAGAACCAGATCCGCTGCCACACATTATTGTCTGGTGCAGCAGCAGCAGCAGACAGCCCATTTCTTTTCCTTTCTGTTTCTTTCTGTCTGGCGTTTACGGCGTTTCGCTTGAGCGCTGTCTGCCCTCTGCCTTGCCCTGTTCGCGTAAAATTGCATAACGCTCCCCTGRCGTCGATCCTCAACACACACACATCATCTGCATGTTTTTTTGTGTTTTTGCTCAACATATCTGAACCCTGAGAGSGCAGCGCTTGTT----ACCGAGTTTCAGCCTGCGTACCGGCAATGTTTATAACATACAAAATCGCAACTTGAAAGAAAGAAAGACAA----------CAAACGGATGCGTCCCCTTGAGCGTCCCCGCACCCTGCACTGTGATCGAGTTCAG------CTGCTCCCGCTGTATCGCTGCCCGTTCCCGTTCTTGCGTTGTGTTCATGAAAAATGAAACCCACAGCCAGCAGAACAGYGYATCGCGAAACAACACACACACACACACATCCTCTATCGGAAAGGAAAC-GGGAGTGTGATAAACTCACCCCCTCTTTTTCTGCAATGTGTGAAAGCGATCGTTGTTGTGCGCGATCGGCCAGCATTAGCAGCCAGCTGAGCCAACACATGCCTGGAGGGGGGGGGGGGCG----CAACAGCAGCAGACCCGTTTCGCATCGCTGGGCGAAATTGGTCGCGTTGA-A-GTTGAAGGTTAGGCCCG--G--TGTGACAGGGAATAGAAGTGGATTGGCATGCGCCAATCGCACGCGAAACCGTACCACTTGTCGATCGCGAGCGAGATCAAGTTCAACGTGTACTGTAACCGAACGCTGGATCTGGTAAGTTCTGGGTAAAAGCAACTTCTTACACCGCACCATTTCTGCGTAATGTTGCCCATTCCTGTAAACATTGTGCTGGGACCGGTTTCTCATTATCATGTGTGTACCCRGGAAACCCGGGAACTGCTGACCGGGTGGAATGCAATATGAGCGGTACAAATACAATGCCGGGCTAGGGCACTGTAAAMGCCCTTCCACACACACACATACGGTGGCAACTTCGGGACGAACGTCGGTTCGATCGAGTTGATGACGCTGCTTGAGACATTAAGTTTTT-GTTGTTGTCGTTGCTGCTGCTGTATCGTCT
>AR0008-C
CTTTCCCCTCTTGCGTGTAGACAATTGGCCGCCGCAACGAAACTTACTTCTAGCACAATTCTAATCTSCCCWMSAAAYGTGCACTTTAATATTTAATCACAA--AACTTCTGYATAAACCMGTCCRTYGCAGCTCTCAACTCAACGCWCCGACATTGCATTTCTCATATATGCACTTTTCACTCGTACTTTATCCACGCGAGACCGGCCCGAGGTAGGATGTAGGTCAGCTGGTCCCCAGAACCAGATCCGCTGCCACACATTATTGTCTGGTGCAGCAGCAGCAGCAGACAGCCCATTTCTTTTCCTTTCTGTTTCTTTCTGTCTGGCGTTTACGGCGTTTCGCTTGAGCGCTGTCTGCCCTCTGCCTTGCCCTGTTCGCGTAAAATTGCATAACGCTCCCCTGACGTCGATCCTCAACACACACACATCATCTGCATGTTTTTTTGTGTTTTTGCTCAACATATCTGAACCCTGAGAGCGCAGCGCTTGTT----ACCGAGTTTCAGCCTGCGTACCGGCAATGTTTATAACATACAAAATCGCAACTTGAAAGAAAGAAAGACAA----------CAAACGGATGCGTCCCCTTGAGCGTCCCCGCACCCWGCACTGTGATCGAGTTCAG------CTGCTCCCGCTGTATCGCTGCMCGTTCCCGTTCTTGCGTTGTGTTCATGAAAAATGAAACCCACAGCCAGCAGAACAGYGYATCGCGAAACAACACACACACACACACATCCTCTATCGGAAAGGAAAC-GGGAGTGTGATAAACTCACCCCCTCTTTTTCTGCAATGTGTGAAAGCGATCGTTGTTGTGMGCGATCGKCCAGCATTAGCAGCCAGCTGAGCCAACACATGCCTGGAGGGGGRGGGGGGCG----CAACAGCAGCAGACCCGTTTCGCATCGCTGGGCGAAATTGGTCGCGTTGA-A-GTTGAAGGTTAGGCCCG--G--TGTGACAGGGAATAGAAGTGGATTKGCATGCGCCAATCGCACGCGAAACCGTACCACTTGTCGATCGCGAGCGAGATCAAGTTCAACGWGTACTGTAACCGAACGCTGGATCTGGTAAGTTCTGGGTAAAAGCAACTTCTTACACCGCACCATTTCTGCGTAATGTTGCCCATTCCTGTAAACATTGTGCTGGGACCGGTTTCTCATTATCATGTGTGTACCCGGGAAACCCGGGAACTGCTGACCGGGTGGAATGCAATRTGAGCGGTACAAATACAATGCCGGGCTAGGGCACTGTAAACGCCYTTCCACACACACACATACGGTGGCAACTTCGGGACGAACGTCGGTTCGATCGAGYTGATGACGCTGCTTGAGACATTAAGTTTTT-GTTGTTGTCGTTGCTGCTGCTGTATCGTCT
>AR0009-C
CTTTCCCCTCTTGCGTGTAGACAATTGGCCGCCGCAACGAAACTTACTTCTAGCACAATTCTAATCTGCCCTCCAAACGTGCACTTTAATATTTAATCACAA--AACTTCTGYATAAACCMGTCCRTYGCAGCTCTCAACTCAACGCWCCGACATTGCATTTCTCATATATGCACTTTTCACTCGTACTTTATCCACGCGAGACCGGCCCGAGGTAGGATGTAGGTCAGCTGGTCCCCAGAACCAGATCCGCTGCCACACATTATTGTCTGGTGCAGCAGCAGCAGCAGACAGCCCATTTCTTTTCCTTTCTGTTTCTTTCTGTCTGGCGTTTACGGCGTTTCGCTTGAGCGCTGTCTGCCCTCTGCCTTGCCCTGTTCGCGTAAAATTGCATAACGCTCCCCTGRCGTCGATCCTCAACACACACACATCATCTGCATGTTTTTTTGTGTTTTTGCTCAACATATCTGAACCCTGAGAGCGCAGCGCTTGTT----ACCGAGTTTCAGCCTGCGTACCGGCAATGTTTATAACATACAAAATCGCAACTTGAAAGAAAGAAAGACAA----------CAAACGGATGCGTCCCCTTGAGCGTCCCCGCACCCWGCACTGTGATCGAGTTCAG------CTGCTCCCGCTGTATCGCTGCMCGTTCCCGTTCTTGCGTTGTGTTCATGAAAAATGAAACCCACAGCCAGCAGAACAGYGYATCGCGAAACAACACACACACACACACATCCTCTATCGGAAAGGAAAC-GGGAGTGTGATAAACTCACCCCCTCTTTTTCTGCAATGTGTGAAAGCGATCGTTGTTGTGMGCGATCGGCCAGCATTAGCAGCCAGCTGAGCCAACACATGCCTGGAGGGGGGGGGGGGCG----CAACAGCAGCAGACCCGTTTCGCATCGCTGGGCGAAATTGGTCGCGTTGA-A-GTTGAAGGTTAGGCCCG--G--TGTGACAGGGAATAGAAGTGGATTGGCATGCGCCAATCGCACGCGAAACCGTACCACTTGTCGATCGCGAGCGAGATCAAGTTCAACGWGTACTGTAACCGAACGCTGGATCTGGTAAGTTCTGGGTAAAAGCAACTTCTTACACCGCACCATTKCTGCGTAATGTTGCCCATTCCTGTAAACATTGTGCTGGGACCGGTTTCTCATTATCATGTGTGTACCCGGGAAACCCGGGAACTGCTGACCGGGTGGAATGCAATATGAGCGGTACAAATACAATGCCGGGCTAGGGCACTGTAAAMGCCCTTCCACACACACACATACGGTGGCAACTTCGGGACGAACGTCGGTTCGATCGAGTTGATGACGCTGCTTGAGACATTAAGTTTTT-GTTGTTGTCGTTGCTGCTGCTGTATCGTCT
>AR0010-C
CTTTCCCCTCTTGCGTGTAGACAATTGGCCGCCGCAACGAAACTTACTTCTAGCACAATTCTAATCTGYCCTCGAAACGTGCACTTTAATATTTAATCACAA--AACTTCTGCATAAACCCGTCCGTTGCAGCTCTCAACTCAACGCACCGACATTGCATTTCTCATATATGCACTTTTCACTCGTACTTTATCCACGCGAGACCGGCCCGAGGTAGGATGTAGGTCAGCTGGTCCCCAGAACCAGATCCGCTGCCACACATTATTGTCTGGTGCAGCAGCAGCAGCAGACAGCCCATTTCTTTTCCTTTCTGTTTCTTTCTGTCTGGCGTTTACGGCGTTTCGCTTGAGCGCTGTCTGCCCTCTGCCTTGCCCTGTTCGCGTAAAATTGCATAACGCTCCCCTGACGTCGATCCTCAACACACACACATCATCTGCATRTTTTTTTGTGTTTTTGCTCAACATATCTGAACCCTGAGAGCGCAGCGCTTGTT----ACCGAGTTTCAGCCTGCGTWCCGGCAATGTTTATAACATACAAAATCGCAACTTGAAAGAAAGAAAGACAA----------CAAACGGATGCGTCCYCTTGAGCGTCCCCGCACCCAGCACTGTGATCGAGTTCAG------CTGCTCCCGCTGTATCGCTGCACGTTCCCGTTCTTGCGTTGTGTTCATGAAAAATGAAACSCACAGCCAGCAGAACAGCGCATCGCGAAACAACACACACACACACACATCCTCTATCGGAAAGGAAAC-GGGAGTGTGATAAACTCACCCCCTCTTTTTCTGCAATGTGTGAAAGCGATCGTTGTTGTGCGCGATCGKCCAGCATTAGCAGCCAGCTGAGCCAACACATGCCTGGAGGGGGGGGGGGGCG----CAACAGCAGCAGACCCGTTTCGCATCGCTGGGCGAAATTGGTCGCGTTGA-A-GTTGAAGGTTAGSCCCG--G--TGTGACAGGGAATAGAAGTGGATTGGCATGCGCCAATCGCACGCGAARCCGTACCACTTGTCGATCGCGAGCGAGATCAAGTTCAACGWGTACTGTAACCGAACGCTGGATCTGGTAAGTTCTGGGTAAAAGCAACTTCTTACACCGCACCATTTCTGCGTAATGTTGCCCATTCCTGTAAACATTGTGCTGGGACCGGTTTCTCATTATCATGTGTGTACCCGGGAAACCCGGGAACTGCTGACCGGGTGGAATGCAATATGAGCGGTACAAATACAATGCCGGGCTAGGGCACTGTAAACGCCCTTCCACACACACACATACGGTGGCAACTTCGGGACGAACGTCGGTTCGATCGAGYTGATGACGCTGCTTGAGACATTAAGTTTTT-GTTGTTGTCGTTGCTGCTGCTGTATCGTCT
>AR0011-C
CTTTCCCCTCTTGCGTGTAGACAATTGGCCGCCGCAACGAAACTTACTTCTAGCACAATTCTAATCTSCCCWMSAAAYGTGCACTTTAATATTTAATCACAA--AACTTCTGYATAAACCMGTCCRTYGCAGCTCTCAACTCAACGCWCCGACATTGCATTTCTCATATATGCACTTTTCACTCGTACTTTATCCACGCGAGACCGGCCCGAGGTAGGATGTAGGTCAGCTGGTCCCCAGAACCAGATCCGCTGCCACACATTATTGTCTGGTGCAGCAGCAGCAGCAGACAGCCCATTTCTTTTCCTTTCTGTTTCTTTCTGTCTGGCGTTTACGGCGTTTCGCTTGAGCGCTGTCTGCCCTCTGCCTTGCCCTGTTCGCGTAAAATTGCATAACGCTCCCCTGACGTCGATCCTCAACACACACACATCATCTGCATGTTTTTTTGTGTTTTTGCTCAACATATCTGAACCCTGAGAGCGCAGCGCTTGTT----ACCGAGTTTCAGCCTGCGTACCGGCAATGTTTATAACATACAAAATCGCAACTTGAAAGAAAGAAAGACAA----------CAAACGGATGCGTCCCCTTGAGCGTCCCCGCACCCWGCACTGTGATCGAGTTCAG------CTGCTCCCGCTGTATCGCTGCMCGTTCCCGTTCTTGCGTTGTGTTCATGAAAAATGAAACCCACAGCCAGCAGAACAGYGYATCGCGAAACAACACACACACACACACATCCTCTATCGGAAAGGAAAC-GGGAGTGTGATAAACTCACCCCCTCTTTTTCTGCAATGTGTGAAAGCGATCGTTGTTGTGMGCGATCGKCCAGCATTAGCAGCCAGCTRAGCCAACACATGCCTGGAGGGGGAGGGGGGCG----CAACAGCAGCAGACCCGTTTCGCATCGCTGGGCGAAATTGGTCGCGTTGA-A-GTTGAAGGTTAGGCCCG--G--TGTGACAGGGAATAGAAGTGGATTGGCATGCGCCAATCGCACGCGAAACCGTACCACTTGTCGATCGCGAGCGAGATCAAGTTCAACGWGTACTGTAACCGAACGCTGGATCTGGTAAGTTCTGGGTAAAAGCAACTTCTTACACCGCACCATTTCTGCGTAATGTTGCCCATTCCTGTAAACATTGTGCTGGGACCGGTTTCTCATTATCATGTGTGTACCCGGGAAACCCGGGAACTGCTGACCGGGTGGAATGCAATRTGAGCGGTACAAATACAATGCCGGGCTAGGGCACTGTAAACGCCCTTCCACACACACACATACGGTGGCAACTTCGGGACGAACGTCGGTTCGATCGAGTTGATGACGCTGCTTGAGACATTAAGTTTTT-GTTGTTGTCGTTGCTGCTGCTGTATCGTCT
>AR0012-C
CTTTCCCCTCTTGCGTGTAGACAATTGGCCGCCGCAACGAAACTTACTTCTAGCACAATTCTAATCTCCCCAAGAAATGTGCACTTTAATATTTAATCACAA--AACTTCTGTATAAACCAGTCCATCGCAGCTCTCAACTCAACGCTCCGACATTGCATTTCTCATATATGCACTTTTCACTCGTACTTTATCCACGCGAGACCGGCCCGAGGTAGGATGTAGGTCAGCTGGTCCCCAGAACCAGATCCGCTGCCACACATTATTGTCTGGTGCAGCAGCAGCAGCAGACAGCCCATTTCTTTTCCTTTCTGTTTCTTTCTGTCTGGCGTTTACGGCGTTTCGCTTGAGCGCTGTCTGCCCTCTGCCTTGCCCTGTTCGCGTAAAATTGCATAACGCTCCCCTGACGTCGATCCTCAACACACACACATCATCTGCATRTTTTTTTGTGTTTTTGCTCAACATATCTGAACCCTGAGAGCGCAGCGCTTGTT----ACCGAGTTTCAGCCTGCGTACCGGCAATGTTTATAACATACAAAATCGCAACTTGAAAGAAAGAAAGACAA----------MMAACGGATGCGTCCYCTTGAGCGTCCCCGCACCCAGCACTGTGATCGAGTTCAG------CTGCTCCCGCTGTATCGCTGCACGTTCCCGTTCTTGCGTTGTGTTCATGAAAAATGAAACCCACAGCCAGCAGAACAGCGCATCGCGAAACAACACACACACACACACATCCTCTATCGGAAAGGAAAC-GGGAGTGTGATAAACTCACCCCCTCTTTTTCTGCAATGTGTGAAAGCGATCGTTGTTGTGCGCGATCGKCCAGCATTAGCAGCCAGCTRAGCCAACACATGCCTGGAGGGGGRGGGGGGCG----CAACAGCAGCAGACCCGTTTCGCATCGCTGGGCGAAATTGGTCGCGTTGA-A-GTTGAAGGTTAGGCCCG--G--TGTGACAGGGAATARAMGKGGATTGGCATGCGCCAATCGCACGCGAARCCGTACCACTTGTCGATCGCGAGCGAGATCAAGTTCAACGAGTACTGTAACCGAACGCTGGATCTGGTAAGTTCTGGGTAAAAGCAACTTCTTACACCGCACCATTTCTGCGTAATGTTGCCCATTCCTGTAAACATTGTGCTGGGACCGGTTTCTCATTATCATGTGTGTACCCGGGAAACCCGGGAACTGCTGACCGGGTGGAATGCAATRTGAGCGGTACAAATACAATGCCGGGCTAGGGCACTGTAAACGCCCTTCCACACACACACATACGGTGGCAACTTCGGGACGAACGTCGGTTCGATCGAGTTGATGACGCTGCTTGAGACATTAAGTTTTT-GTTGTTGTCGTTGCTGCTGCTGTATCGTCT
>AR0013-C
CTTTCCCCTCTTGCGTGTAGACAATTGGCCGCCGCAACGAAACTTACTTCTAGCACAATTCTAATCTSCCCTCSAAACGTGCACTTTAATATTTAATCACAA--AACTTCTGYATAAACCMGTCCRTYGCAGCTCTCAACTCAACGCWCCGACATTGCATTTCTCATATATGCACTTTTCACTCGTACTTTATCCACGCGAGACCGGCCCGAGGTAGGATGTAGGTCAGCTGGTCCCCAGAACCAGATCCGCTGCCACACATTATTGTCTGGTGCAGCAGCAGCAGCAGACAGCCCATTTCTTTTCCTTTCTGTTTCTTTCTGTCTGGCGTTTACGGCGTTTCGCTTGAGCGCTGTCTGCCCTCTGCCTTGCCCTGTTCGCGTAAAATTGCATAACGCTCCCCTGACGTCGATCCTCAACACACACACATCATCTGCATGTTTTTTTGTGTTTTTGCTCAACATATCTGAACCCTGAGAGCGCAGCGCTTGTT----ACCGAGTTTCAGCCTGCGTACCGGCAATGTTTATAACATACAAAATCGCAACTTGAAAGAAAGAAAGACAA----------CAAACGGATGCGTCCCCTTGAGCGTCCCCGCACCCAGCACTGTGATCGAGTTCAG------CTGCTCCCGCTGTATCGCTGTACGTTCCCGTTCTTGCGTTGTGTTCATGAAAAATGAAACCCACAGCCAGCAGAACAGCGCATCGCGAAACAACACACACACACACACATCCTCTATCGGAAAGGAAAC-GGGAGTGTGATAAACTCACCCCCTCTTTTTCTGCAATGTGTGAAAGCGATCGTTGTTGTGCGCGATCGTCCAGCATTAGCAGCCAGCTGAGCCAACACATGCCTGGAGGGGGGGGGGGGCG----CAACAGCAGCAGACCCGTTTCGCATCGCTGGGCGAAATTGGTCGCGTTGA-A-GTTGAAGGTTAGGCCCG--G--TGTGACAGGGAATARAMGGGGATTGGCATGCGCCAATCGCACGCGAAGCCGTACCACTTGTCGATCGCGAGCGAGATCAAGTTCAACGWGTACTGTAACCGAACGCTGGATCTGGTAAGTTCTGGGTAAAAGCAACTTCTTACACCGCACCATTTCTGCGTAATGTTGCCCATTCCTGTAAACATTGTGCTGGGACCGGTTTCTCATTATCATGTGTGTACCCGGGAAACCCGGGAACTGCTGACCGGGTGGAATGCAATATGAGCGGTACAAATACAATGCCGGGCTAGGGCACTGTAAACGCCCTTCCACACACACACATACGGTGGCAACTTCGGGACGAACGTCGGTTCGATCGAGTTGATGACGCTGCTTGAGACATTAAGTTTTT-GTTGTTGTCGTTGCTGCTGCTGTATCGTCT
>AR0014-C
YTTTCCCCTCYTGCGTRTAGACAATYGGCCGCCGCAAYGAAACTTACTTCTAGCACAATTCTAATCTSCCCTCCAAACGTGCACTTTAATATTTAATCACAA--AACTTCTGCATAAACCCGTCCGTTGCAGCTCTCAACTCAACGCWCCGACATTGCATTTCTCATATATGCACTTTTCACTCGTACTTTATMCACGCGAGACCGGCCCGAGGTAGGATGTAGGTCAGCTGGTCCCCAGAACCAGATCCGCTGCCACACATTATTGTCTGGTGCAGCAGCAGCAGCAGACAGCCCATTTCTTTTCCTTTCTGTTTCTTTCTGTCTGGCGTTTACGGCGTTTCGCTTGAGCGCTGTCTGCCCTCTGCCTTGCCCTGTTCGCGTAAAATTGCATAACGCTCCCCTGACGTCGATCCTCAACASACACACATCATCTGCATGTTTTTTTGTGTTTTTGCTCAACATAYCTGAACCCTGAGAGCGCAGCGCTTSTT----ACCGAGTTTCAGCCTGCGTACCGGCAATGTTTAYAACATACAAAATCGCAACKYGAAAGAAAGAAAGACAA----------CAMWCGGATGCRTCCCCTTGAGYRTCCCCGCACCCTGCACTGTGATCGAGTTYAG------CTGCTCCCGCTGTATCGCTGCMCGTTCCCGTTCTTGCGTTGTGTTMATGAAAAATGAAACCCACAGCCAGCAGAACAGYGYATCGCGAAACAACACACACACACACACATCCTCTATCGGAAAGGAAAC-GGGAGTGTGATAAACTCACCCCCTCTTTTTCTGCAATGTGTGAAAGCGATCGTTGTTGTGMGCGATCGGCCAGCATTAGCAGCCAGCTGAGCCAACACATGCCTGGAGGGGGRGGGGGGCG----CAACAGCAGCAGACCCGTTTCGCATCGCTGGGCGAAATTGGTCGCGTTGA-A-GTTGAAGGTTAGGCCCG--G--TGTGRCAGGGAATAGAAGKGGATTGGCATGCGCCAATCGCACRCGAAACCGTACCACTTGTCGATCGCGAGCGAGATCAAGTTCAACGWGTACTGTAACCGAACGCTGGATCTGGTARGTTCTGGGTAAAAGCAACTTCTTACACCGCACCATTTCTGCGTAATGTTGCCCATTCCTGTAAACATTGKGCTGGGACCGGTTTCTCATTATCATGTGTGTACCCGGGAAACCCGGGAACTGCTGACCGGGTGGAATGCAATRTGAGCGGTACAAATACAATGCCGGGCTAGGGCACTGTRAACGCYCTWCCACACAYACACATACGGTGGCAACTTCGGGACGAACGTCGGTTCGATCGAGTTGATGACGCTGCTTGAGACATTAAGTTTTT-GTTGTTGTYGTTGCTGCTGCTGTATCGTCT
>AR0015-C
CTTTCCCCTCTTGCGTGTAGACAATTGGCCGCCGCAACGAAACTTACTTCTAGCACAATTCTAATCTGYCCTCSAAACGTGCACTTTAATATTTAATCACAA--AACTTCTGCATAAACCCGTCCGTTGCAGCTCTCAACTCAACGCACCGACATTGCATTTCTCATATATGCACTTTTCACTCGTACTTTATCCACGCGAGACCGGCCCGAGGTAGGATGTAGGTCAGCTGGTCCCCAGAACCAGATCCGCTGCCACACATTATTGTCTGGTGCAGCAGCAGCAGCAGACAGCCCATTTCTTTTCCTTTCTGTTTCTTTCTGTCTGGCGTTTACGGCGTTTCGCTTGAGCGCTGTCTGCCCTCTGCCTTGCCCTGTTCGCGTAAAATTGCATAACGCTCCCCTGRCGTCGATCCTCAACACACACACATCATCTGCATGTTTTTTTGTGTTTTTGCTCAACATATCTGAACCCTGAGAGCGCAGCGCTTGTT----ACCGAGTTTCAGCCTGCGTWCCGGCAATGTTTATAACATACAAAATCGCAACTTGAAAGAAAGAAAGACAA----------CAAACGGATGCGTCCCCTTGAGCGTCCCCGCACCCWGCACTGTGATCGAGTTCAG------CTGCTCCCGCTGTATCGCTGCMCGTTCCCGTTCTTGCGTTGTGTTCATGAAAAATGAAACSCACAGCCAGCAGAACAGYGYATCGCGAAACAACACACACACACACACATCCTCTATCGGAAAGGAAAC-GGGAGTGTGATAAACTCACCCCCTCTTTTTCTGCAATGTGTGAAAGCGATCGTTGTTGTGCGCGATCGKCCAGCATTAGCAGCCAGCTGAGCCAACACATGCCTGGAGGGGGGGGGGGGCG----CAACAGCAGCAGACCCGTTTCGCATCGCTGGGCGAAATTGGTCGCGTTGA-A-GTTGAAGGTTAGGCCCG--G--TGTGACAGGGAATAGAAGTGGATTGGCATGCGCCAATCGCACGCGAAACCGTACCACTTGTCGATCGCGAGCGAGATCAAGTTCAACGTGTACTGTAACCGAACGCTGGATCTGGTAAGTTCTGGGTAAAAGCAACTTCTTACACCGCACCATTTCTGCGTAATGTTGCCCATTCCTGTAAACATTGTGCTGGGACCGGTTTCTCATTATCATGTGTGTACCCGGGAAACCCGGGAACTGCTGACCGGGTGGAATGCAATATGAGCGGTACAAATACAATGCCGGGCTAGGGCACTGTAAAMGCCCTTCCACACACACACATACGGTGGCAACTTCGGGACGAACGTCGGTTCGATCGAGYTGATGACGCTGCTTGAGACATTAAGTTTTT-GTTGTTGTCGTTGCTGCTGCTGTATCGTCT
>AR0016-C
CTTTCCCCTCYTGCGTGTAGACAATYGGCMGCMGCAACGAAACTTACTTCTAGCACAATTCTAATCTSCCCTCSAAACGTGCACTTTAATATTTAATCACAA--AACTTCTGCATAAACCCGTCCGTTGCAGCTCTCAACTCAACGCWCCGACATTGCATTTCTCATATATGCACTTTTCACTCGTACTTTATCCACGCGAGACCGGCCCGAGGTAGGATGTAGGTCAGCTGGTCCCCAGAACCAGATCCGCTGCCACACATTATTGTCTGGTGCAGCAGCAGCAGCAGACAGCCCATTTCTTTTCCTTTCTGTTTCTTTCTGTCTGGCGTTTACGGCGTTTCGCTTGAGCGCTGTCTGCCCTCTGCCTTGCCCTGTTCGCGTAAAATTGCATAACGCTCCCCTGRCGTCGATCCTCAACACACACACATCATCTGCATGTTTTTTTGTGTTTTTGCTCAACATATCTGAACCCTGAGAGCGCAGCGCTTGTT----ACCGAGTTTCWGCCTGCGTWCCGGCAATGTTTATAACATACAAAATCGCAACTTGAAAGAAAGAAAGACAA----------CAAACGGATGCGTCCCCTTGAGCGTCCCCGCACCCWGCACTGTGATCGAGTTCAG------CTGCTCCCGCTGTATCGCTGYMCGTTCCCGTTCTTGCGTTGTGTTCATGAAAAATGAAACCCACAGCCAGCAGAACAGYGYATCGCGAAACAACACACACACACACACATCCTCTATCGGAAAGGAAAC-GGGAGTGTGATAAACTCACCCCCTCTTTTTCTGCAATGTGTGAAAGCGATCGTTGTTGTGCGCGATCGKCCAGCATTAGCAGCCAGCTGAGCCAACACATGCCTGGAGGGGGGGGGGGGCG----CAACAGCAGCAGACCCGTTTCGCATCGCTGGGCGAAATTGGTCGCGTTGA-A-GTTGAAGGTTAGGCCCG--G--TGTGACAGGGAATAGAAGTGGATTKGCATGCGCCAATCGCACGCGAAACCGTACCACTTGTCGATCGCGAGCGAGATCAAGTTCAACGTGTACTGTAACCGAACGCTGGATCTGGTAAGTTCTGGGTAAAAGCAACTTCTTACACCGCACCATTTCTGCGTAATGTTGCCCATTCCTGTAAACATTGTGCTGGGACCGGTTTCTCATTATCATGTGTGTACCCGGGAAACCCGGGAACTGCTGACCGGGTGGAATGCAATATGAGCGGTACAAATACAATGCCGGGCTAGGGCACTGTAAAMGCCCTTCCACACACACACATACGGTGGCAACTTCGGGACGAACGTCGGTTCGATCGAGYTGATGACGCTGCTTGAGACATTAAGTTTTT-GTTGTTGTCGTTGCTGCTGCTGTATCGTCT
>AR0017-C
CTTTCCCCTCTTGCGTGTAGACAATTGGCCGCCGCAACGAAACTTACTTCTAGCACAATTCTAATCTGCCCTCCAAACGTGCACTTTAATATTTAATCACAA--AACTTCTGCATAAACCCGTCCGTTGCAGCTCTCAACTCAACGCACCGACATTGCATTTCTCATATATGCACTTTTCACTCGTACTTTATCCACGCGAGACCGGCCCGAGGTAGGATGTAGGTCAGCTGGTCCCCAGAACCAGATCCGCTGCCACACATTATTGTCTGGTGCAGCAGCAGCAGCAGACAGCCCATTTCTTTTCCTTTCTGTTTCTTTCTGTCTGGCGTTTACGGCGTTTCGCTTGAGCGCTGTCTGCCCTCTGCCTTGCCCTGTTCGCGTAAAATTGCATAACGCTCCCCTGGCGTCGATCCTCAACACACACACATCATCTGCATGTTTTTTTGTGTTTTTGCTCAACATATCTGAACCCTGAGAGCGCAGCGCTTGTT----ACCGAGTTTCAGCCTGCGTACCGGCAATGTTTATAACATACAAAATCGCAACTTGAAAGAAAGAAAGACAA----------CAAAMGGATGCGTCCCCTTGAGCGTCCCCGCACCCTGCACTGTGATCGAGTTCAG------CTGCTCCCGCTGTATCGCTGCCCGTTCCCGTTCTTGCGTTGTGTTCATGAAAAATGAAACCCACAGCCAGCAGAACAGTGTATCGCGAAACAACACACACACACACACATCCTCTATCGGAAAGGAAAC-GGGAGTGTGATAAACTCACCCCCTCTTTTTCTGCAATGTGTGAAAGCGATCGTTGTTGTGCGCGATCGGCCAGCATTAGCAGCCAGCTGAGCCAACACATGCCTGGAGGGGGGGGGGGGCG----CAACAGCAGCAGACCCGTTTCGCATCGCTGGGCGAAATTGGTCGCGTTGA-A-GTTGAAGGTTAGGCCCG--G--TGTGACAGGGAATAGAAGTGGATTGGCATGCGCCAATCGCACGCGAAACCGTACCACTTGTCGATCGCGAGCGAGATCAAGTTCAACGTGTACTGTAACCGAACGCTGGATCTGGTAAGTTCTGGGTAAAAGCAACTTCTTACACCGCACCATTTCTGCGTAATGTTGCCCATTCCTGTAAACATTGTGCTGGGACCGGTTTCTCATTATCATGTGTGTACCCGGGAAACCCGGGAACTGCTGACCGGGTGGAATGCAATATGAGCGGTACAAATACAATGCCGGGCTAGGGCACTGTAAAAGCCCTTCCACACACACACATACGGTGGCAACTTCGGGACGAACGTCGGTTCGATCGAGTTGATGACGCTGCTTGAGACATTAAGTTTTT-GTTGTTGTCGTTGCTGCTGCTGTATCGTCT
>AR0018-C
CTTTCCCCTCYTGCGTGTAGACAATYGGCMGCMGCAACGAAACTTACTTCTAGCACAATTCTAATCTSCCCTCSAAACGTGCACTTTAATATTTAATCACAA--AACTTCTGCATAAACCCGTCCGTTGCAGCTCTCAACTCAACGCWCCGACATTGCATTTCTCATATATGCACTTTTCACTCGTACTTTATCCACGCGAGACCGGCCCGAGGTAGGATGTAGGTCAGCTGGTCCCCAGAACCAGATCCGCTGCCACACATTATTGTCTGGTGCAGCAGCAGCAGCAGACAGCCCATTTCTTTTCCTTTCTGTTTCTTTCTGTCTGGCGTTTACGGCGTTTCGCTTGAGCGCTGTCTGCCCTCTGCCTTGCCCTGTTCGCGTAAAATTGCATAACGCTCCCCTGRCGTCGATCCTCAACACACACACATCATCTGCATGTTTTTTTGTGTTTTTGCTCAACATATCTGAACCCTGAGAGCGCAGCGCTTGTT----ACCGAGTTTCWGCCTGCGTWCCGGCAATGTTTATAACATACAAAATCGCAACTTGAAAGAAAGAAAGACAA----------CAAACGGATGCGTCCCCTTGAGCGTCCCCGCACCCWGCACTGTGATCGAGTTCAG------CTGCTCCCGCTGTATCGCTGYMCGTTCCCGTTCTTGCGTTGTGTTCATGAAAAATGAAACCCACAGCCAGCAGAACAGYGYATCGCGAAACAACACACACACACACACATCCTCTATCGGAAAGGAAAC-GGGAGTGTGATAAACTCACCCCCTCTTTTTCTGCAATGTGTGAAAGCGATCGTTGTTGTGCGCGATCGKCCAGCATTAGCAGCCAGCTGAGCCAACACATGCCTGGAGGGGGGGGGGGGCG----CAACAGCAGCAGACCCGTTTCGCATCGCTGGGCGAAATTGGTCGCGTTGA-A-GTTGAAGGTTAGGCCCG--G--TGTGACAGGGAATAGAAGTGGATTKGCATGCGCCAATCGCACGCGAAACCGTACCACTTGTCGATCGCGAGCGAGATCAAGTTCAACGTGTACTGTAACCGAACGCTGGATCTGGTAAGTTCTGGGTAAAAGCAACTTCTTACACCGCACCATTTCTGCGTAATGTTGCCCATTCCTGTAAACATTGTGCTGGGACCGGTTTCTCATTATCATGTGTGTACCCGGGAAACCCGGGAACTGCTGACCGGGTGGAATGCAATATGAGCGGTACAAATACAATGCCGGGCTAGGGCACTGTAAAMGCCCTTCCACACACACACATACGGTGGCAACTTCGGGACGAACGTCGGTTCGATCGAGYTGATGACGCTGCTTGAGACATTAAGTTTTT-GTTGTTGTCGTTGCTGCTGCTGTATCGTCT
>AR0019-C
CTTTCCCCTCTTGCGTGTAGACAATTGGCCGCCGCAACGAAACTTACTTCTAGCACAATTCTAATCTGCCCTCSAAACGTGCACTTTAATATTTAATCACAA--AACTTCTGCATAAACCCGTCCGTTGCAGCTCTCAACTCAACGCACCGACATTGCATTTCTCATATATGCACTTTTCACTCGTACTTTATCCACGCGAGACCGGCCCGAGGTAGGATGTAGGTCAGCTGGTCCCCAGAACCAGATCCGCTGCCACACATTATTGTCTGGTGCAGCAGCAGCAGCAGACAGCCCATTTCTTTTCCTTTCTGTTTCTTTCTGTCTGGCGTTTACGGCGTTTCGCTTGAGCGCTGTCTGCCCTCTGCCTTGCCCTGTTCGCGTAAAATTGCATAACGCTCCCCTGRCGTCGATCCTCAACACACACACATCATCTGCATGTKTTTTTGTGTTTTTGCTCAACATATCTGAACCCTGAGAGCGCAGCGCTTGTT----ACCGAGTTTCAGCCTGCGTACCGGCAATGTTTATAACATACAAAATCGCAACTTGAAAGAAAGAAAGACAA----------CAAACGGATGCGTCCCCTTGAGCGTCCCCGCACCCAGCACTGTGATCGAGTTCAG------CTGCTCCCGCTGTATCGCTGYACGTTCCCGTTCTTGCGTTGTGTTCATGAAAAATGAAACCCACAGCCAGCAGAACAGCGCATCGCGAAACAACACACACACACACACATCCTCTATCGGAAAGGAAAC-GGGAGTGTGATAAACTCACCCCCTCTTTTTCTGCAATGTGTGAAAGCGATCGTTGTTGTGMGCGATCGKCCAGCATTAGCAGCCAGCTGAGCCAACACATGCCTGGAGGGGGGGGGGGGCG----CAACAGCAGCAGACCCGTTTCGCATCGCTGGGCGAAATTGGTCGCGTTGA-A-GTTGAAGGTTAGGCCCG--G--TGTGACAGGGAATAGAAGTGGATTGGCATGCGCCAATCGCACGCGAAACCGTACCACTTGTCGATCGCGAGCGAGATCAAGTTCAACGTGTACTGTAACCGAACGCKKGATCTGGTAAGTTCTGGGTAAAAGCAACTTCTTACACCGCACCATTTCTGCGTAATGTTGCCCATTCCTGTAAACATTGTGCTGGGACCGGTTTCTCATTATCATGTGTGTACCCGGGAAACCCGGGAACTGCTGACCGGGTGGAATGCAATRTGAGCGGTACAAATACAATGCCGGGCTAGGGCACTGTAAACGCCCTTCCACACACACACATACGGTGGCAACTTCGGGACGAACGTCGGTTCGATCKAKTTGATKACGCTGCTTGAGACATTAAGTTTTT-GTTGTTGTCGTTGCTGCTGCTGTATCGTCT
>AR0020-C
CTTTCCCCTCTTGCGTGTAGACAATTGGCCRCSGCAACGAAACTTACTTCTAGCACAATTCTAATYTSCCCTCGAAACGTGCACTTTAATATTTAATCACAA--AACTTCTGCATAAACCCGTCCGTTGCAGCTCTCAACTCAACGCACCGACATTGCATTTCTCATATATGCACTTTTCACTCGTACTTTATCCACGCGAGACCGGCCCGAGGTAGGATGTAGGTCAGCTGGTCCCCAGAACCAGATCCGCTGCCACACATTATTGTCTGGTGCAGCAGCAGCAGCAGACAGCCCATTTCTTTTCCTTTCTGTTTCTTTCTGTCTGGCGTTTACGGCGTTTCGCTTGAGCGCTGTCTGCCCTCTGCCTTGCCCTGTTCGCGTAAAATTGCATAACGCTCCCCTGACGTCGATCCTCAACACACACACATCATCTGCATRTTTTTTTGTGTTTTTGCTCAACATATCTGAACCCTGAGAGSGCAGCGCTTGTT----ACCGAGTTTCAGCCTGCGTACCGGCAATGTTTATAACATACAAAATCGCAACTTGAAAGAAAGAAAGACAA----------CAAACGGATGCGTCCYCTTGAGCGTCCCCGCACCCWGCACTGTGATCGAGTTCAG------CTGCTCCCGCTGTATCGCTGCMCGTTCCCGTTCTTGCGTTGTGTTCATGAAAAATGAAACCCACAGCCAGCAGAACAGCGCATCGCGAAACAACACACACACACACACATCCTCTATCGGAAAGGAAAC-GGGAGTGTGATAAACTCACCCCCTCTTTTTCTGCAATGTGTGAAAGCGATCGTTGTTGTGCGCGATCGGCCAGCATTAGCAGCCAGCTGAGCCAACACATGCCTGGAGGGGGGGGGGGGCR----CAACAGCAGCAGACCCGTTTCGCATCGCTGGGCGAAATTGGTCGCGTTGA-A-GTTGAAGGTTAGSCCCG--G--TGTGACAGGGAATAGAAGTGGATTGGCATGCGCCAATCGCACGCGAARCCGTACCACTTGTCGATCGCGAGCGAGATCAAGTTCAACGAGTACTGTAACCGAACGCTGGATCTGGTAAGTTCTGGGTAAAAGCAACTTCTTACACCGCACCATTKCTGCGTAATGTTGCCCATTCCTGTAAACATTGTGCTGGGACCGGTTTCTCATTATCATGTGTGTACCCGGGAAACCCGGGAACTGCTGACCGGGTGGAATGCAATATGAGCGGTACAAATACAATGCCGGGCTAGGGCACTGTAAACGCCCTTCCACACACACACATACGGTGGCAACTTCGGGACGAACGTCGGTTCGATCGAGTTGATGACGCTGCTTGAGACATTAAGTTTTT-GTTGTTGTCGTTGCTGCTGCTGTATCGTCT
>AR0021-C
CTTTCCCCTCTTGCGTGTAGACAATTGGCCGCCGCAACGAAACTTACTTCTAGCACAATTCTAATCTGCCCTCCAAACGTGCACTTTAATATTTAATCACAA--AACTTCTGCATAAACCCGTCCGTTGCAGCTCTCAACTCAACGCACCGACATTGCATTTCTCATATATGCACTTTTCACTCGTACTTTATCCACGCGAGACCGGCCCGAGGTAGGATGTAGGTCAGCTGGTCCCCAGAACCAGATCCGCTGCCACACATTATTGTCTGGTGCAGCAGCAGCAGCAGACAGCCCATTTCTTTTCCTTTCTGTTTCTTTCTGTCTGGCGTTTACGGCGTTTCGCTTGAGCGCTGTCTGCCCTCTGCCTTGCCCTGTTCGCGTAAAATTGCATAACGCTCCCCTGGCGTCGATCCWCAACACACACACATCATCTGCATGTTTTTTTGTGTTTTTGCTCAACATATCTGAACCCTGAGAGCGCAGCGCTTGTT----ACCGAGTTTCAGCCTGCGTACCGGCAATGTTTATAACATACAAAATCGCAACTTGAAAGAAAGAAAGACAA----------CAAACGKATGCGTCCCCTTGAGCGTCCCCGCACCCTGCACTGTGATCGAGTTCAG------CTGCTCCCGCTGTATCGCTGCCCGTTCCCGTTCTTGCGTTGTGTTCATGAAAAATGAAACCCACAGCCAGCAGAACAGTGTATCGCGAAACAACACACACACACACACATCCTCTATCGGAAAGGAAMS-GGGAGTGTGATAAACTCACCCCCTCTTTTTCTGCAATGTGTGAAAGCGATCGTTGTTGTGCGCGATCGGCCAGCATTAGCAGCCAGCTGAGCCAACACATGCCTGGAGGGGGGGGGGGGCG----CAAMAGCAGCAGACCCGTTTCGCATCGCTGGGCGAAATTGGTCGCGTTGA-A-GTTGAAGGTTAGGCCCG--G--TGTGACAGGGAATAGAAGTGGATTGGCATGCGCCAATCGCACGCGAAACCGTACCACTTGTCGATCGCGAGCGAGATCAAGTTCAACGTGTACTGTAACCGAACGCTGGATCTGGTAAGTTCTGGGTAAAAGCAACTTCTTACACCGCACCATTTCTGCGTAATGTTGCCCATTCCTGTAAACATTGTGCTGGGACCGGTTTCTCATTATCATGTGTGTACCCGGGAAACCCGGGAACTGCTGACCGGGTGGAATGCAATATGAGCGGTACAAATACAATGCCGGGCTAGGGCACTGTAAAAGCCCTTCCACACACACACATACGGTGGCAACTTCGGGACGAACGTCGGTTCGATCGAGTTGATGACGCTGCTTGAGACATTAAGTTTTT-GTTGTTGTCGTTGCTGCTGCTGTATCGTCT
>AR0022-C
CTTTCCCCTCTTGCGTGTAGACAATTGGCCGCCGCAACGAAACTTACTTCTAGCACAATTCTAATCTGYCCTCSAAACGTGCACTTTAATATTTAATCACAA--AACTTSTGCATAAACCCGTCCGTYGCAGCTCTCAACTCAACGCACCGACATTGCATTTCTCATATATGCACTTTTCACTCGTACTTTATCCACGCGAGACCGGCCCGAGGTAGGATGTAGGTCAGCTGGTCCCCAGAACCAGATCCGCTGCCACACATTATTGTCTGGTGCAGCAGCAGCAGCAGACAGCCCATTTCTTTTCCTTTCTGTTTCTTTCTGTCTGGCGTTTACGSCGTTTCGCTTGAGCGCTGTCTGCCCTCTGCCTTGCCCTGTTCGCGTAAAATTGCATAACGCTCCCCTGRCGTCGATCCTCAACACACACACATCATCTGCATGTTTTTTTGTGTTTTTGCTCAACATATCTGAACCCTGAGAGCGCAGCGCTTGTT----ACCGAGTTTCAGCCTGCGTACCGGCAATGTTTATAACATACAAAATCGCAACTTGAAAGAAAGAAAGACAA----------CAAACGGATGCGTCCCCTTGAGCGTCCCCGCACCCAGCACTGTGATCGAGTTCAG------CTGCTCCCGCTGTATCGCTGYACGTTCCCGTTCTTGCGTTGTGTTCATGAAAAATGAAACCCACAGCCAGCAGAACAGCGCATCGCGAAACAACACACACACACACACATCCTCTATCGGAAAGGAAAC-GGGAGTGTGATAAACTCACCCCCTCTTTTTCTGCAATGTGTGAAAGSGATCGTTGTTGTGCGCGATCGKCCAGCATTAGCAGCCAGCTGAGCCAACACATGCCTGGAGGGGGGGGGGGGCR----CAACAGCAGCAGACCCGTTTCGCATCGCTGGGCGAAATTGGTCGCGTTGA-A-GTTGAAGGTTAGGCCCG--G--TGTGACAGGGAATAGAAGTGGATTGGCATGCGCCAATCGCACGCGAAACCGTACCACTTGTCGATCGCGAGCGAGATCAAGTTCAACGTGTACTGTAACCGAACGCTGGATCTGGTAAGTTCTGGGTAAAAGCAACTTCTTACACCGCACCATTTCTGCGTAATGTTGCCCATTCCTGTAAACATTGTGCTGGGACCGGTTTCTCATTATCATGTGTGTACCCGGGAAACCCGGGAACTGCTGACCGGGTGGAATGCAATATGAGCGGTACAAATACAATGCCGGGCTAGGGCACTGTAAACGCCCTTCCACACACACACATACGGTGGCAACTTCGGGACGAACGTCGGTTCGATCGAGYTGATGACGCTGCTTGAGACATTAAGTTTTT-GTTGTTGTCGTTGCTGCTGCTGTATCGTCT
>AR0023-C
CTTTCCCCTCTTGCGTGTAGACAATTGGCCGCCGCAACGAAACTTACTTCTAGCACAATTCTAATCTGCCCTCSAAACGTGCACTTTAATATTTAATCACAA--AACTTCTGCATAAACCCGTCCGTTGCAGCTCTCAACTCAACGCACCGACATTGCATTTCTCATATATGCACTTTTCACTCGTACTTTATCCACGCGAGACCGGCCCGAGGTAGGATGTAGGTCAGCTGGTCCCCAGAACCAGATCCGCTGCCACACATTATTGTCTGGTGCAGCAGCAGCAGCAGACAGCCCATTTCTTTTCCTTTCTGTTTCTTTCTGTCTGGCGTTTACGGCGTTTCGCTTGAGCGCTGTCTGCCCTCTGCCTTGCCCTGTTCGCGTAAAATTGCATAACGCTCCCCTGACGTCGATCCTCAACACACACACATCATCTGCATGTKTTTTTGTGTTTTTGCTCAACATATCTGAACCCTGAGAGCGCAGCGCTTGTT----ACCGAGTTTCAGCCTGCGTACCGGCAATGTTTATAACATACAAAATCGCAACTTGAAAGAAAGAAAGACAA----------CAMACGGATGCGTCCCCTTGAGCGTCCCCGCACCCWGCACTGTGATCGAGTTCAG------CTGCTCCCGCTGTATCGCTGCMCGTTCCCGTTCTTGCGTTGTGTTCATGAAAAATGAAACCCACAGCCAGCAGAACAGYGYATCGCGAAACAACACACACACACACACATCCTCTATCGGAAAGGAAAC-GGGAGTGTGATAAACTCACCCCCTCTTTTTCTGCAATGTGTGAAAGCGATCGTTGTTGTGAGCGATCGGCCAGCATTAGCAGCCAGCTGAGCCAACACATGCCTGGAGGGGGRGGGGGGCG----CAACAGCAGCAGACCCGTTTCGCATCGCTGGGCGAAATTGGTCGCGTTGA-A-GTTGAAGGTTAGGCCCG--G--TGTGACAGGGAATAGAAGTGGATTGGCATGCGCCAATCGCACGCGAAACCGTACCACTTGTCGATCGCGAGCGAGATCAAGTTCAACGTGTACTGTAACCGAACGCKKGATCTGGTAAGTTCTGGGTAAAAGCAACTTCTTACACCGCACCATTTCTGCGTAATGTTGCCCATTCCTGTAAACATTGTGCTGGGACCGGTTTCTCATTATCATGTGTGTACCCGGGAAACCCGGGAACTGCTGACCGGGTGGAATGCAATGTGAGCGGTACAAATACAATGCCGGGCTAGGGCACTGTAAACGCCCTTCCACACACACACATACGGTGGCAACTTCGGGACGAACGTCGGTTCGATCGAGTTGATGACGCTGCTTGAGACATTAAGTTTTT-GTTGTTGTCGTTGCTGCTGCTGTATCGTCT
>AR0024-C
CTTTCCCCTCTTGCGTGTAGACAATTGGCCGCCGCAACGAAACTTACTTCTAGCACAATTCTAATCTGYCCTCGAAACGTGCACTTTAATATTTAATCACAA--AACTTSTGCATAAACCCGTCCGTYGCAGCTCTCAACTCAACGCACCGACATTGCATTTCTCATATATGCACTTTTCACTCGTACTTTATCCACGCGAGACCGGCCCGAGGTAGGATGTAGGTCAGCTGGTCCCCAGAACCAGATCCGCTGCCACACATTATTGTCTGGTGCAGCAGCAGCAGCAGACAGCCCATTTCTTTTCCTTTCTGTTTCTTTCTGTCTGGCGTTTACGSCGTTTCGCTTGAGCGCTGTCTGCCCTCTGCCTTGCCCTGTTCGCGTAAAATTGCATAACGCTCCCCTGACGTCGATCCTCAACACACACACATCATCTGCATGTKTTTTTGTGTTTTTGCTCAACATATCTGAACCCTGAGAGCGCAGCGCTTGTT----ACCGAGTTTCAGCCTGCGTACCGGCAATGTTTATAACATACAAAATCGCAACTTGAAAGAAAGAAAGACAA----------CAAACGGATGCGTCCCCTTGAGCGTCCCCGCACCCAGCACTGTGATCGAGTTCAG------CTGCTCCCGCTGTATCGCTGCACGTTCCCGTTCTTGCGTTGTGTTCATGAAAAATGAAACCCACAGCCAGCAGAACAGCGCATCGCGAAACAACACACACACACACACATCCTCTATCGGAAAGGAAAC-GGGAGTGTGATAAACTCACCCCCTCTTTTTCTGCAATGTGTGAAAGCGATCGTTGTTGTGMGCGATCGGCCAGCATTAGCAGCCAGCTGAGCCAACACATGCCTGGAGGGGGGGGGGGGCG----CAACAGCAGCAGACCCGTTTCGCATCGCTGGGCGAAATTGGTCGCGTTGA-A-GTTGAAGGTTAGGCCCG--G--TGTGACAGGGAATAGAAGTGGATTGGCATGCGCCAATCGCACGCGAAACCGTACCACTTGTCGATCGCGAGCGAGATCAAGTTCAACGTGTACTGTAACCGAACGCKKGATCTGGTAAGTTCTGGGTAAAAGCAACTTCTTACACCGCACCATTTCTGCGTAATGTTGCCCATTCCTGTAAACATTGTGCTGGGACCGGTTTCTCATTATCATGTGTGTACCCGGGAAACCCGGGAACTGCTGACCGGGTGGAATGCAATRTGAGCGGTACAAATACAATGCCGGGCTAGGGCACTGTAAACGCCCTTCCACACACACACATACGGTGGCAACTTCGGGACGAACGTCGGTTCGATCGAGYTGATGACGCTGCTTGAGACATTAAGTTTTT-GTTGTTGTCGTTGCTGCTGCTGTATCGTCT
>AR0026-C
YTTTCCCCTCYTGCGTRTAGACAATYGGCCGCCGCAAYGAAACTTACTTCTAGCACAATTCTAATCTSCCCTCCAAACGTGCACTTTAATATTTAATCACAA--AACTTCTGCATAAACCCGTCCGTTGCAGCTCTCAACTCAACGCWCCGACATTGCATTTCTCATATATGCACTTTTCACTCGTACTTTATMCACGCGAGACCGGCCCGAGGTAGGATGTAGGTCAGCTGGTCCCCAGAACCAGATCCGCTGCCACACATTATTGTCTGGTGCAGCAGCAGCAGCAGACAGCCCATTTCTTTTCCTTTCTGTTTCTTTCTGTCTGGCGTTTACGGCGTTTCGCTTGAGCGCTGTCTGCCCTCTGCCTTGCCCTGTTCGCGTAAAATTGCATAACGCTCCCCTGRCGTCGATCCTCAACASACACACATCATCTGCATGTTTTTTTGTGTTTTTGCTCAACATAYCTGAACCCTGAGAGCGCAGCGCTTSTT----ACCGAGTTTCAGCCTGCGTACCGGCAATGTTTAYAACATACAAAATCGCAACKYGAAAGAAAGAAAGACAA----------CAAACGGATGCRTCCCCTTGAGYRTCCCCGCACCCTGCACTGTGATCGAGTTYAG------CTGCTCCCGCTGTATCGCTGCMCGTTCCCGTTCTTGCGTTGTGTTMATGAAAAATGAAACCCACAGCCAGCAGAACAGYGYATCGCGAAACAACACACACACACACACATCCTCTATCGGAAAGGAAAC-GGGAGTGTGATAAACTCACCCCCTCTTTTTCTGCAATGTGTGAAAGCGATCGTTGTTGTGCGCGATCGGCCAGCATTAGCAGCCAGCTGAGCCAACACATGCCTGGAGGGGGGGGGGGGCG----CAACAGCAGCAGACCCGTTTCGCATCGCTGGGCGAAATTGGTCGCGTTGA-A-GTTGAAGGTTAGGCCCG--G--TGTGRCAGGGAATARAMGKGGATTGGCATGCGCCAATCGCACRCGAAACCGTACCACTTGTCGATCGCGAGCGAGATCAAGTTCAACGWGTACTGTAACCGAACGCTGGATCTGGTAAGTTCTGGGTAAAAGCAACYTCTTACACCGCACCATTTCTGCGTAATGTTGCCCATTCCTGTAAACAYTGTGCTGGGACCGGTTTCTCATTATCATGTGTGTACCCGGGAAACCCGGGAACTGCTGACCGGGTGGAATGCAATATGAGCGGTACAAATACAATGCCGGGCTAGRGCACTGTAAAMGCCCTTCCACACACACACATACGGTGGCAACTTCGGGACGAACGTCGGTTCGATCGAGTTGATGACGCTGCTTGAGACATTAAGTTTTT-GTTGTTGTYGTTGCTGCTGCTGTATCGTCT
>AR0027-C
CTTTCCCCTCTTGCGTGTAGACAATTGGCCGCCGCAACGAAACTTACTTCTAGCACAATTCTAATCTGCCCTCCAAACGTGCACTTTAATATTTAATCACAA--AACTTCTGCATAAACCCGTCCGTTGCAGCTCTCAACTCAACGCACCGACATTGCATTTCTCATATATGCACTTTTCACTCGTACTTTATCCACGCGAGACCGGCCCGAGGTAGGATGTAGGTCAGCTGGTCCCCAGAACCAGATCCGCTGCCACACATTATTGTCTGGTGCAGCAGCAGCAGCAGACAGCCCATTTCTTTTCCTTTCTGTTTCTTTCTGTCTGGCGTTTACGGCGTTTCGCTTGAGCGCTGTCTGCCCTCTGCCTTGCCCTGTTCGCGTAAAATTGCATAACGCTCCCCTGRCGTCGATCCTCAACACACACACATCATCTGCATGTTTTTTTGTGTTTTTGCTCAACATATCTGAACCCTGAGAGCGCAGCGCTTGTT----ACCGAGTTTCAGCCTGCGTACCGGCAATGTTTATAACATACAAAATCGCAACTTGAAAGAAAGAAAGACAA----------CAAACGGATGCGTCCCCTTGAGCGTCCCCGCACCCWGCACTGTGATCGAGTTCAG------CTGCTCCCGCTGTATCGCTGCMCGTTCCCGTTCTTGCGTTGTGTTCATGAAAAATGAAACCCACAGCCAGCAGAACAGYGYATCGCGAAAYAACACACACACACACACATCCTCTATCGGAAAGGAAAC-GGGAGTGTGATAAACTCACCCCCTCTTTTTCTGCAATGTGTGAAAGCGATCGTTGTTGTGCGCGATCGKCCAGCATTAGCAGCCAGCTGAGCCAACACATGCCTGGAGGGGGGGGGGGGCG----CAACAGCAGCAGACCCGTTTCGCATCGCTGGGCGAAATTGGTCGCGTTGA-A-GTTGAAGGTTAGGCCCG--G--TGTGACAGGGAATAGAAGTGGATTGGCATGCGCCAATCGCACGCGAAACCGTACCACTTGTCGATCGCGAGCGAGATCAAGTTCAACGWGTACTGTAACCGAACGCTGGATCTGGTAAGTTCTGGGTAAAAGCAACTTCTTACACCGCACCATTTCTGCGTAATGTTGCCCATTCCTGTAAACATTGTGCTGGGACCGGTTTCTCATTATCATGTGTGTACCCGGGAAACCCGGGAACTGCTGACCGGGTGGAATGCAATATGAGCGGTACAAATACAATGCCGGGCTAGGGCACTGTAAAMGCCCTTCCACACACACACATACGGTGGCAACTTCGGGACGAACGTCGGTTCGATCGAGYTGATGACGCTGCTTGAGACATTAAGTTTTT-GTTGTKKTCGTTGCTGCTGCTGTATCGTCT
>AR0034-C
CTTTCCCCTCTTGCGTGTAGACAATTGGCCGCCGCAACGAAACTTACTTCTAGCACAATTCTAATCTKYCCTCSAAACGTGCACTTTAATATTTAATCACAA--AACTTSTGYATAAACCMGTCCRTCGCAGCTCTCAACTCAACGCWCCGACATTGCATTTCTCATATATGCACTTTTCACTCGTACTTTATCCACGCGAGACCGGCCCGAGGTAGGATGTAGGTCAGCTGGTCCCCAGAACCAGATCCGCTGCCACACATTATTGTCTGGTGCAGCAGCAGCAGCAGACAGCCCATTTCTTTTCCTTTCTGTTTCTTTCTGTCTGGCGTTTACGSCGTTTCGCTTGAGCGCTGTCTGCCCTCTGCCTTGCCCTGTTCGCGTAAAATTGCATAACGCTCCCCTGACGTCGATCCTCAACACACACACATCATCTGCATGTTTTTTTGTGTTTTTGCTCAACATATCTGAACCCTGAGAGCGCAGCGCTTGTT----ACCGAGTTTCAGCCTGCGTACCGGCAATGTTTATAACATACAAAATCGCAACTTGAAAGAAAGAAAGACAA----------CAAACGGATGCGTCCCCTTGAGCGTCCCCGCACCCAGCACTGTGATCGAGTTCAG------CTGCTCCCGCTGTATCGCTGCACGTTCCCGTTCTTGCGTTGTGTTCATGAAAAATGAAACCCACAGCCAGCAGAACAGCGCATCGCGAAACAACACACACACACACACATCCTCTATCGGAAAGGAAAC-GGGAGTGTGATAAACTCACCCCCTCTTTTTCTGCAATGTGTGAAAGCGATCGTTGTTGTGMGCGATCGGCCAGCATTAGCAGCCAGCTGAGCCAACACATGCCTGGAGGGGGGGGGGGGCG----CAACAGCAGCAGACCCGTTTCGCATCGCTGGGCGAAATTGGTCGCGTTGA-A-GTTGAAGGTTAGGCCCG--G--TGTGACAGGGAATAGAAGTGGATTGGCATGCGCCAATCKCACGCGAAACCGTACCACTTGTCGATCGCGAGCGAGATCAAGTTCAACGTGTACTGTAACCGAACGCTGGATCTGGTAAGTTCTGGGTAAAAGCAACTTCTTACACCGCACCATTTCTGCGTAATGTTGCCCATTCCTGTAAACATTGTGCTGGGACCGGTTTCTCATTATCATGTGTGTACCCGGGAAACCCGGGAACTGCTGACCGGGTGGAATGCAATATGAGCGGTACAAATACAATGCCGGGCTAGGGCACTGTAAACGCCCTTCCACACACACACATACGGTGGCAACTTCGGGACGAACGTCGGTTCGATCGAGCTGATGACGCTGCTTGAGACATTAAGTTTTT-GTTGTTGTCGTTGCTGCTGCTGTATCGTCT
>AR0035-C
CTTTCCCCTCTTGCGTGTAGACAATTGGCCGCCGCAACGAAACTTACTTCTAGCACAATTCTAATCTGCCCTCCAAACGTGCACTTTAATATTTAATCACAA--AACTTCTGYATAAACCMGTCCRTYGCAGCTCTCAACTCAACGCWCCGACATTGCATTTCTCATATATGCACTTTTCACTCGTACTTTATCCACGCGAGACCGGCCCGAGGTAGGATGTAGGTCAGCTGGTCCCCAGAACCAGATCCGCTGCCACACATTATTGTCTGGTGCAGCAGCAGCAGCAGACAGCCCATTTCTTTTCCTTTCTGTTTCTTTCTGTCTGGCGTTTACGGCGTTTCGCTTGAGCGCTGTCTGCCCTCTGCCTTGCCCTGTTCGCGTAAAATTGCATAACGCTCCCCTGACGTCGATCCTCAACACACACACATCATCTGCATGTKTTTTTGTGTTTTTGCTCAACATATCTGAACCCTGAGAGCGCAGCGCTTGTT----ACCGAGTTTCAGCCTGCGTACCGGCAATGTTTATAACATACAAAATCGCAACTTGAAAGAAAGAAAGACAA----------CAAACGGATGCGTCCCCTTGAGCGTCCCCGCACCCAGCACTGTGATCGAGTTCAG------CTGCTCCCGCTGTATCGCTGCACGTTCCCGTTCTTGCGTTGTGTTCATGAAAAATGAAACCCACAGCCAGCAGAACAGCGCATCGCGAAACAACACACACACACACACATCCTCTATCGGAAAGGAAAC-GGGAGTGTGATAAACTCACCCCCTCTTTTTCTGCAATGTGTGAAAGCGATCGTTGTTGTGAGCGATCGGCCAGCATTAGCAGCCAGCTGAGCCAACACATGCCTGGAGGGGGGGGGGGGCG----CAACAGCAGCAGACCCGTTTCGCATCGCTGGGCGAAATTGGTCGCGTTGA-A-GTTGAAGGTTAGGCCCG--G--TGTGACAGGGAATAGAAGTGGATTGGCATGCGCCAATCGCACGCGAAACCGTACCACTTGTCGATCGCGAGCGAGATCAAGTTCAACGWGTACTGTAACCGAACGCKKGATCTGGTAAGTTCTGGGTAAAAGCAACTTCTTACACCGCACCATTKCTGCGTAATGTTGCCCATTCCTGTAAACATTGTGCTGGGACCGGTTTCTCATTATCATGTGTGTACCCGGGAAACCCGGGAACTGCTGACCGGGTGGAATGCAATRTGAGCGGTACAAATACAATGCCGGGCTAGGGCACTGTAAACGCCCTTCCACACACACACATACGGTGGCAACTTCGGGACGAACGTCGGTTCGATCGAGTTGATGACGCTGCTTGAGACATTAAGTTTTT-GTTGTTGTCGTTGCTGCTGCTGTATCGTCT
>AR0036-C
CTTTCCCCTCTTGCGTGTAGACAATTGGCCGCCGCAACGAAACTTACTTCTAGCACAATTCTAATCTGCCCTCCAAACGTGCACTTTAATATTTAATCACAA--AACTTCTGCATAAACCCGTCCGTTGCAGCTCTCAACTCAACGCACCGACATTGCATTTCTCATATATGCACTTTTCACTCGTACTTTATCCACGCGAGACCGGCCCGAGGTAGGATGTAGGTCAGCTGGTCCCCAGAACCAGATCCGCTGCCACACATTATTGTCTGGTGCAGCAGCAGCAGCAGACAGCCCATTTCTTTTCCTTTCTGTTTCTTTCTGTCTGGCGTTTACGGCGTTTCGCTTGAGCGCTGTCTGCCCTCTGCCTTGCCCTGTTCGCGTAAAATTGCATAACGCTCCCCTGACGTCGATCCTCAACACACACACATCATCTGCATGTKTTTTTGTGTTTTTGCTCAACATATCTGAACCCTGAGAGCGCAGCGCTTGTT----ACCGAGTTTCAGCCTGCGTACCGGCAATGTTTATAACATACAAAATCGCAACTTGAAAGAAAGAAAGACAA----------CAAACGGATGCGTCCCCTTGAGCGTCCCCGCACCCWGCACTGTGATCGAGTTCAG------CTGCTCCCGCTGTATCGCTGCMCGTTCCCGTTCTTGCGTTGTGTTCATGAAAAATGAAACCCACAGCCAGCAGAACAGYGYATCGCGAAACAACACACACACACACACATCCTCTATCGGAAAGGAAAC-GGGAGTGTGATAAACTCACCCCCTCTTTTTCTGCAATGTGTGAAAGCGATCGTTGTTGTGAGCGATCGGCCAGCATTAGCAGCCAGCTGAGCCAACACATGCCTGGAGGGGGRGGGGGGCG----CAACAGCAGCAGACCCGTTTCGCATCGCTGGGCGAAATTGGTCGCGTTGA-A-GTTGAAGGTTAGGCCCG--G--TGTGACAGGGAATAGAAGTGGATTGGCATGCGCCAATCGCACGCGAAACCGTACCACTTGTCGATCGCGAGCGAGATCAAGTTCAACGTGTACTGTAACCGAACGCKKGATCTGGTAAGTTCTGGGTAAAAGCAACTTCTTACACCGCACCATTTCTGCGTAATGTTGCCCATTCCTGTAAACATTGTGCTGGGACCGGTTTCTCATTATCATGTGTGTACCCGGGAAACCCGGGAACTGCTGACCGGGTGGAATGCAATGTGAGCGGTACAAATACAATGCCGGGCTAGGGCACTGTAAACGCCCTTCCACACACACACATACGGTGGCAACTTCGGGACGAACGTCGGTTCGATCGAGTTGATGACGCTGCTTGAGACATTAAGTTTTT-GTTGTTGTCGTTGCTGCTGCTGTATCGTCT
>AR0038-C
CTTTCCCCTCYTGCGTGTAGACAATYGGCMGCMGCAACGAAACTTACTTCTAGCACAATTCTAATCTSCCCTCSAAACGTGCACTTTAATATTTAATCACAA--AACTTCTGYATAAACCMGTCCRTYGCAGCTCTCAACTCAACGCTCCGACATTGCATTTCTCATATATGCACTTTTCACTCGTACTTTATCCACGCGAGACCGGCCCGAGGTAGGATGTAGGTCAGCTGGTCCCCAGAACCAGATCCGCTGCCACACATTATTGTCTGGTGCAGCAGCAGCAGCAGACAGCCCATTTCTTTTCCTTTCTGTTTCTTTCTGTCTGGCGTTTACGGCGTTTCGCTTGAGCGCTGTCTGCCCTCTGCCTTGCCCTGTTCGCGTAAAATTGCATAACGCTCCCCTGACGTCGATCCTCAACACACACACATCATCTGCATGTTTTTTTGTGTTTTTGCTCAACATATCTGAACCCTGAGAGCGCAGCGCTTGTT----ACCGAGTTTCWGCCTGCGTWCCGGCAATGTTTATAACATACAAAATCGCAACTTGAAAGAAAGAAAGACAA----------CAAACGGATGCGTCCCCTTGAGCGTCCCCGCACCCAGCACTGTGATCGAGTTCAG------CTGCTCCCGCTGTATCGCTGYACGTTCCCGTTCTTGCGTTGTGTTCATGAAAAATGAAACCCACAGCCAGCAGAACAGCGCATCGCGAAACAACACACACACACACACATCCTCTATCGGAAAGGAAAC-GGGAGTGTGATAAACTCACCCCCTCTTTTTCTGCAATGTGTGAAAGCGATCGTTGTTGTGMGCGATCGKCCAGCATTAGCAGCCAGCTGAGCCAACACATGCCTGGAGGGGGGGGGGGGCG----CAACAGCAGCAGACCCGTTTCGCATCGCTGGGCGAAATTGGTCGCGTTGA-A-GTTGAAGGTTAGGCCCG--G--TGTGACAGGGAATAGAAGTGGATTKGCATGCGCCAATCGCACGCGAAACCGTACCACTTGTCGATCGCGAGCGAGATCAAGTTCAACGWGTACTGTAACCGAACGCTGGATCTGGTAAGTTCTGGGTAAAAGCAACTTCTTACACCGCACCATTKCTGCGTAATGTTGCCCATTCCTGTAAACATTGTGCTGGGACCGGTTTCTCATTATCATGTGTGTACCCGGGAAACCCGGGAACTGCTGACCGGGTGGAATGCAATATGAGCGGTACAAATACAATGCCGGGCTAGGGCACTGTAAACGCCCTTCCACACACACACATACGGTGGCAACTTCGGGACGAACGTCGGTTCGATCGAGYTGATGACGCTGCTTGAGACATTAAGTTTTT-GTTGTTGTCGTTGCTGCTGCTGTATCGTCT
>AR0040-C
CTTTCCCCTCTTGCGTGTAGACAATTGGCCGCCGCAACGAAACTTACTTCTAGCACAATTCTAATCTGCCCTCGAAACGTGCACTTTAATATTTAATCACAA--AACTTCTGCATAAACCCGTCCGTTGCAGCTCTCAACTCAACGCACCGACATTGCATTTCTCATATATGCACTTTTCACTCGTACTTTATCCACGCGAGACCGGCCCGAGGTAGGATGTAGGTCAGCTGGTCCCCAGAACCAGATCCGCTGCCACACATTATTGTCTGGTGCAGCAGCAGCAGCAGACAGCCCATTTCTTTTCCTTTCTGTTTCTTTCTGTCTGGCGTTTACGGCGTTTCGCTTGAGCGCTGTCTGCCCTCTGCCTTGCCCTGTTCGCGTAAAATTGCATAACGCTCCCCTGACGTCGATCCTCAACACACACACATCATCTGCATATTTTTTTGTGTTTTTGCTCAACATATCTGAACCCTGAGAGCGCAGCGCTTGTT----ACCGAGTTTCAGCCTGCGTACCGGCAATGTTTATAACATACAAAATCGCAACTTGAAAGAAAGAAAGACAA----------CAAACGGATGCGTCCTCTTGAGCGTCCCCGCACCCAGCACTGTGATCGAGTTCAG------CTGCTCCCGCTGTATCGCTGCACGTTCCCGTTCTTGCGTTGTGTTCATGAAAAATGAAACCCACAGCCAGCAGAACAGCGCATCGCGAAACAACACACACACACACACATCCTCTATCGGAAAGGAAAC-GGGAGTGTGATAAACTCACCCCCTCTTTTTCTGCAATGTGTGAAAGCGATCGTTGTTGTGCGCGATCGGCCAGCATTAGCAGCCAGCTGAGCCAACACATGCCTGGAGGGGGGGGGGGGCG----CAACAGCAGCAGACCCGTTTCGCATCGCTGGGCGAAATTGGTCGCGTTGA-A-GTTGAAGGTTAGCCCCG--G--TGTGACAGGGAATAGAAGTGGATTGGCATGCGCCAATCGCACGCGAAGCCGTACCACTTGTCGATCGCGAGCGAGATCAAGTTCAACGAGTACTGTAACCGAACGCTGGATCTGGTAAGTTCTGGGTAAAAGCAACTTCTTACACCGCACCATTTCTGCGTAATGTTGCCCATTCCTGTAAACATTGTGCTGGGACCGGTTTCTCATTATCATGTGTGTACCCGGGAAACCCGGGAACTGCTGACCGGGTGGAATGCAATATGAGCGGTACAAATACAATGCCGGGCTAGGGCACTGTAAACGCCCTTCCACACACACACATACGGTGGCAACTTCGGGACGAACGTCGGTTCGATCGAGTTGATGACGCTGCTTGAGACATTAAGTTTTT-GTTGTTGTCGTTGCTGCTGCTGTATCGTCT
>AR0042-C
CTTTCCCCTCTTGCGTGTAGACAATTGGCCGCCGCAACGAAACTTACTTCTAGCACAATTCTAATCTCYCCWMGAAAYGYGCACTTTAATATTTAATCACAA--AACTTSTGYATAAACCMGTCCRTCGCAGCTCTCAACTCAACGCWCCGACATTGCATTTCTCATATATGCACTTTTCACTCGTACTTTATCCACGCGAGACCGGCCCGAGGTAGGATGTAGGTCAGCTGGTCCCCAGAACCAGATCCGCTGCCACACATTATTGTCTGGTGCAGCAGCAGCAGCAGACAGCCCATTTCTTTTCCTTTCTGTTTCTTTCTGTCTGGCGTTTACGSCGTTTCGCTTGAGCGCTGTCTGCCCTCTGCCTTGCCCTGTTCGCGTAAAATTGCATAACGCTCCCCTGACGTCGATCCWCAACACACACACATCATCTGCATGTTTTTTTGTGTTTTTGCTCAACATATCTGAACCCTGAGAGCGCAGCGCTTGTT----ACCGAGTTTCAGCCTGCGTACCGGCAATGTTTATAACATACAAAATCGCAACTTGAAAGAAAGAAAGACAA----------CAAACGGATGCGTCCCCTTGAGCGTCCCCGCACCCWGCACTGTGATCGAGTTCAG------CTGCTCCCGCTGTATCGCTGCMCGTTCCCGTTCTTGCGTTGTGTTCATGAAAAATGAAACCCACAGCCAGCAGAACAGYGYATCGCGAAACAACACACACACACACACATCCTCTATCGGAAAGGAAAC-GGGAGTGTGATAAACTCACCCCCTCTTTTTCTGCAATGTGTGAAAGCGATCGTTGTTGTGCGCGATCGKCCAGCATTAGCAGCCAGCTGAGCCAACACATGCCTGGAGGGGGGGGGGGGCG----CAACAGCAGCAGACCCGTTTCGCATCGCTGGGCGAAATTGGTCGCGTTGA-A-GTTGAAGGTTAGGCCCG--G--TGTGACAGGGAATAGAAGTGGATTGGCATGCGCCAATCGCACGCGAAACCGTACCACTTGTCGATCGCGAGCGAGATCAAGTTCAACGTGTACTGTAACCGAACGCTGGATCTGGTAAGTTCTGGGTAAAAGCAACTTCTTACACCGCACCATTTCTGCGTAATGTTGCCCATTCCTGTAAACATTGTGCTGGGACCGGTTTCTCATTATCATGTGTGTACCCGGGAAACCCGGGAACTGCTGACCGGGTGGAATGCAATATGAGCGGTACAAATACAATGCCGGGCTAGGGCACTGTAAACGCCCTTCCACACACACACATACGGTGGCAACTTCGGGACGAACGTCGGTTCGATCGAGCTGATGACGCTGCTTGAGACATTAAGTTTTT-GTTGTTGTCGTTGCTGCTGCTGTATCGTCT
>AR0043-C
CTTTCCCCTCTTGCGTGTAGACAATTGGCCGCCGCAACGAAACTTACTTCTAGCACAATTCTAATCTGCCCTCSAAACGTGCACTTTAATATTTAATCACAA--AACTTCTGCATAAACCCGTCCGTTGCAGCTCTCAACTCAACGCACCGACATTGCATTTCTCATATATGCACTTTTCACTCGTACTTTATCCACGCGAGACCGGCCCGAGGTAGGATGTAGGTCAGCTGGTCCCCAGAACCAGATCCGCTGCCACACATTATTGTCTGGTGCAGCAGCAGCAGCAGACAGCCCATTTCTTTTCCTTTCTGTTTCTTTCTGTCTGGCGTTTACGGCGTTTCGCTTGAGCGCTGTCTGCCCTCTGCCTTGCCCTGTTCGCGTAAAATTGCATAACGCTCCCCTGRCGTCGATCCTCAACACACACACATCATCTGCATGTKTTTTTGTGTTTTTGCTCAACATATCTGAACCCTGAGAGCGCAGCGCTTGTT----ACCGAGTTTCAGCCTGCGTACCGGCAATGTTTATAACATACAAAATCGCAACTTGAAAGAAAGAAAGACAA----------CAAACGGATGCGTCCCCTTGAGCGTCCCCGCACCCAGCACTGTGATCGAGTTCAG------CTGCTCCCGCTGTATCGCTGYACGTTCCCGTTCTTGCGTTGTGTTCATGAAAAATGAAACCCACAGCCAGCAGAACAGCGCATCGCGAAACAACACACACACACACACATCCTCTATCGGAAAGGAAAC-GGGAGTGTGATAAACTCACCCCCTCTTTTTCTGCAATGTGTGAAAGCGATCGTTGTTGTGMGCGATCGKCCAGCATTAGCAGCCAGCTGAGCCAACACATGCCTGGAGGGGGGGGGGGGCG----CAACAGCAGCAGACCCGTTTCGCATCGCTGGGCGAAATTGGTCGCGTTGA-A-GTTGAAGGTTAGGCCCG--G--TGTGACAGGGAATARAMGKGGATTGGCATGCGCCAATCGCACGCGAAACCGTACCACTTGTCGATCGCGAGCGAGATCAAGTTCAACGTGTACTGTAACCGAACGCKKGATCTGGTAAGTTCTGGGTAAAAGCAACTTCTTACACCGCACCATTTCTGCGTAATGTTGCCCATTCCTGTAAACATTGTGCTGGGACCGGTTTCTCATTATCATGTGTGTACCCGGGAAACCCGGGAACTGCTGACCGGGTGGAATGCAATRTGAGCGGTACAAATACAATGCCGGGCTAGGGCACTGTAAACGCCCTTCCACACACACACATACGGTGGCAACTTCGGGACGAACGTCGGTTCGATCGAGTTGATGACGCTGCTTGAGACATTAAGTTTTT-GTTGTTGTCGTTGCTGCTGCTGTATCGTCT
>AR0044-C
CTTTCCCCTCTTGCGTGTAGACAATTGGCCGCCGCAACGAAACTTACTTCTAGCACAATTCTAATCTGCCCTCCAAACGTGCACTTTAATATTTAATCACAA--AACTTCTGCATAAACCCGTCCGTTGCAGCTCTCAACTCAACGCACCGACATTGCATTTCTCATATATGCACTTTTCACTCGTACTTTATCCACGCGAGACCGGCCCGAGGTAGGATGTAGGTCAGCTGGTCCCCAGAACCAGATCCGCTGCCACACATTATTGTCTGGTGCAGCAGCAGCAGCAGACAGCCCATTTCTTTTCCTTTCTGTTTCTTTCTGTCTGGCGTTTACGGCGTTTCGCTTGAGCGCTGTCTGCCCTCTGCCTTGCCCTGTTCGCGTAAAATTGCATAACGCTCCCCTGGCGTCGATCCTCAACACACACACATCATCTGCATGTTTTTTTGTGTTTTTGCTCAACATATCTGAACCCTGAGAGCGCAGCGCTTGTT----ACCGAGTTTCAGCCTGCGTACCGGCAATGTTTATAACATACAAAATCGCAACTTGAAAGAAAGAAAGACAA----------CAAACGGATGCGTCCCCTTGAGCGTCCCCGCACCCWGCACTGTGATCGAGTTCAG------CTGCTCCCGCTGTATCGCTGYMCGTTCCCGTTCTTGCGTTGTGTTCATGAAAAATGAAACCCACAGCCAGCAGAACAGYGYATCGCGAAACAACACACACACACACACATCCTCTATCGGAAAGGAAAC-GGGAGTGTGATAAACTCACCCCCTCTTTTTCTGCAATGTGTGAAAGCGATCGTTGTTGTGCGCGATCGKCCAGCATTAGCAGCCAGCTGAGCCAACACATGCCTGGAGGGGGGGGGGGGCG----CAACAGCAGCAGACCCGTTTCGCATCGCTGGGCGAAATTGGTCGCGTTGA-A-GTTGAAGGTTAGGCCCG--G--TGTGACAGGGAATAGAAGTGGATTGGCATGCGCCAATCGCACGCGAAACCGTACCACTTGTCGATCGCGAGCGAGATCAAGTTCAACGTGTACTGTAACCGAACGCTGGATCTGGTAAGTTCTGGGTAAAAGCAACTTCTTACACCGCACCATTTCTGCGTAATGTTGCCCATTCCTGTAAACATTGTGCTGGGACCGGTTTCTCATTATCATGTGTGTACCCGGGAAACCCGGGAACTGCTGACCGGGTGGAATGCAATATGAGCGGTACAAATACAATGCCGGGCTAGGGCACTGTAAAMGCCCTTCCACACACACACATACGGTGGCAACTTCGGGACGAACGTCGGTTCGATCKAKTTGATKACGCTGCTTGAGACATTAAGTTTTT-GTTGTTGTCGTTGCTGCTGCTGTATCGTCT
>AR0045-C
CTTTCCCCTCTTGCGTGTAGACAATTGGCCGCCGCAACGAAACTTACTTCTAGCACAATTCTAATCTKYCCTCSAAACGTGCACTTTAATATTTAATCACAA--AACTTSTGCATAAACCCGTCCGTYGCAGCTCTCAACTCAACGCACCGACATTGCATTTCTCATATATGCACTTTTCACTCGTACTTTATCCACGCGAGACCGGCCCGAGGTAGGATGTAGGTCAGCTGGTCCCCAGAACCAGATCCGCTGCCACACATTATTGTCTGGTGCAGCAGCAGCAGCAGACAGCCCATTTCTTTTCCTTTCTGTTTCTTTCTGTCTGGCGTTTACGSCGTTTCGCTTGAGCGCTGTCTGCCCTCTGCCTTGCCCTGTTCGCGTAAAATTGCATAACGCTCCCCTGRCGTCGATCCTCAACACACACACATCATCTGCATGTTTTTTTGTGTTTTTGCTCAACATATCTGAACCCTGAGAGCGCAGCGCTTGTT----ACCGAGTTTCAGCCTGCGTACCGGCAATGTTTATAACATACAAAATCGCAACTTGAAAGAAAGAAAGACAA----------CAAACGGATGCGTCCCCTTGAGCGTCCCCGCACCCWGCACTGTGATCGAGTTCAG------CTGCTCCCGCTGTATCGCTGCMCGTTCCCGTTCTTGCGTTGTGTTCATGAAAAATGAAACCCACAGCCAGCAGAACAGYGYATCGCGAAACAACACACACACACACACATCCTCTATCGGAAAGGAAAC-GGGAGTGTGATAAACTCACCCCCTCTTTTTCTGCAATGTGTGAAAGCGATCGTTGTTGTGCGCGATCGGCCAGCATTAGCAGCCAGCTGAGCCAACACATGCCTGGAGGGGGGGGGGGGCG----CAACAGCAGCAGACCCGTTTCGCATCGCTGGGCGAAATTGGTCGCGTTGA-A-GTTGAAGGTTAGGCCCG--G--TGTGACAGGGAATAGAAGTGGATTGGCATGCGCCAATCGCACGCGAAACCGTACCACTTGTCGATCGCGAGCGAGATCAAGTTCAACGTGTACTGTAACCGAACGCTGGATCTGGTAAGTTCTGGGTAAAAGCAACTTCTTACACCGCACCATTTCTGCGTAATGTTGCCCATTCCTGTAAACATTGTGCTGGGACCGGTTTCTCATTATCATGTGTGTACCCGGGAAACCCGGGAACTGCTGACCGGGTGGAATGCAATATGAGCGGTACAAATACAATGCCGGGCTAGGGCACTGTAAAMGCCCTTCCACACACACACATACGGTGGCAACTTCGGGACGAACGTCGGTTCGATCGAGYTGATGACGCTGCTTGAGACATTAAGTTTTT-GTTGTTGTCGTTGCTGCTGCTGTATCGTCT
>AR0046-C
YTTTCCCCTCYTGCGTRTAGACAATYGGCCGCCGCAAYGAAACTTACTTCTAGCACAATTCTAATCTSCCCTCCAAACGTGCACTTTAATATTTAATCACAA--AACTTCTGCATAAACCCGTCCGTTGCAGCTCTCAACTCAACGCWCCGACATTGCATTTCTCATATATGCACTTTTCACTCGTACTTTATMCACGCGAGACCGGCCCGAGGTAGGATGTAGGTCAGCTGGTCCCCAGAACCAGATCCGCTGCCACACATTATTGTCTGGTGCAGCAGCAGCAGCAGACAGCCCATTTCTTTTCCTTTCTGTTTCTTTCTGTCTGGCGTTTACGGCGTTTCGCTTGAGCGCTGTCTGCCCTCTGCCTTGCCCTGTTCGCGTAAAATTGCATAACGCTCCCCTGACGTCGATCCTCAACASACACACATCATCTGCATGTTTTTTTGTGTTTTTGCTCAACATAYCTGAACCCTGAGAGCGCAGCGCTTSTT----ACCGAGTTTCAGCCTGCGTACCGGCAATGTTTAYAACATACAAAATCGCAACKYGAAAGAAAGAAAGACAA----------CAAACGGATGCRTCCCCTTGAGYRTCCCCGCACCCTGCACTGTGATCGAGTTYAG------CTGCTCCCGCTGTATCGCTGCMCGTTCCCGTTCTTGCGTTGTGTTMATGAAAAATGAAACCCACAGCCAGCAGAACAGYGYATCGCGAAACAACACACACACACACACATCCTCTATCGGAAAGGAAAC-GGGAGTGTGATAAACTCACCCCCTCTTTTTCTGCAATGTGTGAAAGCGATCGTTGTTGTGAGCGATCGGCCAGCATTAGCAGCCAGCTGAGCCAACACATGCCTGGAGGGGGRGGGGGGCR----CAACAGCAGCAGACCCGTTTCGCATCGCTGGGCGAAATTGGTCGCGTTGA-A-GTTGAAGGTTAGGCCCG--G--TGTGRCAGGGAATARAMGKGGATTGGCATGCGCCAATCGCACRCGAAACCGTACCACTTGTCGATCGCGAGCGAGATCAAGTTCAACGWGTACTGTAACCGAACGCTGGATCTGGTARGTTCTGGGTAAAAGCAACTTCTTACACCGCACCATTTCTGCGTAATGTTGCCCATTCCTGTAAACATTGKGCTGGGACCGGTTTCTCATTATCATGTGTGTACCCGGGAAACCCGGGAACTGCTGACCGGGTGGAATGCAATRTGAGCGGTACAAATACAATGCCGGGCTAGGGCACTGTRAACGCYCTWCCACACAYACACATAYGGTGGCAACTTCGGGACGAACGTCGGTTCGATCGAGTTGATGACGCTGCTTGAGACATTAAGTTTTT-GTTGTTGTYGTTGCTGCTGCTGTATCGTCT
>AR0047-C
CTTTCCCCTCTTGCGTGTAGACAATTGGCCGCCGCAACGAAACTTACTTCTAGCACAATTCTAATCTSCCCWMGAAAYGTGCACTTTAATATTTAATCACAA--AACTTCTGYATAAACCMGTCCRTYGCAGCTCTCAACTCAACGCWCCGACATTGCATTTCTCATATATGCACTTTTCACTCGTACTTTATCCACGCGAGACCGGCCCGAGGTAGGATGTAGGTCAGCTGGTCCCCAGAACCAGATCCGCTGCCACACATTATTGTCTGGTGCAGCAGCAGCAGCAGACAGCCCATTTCTTTTCCTTTCTGTTTCTTTCTGTCTGGCGTTTACGGCGTTTCGCTTGAGCGCTGTCTGCCCTCTGCCTTGCCCTGTTCGCGTAAAATTGCATAACGCTCCCCTGACGTCGATCCTCAACACACACACATCATCTGCATATTTTTTTGTGTTTTTGCTCAACATATCTGAACCCTGAGAGCGCAGCGCTTGTT----ACCGAGTTTCAGCCTGCGTACCGGCAATGTTTATAACATACAAAATCGCAACTTGAAAGAAAGAAAGACAA----------CAAACGGATGCGTCCTCTTGAGCGTCCCCGCACCCAGCACTGTGATCGAGTTCAG------CTGCTCCCGCTGTATCGCTGCACGTTCCCGTTCTTGCGTTGTGTTCATGAAAAATGAAACCCACAGCCAGCAGAACAGCGCATCGCGAAACAACACACACACACACACATCCTCTATCGGAAAGGAAAC-GGGAGTGTGATAAACTCACCCCCTCTTTTTCTGCAATGTGTGAAAGCGATCGTTGTTGTGCGCGATCGGCCAGCATTAGCAGCCAGCTGAGCCAACACATGCCTGGAGGGGGGGGGGGGCG----CAACAGCAGCAGACCCGTTTCGCATCGCTGGGCGAAATTGGTCGCGTTGA-A-GTTGAAGGTTAGSCCCG--G--TGTGACAGGGAATARAMGKGGATTGGCATGCGCCAATCGCACGCGAAGCCGTACCACTTGTCGATCGCGAGCGAGATCAAGTTCAACGAGTACTGTAACCGAACGCTGGATCTGGTAAGTTCTGGGTAAAAGCAACTTCTTACACCGCACCATTTCTGCGTAATGTTGCCCATTCCTGTAAACATTGTGCTGGGACCGGTTTCTCATTATCATGTGTGTACCCGGGAAACCCGGGAACTGCTGACCGGGTGGAATGCAATRTGAGCGGTACAAATACAATGCCGGGCTAGGGCACTGTAAACGCCCTTCCACACACACACATACGGTGGCAACTTCGGGACGAACGTCGGTTCGATCGAGYTGATGACGCTGCTTGAGACATTAAGTTTTT-GTTGTKKTCGTTGCTGCTGCTGTATCGTCT
>AR0048-C
CTTTCCCCTCTTGCGTGTAGACAATTGGCCGCCGCAACGAAACTTACTTCTAGCACAATTCTAATCTGCCCTCSAAACGTGCACTTTAATATTTAATCACAA--AACTTCTGCATAAACCCGTCCGTTGCAGCTCTCAACTCAACGCACCGACATTGCATTTCTCATATATGCACTTTTCACTCGTACTTTATCCACGCGAGACCGGCCCGAGGTAGGATGTAGGTCAGCTGGTCCCCAGAACCAGATCCGCTGCCACACATTATTGTCTGGTGCAGCAGCAGCAGCAGACAGCCCATTTCTTTTCCTTTCTGTTTCTTTCTGTCTGGCGTTTACGGCGTTTCGCTTGAGCGCTGTCTGCCCTCTGCCTTGCCCTGTTCGCGTAAAATTGCATAACGCTCCCCTGACGTCGATCCTCAACACACACACATCATCTGCATGTTTTTTTGTGTTTTTGCTCAACATATCTGAACCCTGAGAGCGCAGCGCTTGTT----ACCGAGTTTCAGCCTGCGTACCGGCAATGTTTATAACATACAAAATCGCAACTTGAAAGAAAGAAAGACAA----------CAAACGGATGCGTCCCCTTGAGCGTCCCCGCACCCTGCACTGTGATCGAGTTCAG------CTGCTCCCGCTGTATCGCTGCCCGTTCCCGTTCTTGCGTTGTGTTCATGAAAAATGAAACCCACAGCCAGCAGAACAGTGTATCGCGAAACAACACACACACACACACATCCTCTATCGGAAAGGAAAC-GGGAGTGTGATAAACTCACCCCCTCTTTTTCTGCAATGTGTGAAAGCGATCGTTGTTGTGMGCGATCGKCCAGCATTAGCAGCCAGCTGAGCCAACACATGCCTGGAGGGGGRGGGGGGCG----CAACAGCAGCAGACCCGTTTCGCATCGCTGGGCGAAATTGGTCGCGTTGA-A-GTTGAAGGTTAGGCCCG--G--TGTGACAGGGAATAGAAGTGGATTGGCATGCGCCAATCGCACGCGAAACCGTACCACTTGTCGATCGCGAGCGAGATCAAGTTCAACGTGTACTGTAACCGAACGCTGGATCTGGTAAGTTCTGGGTAAAAGCAACTTCTTACACCGCACCATTTCTGCGTAATGTTGCCCATTCCTGTAAACATTGTGCTGGGACCGGTTTCTCATTATCATGTGTGTACCCGGGAAACCCGGGAACTGCTGACCGGGTGGAATGCAATRTGAGCGGTACAAATACAATGCCGGGCTAGGGCACTGTAAACGCCCTTCCACACACACACATACGGTGGCAACTTCGGGACGAACGTCGGTTCGATCGAGTTGATGACGCTGCTTGAGACATTAAGTTTTT-GTTGTTGTCGTTGCTGCTGCTGTATCGTCT
>AR0049-C
CTTTCCCCTCTTGCGTGTAGACAATTGGCCGCCGCAACGAAACTTACTTCTAGCACAATTCTAATCTCYCCWMGAAAYGTGCACTTTAATATTTAATCACAA--AACTTSTGYATAAACCMGTCCRTCGCAGCTCTCAACTCAACGCWCCGACATTGCATTTCTCATATATGCACTTTTCACTCGTACTTTATCCACGCGAGACCGGCCCGAGGTAGGATGTAGGTCAGCTGGTCCCCAGAACCAGATCCGCTGCCACACATTATTGTCTGGTGCAGCAGCAGCAGCAGACAGCCCATTTCTTTTCCTTTCTGTTTCTTTCTGTCTGGCGTTTACGSCGTTTCGCTTGAGCGCTGTCTGCCCTCTGCCTTGCCCTGTTCGCGTAAAATTGCATAACGCTCCCCTGACGTCGATCCTCAACACACACACATCATCTGCATGTTTTTTTGTGTTTTTGCTCAACATATCTGAACCCTGAGAGCGCAGCGCTTGTT----ACCGAGTTTCAGCCTGCGTACCGGCAATGTTTATAACATACAAAATCGCAACTTGAAAGAAAGAAAGACAA----------CAAACGGATGCGTCCCCTTGAGCGTCCCCGCACCCAGCACTGTGATCGAGTTCAG------CTGCTCCCGCTGTATCGCTGCACGTTCCCGTTCTTGCGTTGTGTTCATGAAAAATGAAACCCACAGCCAGCAGAACAGCGCATCGCGAAACAACACACACACACACACATCCTCTATCGGAAAGGAAAC-GGGAGTGTGATAAACTCACCCCCTCTTTTTCTGCAATGTGTGAAAGCGATCGTTGTTGTGCGCGATCGKCCAGCATTAGCAGCCAGCTGAGCCAACACATGCCTGGAGGGGGGGGGGGGCG----CAACAGCAGCAGACCCGTTTCGCATCGCTGGGCGAAATTGGTCGCGTTGA-A-GTTGAAGGTTAGGCCCG--G--TGTGACAGGGAATAGAAGTGGATTKGCATGCGCCAATCGCACGCGAAACCGTACCACTTGTCGATCGCGAGCGAGATCAAGTTCAACGWGTACTGTAACCGAACGCTGGATCTGGTAAGTTCTGGGTAAAAGCAACTTCTTACACCGCACCATTTCTGCGTAATGTTGCCCATTCCTGTAAACATTGTGCTGGGACCGGTTTCTCATTATCATGTGTGTACCCGGGAAACCCGGGAACTGCTGACCGGGTGGAATGCAATATGAGCGGTACAAATACAATGCCGGGCTAGGGCACTGTAAACGCCYTTCCACACACACACATACGGTGGCAACTTCGGGACGAACGTCGGTTCGATCGAGCTGATGACGCTGCTTGAGACATTAAGTTTTT-GTTGTTGTCGTTGCTGCTGCTGTATCGTCT
>AR0050-C
CTTTCCCCTCTTGCGTGTAGACAATTGGCCGCCGCAACGAAACTTACTTCTAGCACAATTCTAATCTTTCCTCGAAACGTGCACTTTAATATTTAATCACAA--AACTTSTGCATAAACCCGTCCGTYGCAGCTCTCAACTCAACGCACCGACATTGCATTTCTCATATATGCACTTTTCACTCGTACTTTATCCACGCGAGACCGGCCCGAGGTAGGATGTAGGTCAGCTGGTCCCCAGAACCAGATCCGCTGCCACACATTATTGTCTGGTGCAGCAGCAGCAGCAGACAGCCCATTTCTTTTCCTTTCTGTTTCTTTCTGTCTGGCGTTTACGSCGTTTCGCTTGAGCGCTGTCTGCCCTCTGCCTTGCCCTGTTCGCGTAAAATTGCATAACGCTCCCCTGACGTCGATCCTCAACACACACACAWCATCTGCATGTTTTTTTGTGTTTTTGCTCAACATATCTGAACCCTGAGAGCGCAGCGCTTGTT----ACCGAGTTTCAGCCTGCGTWCCGGCAATGTTTATAACATACAAAATCGCAACTTGAAAGAAAGAAAGACAA----------MMAACGGATGCGTCCCCTTGAGCGTCCCCGCACCCAGCACTGTGATCGAGTTCAG------CTGCTCCCGCTGTATCGCTGCACGTTCCCGTTCTTGCGTTGTGTTCATGAAAAATGAAACSCACAGCCAGCAGAACAGCGCATCGCGAAACAACACACACACACACACATCCTCTATCGGAAAGGAAAC-GGGAGTGTGATAAACTCACCCCCTCTTTTTCTGCAATGTGTGAAAGCGATCGTTGTTGTGCGCGATCGKCCAGCATTAGCAGCCAGCTGAGCCAACACATGCCTGGAGGGGGGGGGGGGCG----CAACAGCAGCAGACCCGTTTCGCATCGCTGGGCGAAATTGGTCGCGTTGA-A-GTTGAAGGTTAGGCCCG--G--TGTGACAGGGAATAGAAGTGGATTGGCATGCGCCAATCGCACGCGAAACCGTACCACTTGTCGATCGCGAGCGAGATCAAGTTCAACGTGTACTGTAACCGAACGCTGGATCTGGTAAGTTCTGGGTAAAAGCAACTTCTTACACCGCACCATTTCTGCGTAATGTTGCCCATTCCTGTAAACATTGTGCTGGGACCGGTTTCTCATTATCATGTGTGTACCCGGGAAACCCGGGAACTGCTGACCGGGTGGAATGCAATATGAGCGGTACAAATACAATGCCGGGCTAGGGCACTGTAAACGCCCTTCCACACACACACATACGGTGGCAACTTCGGGACGAACGTCGGTTCGATCGAGCTGATGACGCTGCTTGAGACATTAAGTTTTT-GTTGTTGTCGTTGCTGCTGCTGTATCGTCT
>AR0051-C
CTTTCCCCTCTTGCGTGTAGACAATTGGCCGCCGCAACGAAACTTACTTCTAGCACAATTCTAATCTSCCCTCSAAACGTGCACTTTAATATTTAATCACAA--AACTTCTGYATAAACCMGTCCRTYGCAGCTCTCAACTCAACGCWCCGACATTGCATTTCTCATATATGCACTTTTCACTCGTACTTTATCCACGCGAGACCGGCCCGAGGTAGGATGTAGGTCAGCTGGTCCCCAGAACCAGATCCGCTGCCACACATTATTGTCTGGTGCAGCAGCAGCAGCAGACAGCCCATTTCTTTTCCTTTCTGTTTCTTTCTGTCTGGCGTTTACGGCGTTTCGCTTGAGCGCTGTCTGCCCTCTGCCTTGCCCTGTTCGCGTAAAATTGCATAACGCTCCCCTGACGTCGATCCTCAACACACACACAYCATCTGCATGTTTTTTTGTGTTTTTGCTCAACATATCTGAACCCTGAGAGCGCAGCGCTTGTT----ACCGAGTTTCAGCCTGCGTACCGGCAATGTTTATAACATACAAAATCGCAACTTGAAAGAAAGAAAGACAA----------CAAACGGATGCGTCCCCTTGAGCGTCCCCGCACCCAGCACTGTGATCGAGTTCAG------CTGCTCCCGCTGTATCGCTGYACGTTCCCGTTCTTGCGTTGTGTTCATGAAAAATGAAACCCACAGCCAGCAGAACAGCGCATCGCGAAACAACACACACACACACACATCCTCTATCGGAAAGGAAAC-GGGAGTGTGATAAACTCACCCCCTCTTTTTCTGCAATGTGTGAAAGCGATCGTTGTTGTGMGCGATCGKCCAGCATTAGCAGCCAGCTGAGCCAACACATGCCTGGAGGGGGGGGGGGGCG----CAACAGCAGCAGACCCGTTTCGCATCGCTGGGCGAAATTGGTCGCGTTGA-A-GTTGAAGGTTAGGCCCG--G--TGTGACAGGGAATARAMGKGGATTGGCATGCGCCAATCGCACGCGAARCCGTACCACTTGTCGATCGCGAGCGAGATCAAGTTCAACGWGTACTGTAACCGAACGCKKGATCTGGTAAGTTCTGGGTAAAAGCAACTTCTTACACCGCACCATTTCTGCGTAATGTTGCCCATTCCTGTAAACATTGTGCTGGGACCGGTTTCTCATTATCATGTGTGTACCCGGGAAACCCGGGAACTGCTGACCGGGTGGAATGCAATRTGAGCGGTACAAATACAATGCCGGGCTAGGGCACTGTAAACGCCCTTCCACACACACACATACGGTGGCAACTTCGGGACGAACGTCGGTTCGATCGAGTTGATGACGCTGCTTGAGACATTAAGTTTTT-GTTGTTGTCGTTGCTGCTGCTGTATCGTCT
>AR0052-C
YTTTCCCCTCYTGCGTRTAGACAATYGGCCGCCGCAAYGAAACTTACTTCTAGCACAATTCTAATCTCCCCTCSAAACGTGCACTTTAATATTTAATCACAA--AACTTCTGCATAAACCCGTCCGTTGCAGCTCTCAACTCAACGCWCCGACATTGCATTTCTCATATATGCACTTTTCACTCGTACTTTATMCACGCGAGACCGGCCCGAGGTAGGATGTAGGTCAGCTGGTCCCCAGAACCAGATCCGCTGCCACACATTATTGTCTGGTGCAGCAGCAGCAGCAGACAGCCCATTTCTTTTCCTTTCTGTTTCTTTCTGTCTGGCGTTTACGGCGTTTCGCTTGAGCGCTGTCTGCCCTCTGCCTTGCCCTGTTCGCGTAAAATTGCATAACGCTCCCCTGACGTCGATCCTCAACASACACACATYATCTGCATGTTTTTTTGTGTTTTTGCTCAACATAYCTGAACCCTGAGAGCGCAGCGCTTSTT----ACCGAGTTTCAGCCTGCGTACCGGCAATGTTTAYAACATACAAAATCGCAACKYGAAAGAAAGAAAGACAA----------CAAACGGATGCRTCCCCTTGAGYRTCCCCGCACCCWGCACTGTGATCGAGTTCAG------CTGCTCCCGCTGTATCGCTGYACGTTCCCGTTCTTGCGTTGTGTTMATGAAAAATGAAACCCACAGCCAGCAGAACAGCGCATCGCGAAACAACACACACACACACACATCCTCTATCGGAAAGGAAAC-GGGAGTGTGATAAACTCACCCCCTCTTTTTCTGCAATGTGTGAAAGCGATCGTTGTTGTGCGCGATCGTCCAGCATTAGCAGCCAGCTGAGCCAACACATGCCTGGAGGGGGGGGGGGGCG----CAACAGCAGCAGACCCGTTTCGCATCGCTGGGCGAAATTGGTCGCGTTGA-A-GTTGAAGGTTAGGCCCG--G--TGTGRCAGGGAATARAMGGGGATTGGCATGCGCCAATCGCACRCGAARCCGTACCACTTGTCGATCGCGAGCGAGATCAAGTTCAACGAGTACTGTAACCGAACGCTGGATCTGGTAAGTTCTGGGTAAAAGCAACYTCTTACACCGCACCATTTCTGCGTAATGTTGCCCATTCCTGTAAACAYTGTGCTGGGACCGGTTTCTCATTATCATGTGTGTACCCGGGAAACCCGGGAACTGCTGACCGGGTGGAATGCAATATGAGCGGTACAAATACAATGCCGGGCTAGRGCACTGTAAACGCCCTTCCACACACACACATACGGTGGCAACTTCGGGACGAACGTCGGTTCGATCGAGTTGATGACGCTGCTTGAGACATTAAGTTTTT-GTTGTTGTYGTTGCTGCTGCTGTATCGTCT
>AR0053-C
CTTTCCCCTCTTGCGTGTAGACAATTGGCCGCCGCAACGAAACTTACTTCTAGCACAATTCTAATCTSCCCWMSAAAYGTGCACTTTAATATTTAATCACAA--AACTTCTGYATAAACCMGTCCRTYGCAGCTCTCAACTCAACGCWCCGACATTGCATTTCTCATATATGCACTTTTCACTCGTACTTTATCCACGCGAGACCGGCCCGAGGTAGGATGTAGGTCAGCTGGTCCCCAGAACCAGATCCGCTGCCACACATTATTGTCTGGTGCAGCAGCAGCAGCAGACAGCCCATTTCTTTTCCTTTCTGTTTCTTTCTGTCTGGCGTTTACGGCGTTTCGCTTGAGCGCTGTCTGCCCTCTGCCTTGCCCTGTTCGCGTAAAATTGCATAACGCTCCCCTGACGTCGATCCTCAACACACACACATCATCTGCATGTTTTTTTGTGTTTTTGCTCAACATATCTGAACCCTGAGAGCGCAGCGCTTGTT----ACCGAGTTTCAGCCTGCGTACCGGCAATGTTTATAACATACAAAATCGCAACTTGAAAGAAAGAAAGACAA----------CAMACGGATGCGTCCCCTTGAGCGTCCCCGCACCCWGCACTGTGATCGAGTTCAG------CTGCTCCCGCTGTATCGCTGCMCGTTCCCGTTCTTGCGTTGTGTTCATGAAAAATGAAACCCACAGCCAGCAGAACAGYGYATCGCGAAACAACACACACACACACACATCCTCTATCGGAAAGGAAAC-GGGAGTGTGATAAACTCACCCCCTCTTTTTCTGCAATGTGTGAAAGCGATCGTTGTTGTGMGCGATCGKCCAGCATTAGCAGCCAGCTGAGCCAACACATGCCTGGAGGGGGRGGGGGGCG----CAACAGCAGCAGACCCGTTTCGCATCGCTGGGCGAAATTGGTCGCGTTGA-A-GTTGAAGGTTAGGCCCG--G--TGTGACAGGGAATAGAAGTGGATTKGCATGCGCCAATCGCACGCGAAACCGTACCACTTGTCGATCGCGAGCGAGATCAAGTTCAACGWGTACTGTAACCGAACGCTGGATCTGGTAAGTTCTGGGTAAAAGCAACTTCTTACACCGCACCATTTCTGCGTAATGTTGCCCATTCCTGTAAACATTGTGCTGGGACCGGTTTCTCATTATCATGTGTGTACCCGGGAAACCCGGGAACTGCTGACCGGGTGGAATGCAATRTGAGCGGTACAAATACAATGCCGGGCTAGGGCACTGTAAACGCCYTTCCACACACACACATACGGTGGCAACTTCGGGACGAACGTCGGTTCGATCGAGYTGATGACGCTGCTTGAGACATTAAGTTTTT-GTTGTTGTCGTTGCTGCTGCTGTATCGTCT
>AR0054-C
CTTTCCCCTCTTGCGTGTAGACAATTGGCCGCCGCAACGAAACTTACTTCTAGCACAATTCTAATCTGCCCTCCAAACGTGCACTTTAATATTTAATCACAA--AACTTCTGCATAAACCCGTCCGTTGCAGCTCTCAACTCAACGCACCGACATTGCATTTCTCATATATGCACTTTTCACTCGTACTTTATCCACGCGAGACCGGCCCGAGGTAGGATGTAGGTCAGCTGGTCCCCAGAACCAGATCCGCTGCCACACATTATTGTCTGGTGCAGCAGCAGCAGCAGACAGCCCATTTCTTTTCCTTTCTGTTTCTTTCTGTCTGGCGTTTACGGCGTTTCGCTTGAGCGCTGTCTGCCCTCTGCCTTGCCCTGTTCGCGTAAAATTGCATAACGCTCCCCTGRCGTCGATCCTCAACACACACACATCAWCTGCATGTTTTTTTGTGTTTTTGCTCAACATATCTGAACCCTGAGAGCGCAGCGCTTGTT----ACCGAGTTTCAGCCTGCGTACCGGCAATGTTTATAACATACAAAATCGCAACTTGAAAGAAAGAAAGACAA----------CAAACGGATGCGTCCCCTTGAGCGTCCCCGCACCCTGCACTGTGATCGAGTTCAG------CTGCTCCCGCTGTATCGCTGCCCGTTCCCGTTCTTGCGTTGTGTTCATGAAAAATGAAACCCACAGCCAGCAGAACAGYGYATCGCGAAACAACACACACACACACACATCCTCTATCGGAAAGGAAAS-GGGAGTGTGATAAACTCACCCCCTCTTTTTCTRCAATGTGTGAAAGCGATCGTTGTTGTGCGCGATCGGCCAGCATTAGCAGCCAGCTGAGCCAACACATGCCTGGAGGGGGGGGGGGGCG----CAACAGCAGCAGACCCGTTTCGCATCGCTGGGCGAAATTGGTCGCGTTGA-A-GTTGAAGGTTAGGCCCG--G--TGTGACAGGGAATAGAAGTGGATTGGCATGCGCCAATCGCACGCGAAACCGTACCACTTGTCGATCGCGAGCGAGATCAAGTTCAACGTGTACTGTAACCGAACGCTGGATCTGGTAAGTTCTGGGTAAAAGCAACTTCTTACACCGCACCATTTCTGCGTAATGTTGCCCATTCCTGTAAACATTGTGCTGGGACCGGTTTCTCATTATCATGTGTGTACCCGGGAAACCCGGGAACTGCTGACCGGGTGGAATGCAATATGRGCGGTACAAATACAATGCCGGGCTAGGGCACTGTAAAMGCCCTTCCACACACACACATACGGTGGCAACTTCGGGACGAACGTCGGTTCGATCGAGTTGATGACGCTGCTTGAGACATTAAGTTTTT-GTTGTTGTCGTTGCTGCTGCTGTATCGTCT
>AR0057-C
CTTTCCCCTCTTGCGTGTAGACAATTGGCCGCCGCAACGAAACTTACTTCTAGCACAATTCTAATCTSCCCTCGAAACGTGCACTTTAATATTTAATCACAA--AACTTCTGCATAAACCCGTCCGTTGCAGCTCTCAACTCAACGCACCGACATTGCATTTCTCATATATGCACTTTTCACTCGTACTTTATCCACGCGAGACCGGCCCGAGGTAGGATGTAGGTCAGCTGGTCCCCAGAACCAGATCCGCTGCCACACATTATTGTCTGGTGCAGCAGCAGCAGCAGACAGCCCATTTCTTTTCCTTTCTGTTTCTTTCTGTCTGGCGTTTACGGCGTTTCGCTTGAGCGCTGTCTGCCCTCTGCCTTGCCCTGTTCGCGTAAAATTGCATAACGCTCCCCTGACGTCGATCCTCAACACACACACATCATCTGCATGTKTTTTTGTGTTTTTGCTCAACATATCTGAACCCTGAGAGCGCAGCGCTTGTT----ACCGAGTTTCAGCCTGCGTACCGGCAATGTTTATAACATACAAAATCGCAACTTGAAAGAAAGAAAGACAA----------CAAACGGATGCGTCCCCTTGAGCGTCCCCGCACCCAGCACTGTGATCGAGTTCAG------CTGCTCCCGCTGTATCGCTGYACGTTCCCGTTCTTGCGTTGTGTTCATGAAAAATGAAACCCACAGCCAGCAGAACAGCGCATCGCGAAACAACACACACACACACACATCCTCTATCGGAAAGGAAAC-GGGAGTGTGATAAACTCACCCCCTCTTTTTCTGCAATGTGTGAAAGCGATCGTTGTTGTGMGCGATCGKCCAGCATTAGCAGCCAGCTGAGCCAACACATGCCTGGAGGGGGGGGGGGGCG----CAACAGCAGCAGACCCGTTTCGCATCGCTGGGCGAAATTGGTCGCGTTGA-A-GTTGAAGGTTAGGCCCG--G--TGTGACAGGGAATARAMGKGGATTGGCATGCGCCAATCGCACGCGAARCCGTACCACTTGTCGATCGCGAGCGAGATCAAGTTCAACGWGTACTGTAACCGAACGCKKGATCTGGTAAGTTCTGGGTAAAAGCAACTTCTTACACCGCACCATTTCTGCGTAATGTTGCCCATTCCTGTAAACATTGTGCTGGGACCGGTTTCTCATTATCATGTGTGTACCCGGGAAACCCGGGAACTGCTGACCGGGTGGAATGCAATRTGAGCGGTACAAATACAATGCCGGGCTAGGGCACTGTAAACGCCCTTCCACACACACACATACGGTGGCAACTTCGGGACGAACGTCGGTTCGATCGAGTTGATGACGCTGCTTGAGACATTAAGTTTTT-GTTGTTGTCGTTGCTGCTGCTGTATCGTCT
>AR0059-C
CTTTCCCCTCTTGCGTGTAGACAATTGGCCGCCGCAACGAAACTTACTTCTAGCACAATTCTAATCTSCCCTCSAAACGTGCACTTTAATATTTAATCACAA--AACTTCTGCATAAACCCGTCCGTTGCAGCTCTCAACTCAACGCACCGACATTGCATTTCTCATATATGCACTTTTCACTCGTACTTTATCCACGCGAGACCGGCCCGAGGTAGGATGTAGGTCAGCTGGTCCCCAGAACCAGATCCGCTGCCACACATTATTGTCTGGTGCAGCAGCAGCAGCAGACAGCCCATTTCTTTTCCTTTCTGTTTCTTTCTGTCTGGCGTTTACGGCGTTTCGCTTGAGCGCTGTCTGCCCTCTGCCTTGCCCTGTTCGCGTAAAATTGCATAACGCTCCCCTGRCGTCGATCCTCAACACACACACATCATCTGCATGTTTTTTTGTGTTTTTGCTCAACATATCTGAACCCTGAGAGCGCAGCGCTTGTT----ACCGAGTTTCAGCCTGCGTACCGGCAATGTTTATAACATACAAAATCGCAACTTGAAAGAAAGAAAGACAA----------CAMACGGATGCGTCCCCTTGAGCGTCCCCGCACCCWGCACTGTGATCGAGTTCAG------CTGCTCCCGCTGTATCGCTGYMCGTTCCCGTTCTTGCGTTGTGTTCATGAAAAATGAAACCCACAGCCAGCAGAACAGYGYATCGCGAAACAACACACACACACACACATCCTCTATCGGAAAGGAAAC-GGGAGTGTGATAAACTCACCCCCTCTTTTWCTGCAATGTGTGAAAGCGATCGTTGTTGTGCGCGATCGKCCAGCATTAGCAGCCAGCTGAGCCAACACATGCCTGGAGGGGGGGGGGGGCG----CAACAGCAGCAGACCCGTTTCGCATCGCTGGGCGAAATTGGTCGCGTTGA-A-GTTGAAGGTTAGGCCCG--G--TGTGACAGGGAATARAMGKGGATTGGCATGCGCCAATCGCACGCGAARCCGTACCACTTGTCGATCGCGAGCGAGATCAAGTTCAACGWGTACTGTAACCGAACGCTGGATCTGGTAAGTTCTGGGTAAAAGCAACTTCTTACACCGCACCATTTCTGCGTAATGTTGCCCATTCCTGTAAACATTGTGCTGGGACCGGTTTCTCATTATCATGTGTGTACCCGGGAAACCCGGGAACTGCTGACCGGGTGGAATGCAATATGAGCGGTACAAATACAATGCCGGGCTAGGGCACTGTAAAMGCCCTTCCACACACACACATACGGTGGCAACTTCGGGACGAACGTCGGTTCGATCGAGTTGATGACGCTGCTTGAGACATTAAGTTTTT-GTTGTTGTCGTTGCTGCTGCTGTATCGTCT
>AR0060-C
CTTTCCCCTCTTGCGTGTAGACAATTGGCCGCCGCAACGAAACTTACTTCTAGCACAATTCTAATCTGCCCTCCAAACGTGCACTTTAATATTTAATCACAA--AACTTCTGYATAAACCMGTCCRTYGCAGCTCTCAACTCAACGCWCCGACATTGCATTTCTCATATATGCACTTTTCACTCGTACTTTATCCACGCGAGACCGGCCCGAGGTAGGATGTAGGTCAGCTGGTCCCCAGAACCAGATCCGCTGCCACACATTATTGTCTGGTGCAGCAGCAGCAGCAGACAGCCCATTTCTTTTCCTTTCTGTTTCTTTCTGTCTGGCGTTTACGGCGTTTCGCTTGAGCGCTGTCTGCCCTCTGCCTTGCCCTGTTCGCGTAAAATTGCATAACGCTCCCCTGRCGTCGATCCTCAACACACACACATCATCTGCATGTTTTTTTGTGTTTTTGCTCAACATATCTGAACCCTGAGAGCGCAGCGCTTGTT----ACCGAGTTTCAGCCTGCGTACCGGCAATGTTTATAACATACAAAATCGCAACTTGAAAGAAAGAAAGACAA----------CAAACGGATGCGTCCCCTTGAGCGTCCCCGCACCCAGCACTGTGATCGAGTTCAG------CTGCTCCCGCTGTATCGCTGYACGTTCCCGTTCTTGCGTTGTGTTCATGAAAAATGAAACCCACAGCCAGCAGAACAGCGCATCGCGAAACAACACACACACACACACATCCTCTATCGGAAAGGAAAC-GGGAGTGTGATAAACTCACCCCCTCTTTTTCTGCAATGTGTGAAAGCGATCGTTGTTGTGMGCGATCGKCCAGCATTAGCAGCCAGCTGAGCCAACACATGCCTGGAGGGGGGGGGGGGCG----CAACAGCAGCAGACCCGTTTCGCATCGCTGGGCGAAATTGGTCGCGTTGA-A-GTTGAAGGTTAGGCCCG--G--TGTGACAGGGAATARAMGKGGATTGGCATGCGCCAATCGCACGCGAAACCGTACCACTTGTCGATCGCGAGCGAGATCAAGTTCAACGTGTACTGTAACCGAACGCTGGATCTGGTAAGTTCTGGGTAAAAGCAACTTCTTACACCGCACCATTTCTGCGTAATGTTGCCCATTCCTGTAAACATTGTGCTGGGACCGGTTTCTCATTATCATGTGTGTACCCGGGAAACCCGGGAACTGCTGACCGGGTGGAATGCAATATGAGCGGTACAAATACAATGCCGGGCTAGGGCACTGTAAACGCCCTTCCACACACACACATACGGTGGCAACTTCGGGACGAACGTCGGTTCGATCGAGYTGATGACGCTGCTTGAGACATTAAGTTTTT-GTTGTTGTCGTTGCTGCTGCTGTATCGTCT
>AR0061-C
CTTTCCCCTCTTGCGTGTAGACAATTGGCCGCCGCAACGAAACTTACTTCTAGCACAATTCTAATCTGCCCTCGAAACGTGCACTTTAATATTTAATCACAA--AACTTCTGCATAAACCCGTCCGTTGCAGCTCTCAACTCAACGCACCGACATTGCATTTCTCATATATGCACTTTTCACTCGTACTTTATCCACGCGAGACCGGCCCGAGGTAGGATGTAGGTCAGCTGGTCCCCAGAACCAGATCCGCTGCCACACATTATTGTCTGGTGCAGCAGCAGCAGCAGACAGCCCATTTCTTTTCCTTTCTGTTTCTTTCTGTCTGGCGTTTACGGCGTTTCGCTTGAGCGCTGTCTGCCCTCTGCCTTGCCCTGTTCGCGTAAAATTGCATAACGCTCCCCTGACGTCGATCCTCAACACACACACATCATCTGCATGTKTTTTTGTGTTTTTGCTCAACATATCTGAACCCTGAGAGCGCAGCGCTTGTT----ACCGAGTTTCAGCCTGCGTACCGGCAATGTTTATAACATACAAAATCGCAACTTGAAAGAAAGAAAGACAA----------CAAACGGATGCGTCCCCTTGAGCGTCCCCGCACCCAGCACTGTGATCGAGTTCAG------CTGCTCCCGCTGTATCGCTGCACGTTCCCGTTCTTGCGTTGTGTTCATGAAAAATGAAACCCACAGCCAGCAGAACAGCGCATCGCGAAACAACACACACACACACACATCCTCTATCGGAAAGGAAAC-GGGAGTGTGATAAACTCACCCCCTCTTTTTCTGCAATGTGTGAAAGCGATCGTTGTTGTGAGCGATCGGCCAGCATTAGCAGCCAGCTGAGCCAACACATGCCTGGAGGGGGGGGGGGGCG----CAACAGCAGCAGACCCGTTTCGCATCGCTGGGCGAAATTGGTCGCGTTGA-A-GTTGAAGGTTAGGCCCG--G--TGTGACAGGGAATAGAAGTGGATTGGCATGCGCCAATCGCACGCGAAACCGTACCACTTGTCGATCGCGAGCGAGATCAAGTTCAACGTGTACTGTAACCGAACGCGTGATCTGGTAAGTTCTGGGTAAAAGCAACTTCTTACACCGCACCATTTCTGCGTAATGTTGCCCATTCCTGTAAACATTGTGCTGGGACCGGTTTCTCATTATCATGTGTGTACCCGGGAAACCCGGGAACTGCTGACCGGGTGGAATGCAATGTGAGCGGTACAAATACAATGCCGGGCTAGGGCACTGTAAACGCCCTTCCACACACACACATACGGTGGCAACTTCGGGACGAACGTCGGTTCGATCGAGTTGATGACGCTGCTTGAGACATTAAGTTTTT-GTTGTTGTCGTTGCTGCTGCTGTATCGTCT
>AR0062-C
CTTTCCCCTCTTGCGTGTAGACAATTGGCCGCCGCAACGAAACTTACTTCTAGCACAATTCTAATCTGCCCTCSAAACGTGCACTTTAATATTTAATCACAA--AACTTCTGCATAAACCCGTCCGTTGCAGCTCTCAACTCAACGCACCGACATTGCATTTCTCATATATGCACTTTTCACTCGTACTTTATCCACGCGAGACCGGCCCGAGGTAGGATGTAGGTCAGCTGGTCCCCAGAACCAGATCCGCTGCCACACATTATTGTCTGGTGCAGCAGCAGCAGCAGACAGCCCATTTCTTTTCCTTTCTGTTTCTTTCTGTCTGGCGTTTACGGCGTTTCGCTTGAGCGCTGTCTGCCCTCTGCCTTGCCCTGTTCGCGTAAAATTGCATAACGCTCCCCTGACGTCGATCCTCAACACACACACATCATCTGCATGTKTTTTTGTGTTTTTGCTCAACATATCTGAACCCTGAGAGCGCAGCGCTTGTT----ACCGAGTTTCAGCCTGCGTACCGGCAATGTTTATAACATACAAAATCGCAACTTGAAAGAAAGAAAKACAA----------CAAACGGATGCGTCCCCTTGAGCGTCCCCGCACCCTGCACTGTGATCGAGTTCAG------CTGCTCCCGCTGTATCGCTGCMCGTTCCCGTTCTTGCGTTGTGTTCWTGAAAAATGAAACCCACAGCCAGCAGAACAGYGYATCGCGAAACAACACACACACACACACATCCTCTATCGGAAAGGAAAC-GGGAGTGTGATAAACTCACCCCCTCTTTTTCTGCAATGTGTGAAAGCGATCGTTGTTGTGMGCGATCGKCCAGCATTAGCAGCCAGCTRAGCCAACACATGCCTGGAGGGGGAGGGGGGCG----CAACAGCAGCAGACCCGTTTCGCATCGCTGGGCGAAATTGGTCGCGTTGA-A-GTTGAAGGTTAGGCCCG--G--TGTGACAGGGAATAGAAGTGGATTGGCATGCGCCAATCGCACGCGAAACCGTACCACTTGTCGATCGCGAGCGAGATCAAGTTCAACGWGTACTGTAACCGAACGCTGGATCTGGTAAGTTCTGGGTAAAAGCAACTTCTTACACCGCACCATTTCTGCGTAATGTTGCCCATTCCTGTAAACATTGTGCTGGGACCGGTTTCTCATTATCATGTGTGTACCCGGGAAACCCGGGAACTGCTGACCGGGTGGAATGCAATRTGAGCGGTACAAATACAATGCCGGGCTAGGGCACTGTAAACGCCCTTCCACACACACACATACGGTGGCAACTTCGGGACGAACGTCGGTTCGATCGAGTTGATGACGCTGCTTGAGACATTAAGTTTTT-GTTGTTGTCGTTGCTGCTGCTGTATCGTCT
>AR0063-C
CTTTCCCCTCTTGCGTGTAGACAATTGGCCGCCGCAACGAAACTTACTTCTAGCACAATTCTAATCTGCCCTCCAAACGTGCACTTTAATATTTAATCACAA--AACTTCTGCATAAACCCGTCCGTTGCAGCTCTCAACTCAACGCACCGACATTGCATTTCTCATATATGCACTTTTCACTCGTACTTTATCCACGCGAGACCGGCCCGAGGTAGGATGTAGGTCAGCTGGTCCCCAGAACCAGATCCGCTGCCACACATTATTGTCTGGTGCAGCAGCAGCAGCAGACAGCCCATTTCTTTTCCTTTCTGTTTCTTTCTGTCTGGCGTTTACGGCGTTTCGCTTGAGCGCTGTCTGCCCTCTGCCTTGCCCTGTTCGCGTAAAATTGCATAACGCTCCCCTGRCGTCGATCCTCAACACACACACATCATCTGCATGTTTTTTTGTGTTTTTGCTCAACATATCTGAACCCTGAGAGCGCAGCGCTTGTT----ACCGAGTTTCAGCCTGCGTACCGGCAATGTTTATAACATACAAAATCGCAACTTGAAAGAAAGAAAGACAA----------CAAACGGATGCGTCCCCTTGAGCGTCCCCGCACCCWGCACTGTGATCGAGTTCAG------CTGCTCCCGCTGTATCGCTGYMCGTTCCCGTTCTTGCGTTGTGTTCATGAAAAATGAAACCCACAGCCAGCAGAACAGYGYATCGCGAAACAACACACACACACACACATCCTCTATCGGAAAGGAAAC-GGGAGTGTGATAAACTCACCCCCTCTTTTTCTGCAATGTGTGAAAGCGATCGTTGTTGTGCGCGATCGKCCAGCATTAGCAGCCAGCTGAGCCAACACATGCCTGGAGGGGGGGGGGGGCG----CAACAGCAGCAGACCCGTTTCGCATCGCTGGGCGAAATTGGTCGCGTTGA-A-GTTGAAGGTTAGGCCCG--G--TGTGACAGGGAATAGAAGTGGATTGGCATGCGCCAATCGCACGCGAAACCGTACCACTTGTCGATCGCGAGCGAGATCAAGTTCAACGTGTACTGTAACCGAACGCTGGATCTGGTAAGTTCTGGGTAAAAGCAACTTCTTACACCGCACCATTTCTGCGTAATGTTGCCCATTCCTGTAAACATTGTGCTGGGACCGGTTTCTCATTATCATGTGTGTACCCGGGAAACCCGGGAACTGCTGACCGGGTGGAATGCAATATGAGCGGTACAAATACAATGCCGGGCTAGGGCACTGTAAAMGCCCTTCCACACACACACATACGGTGGCAACTTCGGGACGAACGTCGGTTCGATCGAGTTGATGACGCTGCTTGAGACATTAAGTTTTT-GTTGTTGTCGTTGCTGCTGCTGTATCGTCT
>AR0064-C
CTTTCCCCTCTTGCGTGTAGACAATTGGCCGCCGCAACGAAACTTACTTCTAGCACAATTCTAATCTSCCCWMSAAAYGTGCACTTTAATATTTAATCACAA--AACTTCTGYATAAACCMGTCCRTYGCAGCTCTCAACTCAACGCWCCGACATTGCATTTCTCATATATGCACTTTTCACTCGTACTTTATCCACGCGAGACCGGCCCGAGGTAGGATGTAGGTCAGCTGGTCCCCAGAACCAGATCCGCTGCCACACATTATTGTCTGGTGCAGCAGCAGCAGCAGACAGCCCATTTCTTTTCCTTTCTGTTTCTTTCTGTCTGGCGTTTACGGCGTTTCGCTTGAGCGCTGTCTGCCCTCTGCCTTGCCCTGTTCGCGTAAAATTGCATAACGCTCCCCTGACGTCGATCCTCAACACACACACATCATCTGCATGTTTTTTTGTGTTTTTGCTCAACATATCTGAACCCTGAGAGSGCAGCGCTTGTT----ACCGAGTTTCAGCCTGCGTACCGGCAATGTTTATAACATACAAAATCGCAACTTGAAAGAAAGAAAGACAM----------CAAACGGATGCGTCCCCTTGAGCGTCCCCGCACCCWGCACTGTGATCGAGTTCAG------CTGCTCCCGCTGTATCGCTGCMCGTTCCCGTTCTTGCGTTGTGTTCATGAAAAATGAAACCCACAGCCAGCAGAACAGCGCATCGCGAAACAACACACACACACACACATCCTCTATCGGAAAGGAAAC-GGGAGTGTGATAAACTCACCCCCTCTTTTTCTGCAATGTGTGAAAGCGATCGTTGTTGTGCGCGATCGKCCAGCATTAGCAGCCAGCTGAGCCAACACATGCCTGGAGGGGGGGGGGGGCG----CAACAGCAGCAGACCCGTTTCGCATCGCTGGGCGAAATTGGTCGCGTTGA-A-GTTGAAGGTTAGGCCCG--G--TGTGACAGGGAATAGAAGTGGATTKGCATGCGCCAATCGCACGCGAAACCGTACCACTTGTCGATCGCGAGCGAGATCAAGTTCAACGWGTACTGTAACCGAACGCTGGATCTGGTAAGTTCTGGGTAAAAGCAACTTCTTACACCGCACCATTTCTGCGTAATGTTGCCCATTCCTGTAAACATTGTGCTGGGACCGGTTTCTCATTATCATGTGTGTACCCRGGAAACCCGGGAACTGCTGACCGGGTGGAATGCAATATGAGCGGTACAAATACAATGCCGGGCTAGGGCACTGTAAACGCCYTTCCACACACACACATACGGTGGCAACTTCGGGACGAACGTCGGTTCGATCGAGYTGATGACGCTGCTTGAGACATTAAGTTTTT-GTTGTTGTCGTTGCTGCTGCTGTATCGTCT
>AR0065-C
CTTTCCCCTCTTGCGTGTAGACAATTGGCCGCCGCAACGAAACTTACTTCTAGCACAATTCTAATCTGCCCTCSAAACGTGCACTTTAATATTTAATCACAA--AACTTCTGCATAAACCCGTCCGTTGCAGCTCTCAACTCAACGCACCGACATTGCATTTCTCATATATGCACTTTTCACTCGTACTTTATCCACGCGAGACCGGCCCGAGGTAGGATGTAGGTCAGCTGGTCCCCAGAACCAGATCCGCTGCCACACATTATTGTCTGGTGCAGCAGCAGCAGCAGACAGCCCATTTCTTTTCCTTTCTGTTTCTTTCTGTCTGGCGTTTACGGCGTTTCGCTTGAGCGCTGTCTGCCCTCTGCCTTGCCCTGTTCGCGTAAAATTGCATAACGCTCCCCTGRCGTCGATCCTCAACACACACACATCATCTGCATGTKTTTTTGTGTTTTTGCTCAACATATCTGAACCCTGAGAGCGCAGCGCTTGTT----ACCGAGTTTCAGCCTGCGTACCGGCAATGTTTATAACATACAAAATCGCAACTTGAAAGAAAGAAAGACAA----------CAAACGGATGCGTCCCCTTGAGCGTCCCCGCACCCAGCACTGTGATCGAGTTCAG------CTGCTCCCGCTGTATCGCTGYACGTTCCCGTTCTTGCGTTGTGTTCATGAAAAATGAAACCCACAGCCAGCAGAACAGCGCATCGCGAAACAACACACACACACACACATCCTCTATCGGAAAGGAAAC-GGGAGTGTGATAAACTCACCCCCTCTTTTTCTGCAATGTGTGAAAGCGATCGTTGTTGTGMGCGATCGKCCAGCATTAGCAGCCAGCTGAGCCAACACATGCCTGGAGGGGGGGGGGGGCG----CAACAGCAGCAGACCCGTTTCGCATCGCTGGGCGAAATTGGTCGCGTTGA-A-GTTGAAGGTTAGGCCCG--G--TGTGACAGGGAATARAMGKGGATTGGCATGCGCCAATCGCACGCGAAACCGTACCACTTGTCGATCGCGAGCGAGATCAAGTTCAACGTGTACTGTAACCGAACGCKKGATCTGGTAAGTTCTGGGTAAAAGCAACTTCTTACACCGCACCATTTCTGCGTAATGTTGCCCATTCCTGTAAACATTGTGCTGGGACCGGTTTCTCATTATCATGTGTGTACCCGGGAAACCCGGGAACTGCTGACCGGGTGGAATGCAATRTGAGCGGTACAAATACAATGCCGGGCTAGGGCACTGTAAACGCCCTTCCACACACACACATACGGTGGCAACTTCGGGACGAACGTCGGTTCGATCGAGTTGATGACGCTGCTTGAGACATTAAGTTTTT-GTTGTTGTCGTTGCTGCTGCTGTATCGTCT
>AR0066-C
CTTTCCCCTCTTGCGTGTAGACAATTGGCCGCCGCAACGAAACTTACTTCTAGCACAATTCTAATCTGYCCTCGAAACGTGCACTTTAATATTTAATCACAA--AACTTSTGCATAAACCCGTCCGTYGCAGCTCTCAACTCAACGCACCGACATTGCATTTCTCATATATGCACTTTTCACTCGTACTTTATCCACGCGAGACCGGCCCGAGGTAGGATGTAGGTCAGCTGGTCCCCAGAACCAGATCCGCTGCCACACATTATTGTCTGGTGCAGCAGCAGCAGCAGACAGCCCATTTCTTTTCCTTTCTGTTTCTTTCTGTCTGGCGTTTACGSCGTTTCGCTTGAGCGCTGTCTGCCCTCTGCCTTGCCCTGTTCGCGTAAAATTGCATAACGCTCCCCTGACGTCGATCCTCAACACACACACATCATCTGCATGTTTTTTTGTGTTTTTGCTCAACATATCTGAACCCTGAGAGCGCAGCGCTTGTT----ACCGAGTTTCAGCCTGCGTACCGGCAATGTTTATAACATACAAAATCGCAACTTGAAAGAAAGAAAGACAA----------CAAACGGATGCGTCCCCTTGAGCGTCCCCGCACCCWGCACTGTGATCGAGTTCAG------CTGCTCCCGCTGTATCGCTGCMCGTTCCCGTTCTTGCGTTGTGTTCATGAAAAATGAAACCCACAGCCAGCAGAACAGYGYATCGCGAAACAACACACACACACACACATCCTCTATCGGAAAGGAAAC-GGGAGTGTGATAAACTCACCCCCTCTTTTTCTGCAATGTGTGAAAGCGATCGTTGTTGTGCGCGATCGKCCAGCATTAGCAGCCAGCTGAGCCAACACATGCCTGGAGGGGGGGGGGGGCG----CAACAGCAGCAGACCCGTTTCGCATCGCTGGGCGAAATTGGTCGCGTTGA-A-GTTGAAGGTTAGGCCCG--G--TGTGACAGGGAATAGAAGTGGATTGGCATGCGCCAATCGCACGCGAAACCGTACCACTTGTCGATCGCGAGCGAGATCAAGTTCAACGTGTACTGTAACCGAACGCTGGATCTGGTAAGTTCTGGGTAAAAGCAACTTCTTACACCGCACCATTTCTGCGTAATGTTGCCCATTCCTGTAAACATTGTGCTGGGACCGGTTTCTCATTATCATGTGTGTACCCGGGAAACCCGGGAACTGCTGACCGGGTGGAATGCAATATGAGCGGTACAAATACAATGCCGGGCTAGGGCACTGTAAACGCCCTTCCACACACACACATACGGTGGCAACTTCGGGACGAACGTCGGTTCGATCGAGYTGATGACGCTGCTTGAGACATTAAGTTTTT-GTTGTTGTCGTTGCTGCTGCTGTATCGTCT
>AR0069-C
CTTTCCCCTCTTGCGTGTAGACAATTGGCCGCCGCAACGAAACTTACTTCTAGCACAATTCTAATCTGCCCTCSAAACGTGCACTTTAATATTTAATCACAA--AACTTCTGCATAAACCCGTCCGTTGCAGCTCTCAACTCAACGCACCGACATTGCATTTCTCATATATGCACTTTTCACTCGTACTTTATCCACGCGAGACCGGCCCGAGGTAGGATGTAGGTCAGCTGGTCCCCAGAACCAGATCCGCTGCCACACATTATTGTCTGGTGCAGCAGCAGCAGCAGACAGCCCATTTCTTTTCCTTTCTGTTTCTTTCTGTCTGGCGTTTACGGCGTTTCGCTTGAGCGCTGTCTGCCCTCTGCCTTGCCCTGTTCGCGTAAAATTGCATAACGCTCCCCTGRCGTCGATCCTCAACACACACACATCATCTGCATGTKTTTTTGTGTTTTTGCTCAACATATCTGAACCCTGAGAGCGCAGCGCTTGTT----ACCGAGTTTCAGCCTGCGTACCGGCAATGTTTATAACATACAAAATCGCAACTTGAAAGAAAGAAAGACAA----------CAAACGGATGCGTCCCCTTGAGCGTCCCCGCACCCWGCACTGTGATCGAGTTCAG------CTGCTCCCGCTGTATCGCTGCMCGTTCCCGTTCTTGCGTTGTGTTCATGAAAAATGAAACCCACAGCCAGCAGAACAGYGYATCGCGAAACAACACACACACACACACATCCTCTATCGGAAAGGAAAC-GGGAGTGTGATAAACTCACCCCCTCTTTTTCTGCAATGTGTGAAAGCGATCGTTGTTGTGMGCGATCGGCCAGCATTAGCAGCCAGCTGAGCCAACACATGCCTGGAGGGGGGGGGGGGCG----CAACAGCAGCAGACCCGTTTCGCATCGCTGGGCGAAATTGGTCGCGTTGA-A-GTTGAAGGTTAGGCCCG--G--TGTGACAGGGAATAGAAGTGGATTGGCATGCGCCAATCGCACGCGAAACCGTACCACTTGTCGATCGCGAGCGAGATCAAGTTCAACGTGTACTGTAACCGAACGCKKGATCTGGTAAGTTCTGGGTAAAAGCAACTTCTTACACCGCACCATTTCTGCGTAATGTTGCCCATTCCTGTAAACATTGTGCTGGGACCGGTTTCTCATTATCATGTGTGTACCCGGGAAACCCGGGAACTGCTGACCGGGTGGAATGCAATRTGAGCGGTACAAATACAATGCCGGGCTAGGGCACTGTAAAMGCCCTTCCACACACACACATACGGTGGCAACTTCGGGACGAACGTCGGTTCGATCGAGTTGATGACGCTGCTTGAGACATTAAGTTTTT-GTTGTTGTCGTTGCTGCTGCTGTATCGTCT
>AR0070-C
CTTTCCCCTCTTGCGTGTAGACAATTGGCCRCSGCAACGAAACTTACTTCTAGCACAATTCTAATYTSCCCTCSAAACGTGCACTTTAATATTTAATCACAA--AACTTCTGCATAAACCCGTCCGTTGCAGCTCTCAACTCAACGCACCGACATTGCATTTCTCATATATGCACTTTTCACTCGTACTTTATCCACGCGAGACCGGCCCGAGGTAGGATGTAGGTCAGCTGGTCCCCAGAACCAGATCCGCTGCCACACATTATTGTCTGGTGCAGCAGCAGCAGCAGACAGCCCATTTCTTTTCCTTTCTGTTTCTTTCTGTCTGGCGTTTACGGCGTTTCGCTTGAGCGCTGTCTGCCCTCTGCCTTGCCCTGTTCGCGTAAAATTGCATAACGCTCCCCTGRCGTCGATCCTCAACACACACACATCATCTGCATGTTTTTTTGTGTTTTTGCTCAACATATCTGAACCCTGAGAGSGCAGCGCTTGTT----ACCGAGTTTCAGCCTGCGTACCGGCAATGTTTATAACATACAAAATCGCAACTTGAAAGAAAGAAAGACAA----------CAAACGGATGCGTCCCCTTGAGCGTCCCCGCACCCWGCACTGTGATCGAGTTCAG------CTGCTCCCGCTGTATCGCTGYMCGTTCCCGTTCTTGCGTTGTGTTCATGAAAAATGAAACCCACAGCCAGCAGAACAGCGCATCGCGAAACAACACACACACACACACATCCTCTATCGGAAAGGAAAC-GGGAGTGTGATAAACTCACCCCCTCTTTTTCTGCAATGTGTGAAAGCGATCGTTGTTGTGCGCGATCGKCCAGCATTAGCAGCCAGCTGAGCCAACACATGCCTGGAGGGGGGGGGGGGCR----CAACAGCAGCAGACCCGTTTCGCATCGCTGGGCGAAATTGGTCGCGTTGA-A-GTTGAAGGTTAGGCCCG--G--TGTGACAGGGAATAGAAGTGGATTGGCATGCGCCAATCGCACGCGAAACCGTACCACTTGTCGATCGCGAGCGAGATCAAGTTCAACGWGTACTGTAACCGAACGCTGGATCTGGTAAGTTCTGGGTAAAAGCAACTTCTTACACCGCACCATTKCTGCGTAATGTTGCCCATTCCTGTAAACATTGTGCTGGGACCGGTTTCTCATTATCATGTGTGTACCCGGGAAACCCGGGAACTGCTGACCGGGTGGAATGCAATATGAGCGGTACAAATACAATGCCGGGCTAGGGCACTGTAAACGCCCTTCCACACACACACATACGGTGGCAACTTCGGGACGAACGTCGGTTCGATCGAGTTGATGACGCTGCTTGAGACATTAAGTTTTT-GTTGTTGTCGTTGCTGCTGCTGTATCGTCT
>AR0071-C
CTTTCCCCTCTTGCGTGTAGACAATTGGCCRCSGCAACGAAACTTACTTCTAGCACAATTCTAATYTCCCCWMGAAAYGTGCACTTTAATATTTAATCACAA--AACTTCTGYATAAACCMGTCCRTYGCAGCTCTCAACTCAACGCWCCGACATTGCATTTCTCATATATGCACTTTTCACTCGTACTTTATCCACGCGAGACCGGCCCGAGGTAGGATGTAGGTCAGCTGGTCCCCAGAACCAGATCCGCTGCCACACATTATTGTCTGGTGCAGCAGCAGCAGCAGACAGCCCATTTCTTTTCCTTTCTGTTTCTTTCTGTCTGGCGTTTACGGCGTTTCGCTTGAGCGCTGTCTGCCCTCTGCCTTGCCCTGTTCGCGTAAAATTGCATAACGCTCCCCTGACGTCGATCCTCAACACACACACATCATCTGCATGTTTTTTTGTGTTTTTGCTCAACATATCTGAACCCTGAGAGSGCAGCGCTTGTT----ACCGAGTTTCAGCCTGCGTACCGGCAATGTTTATAACATACAAAATCGCAACTTGAAAGAAAGAAAGACAA----------CAAACGGATGCGTCCCCTTGAGCGTCCCCGCACCCWGCACTGTGATCGAGTTCAG------CTGCTCCCGCTGTATCGCTGCMCGTTCCCGTTCTTGCGTTGTGTTCATGAAAAATGAAACCCACAGCCAGCAGAACAGCGCATCGCGAAACAACACACACACACACACATCCTCTATCGGAAAGGAAAC-GGGAGTGTGATAAACTCACCCCCTCTTTTTCTGCAATGTGTGAAAGCGATCGTTGTTGTGCGCGATCGKCCAGCATTAGCAGCCAGCTGAGCCAACACATGCCTGGAGGGGGGGGGGGGCR----CAACAGCAGCAGACCCGTTTCGCATCGCTGGGCGAAATTGGTCGCGTTGA-A-GTTGAAGGTTAGGCCCG--G--TGTGACAGGGAATAGAAGTGGATTKGCATGCGCCAATCGCACGCGAAACCGTACCACTTGTCGATCGCGAGCGAGATCAAGTTCAACGAGTACTGTAACCGAACGCTGGATCTGGTAAGTTCTGGGTAAAAGCAACTTCTTACACCGCACCATTKCTGCGTAATGTTGCCCATTCCTGTAAACATTGTGCTGGGACCGGTTTCTCRTTATCATGTGTGTACCCGGGAAACCCGGGAACTGCTGACCGGGTGGAATGCAATATGAGCGGTACAAATACAATGCCGGGCTAGGGCACTGTAAACGCCYTTCCACACACACACATACGGTGGCAACTTCGGGACGAACGTCGGTTCGATCGAGYTGATGACGCTGCTTGAGACATTAAGTTTTT-GTTGTTGTCGTTGCTGCTGCTGTATCGTCT
>AR0072-C
CTTTCCCCTCTTGCGTGTAGACAATTGGCCGCCGCAACGAAACTTACTTCTAGCACAATTCTAATCTGCCCTCCAAACGTGCACTTTAATATTTAATCACAA--AACTTCTGYATAAACCMGTCCRTYGCAGCTCTCAACTCAACGCWCCGACATTGCATTTCTCATATATGCACTTTTCACTCGTACTTTATCCACGCGAGACCGGCCCGAGGTAGGATGTAGGTCAGCTGGTCCCCAGAACCAGATCCGCTGCCACACATTATTGTCTGGTGCAGCAGCAGCAGCAGACAGCCCATTTCTTTTCCTTTCTGTTTCTTTCTGTCTGGCGTTTACGGCGTTTCGCTTGAGCGCTGTCTGCCCTCTGCCTTGCCCTGTTCGCGTAAAATTGCATAACGCTCCCCTGRCGTCGATCCTCAACACACACACATCATCTGCATGTTTTTTTGTGTTTTTGCTCAACATATCTGAACCCTGAGAGCGCAGCGCTTGTT----ACCGAGTTTCAGCCTGCGTACCGGCAATGTTTATAACATACAAAATCGCAACTTGAAAGAAAGAAAGACAA----------CAAACGGATGCGTCCCCTTGAGCGTCCCCGCACCCAGCACTGTGATCGAGTTCAG------CTGCTCCCGCTGTATCGCTGTACGTTCCCGTTCTTGCGTTGTGTTCATGAAAAATGAAACCCACAGCCAGCAGAACAGCGCATCGCGAAACAACACACACACACACACATCCTCTATCGGAAAGGAAAC-GGGAGTGTGATAAACTCACCCCCTCTTTTTCTGCAATGTGTGAAAGCGATCGTTGTTGTGCGCGATCGTCCAGCATTAGCAGCCAGCTGAGCCAACACATGCCTGGAGGGGGGGGGGRGCG----CAACAGCAGCAGACCCGTTTCGCATCGCTGGGCGAAATTGGTCGCGTTGA-A-GTTGAAGGTTAGGCCCG--G--TGTGACAGGGAATARAMGKGGATTGGCATGCGCCAATCGCACGCGAARCCGTACCACTTGTCGATCGCGAGCGAGATCAAGTTCAACGTGTACTGTAACCGAACGCTGGATCTGGTAAGTTCTGGGTAAAAGCAACTTCTTACACCGCACCATTTCTGCGTAATGTTGCCCATTCCTGTAAACATTGTGCTGGGACCGGTTTCTCATTATCATGTGTGTACCCGGGAAACCCGGGAACTGCTGACCGGGTGGAATGCAATATGAGCGGTACAAATACAATGCCGGGCTAGGGCACTGTAAACGCCCTTCCACACACACACATACGGTGGCAACTTCGGGACGAACGTCGGTTCGATCKAKTTGATKACGCTGCTTGAGACATTAAGTTTTT-GTTGTTGTCGTTGCTGCTGCTGTATCGTCT
>AR0073-C
CTTTCCCCTCTTGCGTGTAGACAATTGGCCGCCGCAACGAAACTTACTTCTAGCACAATTCTAATCTGCCCTCCAAACGTGCACTTTAATATTTAATCACAA--AACTTCTGYATAAACCMGTCCRTYGCAGCTCTCAACTCAACGCWCCGACATTGCATTTCTCATATATGCACTTTTCACTCGTACTTTATCCACGCGAGACCGGCCCGAGGTAGGATGTAGGTCAGCTGGTCCCCAGAACCAGATCCGCTGCCACACATTATTGTCTGGTGCAGCAGCAGCAGCAGACAGCCCATTTCTTTTCCTTTCTGTTTCTTTCTGTCTGGCGTTTACGGCGTTTCGCTTGAGCGCTGTCTGCCCTCTGCCTTGCCCTGTTCGCGTAAAATTGCATAACGCTCCCCTGRCGTCGATCCTCAACACACACACATCATCTGCATGTTTTTTTGTGTTTTTGCTCAACATATCTGAACCCTGAGAGCGCAGCGCTTGTT----ACCGAGTTTCAGCCTGCGTACCGGCAATGTTTATAACATACAAAATCGCAACTTGAAAGAAAGAAAGACAA----------CAAACGGATGCGTCCCCTTGAGCGTCCCCGCACCCAGCACTGTGATCGAGTTCAG------CTGCTCCCGCTGTATCGCTGYACGTTCCCGTTCTTGCGTTGTGTTCATGAAAAATGAAACCCACAGCCAGCAGAACAGCGCATCGCGAAACAACACACACACACACACATCCTCTATCGGAAAGGAAAC-GGGAGTGTGATAAACTCACCCCCTCTTTTTCTGCAATGTGTGAAAGSGATCGTTGTTGTGMGCGATCGKCCAGCATTAGCAGCCAGCTGAGCCAACACATGCCTGGAGGGGGGGGGGGGCR----CAACAGCAGCAGACCCGTTTCGCATCGCTGGGCGAAATTGGTCGCGTTGA-A-GTTGAAGGTTAGGCCCG--G--TGTGACAGGGAATAGAAGTGGATTGGCATGCGCCAATCGCACGCGAAACCGTACCACTTGTCGATCGCGAGCGAGATCAAGTTCAACGWGTACTGTAACCGAACGCTGGATCTGGTAAGTTCTGGGTAAAAGCAACTTCTTACACCGCACCATTKCTGCGTAATGTTGCCCATTCCTGTAAACATTGTGCTGGGACCGGTTTCTCATTATCATGTGTGTACCCGGGAAACCCGGGAACTGCTGACCGGGTGGAATGCAATATGAGCGGTACAAATACAATGCCGGGCTAGGGCACTGTAAACGCCCTTCCACACACACACATACGGTGGCAACTTCGGGACGAACGTCGGTTCGATCGAGTTGATGACGCTGCTTGAGACATTAAGTTTTT-GTTGTTGTCGTTGCTGCTGCTGTATCGTCT
>AR0074-C
CTTTCCCCTCTTGCGTGTAGACAATTGGCCGCCGCAACGAAACTTACTTCTAGCACAATTCTAATCTSCCCTCSAAACGTGCACTTTAATATTTAATCACAA--AACTTCTGCATAAACCCGTCCGTTGCAGCTCTCAACTCAACGCACCGACATTGCATTTCTCATATATGCACTTTTCACTCGTACTTTATCCACGCGAGACCGGCCCGAGGTAGGATGTAGGTCAGCTGGTCCCCAGAACCAGATCCGCTGCCACACATTATTGTCTGGTGCAGCAGCAGCAGCAGACAGCCCATTTCTTTTCCTTTCTGTTTCTTTCTGTCTGGCGTTTACGGCGTTTCGCTTGAGCGCTGTCTGCCCTCTGCCTTGCCCTGTTCGCGTAAAATTGCATAACGCTCCCCTGRCGTCGATCCTCAACACACACACATCATCTGCATGTTTTTTTGTGTTTTTGCTCAACATATCTGAACCCTGAGAGCGCAGCGCTTGTT----ACCGAGTTTCAGCCTGCGTACCGGCAATGTTTATAACATACAAAATCGCAACTTGAAAGAAAGAAAGACAA----------CAAACGGATGCGTCCCCTTGAGCGTCCCCGCACCCAGCACTGTGATCGAGTTCAG------CTGCTCCCGCTGTATCGCTGTACGTTCCCGTTCTTGCGTTGTGTTCATGAAAAATGAAACCCACAGCCAGCAGAACAGCGCATCGCGAAACAACACACACACACACACATCCTCTATCGGAAAGGAAAC-GGGAGTGTGATAAACTCACCCCCTCTTTTTCTGCAATGTGTGAAAGCGATCGTTGTTGTGCGCGATCGTCCAGCATTAGCAGCCAGCTGAGCCAACACATGCCTGGAGGGGGGGGGGGGCG----CAACAGCAGCAGACCCGTTTCGCATCGCTGGGCGAAATTGGTCGCGTTGA-A-GTTGAAGGTTAGGCCCG--G--TGTGACAGGGAATARAMGKGGATTGGCATGCGCCAATCGCACGCGAARCCGTACCACTTGTCGATCGCGAGCGAGATCAAGTTCAACGWGTACTGTAACCGAACGCTGGATCTGGTAAGTTCTGGGTAAAAGCAACTTCTTACACCGCACCATTTCTGCGTAATGTTGCCCATTCCTGTAAACATTGTGCTGGGACCGGTTTCTCATTATCATGTGTGTACCCGGGAAACCCGGGAACTGCTGACCGGGTGGAATGCAATATGAGCGGTACAAATACAATGCCGGGCTAGGGCACTGTAAACGCCCTTCCACACACACACATACGGTGGCAACTTCGGGACGAACGTCGGTTCGATCGAGTTGATGACGCTGCTTGAGACATTAAGTTTTT-GTTGTTGTCGTTGCTGCTGCTGTATCGTCT
>AR0075-C
CTTTCCCCTCTTGCGTGTAGACAATTGGCCGCCGCAACGAAACTTACTTCTAGCACAATTCTAATCTSCCCWMSAAAYGTGCACTTTAATATTTAATCACAA--AACTTCTGYATAAACCMGTCCRTYGCAGCTCTCAACTCAACGCWCCGACATTGCATTTCTCATATATGCACTTTTCACTCGTACTTTATCCACGCGAGACCGGCCCGAGGTAGGATGTAGGTCAGCTGGTCCCCAGAACCAGATCCGCTGCCACACATTATTGTCTGGTGCAGCAGCAGCAGCAGACAGCCCATTTCTTTTCCTTTCTGTTTCTTTCTGTCTGGCGTTTACGGCGTTTCGCTTGAGCGCTGTCTGCCCTCTGCCTTGCCCTGTTCGCGTAAAATTGCATAACGCTCCCCTGRCGTCGATCCTCAACACACACACATCATCTGCATGTTTTTTTGTGTTTTTGCTCAACATATCTGAACCCTGAGAGCGCAGCGCTTGTT----ACCGAGTTTCAGCCTGCGTACCGGCAATGTTTATAACATACAAAATCGCAACTTGAAAGAAAGAAAGACAA----------MMMWCGGATGCGTCCCCTTGAGCGTCCCCGCACCCWGCACTGTGATCGAGTTCAG------CTGCTCCCGCTGTATCGCTGCMCGTTCCCGTTCTTGCGTTGTGTTCATGAAAAATGAAACCCACAGCCAGCAGAACAGYGYATCGCGAAACAACACACACACACACACATCCTCTATCGGAAAGGAAAC-GGGAGTGTGATAAACTCACCCCCTCTTTTTCTGCAATGTGTGAAAGCGATCGTTGTTGTGCGCGATCGKCCAGCATTAGCAGCCAGCTGAGCCAACACATGCCTGGAGGGGGGGGGGGGCG----CAACAGCAGCAGACCCGTTTCGCATCGCTGGGCGAAATTGGTCGCGTTGA-A-GTTGAAGGTTAGGCCCG--G--TGTGACAGGGAATAGAAGTGGATTKGCATGCGCCAATCGCACGCGAAACCGTACCACTTGTCGATCGCGAGCGAGATCAAGTTCAACGWGTACTGTAACCGAACGCTGGATCTGGTAAGTTCTGGGTAAAAGCAACTTCTTACACCGCACCATTTCTGCGTAATGTTGCCCATTCCTGTAAACATTGTGCTGGGACCGGTTTCTCATTATCATGTGTGTACCCGGGAAACCCGGGAACTGCTGACCGGGTGGAATGCAATATGAGCGGTACAAATACAATGCCGGGCTAGGGCACTGTAAAMGCCYTTCCACACACACACATACGGTGGCAACTTCGGGACGAACGTCGGTTCGATCGAGYTGATGACGCTGCTTGAGACATTAAGTTTTT-GTTGTTGTCGTTGCTGCTGCTGTATCGTCT
>AR0076-C
CTTTCCCCTCTTGCGTGTAGACAATTGGCCGCCGCAACGAAACTTACTTCTAGCACAATTCTAATCTSCCCWMGAAAYGTGCACTTTAATATTTAATCACAA--AACTTCTGYATAAACCMGTCCRTYGCAGCTCTCAACTCAACGCWCCGACATTGCATTTCTCATATATGCACTTTTCACTCGTACTTTATCCACGCGAGACCGGCCCGAGGTAGGATGTAGGTCAGCTGGTCCCCAGAACCAGATCCGCTGCCACACATTATTGTCTGGTGCAGCAGCAGCAGCAGACAGCCCATTTCTTTTCCTTTCTGTTTCTTTCTGTCTGGCGTTTACGGCGTTTCGCTTGAGCGCTGTCTGCCCTCTGCCTTGCCCTGTTCGCGTAAAATTGCATAACGCTCCCCTGACGTCGATCCTCAACACACACACATCATCTGCATGTKTTTTTGTGTTTTTGCTCAACATATCTGAACCCTGAGAGCGCAGCGCTTGTT----ACCGAGTTTCAGCCTGCGTACCGGCAATGTTTATAACATACAAAATCGCAACTTGAAAGAAAGAAAGACAA----------CAMWCGGATGCGTCCCCTTGAGCGTCCCCGCACCCWGCACTGTGATCGAGTTCAG------CTGCTCCCGCTGTATCGCTGCMCGTTCCCGTTCTTGCGTTGTGTTCATGAAAAATGAAACCCACAGCCAGCAGAACAGCGCATCGCGAAACAACACACACACACACACATCCTCTATCGGAAAGGAAAC-GGGAGTGTGATAAACTCACCCCCTCTTTTTCTGCAATGTGTGAAAGCGATCGTTGTTGTGAGCGATCGGCCAGCATTAGCAGCCAGCTGAGCCAACACATGCCTGGAGGGGGRGGGGGGCG----CAACAGCAGCAGACCCGTTTCGCATCGCTGGGCGAAATTGGTCGCGTTGA-A-GTTGAAGGTTAGGCCCG--G--TGTGRCAGGGAATAGAAGKGGATTGGCATGCGCCAATCGCACGCGAARCCGTACCACTTGTCGATCGCGAGCGAGATCAAGTTCAACGWGTACTGTAACCGAACGCKKGATCTGGTAAGTTCTGGGTAAAAGCAACTTCTTACACCGCACCATTTCTGCGTAATGTTGCCCATTCCTGTAAACATTGTGCTGGGACCGGTTTCTCATTATCATGTGTGTACCCGGGAAACCCGGGAACTGCTGACCGGGTGGAATGCAATRTGAGCGGTACAAATACAATGCCGGGCTAGGGCACTGTAAACGCCCTTCCACACACACACATACGGTGGCAACTTCGGGACGAACGTCGGTTCGATCGAGTTGATGACGCTGCTTGAGACATTAAGTTTTT-GTTGTTGTCGTTGCTGCTGCTGTATCGTCT
>AR0077-C
CTTTCCCCTCTTGCGTGTAGACAATTGGCCGCCGCAACGAAACTTACTTCTAGCACAATTCTAATCTGCCCTCGAAACGTGCACTTTAATATTTAATCACAA--AACTTCTGCATAAACCCGTCCGTTGCAGCTCTCAACTCAACGCACCGACATTGCATTTCTCATATATGCACTTTTCACTCGTACTTTATCCACGCGAGACCGGCCCGAGGTAGGATGTAGGTCAGCTGGTCCCCAGAACCAGATCCGCTGCCACACATTATTGTCTGGTGCAGCAGCAGCAGCAGACAGCCCATTTCTTTTCCTTTCTGTTTCTTTCTGTCTGGCGTTTACGGCGTTTCGCTTGAGCGCTGTCTGCCCTCTGCCTTGCCCTGTTCGCGTAAAATTGCATAACGCTCCCCTGACGTCGATCCTCAACACACACACAWCATCTGCATATTTTTTTGTGTTTTTGCTCAACATATCTGAACCCTGAGAGCGCAGCGCTTGTT----ACCGAGTTTCAGCCTGCGTACCGGCAATGTTTATAACATACAAAATCGCAACTTGAAAGAAAGAAAGACAA----------CAAACGGATGCGTCCTCTTGAGCGTCCCCGCACCCAGCACTGTGATCGAGTTCAG------CTGCTCCCGCTGTATCGCTGCACGTTCCCGTTCTTGCGTTGTGTTCATGAAAAATGAAACCCACAGCCAGCAGAACAGCGCATCGCGAAACAACACACACACACACACATCCTCTATCGGAAAGGAAAC-GGGAGTGTGATAAACTCACCCCCTCTTTTTCTGCAATGTGTGAAAGCGATCGTTGTTGTGCGCGATCGGCCAGCATTAGCAGCCAGCTGAGCCAACACATGCCTGGAGGGGGGGGGGGGCG----CAACAGCAGCAGACCCGTTTCGCATCGCTGGGCGAAATTGGTCGCGTTGA-A-GTTGAAGGTTAGCCCCG--G--TGTGACAGGGAATAGAAGTGGATTGGCATGCGCCAATCGCACGCGAAGCCGTACCACTTGTCGATCGCGAGCGAGATCAAGTTCAACGAGTACTGTAACCGAACGCTGGATCTGGTAAGTTCTGGGTAAAAGCAACTTCTTACACCGCACCATTTCTGCGTAATGTTGCCCATTCCTGTAAACATTGTGCTGGGACCGGTTTCTCATTATCATGTGTGTACCCGGGAAACCCGGGAACTGCTGACCGGGTGGAATGCAATATGAGCGGTACAAATACAATGCCGGGCTAGGGCACTGTAAACGCCCTTCCACACACACACATACGGTGGCAACTTCGGGACGAACGTCGGTTCGATCGAGTTGATGACGCTGCTTGAGACATTAAGTTTTT-GTTGTTGTCGTTGCTGCTGCTGTATCGTCT
>AR0078-C
CTTTCCCCTCTTGCGTGTAGACAATTGGCCGCCGCAACGAAACTTACTTCTAGCACAATTCTAATCTCYCCTCGAAACGTGCACTTTAATATTTAATCACAA--AACTTSTGCATAAACCCGTCCGTYGCAGCTCTCAACTCAACGCACCGACATTGCATTTCTCATATATGCACTTTTCACTCGTACTTTATCCACGCGAGACCGGCCCGAGGTAGGATGTAGGTCAGCTGGTCCCCAGAACCAGATCCGCTGCCACACATTATTGTCTGGTGCAGCAGCAGCAGCAGACAGCCCATTTCTTTTCCTTTCTGTTTCTTTCTGTCTGGCGTTTACGSCGTTTCGCTTGAGCGCTGTCTGCCCTCTGCCTTGCCCTGTTCGCGTAAAATTGCATAACGCTCCCCTGACGTCGATCCTCAACACACACACATCATCTGCATGTTTTTTTGTGTTTTTGCTCAACATATCTGAACCCTGAGAGCGCAGCGCTTGTT----ACCGAGTTTCAGCCTGCGTACCGGCAATGTTTATAACATACAAAATCGCAACTTGAAAGAAAGAAAGACAA----------CAAACGGATGCGTCCCCTTGAGCGTCCCCGCACCCAGCACTGTGATCGAGTTCAG------CTGCTCCCGCTGTATCGCTGYACGTTCCCGTTCTTGCGTTGTGTTCATGAAAAATGAAACCCACAGCCAGCAGAACAGCGCATCGCGAAACAACACACACACACACACATCCTCTATCGGAAAGGAAAC-GGGAGTGTGATAAACTCACCCCCTCTTTTTCTGCAATGTGTGAAAGCGATCGTTGTTGTGCGCGATCGKCCAGCATTAGCAGCCAGCTGAGCCAACACATGCCTGGAGGGGGGGGGGGGCG----CAACAGCAGCAGACCCGTTTCGCATCGCTGGGCGAAATTGGTCGCGTTGA-A-GTTGAAGGTTAGGCCCG--G--TGTGACAGGGAATARAMGKGGATTGGCATGCGCCAATCGCACGCGAARCCGTACCACTTGTCGATCGCGAGCGAGATCAAGTTCAACGWGTACTGTAACCGAACGCTGGATCTGGTAAGTTCTGGGTAAAAGCAACTTCTTACACCGCACCATTTCTGCGTAATGTTGCCCATTCCTGTAAACATTGTGCTGGGACCGGTTTCTCATTATCATGTGTGTACCCGGGAAACCCGGGAACTGCTGACCGGGTGGAATGCAATATGAGCGGTACAAATACAATGCCGGGCTAGGGCACTGTAAACGCCCTTCCACACACACACATACGGTGGCAACTTCGGGACGAACGTCGGTTCGATCGAGYTGATGACGCTGCTTGAGACATTAAGTTTTT-GTTGTTGTCGTTGCTGCTGCTGTATCGTCT
>AR0079-C
CTTTCCCCTCTTGCGTGTAGACAATTGGCCGCCGCAACGAAACTTACTTCTAGCACAATTCTAATCTSCCCWMGAAAYGTGCACTTTAATATTTAATCACAA--AACTTCTGYATAAACCMGTCCRTYGCAGCTCTCAACTCAACGCWCCGACATTGCATTTCTCATATATGCACTTTTCACTCGTACTTTATCCACGCGAGACCGGCCCGAGGTAGGATGTAGGTCAGCTGGTCCCCAGAACCAGATCCGCTGCCACACATTATTGTCTGGTGCAGCAGCAGCAGCAGACAGCCCATTTCTTTTCCTTTCTGTTTCTTTCTGTCTGGCGTTTACGGCGTTTCGCTTGAGCGCTGTCTGCCCTCTGCCTTGCCCTGTTCGCGTAAAATTGCATAACGCTCCCCTGACGTCGATCCTCAACACACACACATCATCTGCATGTKTTTTTGTGTTTTTGCTCAACATATCTGAACCCTGAGAGCGCAGCGCTTGTT----ACCGAGTTTCAGCCTGCGTACCGGCAATGTTTATAACATACAAAATCGCAACTTGAAAGAAAGAAAGACAA----------CAAACGGATGCGTCCCCTTGAGCGTCCCCGCACCCWGCACTGTGATCGAGTTCAG------CTGCTCCCGCTGTATCGCTGCACGTTCCCGTTCTTGCGTTGTGTTCWTGAAAAATGAAACCCACAGCCAGCAGAACAGCGCATCGCGAAACAACACACACACACACACATCCTCTATCGGAAAGGAAAC-GGGAGTGTGATAAACTCACCCCCTCTTTTTCTGCAATGTGTGAAAGCGATCGTTGTTGTGCGCGATCGTCCAGCATTAGCAGCCAGCTRAGCCAACACATGCCTGGAGGGGGRGGGGGGCG----CAACAGCAGCAGACCCGTTTCGCATCGCTGGGCGAAATTGGTCGCGTTGA-A-GTTGAAGGTTAGGCCCG--G--TGTGACAGGGAATAGAAGTGGATTKGCATGCGCCAATCGCACGCGAAACCGTACCACTTGTCGATCGCGAGCGAGATCAAGTTCAACGAGTACTGTAACCGAACGCTGGATCTGGTAAGTTCTGGGTAAAAGCAACTTCTTACACCGCACCATTTCTGCGTAATGTTGCCCATTCCTGTAAACATTGTGCTGGGACCGGTTTCTCATTATCATGTGTGTACCCGGGAAACCCGGGAACTGCTGACCGGGTGGAATGCAATATGAGCGGTACAAATACAATGCCGGGCTAGGGCACTGTAAACGCCYTTCCACACACACACATACGGTGGCAACTTCGGGACGAACGTCGGTTCGATCGAGYTGATGACGCTGCTTGAGACATTAAGTTTTT-GTTGTTGTCGTTGCTGCTGCTGTATCGTCT
>AR0080-C
CTTTCCCCTCTTGCGTGTAGACARTYGGCMGCMGCAACGAAACTTACTTCTAGCACAATTCTAATCTCCCCTCGAAACGTGCACTTTAATATTTAATCACAA--AACTTCTGCATAAACCCGTCCGTTGCAGCTCTCAACTCAACGCACCGACATTGCATTTCTCATATATGCACTTTTCACTCGTACTTTATCCACGCGAGACCGGCCCGAGGTAGGATGTAGGTCAGCTGGTCCCCAGAACCAGATCCGCTGCCACACATTATTGTCTGGTGCAGCAGCAGCAGCAGACAGCCCATTTCTTTTCCTTTCTGTTTCTTTCTGTCTGGCGTTTACGGCGTTTCGCTTGAGCGCTGTCTGCCCTCTGCCTTGCCCTGTTCGCGTAAAATTGCATAACGCTCCCCTGACGTCGATCCTCAACACACACACATCATCTGCATGTTTTTTKGTGTTTTTGCTCAACATATCTGAACCCTGAGAGCGCAGCGCTTGTT----ACCGAGTTTCAGCCTGCGTWCCGGCAATGTTTATAACATACAAAATCGCAACTTGAAAGAAAGAAAGACAA----------CAAACGGATGCGTCCCCTTGAGCGTCCCCGCACCCAGCACTGTGATCGAGTTCAG------CTGCTCCCGCTGTATCGCTGYACGTTCCCGTTCTTGCGTTGTGTTCATGAAAAATGAAACCCACAGCCAGCAGAACAGYGYATCGCGAAACAACACACACACACACACATCCTCTATCGGAAAGGAAAC-GGGAGTGTGATAAACTCACCCCCTCTTTTTCTGCAATGTGTGAAAGCGATCGTTGTTGTGCGCGATCGTCCAGCATTAGCAGCCAGCTGAGCCAACACATGCCTGGAGGGGGGGGGGGGCG----CAACAGCAGCAGACCCGTTTCGCATCGCTGGGCGAAATTGGTCGCGTTGA-A-GTTGAAGGTTAGGCCCG--G--TGTGACAGGGAATARAMGKGGATTGGCATGCGCCAATCGCACGCGAARCCGTACCACTTGTCGATCGCGAGCGAGATCAAGTTCAACGWGTACTGTAACCGAACGCTGGATCTGGTAAGTTCTGGGTAAAAGCAACTTCTTACACCGCACCATTTCTGCGTAATGTTGCCCATTCCTGTAAACATTGTGCTGGGACCGGTTTCTCATTATCATGTGTGTACCCGGGAAACCCGGGAACTGCTGACCGGGTGGAATGCAATATGAGCGGTACAAATACAATGCCGGGCTAGGGCACTGTAAACGCCCTTCCACACACACACATACGGTGGCAACTTCGGGACGAACGTCGGTTCGATCGAGTTGATGACGCTGCTTGAGACATTAAGTTTTT-GTTGTTGTCGTTGCTGCTGCTGTATCGTCT
>AR0081-C
CTTTCCCCTCTTGCGTGTAGACAATTGGCCGCCGCAACGAAACTTACTTCTAGCACAATTCTAATCTSCCCTCSAAACGTGCACTTTAATATTTAATCACAA--AACTTCTGCATAAACCCGTCCGTTGCAGCTCTCAACTCAACGCACCGACATTGCATTTCTCATATATGCACTTTTCACTCGTACTTTATCCACGCGAGACCGGCCCGAGGTAGGATGTAGGTCAGCTGGTCCCCAGAACCAGATCCGCTGCCACACATTATTGTCTGGTGCAGCAGCAGCAGCAGACAGCCCATTTCTTTTCCTTTCTGTTTCTTTCTGTCTGGCGTTTACGGCGTTTCGCTTGAGCGCTGTCTGCCCTCTGCCTTGCCCTGTTCGCGTAAAATTGCATAACGCTCCCCTGRCGTCGATCCTCAACACACACACATCATCTGCATGTKTTTTTGTGTTTTTGCTCAACATATCTGAACCCTGAGAGCGCAGCGCTTGTT----ACCGAGTTTCAGCCTGCGTACCGGCAATGTTTATAACATACAAAATCGCAACTTGAAAGAAAGAAAGACAA----------CAAACGGATGCGTCCCCTTGAGCGTCCCCGCACCCAGCACTGTGATCGAGTTCAG------CTGCTCCCGCTGTATCGCTGYACGTTCCCGTTCTTGCGTTGTGTTCATGAAAAATGAAACCCACAGCCAGCAGAACAGCGCATCGCGAAACAACACACACACACACACATCCTCTATCGGAAAGGAAAC-GGGAGTGTGATAAACTCACCCCCTCTTTTTCTGCAATGTGTGAAAGCGATCGTTGTTGTGMGCGATCGKCCAGCATTAGCAGCCAGCTGAGCCAACACATGCCTGGAGGGGGGGGGGGGCG----CAACAGCAGCAGACCCGTTTCGCATCGCTGGGCGAAATTGGTCGCGTTGA-A-GTTGAAGGTTAGGCCCG--G--TGTGACAGGGAATAGAAGTGGATTGGCATGCGCCAATCGCACGCGAAACCGTACCACTTGTCGATCGCGAGCGAGATCAAGTTCAACGTGTACTGTAACCGAACGCKKGATCTGGTAAGTTCTGGGTAAAAGCAACTTCTTACACCGCACCATTTCTGCGTAATGTTGCCCATTCCTGTAAACATTGTGCTGGGACCGGTTTCTCATTATCATGTGTGTACCCGGGAAACCCGGGAACTGCTGACCGGGTGGAATGCAATRTGAGCGGTACAAATACAATGCCGGGCTAGGGCACTGTAAACGCCCTTCCACACACACACATACGGTGGCAACTTCGGGACGAACGTCGGTTCGATCGAGTTGATGACGCTGCTTGAGACATTAAGTTTTT-GTTGTTGTCGTTGCTGCTGCTGTATCGTCT
>AR0082-C
CTTTCCCCTCTTGCGTGTAGACAATTGGCCGCCGCAACGAAACTTACTTCTAGCACAATTCTAATCTSCCCTCGAAACGTGCACTTTAATATTTAATCACAA--AACTTCTGCATAAACCCGTCCGTTGCAGCTCTCAACTCAACGCACCGACATTGCATTTCTCATATATGCACTTTTCACTCGTACTTTATCCACGCGAGACCGGCCCGAGGTAGGATGTAGGTCAGCTGGTCCCCAGAACCAGATCCGCTGCCACACATTATTGTCTGGTGCAGCAGCAGCAGCAGACAGCCCATTTCTTTTCCTTTCTGTTTCTTTCTGTCTGGCGTTTACGGCGTTTCGCTTGAGCGCTGTCTGCCCTCTGCCTTGCCCTGTTCGCGTAAAATTGCATAACGCTCCCCTGACGTCGATCCTCAACACACACACATCATCTGCATGTKTTTTTGTGTTTTTGCTCAACATATCTGAACCCTGAGAGCGCAGCGCTTGTT----ACCGAGTTTCAGCCTGCGTACCGGCAATGTTTATAACATACAAAATCGCAACTTGAAAGAAAGAAAGACAA----------CAAACGGATGCGTCCCCTTGAGCGTCCCCGCACCCAGCACTGTGATCGAGTTCAG------CTGCTCCCGCTGTATCGCTGYACGTTCCCGTTCTTGCGTTGTGTTCATGAAAAATGAAACCCACAGCCAGCAGAACAGCGCATCGCGAAACAACACACACACACACACATCCTCTATCGGAAAGGAAAC-GGGAGTGTGATAAACTCACCCCCTCTTTTTCTGCAATGTGTGAAAGCGATCGTTGTTGTGMGCGATCGKCCAGCATTAGCAGCCAGCTGAGCCAACACATGCCTGGAGGGGGGGGGGGGCG----CAACAGCAGCAGACCCGTTTCGCATCGCTGGGCGAAATTGGTCGCGTTGA-A-GTTGAAGGTTAGGCCCG--G--TGTGACAGGGAATARAMGKGGATTGGCATGCGCCAATCGCACGCGAARCCGTACCACTTGTCGATCGCGAGCGAGATCAAGTTCAACGWGTACTGTAACCGAACGCKKGATCTGGTAAGTTCTGGGTAAAAGCAACTTCTTACACCGCACCATTTCTGCGTAATGTTGCCCATTCCTGTAAACATTGTGCTGGGACCGGTTTCTCATTATCATGTGTGTACCCGGGAAACCCGGGAACTGCTGACCGGGTGGAATGCAATRTGAGCGGTACAAATACAATGCCGGGCTAGGGCACTGTAAACGCCCTTCCACACACACACATACGGTGGCAACTTCGGGACGAACGTCGGTTCGATCGAGTTGATGACGCTGCTTGAGACATTAAGTTTTT-GTTGTTGTCGTTGCTGCTGCTGTATCGTCT
>AR0083-C
CTTTCCCCTCTTGCGTGTAGACAATTGGCCGCCGCAACGAAACTTACTTCTAGCACAATTCTAATCTGCCCTCCAAACGTGCACTTTAATATTTAATCACAA--AACTTCTGCATAAACCCGTCCGTTGCAGCTCTCAACTCAACGCACCGACATTGCATTTCTCATATATGCACTTTTCACTCGTACTTTATCCACGCGAGACCGGCCCGAGGTAGGATGTAGGTCAGCTGGTCCCCAGAACCAGATCCGCTGCCACACATTATTGTCTGGTGCAGCAGCAGCAGCAGACAGCCCATTTCTTTTCCTTTCTGTTTCTTTCTGTCTGGCGTTTACGGCGTTTCGCTTGAGCGCTGTCTGCCCTCTGCCTTGCCCTGTTCGCGTAAAATTGCATAACGCTCCCCTGRCGTCGATCCTCAACACACACACATCATCTGCATGTTTTTTTGTGTTTTTGCTCAACATATCTGAACCCTGAGAGCGCAGCGCTTGTT----ACCGAGTTTCAGCCTGCGTACCGGCAATGTTTATAACATACAAAATCGCAACTTGAAAGAAAGAAAGACAA----------CAAACGGATGCGTCCCCTTGAGCGTCCCCGCACCCTGCACTGTGATCGAGTTCAG------CTGCTCCCGCTGTATCGCTGCCCGTTCCCGTTCTTGCGTTGTGTTCATGAAAAATGAAACCCACAGCCAGCAGAACAGTGTATCGCGAAACAACACACACACACACACATCCTCTATCGGAAAGGAAAC-GGGAGTGTGATAAACTCACCCCCTCTTTTTCTGCAATGTGTGAAAGCGATCGTTGTTGTGMGCGATCGGCCAGCATTAGCAGCCAGCTGAGCCAACACATGCCTGGAGGGGGRGGGGGGCG----CAACAGCAGCAGACCCGTTTCGCATCGCTGGGCGAAATTGGTCGCGTTGA-A-GTTGAAGGTTAGGCCCG--G--TGTGACAGGGAATAGAAGTGGATTGGCATGCGCCAATCGCACGCGAAACCGTACCACTTGTCGATCGCGAGCGAGATCAAGTTCAACGTGTACTGTAACCGAACGCTGGATCTGGTAAGTTCTGGGTAAAAGCAACTTCTTACACCGCACCATTTCTGCGTAATGTTGCCCATTCCTGTAAACATTGTGCTGGGACCGGTTTCTCATTATCATGTGTGTACCCGGGAAACCCGGGAACTGCTGACCGGGTGGAATGCAATRTGAGCGGTACAAATACAATGCCGGGCTAGGGCACTGTAAAMGCCCTTCCACACACACACATACGGTGGCAACTTCGGGACGAACGTCGGTTCGATCGAGTTGATGACGCTGCTTGAGACATTAAGTTTTT-GTTGTTGTCGTTGCTGCTGCTGTATCGTCT
>AR0084-C
CTTTCCCCTCTTGCGTGTAGACAATTGGCCGCCGCAACGAAACTTACTTCTAGCACAATTCTAATCTGCCCTCCAAACGTGCACTTTAATATTTAATCACAA--AACTTCTGYATAAACCMGTCCRTYGCAGCTCTCAACTCAACGCWCCGACATTGCATTTCTCATATATGCACTTTTCACTCGTACTTTATCCACGCGAGACCGGCCCGAGGTAGGATGTAGGTCAGCTGGTCCCCAGAACCAGATCCGCTGCCACACATTATTGTCTGGTGCAGCAGCAGCAGCAGACAGCCCATTTCTTTTCCTTTCTGTTTCTTTCTGTCTGGCGTTTACGGCGTTTCGCTTGAGCGCTGTCTGYCCTCTGCCTTGCCCTGTTCGCGTAAAATTGCATAACGCTCCCCTGRCGTCGATCCTCAACACACACACATCATCTGCATGTTTTTTTGTGTTTTTGCTCAACATATCTGAACCCTGAGAGCGCAGCGCTTGTT----ACCGAGTTTCAGCCTGCGTACCGGCAATGTTTATAACATACAAAATCGCAACTTGAAAGAAAGAAAGACAA----------CAAACGGATGCGTCCCCTTGAGCGTCCCCGCACCCAGCACTGTGATCGAGTTCAG------CTGCTCCCGCTGTATCGCTGYACGTTCCCGTTCTTGCGTTGTGTTCATGAAAAATGAAACCCACAGCCAGCAGAACAGCGCATCGCGAAACAACACACACACACACACATCCTCTATCGGAAAGGAAAC-GGGAGTGTGATAAACTCACCCCCTCTTTTTCTGCAATGTGTGAAAGCGATCGTTGTTGTGMGCGATCGKCCAGCATTAGCAGCCAGCTGAGCCAACACATGCCTGGAGGGGGGGGGGGGCG----CAACAGCAGCAGACCCGTTTCGCATCGCTGGGCGAAATTGGTCGCGTTGA-A-GTTGAAGGTTAGGCCCG--G--TGTGACAGGGAATAGAAGTGGATTGGCATGCGCCAATCGCACGCGAAACCGTACCACTTGTCGATCGCGAGCGAGATCAAGTTCAACGTGTACTGTAACCGAACGCKKGATCTGGTAAGTTCTGGGTAAAAGCAACTTCTTACACCGCACCATTTCTGCGTAATGTTGCCCATTCCTGTAAACATTGTGCTGGGACCGGTTTCTCATTATCATGTGTGTACCCGGGAAACCCGGGAACTGCTGACCGGGTGGAATGCAATRTGAGCGGTACAAATACAATGCCGGGCTAGGGCACTGTAAACGCCCTTCCACACACACACATACGGTGGCAACTTCGGGACGAACGTCGGTTCGATCGAGTTGATGACGCTGCTTGAGACATTAAGTTTTT-GTTGTTGTCGTTGCTGCTGCTGTATCGTCT
>AR0085-C
CTTTCCCCTCTTGCGTGTAGACAATTGGCCGCCGCAACGAAACTTACTTCTAGCACAATTCTAATCTGCCCTCGAAACGTGCACTTTAATATTTAATCACAA--AACTTCTGCATAAACCCGTCCGTTGCAGCTCTCAACTCAACGCACCGACATTGCATTTCTCATATATGCACTTTTCACTCGTACTTTATCCACGCGAGACCGGCCCGAGGTAGGATGTAGGTCAGCTGGTCCCCAGAACCAGATCCGCTGCCACACATTATTGTCTGGTGCAGCAGCAGCAGCAGACAGCCCATTTCTTTTCCTTTCTGTTTCTTTCTGTCTGGCGTTTACGGCGTTTCGCTTGAGCGCTGTCTGCCCTCTGCCTTGCCCTGTTCGCGTAAAATTGCATAACGCTCCCCTGACGTCGATCCTCAACACACACACATCATCTGCATRTKTTTTTGTGTTTTTGCTCAACATATCTGAACCCTGAGAGCGCAGCGCTTGTT----ACCGAGTTTCAGCCTGCGTACCGGCAATGTTTATAACATACAAAATCGCAACTTGAAAGAAAGAAAGACRM----------CAAACGGATGCGTCCYCTTGAGCGTCCCCGCACCCAGCACTGTGATCGAGTTCAG------CTGCTCCCGCTGTATCGCTGCACGTTCCCGTTCTTGCGTTGTGTTCATGAAAAATGAAACCCACAGCCAGCAGAACAGCGCATCGCGAAACAACACACACACACACACATCCTCTATCGGAAAGGAAAC-GGGAGTGTGATAAACTCACCCCCTCTTTTTCTGCAATGTGTGAAAGCGATCGTTGTTGTGMGCGATCGGCCAGCATTAGCAGCCAGCTGAGCCAACACATGCCTGGAGGGGGGGGGGGGCG----CAACAGCAGCAGACCCGTTTCGCATCGCTGGGCGAAATTGGTCGCGTTGA-A-GTTGAAGGTTAGSCCCG--G--TGTGACAGGGAATAGAAGTGGATTGGCATGCGCCAATCGCACGCGAARCCGTACCACTTGTCGATCGCGAGCGAGATCAAGTTCAACGWGTACTGTAACCGAACGCKKGATCTGGTAAGTTCTGGGTAAAAGCAACTTCTTACACCGCACCATTTCTGCGTAATGTTGCCCATTCCTGTAAACATTGTGCTGGGACCGGTTTCTCATTATCATGTGTGTACCCGGGAAACCCGGGAACTGCTGACCGGGTGGAATGCAATRTGAGCGGTACAAATACAATGCCGGGCTAGGGCACTGTAAACGCCCTTCCACACACACACATACGGTGGCAACTTCGGGACGAACGTCGGTTCGATCGAGTTGATGACGCTGCTTGAGACATTAAGTTTTT-GTTGTTGTCGTTGCTGCTGCTGTATCGTCT
>AR0086-C
CTTTCCCCTCYTGCGTGTAGACAATYGGCMGCMGCAACGAAACTTACTTCTAGCACAATTCTAATCTSCCCTCSAAACGTGCACTTTAATATTTAATCACAA--AACTTCTGCATAAACCCGTCCGTTGCAGCTCTCAACTCAACGCWCCGACATTGCATTTCTCATATATGCACTTTTCACTCGTACTTTATCCACGCGAGACCGGCCCGAGGTAGGATGTAGGTCAGCTGGTCCCCAGAACCAGATCCGCTGCCACACATTATTGTCTGGTGCAGCAGCAGCAGCAGACAGCCCATTTCTTTTCCTTTCTGTTTCTTTCTGTCTGGCGTTTACGGCGTTTCGCTTGAGCGCTGTCTGCCCTCTGCCTTGCCCTGTTCGCGTAAAATTGCATAACGCTCCCCTGRCGTCGATCCTCAACACACACACATCATCTGCATGTTTTTTTGTGTTTTTGCTCAACATATCTGAACCCTGAGAGCGCAGCGCTTGTT----ACCGAGTTTCWGCCTGCGTWCCGGCAATGTTTATAACATACAAAATCGCAACTTGAAAGAAAGAAAGACAA----------CAAACGGATGCGTCCCCTTGAGCGTCCCCGCACCCAGCACTGTGATCGAGTTCAG------CTGCTCCCGCTGTATCGCTGTACGTTCCCGTTCTTGCGTTGTGTTCATGAAAAATGAAACCCACAGCCAGCAGAACAGCGCATCGCGAAACAACACACACACACACACATCCTCTATCGGAAAGGAAAC-GGGAGTGTGATAAACTCACCCCCTCTTTTTCTGCAATGTGTGAAAGCGATCGTTGTTGTGCGCGATCGTCCAGCATTAGCAGCCAGCTGAGCCAACACATGCCTGGAGGGGGGGGGGGGCG----CAACAGCAGCAGACCCGTTTCGCATCGCTGGGCGAAATTGGTCGCGTTGA-A-GTTGAAGGTTAGGCCCG--G--TGTGACAGGGAATAGAAGTGGATTKGCATGCGCCAATCGCACGCGAAACCGTACCACTTGTCGATCGCGAGCGAGATCAAGTTCAACGTGTACTGTAACCGAACGCTGGATCTGGTAAGTTCTGGGTAAAAGCAACTTCTTACACCGCACCATTTCTGCGTAATGTTGCCCATTCCTGTAAACATTGTGCTGGGACCGGTTTCTCATTATCATGTGTGTACCCGGGAAACCCGGGAACTGCTGACCGGGTGGAATGCAATATGAGCGGTACAAATACAATGCCGGGCTAGGGCACTGTAAACGCCCTTCCACACACACACATACGGTGGCAACTTCGGGACGAACGTCGGTTCGATCGAGYTGATGACGCTGCTTGAGACATTAAGTTTTT-GTTGTTGTCGTTGCTGCTGCTGTATCGTCT
>AR0087-C
CTTTCCCCTCTTGCGTGTAGACAATTGGCCGCCGCAACGAAACTTACTTCTAGCACAATTCTAATCTSCCCTCSAAACGTGCACTTTAATATTTAATCACAA--AACTTCTGCATAAACCCGTCCGTTGCAGCTCTCAACTCAACGCACCGACATTGCATTTCTCATATATGCACTTTTCACTCGTACTTTATCCACGCGAGACCGGCCCGAGGTAGGATGTAGGTCAGCTGGTCCCCAGAACCAGATCCGCTGCCACACATTATTGTCTGGTGCAGCAGCAGCAGCAGACAGCCCATTTCTTTTCCTTTCTGTTTCTTTCTGTCTGGCGTTTACGGCGTTTCGCTTGAGCGCTGTCTGCCCTCTGCCTTGCCCTGTTCGCGTAAAATTGCATAACGCTCCCCTGRCGTCGATCCTCAACACACACACATCATCTGCATGTKTTTTTGTGTTTTTGCTCAACATATCTGAACCCTGAGAGCGCAGCGCTTGTT----ACCGAGTTTCAGCCTGCGTACCGGCAATGTTTATAACATACAAAATCGCAACTTGAAAGAAAGAAAGACAA----------CAAACGGATGCGTCCCCTTGAGCGTCCCCGCACCCAGCACTGTGATCGAGTTCAG------CTGCTCCCGCTGTATCGCTGYACGTTCCCGTTCTTGCGTTGTGTTCATGAAAAATGAAACCCACAGCCAGCAGAACAGCGCATCGCGAAACAACACACACACACACACATCCTCTATCGGAAAGGAAAC-GGGAGTGTGATAAACTCACCCCCTCTTTTTCTGCAATGTGTGAAAGSGATCGTTGTTGTGMGCGATCGKCCAGCATTAGCAGCCAGCTGAGCCAACACATGCCTGGAGGGGGGGGGGGGCR----CAACAGCAGCAGACCCGTTTCGCATCGCTGGGCGAAATTGGTCGCGTTGA-A-GTTGAAGGTTAGGCCCG--G--TGTGACAGGGAATAGAAGTGGATTGGCATGCGCCAATCGCACGCGAAACCGTACCACTTGTCGATCGCGAGCGAGATCAAGTTCAACGTGTACTGTAACCGAACGCKKGATCTGGTAAGTTCTGGGTAAAAGCAACTTCTTACACCGCACCATTTCTGCGTAATGTTGCCCATTCCTGTAAACATTGTGCTGGGACCGGTTTCTCATTATCATGTGTGTACCCGGGAAACCCGGGAACTGCTGACCGGGTGGAATGCAATRTGAGCGGTACAAATACAATGCCGGGCTAGGGCACTGTAAACGCCCTTCCACACACACACATACGGTGGCAACTTCGGGACGAACGTCGGTTCGATCGAGTTGATGACGCTGCTTGAGACATTAAGTTTTT-GTTGTTGTCGTTGCTGCTGCTGTATCGTCT
>AR0088-C
CTTTCCCCTCTTGCGTGTAGACAGTCGGCAGCAGCAACGAAACTTACTTCTAGCACAATTCTAATCTCCCCTCGAAACGTGCACTTTAATATTTAATCACAA--AACTTCTGCATAAACCCGTCCGTTGCAGCTCTCAACTCAACGCACCGACATTGCATTTCTCATATATGCACTTTTCACTCGTACTTTATCCACGCGAGACCGGCCCGAGGTAGGATGTAGGTCAGCTGGTCCCCAGAACCAGATCCGCTGCCACACATTATTGTCTGGTGCAGCAGCAGCAGCAGACAGCCCATTTCTTTTCCTTTCTGTTTCTTTCTGTCTGGCGTTTACGGCGTTTCGCTTGAGCGCTGTCTGCCCTCTGCCTTGCCCTGTTCGCGTAAAATTGCATAACGCTCCCCTGACGTCGATCCTCAACACACACACATCATCTGCATGTTTTTTTGTGTTTTTGCTCAACATATCTGAACCCTGAGAGCGCAGCGCTTGTT----ACCGAGTTTCAGCCTGCGTTCCGGCAATGTTTATAACATACAAAATCGCAACTTGAAAGAAAGAAAGACAA----------MMAACGGATGCGTCCCCTTGAGCGTCCCCGCACCCAGCACTGTGATCGAGTTCAG------CTGCTCCCGCTGTATCGCTGCACGTTCCCGTTCTTGCGTTGTGTTCATGAAAAATGAAACCCACAGCCAGCAGAACAGTGTATCGCGAAACAACACACACACACACACATCCTCTATCGGAAAGGAAAC-GGGAGTGTGATAAACTCACCCCCTCTTTTTCTGCAATGTGTGAAAGCGATCGTTGTTGTGCGCGATCGTCCAGCATTAGCAGCCAGCTGAGCCAACACATGCCTGGAGGGGGGGGGGGGCG----CAACAGCAGCAGACCCGTTTCGCATCGCTGGGCGAAATTGGTCGCGTTGA-A-GTTGAAGGTTAGGCCCG--G--TGTGACAGGGAATAGAAGTGGATTGGCATGCGCCAATCGCACGCGAAACCGTACCACTTGTCGATCGCGAGCGAGATCAAGTTCAACGTGTACTGTAACCGAACGCTGGATCTGGTAAGTTCTGGGTAAAAGCAACTTCTTACACCGCACCATTTCTGCGTAATGTTGCCCATTCCTGTAAACATTGTGCTGGGACCGGTTTCTCATTATCATGTGTGTACCCGGGAAACCCGGGAACTGCTGACCGGGTGGAATGCAATATGAGCGGTACAAATACAATGCCGGGCTAGGGCACTGTAAACGCCCTTCCACACACACACATACGGTGGCAACTTCGGGACGAACGTCGGTTCGATCGAGTTGATGACGCTGCTTGAGACATTAAGTTTTT-GTTGTTGTCGTTGCTGCTGCTGTATCGTCT
>AR0089-C
CTTTCCCCTCYTGCGTGTAGACARTCGGCAGCAGCAACGAAACTTACTTCTAGCACAATTCTAATCTCCCCTCGAAACGTGCACTTTAATATTTAATCACAA--AACTTCTGCATAAACCCGTCCGTTGCAGCTCTCAACTCAACGCWCCGACATTGCATTTCTCATATATGCACTTTTCACTCGTACTTTATCCACGCGAGACCGGCCCGAGGTAGGATGTAGGTCAGCTGGTCCCCAGAACCAGATCCGCTGCCACACATTATTGTCTGGTGCAGCAGCAGCAGCAGACAGCCCATTTCTTTTCCTTTCTGTTTCTTTCTGTCTGGCGTTTACGGCGTTTCGCTTGAGCGCTGTCTGCCCTCTGCCTTGCCCTGTTCGCGTAAAATTGCATAACGCTCCCCTGACGTCGATCCTCAACACACACACATCATCTGCATGTTTTTTTGTGTTTTTGCTCAACATATCTGAACCCTGAGAGCGCAGCGCTTGTT----ACCGAGTTTCWGCCTGCGTTCCGGCAATGTTTATAACATACAAAATCGCAACTTGAAAGAAAGAAAGACAA----------CAAACGGATGCGTCCCCTTGAGCGTCCCCGCACCCAGCACTGTGATCGAGTTCAG------CTGCTCCCGCTGTATCGCTGYACGTTCCCGTTCTTGCGTTGTGTTCATGAAAAATGAAACCCACAGCCAGCAGAACAGYGYATCGCGAAACAACACACACACACACACATCCTCTATCGGAAAGGAAAC-GGGAGTGTGATAAACTCACCCCCTCTTTTTCTGCAATGTGTGAAAGCGATCGTTGTTGTGCGCGATCGTCCAGCATTAGCAGCCAGCTGAGCCAACACATGCCTGGAGGGGGGGGGGGGCG----CAACAGCAGCAGACCCGTTTCGCATCGCTGGGCGAAATTGGTCGCGTTGA-A-GTTGAAGGTTAGGCCCG--G--TGTGACAGGGAATAGAAGTGGATTKGCATGCGCCAATCGCACGCGAAACCGTACCACTTGTCGATCGCGAGCGAGATCAAGTTCAACGTGTACTGTAACCGAACGCTGGATCTGGTAAGTTCTGGGTAAAAGCAACTTCTTACACCGCACCATTTCTGCGTAATGTTGCCCATTCCTGTAAACATTGTGCTGGGACCGGTTTCTCATTATCATGTGTGTACCCGGGAAACCCGGGAACTGCTGACCGGGTGGAATGCAATATGAGCGGTACAAATACAATGCCGGGCTAGGGCACTGTAAACGCCCTTCCACACACACACATACGGTGGCAACTTCGGGACGAACGTCGGTTCGATCGAGYTGATGACGCTGCTTGAGACATTAAGTTTTT-GTTGTTGTCGTTGCTGCTGCTGTATCGTCT
>AR0090-C
CTTTCCCCTCTTGCGTGTAGACAATTGGCCGCCGCAACGAAACTTACTTCTAGCACAATTCTAATCTCYCCTCGAAACGTGCACTTTAATATTTAATCACAA--AACTTSTGCATAAACCCGTCCGTYGCAGCTCTCAACTCAACGCACCGACATTGCATTTCTCATATATGCACTTTTCACTCGTACTTTATCCACGCGAGACCGGCCCGAGGTAGGATGTAGGTCAGCTGGTCCCCAGAACCAGATCCGCTGCCACACATTATTGTCWGGTGCAGCAGCAGCAGCAGACAGCCCATTTCTTTTCCTTTCTGTTTCTTTCTGTCTGGCGTTTACGSCGTTTCGCTTGAGCGCTGTCTGCCCTCTGCCTTGCCCTGTTCGCGTAAAATTGCATAACGCTCCCCTGACGTCGATCCTCAACACACACACAWCATCTGCATRTTTTTTTGTGTTTTTGCTCAACATATCTGAACCCTGAGAGCGCAGCGCTTGTT----ACCGAGTTTCAGCCTGCGTACCGGCAATGTTTATAACATACAAAATCGCAACTTGAAAGAAAGAAAGACAA----------CAAACGGATGCGTCCYCTTGAGCGTCCCCGCACCCAGCACTGTGATCGAGTTCAG------CTGCTCCCGCTGTATCGCTGCACGTTCCCGTTCTTGCGTTGTGTTCATGAAAAATGAAACCCACAGCCAGCAGAACAGCGCATCGCGAAACAACACACACACACACACATCCTCTATCGGAAAGGAAAC-GGGAGTGTGATAAACTCACCCCCTCTTTTTCTGCAATGTGTGAAAGCGATCGTTGTTGTGCGCGATCGGCCAGCATTAGCAGCCAGCTGAGCCAACACATGCCTGGAGGGGGGGGGGGGCG----CAACAGCAGCAGACCCGTTTCGCATCGCTGGGCGAAATTGGTCGCGTTGA-A-GTTGAAGGTTAGGCCCG--G--TGTGACAGGGAATAGAAGTGGATTGGCATGCGCCAATCGCACGCGAAACCGTACCACTTGTCGATCGCGAGCGAGATCAAGTTCAACGWGTACTGTAACCGAACGCTGGATCTGGTAAGTTCTGGGTAAAAGCAACTTCTTACACCGCACCATTTCTGCGTAATGTTGCCCATTCCTGTAAACATTGTGCTGGGACCGGTTTCTCATTATCATGTGTGTACCCGGGAAACCCGGGAACTGCTGACCGGGTGGAATGCAATATGAGCGGTACAAATACAATGCCGGGCTAGGGCACTGTAAACGCCCTTCCACACACACACATACGGTGGCAACTTCGGGACGAACGTCGGTTCGATCGAGYTGATGACGCTGCTTGAGACATTAAGTTTTT-GTTGTTGTCGTTGCTGCTGCTGTATCGTCT
>AR0092-C
CTTTCCCCTCTTGCGTGTAGACAATTGGCCGCCGCAACGAAACTTACTTCTAGCACAATTCTAATCTGYCCTCGAAACGTGCACTTTAATATTTAATCACAA--AACTTSTGCATAAACCCGTCCGTYGCAGCTCTCAACTCAACGCACCGACATTGCATTTCTCATATATGCACTTTTCACTCGTACTTTATCCACGCGAGACCGGCCCGAGGTAGGATGTAGGTCAGCTGGTCCCCAGAACCAGATCCGCTGCCACACATTATTGTCTGGTGCAGCAGCAGCAGCAGACAGCCCATTTCTTTTCCTTTCTGTTTCTTTCTGTCTGGCGTTTACGSCGTTTCGCTTGAGCGCTGTCTGCCCTCTGCCTTGCCCTGTTCGCGTAAAATTGCATAACGCTCCCCTGACGTCGATCCTCAACACACACACATCATCTGCATGTKTTTTTGTGTTTTTGCTCAACATATCTGAACCCTGAGAGCGCAGCGCTTGTT----ACCGAGTTTCAGCCTGCGTACCGGCAATGTTTATAACATACAAAATCGCAACTTGAAAGAAAGAAAGACRM----------CAAACGGATGCGTCCCCTTGAGCGTCCCCGCACCCAGCACTGTGATCGAGTTCAG------CTGCTCCCGCTGTATCGCTGCACGTTCCCGTTCTTGCGTTGTGTTCATGAAAAATGAAACCCACAGCCAGCAGAACAGCGCATCGCGAAACAACACACACACACACACATCCTCTATCGGAAAGGAAAC-GGGAGTGTGATAAACTCACCCCCTCTTTTTCTGCAATGTGTGAAAGCGATCGTTGTTGTGMGCGATCGGCCAGCATTAGCAGCCAGCTGAGCCAACACATGCCTGGAGGGGGGGGGGGGCG----CAACAGCAGCAGACCCGTTTCGCATCGCTGGGCGAAATTGGTCGCGTTGA-A-GTTGAAGGTTAGGCCCG--G--TGTGACAGGGAATAGAAGTGGATTGGCATGCGCCAATCGCACGCGAAACCGTACCACTTGTCGATCGCGAGCGAGATCAAGTTCAACGTGTACTGTAACCGAACGCKKGATCTGGTAAGTTCTGGGTAAAAGCAACTTCTTACACCGCACCATTTCTGCGTAATGTTGCCCATTCCTGTAAACATTGTGCTGGGACCGGTTTCTCATTATCATGTGTGTACCCGGGAAACCCGGGAACTGCTGACCGGGTGGAATGCAATRTGAGCGGTACAAATACAATGCCGGGCTAGGGCACTGTAAACGCCCTTCCACACACACACATACGGTGGCAACTTCGGGACGAACGTCGGTTCGATCGAGYTGATGACGCTGCTTGAGACATTAAGTTTTT-GTTGTTGTCGTTGCTGCTGCTGTATCGTCT
>AR0093-C
CTTTCCCCTCTTGCGTGTAGACAATTGGCCGCCGCAACGAAACTTACTTCTAGCACAATTCTAATCTGCCCTCSAAACGTGCACTTTAATATTTAATCACAA--AACTTCTGCATAAACCCGTCCGTTGCAGCTCTCAACTCAACGCACCGACATTGCATTTCTCATATATGCACTTTTCACTCGTACTTTATCCACGCGAGACCGGCCCGAGGTAGGATGTAGGTCAGCTGGTCCCCAGAACCAGATCCGCTGCCACACATTATTGTCTGGTGCAGCAGCAGCAGCAGACAGCCCATTTCTTTTCCTTTCTGTTTCTTTCTGTCTGGCGTTTACGGCGTTTCGCTTGAGCGCTGTCTGCCCTCTGCCTTGCCCTGTTCRCGTAAAATTGCATAACGCTCCCCTGACGTCGATCCTCAACACACACACATCATCTGCATRTTTTTTTGTGTTTTTGCTCAACATATCTGAACCCTGAGAGCGCAGCGCTTGTT----ACCGAGTTTCAGCCTGCGTACCGGCAATGTTTATAACATACAAAATCGCAACTTGAAAGAAAGAAAGACAM----------CAAACGGATGCGTCCYCTTGAGCGTCCCCGCACCCWGCACTGTGATCGAGTTCAG------CTGCTCCCGCTGTATCGCTGCMCGTTCCCGTTCTTGCGTTGTGTTCATGAAAAATGAAACCCACAGCCAGCAGAACAGYGYATCGCGAAACAACACACACACACACACATCCTCTATCGGAAAGGAAAC-GGGAGTGTGATAAACTCACCCCCTCTTTTTCTGCAATGTGTGAAAGCGATCGTTGTTGTGMGCGATCGGCCAGCATTAGCAGCCAGCTGAGCCAACACATGCCTGGAGGGGGRGGGGGGCG----CAACAGCAGCAGACCCGTTTCGCATCGCTGGGCGAAATTGGTCGCGTTGA-A-GTTGAAGGTTAGSCCCG--G--TGTGACAGGGAATAGAAGTGGATTGGCATGCGCCAATCGCACGCGAARCCGTACCACTTGTCGATCGCGAGCGAGATCAAGTTCAACGWGTACTGTAACCGAACGCTGGATCTGGTAAGTTCTGGGTAAAAGCAACTTCTTACACCGCACCATTTCTGCGTAATGTTGCCCATTCCTGTAAACATTGTGCTGGGACCGGTTTCTCATTATCATGTGTGTACCCGKGAAACCCGGGAACTGCTGACCGGGTGGAATGCAATRTGAGCGGTACAAATACAATGCCGGGCTAGGGCACTGTAAACGCCCTTCCACACACACACATACGGTGGCAACTTCGGGACGAACGTCGGTTCGATCGAGTTGATGACGCTGCTTGAGACATTAAGTTTTT-GTTGTTGTCGTTGCTGCTGCTGTATCGTCT
>AR0095-C
CTTTCCCCTCTTGCGTGTAGACAATTGGCCGCCGCAACGAAACTTACYTCTAGCACAATTCTAATCTSCCCWMSAAAYGTGCACTTTAATATTTAATCACAA--AACTTCTGTATAAACCAGTCCATCGCAGCTCTCAACTCAACGCTCCGACATTGCATTTCTCATATATGCACTTTTCACTCGTACTTTATCCACGCGAGACCGGCCCGAGGTAGGATGTAGGTCAGCTGGTCCCCAGAACCAGATCCGCTGCCACACATTATTGTCTGGTGCAGCAGCAGCAGCAGACAGCCCATTTCTTTTCCTTTCTGTTTCTTTCTGTCTGGCGTTTACGGCGTTTCGCTTGAGCGCTGTCTGCCCTCTGCCTTGCCCTGTTCGCGTAAAATTGCATAACGCTCCCCTGACGTCGATCCTCAACACACACACATCATCTGCATGTTTTTTTGTGTTTTTGCTCAACATATCTGAACCCTGAGAGCGCAGCGCTTGTT----ACCGAGTTTCAGCCTGCGTWCCGGCAATGTTTATAACATACAAAATCGCAACTTGAAAGAAAGAAAGACAA----------CAAACGGATGCGTCCCCTTGAGCGTCCCCGCACCCAGCACTGTGATCGAGTTCAG------CTGCTCCCGCTGTATCGCTGCACGTTCCCGTTCTTGCGTTGTGTTCATGAAAAATGAAACCCACAGCCAGCAGAACAGCGCATCGCGAAACAACACACACACACACACATCCTCTATCGGAAAGGAAAC-GGGAGTGTGATAAACTCACCCCCTCTTTTTCTGCAATGTGTGAAAGCGATCGTTGTTGTGMGCGATCGGCCAGCATTAGCAGCCAGCTGAGCCAACACATGCCTGGAGGGGGGGGGGGGCR----CAACAGCAGCAGACCCGTTTCGCATCGCTGGGCGAAATTGGTCGCGTTGA-A-GTTGAAGGTTAGGCCCG--G--TGTGRCAGGGAATARAMGKGGATTGGCATGCGCCAATCGCACGCGAARCCGTACCACTTGTCGATCGCGAGCGAGATCAAGTTCAACGWGTACTGTAACCGAACGCTGGATCTGGTAAGTTCTGGGTAAAAGCAACTTCTTACACCGCACCATTTCTGCGTAATGTTGCCCATTCCTGTAAACATTGTGCTGGGACCGGTTTCTCATTATCATGTGTGTACCCGGGAAACCCGGGAACTGCTGACCGGGTGGAATGCAATATGAGCGGTACAAATACAATGCCGGGCTAGGGCACTGTAAACGCCCTTCCACACACACACATACGGTGGCAACTTCGGGACGAACGTCGGTTCGATCGAGYTGATGACGCTGCTTGAGACATTAAGTTTTT-GTTGTTGTCGTTGCTGCTGCTGTATCGTCT
>AR0096-C
CTTTCCCCTCTTGCGTGTAGACAATTGGCCGCCGCAACGAAACTTACTTCTAGCACAATTCTAATCTGYCCTCGAAACGTGCACTTTAATATTTAATCACAA--AACTTSTGCATAAACCCGTCCGTYGCAGCTCTCAACTCAACGCACCGACATTGCATTTCTCATATATGCACTTTTCACTCGTACTTTATCCACGCGAGACCGGCCCGAGGTAGGATGTAGGTCAGCTGGTCCCCAGAACCAGATCCGCTGCCACACATTATTGTCTGGTGCAGCAGCAGCAGCAGACAGCCCATTTCTTTTCCTTTCTGTTTCTTTCTGTCTGGCGTTTACGSCGTTTCGCTTGAGCGCTGTCTGCCCTCTGCCTTGCCCTGTTCGCGTAAAATTGCATAACGCTCCCCTGACGTCGATCCTCAACACACACACATCATCTGCATGTKTTTTTGTGTTTTTGCTCAACATATCTGAACCCTGAGAGCGCAGCGCTTGTT----ACCGAGTTTCAGCCTGCGTACCGGCAATGTTTATAACATACAAAATCGCAACTTGAAAGAAAGAAAGACAA----------CAAACGGATGCGTCCCCTTGAGCGTCCCCGCACCCAGCACTGTGATCGAGTTCAG------CTGCTCCCGCTGTATCGCTGCACGTTCCCGTTCTTGCGTTGTGTTCATGAAAAATGAAACCCACAGCCAGCAGAACAGCGCATCGCGAAACAACACACACACACACACATCCTCTATCGGAAAGGAAAC-GGGAGTGTGATAAACTCACCCCCTCTTTTTCTGCAATGTGTGAAAGCGATCGTTGTTGTGMGCGATCGGCCAGCATTAGCAGCCAGCTGAGCCAACACATGCCTGGAGGGGGGGGGGGGCG----CAACAGCAGCAGACCCGTTTCGCATCGCTGGGCGAAATTGGTCGCGTTGA-A-GTTGAAGGTTAGGCCCG--G--TGTGACAGGGAATAGAAGTGGATTGGCATGCGCCAATCGCACGCGAAACCGTACCACTTGTCGATCGCGAGCGAGATCAAGTTCAACGTGTACTGTAACCGAACGCKKGATCTGGTAAGTTCTGGGTAAAAGCAACTTCTTACACCGCACCATTTCTGCGTAATGTTGCCCATTCCTGTAAACATTGTGCTGGGACCGGTTTCTCATTATCATGTGTGTACCCGGGAAACCCGGGAACTGCTGACCGGGTGGAATGCAATRTGAGCGGTACAAATACAATGCCGGGCTAGGGCACTGTAAACGCCCTTCCACACACACACATACGGTGGCAACTTCGGGACGAACGTCGGTTCGATCGAGYTGATGACGCTGCTTGAGACATTAAGTTTTT-GTTGTTGTCGTTGCTGCTGCTGTATCGTCT
>AR0097-C
CTTTCCCCTCTTGCGTGTAGACAATTGGCCGCCGCAACGAAACTTACTTCTAGCACAATTCTAATCTSCCCTCGAAACGTGCACTTTAATATTTAATCACAA--AACTTCTGCATAAACCCGTCCGTTGCAGCTCTCAACTCAACGCACCGACATTGCATTTCTCATATATGCACTTTTCACTCGTACTTTATCCACGCGAGACCGGCCCGAGGTAGGATGTAGGTCAGCTGGTCCCCAGAACCAGATCCGCTGCCACACATTATTGTCTGGTGCAGCAGCAGCAGCAGACAGCCCATTTCTTTTCCTTTCTGTTTCTTTCTGTCTGGCGTTTACGGCGTTTCGCTTGAGCGCTGTCTGCCCTCTGCCTTGCCCTGTTCGCGTAAAATTGCATAACGCTCCCCTGACGTCGATCCTCAACACACACACATCATCTGCATGTKTTTTTGTGTTTTTGCTCAACATATCTGAACCCTGAGAGCGCAGCGCTTGTT----ACCGAGTTTCAGCCTGCGTACCGGCAATGTTTATAACATACAAAATCGCAACTTGAAAGAAAGAAAGACAA----------CAAACGGATGCGTCCCCTTGAGCGTCCCCGCACCCAGCACTGTGATCGAGTTCAG------CTGCTCCCGCTGTATCGCTGYACGTTCCCGTTCTTGCGTTGTGTTCATGAAAAATGAAACCCACAGCCAGCAGAACAGCGCATCGCGAAACAACACACACACACACACATCCTCTATCGGAAAGGAAAC-GGGAGTGTGATAAACTCACCCCCTCTTTTTCTGCAATGTGTGAAAGCGATCGTTGTTGTGMGCGATCGKCCAGCATTAGCAGCCAGCTGAGCCAACACATGCCTGGAGGGGGGGGGGGGCG----CAACAGCAGCAGACCCGTTTCGCATCGCTGGGCGAAATTGGTCGCGTTGA-A-GTTGAAGGTTAGGCCCG--G--TGTGACAGGGAATARAMGKGGATTGGCATGCGCCAATCGCACGCGAARCCGTACCACTTGTCGATCGCGAGCGAGATCAAGTTCAACGWGTACTGTAACCGAACGCKKGATCTGGTAAGTTCTGGGTAAAAGCAACTTCTTACACCGCACCATTTCTGCGTAATGTTGCCCATTCCTGTAAACATTGTGCTGGGACCGGTTTCTCATTATCATGTGTGTACCCGGGAAACCCGGGAACTGCTGACCGGGTGGAATGCAATRTGAGCGGTACAAATACAATGCCGGGCTAGGGCACTGTAAACGCCCTTCCACACACACACATACGGTGGCAACTTCGGGACGAACGTCGGTTCGATCGAGTTGATGACGCTGCTTGAGACATTAAGTTTTT-GTTGTTGTCGTTGCTGCTGCTGTATCGTCT
>AR0098-C
CTTTCCCCTCTTGCGTGTAGACAATTGGCCGCCGCAACGAAACTTACTTCTAGCACAATTCTAATCTGCCCTCCAAACGTGCACTTTAATATTTAATCACAA--AACTTCTGCATAAACCCGTCCGTTGCAGCTCTCAACTCAACGCACCGACATTGCATTTCTCATATATGCACTTTTCACTCGTACTTTATCCACGCGAGACCGGCCCGAGGTAGGATGTAGGTCAGCTGGTCCCCAGAACCAGATCCGCTGCCACACATTATTGTCTGGTGCAGCAGCAGCAGCAGACAGCCCATTTCTTTTCCTTTCTGTTTCTTTCTGTCTGGCGTTTACGGCGTTTCGCTTGAGCGCTGTCTGCCCTCTGCCTTGCCCTGTTCGCGTAAAATTGCATAACGCTCCCCTGGCGTCGATCCTCAACACACACACATCATCTGCATGTTTTTTTGTGTTTTTGCTCAACATATCTGAACCCTGAGAGCGCAGCGCTTGTT----ACCGAGTTTCAGCCTGCGTACCGGCAATGTTTATAACATACAAAATCGCAACTTGAAAGAAAGAAAGACAA----------CAAACGGATGCGTCCCCTTGAGCGTCCCCGCACCCAGCACTGTGATCGAGTTCAG------CTGCTCCCGCTGTATCGCTGTACGTTCCCGTTCTTGCGTTGTGTTCATGAAAAATGAAACCCACAGCCAGCAGAACAGCGCATCGCGAAACAACACACACACACACACATCCTCTATCGGAAAGGAAAC-GGGAGTGTGATAAACTCACCCCCTCTTTTTCTGCAATGTGTGAAAGCGATCGTTGTTGTGCGCGATCGTCCAGCATTAGCAGCCAGCTGAGCCAACACATGCCTGGAGGGGGGGGGGGGCG----CAACAGCAGCAGACCCGTTTCGCATCGCTGGGCGAAATTGGTCGCGTTGA-A-GTTGAAGGTTAGGCCCG--G--TGTGACAGGGAATAGAAGTGGATTGGCATGCGCCAATCGCACGCGAAACCGTACCACTTGTCGATCGCGAGCGAGATCAAGTTCAACGTGTACTGTAACCGAACGCTGGATCTGGTAAGTTCTGGGTAAAAGCAACTTCTTACACCGCACCATTTCTGCGTAATGTTGCCCATTCCTGTAAACATTGTGCTGGGACCGGTTTCTCATTATCATGTGTGTACCCGGGAAACCCGGGAACTGCTGACCGGGTGGAATGCAATATGAGCGGTACAAATACAATGCCGGGCTAGGGCACTGTAAACGCCCTTCCACACACACACATACGGTGGCAACTTCGGGACGAACGTCGGTTCGATCGAGTTGATGACGCTGCTTGAGACATTAAGTTTTT-GTTGTTGTCGTTGCTGCTGCTGTATCGTCT
>AR0099-C
CTTTCCCCTCTTGCGTGTAGACAATTGGCCGCCGCAACGAAACTTACTTCTAGCACAATTCTAATCTGCCCTCSAAACGTGCACTTTAATATTTAATCACAA--AACTTCTGCATAAACCCGTCCGTTGCAGCTCTCAACTCAACGCACCGACATTGCATTTCTCATATATGCACTTTTCACTCGTACTTTATCCACGCGAGACCGGCCCGAGGTAGGATGTAGGTCAGCTGGTCCCCAGAACCAGATCCGCTGCCACACATTATTGTCTGGTGCAGCAGCAGCAGCAGACAGCCCATTTCTTTTCCTTTCTGTTTCTTTCTGTCTGGCGTTTACGGCGTTTCGCTTGAGCGCTGTCTGCCCTCTGCCTTGCCCTGTTCGCGTAAAATTGCATAACGCTCCCCTGRCGTCGATCCTCAACACACACACATCATCTGCATGTKTTTTTGTGTTTTTGCTCAACATATCTGAACCCTGAGAGCGCAGCGCTTGTT----ACCGAGTTTCAGCCTGCGTACCGGCAATGTTTATAACATACAAAATCGCAACTTGAAAGAAAGAAAGACAA----------CAAACGGATGCGTCCCCTTGAGCGTCCCCGCACCCWGCACTGTGATCGAGTTCAG------CTGCTCCCGCTGTATCGCTGCMCGTTCCCGTTCTTGCGTTGTGTTCATGAAAAATGAAACCCACAGCCAGCAGAACAGYGYATCGCGAAACAACACACACACACACACATCCTCTATCGGAAAGGAAAC-GGGAGTGTGATAAACTCACCCCCTCTTTTTCTGCAATGTGTGAAAGCGATCGTTGTTGTGMGCGATCGGCCAGCATTAGCAGCCAGCTGAGCCAACACATGCCTGGAGGGGGGGGGGGGCG----CAACAGCAGCAGACCCGTTTCGCATCGCTGGGCGAAATTGGTCGCGTTGA-A-GTTGAAGGTTAGGCCCG--G--TGTGACAGGGAATAGAAGTGGATTGGCATGCGCCAATCGCACGCGAAACCGTACCACTTGTCGATCGCGAGCGAGATCAAGTTCAACGTGTACTGTAACCGAACGCKKGATCTGGTAAGTTCTGGGTAAAAGCAACTTCTTACACCGCACCATTTCTGCGTAATGTTGCCCATTCCTGTAAACATTGTGCTGGGACCGGTTTCTCATTATCATGTGTGTACCCGGGAAACCCGGGAACTGCTGACCGGGTGGAATGCAATRTGAGCGGTACAAATACAATGCCGGGCTAGGGCACTGTAAAMGCCCTTCCACACACACACATACGGTGGCAACTTCGGGACGAACGTCGGTTCGATCGAGTTGATGACGCTGCTTGAGACATTAAGTTTTT-GTTGTTGTCGTTGCTGCTGCTGTATCGTCT
>AR0100-C
CTTTCCCCTCTTGCGTGTAGACARTYGGCMGCMGCAACGAAACTTACTTCTAGCACAATTCTAATCTCCCCTCSAAACGTGCACTTTAATATTTAATCACAA--AACTTCTGCATMAACCMGTCCRTYGCAGCTCTCAACTCAACGCWCCGACATTGCATTTCTCATATATGCACTTTTCACTCGTACTTTATCCACGCGAGACCGGCCCGAGGTAGGATGTAGGTCAGCTGGTCCCCAGAACCAGATCCGCTGCCACACATTATTGTCTGGTGCAGCAGCAGCAGCAGACAGCCCATTTCTTTTCCTTTCTGTTTCTTTCTGTCTGGCGTTTACGGCGTTTCGCTTGAGCGCTGTCTGCCCTCTGCCTTGCCCTGTTCGCGTAAAATTGCATAACGCTCCCCTGACGTCGATCCTCAACACACACACAYCATCTGCATGTTTTTTTGTGTTTTTGCTCAACATATCTGAACCCTGAGAGCGCAGCGCTTGTT----ACCGAGTTTCAGCCTGCGTWCCGGCAATGTTTATAACATACAAAATCGCAACTTGAAAGAAAGAAAGACAA----------MMAACGGATGCGTCCCCTTGAGCGTCCCCGCACCCAGCACTGTGATCGAGTTCAG------CTGCTCCCGCTGTATCGCTGCACGTTCCCGTTCTTGCGTTGTGTTCATGAAAAATGAAACCCACAGCCAGCAGAACAGYGYATCGCGAAACAACACACACACACACACATCCTCTATCGGAAAGGAAAC-GGGAGTGTGATAAACTCACCCCCTCTTTTTCTGCAATGTGTGAAAGCGATCGTTGTTGTGCGCGATCGTCCAGCATTAGCAGCCAGCTGAGCCAACACATGCCTGGAGGGGGGGGGGGGCG----CAACAGCAGCAGACCCGTTTCGCATCGCTGGGCGAAATTGGTCGCGTTGA-A-GTTGAAGGTTAGGCCCG--G--TGTGACAGGGAATAGAAGTGGATTGGCATGCGCCAATCGCACGCGAAACCGTACCACTTGTCGATCGCGAGCGAGATCAAGTTCAACGTGTACTGTAACCGAACGCTGGATCTGGTAAGTTCTGGGTAAAAGCAACTTCTTACACCGCACCATTTCTGCGTAATGTTGCCCATTCCTGTAAACATTGTGCTGGGACCGGTTTCTCATTATCATGTGTGTACCCGGGAAACCCGGGAACTGCTGACCGGGTGGAATGCAATATGAGCGGTACAAATACAATGCCGGGCTAGGGCACTGTAAACGCCCTTCCACACACACACATACGGTGGCAACTTCGGGACGAACGTCGGTTCGATCGAGTTGATGACGCTGCTTGAGACATTAAGTTTTT-GTTGTTGTCGTTGCTGCTGCTGTATCGTCT
>AV0007-C
CTTTCCCCTCYTGCRTGTAGMCAATYGGCMGCMGCAACGAAACTTACTTCTAGCACAATTCTAATCTSCCCTCSAAACGTGCACTTTAATATTTAATCACAA--AACTTCTGCATAAACCCGTYCGTTGCAGCTCTCAACTCAACGCWCCGACATTGCATTTCTCATATATGCACTTTTCACTCGTACTTTATSCACGCGAGACCGGCCCGAGGTAGGATGTAGGTCAGCTGGTCCCCAGAACCAGATCCGCTGCCACACATTATTGTCTGGTGCAGCAGCAGCAGCAGACAGCCCATTTCTTTTCCTTTCTRTTTCTTTCTGTCTGGCGTTTACGGCGTTTCGCTTGAGCGCTGTCTGCCCTCTGCCTTGCCCTGTTCGCGTAAAATTGCATAACGCTCCCCTGRYGTCGATCYTCAACACAYACACATCATCTGCATGTTTTTTTGTGTTTTTGCTCAACATATCTGAACCCTGAGAGCGCAGCGCTTGTT----ACCGAGTTTCAGCCTGCGTACCGGCAATGTTTATAACATACAAAATCGCAACTTGAAAGAAAGAAAGACAA----------CAAACGGATGCGTCCCCTTGAGCGTCCCCGCACCCWGCACTGTGATCGAGTTCAG------CTGCTCCCGCTGTATCGCTGCACGTTCCCGTTCTTGCGTTGTGTTCATGAAAAATGAAACCCACAGCCAGCAGAACAGCGCATCGCGAAACAACACACACACACACACATCCTCTATCGGAAAGGAAAC-GGGAGTGTGATAAACTCMCCCCCTCTTTTTMTGCAATGTGTGAAAGCGATCGTTGTTGKGMGCGATCGGCCAGCATTAGCAGCCAGCTGAGCCAACACATGCCTGGAGGGGGRGGGGGGCG----CAACAGCARCAGACCCGTTTCGCATCGCTGGGCGAAATTGGTCGCGTTGA-A-GTTGAAGGTTAGGCCCR--G--TGTGRCAGGGAATAGAAGKGGATTGGCATGCGCCAATCGCACGCGAAACCGTACCACTTGTCGATCGCGAGCGAGATCAAGTTCAACGWGTACTGTAACCGAACGCTGGATCTGGTAAGTTCTGGGTAAAAGCAACTTCTTACAYCGCACCATTTCTGCGTAATGTTGCCCATTCCTGTAAACATTGTGCTGGGACCGGTTTCTCATTATCATGTGTGTAMCCGGGAAACCCGGGAACTGCTGACCGGGTGGAATGCAATATGAGCGGTACAAATACAATGCCGGGCTAGGGCACTGTRAACGCYCTTCCACACACACACATACGGTGGCAACTTCGGGACGAACGTCGGTTCGATCGAGTTGATGACGCTGCTTGAGACATTAAGTTTTT-GTTGTTGTCGTTGCTGCTGCTGTATCGTCT
>AV0038-C
CTTTCCCCTCTTGCGTGTAGACAATTGGCMRCSGCAACGAAACTTACTTCTAGCAMAATTCTAATYTCCCCTCGAAACGTGCACTTTAATATTTAATCACAA--AACTTCTGCATAAACCMGTCCGTYGCAGCTCTCAACTCAACGCACCGACATTGCATTTCTCATATATGCACTTTTCACTCGTACTTTATCCACGCGAGACCGGCCCGAGGTAGGATGTAGGTCAGCTGGTCCCCAGAACCAGATCCGCTGCCACACATTATTGTCTGGTGCAGCAGCAGCAGCAGACAGCCCATTTCTTTTCCTTTCTGTTTCTTTCTGTCTGGCGTTTACRGCGTTTCGCTTGAGCGCTGTCTGCCCTCTGCCTTGCCCTGTTCGCGTAAAATTGCATAACGCTCCCCTGACGTCGATCCTCAACACACACACATCATCTGCATGTTTTTTTGTGTTTTTGCTCAACATATCTGAACCCTGAGAGSGCAGCGCTTGTT----ACCGAGTTTCAGCCTGCGTACCGGCAATGTTTATAACATACAAAATCGCAACTTGAAAGAAAGAAAGACAA----------CAAACGGATGCGTCCCCTTGAGCGTCCCCGCACCCTGCACTGTGATCGAGTTCAG------CTGCTCCCGCTGTATCGYTGYMCGTTCCCGTTCTTGCGTTGTGTTCATGAAAAATGAAACCCACAGCCAGCAGAACAGCGCATCGCGAAACAACACACACACACACACATCCTCTATCGGAAAGGAAAC-GGGAGTGTGATAAACTCACCCCCTCTTTTTCTGCRATGTGTGAAAGCGATCGTTGTTGTGCGCGATCGGCCAGCATTAGCAGCCAGCTGAGCCAACACATGCCTGGAGGGGGGGGGGGGCG----CAACAGCAGCAGACCCGTTTCGCATCGCTGGGCGAAATTGGTCGCGTTGA-A-GTTGAAGGTTAGGCCCG--G--TGTGACAGGGAATAGAAGTGGATTGGCATGCGCCAATCGCACGCGAAACCGTACCACTTGTCGATCGCGAGCGAGATCAAGTTCAACGAGTACTGTAACCGAACGCTGGATCTGGTAAGTTCTGGGTAAAAGCAACTTCTTACACCGCACCATTTCTGCGTAATGTTRCCCATTCCTGTAAACATTGTGCTGGGACCGGTTTCTCATTATCATGTGTGTACCCGGGAAACCCGGGAACTGCTGACCGGGTGGAATGCAATATGAGCGGTACAAATACAATGCCGGGCTAGGGCACTGTAAACGCCCTTCCACACACACACATACGGTGGCAACTTCGGGACGAACGTYGGTTCGATCGAGTTGATGACGCTGCTTGAGACATTAAGTTTTT-GTTGTTGTCGTTGCTGCTGCTGTATCGTCT
>AV0040-C
CTTTCCCCTCTTGCGTGTAGACAATTGGCCGCCGCAACGAAACTTACTTCTAGCACAATTCTAATCTSCCCTCSAAACGTGCACTTTAATATTTAATCACAA--AACTTSTGCATAAACCCGTCCGTYGCAGCTCTCAACTCAACGCACCGACATTGCATTTCTCATATATGCACTTTTCACTCGTACTTTATCCAYGCGAGACCRGCCCGAGGTAGGATGTAGGTCAGCTGGTCCCCAGAACCAGATCCGCTGCCACACATTATTGTCTGGTGCAGCAGCAGCAGCAGACAGCCCATTTCTTTTCCTTTCTGTTTCTTTCTGTCTGGCGTTTACGGCGTTTCGCTTGAGCGCTGTCTGCCCTCTGCCTTGCCCTGTTCGCGTAAAATTGCATAACGCTCCCCTGRCGTCGATCCTCAACACACACACATCATCTGCATGTTTTTTTGTGTTTTTGCTCAACATATCTGAACCCTGAGAGCGCAGCGCTTGTW----ACCGAGTTTCAGCCTGCGTACCGGCAATGTTTATAACATACAAAATCGCAACTTGAAAGAAAGAAAGACAA----------CAAACGGATGCGTCCCCTTGAGCGTCCCCGCACCCTGCACTGTGATCGAGTTCAG------CTGCTCCCGCTGTATCGCTGYMCGTTCCCGTTCTTGCGTTGTGTTCATGAAAAATGAAACCCACAGCCAGCAGAACAGYGYATCGCGAAACAACACACACACACACACATCCTCTATCGGAAAGGAAAC-GGGAGTGTGATAAACTCACCCCCTCTTTTTCTGCRATGTGTGAAAGCGATCGTTGTTGTGCGCGATCGGCCAGCATTAGCAGCCAGCTGAGCCAACACATGCCTGGAGGGGGGGGGGGGCG----CAACAGCAGCAGACCCGTTTCGCATCGCTGGGCGAAATTGGTCGCGTTGA-A-GTTGAAGGTTAGGCCCG--G--TGTGACAGGGAATAGAAGTGGATTGGCATGCGCCAATCGCACGCGAAACCGTACCACTTGTCGAYCGCGAGCGAGATCAAGTTCAACGWGTACTGTAACCGAACGCTGGATCTGGTAAGTTCTGGGTAAAAGCAACTTCTTACACCGCACCATTKCTGCGTAATGTTGCCCATTCCTGTAAACATTGTGCTGGGACCGGTTTCTCATTATCATGTGTGTACCCGGGAAACCCGGGAACTGCTGACCGGGTGGAATGCAATATGAGCGGTACAAATACAATGCCGGGCTAGGGCACTGTAAACGCCCTTCCACACACRCACATACGGTGGCAACTTCGGGACGAACGTCGGTTCGATCGAGTTGATGACGCTGCTTGAGACATTAAGTTTTT-GTTGTTGTCGTTGCTGSTGCTGTATCGTCT
>AV0042-C
CTTTCCCCTCTTGCGTGTAGACAATTGGCCGCCGCAACGAAACTTACTTCTAGCACAATTCTAATCTSCCCTCSAAACGTGCACTTTAATATTTAATCACAA--AACTTSTGCATAAACCCGTCCGTYGCAGCTCTCAACTCAACGCACCGACATTGCATTTCTCATATATGCACTTTTCACTCGTACTTTATCCACGCGAGACCGGCCCGAGGTAGGATGTAGGTCAGCTGGTCCCCAGAACCAGATCCGCTGCCACACATTATTGTCTGGTGCAGCAGCAGCAGCAGACAGCCCATTTCTTTTCCTTTCTGTTTCTTTCTGTCTGGCGTTTACGGCGTTTCGCTTGAGCGCTGTCTGCCCTCTGCCTTGCCCTGTTCGCGTAAAATTGCATAACGCTCCCCTGACGTCGATCCTCAACACACACACATCATCTGCATGTTTTTTTGTGTTTTTGCTCAACATATCTGAACCCTGAGAGCGCAGCGCTTGTT----ACCGAGTTTCAGCCTGCGTACCGGCAATGTTTATAACATACAAAATCGCAACTTGAAAGAAAGAAAGACAT----------CAAACGGATGCGTCCCCTTGAGCGTCCCCGCACCCAGCACTGTGATCGAGTTCAG------CTGCTCCCGCTGTATCGCTGCACGTTCCCGTTCTTGCGTTGTGTTCATGAAAAATGAAACCCACAGCCAGCAGAACAGCGCATCGCGAAACAACACACACACACACACATCCTCTATCGGAAAGGAAAC-GGGAGTGTGATAAACTCACCCCCTCTTTTTCTGCAATGTGTGAAAGCGATCGTTGTTGTGCGCGATCGGCCAGCATTAGCAGCCAGCTGAGCCAACACATGCCTGGAGGGGGGGGGGGGCA----CAACAGCAGCAGACCCGTTTCGCATCGCTGGGCGAAATTTGTCGCGTTGA-A-GTTGAAGGTTAGGCCCG--G--TGTGGCAGGGAATAGAMGGGGATTGGCATGCGCCAATCGCACACCAAACCGTACCACTTGTCGATCGCGAGCGAGATCAAGTTCAACGTGTACTGTAACCGAACGCTGGATCTGGTAAGTTCTGGGTAAAAGCAACTTCTTACACCGCACCATTTCTGCGTAATGTTGCCCATTCCTGTAAACATTGTGCTGGGACCGGTTTCTCATTATCATGTGTGTACCCGGGAAACCCGGGAACTGCTGACCGGGTGGAATGCAATATGAGCGGTACAAATACAATGCCGGGCTAGGGCACTGTAAACGCCCTTCCACACACACACATACGGTGGCAACTTCGGGACGAACGTCGGTTCGATCGAGTTGATGACGCTGCTTGAGACATTAAGTTTTT-GTTGTTGTCGTTGCTGCTGCTGTATCGTCT
>AV0046-C
CTTTCCCCTCTTGCGTGTAGACAATTGGCCGCCGCAACGAAACTTACTTCTAGCACAATTCTAATCTSCCCTCSAAACGTGCACTTTAATATTTAATCACAA--AACTTSTGCATAAACCCGTCCGTYGCAGCTCTCAACTCAACGCACCGACATTGCATTTCTCATATATGCACTTTTCACTCGTACTTTATCCACGCGAGACCGGCCCGAGGTAGGATGTAGGTCAGCTGGTCCCCAGAACCAGATCCGCTGCCACACATTATTGTCTGGTGCAGCAGCAGCAGCAGACAGCCCATTTCTTTTCCTTTCTGTTTCTTTCTGTCTGGCGTTTACGGCGTTTCGCTTGAGCGCTGTCTGCCCTCTGCCTTGCCCTGTTCGCGTAAAATTGCATAACGCTCCCCTGACGTCGATCCTCAACACACACACATCATCTGCATGTTTTTTTGTGTTTTTGCTCAACATATCTGAACCCTGAGAGCGCAGCGCTTGTW----ACCGAGTTTCAGCCTGCGTACCGGCAATGTTTATAACATACAAAATCGCAACTTGAAAGAAAGAAAGACAW----------CAAACGGATGCGTCCCCTTGAGCGTCCCCGCACCCWGCACTGTGATCGAGTTCAG------CTGCTCCCGCTGTATCGCTGYACGTTCCCGTTCTTGCGTTGTGTTCATGAAAAATGAAACCCACAGCCAGCAGAACAGCGCATCGCGAAACAACAMAMACACACACACATCCTCTATCGGAAAGGAAAC-GGGAGTGTGATAAACTCACCCCCTCTTTTTCTGCRATGTGTGAAAGCGATCGTTGTTGTGCGCGATCGGCCAGCATTAGCAGCCAGCTGAGCCAACACATGCCTGGAGGGGGGGGGGGGCR----CAACAGCAGCAGACCCGTTTCGCATCGCTGGGCGAAATTKGTCGCGTTGA-A-GTTGAAGGTTAGGCCCG--G--TGTGRCAGGGAATAGAAGKGGATTGGCATGCGCCAATCGCACRCSAAACCGTACCACTTGTCGATCGCGAGCGAGATCAAGTTCAACGWGTACTGTAACCGAACGCTGGATCTGGTAAGTTCTGGGTAAAAGCAACTTCTTACACCGCACCATTKCTGCGTAATGTTGCCCATTCCTGTAAACATTGTGCTGGGACCGGTTTCTCATTATCATGTGTGTACCCGGGAAACCCGGGAACTGCTGACCGGGTGGAATGCAATATGAGCGGTACAAATACAATGCCGGGCTAGGGCACTGTAAACGCCCTTCCACACACRCACATACGGTGGCAACTTCGGGACGAACGTCGGTTCGATCGAGTTGATGACGCTGCTTGAGACATTAAGTTTTT-GTTGTTGTCGTTGCTGCTGCTGTATCGTCT
>AY0006-C
CTTTCCCCTCTTGCGTGTAGACARTTGGCCGCCGCAACGAAACTTACTTCTAGCACAAWTCTAATCTSCCCTCSAAACGTGCACTTTAATATTTAATCACAA--AACTTCTGCATAAACCCGTCCGTTGCAGCTCTCAACTCAACGCACCGACATTGCATTTCTCATATATGCACTTTTCACTCGTACTTTATCCACGCGAGACCGGCCCGAGGTAGGATGTAGGTCAGCTGGTCCCCAGAACCAGATCCGCTGCCACACATTATTGTCTGGTGCAGCAGCAGCAGCAGACAGCCCATTTCTTTTCCTTTCTGTTTCTTTCTGTCTGGCGTTTACGGCGTTTCGCTTGAGCGCTGTCTGCCCTCTGCCTTGCCCTGTTCGCGTAAAATTGCATAACGCTCCCCTGRCGTCGATCCTCAACACACACACATCATCTGCATGTKTTTTTGTGTTTTTGCTCAACATATCTGAACCCTGAGAGCGCAGCGCTTGTT----ACCGAGTTTCAGCCTGCGTACCGGCAATGTTTATAACATACAAAATCGCAACTTGAAAGAAAGAAAGACAA----------CAAACGGATGCGTCCCCTTGAGCGTCCCCGCACCCWGCACTGTGATCGAGTTCAG------CTGCTCCCGCTGTATCGCTGYACGTTCCCGTTCTTGCGTTGTGTTCATGAAAAATGAAACCCACAGCCAGCAGAACAGCGCATCGCGAAACAACACACACACACACACATCCTCTATCGGAAAGGAAAC-GGGAGTGTGATAAACTCACCCCCTCTTTTTCTGMRATGTGTGAAAGCGATCGTTGTTGTGCGCGATCGKCCAGCATTAGCAGCCAGCTGAGCCAACACATGCCTGGAGGGGGGGGRGGGCG----CAACAGCAGCAGACCCGTTTCGCATCGCTGGGCGAAATTGGTCGCGTTGA-A-GTTGAAGGTTAGGCCCG--G--TGTGACAGGGAATAGAAGTGGATTGGCATGCGCCAATCGCACGCGAAACCGTACCACTTGTCGATCGCGAGCGAGATCAAGTTCAACGWGTACTGTAACCGAACGCTGGATCTGGTAAGTTCTGGGTAAAAGCAACTTCTTACACCGCACCATTTCTGCGTAATGTTRCCCATTCCTGTAAACATTGTGCTGGGACCGGTTTCTCATTATCATGTGTGTACCCGGGAAACCCGGGAACTGCTGACCGGGTGGAATGCAATATGAGCGGTACAAATACAATGCCGGGCTAGGGCACTGTAAACGCCCTTCCACACACACACATACGGTGGCAACTTCGGGACGAACGTCGGTTCGATCGAGTTGATGACGCTGCTTGAGACATTAAGTTTTT-GTTGTTGTCGTTGCTGSTGCTGTATCGTCT
>AY0007-C
CTTTCCCCTCCTGCGTGTAGACAATCGGCACCAGCAACGAAACTTACTTCTAGCACAATTCTAATCTCCCCTCCAAACGTGCACTTTAATATTTAATCACAA--AACTTCTGCATAAATCCGTCCGTCGCAGCTCTCAACTCAACGCTCCGACATTGCATTTCTCATATATGCACTTTTCACTCGTACTTTATACACGCGAGACCGGCCCGAGGTAGGATGTAGGTCAGCTGGTCCCCAGAACCAGATCCGCTGCCACACATTATTGTCTGGTGCAGCAGCAGCAGCAGACAGCCCATTTCTTTTCCTTTCTGTTTCTTTCTGTCTGGCGTTTACGGCGTTTCGCTTGAGCGCTGTCTGCCCTCTGCCTTGCCCTGTTCGCGTAAAATTGCATAACGCTCCCCTGACGTCGATCCTCAACASACMCACATCATCTGCATGTTTTTTTGTGTTTTTGCTCAACATACCTGTACCCTGAGAGCGCAGCGCTTGTT----ACCGAGTTTCAGCCTGCGTACCGGCAATGTTTACAACATACAAAATCGCAACTTGAAAGAAAGAAAGACAA----------CAAACGGATGCGTCCCCTTGAGCGTTCCCGCACCCTGCACTGTGATCGAGTTCAG------CTGCTCCCGCTATATCGCTGCACGTTCCCGTTCTTGCGTTGTGTTCATGAAAAATGAAACCCACAGCCAGCAGAACAGCGCATCGCGAAACAACACACACACACACACATCCTCTATCGGAAAGGAAAS-GGGAGTGTGATAAACTCACCCCCTCTTTTTCTGCAATGTGTGAAAGCGATCGTTGGTGTGCGCGATCGGCCAGCATTAGCAGCCAGCTGAGCCAACACATGCCTGGAGGGGGGGGGGGGCA----CAACAGCAGCAGACCCGTTTCGCATCGCTGGGCGAAATTGGTCGCGTTGA-A-GTTGAAGGTTAGGCCCG--G--TGTGGCAGGGAATAGAAGGGGATTGGCATGCGCCAATCGCACACGAAACCGTACCACTTGTCGATCGCGAGCGAGATCAAGTTCAACGAGTACTGTAACCGAACGCTGGATCTGGTAAGTTCTGGGTAAAAGCAACTTCTTACACCGCACCATTTCTGCGTAATGTTGCCCATTCCTGTAAACATTGGGCTGGGACCGGTTTCTCATTATCATGTGTGTACCCGGGAAACCCGGGAACTGCTGACCGTGTGGAATGCAATATGGGCGGTACAAATACAATGCCGGGCTGGGGCACTGTGAACGCTCTTCCACACATACACATACGGTGGCAACTTCGGGACGAACGTCGGTTCGATCGAGTTGATGACGCTGCTTGAGACATTAAGTTTTT-GTTGTTGTTGTTGCTGCTGCTGTATCGTCT
>AY0010-C
CTTTCCCCTYYTGCGTGTAGACAATYGGCMGCMGCAACGAAACTTACTTCTAGCACAATTCTAATCTSCCCTCCAAACGTGCACTTTAATATTTAATCACAA--AACTTCTGCATAAACCCGTCCGTTGCAGCTCTCAACTCAACGCWCCGACATTGCATTTCTCATATATGCACTTTTCACTCGTACTTTATMCACGCGAGACCGGCCCGAGGTAGGATGTAGGTCAGCTGGTCCCCAGAACCAGATCCGCTGCCACACATTATTGTCTGGTGCAGCAGCARCAGCAGACAGCCCATTTCTTTTCCTTTCTGTTTCTTTCTGTCTGGCGTTTACGGCGTTTCGCTTGAGCGCTGTCTGCCCTCTGCCTTGCCCTGTTCGCGTAAAATTGCATAACGCTCCCCTGRCGTCGATCCTCAACASACACACATCATCTGCATGTTTTTTTGTGTTTTTGCTCAACATAYCTGAACCCTGAGAGCGCAGCGCTTSTT----ACCGAGTTTCAGCCTGCGTACCGGCAATGTTTAYAACATACAAAATYGCAACTTGAAAGAAAGAAAGACAA----------MMAACGGATGCGTCCCCTTGAGCGTYCCCGCACCCTGCACTGTGATCGAGTTCAG------CTGCTCCCGCTGTATCGCTGCACGTTCCCGTTCTTGCGTTGTGTTCATGAAAAATGAAACCCACAGCCAGCAGAACAGCGCATCGCGAAACAACACACACACACACACATCCTCTATCGGAAAGGAAAC-GGGAGTGTGATAAACTCACCCCCTCTTTTTCTGCRATGTGTGAAAGCGATCGTTGTTGTGCGCGATCGGCCAGCATTAGCAGCCAGCTGAGCCAACACATGCCTGGAGGGGGGGGGGGGCG----CAACAGCAGCAGACCCGTTTCGCATCGCTGGGCGAAATTGGTCGCGTTGA-A-GTTGAAGGTTAGGCCCG--G--TGTGACAGGGAATAGAAGKGGATTGGCATGCGCCAATCGCACGCGAAACCGTACCACTTGTCGATCGCGAGCGAGATCAAGTTCAACGAGTACTGTAACCGAACGCTGGATCTGGTAAGTTCTGGGTAAAAGCAACTTCTTACACCGCACCATTTCTGCGTAATGTTGCCCATTCCTGTAAACATTGKGCTGGGACCGGTTTCTCATTATCATGTGTGTACCSGGGAAACCCGGRAACTGCTGACCGGGTGGAATGCAATATGRGCGGTACAAATACAATGCCGGGCTRGGGCACTGTRAACGCYCTTCCACACAYACACATACGGTGGCAACTTCGGGACGAACGTYGGTTCGATCGAGTTGATGACGCTGCTTGAGACATTAAGTTTTT-GTTGTTGTYGTTGCTGCTGCTGTATCGTCT
>AY0011-C
CTTTCCCCTCTTGCGTGTAGACAATYGGCMGCMGCAACGAAACTTACTTCTAGCACAATTCTAATCTCCCCTCGAAACGTGCACTTTAATATTTAATCACAA--AACTTGTGCATAAACCCGTCCGTCGCAGCTCTCAACTCAACGCACCGACATTGCATTTCTCATATATGCACTTTTCACTCGTACTTTATCCACGCGAGACCGGCCCGAGGTAGGATGTAGGTCAGCTGGTCCCCAGAACCAGATCCGCTGCCACACATTATTGTCTGGTGCAGCAGCAGCAGCAGACAGCCCATTTCTTTTCCTTTCTGTTTCTTTCTGTCTGGCGTTTACGGCGTTTCGCTTGAGCGCTGTCTGCCCTCTGCCTTGCCCTGTTCGCGTAAAATTGCATAACGCTCCCCTGACGTCGATCCTCAACACACACACATCATCTGCATGTTTTTTTGTGTTTTTGCTCAACATATCTGAACCCTGAGAGSGCAGCGCTTGTT----ACCGAGTTTCAGCCTGCGTACCGGCAATGTTTATAACATACAAAATCGCAACTTGAAAGAAAGAAAGACAA----------CAAACGGATGCGTCCCCTTGAGCGTCCCCGCACCCAGCACTGTGATCGAGTTCAG------CTGCTCCCGCTGTATCGCTGCACGTTCCCGTTCTTGCGTTGTGTTCATGAAAAATGAAACCCACAGCCAGCAGAACAGCGCATCGCGAAACAACACACACACACACACATCCTCTATCGGAAAGGAAAC-GGGAGTGTGATAAACTCACCCCCTCTTTTTCTGCRATGTGTGAAAGCGATCGTTGTTGTGMGCGATCGGCCAGCATTAGCAGCCAGCTGAGCCAACACATGCCTGGAGGGGGGGGGGGGCG----CAACAGCAGCAGACCCGTTTCGCATCGCTGGGCGAAATTGGTCGCGTTGA-A-GTTGAAGGTTAGGCCCG--G--TGTGACAGGGAATAGAAGTGGATTGGCATGCGCCAATCGCACGCGAAACCGTACCACTTGTCGATCGCGAGCGAGATCAAGTTCAACGTGTACTGTAACCGAACGCTGGATCTGGTAAGTTCTGGGTAAAAGCAACTTCTTACACCGCACCATTTCTGCGTAATGTTGCCCATTCCTGTAAACATTGKGCTGRRACCGGTTTCTCATTATCATGTGTGTACCCGGGAAACCCGGGAACTGCTGACCGGGTGGAATGCAATATGAGCGGTACAAATACAATGCCGGGCTAGGGCACTGTAAACGCCCTTCCACACACACACATACGGTGGCAACTTCGGGACGAACGTCGGTTCGATCGAGTTGATGACGCTGCTTGAGACATTAAGTTTTT-GTTGTTGTCGTTGCTGSTGCTGTATCGTCT
>AY0012-C
CTTTCCCCTCYTGCGTGTAGACAATYGGCMSCMGCAACGAAACTTACTTCTAGCACAATTCTAATCTSCCCTCCAAACGTGCACTTTAATATTTAATCACAA--AACTTCTGCATAAAYCCGTCCGTYGCAGCTCTCAACTCAACGCWCCGACATTGCATTTCTCATATATGCACTTTTCACTCGTACTTTATMCACGCGAGACCGGCCCGAGGTAGGATGTAGGTCAGCTGGTCCCCAGAACCAGATCCGCTGCCACACATTATTGTCTGGTGCAGCAGCAGCAGCAGACAGCCCATTTCTTTTCCTTTCTGTTTCTTTCTGTCTGGCGTTTACGGCGTTTCGCTTGAGCGCTGTCTGCCCTCTGCCTTGCCCTGTTCGCGTAAAATTGCATAACGCTCCCCTGRCGTCGATCCTCAACASACACACATCATCTGCATGTTTTTTTGTGTTTTTGCTCAACATAYCTGWACCCTGAGAGCGCAGCGCTTGTT----ACCGAGTTTCAGCCTGCGTACCGGCAATGTTTAYAACATACAAAATCGCAACTTGAAAGAAAGAAAGACAA----------CAAACGGATGCGTCCCCTTGAGCGTYCCCGCACCCTGCACTGTGATCGAGTTCAG------CTGCTCCCGCTRTATCGCTGYACGTTCCCGTTCTTGCGTTGTGTTCATGAAAAATGAAACSCACAGCCAGCAGAACAGCGCATCGCGAAACAACACACACACACACACATYCTCTATCGGAAAGGAAAC-GGGAGTGTGATAAACTCACCCCCWCTTTTTCTGCAATGTGTGAAAGCGATCGTTGKTGTGCGCGATCGGCCAGCATTAGCAGCCAGCTGAGCCAACACATGCCTGGAGGGGGGGGGGGGCR----CAACAGCAGCAGACCCGTTTCGCATCGCTGGGCGAAATTGGTCGCGTTGA-A-GTTGAAGGTTAGGCCCG--G--TGTGRCAGGGAATAGAAGKGGATTGGCATGCGCCAATCGCACRCGAAACCGTACCACTTGTCGATCGCGAGCGAGATCAAGTTCAACGAGTACTGTAACCGAACGCTGGATCTGGTAAGTTCTGGGTAAAAGCAACTTCTTACACCGCACCATTTCTGCGTAATGTTGCCCATTCCTGTAAACATTGKGCTGGGACCGGTTTCTCATTATCATGTGTGTACCCGGGAAACCCGGGRACTGCTGACCGKGTGGAATGCAATATGGGCGGTACAAATACAATGCCGGGCTGGGGCACTGTGAACGCTCTTCCACACATACACATACGGTGGCAACTTCGGGACGAACGTCGGTTCGATCGAGTTGATGACGCTGCTTGAGACATTAAGTTTTT-GTTGTTGTYGTTGCTGCTGCTGTATCGTCT
>AY0013-C
CTTTCCCCTCYTGCGTGTAGACAATYGGCMSCMGCAACGAAACTTACTTCTAGCACAATTCTAATCTSCCCTCCAAACGTGCACTTTAATATTTAATCACAA--AACTTCTGCATAAAYCCGTCCGTYGCAGCTCTCAACTCAACGCWCCGACATTGCATTTCTCATATATGCACTTTTCACTCGTACTTTATMCACGCGAGACCGGCCCGAGGTAGGATGTAGGTCAGCTGGTCCCCAGAACCAGATCCGCTGCCACACATTATTGTCTGGTGCAGCAGCAGCAGCAGACAGCCCATTTCTTTTCCTTTCTGTTTCTTTCTGTCTGGCGTTTACGGCGTTTCGCTTGAGCGCTGTCTGCCCTCTGCCTTGCCCTGTTCGCGTAAAATTGCATAACGCTCCCCTGRCGTCGATCCTCAACACACACACATCATCTGCATGTTTTTTTGTGTTTTTGCTCAACATAYCTGWACCCTGAGAGCGCAGCGCTTGTT----ACCGAGTTTCAGCCTGCGTACCGGCAATGTTTAYAACATACAAAATCGCAACTTGAAAGAAAGAAAGACAA----------CAAACGGATGCGTCCCCTTGAGCGTYCCCGCACCCWGCACTGTGATCGAGTTCAG------CTGCTCCCGCTRTATCGCTGYACGTTCCCGTTCTTGCGTTGTGTTCATGAAAAATGAAACCCACAGCCAGCAGAACAGCGCATCGCGAAACAACACACACACACACACATCCTCTATCGGAAAGGAAAC-GGGAGTGTGATAAACTCACCCCCTCTTTTTCTGCAATGTGTGAAAGCGATCGTTGKTGTGCGCGATCGKCCAGCATTAGCAGCCAGCTGAGCCAACACATGCCTGGAGGGGGGGGRGGGCR----CAACAGCAGCAGACCCGTTTCGCATCGCTGGGCGAAATTGGTCGCGTTGA-A-GTTGAAGGTTAGGCCCG--G--TGTGRCAGGGAATAGAAGKGGATTGGCATGCGCCAATCGCACRCGAAACCGTACCACTTGTCGATCGCGAGCGAGATCAAGTTCAACGWGTACTGTAACCGAACGCTGGATCTGGTAAGTTCTGGGTAAAAGCAACTTCTTACACCGCACCATTTCTGCGTAATGTTGCCCATTCCTGTAAACATTGKGCTGGGACCGGTTTCTCATTATCATGTGTGTACCCGGGAAACCCGGGAACTGCTGACCGKGTGGAATGCAATATGRGCGGTACAAATACAATGCCGGGCTRGGGCACTGTRAACGCYCTTCCACACAYACACATACGGTGGCAACTTCGGGACGAACGTCGGTTCGATCGAGTTGATGACGCTGCTTGAGACATTAAGTTTTT-GTTGTTGTYGTTGCTGCTGCTGTATCGTCT
>AY0015-C
CTTTCCCCTCTTGCGTGTAGACAATTGGCCGCCGCAACGAAACTTACTTCTAGCACAATTCTAATCTSCCCTCSAAACGTGCACTTTAATATTTAATCACAA--AACTTSTGCATAAACCCGTCCGTYGCAGCTCTCAACTCAACGCACCGACATTGCATTTCTCATATATGCACTTTTCACTCGTACTTTATCCACGCGAGACCGGCCCGAGGTAGGATGTAGGTCAGCTGGTCCCCAGAACCAGATCCGCTGCCACACATTATTGTCTGGTGCAGCAGCAGCAGCAGACAGCCCATTTCTTTTCCTTTCTGTTTCTTTCTGTCTGGCGTTTACGGCGTTTCGCTTGAGCGCTGTCTGCCCTCTGCCTTGCCCTGTTCGCGTAAAATTGCATAACGCTCCCCTGACGTCGATCCTCAACACACACACATCATCTGCATGTKTTTTTGTGTTTTTGCTCAACATATCTGAACCCTGAGAGCGCAGCGCTTGTT----ACCGAGTTTCAGCCTGCGTACCGGCAATGTTTATAACATACAAAATCGCAACTTGAAAGAAAGAAAGACAA----------CAAACGGATGCGTCCCCTTGAGCGTCCCCGCACCCTGCACTGTGATCGAGTTCAG------CTGCTCCCGYTGTATCGCTGCACGTTCCCGTTCTTGCGTTGTGTTCATGAAAAATGAAACCCACAGCCAGCAGAACAGCGCATCGCGAAACAACACACACACACACACATCCTCTATCGGAAAGGAAAC-GGGAGTGTGATAAACTCACCCCCTCTTTTTCTGMGATGTGTGAAAGCGATCGTTGTTGTGCGCGATCGGCCAGCATTAGCAGCCAGCTGAGCCAACACATGCCTGGAGGGGGGKGGGGGCR----CAACAGCAGCAGACCCGTTTCGCATCGCTGGGCGAAATTGGTCGCGTTGA-A-GTTGAAGGTTAGGCCCG--G--TGTGACAGGGAATAGAAGTGGATTGGCATGCGCCAATCGCACGCGAAACCGTACCACTTGTCGATCGCGAGCGAGATCAAGTTCAACGAGTACTGTAACCGAACGCTGGATCTGGTAAGTTCTGGGTAAAAGCAACTTCTTACACCGCACCATTTCTGCGTAATGTTRCCCATTCCTGTAAACATTGTGCTGGGACCGGTTTCTCATTATCATGTGTGTACCCGGGAAACCCGGGAACTGCTGACCGRGTGGAATGCAATATGAGCGGTACAAATACAATGCCGGGCTAGGGCACTGTAAACGCCCTTCCACACACACACATACGGTGGCAACTTCGGGACGAACGTCGGTTCGATCGAGTTGATGACGCTGCTTGAGACATTAAGTTTTT-GTTGTTGTCGTTGCTGSTGCTGTATCGTCT
>AY0016-C
CTTTCCCCTCYTGCGTGTAGACAATYGGCMSCMGCAACGAAACTTACTTCTAGCACAATTCTAATCTCCCCTCSAAACGTGCACTTTAATATTTAATCACAA--AACTTCTGCATAAAYCCGTCCGTYGCAGCTCTCAACTCAACGCWCCGACATTGCATTTCTCATATATGCACTTTTCACTCGTACTTTATMCACGCGAGACCGGCCCGAGGTAGGATGTAGGTCAGCTGGTCCCCAGAACCAGATCCGCTGCCACACATTATTGTCTGGTGCAGCAGCAGCAGCAGACAGCCCATTTCTTTTCCTTTCTGTTTCTTTCTGTCTGGCGTTTACGGCGTTTCGCTTGAGCGCTGTCTGCCCTCTGCCTTGCCCTGTTCGCGTAAAATTGCATAACGCTCCCCTGRCGTCGATCCTCAACACACACACATCATCTGCATGTTTTTTTGTGTTTTTGCTCAACATAYCTGWACCCTGAGAGCGCAGCGCTTGTT----ACCGAGTTTCAGCCTGCGTACCGGCAATGTTTAYAACATACAAAATCGCAACTTGAAAGAAAGAAAGACAA----------CAAACGGATGCGTCCCCTTGAGCGTYCCCGCACCCTGCACTGTGATCGAGTTCAG------CTGCTCCCGCTRTATYGCTGCMCGTTCCCGTTCTTGCGTTGTGTTCATGAAAAATGAAACCCACAGCCAGCAGAACAGYGYATCGCGAAACAACACACACACACACACATCCTCTATCGGAAAGGAAAC-GGGAGTGTGATAAACTCACCCCCTCTTTTTCTGCAATGTGTGAAAGCGATCGTTGKTGTGCGCGATCGGCCAGCATTAGCAGCCAGCTGAGCCAACACATGCCTGGAGGGGGGGGGGGGCR----CAACAGCAGCAGACCCGTTTCGCATCGCTGGGCGAAATTGGTCGCGTTGA-A-GTTGAAGGTTAGGCCCG--G--TGTGRCAGGGAATAGAAGKGGATTGGCATGCGCCAATCGCACRCGAAACCGTACCACTTGTCGATCGCGAGCGAGATCAAGTTCAACGWGTACTGTAACCGAACGCTGGATCTGGTAAGTTCTGGGTAAAAGCAACTTCTTACACCGCACCATTTCTGCGTAATGTTGCCCATTCCTGTAAACATTGKGCTGGGACCGGTTTCTCATTATCATGTGTGTACCCGGGAAACCCGGGAACTGCTGACCGKGTGGAATGCAATATGRGCGGTACAAATACAATGCCGGGCTRGGGCACTGTRAACGCYCTTCCACACAYAYACATACGGTGGCAACTTCGGGACGAACGTCGGTTCGATCGAGTTGATGACGCTGCTTGAGACATTAAGTTTTT-GTTGTTGTYGTTGCTGCTGCTGTATCGTCT
>AY0017-C
CTTTCCCCTCTTGCGTGTAGACAATTGGCCGCCGCAACGAAACTTACTTCTAGCACAATTCTAATCTSCCCTCSAAACGTGCACTTTAATATTTAATCACAA--AACTTSTGCATAAACCCGTCCGTYGCAGCTCTCAACTCAACGCACCGACATTGCATTTCTCATATATGCACTTTTCACTCGTACTTTATCCACRCGAGACCGGCCCGAGGTAGGATGTAGGTCAGCTGGTCCCCAGAACCAGATCCGCTGCCACACATTATTGTCTGGTGCAGCAGCARCAGCAGACAGCCCATTTCTTTTCCTTTCTGTTTCTTTCTGTCTGGCGTTTACGGCGTTTCGCTTGAGCGCTGTCTGCCCTCTGCCTTGCCCTGTTCGCGTAAAATTGCATAACGCTCCCCTGRCGTCGATCCTCAACACACACACATCATCTGCATGTTTTTTTGTGTTTTTGCTCAACATATCTGAACCCTGAGAGCGCAGCGCTTGTT----ACCGAGTTTCAGCCTGCGTACCGGCAATGTTTATAACATACAAAATCGCAACTTGAAAGAAAGAAAGACAA----------CAAACGGATGCGTCCCCTTGAGCGTCCCCGCACCCWGCACTGTGATCGAGTTCAG------CTGCTCCCGCTGTATCGCTGYACGTTCCCGTTCTTGCGTTGTGTTCATGAAAAATGAAACSCACAGCCAGCAGAACAGCGCATCGCGAAACAACACACACACACACACATCCTCTATCGGAAAGGAAAC-GGGAGTGTGATAAACTCACCCCCTCTTTTTCTGCAATGTGTGAAAGCGATCGTTGTTGTGCGCGATCGKCCAGCATTAGCAGCCAGCTGAGCCAACACATGCCTRGAGGGGGGGGGGGGCG----CAACAGCAGCAGACCCGTTTCRCATCGCTGGGCGAAATTGGTCGCGTTGA-A-GTTGAAGGTTAGGCCCG--G--TGTGACAGGGAATAGAAGTGGATTGGCATGCGCCAATCGCACGCGAAACCGTACCACTTGTCGATCGCGAGCGAGATCAAGTTCAACGTGTACTGTAACCGAACGCTGGATCTGGTAAGTTCTGGGTAAAAGCAACTTCTTACACCGCACCATTTCTGCGTAATGTTGCCCATTCCTGTAAACATTGTGCTGGGACCGGTTTCTCATTATCATGTGTGTACCCGGGAAACCCGGGAACTGCTGACCGGGTGGAATGCARTATGAGCKGTACAAATACAATGCCGGGCTAGGGCACTGTAAACGCYCTTCCACACACACACATACGGTGGCAACTTCGGGACGAACGTCGGTTCGATCGAGTTGATGACGCTGCTTGAGACATTAAGTTTTT-GTTGTTGTCGTTGCTGSKGCTGTATCGTCT
>AY0018-C
CTTTCCCCTCYTGSGTGTAGACAATYGGCCGCCGCAAYGAAACTTACTTCTAGCACAATTCTAATCTCCCCTCSAAACGTGCACTTTAATATTTAATCACAA--AACTTCTGCATAAACCMGTCCGTCGCAGCTCTCAACTCAACGCWCCGACATTGCATTTCTCATATATGCACTTTTCACTCGTACTTTATMCACGCGAGACCGGCCCGAGGTAGGATGTAGGTCAGCTGGTCCCCAGAACCAGATCCGCTGCCACACATTATTGTCTGGTGCAGCAGCAGCAGCAGACAGCCCATTTCTTTTCCTTTCTGTTTCTTTCTGTCTGGCGTTTACGGCGTTTCGCTTGAGCGCTGTCTGCCCTCTGCCTTGCCCTGTTCGCGTAAAATTGCATAACGCTCCCCTGACGTCGATCCTCAACACACACACATCATCTGCATGTKTTTTTGTGTTTTTGCTCAACATAYCTGAACCCTGAGAGCGCAGCGCTTGTT----ACCGAGTTTCAGCCTGCGTACCGGCAATGTTTAYAACATACAAAATCGCAACTTGAAAGAAAGAAAGACAA----------CAAACGGATGCRTCCCCTTGAGCGTYCCCGCACCCTGCACTGTGATCGAGTTCAG------CTGCTCYCGCTGTATCGCTGYACGTTCCCGTTCTTGCGTTGTGTTCATGAAAAATKAAACCCACAGCCAGCAGAACAGCGCATCGCGAAACAACACAMACACACACACATCCTCTATCGGAAAGGAAAC-GGGAGTGTGATAAACTCACCCCCTCTTTTTCTGCGATGTGTGAAAGCGATCGTTGTTGTGCGCGATCGGCCAGCATTAGCAGCCAGCTGAGCCAACACATGCCTGGAGGGGGGGGGGGGCR----CAACAGCAGCAGACCCGTTWCGCATCGCTGGGCGAAATTGGTCGCGTTGA-A-GTTGAAGGTTAGGCCCG--G--TGTGRCAGGGAATAGAAGKGGATTGGCATGCGCCAATCGCACRCGAAACCGTACCACTTGTCGATCGCGAGCGAGATCAAGTTCAACGAGTACTGTAACCGAACGCTGGATCTGGTAAGTTCTGGGTAAAAGCAACYTCTTACACCGCACCATTTCTGCGTAATGTTGCCCATTCCTGTAAACATTGGGCTGSGACCGGTTTCTCATTATCATGTGTGTACCCGGGAAACCCGGGAACTGCTGACCGGGTGGAATGCAATATGRGCGGTACAAATACAATGCCGGGCTRGGGCACTGTRAACGCYCTWCCACACAYAYACATACGGTGGCAACTTCGGGACGAACGTCGGTTCGATCGAGTTGATGACGCTGCTTGAGACATTAAGTTTTT-GTTGTTGTCGTTGCTGCTGCTGTATCGTCT
>AY0019-C
CTTTCCCCTYYTGCGTGTAGMCARTYGGCMGCMGCAACGAAACTTACTTCTAGCACAATTCTAATCTSCCCTCCAAACGTGCACTTTAATATTTAATCACAA--AACTTCTGCATAAACCMGTCYGTCGCAGCTCTCAACTCAACGCWCCGACATTGCATTTCTCATATATGCACTTTTCACTCGTACTTTATMCACGCGAGACCGGCCCGAGGTAGGATGTAGGTCAGCTGGTCCCCAGAACCAGATCCGCTGCCACACATTATTGTCTGGTGCAGCAGCAGCAGCAGACAGCCCATTTCTTTTCCTTTCTGTTTCTTTCTGTCTGGCGTTTACGGCGTTTCGCTTGAGCGCTGTCTGCCCTCTGCCTTGCCCTGTTCGCGTAAAATTGCATAACGCTCCCCYGACGTCGATCCTCRACACACACACATCATCTGCATGTTTTTTTGTGTTTTTGCTCAACATAYCTGAACCCTGAGAGCGCAGCGCTTGTT----ACCGAGTTTCAGCCTGCGTACCGGCAATGTTTAYAACATACAAAATCGCAACKYGAAAGAAAGAAAGACAA----------CAAACGGATGCGTCCCCTTGAGCGTYCCCGCACCCWGCACTGTGATCGAGTTCAG------CTGCTCCCGCTGTATMGCTGCACGTTCCCGTTCTTGCGTTGTGTTCATGAAAAATGAAACCYACAGCCAGCAGAACAGCGCATCGCGAAACAACACACACACACACACATCSTCTATCGGAAAGGAAAS-GGGAGTGTGATAAACTCACCCCCTCTTTTTCTGCAATGTGTGAAAGCGATCGTTGTTGTGCGCGATCGGCCAGCATTAGCAGCCAGCTGAGCCAACACATGCCTGGAGGGGGGGGGGGGCG----CAACAGCAGCAGACCCGTTTCGCATCGCTGGGCGAAATTGGTCGCRTTGA-A-GTTGAAGGTTAGGCCCG--G--TGTGRCAGGGAATAGAAGKGGATTGGCATGCGCCAATCGCACGCGAAACCGTACCACTTGTCGATCGCGAGCGAGATCAAGTTCAACGWGTACTGTAACCGAACGCTGGATCTGGTAAGTTCTGGGTAAAAGCAACYTCTTACACCGCACCATTTCTGCGTAATGTTGCCCATTCCTGTAAACATTGKGCTGGGACCGGTTTCTCATTATCATGTGTGTACCCGGGAAACCCGGGAACTGCTGACCGGGTGGAATGCAATATGAGCGGTACAAATACAATGCCGGGCTRGGGCACTGTRAACGCTCTTCCACACAYACACATACGGTGGCAACTTCGGGACGARCGTCGGTTCGATCGAGTTGATGACGCTGCTTGAGACATTAAGTTTTT-GTTGTTGTYGYTGCTGCTGCTGTATCGTCT
>AY0020-C
CTTTCCCCTYCTGCGTGTAGACAATCGGCASCAGCAACGAAACTTACTTCTAGCACAATTCTAATCTCCCCTCCAAACGTGCACTTTAATATTTAATCACAA--AACTTCTGCATAAAYCCGTCCGTCGCAGCTCTCAACTCAACGCTCCGACATTGCATTTCTCATATATGCACTTTTCACTCGTACTTTATACACGCGAGACCGGCCCGAGGTAGGATGTAGGTCAGCTGGTCCCCAGAACCAGATCCGCTKCCACACATTATTGTCTGGTGCAGCAGCAGCAGCAGACAGCCCATTTCTTTTCCTTTCTGTTTCTTTCTGTCTGGCGTTTACGGCGTTTCGCTTGAGCGCTGTCTGCCCTCTGCCTTGCCCTGTTCGCGTAAAATTGCATAACGCTCCCCYGACGTCGATCCTCAACASACACACATCATCTGCATGTTTTTTTGTGTTTTTGCTCAACAWACCTRWACCCTGAGAGCGCAGCGCTTKTT----ACCGAGTTTCAGCCTGCGTACCGGCAATGTTTACAACATACAAAATCGCAACGCGAAAGAAAGAAAGACAA----------CAAACGGATGCGTCCCCTTGAGCGTTCCCGCACCCTGCACTGTGATCGAGTTCAG------CTGCTCCCGCTRTATMGCTGCACGTTCCCGTTCTTGCGTTGTGTTCATGAAAAATGAAACCYACAGCCAGCAGAACAGCGCATCGCGAAACAACACACACACACACACATCCTCTATCGGAAAGGAAAC-GGGAGTGTGATAAACTCACCCCCTCTTTTTCTGCAATGTGTGAAAGCGATCGTTGKTGTGCGCGATCGGCCAGCATTAGCAGCCAGCTGAGCCAACACATGSCTGGAGGGGGGGGGGGGCA----CAACAGCAGCAGACCCGTTTCGCATCGCTGGGCGAAATTGGTCGCRTTGA-A-GTTGAAGGTTAGGCCCG--G--TGTGGCAGGGAATARAMGGGGATTGGCATGCGCCAATCGCACRCGAAACCGTACCACTTGTCGATCGCGAGCGAGATCAAGTTCAACGAGTACTGTAACCGAACGCTGGATCTGGTAAGTTCTGGGTAAAAGCAACYTCTTACACCGCACCATTTCTGCGTAATGTTGCCCATTCCTGTAAACATTGGGCTGGGACCGGTTTCTCATTATCATGTGTGTACCCGGGAAACCCGGGAACTGCTGACCGKGTGGAATGCAATATGRGCGGTACAAATACAATGCCGGGCTGGGGCACTGTGAACGCTCTTCCACACAYACACATACGGTGGCARCTTCGGGACGARCGTCGGTTCGATCGAGTTGATGACGCTGCTTGAGACATTAAGTTTTT-GTTGTTGTTGTTGCTGCTGCTGTATCGTCT
>AY0021-C
CTTTCCCCTCYTGCGTGTAGACAATYGGCMSCMGCAACGAAACTTACTTCTAGCACAATTCTAATCTSCCCTCCAAACGTGCACTTTAATATTTAATCACAA--AACTTCTGCATAAAYCCGTCCGTYGCAGCTCTCAACTCAACGCWCCGACATTGCATTTCTCATATATGCACTTTTCACTCGTACTTTATMCACGCGAGACCGGCCCGAGGTAGGATGTAGGTCAGCTGGTCCCCAGAACCAGATCCGCTGCCACACATTATTGTCTGGTGCAGCAGCAGCAGCAGACAGCCCATTTCTTTTCCTTTCTGTTTCTTTCTGTCTGGCGTTTACGGCGTTTCGCTTGAGCGCTGTCTGCCCTCTGCCTTGCCCTGTTCGCGTAAAATTGCATAACGCTCCCCTGRCGTCGATCCTCAACASACACACATCATCTGCATGTTTTTTTGTGTTTTTGCTCAACATAYCTGWACCCTGAGAGCGCAGCGCTTGTT----ACCGAGTTTCAGCCTGCGTACCGGCAATGTTTAYAACATACAAAATCGCAACKYGAAAGAAAGAAAGACAA----------CAAACGGATGCGTCCCCTTGAGCGTCCCCGCACCCWGCACTGTGATCGAGTTCAG------CTGCTCCCGCTGTATCGCTGYACGTTCCCGTTCTTGCGTTGTGTTCATGRAAAATGAAACCCACAGCCAGCAGAACAGCGCATCGCGAAACAACACACACACACACACATCCTCTATCGGAAAGGAAAC-GGGAGTGTGATAAACTCACCCCCTCTTTTTCTGCAATGTGTGAAAGCGATCGTTGTTGTGCGCGATCGKCCAGCATTAGCAGCCAGCTGAGCCAACACATGCCTGGAGGGGGGGGRGGGCR----CAACAGCAGCAGACCCGTTTCGCATCGCTGGGCGAAATTGGTCGCGTTGA-A-GTTGAAGGTTAGGCCCG--G--TGTGACAGGGAATAGAAGTGGATTGGCATGCGCCAATCGCACGCGAAACCGTACCACTTGTCGAKCGCGAGCGAGATCAAGTTCAACGWGTACTGTAACCGAACGCTGGATCTGGTAAGTTCTGGGTAAAAGCAACTTCTTACACCGCACCATTTCTGCGTAATGTTGCCCATTCCTGTAAACATTGKGCTGGGACCGGTTTCTCATTATCATGTGTGTACCSGGGAAACCCGGGAACTGCTGACCGGGTGGAATGCAATATGRGCGGTACAAATACAATGCCGGGCTRGGGCACTGTRAACGCYCTTCCACACAYACACATACGGTGGCAACTTCGGGACGAACGTCGGTTCGATCGAGTTGATGACGCTGCTTGAGACATTAAGTTTTT-GTTGTTGTYGTTGCTGSTGCTGTATCGTCT
>AY0023-C
CTTTCCCCTCTTGCGTGTAGACAATTGGCCGCCGCAACGAAACTTACTTCTAGCAMAATTCTAATCTSCCCTCSAAACGTGCACTTTAATATTTAATCACAA--AACTTSTGCATAAACCCGTCCGTYGCAGCTCTCAACTCAACGCACCGACATTGCATTTCTCATATATGCACTTTTCACTCGTACTTTATCCACGCGAGACCGGCCCGAGGTAGGATGTAGGTCAGCTGGTCCCCAGAACCAGATCCGCTGCCACACATTATTGTCTGGTGCAGCAGCAGCAGCAGACAGCCCATTTCTTTTCCTTTCTGTTTCTTTCTGTCTGGCGTTTACGGCGTTTCGCTTGAGCGCTGTCTGCCCTCTGCCTTGCCCTGTTCGCGTAAAATTGCATAACGCTCCCCTGACGTCGATCYTCAACACACACACATCATCTGCATGTTTTTTTGTGTTTTTGCTCAACATATCTGAACCCTGAGAGCGCAGCGCTTGTT----ACCGAGTTTCAGCCTGCGTACCGGCAATGTTTATAACATACAAAATCGCAACTTGAAAGAAAGAAAGACAW----------CAAACGGATGCGTCCCCTTGAGCGTCCCCGCACCCWGCACTGTGATCGAGTTCAG------CTGCTCCCGYTGTATCGCTGCACGTTCCCGTTCTTGCGTTGTGTTCATGAAAAATGAAACCCACAGCCAGCAGAACAGCGCATCGCGAAACAACACACACACACACACATCCTCTATCGGAAAGGAAAC-GGGAGTGTGATAAACTCACCCCCTCTTTTTCTGCRATGTGTGAAAGCGATCGTTGTTGTGCGCGATCGGCCAGCATTAGCAGCCAGCTGAGCCAACACATGCCTGGAGGGGGGGGGGGGCR----CAACAGCAGCAGACCCGTTTCGCATCGCTGGGCGAAATTKGTCGCGTTGA-A-GTTGAAGGTTAGGCCCG--G--TGTGRCAGGGAATAGAAGKGGATTGGCATGCGCCAATCGCACRCSAAACCGTACCACTTGTCGATCGCGAGCGAGATCAAGTTCAACGWGTACTGTAACCGAACGCTGGATCTGGTAAGTTCTGGGTAAAAGCAACTTCTTACACCGCACCATTTCTGCGTAATGTTGCCCATTCCTGTAAACATTGKGCTGGRACCGGTTTCTCATTATCATGTGTGTACCCGGGAAACCCGGGAACTGCTGACCGGGTGGAATGCAATATGAGCGGTACAAATACAATGCCGGGCTAGGGCACTGTAAACGCCCTTCCACACACACACATACGGTGGCAACTTCGGGACGAACGTCGGTTCGATCGAGTTGATGACGCTGCTTGAGACATTAAGTTTTT-GTTGTTGTCGTTGCTGCTGCTGTATCGTCT
>AY0024-C
CTTTCCCCTCTTGCGTGTAGACAATTGGCCGCCGCAACGAAACTTACTTCTAGCACAATTCTAATCTCCCCWMGAAAYGTGCACTTTAATATTTAATCACAA--AACTTSTGYATAAACCMGTCCRTCGCAGCTCTCAACTCAACGCWCCGACATTGCATTTCTCATATATGCACTTTTCACTCGTACTTTATCCACGCGAGACCGGCCCGAGGTAGGATGTAGGTCAGCTGGTCCCCAGAACCAGATCCGCTGCCACACATTATTGTCTGGTGCAGCAGCAGCAGCAGACAGCCCATTTCTTTTCCTTTCTGTTTCTTTCTGTCTGGCGTTTACGGCGTTTCGCTTGAGCGCTGTCTGCCCTCTGCCTTGCCCTGTTCGCGTAAAATTGCATAACGCTCCCCYGACGTCGATCCTCAACACACACACATCATCTGCATGTTTTTTTGTGTTTTTGCTCAACATAYCTGAACCCTGAGMGCGCAGCGCTTGTT----ACCGAGTTTCAGCCTGCGTACCGGCAATGTTTAYAACATACAAAATCGCAACKYGAAAGAAAGAAAGACAA----------CAAACGGATGCGTCCCCTTGAGCGTYCCCGCACCCTGCACTGTGAYCGAGTTCAG------CTGCTCCCGCTGTATMGCTGCMCGTTCCCGTTCTTGCGTTGTGTTCATGAAAAATGAAACCYACAGCCAGCAGAACAGCGCATCGCGAAACAACACACACACACACACATCCTCTATCGGAAAGGAAAS-GGGAGTGTGATAAACTCACCCCCTCTTTTTCTGCAATGTGTGAAAGCGATCGTTGTTGTGCGCGATCGGCCAGCATTAGCAGCCAGCTGAGCCAACACATGCCTRGAGGGGGGGGGGGGCR----CAACAGCAGCAGACCCGTTTCRCATCGCTGGGCGAAATTGGTCGCRTTGA-A-GTTGAAGGTTAGGCCCG--G--TGTGRCAGGGAATARAMGKGGATTGGCATGCGCCAATCGCACGCGAAACCGTACCACTTGTCGATCGCGAGCGAGATCAAGTTCAACGWGTACTGTAACCGAACGCTGGATCTGGTAAGTTCTGGGTAAAAGCAACYTCTTACACCGCACCATTTCTGCGTAATGTTGCCCATTCCTGTAAACATTGKGCTGGGACCGGTTTCTCATTATCATGTGTGTACCCGGGAAACCCGGGAACTGCTGACCGGGTGGAATGCAATATGAGCGGTACAAATACAATGCCGGGCTRGGGCACTGTRAACGCYCTTCCACACAYACACATACGGTGGCAACTTCGGGACGARCGTCGGTTCGATCGAGTTGATGACGCTGCTTGAGACATTAAGTTTTT-GTTGTTGTYGYTGCTGCTGCTGTATCGTCT
>AY0025-C
CTTTCCCCTCTTGCGTGTAGACAATTGGCCGCCGCAACGAAACTTACTTCTAGCAMAATTCTAATCTSCCCTCSAAACGTGCACTTTAATATTTAATCACAA--AACTTCTGCATAAACCMGTCCGTYGCAGCTCTCAACTCAACGCACCGACATTGCATTTCTCATATATGCACTTTTCACTCGTACTTTATCCACGCGAGACCGGCCCGAGGTAGGATGTAGGTCAGCTGGTCCCCAGAACCAGATCCGCTGCCACACATTATTGTCTGGTGCAGCAGCAGCAGCAGACAGCCCATTTCTTTTCCTTTCTGTTTCTTTCTGTCTGGCGTTTACGGCGTTTCGCTTGAGCGCTGTCTGCCCTCTGCCTTGCCCTGTTCGCGTAAAATTGCATAACGCTCCCCTGACGTCGATCCTCAACACACACACATCATCTGCATGTTTTTTTGTGTTTTTGCTCAACATATCTGAACCCTGAGAGCGCAGCGCTTGTT----ACCGAGTTTCAGCCTGCGTACCGGCAATGTTTATAACATACAAAATCGCAACTTGAAAGAAAGAAAGACAA----------CAAACGGATGCGTCCCCTTGAGCGTCCCCGCACCCTGCACTGTGATCGAGTTCAG------CTGCTCCCGCTGTATCGCTGYACGTTCCCGTTCTTGCGTTGTGTTCATGAAAAATGAAACCCACAGCCAGCAGAACAGCGCATCGCGAAACAACACACACACACACACATCCTCTATCGGAAAGGAAAC-GGGAGTGTGATAAACTCACCCCYTCTTTTTCTGCGATGTGTGAAAGCGATCGTTGTTGTGCGCGATCGGCCAGCATTAGCAGCCAGCTGAGCCAACACATGCCTGGAGGGGGGGGGGRGCG----CAACAGCAGCAGACCCGTTTCGCATCGCTGGGCGAAATTGGTCGCGTTGA-A-GTTGAAGGTTAGRCCCG--G--TGTGACAGGGAATAGAAGTGGATTGGCATGCGCCAATCGCACGCGAAACCGTACCACTTGTCGATCGCGAGCGAGATCAAGTTCAACGWGTACTGTAACCGAACGCTGGATCTGGTAAGTTCTGGGTAAAAGCAACTTCTTACACCGCACCATTTCTGCGTAATGTTGCCCATTCCTGTAAACATTGKGCTGGGACCGGTTTCTCATTATYATGYGTGTACCCGGGAAACCCGGGAACTGCTGACCGGGTGGAATGCAATATGAGCGGTACAAATACAATGCCGGGCTAGGGCACTGTAAACGCCCTTCCACACACWCACATACGGTGGCAACTTCGGRACGAACGTCGGTTCGATCGAGTTGATGACGCTGCTTGAGACATTAAGTTTTT-GTTGTTGTCGTTGCTGCTGCTGTATCGTCT
>AY0026-C
CTTTCCCCTYYTGCGTGTAGACAATYGGCMGCMGCAACGAAACTTACTTCTAGCAMAATTCTAATCTCCCCTCSAAACGTGCACTTTAATATTTAATCACAA--AACTTSTGCATAAACCCGTCCGTCGCAGCTCTCAACTCAACGCWCCGACATTGCATTTCTCATATATGCACTTTTCACTCGTACTTTATMCACGCGAGACCGGCCCGAGGTAGGATGTAGGTCAGCTGGTCCCCAGAACCAGATCCGCTGCCACACATTATTGTCTGGTGCAGCAGCAGCAGCAGACAGCCCATTTCTTTTCCTTTCTGTTTCTTTCTGTCTGGCGTTTACGGCGTTTCGCTTGAGCGCTGTCTGCCCTCTGCCTTGCCCTGTTCGCGTAAAATTGCATAACGCTCCCCTGACGTCGATCYTCAACACAYACACATCATCTGCATGTTTTTTTGTGKTTTTGCTCAACATAYCTGWACCCTGAGAGCGCAGCGCTTGTT----ACCGAGTTTCAGCCTGCGTACCGGCAATGTTTAYAACATACAAAATCGCAACKYGAAAGAAAGAAAGACAA----------CAAACGGATGCRTCCCCTTGAGYGTCCCCGCACCCTGCACTGTGATCGAGTTCAG------CTGCTCCCGYTGTATCGCTGCACGTTCCCGTTCTTGCGTTGTGTTCATGAAAAATGAAACCYACAGCCAGCAGAACAGCGCATCGCGAAACAACACACACACACACACATCCTCTATCGGAAAGGAAAC-GGGAGTGTGATAAACTCACCCCCTCTTTTTCTGCRATGTGTGAAAGCGATCGTTGTTGTGCGCGATCGGCCAGCATTAGCAGCCAGCTGAGCCAACACATGCCTGGAGGGGGGGGGGGGCR----CAACAGCAGCAGACCCGTTTCGCATCGCTGGGCGAAATTGGTCKCGTTGA-A-GTTGAAGGTTAGGCCCG--G--TGTGRCAGGGAATAGAAGKGGATTGGCATGCGCCAATCGCACRCGAAACCGTACCACTTGTCGATCGCGAGCGAGATCAAGTTCAACGAGTACTGTAACCGAACGCTGGATCTGGTARGTTCTGGGTAAAAGCAACTTCTYACACCGCACCATTTCTGCGTAATGTTGCCCATTCCTGTAAACATTGGGCTGGRACCGGTTTCTCATTATCATGTGTGTACCCGGGAAACCCGGGAACTGCTGACCGGGTGGAATGCAATATGAGCGGTACAAATACAATGCCGGGCTRGGGCACTGTRAACGCYCTTCCACACAYACACATACGGTGGCAACTTCGGGACGARCGTCGGTTCGATCGAGTTGATGACGCTGCTTGAGACATTAAGTTTTT-GTTGTTGTYGYTGCTGCTGCTGTATCGTCT
>AY0027-C
CTTTCCCCTYYTGCGTGTAGACAATYGGCMGCMGCAACGAAACTTACTTCTAGCACAATTCTAATCTSCCCTCSAAACGTGCACTTTAATATTTAATCACAA--AACTTCTGCATAAACCCGTCCGTYGCAGCTCTCAACTCAACGCWCCGACATTGCATTTCTCATATATGCACTTTTCACTCGTACTTTATMCACGCGAGACCGGCCCGAGGTAGGATGTAGGTCAGCTGGTCCCCAGAACCAGATCCGCTGCCACACATTATTGTCTGGTGCAGCAGCAGCAGCAGACAGCCCATTTCTTTTCCTTTCTGTTTCTTTCTGTCTGGCGTTTACGGCGTTTCGCTTGAGCGCTGTCTGCCCTCTGCCTTGCCCTGTTCGCGTAAAATTGCATAACGCTCCCCTGRCGTCGATCCTCAACACACACACATCATCTGCATGTTTTTTTGTGTTTTTGCTCAACATAYCTGAACCCTGAGAGCGCAGCGCTTGTT----ACCGAGTTTCAGCCTGCGTACCGGCAATGTTTAYAACATACAAAATCGCAACTTGAAAGAAAGAAAGACAA----------CAMWCGGATGCRTCCCCTTGAGCGTYCCCGCACCCTGCACTGTGATCGAGTTCAG------CTGCTCYCGCTGTATCGCTGCMCGTTCCCGTTCTTGCGTTGTGTTCATGAAAAATGAAACCCACAGCCAGCAGAACAGYGYATCGCGAAACAACACACACACACACACATCCTCTATCGGAAAGGAAAS-GGGAGTGTGATAAACTCACCCCCTCTTTTTCTGCAATGTGTGAAAGCGATCGTTGTTGTGCGCGATCGGCCAGCATTAGCAGCCAGCTGAGCCAACACATGCCTGGAGGGGGGGGGGGGCG----MAACAGCAGCAGACCCGTTTCGCATCGCTGGGCGAAATTGGTCGCGTTGA-A-GTTGAAGGTTAGGCCCG--G--TGTGRCAGGGAATARAAGKGGATTGGCATGCGCCAATCGCACRCGAAACCGTACCACTTGTCGAYCGCGAGCGAGATCAAGTTCAACGWGTACTGTAACCGAACGCTGGATCTGGTAAGTTCTGGGTAAAAGCAACYTCTTACACCGCACCATTTCTGCGTAATGTTGCCCATTCCTGTAAACATTGKGCTGGGACCGGTTTCTCATTATCATGTGTGTACCCGGGAAACCCGGGAACTGCTGACCGGGTGGAATGCAATATGRGCGGTACAAATACAATGCCGGGCTRGGGCACTGTRAACGCYCTWCCACACAYACACATACGGTGGCAACTTCGGGACGAACGTCGGTTCGATCGAGTTGATGACGCTGCTTGAGACATTAAGTTTTT-GTTGTTGTCGTTGCTGSTGCTGTATCGTCT
>AY0029-C
CTTTCCCCTCTTGCGTGTAGACAATTGGCCGCCGCAACGAAACTTACTTCTAGCACAATTCTAATCTSCCCTCSAAACGTGCACTTTAATATTTAATCACAA--AACTTSTGCATAAACCCGTCCGTYGCAGCTCTCAACTCAACGCACCGACATTGCATTTCTCATATATGCACTTTTCACTCGTACTTTATCCACGCGAGACCGGCCCGAGGTAGGATGTAGGTCAGCTGGTCCCCAGAACCAGATCCGCTGCCACACATTATTGTCTGGTGCAGCAGCAGCAGCAGACAGCCCATTTCTTTTCCTTTCTGTTTCTTTCTGTCTGGCGTTTACGGCGTTTCGCTTGAGCGCTGTCTGCCCTCTGCCTTGCCCTGTTCGCGTAAAATTGCATAACGCTCCCCTGRCGTCGATCCTCAACACACACACATCATCTGCATGTTTTTTTGTGTTTTTGCTCAACATATCTGAACCCTGAGAGCGCAGCGCTTGTT----ACCGAGTTTCAGCCTGCGTACCGGCAATGTTTATAACATACAAAATCGCAACTTGAAAGAAAGAAAGACAW----------CAAACGGATGCGTCCCCTTGAGCGTCCCCGCACCCWGCACTGTGATCGAGTTCAG------CTGCTCCCGCTGTATCGCTGYACGTTCCCGTTCTTGCGTTGTGTTCATGAAAAATGAAACSCACAGCCAGCAGAACAGCGCATCGCGAAACAACACACACACACACACATYCTCTATCGGAAAGGAAAC-GGGAGTGTGATAAACTCACCCCCWCTTTTTCTGCAATGTGTGAAAGCGATCGTTGTTGTGCGCGATCGGCCAGCATTAGCAGCCAGCTGAGCCAACACATGCCTGGAGGGGGGGGGGGGCG----CAACAGCAGCAGACCCGTTTCGCATCGCTGGGCGAAATTKGTCGCGTTGA-A-GTTGAAGGTTAGGCCCG--G--TGTGRCAGGGAATAGAAGKGGATTGGCATGCGCCAATCGCACRCSAAACCGTACCACTTGTCGATCGCGAGCGAGATCAAGTTCAACGWGTACTGTAACCGAACGCTGGATCTGGTAAGTTCTGGGTAAAAGCAACTTCTTACACCGCACCATTTCTGCGTAATGTTGCCCATTCCTGTAAACATTGTGCTGGGACCGGTTTCTCATTATCATGTGTGTACCCGGGAAACCCGGGRACTGCTGACCGGGTGGAATGCAATATGRGCGGTACAAATACAATGCCGGGCTRGGGCACTGTRAACGCYCTTCCACACAYACACATACGGTGGCAACTTCGGGACGAACGTCGGTTCGATCGAGTTGATGACGCTGCTTGAGACATTAAGTTTTT-GTTGTTGTCGTTGCTGCTGCTGTATCGTCT
>AY0031-C
CTTTCCCCTYYTGCGTGTAGACAATYGGCMGCMGCAACGAAACTTACTTCTAGCACAATTCTAATCTSCCCTCCAAACGTGCACTTTAATATTTAATCACAA--AACTTCTGCATAAACCCGTCCGTTGCAGCTCTCAACTCAACGCWCCGACATTGCATTTCTCATATATGCACTTTTCACTCGTACTTTATMCACGCGAGACCGGCCCGAGGTAGGATGTAGGTCAGCTGGTCCCCAGAACCAGATCCGCTGCCACACATTATTGTCTGGTGCAGCAGCAGCAGCAGACAGCYCATTTCTTTTCCTTTCTGTTTCTTTCTGTCTGGCGTTTACGGCGTTTCGCTTGAGCGCTGTCTGCCCTCTGCCTTGCCCTGTTCGCGTAAAATTGCATAACGCTCCCCTGRCGTCGATCCTCAACASACACACATCATCTGCATGTTTTTTTGTGTTTTTGCTCAACATAYCTGAACCCTGAGAGCGCAGCGCTTGTT----ACCGAGTTTCAGCCTGCGTACCGGCAATGTTTAYAACATACAAAATCGCAACKYGAAAGAAAGAAAGACAA----------CAAACGGATGCGTCCCCTTGAGCGTYCCCGCACCCTGCACTGTGATCGAGTTCAG------CTGCTCCCGCTGTATCGCTGYACGTTCCCGTTCTTGCGTTGTGTTCATGAAAAATGAAACSCACAGCCAGCAGAACAGCGCATCGCGAAACAACACACACACACACACATYCTCTATCGGAAAGGAAAC-GGGAGTGTGATAAACTCACCCCCWCTTTTTCTGCAATGTGTGAAAGCGATCGTTGTTGTGCGCGATCGGCCAGCATTAGCAGCCAGCTGAGCCAACACATGCCTGGAGGGGGGGGGGGGCR----MAACAGCAGCAGACCCGTTTCGCATCGCTGGGCGAAATTGGTCGCGTTGA-A-GTTGAAGGTTAGGCCCG--G--TGTGRCAGGGAATAGAAGKGGATTGGCATGCGCCAATCGCACRCGAAACCGTACCACTTGTCGATCGCGAGCGAGATCAAGTTCAACGAGTACTGTAACCGAACGCTGGATCTGGTAAGTTCTGGGTAAAAGCAACTTCTTACACCGCACCATTTCTGCGTAATGTTGCCCATTCCTGTAAACATTGKGCTGGGACCGGTTTCTCATTATCATGTGTGTACCSGGGAAACCCGGGRACTGCTGACCGGGTGGAATGCAATATGGGCGGTACAAATACAATGCCGGGCTGGGGCACTGTGAACGCTCTTCCACACATACACATACGGTGGCAACTTCGGGACGARCRTCGGTTCGATCGAGTTGATGACGCTGCTTGAGACATTAAGTTTTT-GTTGTTGTYGTTGCTGCTGCTGTATCGTCT
>AY0032-C
CTTTCCCCTCTTGCGTGTAGACAATTGGCCGCCGCAACGAAACTTACTTCTAGCACAATTCTAATCTSCCCTCSAAACGTGCACTTTAATATTTAATCACAA--AACTTSTGCATAAACCCGTCCGTYGCAGCTCTCAACTCAACGCACCGACATTGCATTTCTCATATATGCACTTTTCACTCGTACTTTATCCACGCGAGACCGGCCCGAGGTAGGATGTAGGTCAGCTGGTCCCCAGAACCAGATCCGCTGCCACACATTATTGTCTGGTGCAGCAGCAGCAGCAGACAGCCCATTTCTTTTCCTTTCTGTTTCTTTCTGTCTGGCGTTTACGGCGTTTCGCTTGAGCGCTGTCTGCCCTCTGCCTTGCCCTGTTCGCGTAAAATTGCATAACGCTCCCCYGACGTCGATCCTCAACACACACACATCATCTGCATGTTTTTTTGTGTTTTTGCTCAACATAYCTGAACCCTGAGAGCGCAGCGCTTGTT----ACCGAGTTTCAGCCTGCGTACCGGCAATGTTTAYAACATACAAAATYGCAACTTGAAAGAAAGAAAGACAA----------CAAACGGATGCGTCCCCTTGAGCGTYCCCGCACCCTGCACTGTGATCGAGTTCAG------CTGCTCCCGCTGTATCGCTGCACGTTCCCGTTCTTGCGTTGTGTTCATGAAAAATGAAACCCACAGCCAGCAGAACAGCGCATCGCGAAACAACACACACACACACACATCCTCTATCGGAAAGGAAAC-GGGAGTGTGATAAACTCACCCCCTCTTTTTCTGCRATGTGTGAAAGCGATCGTTGTTGTGCGCGATCGGCCAGCATTAGCAGCCAGCTGAGCCAACACATGCCKGGAGGGGGGGRGGRGCR----CAACAGCAGCAGACCCGTTTCGCATCGCTGGGCGAAATTGGTCGCGTTGA-A-GTTGAAGGTTAGGCCCG--G--TGTGRCAGGGAATAGAAGKGGATTGGCATGCGCCAATCGCACGCGAAACCGTACCACTTGTCGATCGCGAGCGAGATCAAGTTCAACGWGTACTGTAACCGAACGCTGGATCTGGTAAGTTCTGGGTAAAAGCAACYTCTTACACCGCACCATTTCTGCGTAATGTTGCCCATTCCTGTAAACATTGKGCTGGGACCGGTTTCTCATTATYATGTGTGTACCSGGGAAACCCGGGAACTGCTGACCGGGTGGAATGCAATATGRGCGGTACAAATACAATGCCGGGCTRGGGCACTGTRAACGCYCTTCCACACAYWCACATACGGTGGCAACTTCGGRACGAACGTCGGTTCGATCGAGTTGATGACGCTGCTTGAGACATTAAGTTTTT-GTTGTTGTYGTTGCTGCTGCTGTATCGTCT
>AY0033-C
CTTTCCCCTCYTGCGTGTAGACAATYGGCMSCMGCAACGAAACTTACTTCTAGCAMAATTCTAATCTCCCCTCSAAACGTGCACTTTAATATTTAATCACAA--AACTTCTGCATAAAYCMGTCCGTCGCAGCTCTCAACTCAACGCWCCGACATTGCATTTCTCRTATATGCACTTTTCACTCGTACTTTATMCACGCGAGACCGGCCCGAGGTAGGATGTAGGTCAGCTGGTCCCCAGAACCAGATCCGCTGCCACACATTATTGTCTGGTGCAGCAGCAGCAGCAGACAGCCCATTTCTTTTCCTTTCTGTTTCTTTCTGTCTGGCGTTTACGGCGTTTCGCTTGAGCGCTGTCTGCCCTCTGCCTTGCCCTGTTCGCGTAAAATTGCATAACGCTCCCCTGACGTCGATCCTCAACACACACACATCATCTGCATGTTTTTTTGTGTTTTTGCTCAACATAYCTGWACCCTGAGAGSGCAGCGCTTGTT----ACCGAGTTTCAGCCTGCGTACCGGCAATGTTTAYAACATACAAAATCGCAACKYGAAAGAAAGAAAGACAA----------CAAACGGATGCGTCCCCTTGAGCGTCCCCGCACCCWGCACTGTGATCGAGTTCAG------CTGCTCCCGCTGTATCGCTGCACGTTCCCGTTCTTGCGTTGTGTTCATGRAAAATGAAACCCACAGCCAGCAGAACAGCGCATCGCGAAACAACACACACACACACACATCCTCTAWCGGAAAGGAAAC-GGGAGTGTGATAAACTCACCCCCTCTTTTTCTGCRATGTGTGAAAGCGATCGTTGTTGTGCGCGATCGGCCAGCATTAGCAGCCAGCTGAGCCAACACATGCCTGGAGGGGGGGGGGGGCR----MAAMARCAGCARACCCGTTTCGCATCGCTGGGCGAAATTGGTCGCGTTGA-A-GTTGAAGGTTAGGCCCG--G--TGTGACAGGGAATAGAAGTGGATTGGCATGCGCCAATCGCACGCGAAACCGTACCACTTGTCGATCGCGAGCGAGATCAAGTTCAACGWGTACTGTAACCGAACGCTGGATCTGGTAAGTTCTGGGTAAAAGCAACTTCTTACACCGCACCATTTCTGCGTAATGTTGCCCATTCCTGTAAACATTGKGCTGGGACCGGTTTCTCATTATCATGTGTGTACCSGGGAAACCCGGGAACTGCTGACCGGGTGGAATGCAATATGGGCGGTACAAATACAATGCCGGGCTRGGGCACTGTRAACGCYCTTCCACACAYACACATACGGTGGCAACTTCGGGACGAACGTCGGTTCGATCGAGTTGATGACGCTGCTTGAGACATTAAGTTTTT-GTTGTTGTYGTTGCTGCTGCTGTATCGTCT
>AY0034-C
CTTTCCCCTCYTGCGTGTAGMCAATYGGCMSCMGCAACGAAACTTACTTCTAGCACAATTCTAATCTSCCCTCCAAACGTGCACTTTAATATTTAATCACAA--AACTTCTGCATAAAYCMGTCCGTCGCAGCTCTCAACTCAACGCWCCGACATTGCATTTCTCATATATGCACTTTTCACTCGTACTTTATMCACGCGAGACCGGCCCGAGGTAGGATGTAGGTCAGCTGGTCCCCAGAACCAGATCCGCTGCCACACATTATTGTCTGGTGCAGCAGCAGCAGCAGACAGCCCATTTCTTTTCCTTTCTGTTTCTTTCTGTCTGGCGTTTACGGCGTTTCGCTTGAGCGCTGTCTGCCCTCTGCCTTGCCCTGTTCGCGTAAAATTGCATAACGCTCCCCTGACGTCGATCCTCAACACACACACATCATCTGCATGTTTTTTTGTGTTTTTGCTCAACATATCTGWACCCTGAGAGCGCAGCGCTTGTT----ACCGAGTTTCAGCCTGCGTACCGGCAATGTTTAYAACATACAAAATCGCAACTTGAAAGAAAGAAAGACAA----------CAAACGGATGCGTCCCCTTGAGCGTYCCCGCACCCWGCACTGTGATCGAGTTCAG------CTGCTCCCGCTRTATCGCTGCACGTTCCCGTTCTTGCGTTGTGTTCATGAAAAATGAAACCCACAGCCAGCAGAACAGCGCATCGCGAAACAACACACACACACACACATCCTCTATCGGAAAGGAAAC-GGGAGTGTGATAAACTCACCCCCTCTTTTTCTGMRATGTGTGAAAGCGATCGTTGKTGTGCGCGATCGGCCAGCATTAGCAGCCAGCTGAGCCAACACATGCCTGGAGGGGGGGGGGGGCR----CAACAGCAGCAGACCCGTTTCGCATCGCTGGGCGAAATTGGTCGCGTTGA-A-GTTGAAGGTTAGGCCCG--G--TGTGRCAGGGAATAGAAGKGGATTGGCATGCGCCAATCGCACRCGAAACCGTACCACTTGTCGATCGCGAGCGAGATCAAGTTCAACGAGTACTGTAACCGAACGCTGGATCTGGTAAGTTCTGGGTAAAAGCAACTTCTTACACCGCACCATTTCTGCGTAATGTTRCCCATTCCTGTAAACATTGKGCTGGGACCGGTTTCTCATTATCATGTGTGTACCCGGGAAACCCGGGAACTGCTGACCGWGTGGAATGCAATATGRGCGGTACAAATACAATGCCGGGCTRGGGCACTGTRAACGCYCTTCCACACAYACACATACGGTGGCAACTTCGGGACGAACGTCGGTTCGATCGAGTTGATGACGCTGCTTGAGACATTAAGTTTTT-GTTGTTGTYGTTGCTGCTGCTGTATCGTCT
>AY0035-C
CTTTCCCCTCTTGCGTGTAGACAATTGGCCGCCGCAACGAAACTTACTTCTAGCACAATTCTAATCTGCCCTCCAAACGTGCACTTTAATATTTAATCACAA--AACTTCTGCATAAACCCGTCCGTTGCAGCTCTCAACTCAACGCACCGACATTGCATTTCTCATATATGCACTTTTCACTCGTACTTTATCCACGCGAGACCGGCCCGAGGTAGGATGTAGGTCAGCTGGTCCCCAGAACCAGATCCGCTGCCACACATTATTGTCTGGTGCAGCAGCAGCAGCAGACAGCCCATTTCTTTTCCTTTCTGTTTCTTTCTGTCTGGCGTTTACGGCGTTTCGCTTGAGCGCTGTCTGCCCTCTGCCTTGCCCTGTTCGCGTAAAATTGCATAACGCTCCCCTGACGTCGATCCTCAACACACACACATCATCTGCATGTTTTTTTGTGTTTTTGCTCAACATATCTGAACCCTGAGAGCGCAGCGCTTGTT----ACCGAGTTTCAGCCTGCGTACCGGCAATGTTTATAACATACAAAATCGCAACTTGAAAGAAAGAAAGACAT----------CAAACGGATGCGTCCCCTTGAGCGTCCCCGCACCCAGCACTGTGATCGAGTTCAG------CTGCTCCCGCTGTATCGCTGCACGTTCCCGTTCTTGCGTTGTGTTCATGAAAAATGAAACCCACAGCCAGCAGAACAGCGCATCGCGAAACAACACACACACACACACATCCTCTATCGGAAAGGAAAC-GGGAGTGTGATAAACTCACCCCCTCTTTTTCTGCAATGTGTGAAAGCGATCGTTGTTGTGCGCGATCGGCCAGCATTAGCAGCCAGCTGAGCCAACACATGCCTGGAGGGGGGGGGGGGCA----CAACAGCAGCAGACCCGTTTCGCATCGCTGGGCGAAATTTGTCGCGTTGA-A-GTTGAAGGTTAGGCCCG--G--TGTGGCAGGGAATAGAAGGGGATTGGCATGCGCCAATCGCACACCAAACCGTACCACTTGTCGATCGCGAGCGAGATCAAGTTCAACGTGTACTGTAACCGAACGCTGGATCTGGTAAGTTCTGGGTAAAAGCAACTTCTTACACCGCACCATTTCTGCGTAATGTTGCCCATTCCTGTAAACATTGTGCTGGGACCGGTTTCTCATTATCATGTGTGTACCCGGGAAACCCGGGAACTGCTGACCGGGTGGAATGCAATATGAGCGGTACAAATACAATGCCGGGCTAGGGCACTGTAAACGCCCTTCCACACACACACATACGGTGGCAACTTCGGGACGAACGTCGGTTCGATCGAGTTGATGACGCTGCTTGAGACATTAAGTTTTT-GTTGTTGTCGTTGCTGCTGCTGTATCGTCT
>AY0036-C
CTTTCCCCTCTTGCGTGTAGACAATTGGCCGCCGCAACGAAACTTACTTCTAGCACAATTCTAATCTSCCCTCSAAACGTGCACTTTAATATTTAATCACAA--AACTTSTGCATAAACCCGTCCGTYGCAGCTCTCAACTCAACGCACCGACATTGCATTTCTCATATATGCACTTTTCACTCGTACTTTATCCACRCGAGACCGGCCCGAGGTAGGATGTAGGTCAGCTGGTCCCCAGAACCAGATCCGCTGCCACACATTATTGTCTGGTGCAGCAGCARCAGCAGACAGCCCATTTCTTTTCCTTTCTGTTTCTTTCTGTCTGGCGTTTACGGCGTTTCGCTTGAGCGCTGTCTGCCCTCTGCCTTGCCCTGTTCGCGTAAAATTGCATAACGCTCCCCTGRCGTCGATCCTCAACACACACACATCATCTGCATGTTTTTTTGTGTTTTTGCTCAACATATCTGAACCCTGAGAGCGCAGCGCTTGTT----ACCGAGTTTCAGCCTGCGTACCGGCAATGTTTATAACATACAAAATCGCAACTTGAAAGAAAGAAAGACAA----------CAAACGGATGCGTCCCCTTGAGCGTCCCCGCACCCTGCACTGTGATCGAGTTCAG------CTGCTCCCGCTGTATCGCTGTACGTTCCCGTTCTTGCGTTGTGTTCATGAAAAATGAAACGCACAGCCAGCAGAACAGCGCATCGCGAAACAACACACACACACACACATYCTCTATCGGAAAGGAAAC-GGGAGTGTGATAAACTCACCCCCWCTTTTTCTGCAATGTGTGAAAGCGATCGTTGTTGTGCGCGATCGGCCAGCATTAGCAGCCAGCTGAGCCAACACATGCCTRGAGGGGGGGGGGGGCG----CAACAGCAGCAGACCCGTTTCRCATCGCTGGGCGAAATTGGTCGCGTTGA-A-GTTGAAGGTTAGGCCCG--G--TGTGACAGGGAATAGAAGTGGATTGGCATGCGCCAATCGCACGCGAAACCGTACCACTTGTCGATCGCGAGCGAGATCAAGTTCAACGWGTACTGTAACCGAACGCTGGATCTGGTAAGTTCTGGGTAAAAGCAACTTCTTACACCGCACCATTTCTGCGTAATGTTGCCCATTCCTGTAAACATTGTGCTGGGACCGGTTTCTCATTATCATGTGTGTACCCGGGAAACCCGGGRACTGCTGACCGGGTGGAATGCAATATGRGCGGTACAAATACAATGCCGGGCTRGGGCACTGTRAACGCYCTTCCACACAYACACATACGGTGGCAACTTCGGGACGAACGTCGGTTCGATCGAGTTGATGACGCTGCTTGAGACATTAAGTTTTT-GTTGTTGTCGTTGCTGSTGCTGTATCGTCT
>AY0038-C
CTTTCCCCTCTTGCGTGTAGACAATTGGCCGCCGCAACGAAACTTACTTCTAGCACAATTCTAATCTGCCCTCCAAACGTGCACTTTAATATTTAATCACAA--AACTTCTGCATAAACCCGTCCGTTGCAGCTCTCAACTCAACGCACCGACATTGCATTTCTCATATATGCACTTTTCACTCGTACTTTATCCACGCGAGACCGGCCCGAGGTAGGATGTAGGTCAGCTGGTCCCCAGAACCAGATCCGCTGCCACACATTATTGTCTGGTGCAGCAGCARCAGCAGACAGCCCATTTCTTTTCCTTTCTGTTTCTTTCTGTCTGGCGTTTACGGCGTTTCGCTTGAGCGCTGTCTGCCCTCTGCCTTGCCCTGTTCGCGTAAAATTGCATAACGCTCCCCTGRCGTCGATCCTCAACACACACACATCATCTGCATGTTTTTTTGTGTTTTTGCTCAACATATCTGAACCCTGAGAGSGCAGCGCTTGTT----ACCGAGTTTCAGCCTGCGTACCGGCAATGTTTATAACATACAAAATCGCAACTTGAAAGAAAGAAAGACAA----------CAAACGGATGCGTCCCCTTGAGCGTCCCCGCACCCTGCACTGTGATCGAGTTCAG------CTGCTCCCGCTGTATCGCTGCACGTTCCCGTTCTTGCGTTGTGTTCATGAAAAATGAAACCCACAGCCAGCAGAACAGCGCATCGCGAAACAACACACACACACACACATCCTCTATCGGAAAGGAAAC-GGGAGTGTGATAAACTCACCCCCTCTTTTKCTGCRATGTGTGAAAGCGATCGTTGTTGTGCSCGATCGGCCAGCATTAGCAGCCAGCTGAGCCAACACATGCCTGGAGGGGGGGGGGGGCG----CAACAGCAGCAGACCCGTTTCGCATCGCTGGGCGAAATTGGTCGCGTTGA-A-GTTGAAGGTTAGGCCCG--G--TGTGACAGGGAATAGAAGTGGATTGGCATGCGCCAATCGCACGCGAAACCGTACCACTTGTCGATCGCGAGCGAGATCAAGTTCAACGWGTACTGTAACCGAACGCTGGATCTGGTAAGTTCTGGGTAAAAGCAACTTCTTACACCGCACCATTTCTGCGTAATGTTGCCCATTCCTGTAAACATTGKGCTGGRACCGGTTTCTCATWATCATGTGTGTACCCGGGAAACCCGGGAACTGCTGACCGGGTGGAATGCAATATGRGCGGTACAAATACAATGCCGGGCTRGGGCACTGTRAACGCYCTTCCACACAYAYACATACGGTGGCAACTTCGGGACGAACGTCGGTTCGATCGAGTTGATGACGCTGCTTGAGACATTAAGTTTTT-GTTGTTGTCGTTGCTGCTGCTGTATCGTCT
>AY0039-C
CTTTCCCCTCYTGCGTGTAGACAATYGGCMSCMGCAACGAAACTTACTTCTAGCACAATTCTAATCTCCCCTCSAAACGTGCACTTTAATATTTAATCACAA--AACTTSTGCATAAAYCCGTCCGTCGCAGCTCTCAACTCAACGCWCCGACATTGCATTTCTCATATATGCACTTTTCACTCGTACTTTATMCACGCGAGACCGGCCCGAGGTAGGATGTAGGTCAGCTGGTCCCCAGAACCAGATCCGCTGCCACACATTATTGTCTGGTGCAGCAGCAGCAGCAGACAGCCCATTTCTTTTCCTTTCTGTTTCTTTCTGTCTGGCGTTTACGGCGTTTCGCTTGAGCGCTGTCTGCCCTCTGCCTTGCCCTGTTCGCGTAAAATTGCATAACGCTCCCCTGACGTCGATCCTCAACACACACACATCATCTGCATGTTTTTTTGTGTTTTTGCTCAACATAYCTGWACCCTGAGAGCGCAGCGCTTGTT----ACCGAGTTTCAGCCTGCGTACCGGCAATGTTTAYAACATACAAAATCGCAACTTGAAAGAAAGAAAGACAA----------CAAACGGATGCGTCCCCTTGAGCGTYCCCGCACCCWGCACTGTGATCGAGTTCAG------CTGCTCCCGCTRTATCGCTGCACGTTCCCGTTCTTGCGTTGTGKTCATGAAAAATGAAACCCACAGCCAGCAGAACAGCGCATCGCGAAACAACACACACACACACACATCCTCTATCGGAAAGGAAAC-GGGAGTGTGATAAACTCACCCCCTCTTTTTCTGCRATGTGTGAAAGCGATCGTTGKTGTGCGCGATCGGCCAGCATTAGCAGCCAGCTGAGCCAACACATGCCTGGAGGGGGGGGGGGGCR----CAACAGCAGCAGACCCGTTTCGCATCGCTGGGCGAAATTGGTCGCGTTGA-A-GTTGAAGGTTAGGCCCG--G--TGTGRCAGGGAATAGAAGKGGATTGGCATGCGCCAATCGCACRCGAAACCGTACCACTTGTCGATCGCGAGCGAGATCAAGTTCAACGWGTACTGTAACCGAACGCTGGATCTGGTAAGTTCTGGGTAAAAGCAACTTCTTACACCGCACCATTTCTGCGTAATGTTGCCCATTCCTGTAAACATTGKGCTGGGACCGGTTTCTCATTATCATGTGTGTACCCGGGAAACCCGGGAACTGCTGACCGKGTGGAATGCAATATGRGCGGTACAAATACAATGCCGGGCTRGGGCACTGTRAACGCYCTTCCACACAYACACATACGGTGGCAACTTCGGGACGAACGTCGGTTCGATCGAGTTGATGACGCTGCTTGAGACATTAAGTTTTT-GTTGTTGTYGTTGCTGCTGCTGTATCGTCT
>AY0040-C
CTTTCCCCTTCTGCGTGTAGACARTCGGCASCAGCAACGAAACTTACTTCTAGCACAATTCTAATCTCCCCTCCAAACGTGCACTTTAATATTTAATCACAA--AACTTCTGCATAAAYCCGTCCGTCGCAGCTCTCAACTCAACGCTCCGACATTGCATTTCTCATATATGCACTTTTCACTCGTACTTTATMCACGCGAGACCGGCCCGAGGTAGGATGTAGGTCAGCTGGTCCCCAGAACCAGATCCGCTGCCACACATTATTGTCTGGTGCAGCAGCAGCAGCAGACAGCCCATTTCTTTTCCTTTCTGTTTCTTTCTGTCTGGCGTTTACGGCGTTTCGCTTGAGCGCTGTCTGCCCTCTGCCTTGCCCTGTTCGCGTAAAATTGCATAACGCTCCCCTGACGTCGATCCTCAACACACACACATCATCTGCATGTTTTTTTGTGTTTTTKCTCAACATACCTGWACCCTGAGAGCGCAGCGCTTGTT----ACCGAGTTTCAGCCTGCGTACCGGCAATGTTTACAACATACAAAATCGCAACKYGAAAGAAAGAAAGACAM----------CAMWCGGATGCGTCCCCTTGAGCGTYCCCGCACCCTGCACTGTGATCGAGTTCAG------CTGCTCCCGCTRTATCGCTGCACGTTCCCGTTCTTGCGTTGTGTTCATGRAAAATGAAACCCACAGCCAGCAGAACAGCGCATCGCGAAACAACACACACACACACACATCCTCTATCGGAAAGGAAMS-GGGAGTGTGATAAACTCACCCCCTCTTTTTCTGCAATGTGTGAAAGCGATCGTTGGTGTGCGCGATCGGCCAGCATTAGCAGCCAGCTGAGCCAACACATGCCTGGAGGGGGGGGGGGGCA----CAACAGCAGCAGACCCGTTTCGCATCGCTGGGCGAAATTGGTCGCGTTGA-A-GTTGAAGGTTAGGCCCG--G--TGTGGCAGGGAATARAMGGGGATTGGCATGCGCCAATCGCACACGAAACCGTACCACTTGTCGATCGCGAGCGAGATCAAGTTCAACGAGTACTGTAACCGAACGCTRGATCTGGTAAGTTCTGGGTAAAAGCAACYTCTTACACCGCACCATTTCTGCGTAATGTTGCCCATTCCTGTAAACATTGGGCTGGGACCGGTTTCTCATTATCATGTGTGTACCCGGGAAACCCGGGAACTGCTGACCGGGTGGAATGCAATATGRGCGGTACAAATACAATGCCGGGCTGGGGCACTGTGAACGCTCTTCCACACAYACACATACGGTGGCAACTTCGGGACGAACGTCGGTTCGATCGAGTTGATGACGCTGCTTGAGACATTAAGTTTTT-GTTGTTGTTGTTGCTGCTGCTGTATCGTCT
>AY0041-C
CTTTCCCCTTCTGCGTGTAGACAATCGGCAGCAGCAACGAAACTTACTTCTAGCACAATTCTAATCTCCCCTCCAAACGTGCACTTTAATATTTAATCACAA--AACTTCTGCRTAAACCCGTCCGTTGCAGCTCTCAACTCAACGCTCCGACATTGCATTTCTCATATATGCACTTTTCACTCGTACTTTATACACGCGAGACCGGCCCGAGGTAGGATGTAGGTCAGCTGGTCCCCAGAACCAGATCCGCTGCCACACATTATTGTCTGGTGCAGCAGCAGCAGCAGACAGCCCATTTCTTTTCCTTTCTGTTTCTTTCTGTCTGGCGTTTACGGCGTTTCGCTTGAGCGCTGTCTGCCCTCTGCCTTGCCCTGTTCGCGTAAAATTGCATAACGCTCCCCTGACGTCGATCCTCAACASACACACATCATCTGCATGTTTTTTTGTGTTTTTGCTCAACATACCTGAACCCTGAGMGCGCAGCGCTTGTT----ACCGAGTTTCAGCCTGCGTACCGGCAATGTTTACAACATACAAAATCGCAACGCGAAAGAAAGAAAGACAA----------CAAACGGATGCRTCCCCTKGAGCGTYCCCGCACCCTGCACTGTGATCGAGTTCAG------CTGCTCCCGCTGTATMGCTGCACGTTCCCGTTCTTGCGTTGTGTTCATGAAAAATGAAACCCACAGCCAGCAGAACAGCGCATCGCGAAACAACACACACACACACACATCCTCTATCGGAAAGGAAAC-GGGAGTGTGATAAACTCACCCCCTCTTTTTCTGCAATGTGTGAAAGCGATCGTTGKTGTGCGCGATCGGCCAGCATTAGCAGCCAGCTGAGCCAACACATGCCGGGAGGGGGGGGGGGGCA----CAACAGCAGCAGACCCGTTTCGCATCGCTGGGCGAAATTGGTCGCGTTGA-A-GTTGAAGGTTAGGCCCG--G--TGTGGCAGGGAATARAMGGGGATTGGCATGCGCCAATCGCACACGAAACCGTACCACTTGTCGATCGCGAGCGAGATCAAGTTCAACGAGTACTGTAACCGAACGCTGGATCTGGTAAGTTCTGGGTAAAAGCAACYTCTTACACCGCACCATTTCTGCGTAATGTTGCCCATTCCTGTAAACATTGGGCTGGGACCGGTTTCTCATTATCATGTGTGTACCSGGGAAACCCGGGAACTGCTGACCGGGTGGAATGCAATATGRGCGGTACAAATACAATGCCGGGCTGGGGCACTGTGAACGCTCTTCCACACAYACACATACGGTGGCAACTTCGGGACGARCRTCGGTTCGATCGAGTTGATGACGCTGCTTGAGACATTAAGTTTTT-GTTGTTGTTGTTGCTGCTGCTGTATCGTCT
>AY0042-C
CTTTCCCCTYYTGCGTGTAGACARTYGGCMGCMGCAACGAAACTTACTTCTAGCACAAWTCTAATCTSCCCTCCAAACGTGCACTTTAATATTTAATCACAA--AACTTCTGCATAAACCCGTCYGTYGCAGCTCTCAACTCAACGCWCCGACATTGCATTTCTCATATATGCACTTTTCACTCGTACTTTATCCACGCGAGACCGGCCCGAGGTAGGATGTAGGTCAGCTGGTCCCCAGAACCAGATCCGCTGCCACACATTATTGTCTGGTGCAGCAGCAGCAGCAGACAGCYCATTTCTTTTCCTTTCTGTTTCTTTCTGTCTGGCGTTTACGGCGTTTCGCTTGAGCGCTGTCTGCCCTCTGCCTTGCCCTGTTCGCGTAAAATTGCATAACGCTCCCCTGRCGTCGATCCTCAACASACACACATCATCTGCATGTTTTTTTGTGTTTTTGCTCAACATAYCTGAACCCTGAGAGCGCAGCGCTTGTT----ACCGAGTTTCAGCCTGCGTACCGGCAATGTTTAYAACATACAAAATCGCAACKYGAAAGAAARAAAGACAA----------CAAACGGATGCRTCCCCTTGAGCGTCCCCGCACCCTGCACTGTGATCGAGTTCAG------CTGCTCCCGCTGTATMGCTGYACGTTCCCGTTCTTGCGTTGTGTTCATGAAAAATGAAACSCACAGCCAGCAGAACAGCGCATCGCGAAACAACACACACACACACACATYCTCTATCGGAAAGGAAAS-GGGAGTGTGATAAACTCACCCCCWCTTTTTCTGCAATGTGTGAAAGCGATCGTTGKTGTGCGCGATCGGCCAGCATTAGCAGCCAGCTGAGCCAACACATGCCTGGAGGGGGGGGGGGGCR----CAACAGCAGCAGACCCGTTTCGCAWCGCTGGGCGAAATTGGTCGCRTTGA-A-GTTGAAGGTTAGGCCCG--G--TGTGRCAGGGAATAGAAGKGGATTGGCATGCGCCAATCGCACGCGAAACCGTACCACTTGTCGATCGCGAGCGAGATCAAGTTCAACGAGTACTGTAACCGAACGCTGGATCTGGTAAGTTCTGGGTAAAAGCAACTTCTTACACCGCACCATTTCTGCGTAATGTTGCCCATTCCTGTAAACATTGKGCTGGGACCGGTTTCTCATTATCATGTGTGTACCSGGGAAACCCGGGRACTGCTGACCGGGTGGAATGCAATATGGGCGGTACAAATACAATGCCGGGCTGGGGCACTGTGAACGCTCTTCCACACATACACATACGGTGGCAACTTCGGGACGAACGTCGGTTCGATCGAGTTGATGACGCTGCTTGAGACATWAAGTTTTT-GTTGTTGTYGTTGCTGCTGCTGTATCGTCT
>AY0043-C
CTTTCCCCTYYTGCGTGTAGACAATYGGCMGCMGCAACGAAACTTACTTCTAGCACAATTCTAATCTSCCCTCCAAACGTGCACTTTAATATTTAATCACAA--AACTTCTGCATAAACCCGTCCGTYGCAGCTCTCAACTCAACGCWCCGACATTGCATTTCTCATATATGCACTTTTCACTCGTACTTTATMCACGCGAGACCGGCCCGAGGTAGGATGTAGGTCAGCTGGTCCCCAGAACCAGATCCGCTKCCACACATTATTGTCTGGTGCAGCAGCAGCAGCAGACAGCCCATTTCTTTTCCTTTCTGTTTCTTTCTGTCTGGCGTTTACGGCGTTTCGCTTGAGCGCTGTCTGCCCTCTGCCTTGCCCTGTTCGCGTAAAATTGCATAACGCTCCCCYGRCGTCGATCCTCAACACACACACATCATCTGCATGTTTTTTTGTGTTTTTGCTCAACATAYCTGAACCCTGAGAGCGCAGCGCTTGTT----ACCGAGTTTCAGCCTGCGTACCGGCAATGTTTAYAACATACAAAATCGCAACKYGAAAGAAAGAAAGACAA----------CAAACGGATGCGTCCCCTTGAGCGTYCCCGCACCCWGCACTGTGATCGAGTTCAG------CTGCTCCCGCTGTATMGCTGYACGTTCCCGTTCTTGCGTTGTGTTCATGAAAAATGAAACCCACAGCCAGCAGAACAGCGCATCGCGAAACAACACACACACACACACATCCTCTATCGGAAAGGAAAC-GGGAGTGTGATAAACTCACCCCCTCTTTTTCTGCAATGTGTGAAAGCGATCGTTGTTGTGCGCGATCGKCCAGCATTAGCAGCCAGCTGAGCCAACACATGCCTGGAGGGGGGGGGGGGCR----CAACAGCAGCAGACCCGTTTCGCATCGCTGGGCGAAATTGGTCGCRTTGA-A-GTTGAAGGTTAGGCCCG--G--TGTGRCAGGGAATAGAAGKGGATTGGCATGCGCCAATCGCACGCGAAACCGTACCACTTGTCGATCGCGAGCGAGATCAAGTTCAACGWGTACTGTAACCGAACGCTGGATCTGGTAAGTTCTGGGTAAAAGCAACYTCTTACACCGCACCATTTCTGCGTAATGTTGCCCATTCCTGTAAACATTGKGCTGGGACCGGTTTCTCATTATCATGTGTGTACCCGGGAAACCCGGGAACTGCTGAMCGGGTGGAATGCAATATGAGCGGTACAAATACAATGCCGGGCTRGGGCACTGTRAACGCYCTTCCACACAYACACATACGGTGGCAACTTCGGGACGARCGTCGGTTCGATCGAGTTGATGACGCTGCTTGAGACATTAAGTTTTT-GTTGTTGTYGYTGCTGSTGCTGTATCGTCT
>AY0045-C
CTTTCCCCTYYTGCGTGTAGACAATYGGCMSCMGCAACGAAACTTACTTCTAGCACAATTCTAATCTCCCCTCSAAACGTGCACTTTAATATTTAATCACAA--AACTTSTGCATAAAYCCGTCCGTCGCAGCTCTCAACTCAACGCWCCGACATTGCATTTCTCATATATGCACTTTTCACTCGTACTTTATMCACGCGAGACCGGCCCGAGGTAGGATGTAGGTCAGCTGGTCCCCAGAACCAGATCCGCTGCCACACATTATTGTCTGGTGCAGCAGCAGCAGCAGACAGCCCATTTCTTTTCCTTTCTGTTTCTTTCTGTCTGGCGTTTACGGCGTTTCGCTTGAGCGCTGTCTGCCCTCTGCCTTGCCCTGTTCGCGTAAAATTGCATAACGCTCCCCYGACGTCGATCCTCAACASACACACATCATCTGCATGTTTTTTTGTGTTTTTKCTCAACATACCTGWACCCTGAGAGCGCAGCGCTTGTT----ACCGAGTTTCAGCCTGCGTACCGGCAATGTTTACAACATACAAAATCGCAACGCGAAAGAAAGAAAGACAA----------CAAACGGATGCGTCCCCTTGAGCGTYCCCGCACCCTGCACTGTGATCGAGTTCAG------CTGCTCCCGCTGTATMGCTGCACGTTCCCGTTCTTGCGTTGTGTTCATGRAAAATGAAACCYACAGCCAGCAGAACAGCGCATCGCGAAACAACACACACACACACACATCCTCTATCGGAAAGGAAAC-GGGAGTGTGATAAACTCACCCCCTCTTTTTCTGCAATGTGTGAAAGCGATCGTTGKTGTGCGCGATCGGCCAGCATTAGCAGCCAGCTGAGCCAACACATGCCTGGAGGGGGGGGGGGGCA----CAACAGCAGCAGACCCGTTTCGCATCGCTGGGCGAAATTGGTCGCRTTGA-A-GTTGAAGGTTAGGCCCG--G--TGTGGCAGGGAATARAMGGGGATTGGCATGCGCCAATCGCACRCGAAACCGTACCACTTGTCGATCGCGAGCGAGATCAAGTTCAACGAGTACTGTAACCGAACGCTRGATCTGGTAAGTTCTGGGTAAAAGCAACCTCTTACACCGCACCATTTCTGCGTAATGTTGCCCATTCCTGTAAACATTGGGCTGGGACCGGTTTCTCATTATCATGTGTGTACCCGGGAAACCCGGGAACTGCTGACCGGGTGGAATGCAATATGAGCGGTACAAATACAATGCCGGGCTGGGGCACTGTGAACGCTCTTCCACACAYACACATACGGTGGCAACTTCGGGACGARCGTCGGTTCGATCGAGTTGATGACGCTGCTTGAGACATTAAGTTTTT-GTTGTTGTTGYTGCTGCTGCTGTATCGTCT
>AY0046-C
CTTTCCCCTYYTGCGTGTAGMCARTYGGCMGCMGCAACGAAACTTACTTCTAGCACAATTCTAATCTSCCCTCCAAACGTGCACTTTAATATTTAATCACAA--AACTTCTGCATAAACCMGTCCGTCGCAGCTCTCAACTCAACGCWCCGACATTGCATTTCTCATATATGCACTTTTCACTCGTACTTTATCCACGCGAGACCGGCCCGAGGTAGGATGTAGGTCAGCTGGTCCCCAGAACCAGATCCGCTGCCACACATTATTGTCTGGTGCAGCAGCAGCAGCAGACAGCCCATTTCTTTTCCTTTCTGTTTCTTTCTGTCTGGCGTTTACGGCGTTTCGCTTGAGCGCTGTCTGCCCTCTGCCTTGCCCTGTTCGCGTAAAATTGCATAACGCTCCCCTGACGTCGATCCTCAACACACACACATCATCTGCATGTTTTTTTGTGTTTTTGCTCAACATAYCTGAACCCTGAGAGCGCAGCGCTTGTT----ACCGAGTTTCAGCCTGCGTACCGGCAATGTTTAYAACATACAAAATCGCAACTTGAAAGAAAGAAAGACAM----------CAMWCGGATGCGTCCCCTTGAGCGTYCCCGCACCCWGCACTGTGATCGAGTTCAG------CTGCTCCCGCTRTATCGCTGCACGTTCCCGTTCTTGCGTTGTGTTCATGAAAAATGAAACCCACAGCCAGCAGAACAGCGCATCGCGAAACAACACACACACACACACATCCTCTATCGGAAAGGAAAS-GGGAGTGTGATAAACTCACCCCCTCTTTTTCTGCAATGTGTGAAAGCGATCGTTGKTGTGCGCGATCGGCCAGCATTAGCAGCCAGCTGAGCCAACACATGCCTGGAGGGGGGGGGGGGCR----CAACAGCAGCAGACCCGTTTCGCATCGCTGGGCGAAATTGGTCGCGTTGA-A-GTTGAAGGTTAGGCCCG--G--TGTGRCAGGGAATAGAAGKGGATTGGCATGCGCCAATCGCACRCGAAACCGTACCACTTGTCGATCGCGAGCGAGATCAAGTTCAACGWGTACTGTAACCGAACGCTGGATCTGGTAAGTTCTGGGTAAAAGCAACTTCTTACACCGCACCATTTCTGCGTAATGTTGCCCATTCCTGTAAACATTGKGCTGGGACCGGTTTCTCATTATCATGTGTGTACCCGGGAAACCCGGGAACTGCTGACCGGGTGGAATGCAATATGRGCGGTACAAATACAATGCCGGGCTRGGGCACTGTRAACGCTCTTCCACACAYACACATACGGTGGCAACTTCGGGACGAACGTCGGTTCGATCGAGTTGATGACGCTGCTTGAGACATTAAGTTTTT-GTTGTTGTYGTTGCTGCTGCTGTATCGTCT
>AY0047-C
CTTTCCCCTYCTGCGTGTAGACARTCGGCASCAGCAACGAAACTTACTTCTAGCACAAWTCTAATCTCCCCTCCAAACGTGCACTTTAATATTTAATCACAA--AACTTCTGCATAAAYCCGTCYGTCGCAGCTCTCAACTCAACGCTCCGACATTGCATTTCTCATATATGCACTTTTCACTCGTACTTTATMCACGCGAGACCGGCCCGAGGTAGGATGTAGGTCAGCTGGTCCCCAGAACCAGATCCGCTGCCACACATTATTGTCTGGTGCAGCAGCAGCAGCAGACAGCCCATTTCTTTTCCTTTCTGTTTCTTTCTGTCTGGCGTTTACGGCGTTTCGCTTGAGCGCTGTCTGCCCTCTGCCTTGCCCTGTTCGCGTAAAATTGCATAACGCTCCCCTGACGTCGATCCTCAACASACACACATCATCTGCATGTTTTTTTGTGTTTTTGCTCAACATACCTGWACCCTGAGAGCGCAGCGCTTGTT----ACCGAGTTTCAGCCTGCGTACCGGCAATGTTTACAACATACAAAATCGCAACGCGAAAGAAARAAAGACAA----------CAAACGGATGCRTCCCCTTGAGCGTCCCCGCACCCTGCACTGTGATCGAGTTCAG------CTGCTCCCGCTGTATMGCTGCACGTTCCCGTTCTTGCGTTGTGTTCATGRAAAATGAAACCCACAGCCAGCAGAACAGCGCATCGCGAAACAACACACACACACACACATCCTCTATCGGAAAGGAAAS-GGGAGTGTGATAAACTCACCCCCTCTTTTTCTGCAATGTGTGAAAGCGATCGTTGKTGTGCGCGATCGGCCAGCATTAGCAGCCAGCTGAGCCAACACWTGCCTGGAGGGGGGGGGGGGCA----CAACAGCAGCAGACCCGTTTCGCAWCGCTGGGCGAAATTGGTCGCRTTGA-A-GTTGAAGGTTAGGCCCG--G--TGTGGCAGGGAATARAMGGGGATTGGCATGCGCCAATCGCACGCGAAACCGTACCACTTGTCGATCGCGAGCGAGATCAAGTTCAACGAGTACTGTAACCGAACGCTGGATCTGGTAAGTTCTGGGTAAAAGCAACTTCTTACACCGCACCATTTCTGCGTAATGTTGCCCATTCCTGTAAACATTGGGCTGGGACCGGTTTCTCATTATCATGTGTGTACCGGGGAAACCCGGGAACTGCTGACCGGGTGGAATGCAATATGGGCGGTACAAATACAATGCCGGGCTGGGGCACTGTGAACGCTCTTCCACACAYAYACATACGGTGGCAACTTCGGGACGAACGTCGGTTCGATCGAGTTGATGACGCTGCTTGAGACATWAAGTTTTT-GTTGTTGTTGTTGCTGCTGCTGTATCGTCT
>AY0048-C
CTTTCCCCTCTTGCGTGTAGMCAATTGGCCGCCGCAACGAAACTTACTTCTAGCACAATTCTAATCTGCCCTCCAAACGTGCACTTTAATATTTAATCACAA--AACTTCTGCATAAACCMGTCCGTYGCAGCTCTCAACTCAACGCACCGACATTGCATTTCTCATATATGCACTTTTCACTCGTACTTTATCCACGCGAGACCGGCCCGAGGTAGGATGTAGGTCAGCTGGTCCCCAGAACCAGATCCGCTGCCACACATTATTGTCTGGTGCAGCAGCARCAGCAGACAGCCCATTTCTTTTCCTTTCTGTTTCTTTCTGTCTGGCGTTTACGGCGTTTCGCTTGAGCGCTGTCTGCCCTCTGCCTTGCCCTGTTCGCGTAAAATTGCATAACGCTCCCCTGRCGTCGATCCTCAACACACACACATCATCTGCATGTTTTTTTGTGTTTTTGCTCAACATATCTGAACCCTGAGAGCGCAGCGCTTGTT----ACCGAGTTTCAGCCTGCGTACCGGCAATGTTTATAACATACAAAATCGCAACTTGAAAGAAAGAAAGACAA----------CAAACGGATGCGTCCCCTTGAGCGTCCCCGCACCCWGCACTGTGATCGAGTTCAG------CTGCTCCCGCTGTATCGCTGCACGTTCCCGTTCTTGCGTTGTGTTCATGAAAAATGAAACCCACAGCCAGCAGAACAGCGCATCGCGAAACAACACACACACACACACATCCTCTATCGGAAAGGAAAS-GGGAGTGTGATAAACTCACCCCCTCTTTTTCTGCRATGTGTGAAAGCGATCGTTGTTGTGCGCGATCGGCCAGCATTAGCAGCCAGCTGAGCCAACACATGCCTGGAGGGGGGGGGGGGCG----CAACAGCAGCAGACCCGTTTCGCATCGCTGGGCGAAATTGGTCGCGTTGA-A-GTTGAAGGTTAGGCCCG--G--TGTGACAGGGAATAGAAGTGGATTGGCATGCGCCAATCGCACGCGAAACCGTACCACTTGTCGATCGCGAGCGAGATCAAGTTCAACGWGTACTGTAACCGAACGCTGGATCTGGTAAGTTCTGGGTAAAAGCAACTTCTTACACCGCACCATTTCTGCGTAATGTTGCCCATTCCTGTAAACATTGTGCTGGGACCGGTTTCTCATTATCATGTGTGTACCCGGGAAACCCGGRAACTGCTGACCGGGTGGAATGCAATATGAGCGGTACAAATACAATGCCGGGCTAGGGCACTGTAAACGCYCTTCCACACACACACATACGGTGGCAACTTCGGGACGAACGTYGGTTCGATCGAGTTGATGACGCTGCTTGAGACATTAAGTTTTT-GTTGTTGTCGTTGCTGCTGCTGTATCGTCT
>AY0049-C
CTTTCCCCTCYTGCGTGTAGACAATYGGCMSCMGCAACGAAACTTACTTCTAGCAMAATTCTAATCTCCCCTCSAAACGTGCACTTTAATATTTAATCACAA--AACTTSTGCATAAAYCCGTCCGTCGCAGCTCTCAACTCAACGCWCCGACATTGCATTTCTCATATATGCACTTTTCACTCGTACTTTATMCACGCGAGACCGGCCCGAGGTAGGATGTAGGTCAGCTGGTCCCCAGAACCAGATCCGCTGCCACACATTATTGTCTGGTGCAGCAGCAGCAGCAGACAGCCCATTTCTTTTCCTTTCTGTTTCTTTCTGTCTGGCGTTTACGGSGTTTCGCTTRAGCGCTGTCTGCCCTCTGCCTTGCCCTGTTCGCGTAAAATTGCATAACGCTCCCCTGRCGTCGATCCTCAACACACACACATCATCTGCATGTKTTTTTGTGTTTTTGCTCAACATATCTGAACCCTGAGAGCGCAGCGCTTGTT----ACCGAGTTTCAGCCTGCGTACCGGCAATGTTTAYAACATACAAAATCGCAACTTGAAAGAAAGAAAGACAA----------CAAACGGATGCGTCCCCTTGAGCGTYCCCGCACCCTGCACTGTGATCGAGTTCAG------CTGCTCCCGCTRTATCGCTGCACGTTCCCGTTCTTGCGTTGTGTTCATGAAAAATGAAACCCACAGCCAGCAGAACAGCGCATCGCGAAACAACACACACACACACACATCCTCTATCGGAAAGGAAAC-GGGAGTGTGATAAACTCACCCCCTCTTTTTCTGCRATGTGTGAAAGCGATCGTTGKTGTGCGCGATCGGCCAGCATTAGCAGCCAGCTGAGCCAACACATGCCTGGAGGGGGGGGGGGGCR----CAACAGCAGCAGACCCGTTTCGCATCGCTGGGCGAAATTGGTCGCGTTGA-A-GTTGAAGGTTAGGCCCG--G--TGTGRCAGGGAATAGAAGKGGATTGGCATGCGCCAATCGCACRCGAAACCGTACCACTTGTCGATCGCGAGCGAGATCAAGTTCAACGAGTACTGTAACCGAACGCTGGATCTGGTAAGTTCTGGGTAAAAGCAACTTCTTACACCGCACCATTTCTGCGTAATGTTGCCCATTCCTGTAAACATTGKGCTGGGACCGGTTTCTCATTATCATGTGTGTACCCGGGAAACCCGGGAACTGCTGACCGKGTGGAATGCAATATGGGCGGTACAAATACAATGCCGGGCTGGGGCACTGTGAACGCTCTTCCACACATACACATACGGTGGCAACTTCGGGACGAACGTCGGTTCGATCGAGTTGATGACGCTGCTTGAGACATTAAGTTTTT-GTTGTTGTYGTTGCTGCTGCTGTATCGTCT
>AY0050-C
CTTTCCCCTCTTGCGTGTAGACAATTGGCCGCCGCAACGAAACTTACTTCTAGCACAATTCTAATCTGCCCTCCAAACGTGCACTTTAATATTTAATCACAA--AACTTCTGCATAAACCCGTCCGTTGCAGCTCTCAACTCAACGCACCGACATTGCATTTCTCATATATGCACTTTTCACTCGTACTTTATCCACGCGAGACCGGCCCGAGGTAGGATGTAGGTCAGCTGGTCCCCAGAACCAGATCCGCTGCCACACATTATTGTCTGGTGCAGCAGCAGCAGCAGACAGCCCATTTCTTTTCCTTTCTGTTTCTTTCTGTCTGGCGTTTACGGCGTTTCGCTTGAGCGCTGTCTGCCCTCTGCCTTGCCCTGTTCGCGTAAAATTGCATAACGCTCCCCTGGCGTCGATCCTCAACACACACACATCATCTGCATGTTTTTTTGTGTTTTTGCTCAACATATCTGAACCCTGAGAGCGCAGCGCTTGTT----ACCGAGTTTCAGCCTGCGTACCGGCAATGTTTATAACATACAAAATCGCAACTTGAAAGAAAGAAAGACAA----------CAAACGGATGCGTCCCCTTGAGCGTCCCCGCACCCWGCACTGTGATCGAGTTCAG------CTGCTCCCGCTGTATCGCTGCMCGTTCCCGTTCTTGCGTTGTGTTCATGAAAAATGAAACCCACAGCCAGCAGAACAGYGYATCGCGAAACAACACACACACACACACATCCTCTATCGGAAAGGAAAC-GGGAGTGTGATAAACTCACCCCCTCTTTTTCTGCAATGTGTGAAAGCGATCGTTGTTGTGCGCGATCGKCCAGCATTAGCAGCCAGCTGAGCCAACACATGCCTGGAGGGGGGGGGGGGCG----CAACAGCAGCAGACCCGTTTCGCATCGCTGGGCGAAATTGGTCGCGTTGA-A-GTTGAAGGTTAGGCCCG--G--TGTGACAGGGAATAGAAGTGGATTGGCATGCGCCAATCGCACGCGAAACCGTACCACTTGTCGAYCGCGAGCGAGATCAAGTTCAACGTGTACTGTAACCGAACGCTGGATCTGGTAAGTTCTGGGTAAAAGCAACTTCTTACACCGCACCATTTCTGCGTAATGTTGCCCATTCCTGTAAACATTGTGCTGGGACCGGTTTCTCATTATCATGTGTGTACCCGGGAAACCCGGGAACTGCTGACCGGGTGGAATGCARTATGAGCKGTACAAATACAATGCCGGGCTAGGGCACTGTAAACGCYCTTCCACACACACACATACGGTGGCAACTTCGGGACGAACGTCGGTTCGATCGAGTTGATGACGCTGCTTGAGACATTAAGTTTTT-GTTGTTGTCGTTGCTGSKGCTGTATCGTCT
>AY0052-C
CTTTCCCCTTCTGCGTGTAGACAATCGGCAGCAGCAACGAAACTTACTTCTAGCACAATTCTAATCTCCCCTCCAAACGTGCACTTTAATATTTAATCACAA--AACTTCTGCATAAACCCGTCCGTCGCAGCTCTCAACTCAACGCTCCGACATTGCATTTCTCATATATGCACTTTTCACTCGTACTTTATACACGCGAGACCGGCCCGAGGTAGGATGTAGGTCAGCTGGTCCCCAGAACCAGATCCGCTGCMACACATTATTGTCTGGTGCAGCAGCAGCAGCAGACAGCCCATTTCTTTTCCTTTCTGTTTCTTTCTGTCTGGCGTTTACGGCGTTTCGCTTGAGCGCTGTCTGYCCTCTGCCTTGCCCTGTTCGCGTAAAATTGCATAACGCTCCCCYGACGTCGATCCTCAACACACACACATCATCTGCATGTTTTTTTGTGKTTTTGCTCAACATACCTGWACCCTGAGMGCGCAGCGCTTGTT----ACCGAGTTTCAGCCTGCGTACCGGCAATGTTTACAACATACAAAATCGCAACGCGAAAGAAAGAAAGACAA----------CAAACGGATGCRTCCCCTTGAGYGTYCCCGCACCCTGCACTGTGATCGAGTTCAG------CTGCTCCCGCTGTATMGCTGCACGTTCCCGTTCTTGCGTTGTGTTCATGAAAAATGAAACCTACAGCCAGCAGAACAGCGCATCGCGAAACAACACACACACACACACATCCTCTATCGGAAAGGAAAC-GGGAGTGTGATAAACTCACCCCCTCTTTTTCTGCAATGTGTGAAAGCGATCGTTGKTGTGCGCGATCGGCCAGCATTAGCAGCCAGCTGAGCCAACACWTGCCTGGAGGGGGGKGGGGGCA----CAACAGCAGCAGACCCGTTTCGCATCGCTGGGCGAAATTGGTCKCGTTGA-A-GTTGAAGGTTAGGCCCG--G--TGTGGCAGGGAATAGAAGGGGATTGGCATGCGCCAATCGCACACGAAACCGTACCACTTGTCGATCGCGAGCGAGATCAAGTTCAACGAGTACTGTAACCGAACGCTGGATCTGGTARGTTCTGGGTAAAAGCAACYTCTYACACCGCACCATTTCTGCGTAATGTTGCCCATTCCTGTAAACATTGGGCTGGGACCGGTTTCTCATTATCATGTGTGTACCCGGGAAACCCGGGAACTGCTGACCGGGTGGAATGCAATATGAGCGGTACAAATACAATGCCGGGCTGGGGCACTGTGAACGCTCTTCCACACATACACATACGGTGGCAACTTCGGGACGAGCGTCGGTTCGATCGAGTTGATGACGCTGCTTGAGACATTAAGTTTTT-GTTGTTGTTGCTGCTGCTGCTGTATCGTCT
>AY0053-C
CTTTCCCCTCTTGCGTGTAGACAATTGGCCGCCGCAACGAAACTTACTTCTAGCAMAATTCTAATCTSCCCTCSAAACGTGCACTTTAATATTTAATCACAA--AACTTSTGCATAAACCCGTCCGTYGCAGCTCTCAACTCAACGCACCGACATTGCATTTCTCATATATGCACTTTTCACTCGTACTTTATCCACGCGAGACCGGCCCGAGGTAGGATGTAGGTCAGCTGGTCCCCAGAACCAGATCCGCTGCCACACATTATTGTCTGGTGCAGCAGCAGCAGCAGACAGCCCATTTCTTTTCCTTTCTGTTTCTTTCTGTCTGGCGTTTACGGSGTTTCGCTTRAGCGCTGTCTGCCCTCTGCCTTGCCCTGTTCGCGTAAAATTGCATAACGCTCCCCTGRCGTCGATCCTCAACACACACACATCATCTGCATGTKTTTTTGTGTTTTTGCTCAACATATCTGAACCCTGAGAGCGCAGCGCTTGTT----ACCGAGTTTCAGCCTGCGTACCGGCAATGTTTATAACATACAAAATCGCAACTTGAAAGAAAGAAAGACAW----------CAAACGGATGCGTCCCCTTGAGCGTCCCCGCACCCWGCACTGTGATCGAGTTCAG------CTGCTCCCGCTGTATCGCTGCACGTTCCCGTTCTTGCGTTGTGTTCATGAAAAATGAAACCCACAGCCAGCAGAACAGCGCATCGCGAAACAACACACACACACACACATCCTCTATCGGAAAGGAAAC-GGGAGTGTGATAAACTCACCCCCTCTTTTTCTGCRATGTGTGAAAGCGATCGTTGTTGTGCGCGATCGGCCAGCATTAGCAGCCAGCTGAGCCAACACATGCCTGGAGGGGGGGGGGGGCR----CAACAGCAGCAGACCCGTTTCGCATCGCTGGGCGAAATTKGTCGCGTTGA-A-GTTGAAGGTTAGGCCCG--G--TGTGRCAGGGAATAGAAGKGGATTGGCATGCGCCAATCGCACRCSAAACCGTACCACTTGTCGATCGCGAGCGAGATCAAGTTCAACGWGTACTGTAACCGAACGCTGGATCTGGTAAGTTCTGGGTAAAAGCAACTTCTTACACCGCACCATTTCTGCGTAATGTTGCCCATTCCTGTAAACATTGTGCTGGGACCGGTTTCTCATTATCATGTGTGTACCCGGGAAACCCGGGAACTGCTGACCGGGTGGAATGCAATATGRGCGGTACAAATACAATGCCGGGCTRGGGCACTGTRAACGCYCTTCCACACAYACACATACGGTGGCAACTTCGGGACGAACGTCGGTTCGATCGAGTTGATGACGCTGCTTGAGACATTAAGTTTTT-GTTGTTGTCGTTGCTGCTGCTGTATCGTCT
>AY0054-C
CTTTCCCCTYYTGCGTGTAGACAATYGGCMGCMGCAACGAAACTTACTTCTAGCACAATTCTAATCTCCCCTCSAAACGTGCACTTTAATATTTAATCACAA--AACTTSTGCATAAACCCGTCCGTCGCAGCTCTCAACTCAACGCWCCGACATTGCATTTCTCATATATGCACTTTTCACTCGTACTTTATMCACGCGAGACCGGCCCGAGGTAGGATGTAGGTCAGCTGGTCCCCAGAACCAGATCCGCTKCCACACATTATTGTMTGGTGCAGCAGCAGCAGCAGACAGCCCATTTCTTTTCCTTTCTGTTTCTTTCTGTCTGGCGTTTACGGCGTTTCGCTTGAGCGCTGTCTGCCCTCTGCCTTGCCCTGTTCGCGTAAAATTGCATAACGCTCCCCYGACGTCGATCCTCAACACACACACATCATCTGCATGTTTTTTTGTGTTTTTGCTCAACATAYCTGAACCCTGAGAGCGCAGCGCTTGTT----ACCGAGTTTCAGCCTGCGTACCGGCAATGTTTAYAACATACAAAATCGCAACKYGAAAGAAAGAAAGACAA----------CAAACGGATGCGTCCCCTTGAGCGTYCCCGCACCCTGCACTGTGATCGAGTTCAG------CTGCTCCCGCTGTATMGCTGCACGTTCCCGTTCTTGCGTTGTGKTCATGAAAAATGAAACCYACAGCCAGCAGAACAGCGCATCGCGAAACAACACACACACACACACATCCTCTATCGGAAAGGAAAC-GGGAGTGTGATAAACTCACCCCCTCTTTTTCTGCRATGTGTGAAAGCGATCGTTGTTGTGCGCGATCGGCCAGCATTAGCAGCCAGCTGAGCCAACACATGCCKGGAGGGGGKGGGRGGCR----CAACAGCAGCAGACCCGTTTCGCATCGCTGGGCGAAATTGGTCGCRTTGA-A-GTTGAAGGTTAGGCCCG--G--TGTGRCAGGGAATAGAAGKGGATTGGCATGCGCCAATCGCACGCGAAACCGTACCACTTGTCGATCGCGAGCGAGATCAAGTTCAACGWGTACTGTAACCGAACGCTGGATCTGGTAAGTTCTGGGTAAAAGCAACYTCTTACACCGCACCATTTCTGCGTAATGTTGCCCATTCCTGTAAACATTGKGCTGGGACCGGTTTCTCATTATCATGTGTGTACCCGGGAAACCCGGGAACTGCTGACCRGGTGGAATGCAATATGRGCGGTACAAATACAATGCCGGGCTRGGGCACTGTRAACGCYCTTCCACACAYACACATACGGTGGCAACTTCGGGACGARCGTCGGTTCGATCGAGTTGATGACGCTGCTTGAGACATTAAGTTTTT-GTTGTTGTYGYTGCTGCTGCTGTATCGTCT
>AY0055-C
CTTTCCCCTCTTGCGTGTAGACAATTGGCCGCCGCAACGAAACTTACTTCTAGCACAATTCTAATCTGCCCTCCAAACGTGCACTTTAATATTTAATCACAA--AACTTCTGCATAAACCCGTCCGTTGCAGCTCTCAACTCAACGCACCGACATTGCATTTCTCATATATGCACTTTTCACTCGTACTTTATCCACRCGAGACCGGCCCGAGGTAGGATGTAGGTCAGCTGGTCCCCAGAACCAGATCCGCTGCCACACATTATTGTCTGGTGCAGCAGCAACAGCAGACAGCCCATTTCTTTTCCTTTCTGTTTCTTTCTGTCTGGCGTTTACGGCGTTTCGCTTGAGCGCTGTCTGCCCTCTGCCTTGCCCTGTTCGCGTAAAATTGCATAACGCTCCCCTGRCGTCGATCCTCAACACACACACATCATCTGCATGTTTTTTTGTGTTTTTGCTCAACATATCTGAACCCTGAGAGCGCAGCGCTTGTT----ACCGAGTTTCAGCCTGCGTACCGGCAATGTTTATAACATACAAAATCGCAACTTGAAAGAAAGAAAGACAA----------CAAACGGATGCGTCCCCTTGAGCGTCCCCGCACCCTGCACTGTGATCGAGTTCAG------CTGCTCCCGCTGTATCGCTGCACGTTCCCGTTCTTGCGTTGTGTTCATGAAAAATGAAACCCACAGCCAGCAGAACAGCGCATCGCGAAACAACACACACACACACACATCCTCTATCGGAAAGGAAAC-GGGAGTGTGATAAACTCACCCCCTCTTTTTCTGCGATGTGTGAAAGCGATCGTTGTTGTGCGCGATCGGCCAGCATTAGCAGCCAGCTGAGCCAACACATGCCTGGAGGGGGGGGGGGGCG----CAACAGCAGCAGACCCGTTTCGCATCGCTGGGCGAAATTGGTCGCGTTGA-A-GTTGAAGGTTAGGCCCG--G--TGTGACAGGGAATAGAAGWGGATTGGCATGCGCCAATCGCACGCGAAACCGTACCACTTGTCGATCGCGAGCGAGATCAASTTCAACGAGTACTGTAACCGAACGCTGGATCTGGTAAGTTCTGGGTAAAAGCAACTTCTTACACCGCACCATTTCTGCGTAATGTTGCCCATTCCTGTAAACATTGTGCTGGGACCGGTTTCTCATTATCATGTGTGTACCCGGGAAACCCGGRAACTGCTGACCGGGTGGAATGCAATATGRGCGGTACAAATACAATGCCGGGCTRGGGCACTGTRAACGCYCTTCCACACAYACACATACGGTGGCAACTTCGGGACGAACGTYGGTTCGATCGAGTTGATGACGCTGCTTGAGACATTAAGTTTTT-GTTGTTGTCGTTGCTGCTGCTGTATCGTCT
>AY0056-C
[truncated: 42,051 more chars]
