# Supplementary material for: Influence of genetic polymorphism on transcriptional enhancer activity in the malaria vector Anopheles coluzzii
Source: Sci Rep. 2019 Oct 24;9:15275. doi: 10.1038/s41598-019-51730-8 (PMC6813320; doi:10.1038/s41598-019-51730-8)
Supplement: Supplementary file 2 — Supplementary Dataset 2 [file 41598_2019_51730_MOESM2_ESM.zip › Supplementary File S2/OVO_Aligned-wild.fas]

>X chromosome:AgamP3:X:1:24393108:1
TGGCACTCCAAAGTGTAGGGATTAGTGGTGGGAGCTCGGAATCGGACCTACCTGATTCCGATTCCGTATTCGGAATCAATTCCGGAGCCGATACCGATGCTGGAATCGATTCCGATTCCGGAGCCGATTCCGGAGCCGATTCCGGAGCCGATTCCGGAGTCGATTCCGGAGCCGATTCCGGAGTCGATTCCG------------------------------------------------------------------------GAGTTGGCTCCGGAGCCGATTCCGGTGTTGACTCCGGAGCAAAATCAGTCCGGGAATCTCCATGAGAATGGATCTTTTACAAGTAAATTTGGATTTTTGCGGTTAGCAATACGTAGTATGATTGGATCCAAACGCCTTTTTTTATGGTGATGCCGAAACTGACTCCGTTTGGTAGCTGATTCTAATTTATGAGCCATTTCCGATTCGAAAGCCGACTTCGATTCCGGAACCGATTCCGGAGTCGATTCCGGAA------------------------------------------CCGATTCCTATTCCGGAGCCGATTCCGAAATCAATTCTGGAGTCGATTCCGGAGTCGATTCCGATTCCGGAGCCGATTCCGGAATCGATTCCGGAAACTGATTCCGGACCTACTATCCGGAATCGATTCGAGAAAACTGCGGAGCTAGCCGGAATCGATTCCGATAAAAACTTCATTTTTCCCATCACTAGTAGGGATAGCTCCATCGATGCCATCAAGTGAAGAGCAATCTGCAGCAACATGATCTAAATTTGGTTGGGGACAGTTTGACGCAAGCACTACAACGAAAGTCTGCCGGAAACGATCACAGATATCACCATGACTCTATCAGTTGCTGCTCCAGACAACTCATCAACAATTTGTGCTTGTTAGGAATTATTCACCCTTTGACACGAATATTGCTACACAGCGAGACACCAAACAGGAAGTCAAAAAGCTGCTTCCACACTTCTCAATAACTTATTGAGATTGGGGG-AAAAATATACAAGCTGAAGATATCTCTGAATAGATACTGCGAAGACAGGAACTAGTGGTAACATCTACAAGGTTCGCCAAGTAACTTCTTTCCAATAACAAACAATATTCCAATGATGTCAAATCGCAGAACAAACAACATGCGAATTTCGACTCATGATTCCATCTGCAAAAACTGTCTGTCATGAGACCAGTTATGCCAGGCTCGAAATAATCGGTAGTTAAAAAGAAAGAATGTCAAATGGTGAACCCTGTAGAAGTACGCAGATGGTACTCTACGGAAGCTACGATCTTGCTACAATCACTTTCTGTGAG--------------------------TCTAAAGAATACT--------------------------GTAGCTACTTAAGCCACGTTTATGTTCACTTGTATCTCTCATTGATTTGTTATCATTTCATCTCTTATATAGAAGCTTCTTTCAGCTGTAACTACAGCACCGTTTTGTGCAAGAACCATTTTAAGACCTTCAAACTCTCCTGAAGGTAAGGTTGCTGCATCAATGCCTCTATAAGTTTGATGTGGGATATTAAGCATGCATTTTACATAATATTTAGACGTCGTTCTGTAGCAGAAACGACGGCAGTACATCCCTCACGCAATAGAGATGTCGGCGTCGGGGTGGAACTTGAAGCGGTGGAAGA
>OVO_Fd03_8_A
TGGCACTCCAAAGTGTAGGGATTAGTGGTGGGAGCTCGGAATCGGACCTACCTGATTCCGATTCCGTATTCGGAATCAATTCCGGAGCCGATTCCGATGCTGGAATCGATTCCGATTCCGGAGCCGATTCCGGAGTCGATTCCGGAGCCGATTCCGGAGTCGATTCCGGAGCCGATTCCGGAGCCGATTCCG------------------------------------------------------------------------GAGTTGGATCCGGAGCCGATTCCGGTGTTGACTCCGGAGCAAAATCAGTCCGGGAATCTCCATGAGAATGGATCTTTTACAAGTAAATTTGAATTTTTGCGGTTAGCAATACGTAGTATGATTGGATCCAAACGCCTTTTTTTATGGCGATGCCGAAACTGACTCCGTTTGGTAGCTGATTCTAATTTATGAGCCATTTCCGATTCGAAAGCCGACTTCGATTCCGGAACCGATTCCGGAGTCGATTCCGGAA------------------------------------------CCGATTCCTATTCCGGAGCCGATTCCGAAATCAATTCTGGAGTCGATTCCGGAGACGATTCCGATTCCGGAGCCGATTCCGGAATCGATTCCGGAAACTGATTCCGGACCTACTATCCGGAATCGATTCCAGAAAACTGCGGAGCTAGCCGGAATCGATTCCGATAAAAACTTCATTTTTCCCATCACTAGTAGGGATAGCTCCGTAGATGCCATCAAATGAAGAGCAATCTGCAGCAACATGATCTAAATTTGGTTGGGGACTGTTTGACGCAAGCACTGCAACGGAAGTCTGCCGGAAACGATCTCAGATATCGCCATGACCCTATCAGTTGCTGCTCCAGACAACTCATCAACAATTTGTGCTTGTTAGGAATTATTCACCCTTTGACACGAATATTGCTACACAGCGAGACACCAAACAGGAAGTCAAAAAGCTGCTTCCACACTTCTCAACAACTTATTGAGAATGGGGG-AAAAATATACAAGCTGAAGATATCTCTGAATAGATACTGCGAAGACAGGAACTAGTGGTAACATCTACAAGGTTCGCCAAGTAACTTCTTTCCAATAACAAACAATATTCCAATGATGTCAAATCGCAGAA-------------------------------------------CTGTCTGTCATGAGACCAGTTTTGCCAGGCTCGAAATAATCGGTAGTTAAAAAGAAAGAATGTCAAATGGTGAACCCTGTAGAAGTACGCAGATCGTACTCTACGGAAGCTACGATCTTGCTACAATCACTTTCTGTGAG--------------------------TCTAAAGAATACTGTGGCTCGAGAGTTCTAAAGAATACCGTGGCTACTTAAGCCACGTTTATGTTCACTTGTATCCCTCATTGATTTGTTATCATTTCATCTCTTATATAGAAGCTTCTTACAATTGTAACTACAGCACCGTTTTGTGCAAGAACCATTTTAAGACCTTCAAACTCTCGTAAAGGCAAGGTTGCTCCATCAATGCCTCAATAAGTTTGATGTGGGATATTAAGCATGCATTTTACATAATATTTAGACGTCGTTCTGTAGCAGAAACGACGGCAGTGCATCCCTCACGTAATAGAGATGTCGGCGTCGGAGTGGAACTTGAAGCGGTGGAAGA
>OVO_Fd09_3_B
TGGCACTCCAAAGTGTAGGGATTAGTGGTGGGAGTTCGGAATCGGACCTACCCGATTCCGATTCCGTATTCGGAATCAATTCCGGAGCTGATTCCGATGCTGGAATCGATTCCGATTCCGGAGCCGATTCCGGAGTCGATTCCGGAGCCGATTCCGGAGTCGATTCCGGAGCCGATTCCGGAGCCGATTCCGGAGTCGATTCCGGAGCCGATTCCGGAGCCGATTCCGGAGTCGATTCCGGAGCCGATTCCGGAACCGATTCCAGAGTTGGCTCCGGAGCCGATTCCGGTGTTGACTCCGGAGCAAAATCAGTCCGGGAATCTCCATGAGAATGGATCTTTTACAAGTAAATTTGGATTTTTGCGGTTAGCAATACGTAGTATGATTGGATCCAAACGCCTTTTTTTATGGCGATGCCGAAACTGACTCCGTTTGGTAGCTGATTCTAATTTATGAGCCATTTCCAATTCGAAAGCCGACTTCGTTTCCGGAACCGATTCCGGAGTCGATTCCGGAACCAATTCCGATTCCGGAGCCGATTCTGGAGTCGATTCCGTAACCGATTCCTATTCCGGAGCCGATTCCGAAATCAATTCTGGAGTCGATTCCGGAGTTGATTCCGATTCCGGAGCCGATTCCGGAATCGATTCCGGAAACTGATTCCGGACCTACTATCCGGAATCAATTCCAGAAAACTGCGGAGCTAGCCGGAATCGATTCCGATAAAAACTTCATTTTTCCCATCACTAG---GGATAGCTCCGTAGATGCCATCAAGTGAAGAGCAATCTGCAGCAACATGATCTAAATTTGGTTGGGGACAGTTTGACGCAAGCACTACAACGGAAGTCTGCCGGAAACGATCTCAGATATCGCCATGACCCTATCAGTTGCTGCTCCAGACAACTCATCAACAATTTGTGCTTGTTAGGAATTATTCACCCTTTGACACGAATATTGCTACACAGCGAGACACCAAACAGGAAGTCAAAAAGCTGCTTCCACACTTCTCAATAACTTATTGAGATTGGGGG-AAAAATATATAAGCTGAAGATATCTCTGAATAGATACTGCGAAGACAGGAACTAGTGGTAACATCTACAAGGTTCGCCAAGTAACTTCTTTCCAATAACAAACAATATTCCAATGATGTCAAATCGCAGAACAAACACCATGCGAATTACGACTC--------------------TGTCTGTCATGAGACCAGTTTTGCCAGGCTCGAAATAATCGGTAGTTAAAAAGAAAGAATGTCAAATGGTGAACCCTGTAGAAGTACGCAGTTCGTACTCTACGGAAGCTACGATCTTGCTACAATCACTTTTTGTGAGTCTAAAGAATACTGTGGCTCGAAAGTTCTAAAGAATACT--------------------------GTGGCTACTTAAGCCACGTTTATGTTCACTTGTATCTCTCATTGATTTGTTATCATTTCATCTCTTATATAGAAGCTTCTTTCAACTGTAACTACAGCACCGTTTTGCGCAAGAACCATTTTAAGACCTTCAAACTCTCCTGAAGGCAAGGTTGCTCCATCAATGCCTCAATAAGTTTGATGTGGGATATTAAGCATGCATTTTACATAATATTTAGACGTCGTTCTGTAGCAGAAACGACGGCAGTGCATCCCTCACGTAATAGAGATGTCGGCGTCGGAGTGGAACTTGAAGCGGTGGAAGA
>OVO_Fd05_4_B
TGGCACTCCAAAGTGTAGGGATTAGTGGTGGGAGTTCGGAATCGGACCTACCCGATTCCGATTCCGTATTCGGAATCAATTCCGGAGCCGATTCCGATGCTGGAATCGATTCCGATTCCGGAGCCGATTTGGGAGCCGATTTGGGAGCCGATTCCGGAG----------------------------------------------------------------------------------------------------------------------------------------------------------------------------------------------------------------------------------------------------------------------------------------------------------------------------------------------CCGATTCCGGAGTCGATTCCGGAG------------------------------------------CCGATTCCTATTCCGGAGCCGATTC------------------------------------------TGGAGCCGATTCCGGAATCGATTCCGGAAACTGATTCCGGACCTACTATCCGGAATCGATTTCAGAAAACTGCGGAGCTAGCCGGAATCGATTCCGATAAAAACTTCATTTTTCCCATCACTAGTAGGGATAGCTCCATCGATGCCATCAAGTGAAGAGCAATCTGCAGCAACATGATCTAAATTTGGTTGGGGACTGTTTGACGCAAGCACTACAACGGAAGTCTGCCGGAAACGATCTCAGATATCGCCATGACCCTATCAGTTGCTGCTCCAGACAACTAATCAACAATTTGTGCTTGTTGGGAATTATTCACCCTTTGACACGAATATTGCTACACAGCTACACACCAAACAGGAAGTCAAAAAGCTGCTTCCACACTTCTCAATAACTTATTGAGAATGGGGGAAAAAATATACAAGCTGAAGATATCTCTGAATAGATACTGCGAAGACAGGAACTAGTGGTAACATCTACAAGGTTCGCCAAGTAACGTCTTTCCAATAACAAACAATATTCCAATGATGTCAAATCGCAGAACAAACAACATGCGAATTACGACTCATGATTCCATCTGCAAAAACTGTCTGTCATGAGACCAGTTATGCCAGGCTCGAAATAATCGGTAGTTAAAAAGAAAGAATGTCAAATGGTGAACCCTGTAGAAGTACGCAGACCGTACTCTACGGAAGCTACGATCTTGCTACAATAACTTTTTGTGAGTCTAAAGAATACTGTGGCTCGAGAGTTCTAAAGAATACT--------------------------GTGGCTACTTAAGCCACGTTTTTGTTCACTTGTATCTCTCATTGATTTGTTATCATTTCATCTCTTGTATAGAAGCTTCTTTCAGCTGTAACTACAGCACCGTTTTGTGCAAGAACCATTTTAATACCTTCAAACTCTCCTGAAGGTAAGGTTGCTGCATCAATGCCTCTATAAGTTTGATGTGGGATATTAAGCATGCATTTTACATAATATTTAGACGTCGTTCTGTAGCAGAAACGACGGCAGTGCATCCCTCACGTAATAGAGATGTCGGCGTCGGAGTGGAACTTGAAGCGGTGGAAGA
>AY0087-C
TRRCACTCCAAAGTGTAGGGATTAGTGGTGGGAGTTCGGAATCGGACCTACCYGATTCCGATTCCGTAYTCGGAATCAATTCYGGAGCCGATTYCGATGCTGGAATCGATTCCGATTCCGRAGCCGATTCCGGAGCCGATTCCGGAGCCGATTCCGGAGYYGRYTCCGGARCCGATTCCGGAGYCGATTCCG------------------------------------------------------------------------GAGTYGRYTCCGGARCCGATTCCGGTGTTGACTCCGGAGCAAAATCAGTCCGGGAATCTCCATGAGAATGGATCTTTTACAAGTAAATTTGGATTTTTGCGGTTAGCAATACGTAGTATGATTGGATCCAAACGCCTTTTTTTATGGCGATGCCGAAACTGACTCCGTTTGGTAGCTGATTCTAATTTATGAGCCATTTCCGATTCGAAAGCCGACTTCGATTCCGGAACCGATTCCGGAGTCGAWTCCGGRA------------------------------------------CCGATTCCTATTCCGGAGCCGATTCCGAAATCAATTCTGGAGTCGATTCCGGAGTCGATTCCGATTCCGSAGCCGATTCCGGAATCGATTCCGGAAACTGATTCCGGACCTACTATCCGGAATCGATTCSAGAAAACTGCGGAGCTAGCCRGAATCGATTCCGATAAAAACTTCATTTTTCCCATCACTAGTAGGGATAGCTCCATCGATGCCATCAAGTGAAGAGCAATCTGCAGCAACATGATCTAAATTTGGTTGGRGAYTGTTTGACGCAAGCACTACAACGGAAGTCTGCCGGAAACGATCTCAGATATCGCCATGACCCTATCAGTTGCTGCTCCAGACAACTCATCAACAATTTGTGCTTGTTAGGAATTATTCACCCTKTGACACGAATATTGCTACACAGCGAGACACCAAACAGGAAGTCAAAAAGCTGCTTCCACACWTCTCAAYAACTTATTGAGAWTRGGGG-AAAAATATACAAGCTGAAKATATCTCTGAATAGATASKGCGAAGACAGGAACTAGTGGTAAMATCTACAAGGTTCGCCAAGTAACTTCTTTCCAATAACAAAMAAYATTYCAATGATGTCAAATCGCAGAACAAACAACATGCGAATTTCGACTCATGATTCCATCTGCAAAAACTGTCTGTCATGAGACCAGTTTTGCCAGGCTCGAAATAATCGGTAGTTAAAAAGAAAGAATGTCAAATGGTGAACCCTGTAGAAKTACGCAGWTCGTACTCTACGGAAGCTACGATCTTGCTACAATCACTTTYTGTGAG--------------------------TCTAAAGAATACT--------------------------GTGGCTACTTAAGCCACGTTTATGTTCACTTGTATCTCTCATTGATTTGTTATCATTTCATCTCTWATATAGAAGCTTCTTTCARCTGTAACTACAGCACCGTTTTGTGCAAGARCCATTTTAATACCTTCAAACTCTCCTGAAGGYAAGGTTGCTKCATCAATGCCTCTATAAGTTTGATGTGGGATATTAAGCATGCATTTTACATAATATTTAGACGTCGTTCTGTAGCAGAMACGACGGCAGTRCATCCCTCACGTAATAGAGATGTYGGCGTCGGAGTGGAACTTGWAGCGGTGGAAGA
>AB0101-C
TAGYACTCCAAAGWGTAGGGATTAGTGGTGGGAGYTCGGAATCGGAYCTACCTGATTCCGATTCCGTATTCGGAATCAMTYCCSGAGCCGATTCCGATGCTGGAATCGATTCCGATTCCGGAGCCGATTCCGGAGYYRRYTCCGGAGCCGATTCCGGAGYCGATTCCGGARCCGATTCCGGAGCCGATTCCG------------------------------------------------------------------------GAGYYGRYTCCGGAGCCGATTCCGGTGTTGACTCCGGAGCAAAATCAGTCCGGGAATYTCCATGAGAATGGATCTTTTACAAGTAAATTTGRATTTTTGYGGTTAKCAATACGTAGTATGATTGGAYCCAAACGCCTTTTTTTATGGCRATGCCGAAACTGACTCCGTTTGGTASCYGATTCTAATTTATGAGCCATTTCCGATTCGAAAGCCGACTTCGATTCCGKARCCGATTCCGKARYCGATTCCGKAA------------------------------------------CCGATTCCTATTCCGGAGCCGATTCCGRAATCAATTCTGGAGTCGATTCCGGAGTCGATTCCGATTCCGGAGCCGATTCCGGAATCSATTCCGGAAACTGATTCCGGACCTAMTATCCGGAATCGATTCCAGAAAACTGCGGAGCTAGCCGGAATCGATTCCGATAAAAACTTCATTTTTCCCATCACTAGTARGGATAGCTCCATCGATGCCATCAARTGAAGAGCAATCTGCAGCAACATGATCTAAATTTGGTTGGGGACWGTTTGACGCAAGCACTACAACGRAAGTCTGCCGGAAACGATCWCAGATATCRCCATGACYCTATCAGTTGCTGCTCCAGACAACTCATCAACAATTTGTGCTTGTTAGGAATTATTCACCCTTTGACACGAATATTGCTACACAGCGAGACACCAAACAGGAAGTCAAAAAGCTGCTTCCACACTTCTCAAYAACTTATTGAGAATGGGGG-RAAAATATACAAGCTGAASATATCTCTGAATAGATACTGCGAAGACAGGAACTAGTGGTAACATCTACAAGGTTCGCCAAGTAACTTCTTTCCAATAACAAACAATATTCCAATGATGTCAAATCGCAGAACAAACAACATGCGAATTTCGACTCATGATTCCATCTGCAAAAACTGTCTGTCATGAGACCAGTTATGCCAGGCTCGAAATAATCGGTAGTTAAAAAGAAAGAATGTCAAATGGTGAACCCTGTAGAAGTACGCAGATSRTACTCTACGGAAGCTACGATCTTGCTACAATAACTTTTTGTGAG--------------------------TCTAAAGAATACT--------------------------GTRGCTACTTAAGCCACGTTTATGTTCACTTGTATCTCTCATTGATTTGTTATCATTTCATCTCTTATATAGAAGCTTCTTWCMRCTGTAACTACAGCACCGTTTTGTGCAAGAACCATTTTAAKACCTTCAAACTCTCCTGAAGGYAAGGTTGCTTCATCAATGCCTCTATAAGTTTGAGGTGGGATATTAAGCATGCATTTTACATAATATTTAGACGTCGTTCTGTAGCAGAAACGACGGCAGTRCATCCCTCACGTAATAGAGATGTCGGCGTCGGRGTGGAACTTGAAGCGGTGGAAGA
>AB0139-C
TRGCACTCCAAAGTGTAGGRATTAGTGGTGGGAGYTCGGAATCGGACCTACCCGATTCCGATTCCGTATTCGGAATCAMTTCCGGAGCCGATTCCGATGCTGGAATCGATTCCGATTCCGGAGCCGATTCCGGAKYYGATTCCGGAGYYGAYTCCGGAGYCGATTCCGGAGCCGATTCCGGAGCCGATTCCG------------------------------------------------------------------------GAGYYGGYTCCRGAGYYGATTCCGGWGTTGACTCCRGAGCAAAATCAGTCCGGGAATCTCCATGAGAATGGATCTTTTACAAGTAAATTTGRATTTTKGCGGTTAGCAATACGTAGTATGATTGGATCCAAACGCCTYTTTWTATGGCGATGCCGAAACTGACTCCGTTTGGTAGCTGATTCTAATTTATGAGCCATTTCCGATTCGAAAGCCGACTTCGATTCCGGAACCGATTCCGGAGTCGATTCCGKAA------------------------------------------CCGATTCCTATTCCGGAGCCGATTCCGAAATCAATTCTGGAGYCGATTCCGGARTCGATTCCGATTCCGGAGCCGATTCCGGAATCGATTSCRGAAACTGATTCCGGACCTACTATCCGGAATCGATTCCAGAAAACTGCGGAGCTAGCCGGAATCGATTCCGATAAAAACTTCATTTTTCCCATCACTAGTAGGGATAGCTCCATCGATGCCATCAARTGAAGAGCAATCTGCAGCAACATGATCTAAATTTGGTTGGGGACWGTTTGACGCAAGCACTRCAACGRAAGTCTRCCGGAAACGATCWCAGATATCRCCATGACCCTATCAGTTGCTGCTCCAGACAACTCATCAACAATTTGTGCTTGTTAGGAATTATTCACCCTTTGACACGAATATTGCTACACWGCGAGASACCAAACAGGAAGTCAAAAAGCTGCTTCCACACTTCTCAATAACTTATTGAGATTGGGGG-AAAAATATAYAAGCTGAAKATATCTCTSAATAGATASKGCGAAGACAGGAACTAGTGGTAACATCTACAAGGTTCGCCAAGTAACTTCTTTCCAATAACAAACAATATTCCAATGATGTCAAATCGCAGAACAAACAMCATGCGAATTACGACTCATGATTCCATCTGCAAAAACTGTCTGTCATGAGACCAGTTTTGCCAGGCTCGAAATAATCGGTAGTTAAAAAGAAAGAATGTCAAATGGTGAACCCTGTAGAAGTACGCAGWTCGTACTCTACGGAAGCTACGATCTTGCTACAATMACTTTTTGTGAG--------------------------TCTAAAGAATACT--------------------------GTRGCTACTTAAGCCACGTTTATGTTCACTTGTATCTCTCATTGATTTGTTATCATTTCATCTCTTATATAGAAGCTTCTTTCAACTGTRACTACAGCACCGTTTTGYGCAAGARCCATTTTAAKACCTTCAAACTCTCCTGAAGGCAAGGTTGCTYCATCAATGCCTCWATAAGTTTGAKGTGGGATATTAAGCATGCATTTTACATAATATTTAGACGTCGTTCTGTAGCAGAAACGACGGCAGTGCATCCCTCACGTAATAGAGATGTCGGCGTCGGAGTGGAACTTGAAGCGGTGGAAGA
>AJ0066-C
TRRCACTCCAAAGTGTAGGGATTAGTGGTGGGAGCTCGGAATCGGACCTACCTGAWTCCGATTCCGTATTCGGAATCAATTCCGGAGCCGATTCCGATGCTGGAATCGATTCCGMTTCCGGAGCCGATTCCGGAGYCGATTCYGGAGCCGATTCCGGAGCCGATTCCGGAGYCGATTCCGGARCCGATTCCG------------------------------------------------------------------------GAGTTGGCTCCGGAGCCGATTCCGKTGTTGWCTCCGGAGCAAAATCAGTCCGGGAATCTCCATGAGAATGGATCTTTTACAAGTAAATTTGRATTTTTGCGGTTAGCAATACGTAGTATGATTGGATCCAAACGCCTTTTTTTATGGCGATGCCGAAACTSACTCCGTTTGGTAGCTGATTCTAATKTATGAGCCATTTCCRATTCGAAAGCCGACTTCGWTTCCGGARCCGATTCCGGAGTCGATTCCGKAA------------------------------------------CCGATTCCTATTCCRGAGCCGATTCCGAAATCAATTCTGGAGTCGATTCCGGAGTYGATTCCGATTCCGGAGCCGATTCCGGAATCGATTCCGGAAACTGATTCCGGACCTACTATCCRGAATCGATTCCAGAAAACTGCGGAGCTAGCCGGAATCGATTCCGATAAAAACTTCATTTTTCCCATCACTAGTAGGGATAGCTCCRTMGATGCCATCAAGTGAAGAGCAATCTGCAGCAACATGATCTAAATTTGGTTGGGGACAGTTTGACGCAAGCACTACAACGAAAGTCTGCCGGAAACGATCWCAGATATCRCCATGACYCTATCAGTTGCTGCTCCAGACAACKCATCAACAATTTGTGCTTGTTAGGAATTATTCACCCTTTGACACGAATATTGCTACACAGCGAGACACCAAACAGGAAGTCAAAAAGCTGCTTCCACACTTCTCAATAACTTATTGAGATTGGGGG-AAAAATATACAAGCTGAASATATCTCTGAATAGATACTRCGAAGACAGGAACTAGTGGTAACATCTACAAGGTTCGCCAAGTAACTTCTTTCCAATAACAAACAATATTCCAATGATGTCAAATCGCAGAACAAACAACAYGCGAATTWCGASTCATGATTCCATCTGCAAAAACTGTCTRTCATGAKACCAGTTTTGCCAGRCTCGAAATAATCGRTWGTTAAAAAGARAGAATGTCAARTGGTGAACCCTGTAGAAGTACGCAGATSGTACTCTACGGAAGCTACGATCTTGCTACAATMACTTTYTGTGAG--------------------------TCTAAAGAATACT--------------------------GTRGCTACTTAAGCCACGTTTATGTTCACTTGTATCTCTCATKGAWTTGTTATCATTTCATCTCTTATATAGAAGCTTCTTWCAACTGTAACTACAGCACCGTTTTGTGCAAGAACCATTTTAAKACCTTCAAACTCTCCTGAAGGCAAGGTTGCTTCATCAATGCCTCTATAAGTTTGAGGTGGGATATTAAGCATGCATTTTACATAATATTTAGACGTCGTTCTGTAGCAGAAACGACGGCAGTACATCCCTCACGCAATAGAGATGTCGGCGTCGGAGTGGAACTTGAAGCGGTGGAAGA
>AJ0077-C
TRRCACTCCAAAGTGTAGGRATTAGTGGTGGGAGYTCGGAATCGGACCTACCCGATTCCGATTCCGTRTTCGGAATCAATTCCGGAGCCGATTCCGATGCTGGAATCGATTCCGATTCCGGAGCCGATTCCGGAGYCGATTCCGGAGCCGATTCCGGAGTCGATTCCGGAGCCGATTCCGGAGYCGATTCCG------------------------------------------------------------------------GWGYYGRYTCCGGAGYCGATTCCGGTGTTGACTCCGGAGCAAAATYAGTCCGGRAATCTCCATGAGAATGGATCTTTTACAAGTAAATTTGGATTTTTGCGGTTAGCAATACGTAGTATGATTGGAYCCAAACGYYTTTTTTTATGGCGATGCCGAAACTGACTCCGTTTGGTAGCYGATTCTAATTTATGAGCCATTTCMGATTCGAAAGYCGACTTCGATTCCGGAASCGATTCCGGAGTCGATTCYGKAA------------------------------------------CCGATTCCTATTCCGGAGCCGATTCCGAAATCAWTTCTGGAGTCGAWTMCGGAGTYGATTCCGATTYCGSAGCCGATTYCGGAATCGATTCCGGAAACTGATTCCGGACCTACTATCCGGAATCGATTCSAGAAAACTGCGGAGCTAGCCGGAATCGATTCCGATAAAAACTTCATTTTTCCCATCACTAGTAGGGATAGCTCCATCGATGCCATCAAGTGAAGAGCAATCTGCAGCAACATGATCTAAATTWGGTTGGGGACTGTTTGACGCAAGCACTRCAACGGAAGTCTGCCGGAAACGATCTCAGATATCGCCATGACCCTATCAGTTGCTGCTCCAGACAACKCATCAACAATTTGTGCTTGTTAGGAATTATTCACCCTTTGACACGAATATTGCTACACAGCGAGACACCAAACAGGAAGTCAAAAAGCTGCTTCCACACTTCTCAATAACTTATTGAGAWTGGGGG-AAAAATATACAAGCTGAASATATCTCTGAATAGATACTRCGAAGACAGGAACTAGTGGTAACATCTACAAGGTTCGCCAAGTAACTTCTTTCCAATAACAAACAATATTCCAATGATGTCAAATCGYAGAACAAACAACATGCGAATTTCGACTCATGATTCCATCTGCAAAAACTGTCTGTCATGAGACCAGTTTTGCCAGRCTCGAAATAATCGRTAGTTAAAAAGARAGAATGTCAARTGGTGAACCCTGTAGAAGTACGCAGATCGTACTCTACGGAAGCTACGATCTTGCTACAATMACTTTYTGTGAG--------------------------TCTAAAGAATACT--------------------------GTRGCTACTTAAGCCACGTTTATGTTCACTTGTATCTCTCATTGATTTGTTATCATTTCATCTCTTATATAGAAGCTTCTTTCARCTGTAACTACAGCACCGTTTTGTGCAAGAACCATTTTAATACCTTCAAACTCTCCTGAAGGTAAGGTTGCTGCATCAATGCCTCTATAAGTTTGATGTGGGATATTAAGCATGCATTTTACATAATATTTAGACGTCGTTCTGTAGCAGAAACGACGGCAGTGCATCCCTCACGTAATAGAGATGTCGGCGTCGGAGTGGAACTTGAAGCGGTGGAAGA
>AB0112-C
TRGCACTCCAAAGTGTAGGGATTAGTGGTRGGAGYTCGGWATCGGACCTACCYGATTCCGATTCCGTATTCGGAATCACTTCCSGAGCCGATTCCGATGCTGGAATCGATTCCGATTCCGGAGCCGATTCCGGAGYCGATTCCGGAGYCGATTCCGGAGYCGATTCCGGAGYCGATTCCGGAGCCGATTCCG------------------------------------------------------------------------GAGTTGGCTCCGGAGCCGATTCCGGTGTTGACTCCGGAGCAAAATCAGTCCGGGAATCTCCATGAGAATGGATCTTTTACAAGTAAATTTGGATTTTKGCGGTTAGCAATACGTAGTATGATTGGATCCAAACGCCTTTTTTTATGGCGATGCCGAAACTGACTCCGTTTGGTAGCTGATTCTAATTTATGAGCCATTTCCGATTCGAAAGCCGACTTCGWTTCCGGARCCGATTCYGGAGTCGATTCCGKAA------------------------------------------CCRATTCCKATTCCGGASCCGATTCCGAAATCAATTCTGGAGTCGATTCCGGRRTCGATTCCGATTCCGGAGCCGATTCCGGAATCGATTSCRGAAACTGATTCCGGACCTACTATCCGGAATCGATTCCAGAAAACTGCGGAGCTAGCCGGAATCGATTCCGATAAAAACTTCATTTTTCCCATCACTAGTAGGGATAGCTCCATCGATGCCATCAAGTGAAGAGCAATCTGCAGCAACATGATCTAAATTTGGTTGGGGACWGTTTGACGCAAGCACTACAACGRAAGTCTGCCGGAAACGATCACAGATATCGCCAYGACCCTATCAGTTGCTGCTYCAGACAACTMATCAACAATTTGTGCTTGTTAGGAATTATTCACCCTTTGACACGAATATTGCTACACAGCGAGACACCAAACAGGAAGTCAAAAAGCTGCTTCCACACTTCTCAATAACTTATTGAGAWTGGGGG-AAAAATATACAWGCTGAAKATATCTCTGAATAGATACTRCGAAGACAGGAACTAGTGGTAACATCTACAAGGTTCGCCAASTAACTTCTTTCCARTAACAAACAATATTCCAATGATGTCAAATCGCAGAACAAACAACATGCGAATTTCGACTCATGATTCCATCTGCAAAAACYGTCTGTCATGAGACCAGTTTTGCCAGGCTCGAAATAATCGGTWGTTAAAAAGAAAGAATGTCAAATGGTGAACCCTGTAGAAGTACGCAGATSGTACTCTACRGAAGCTACGATCTTGCTACAATAACTTTTTGTGAG--------------------------TCTAAAGAATACT--------------------------GTGGCTACTTAAGCCACGTTTATGTTCACTTGTATCYCTCATTGATTTGTTATCATTTCATCTCTTRTATAGAAGCTTCTTTCAACTGTRACTACAGCACCGTTTWGTGCAAGAACCWTTTTARKACCYTCAAACTCTCCTGAAGGCAAGGTTGCTYCATCAATGCCTCWATAAGTTTGATGTGGGATATTAAGCAYGCATTTTACATAATATTTAGACGTCGTTCTGTAGCAGAAACGACGGCAGTACRTCCCTCACGTAATAGAGATGTCGGCGTCGGRGTGGAACTTGAAGCGGTGGWAGA
>AY0024-C
TAACACTCCAAAGTGTAGGGATTAGTGGTGGGAGYTCGGAATCGGACCTACCYGATTCCGATTCCGTATTCKGAATCAATTCCKGAGCCGATWCCGATGCTGRAATCGATTCCGATTCCGGAGCCGATTCCGGAGWCGATTCCGGAGYCGATTCCGGAGCCGATTCCGGAGCCGATTCCGGARCCGATTCCR------------------------------------------------------------------------GAGTTGGCTCCGGAGCCGATTCCGGTGTTGACTCCGGAGCAAAATYAGTCCGGGAATCTCCATGAGAATGGATCTTTTACAAGTAAATTTGRATTTTTGYGGTTAKCAATACGTAGTATGATTGGAYCCAAACGCCTTTTTTTATGGCGATGCCGAAACTGACTCCGTTTGGTAGCTGATTCTAATTTATGAGCCATTTCCGATTCGAAAGCCGACTTCGATTCCGGARCCGATTCCGGAGTCGATTCCGGAA------------------------------------------CCRATTCCTATTCCGGAGCCGATTCCGRAATCAATTCTGGAGYCGATTCCGGARTCGATTSCGATTCCGGAGCCGATTCCGGARYCGATTCCGRAARCYGATTCCGGACCKACTATCCGGAATCRATTCCAGAAAACTGCGGAGCTAGCCGGAATCGATTCCGATAAAAACTTCATTTTTCCCATCACTAGTAGGGATAGCTCCATCGATGCCATCAAATGAAGAGCAATCTGCAGCAACATGATCTACATTTGGTTGGGAACTGTTTGACGCAAGCACTACAACGGAAGTCTGCCGGAAACGATCTCAGATATCGCCATGACCCTATCAGTTGCTGCTCCAGACAACTCATCAACAATTTGTGCTTGTTAGGAATTATTCACCCTTTGACACGAATATTGCTACACAGCGAGACACCAAACAGGAAGTCAAAAAGCTGCTTCCACACTTCTCAATAACTTATTGAGAATGGGGG-AAAAATATACAAGCTGAAGATATCTCTGAATAGATACTGCGAAGACAGGAACTAGTGGTAACATCTATAAGGTTCGCCAAGTAACTTCTTTCCAATAACAAACAATATTCCAATGATGTCAAATCGCAGAACAAACAACATGCRAATTWCGACTCATGATTCCATCTGCAAAAACTGTCTGTCATGAGACSAGTTTTGCCAGGCTCGAAATAATCGGTWGTTAAAAAGAAAGAATGTCAAATGGTGAACCCTGTAGAAGTACGCAGATGGTACTCTACGGAAGCTACGATCTTGCTACAATAACTTTTTGTGAK--------------------------TCTAAAGAATACT--------------------------GTGGCTACTTAAGCCACGTTTATGTTCACTTGTATCTCTCATTRATTTGTTATCATTTCATCTCTTATATAGAAGCTTCTTTCAACKGTRACTACAGCACCGTTTTGTGCAAGAACCATTTTAAGACCTTCAAACTCTCCTGAAGGCAAGKTTGCTTCATCAATGCCTCTATAAGTTTGAKGTGGGATATTAAGCATGCATTTTACATAATATTTAGACGTCGTTCTGTAGCAGAAACGACGGCAGTRCATCCCTCACGYAATAGAGATGTCGGCGTCGGRGTGGAACTTGAAGCGGTGGAAGA
>AB0224-C
TRGCACTCCAAAGTGTAGGGATTAGTGGTGGGAGCTCGGAATCGRACCTACCYGATTCCGATTCCGTATTCKGAATCAATTCCKGAGCYGATWCCGATGCTGRAATCGATTCCGATTCCGRWKCCGATTCCGGARYCGMTTCCGGAGCCGATTCCGKARYYGATTCCGGAGCCGATTCCGRARYCRATTMCR------------------------------------------------------------------------GAGTTGGYTCCGGARYCGATTCCGGTGTTGACTCCGGAGCAAAATCAGTCCGGGAATCTCCATGAGAATGGATCTTTTACAAGTAAATTTKRATTTTTGCGGTTAGCAATACGTAGTATGATTGGATCCAAACGCCTTTTTTTATGGCGATGCCGAAACTGACTCCGTTTGGTAGCTGATTCTAATTTATGAGCCATTTCCGATTCGAAAGCCGACTTCGATTCCGGAACCGATTCCGGAGTCGATTCCGKAA------------------------------------------CCGATTCCTATTCCGGAGCCGATTCCGAAATCAATTCTGGAGTCGATTCCRGARTCRATTCCGATTCCGGAGCCGATTCCGGAATCGATTCCGGAAACTGATTCCGGACCTACTATCCGGAATCGATTTCAGAAAACTGCGGAGCTAGCCGGAATCGATTCCGATAAAAACTTCATTTTTCCCATCACTAGTAGGGATAGCTCCATCGATGCCATCAAGTGAAGAGCAATCTGCAGCAACATGATCTAAATTTGGTTGGGGACTGTTTGACGCAAGCACTGCAACGGAAGTCTGCCGGAAACGATCTCAGATATCGCCATGACCCTATCAGTTGCTGCTCCAGACAACTCATCAACAATTTGTGCTTGTTAGGAATTATTCACCCTTTGACACGAATATTGCTACACAGCGAGACACCAAACAGGAAGTCAAAAAGCTGCWTCCACACTTCTCAATAACTTATTGAGAWTGGGGG-AAAAATATACAAGCTGAASATATCTCTGAATAGATACTGCGAAGACAGGAACTAGTGGTAACATCTACAAGGTTCGCCAAGTAACTTCTTTCCAATAACAAACAATATTCCAATGATGTCAAATCGCAGAACAAACAACRTGCGAATTTCGACTCATGATTCCATCTGCAAAAACTGTCTGTCATGAGACCAGTTWTGCCAGGCTCGAAATAATCGGTWGTTAAAAAGAAAGAATGTCAAATGGTGAACCCTGTAGAAGTACGCAGATSGTACTCTACGGAAGCTACGATCTTGCTACAATAACTTTTTGTGAG--------------------------TCTAAAGAATACT--------------------------GTGGCTACTTAAGCCACGTTTATGTTCACTTGTATCTCTCATTGATTTGTTATCATTTCATCTCTTATATAGAAGCTTCTTTCAACTGTAACTACAGCACCGTTTTGTGCAAGAACCATTTTAATACCTTCAAACTCTCCTGAAGGYAAGGTTGCTKCATCAATGCCTCTATAAGTTTGWKGTGGGATATTAAGCATGCATTTTACATAATATTTAGACGTCGTTCTGTAGCAGAAACGACGGCAGTACATCCCTCACGYAATAGAGATGTCGGCGTCGGRGWGGAACTTGAAGCGGTGGAAGA
>AB0242-C
TRRCACTCCAAAGTGTAGGRATTAGTGGTGGGAGTTCGGAATCGGACCTACCCGATTCCGATTCCGTATTCGGAATCACTTCCGGAGCCGATTCCGATGMTKGAATCGATTCCGATTCCGGAGCCGATTCCGGWKYCGATTCCGGAKCCGATTCCGGAGYCGATTCCGGAGCCGATTCCGGAGYCGATTCCG------------------------------------------------------------------------GAGYYGRYTCCGGAGCCGATTCCGGWGTTGACTCCGGAGCAAAATCAGTCCGGGAATCTCCATGAGAATGGATCTTTTACAAGTAAATTTGGATTTTTGCGGTTAGCAATACGTAGTATGATTGGATCCAAACGCCTTTTTWTATGGCGATGCCGAAACTGACTCCGTTTGGTAGCTGATTCTAATTTATGAGCCATTTCCGATTCGAAAGCCGACTTCGATTCCGGARCCGATTCCGGAGTCGATTCCGGAA------------------------------------------CCGATTCCTATTCCGGAGCCGATTCCGRAATCAATTCTGGAGTCGATTCCGGARTCGATTCCGATTCCGSAGCCGATTCCGGAATCGATTCCGGAAACTGATTCCGGACCTACTATCCGGAATCGATTCSAGAAAACTGCGGAGCTAGCCGGAATCGATTCCGATAAAAACTTCATTTTTCCCATCACTAGTAGGGATAGCTCCATCGATGCCATCAARTGAAGAGCAATCTGCAGCAACATGATCTAAATTTGGTTGGGGACTGTTTGACGCAAGCACTRCAACGGAAGTCTGCCGGAAACGATCTCAGATATCGCCATGACCCTATCAGTTGCTGCTCCAGACAACTCATCAACAATTTGTGCTTGTTAGGAATTATTCACCCTTTGACACGAATATTGCTACACWGCGAGASACCAAACAGSAAGTCAAAAAGCTGCTTCCACACTTCTCAAYAACTTATTGAGAWTGGGGG-AAAAATATACAAGCTGAATATATCTCTCAATAGATAGGGCGAAGACAGGAACTAGTGGTAACATCTACAAGGTTCGCCAAGTAACTTCTTTCCAATAACAAACAATATTCCAATGATGTCAAATCGCAGAACAAACAACATGCGAATTWCGACTCATGATTCCATCTGCAAAAACTGTCTGTCATGAGACCAGTTTTGCCAGGCTCGAAATAATCGGTAGTTAAAAAGAAAGAATGTCAAATGGTGAACCCTGTAGAAGTACGCAGWTCGTACTCTACGGAAGCTACGATCTTGCTACAATAACTTTTTGTGAG--------------------------TCTAAAGAATACT--------------------------GTGGCTACTTAAGCCACGTTTATGTTCACTTGTATCTCTCATTGATTTGTTATCATTTCATCTCTWATATAGAAGCTTCTTTCARCTGTRACTACAGCACCGTTTTGTGCAAGARCCATTTTAATACCTTCAAACTCTCCTGAAGGYAAGGTTGCTKCATCAATGCCTCTATAAGTTTGAKGTGGGATATTAAGCATGCATTTTACATAATATTTAGACGTCGTTCTGTAGCAGAAACGACGGCAGTGCATCCCTCACGTAATAGAGATGTCGGCGTCGGAGTGGAACTTGAAGCGGTGGAAGA
>AB0184-C
TARCACTCCAAAGTGTAGGGATTAGTGGTGGGAGYTCGGAATCGGACCTACCYGATTCCGATTCCGTATTCGGAATCAATTCCGGAGCYGATTYCGATGCTGGAATCGATTCCGATTCCGRWGCCGATTCCGGAKYCGATTCCGGAGYCGATKCYGGARYYGRYTCCGGAGCCGATTCCGGAGYCGATTCCG------------------------------------------------------------------------GAGYYGRYTCCGGARCCGATTCCGGTGTTGACTCCRGAGCAAAATCAGTCCGGGAATCTCCATGAGAATGGATCTTTTACAAGTAAATTTGGATTTTKGCGGTTAGCAATACGTAGTATGATTGGATCCAAACRCCTTTTTTTATGGCGATGCCGAAACWGACTCCGTTTGGTAGCTGATTCTAATTTATGAGCCATTTCCGATTCGAAAGCCGACTTCGATTCCGGAACCGATTCCGGAGTCGAWTCCGKRA------------------------------------------CCGATTCCTATTCCGGAGCCGATTCCGAAATCAATTCTGGAGTCGATTCCGGAGTCGATTCCGATTCCGGAGCCGATTCCGGAATCGATTSCRGAAACTGATTCCGGACCTACTATCCGGAATCGATTYSAGAAAACTGCGGAGCTAGCCGGAATCGATTCCGATAAAAACTTCATTTTTCCCATCACTAGTAGGGATAGCTCCATCGATGCCATCAAGTGAAGAGCAATCTGCAGCAACATGATCTAAATTTGGTTGGGGACTGTTTGACGCAAGCACTACAACGGAAGTCTGCCGGAAACGATCTCAGATATCGCCATGACCCTATCAGTTGCTGCTCCAGRCAACTCATCRACAATTTGTGCTTGTTAGGAATTATTCACCCTTTGACACGAATATTGCTACACAGCGAGACACCAAACAGSAAGTCAAAAAGCTGCTTCCACACTTCTCAATAACTTATTGAGAWTGGGGG-AAAAATATACAAGCTGAAKATATCTCTGAATAGATASKGCGAAGACAGGAACTAGTGGTAACATCTACAAGGTTCGCCAAGTAACTTYTTTCCAATAACAAACAATATTCCAATGATGTCAAATCGCAGAACAAACAACAYGCGAATTTCGAYTCATGATTCCATCTGCAAAAACYGTCTGTCATGAGACCAGTTWTGCCAGGCTCGAAATAATCGGTTGTTAAAAAGAAAGAATGTCAARTGGTGAACYCTGTAGAAGTACGCAGATSGTACTCTACGGAAGCTACGATCTTGCTACAATMACTTTYTGTGAG--------------------------TCTAAAGAATACT--------------------------GTRGCTACTTAAGCCACGTTTATGTTCACTTGTATCTCTCATTGATTTGTTATCATTTCATCTCTTATATAGAAGCTTCTTTCARCTGTRACTACAGCACCGTTTTGTGCAAGAACCATTTTAAKACCTTCAAACTCTCCTGAAGGYAAGGTTGCTKCATCAATGCCTCWATAAGTTTGATGTGGGATATTAAGCATGCATTTTACATAATATTTAGACGTCGTTCTGTAGCAGAAACGACGGCAGTRCATCCCTCACGTAATAGAGATGTCGGCGTCGGRGTGGAACTTGAAGCGGTGGAAGA
>AY0029-C
TARCACTCCAAAGTGTAGGGATTAGTGGTGGGAGYTCGGAATCGGACCTACCTGAWTCCGATTCCGTATTCGGAATCAATTCCGGAGCCGATTCCGATGCTGGAATCGATTCCGMTTCCGGAGYCGATTCCGGAGYCGATTCCGGAGCCGATTCCGGAGYMGATTCCGGAGCCGATTCCGGARCCGATTCYG------------------------------------------------------------------------GAGYTGRCTCCGGAGCCGATTYCGRTGTTGACTCCSGAGCRAAATCAGTCCGGGAATCTCCATGAGAATGGATCTTKTACAAGTAAATTTGGATTTTTGCGGTTAKCAATACGTAGTATGATTGGATCCAAACGCCTTTTTTTATGGYGATGCCGAAACTGACTCCGTTTGGTAGCYGATTCTAATTTATGAGCCATTTCCGATTCGARAGCYGACTTCGATTCCGGAACCGATTCCGGAGYCGATTCCGGAA------------------------------------------CCGATTCCTATTCCGGAGCCGATTCCGRAATCAATTCTGGAGTCGATTCCGGARYCGATTCCGATTCCGSAGCCGATTCCGGAATCGATTCCGGAAACTGATTYCGGACCTACTATCCGGAATCGATTCSAGAAAACTGCGGAGCTASCCGGAATCGATTCCGAYAAAAACTTCATTTTTCCCATCACTAGTAGGGATAGCTCCATCGATGCYATCAARWGAAGAGCAATCTGCAGCAACATGATCTAAATTTGGTTGGGGACWGTTTGRCGCAAGCACTRCAACGGAAGTCTRCCGGAAACGATCWCAGATATCGCCATGACCCTATCAGTTGCTGCTCCAGACAACTCATCAACAATTTGTGCTTGTTAGGAATTATTCACCCTTTGACACGAATATTGCTACACAGCGAGACACCAAACAGGAAGTCAAAAAGCTGCTTCCACACTTCTCAAYAACTTATTGAGAWTGGGGG-AAAAATATACAAGCTGAAKATATCTCTGAATAGATASKGCGAAGACAGGAACTAGTGGTAACATCTACAAGGTTCGCCAAGTAACTTCTTTCCAATAACAAACAATATTCCAATGATGTCAAATCGCAGAACAAACAACAYGCGAATTTCGACTCATGATTCCATCTGCAAAAACTGTCTGTCATGAGACCAGTTTTGCCAGGCTCGAAATAATCGGTWGTTAAAAAGAAAGAATGTCAAATGGTGAACCCTGTAGAAGTACGCAGATGGTACTCTACRGAAGCTACGATCTTGCTACAATAACTTTTTGTGAG--------------------------TCTAAAGAATACY--------------------------GTRGCTACTTAAGCCACGTTTATGTTCACTTGTATCTCTCATTGATTTGTTATCATTTCATCTCTTATATAGAAACTTCTTTCAGCTGTAACTACAGCACCGTTTTGTGCAAGAACCATTTTAATACCTTCAAACTCTCCTGAAGGTAAGGTTGCTGCATCAATGCCTCTATAAGTTTGATGTGGGATATTAAGCATGCATTTTACATAATATTTAGACGTCGTTCTGTAGCAGAAACGACGGCAGTRCATCCCTCACGYAATAGAGATGTCGGCGTCGGRGTGGAACTTGAAGCGGTGGAAGA
>AB0249-C
TAGYACTCCAAAGTGTAGGGATTAGTGGTGGGAGYTCGGAATCGGAYCTACCYGATTCCGATTCCGTAYTCGGAATCAATTCCGGAGCCGATTCCGATGCTGGAATCGATTCCGATTCCGRWGCYGATTCCGGAKYCGATTCCGGAGCCGATTCCGGAGYCGATTCCGGAGCCGATTCCGGAGTCGATTCCG------------------------------------------------------------------------GAGTTGGCTCCGGAGCCGATTCCGGTGTTGACTCCGGAGCAAAATCAGTCCGGGAATYTCCATGAGAATGGATCTTTTACAAGTAAATTTGGATTTTTGYGGTTAGCAATACGTAGTATGATTGGAYCCAAACGCCTTTTTTTATGGCGATGCCGAAACTGACTCCGTTTGGTAGCYGATTCTAATTTATGAGCCATTTCCGATTCGAAAGCCGACTTCGATTCCGGARCCGATTCCGGAGTCGATTCCGKAA------------------------------------------CCGATTCCTATTCCGGAGCCGATTCCGRAATCAATTCTGGWGTCGATTCCGGAGTCGATTCCGATTCCGSAGCCGATTCCGGAATCGATTSCRGAAACTGATTCCGGACCTACTATCCGGAATCGATTCCAGAAAACTGCGGAGCTAGCCGGAATCGATTCCGATAAAAACTTCATTTTTCCCATCACTASTAGGGATAGCTCCATCGATGCCATCAAGTGAAGAGCAATCTGCAGCAACATGATCTAAATTTGGTTGGGGACWGTTTGACGCAAGCACTRCAACGGAAGTCTGCCGGAAACGATCTCAGATATCGCCATGACCCTATCAGTTGCTGCTCCAGRCAACTCATCRACAATTTGTGCTTGTTAGGAATTATTCACCCTTTGACACGAATATTGCTACACAGCGAGACACCAAACAGGAAGTCAAAAAGCTGCTTCCACACTTCTCAAYAACTTATTGAGAATGGGGG-AAAAATATACAAGCTGAATATATCTCTGAATAGATASKGCGAAGACAGGAACTAGTGGTAACATCTACAAGGTTCGCCAAGTAACTTCTTTCCAATAACAAACAATATTCCAATGRTGTCAAATCGCAGAACAAACAACAYGCGAATTTCGACTCATGATTCCATCTGCAAAAACTGTCTGTCATGAGACCAGTTWTGCCAGRCTCGAAATAATCGGTWGTTAAAAAGAAAGAAYGTCAAATGGTGAACCCTGYAGAAGTACGCAGATCGTACTCTACGGAAGCTAYGATCTTGCTACAATAACTTTTTGTRAG--------------------------TCTAAAGAATACT--------------------------GTGGCTACTTAAGCCACGTTTATGTTCACTTGTATCTCTCATTGATTTGTTATCATTTCATCTCTTATATAGAAGCTTCTTTCARCTGTRACTACAGCACCGTTTTGTGCAAGAACCATTTTAAGACCTTCAAACTCTCCTGAAGGCAARGTTGCTTCATCAATGCCTCTATAAGTTTGAKGTGGGATATTAAGCATGCATTTTACATAATATTTAGACGTCGTTCTGTAGCAGAAACGACGGCAGTACATCCCTCACGCAATAGAGATGTCGGCGTCGGRGTGGAACTTGAAGCGGTGGAAGA
>AR0038-C
TAACACTCCAAAGTGTAGGGATTAGTGGTGGGAGTTCGGAATCGGACCTACCTGATTCCGATTCCGTATTCGGAATCAATTCCGGAGCCGATTCCGATGCTGGAATCGATTCCGATTCCGGAGYCGATTCCGGAGYCGATTCCGGAGCCGATTCCGGAGCCGATTCCGGAGCYGATTCCGGARYCGATTMCG------------------------------------------------------------------------GARTYGRYTCCGGAGCCGATTCCGGTGTTGACTCCGGAGCAAAATCAGTCCGGGAATYTCCATGAGAATGGATCTTTTACAAGTAAATTTGRATTTTTGYGGTTAGCAATACGTAGTATGATTGGAYCCAAACGCCTTTTTTTATGGCGATGCCGAAACTGACTCCGTTTGGTAGCTGATTCTAATTTATGAGCCATTTCCGATTCGAAAGCCGACTTCGATTCCGGARCCGATTCCGGAGYCGATTCCGKAA------------------------------------------CCGATTCCKATTCCGGAGCCGATTCCGRAATCRATTCTGGAGTCGATTCCGGAGTCGATTCCGATTCCGGAGCCGATTCCGGAATCGATTCCGGAAACTGATTCCGGACCTACTATCCGGAATCGATTCSAGAAAACTGCGGAGCTAGCCGGAATCGATTCCGATAAAAACTTCATTTTTCCCATCACTAGTAGGGATAGCTCCATCGATGCYATCAARWGAARAGCAATCTRCAGCAACATGATCTAAATTTGGTTGGRGACTGTTTGACGCAAGCACTACAACGGAAGTCTGCCGGAAACGATCTCAGATATCGCCATGACCCTATCAGTTGCTGCTCCAGACAACTMATCAACAATTTGTGCTTGTTAGGAATTATTCACCCTTTGACACGAATATTGCTACACAGCKASACACCAAACAGGAAGTCAAAAAGCTGCTTCCACACTTCTCAATAACTTWTTGAGATTGGGGG-AAAAATATACAAGCTGAAKATATCTCTGAATAGATACTRCGAAGACAGGAACTAGTGGTAACATCTACAAGGTTCGCCAAGTAACTTCTTTCCAWTAACAAACAATATTCCAATGATGTCAAATCGCAGAACAAACAACATGCGAATTTCGACTCATGATTCCATCTGCAAAAACTGTCTGTCATGAGACCAGTTTTGCCAGRCTCGAAATAATCGRTAGTTAAAAAGARAGAATGTCAARTGGTGAACCCTGTAGAAGTACGCAGATCGTACTCTACGGAAGCTACGATCTTGCTACAATAACTTTTTGTGAG--------------------------TCTAAAGAATACT--------------------------GTGGCTACTTAAGCCACGTTTATGTTCACTTGTATCTCTCATTGATTTGTTATCATTTCATCTCTTATATAGAAGCTTCTTWCARCTGTAACTACAGCACCGTTTTGTGCAAGAACCATTTTAAKACCTTCAAACTCTCCTGAAGGYAAGGTTGCTSCATCAATGCCTCTATAAGTTTGATGTGGGATATTAAGCATGCATTTTACATAATATTTAGACGTCGTTCTGTAGCAGAAACGACGGCAGTGCATCCCTCACGTAATAGAGATGTCGGCGTCGGAGTGGAACTTGAAGCGGTGGAAGA
>AR0060-C
TAACACTCCAAAGTGTAGGGATTAGTGGTGGGAGTTCGGAATCGGACCTACCTGATTCCGATTCCGTATTCGGAATCAATTCCGGAGCCRATTCCGATGCTGGAATCGATTCCGATTCCGGAGYCGATTCCGGAGYCGATTCYGGAGYCGATTCCGGAGCCGATTCCGGAGCYGATTCCGGARYCGATTCCG------------------------------------------------------------------------GAGYTGRYTCCGGAGCCGATTCCGRTGTTGACTCCGGAKCAAAATCAGTCCGGGAATCTCCATGAGAATGGATCTTTTACAAGTAAATTTGGATTTTTGCGGTTAKCAATACGTAGTATGATTGGAYCCAAACGCCTTTTTTTATGGCRATGCCGAAACTGACTCYGTTTGGTAGCYGATTCTAATTTATGAGCCATTTCMGATTCGARAGCCGACTTCGATTCCGGAACCGATTCCGGAGTCGATTCCGKAA------------------------------------------CCGATTCCTATTCCGGAGCCGATTCCGRAATCAATTCTGGAGTCGATTCCGGAGTCGATTCCGATTCCGGAGCYGATTCCGGAATCGATTCCGGAAACTGATTCCGGACCTACTATCCGGAATCGATTCCAGAAAACTGCGGAGCTAGCCGGAATCGATTCCGATAAAAACTTCATTTTTCCCATCACTAGTAGGGATAGCTCCATCGATGCYATCAARWGAARAGCAATCTGCAGCAACATGATCTAAATTTGGTTGGGGACTGTTTGACGCAAGCACTACAACGGAAGTCTGCCGGAAACGATCTCAGATATCGCCATGACCCTATCAGTTGCTGCTCCAGACAACTMATCAACAATTTGTGCTTGTTAGGAATTATTCACCCTTTGACACGAATATTGCTACACAGCKASACACCAAACAGGAAGTCAAAAAGCTGCTTCCACACTTCTCAATAACTTATTGAGATTGGGGG-AAAAATATACAAGCTGAAKATATCTCTGAATAGATACTRCGAAGACAGGAACTAGTGGTAACATCTACAAGGTTCGCCAAGTAACTTCTTTCCAWTAACAAACAATATTCCAATGATGTCAAATCGCAGAACAAACAACATGCGAATTTCGACTCATGATTCCATCTGCAAAAACTGTCTGTCATGAGACCAGTTWTGCCAGRCTCGAAATAATCGRTAGTTAAAAAGARAGAATGTCAARTGGTGAACCCTGTAGAAGTACGCAGATCGTACTCTACGGAAGCTACGATCTTGCTACAATAACTTTTTGTGAG--------------------------TCTAAAGAATACT--------------------------GTGGCTACTTAAGCCACGTTTWTGTTCACTTGTATCTCTCATTGATTTGTTATCATTTCATCTCTTATATAGAAGCTTCTTWCARCTGTAACTACAGCACCGTTTTGTGCAAGAACCATTTTAAKACCTTCAAACTCTCCTGAAGGYAAGGTTGCTKCATCAATGCCTCTATAAGTTTGATGTGGGATATTAAGCATGCATTTTACATAATATTTAGACGTCGTTCTGTAGCAGAAACGACGGCAGTRCATCCCTCACGYAATAGAGATGTCGGCGTCGGRGTGGAACTTGAAGCGGTGGAAGA
>AY0058-C
TRRCACTCCAAAGTGTAGGGATTAGTGGTGGGAGCTCGGAATCGRACCTACCYGATTCCGATTCCGTATTCKGAATCAATTCCKGAGCCGATWCCGATGCTGRAATCGATTCCGATTCCGGAGCCGATTCCGRWGYCGATTCCGGAGCCGATTCCGGAGYCGATTCCGGAGCCGATTCCGGAGYCGATTCCG------------------------------------------------------------------------GAGTTGGCTCCGGAGCCGATTCCGGTGTTGACTCCGGAGCAAAATCAGTCCGGGAATCTCCATGAGAATGGATCTTTTACAAGTAAATTTGAATTTTTGCGGTTAGCAATACGTAGTATGATTGGATCCAAACGCCTTTTTTTATGGCGATGCCGAAACTGACTCCGTTTGGTAGCYGATTCTAATTTATGAGCCATTTCCGATTCGAAAGCCGACTTCGAWTCCGGAACCGATTCCGGAGTCGAWTCCGGRA------------------------------------------CCGATTCCTATTCCGGAGCCGATTCCGRAATCAATTCTGGAGTCGATTCCGGARTCGATTCCGATTYCGGAGCCGATTYCGGAATCSATTCCGGAAACTGATTYCGGACCTACTATCCGGAATCGATTYCAGAAAACTGCGGARCTASCCGGAATCGATTCCGAYAAAAACTTCATTTTTCCCATCACTAGTARGGATAGCTCCATCGATGCCATCAARTGAAGAGCAATCTGCAGCAACATGATCTAAATTTGGTTGGGGACTGTTTGACGCAAGCACTGCAACGGAAGTCTGCCGGAAACGATCTCAGATATCGCCATGACCCTATCAGTTGCTGCTCCAGACAACTCATCAACAATTTGTGCTTGTTAGGAATTATTCACCCTTTGACACGAATATTGCTACACAGCGAGACACCAAACAGGAAGTCAAAAAGCTGCTTCCACACTTCTCAATAACTTATTGAGATTGGGGG-AAAAATATACAAGCTGAASATATCTCTGAATAGATACTRCGAAGACAGGAACTAGTGGTAACATCTACAAGGTTCGCCAAGTAACTTCTTTCCAATAACAAACAATATTCCAATGATGTCAAATCGCAGAACAAACAACAYGCGAATTTCGACTCATGATTCCATCTGCAAAAACTGTCTGTCATGAGACCAGTTWTGCCAGGCTCGAAATAATCGGTAGTTAAAAAGAAAGAATGTCAAATGGTGAACCCTGTAGAAGTACGCAGATGGTACTCTACGGAAGCTACGATCTTGCTACAATAACTTTTTGTGAK--------------------------TCTAAAGAATACT--------------------------GTGGCTACTTAAGCCACGTTTATGTTCACTTGTATCTCTCATTGATTTGTTATCATTTCATCTCTTATATAGAAGCTTCTTTCAACTGTRACTACAGCACYGTTTTGTGCAAGAACCATTTTAAKACCTTCAAACTCTCCTGAAGGYAAGGTTGCTKCATCAATGCCTCTATAAGTTTGAKGTGGGATATTAAGCATGCATTTTACATAATATTTAGACGTCGTTCTGTAGCAGAAACGACGGCAGTACATCCCTCACGYAATAGAGATGTCGGCGTCGGAGWGGAACTTGAAGCGGTGGWAGA
>AB0266-C
TGGCACTCCAAAGTGTAGGGAYTAGTGGTGGGAGCTCGGAATCGGACCTACCTGATTCCGATTCCGTATTCGGAATCAATTCCGGAGCCGATTCCGATGCTGGAATCGATTCCGATTCCGGAGYCGATTCCGGAGYCGATTCCGGAGCCGATTCCGGAGYCGATTCCGGAGYCGATTCCGGAGYCGATTCCG------------------------------------------------------------------------GAGYYGRYTCCGGAGCCGATTCCGGTGTTGACTCCGGAGCAAAATCAGTCCGGGAATCTCCATGAGAATGGATCTTTTACAAGTAAATTTGGATTTTTGCGGTTAGCAATACGTAGTATGATTGGATCCAAACGCCTTTTTTTATGGCGATGCCGAAACTGACTCCGTTTGGTWGCTGATTCTAATTTATGAGCCATTTCCGATTCGAAAGCCGACTTCGATTCCGGAACCGATTCCGGAGYCGATTCCGGAA------------------------------------------CCGATTCCTATTCCGGAGCCGATTCCGRAATCAATTCTGGAGTCGATTCCGGARTCGATTCCGATTCCGGAGCCGATTCCGGAATCGATTCYGGAAACTGATTCCGGACCTACTATCCGGAATCGATTCSAGAAAACTGCGGAGCTAGCCGGAATCGATTCCGATAAAAACTTCATTTTTCCCATCACTAGTAGGGATAGCTCCATCRATGCYATCAARTGAAGAGCAATCTGCAGCAACATGATCTAAATTTGGTTGGGGACTGTTTGACGCAAGCACTACWACGGAAGTCTGCCGGAAACGATCWCAGATATCGCCATGACCCTATCAGTTGCTGCTCCAGACAACTCATCAACAATTTGTGCTTGTTAGGAATTATTCACCCTTTGACACGAATATTGCTACACAGCGAGACACCAAACAGGAAGTCAAAAAGCTGCTTCCACACTTCTCAATAACTTATTGAGAWTGGGGG-RAAAATATACAAGCTGAASATATCTCTGAATAGATACTRCGAAGACAGGAACTAGTGGTAACATCTACAAGGTTCGCCAAGTAACTTCTTTCCAATAACAAACAATATTCCAATGATGTCAAATCGCAGAACAAACAACATGCGAATTTCGACTCATGATTCCATCTGCAAAAACTGTCTGTCATGAGACCAGTTTTGCCAGRCTCGAAATAATCGRTAGTTAAAAAGARAGAATGTCAARTGGTGAACCCTGTAGAAGTACGCAGATSGTACTCTACGGAAGCTACGATCTTGCTACAATAACTTTTTGTGAG--------------------------TCTAAAGAATACT--------------------------GTGGCTACTTAAGCCACGTTTATGTTCACTTGTATCTCTCATTGATTTGTTATCATTTCATCTCTTATATAGAAGCTTCTTTCARCTGTAACTACAGCACCGTTTTGTGCAAGAACCATTTTAATACCTTCAAACTCTCCTGAAGGTAAGGTTGCTGCATCAATGCCTCTATAAGTTTGATGTGGGATATTAAGCATGCATTTTACATAATATTTAGACGTCGTTCTGTAGCAGAAACGACGGCAGTRCATCCCTCACGTAATAGAGATGTCGGCGTCGGAGTGGAACTTGAAGCGGTGGAAGA
>AY0035-C
TARCACTCCAAAGTGTAGGGATTAGTGGTGGGAGYTCGGAATCGGACCTACCCGATTCCGATTCCGTATTCGGAATCAMTTCCGGAGCCGATTCCGATGCTGGAATCGATTCCGATTCCGGAGCCGATTCCGRAGYCGATTCCGGAGCCGATTCCGGAGYCGATTCCGGAGCCGATTCCGGAGYCGATTCCG------------------------------------------------------------------------GAGTTGGCTCCGGAGCCGATTCCGGTGTTGACTCCGGAGCAAAATCAGTCCGGGAATCTCCATGAGAATGGATCTTTTACAAGTAAATTTGRATTTTTGYGGTTAGCAATACGTAGTATGATTGGATCCAAACGCCTTTTTTTATGGCGATGCCGAAACTGACTCCGTTTGGTAGCYGATTCTWATKTATGAGCCATTTCCGATTCGAAAGCCGACTTCGWTTCCGGARCCGATTCCGGAGTCGATTCCGKAA------------------------------------------CCGATTCCTATTCCGGAGCCGATTCCGRAATCAATTCTGGWGTCGATTCCGGARTCGATTCCGATTCCGGAGYYGATTCCGGAATCGATTCCGGAAACTGATTCCGGACCKACTATCCGGAATCGATTYCAGAAAACTGCGGAGCTAGCCGGAATCGATYCCGATAAAAACTTCATTTTTCCCATCACTAGTARGGATAGCTCCATCGATGCYATCAAAWGAAGARMAATCTGCAGCAACATGATCTAAATTTGGTTGGGGACTGTTTGACGCAAGCACTACAACGRAAGTCTGCCGGAAACGATCWCAGATATCRCCATGACYCTATCAGTTGCTGCTCCAGACAACTCATCAACAATTTGTGCTTGTTAGGAATTATTCACCCTTTGACACGAATATTGCTACACAGCGAGACACCAAACAGGAAGTCAAAAAGCTGCTTCCACACTTCTCAACAACTTATTGAGAATGGGGG-AAAAATATACAAGCTGAAKATATCTCTSAATAGATASKGCGAAGACAGGAACTAGTGGTAAMATCTACAAGGTTCGCCAAGTAACTTCTTTCCAATAACAAACAATATTCCAATGATGTCAAATCGCAGAACAAACAACATGCGAATTTCGACTCATGATTCCATCTGCAAAAACYGTCTGTCATGAGACCAGTTWTGCCAGGCTCGAAATAATCGGTWGTTAAAAAGAAAKAATGTCAAATGGTGAACCCTGTAGAAGTACGCAGATCGTACTCTACGGAAGCTACGATCTTGCTACAATMACTTTYTGTGAG--------------------------TCTAAAGAATACT--------------------------GTRGCTACTTAAGCCACGTTTWTGTTCACTTGTATCTCTCATTGATTTKTTATCATTTCATCTCTTATATAGAAGCTTCTTTCARCTGTAACTACAGCACCGTTTTGTGCAAGAACCATTTTAATACCTTCAAACTCTCCTGAAGGYAAGGTTGCTKCATCAATGCCTCTATAAGTTTGATGTGGGATATTAAGCATGCATTTTACATAATATTTAGACGTCGTTCTGTAGCAGAAACGACGGCAGTRCATCCCTCACGTAATAGAGATGTCGGCGTCGGAGTGGAACTTGAAGCGGTGGAAGA
>AY0048-C
TRRCACTCCAAAGTGTAGGGATTAGTGGTGGGAGYTCGGAATCGGACCTACCCGATTCCGATTCCGTATTCGGAATCAMTTCCGGAGCYGATTCCGATGCTGGAATCGATTCCGATTCCGGAGCCGATTCCGGAGYCGATTCCGGAGCCGATTCCGGAGYCGATTCCGGAGCCGATTCCGGAGYCGATTCCG------------------------------------------------------------------------GAGTTGGCTCCGGAGCCGATTCCGGTGTTGACTCCGGAGCAAAATCAGTCCGGGAATCTCCATGAGAATGGATCTTTTACAAGTAAATTTGRATTTTTGYGGTTAGCAATACGTAGTATGATTGGATCCAAACGCCTTTTTTTATGGCGATGCCGAAACTGACTCCGTTTGGTAGCYGATTCTAATKTATGAGCCATTTCCGATTCGAAAGCCGACTTCGWTTCCGGARCCGATTCCGGARYCGATTCCGGAA------------------------------------------CCGATTCCTATTCCGGAGCCGATTCCGAAATCAATTCTGGAGTCGATTCCGGARTYGATTCCGATTCCGGAGCCGATTCCGGAATCGATTCCGGAAACTGATTCCGGACCTACTATCCGGAATCGATTYCAGAAAACTGCGGAGCTAGCCGGAATCGATYCCGATAAAAACTTCATTTTTCCCATCACTAGTARGGATAGCTCCRTMGATGCCATCAARTGAAGAGCAATCTGCAGCAACATGATCTAAATTTGGTTGGGGACTGTTTGACGCAAGCACTRCAACGGAAGTCTGCCGGAAACGATCTCAGATATCGCCATGACCCTATCAGTTGCTGCTCCAGACAACTCATCAACAATTTGTGCTTGTTAGGAATTATTCACCCTTTGACACGAATATTGCTACACAGCGAGACACCAAACARGAAGTCAAAAAGCTGCTTCCACACTTCTCAAYAACTTATTGAGAATGGGGG-AAAAATATACAAGCTGAATATATCTCTSAATAGATAGGGCGAAGACAGGAACTAGTGGTAAMATCTACAAGGTTCGCCAAGTAACTTCTTTCCAATAACAAACAATATTCCAATGATGTCAAATCGCAGAACAAACAACAYGCGAATTTCGACTCATGATTCCATCTGCAAAAACYGTCTGTCATGAGACCAGTTWTGCCAGGCTCGAAATAATCGGTTGTTAAAAAGAAAKAATGTCAAATGGTGAACCCTGTAGAAGTACGCAGATCGTACTCTACGGAAGCTACGATCTTGCTACAATAACTTTTTGTGAG--------------------------TCTAAAGAATACT--------------------------GTGGCTACTTAAGCCACGTTTWTGTTCACTTGTATCTCTCATTGATTTKTTATCATTTCATCTCTTATATAGAAGCTTCTTTCAACTGTRACTACAGCACCGTTTTGTGCAAGAACCATTTTAATACCTTCAAACTCTCCTGARGGCAAGGTTGCTTCATCAATGCCTCTATAAGTTTGATGTGGGATATTAAGCATGCATTTTACATAATATTTAGACGTCGTTCTGTAGCAGAAACGACGGCAGTACATCCCTCACGTAATAGAGATGTCGGCGTCGGAGWGGAACTTGAAGCGGTGGAAGA
>AB0195-C
TRGCACTCCAAAGTGTAKGGATTAGTGGTGGGAGCTCGGAATCGGACCTACCCGATTCCGATTCCGTAYTCGGAATCAMTTCCGGAGCCGATTCCGATGCTGGAATCGATTCCGATTCCGGAGCCGATTCCGGAGYCGATTCCGGAGCCGATTCCGGAGTCGATTCCGGAGYYGAYTCCGGAGYCGATTCCG------------------------------------------------------------------------GAGTTGGCTCCGGAGCCGATTCCGGTGTTGACTCCGGAGCAAAATCAGTCCGGGAATCTCCATGAGAATGGATCTTTTACAAGTAAATTTGRATTTTKGCGGTTAGCAATACGTAGTATGATTGGATCCAAACGCCTTTTTTTATGGCGATGCCGAAACTGACTCCGTTTGGTAGCTGATTCTAATKTATGAGCCATTTCCGATTCGAAAGCCGACTTCGWTTCCGGAACCGATTCCGGAGTCGATTCCGKAA------------------------------------------CCGATTCCTATTCCGGAGCCGATTCCGAAATCAATTCTGGAGTCGATTCCGGARTCGATTCCGATTCCGGAGCCGATTCCGGAATCGATTSCRGAAACTGATTCCGGACCTACTATCCGGAATCGATTYCAGAAAACTGCGGAGCTAGCCGGAATCGATYCCGATAAAAACTTCATTTTTCCCATCACTAGTARGGATAGCTCCATCGATGCCATCAARTGAAGAGCAATCTGCAGCAACATGATCTAAATTTGGTTGGGGACWGTTTGACGCAAGCACTACAACGRAAGTCTGCCGGAAACGATCTCAGATATCGCCATGACCCTATCAGTTGCTGCTCCAGACAACTCATCAACAATTTGTGCTTGTTAGGAATTATTCACCCTTTGACACGAATATTGCTACACARCGAGACACCAAACAGGAAGTCAAAAAGCTGCTTCCACACTTCTCAACAACTTATTGAGAATGGGGG-AAAAATATACAAGCTRAAKATATCTCTSAATAGATASKGCGAAGACAGGAACTAGTGGTAAMATCTACWAGGTTCGCCAAGTAACTTCTTTCCAATAACAAACAATATTCCAATGATGTCAAATCGYAGAACAAACAACATGCGAATTTCGACTCATGATTCCATCTGCAAAAACYGTCTGTCATGAGACCAGTTWTGCCAGGCTCGAAATAATCGGTTGTTAAAAAGAAAKAATGTCAAATGGTGAACCCTGTAGAAGTACGCAGATCGTACTCTACGGAAGCTACGATCTTGCTACAATAACTTTTTGTGAG--------------------------TCTAAAGAATACT--------------------------GTGGCTACTTAAGCCACGTTTWTGTTCACTTGTATCTCTCATTGATTTKTTATCATTTCATCTCTTATATAGAAGCTTCTTTCARCTGTAACTACAGCACCGTTTTGTGCAAGAACCATTTTAATACCTTCAAACTCTCCTGAAGGYAAGGTTGCTKCATCAATGCCTCTATAAGTTTGATGTGGGATATTAAGCATGCATTTTACATAATATTTAGACGTCGTTCTGTAGCAGAAACGACGGCAGTRCATCCCTCACGTAATAGAGATGTCGGCGTCGGAGTGGAACTTGAAGCGGTGGAAGA
>AY0054-C
TRGCACTCCAAAGTGTAGGGATTAGTGGTGGGAGCTCGGAATCGRACCTACCYGATTCCGATTCCGTATTCKGAATCAMTTCCKGAGCCGATWCCGATGCTGRAATCGATTCCGATTCCGGAGCCGATTCCGGAGYCGATTCCGGAGCCGATTCCGGAGYCGATTCCGGAGYYGATTCCGGAGYCGATTCCG------------------------------------------------------------------------GAGTTGGYTCCGGAGCCGATTCCGGTGTTGACTCCGGAGCAAAATCAGTCCGGGAATCTCCATGAGAATGGATCTTTTACAAGTAAATTTGAATTTTTGYGGTTAGCAATACGTAGTATGATTGGATCCAAACGCCTTTTTTTATGGCGATGCCGAAACTGACTCCGTTTGGTAGCTGATTCTAATKTATGAGCCATTTCCGATTCGAAAGCCGACTTCGWTTCCGGAACCGATTCCGGAGTCGAWTCCGGRA------------------------------------------CCGATTCCTATTCCGGAGCCGATTCCGAAATCAATTCTGGAGTCGATTCCGGARTCGATTCCGATTCCGGAGCCGATTCCGGAATCSATTCCGGAAACTGATTCCGGACCTACTATCCGGAATCGATTYCAGAAAACTGCGGAGCTAGCCGGAATCGATYCCGATAAAAACTTCATTTTTCCCATCACTAGTAAGGATAGCTCCATCGATGCCATCAAATGAAGAGCAATCTGCAGCAACATGATCTAAATTTGGTTGGGGACTGTTTGACGCAAGCACTRCAACGGAAGTCTGCCGGAAACGATCTCAGATATCGCCATGACCCTATCAGTTGCTGCTCCAGACAACTCATCAACAATTTGTGCTTGTTAGGAATTATTCACCCTTTGACACGAATATTGCTACACAGCGAGACACCAAACAGGAAGTCAAAAAGCTGCTTCCACACTTCTCAAYAACTTATTGAGAWTGGGGG-AAAAATATACAAGCTGAAYATATCTCTSAATAGATASKRCGAAGACAGGAACTAGTGGTAAMATCTACAAGGTTCGCCAAGTAACTTCTTTCCAATAACAAACAATATTCCAATGATGTCAAATCGCAGAACAAACAACAYGCGAATTTCGACTCATGATTCCATCTGCAAAAACYGTCTGTCATGAGACCAGTTTTGCCAGGCTCGAAATAATCGGTWGTTAAAAAGAAAKAATGTCAAATGGTGAACCCTGTAGAAGTACGCAGATSGTACTCTACGGAAGCTACGATCTTGCTACAATAACTTTTTGTGAG--------------------------TCTAAAGAATACT--------------------------GTGGCTACTTAAGCCACGTTTWTGTTCACTTGTATCTCTCATTGATTTKTTATCATTTCATCTCTTATATAGAAGCTTCTTTCAACTGTRACTACAGCACYGTTTTGTGCAAGAACCATTTTAAKACCTTCAAACTCTCCTGAAGGCAAGGTTGCTTCATCAATGCCTCTATAAGTTTGATGTGGGATATTAAGCATGCATTTTACATAATATTTAGACGTCGTTCTGTAGCAGAAACGACGGCAGTACATCCCTCACGYAATAGAGATGTCGGCGTCGGAGTGGAACTTGAAGCGGTGGWAGA
>AY0038-C
TRGCACTCCAAAGTGTAGGGATTAGTGGTGGGAGCTCGGAATCGGWCCTACCYGATTCCGATTCCGTATTCGGAATCAMTTCCGGAGCCGATTCCGATGCTGGAATCGATTCCGATTCCGGAGYCGATTCCGGAGYCGATTCCGGAGYCGATTCCGGAGYCGATTCCGGAGYCGATTCCGRARYCGATTCYG------------------------------------------------------------------------GAGTTGGCTCCGGAGCCGATTCCGRTGTTGACTCCGGAGCAAAATCAGTCCGGGAATCTCCATGAGAATGGATCTTTTACAAGTAAATTTGRATTTTTGCGGTTAGCAATACGTAGTATGATTGGATCCAAACGCCTTTTTTTATGGCGATGCCRAAACTGACTCCGTTTGGTAGCTGATTCTAATKTATGAGCCATTTCCGATTCGAAAGCCGACTTCGWTTCCGGAACCGATTCCGGAGTCGATTCCGGAA------------------------------------------CCGATTCCTATTCCGGAGCCGATTCCGAAATCAATTCTGGAGTCGATTCCGGARTCGATTCCGATTCCGGAGCCGATTCCGGAATCGATTCCGGAAACTGATTCCGGACCTACTATCCGGAATCGATTYSAGAAAACTGCGGAGCTAGCCGGAATCGATYCCGATAAAAACTTCATTTTTCCCATCACTAGTARGGATAGCTCCATCGATGCCATCAARTGAAGAGCAATCTGCAGCAACATGATCTAAATTTGGTTGGGGACTGTTTGACGCAAGCACTACAACGGAAGTCTGCCGGAAACGATCTCAGATATCGCCATGACCCTATCAGTTGCTGCTCCAGACAACTCATCAACAATTTGTGCTTGTTAGGAATTATTCACCCTTTGACACGAATATTGCTACACAGCGAGACACCAAACAGGAAGTCAAAAAGCTGCTTCCACACTTCTCAACAACTTATTGAGAATGGGGG-AAAAATATACAAGCTGAATATATCTCTCAATAGATAGGGCGAAGACAGGAACTAGTGGTAAMATCTACAAGGTTCGCCAAGTAACTTCTTTCCAATAACAAACAATATTCCAATGATGTCAAATCGCAGAACAAACAACATGCGAATTTCGACTCATGATTCCATCTGCAAAAACYGTCTGTCATGAGACCAGTTTTGCCAGGCTCGAAATAATCGGTWGTTAAAAAGAAAKAATGTCAAATGGTGAACCCTGTAGAAGTACGCAGWTCGTACTCTACGGAAGCTACGATCTTGCTACAATAACTTTTTGTGAG--------------------------TCTAAAGAATACT--------------------------GTGGCTACTTAAGCCACGTTTWTGTTCACTTGTATCTCTCATTGATTTKTTATCATTTCATCTCTWATATAGAAGCTTCTTTCARCTGTAACTACAGCACCGTTTTGTGCAAGAACCATTTTAATACCTTCAAACTCTCCTGAAGGYAAGGTTGCTKCATCAATGCCTCTATAAGTTTGATGTGGGATATTAAGCATGCATTTTACATAATATTTAGACGTCGTTCTGTAGCAGAAACGACGGCAGTRCATCCCTCACGTAATAGAGATGTCGGCGTCGGAGTGGAACTTGAAGCGGTGGAAGA
>AB0229-C
TRGCACTCCAAAGTGTAGGGAYTAGTGGTGGGAGCTCGGAATCGGACCTACCYGATTCCGATTCCGTATTCGGAATCAMTTCCGGAGCCGATTCCGATGCTGGAATCGATTCCGATTCCGGAGCCGATTCCGGAGYCGATTCCGGAGCCGATTCCGGAGTCGATTCCGGAGCCGATTCCGGAGYCGATTCCG------------------------------------------------------------------------GAGYYGRYTCCGGAGCCGATTCCGGTGTTGACTCCGGAGCAAAATCAGTCCGGGAATCTCCATGAGAATGGATCTTTTACAAGTAAATTTGRATTTTTGCGGTTAGCAATACGTAGTATGATTGGATCCAAACGCCTTTTTTTATGGCGATGCCGAAACTGACTCCGTTTGGTAGCTGATTCTAATKTATGAGCCATTTCCGATTCGAAAGCCGACTTCGWTTCCGGAACCGATTCCGGAGTCGATTCCGGAA------------------------------------------CCGATTCCTATTCCGGAGCCGATTCCGAAATCAATTCTGGAGTCGATTCCGGARTCGATTCCGATTCCGGAGCCGATTCCGGAATCGATTCYGGAAACTGATTCCGGACCTACTATCCGGAATCGATTYCAGAAAACTGCGGAGCTAGCCGGAATCGATYCCGATAAAAACTTCATTTTTCCCATCACTAGTARGGATAGCTCCATCGATGCYATCAAATGAAGAGCAATCTGCAGCAACATGATCTAAATTTGGTTGGGGACTGTTTGACGCAAGCACTACAACGGAAGTCTGCCGGAAACGATCTCAGATATCGCCATGACCCTATCAGTTGCTGCTCCAGACAACTCATCAACAATTTGTGCTTGTTAGGAATTATTCACCCTTTGACACGAATATTGCTACACAGCGAGACACCAAACAGGAAGTCAAAAAGCTGCTTCCACACTTCTCAAYAACTTATTGAGAATGGGGG-RAAAATATACAAGCTGAAYATATCTCTSAATAGATASKRCGAAGACAGGAACTAGTGGTAAMATCTACAAGGTTCGCCAAGTAACTTCTTTCCAATAACAAACAATATTCCAATGATGTCAAATCGCAGAACAAACAACATGCGAATTTCGACTCATGATTCCATCTGCAAAAACYGTCTGTCATGAGACCAGTTTTGCCAGGCTCGAAATAATCGGTWGTTAAAAAGAAAKAATGTCAAATGGTGAACCCTGTAGAAGTACGCAGATSGTACTCTACGGAAGCTACGATCTTGCTACAATAACTTTTTGTGAG--------------------------TCTAAAGAATACT--------------------------GTGGCTACTTAAGCCACGTTTWTGTTCACTTGTATCTCTCATTGATTTKTTATCATTTCATCTCTTATATAGAAGCTTCTTTCAACTGTAACTACAGCACCGTTTTGTGCAAGAACCATTTTAATACCTTCAAACTCTCCTGAAGGYAAGGTTGCTKCATCAATGCCTCTATAAGTTTGATGTGGGATATTAAGCATGCATTTTACATAATATTTAGACGTCGTTCTGTAGCAGAAACGACGGCAGTACATCCCTCACGTAATAGAGATGTCGGCGTCGGAGTGGAACTTGAAGCGGTGGAAGA
>AY0046-C
TAGCACTCCAAAGTGTAGGGATTAGTGGTGGGAGYTCGGAATCGGACCTACCCGATTCCGATTCCGTATTCGGAATCACTTCCGGAGCCGATTCCGATGCTGGAATCGATTCCGATTCCGGAGYCGATTCCGGWGYCGATTCCGGAGCCGATTCCGGAGTCGATTCCGGARCCGATTCCGGARYCGATTCCG------------------------------------------------------------------------GAGTTGGCTCCGGAGCCGATTCCGGTGTTGACTCCGGAGCAAAATCAGTCCGGGAATCTCCATGAGAATGGATCTTTTACAAGTAAATTTGRATTTTTGCGGTTAGCAATACGTAGTATGATTGGATCCAAACGCCTTTTTWTATGGCGATGCCGAAACTGACTCCGTTTGGTAGCTGATTCTAATKTATGAGCCATTTCCGATTCGAAAGCCGACTTCGWTTCCGGAACCGATTCCGGAGTCGATTCCGGAA------------------------------------------CCGATTCCTATTCCGGAGCCGATTCCGAAATCAATTCTGGAGTCGATTCCGGARTCGATTCCGATTCCGGAGCCGATTCCGGAATCGATTCCGGAAACTGATTCCGGACCTACTATCCGGAATCGATTYCAGAAAACTGCGGAGCTAGCCGGAATCGATYCCGATAAAAACTTCATTTTTCCCATCACTAGTARGGATAGCTCCATCGATGCCATCAARTGAAGAGCAATCTGCAGCAACATGATCTAAATTTGGTTGGGGACWGTTTGACGCAAGCACTACAACGRAAGTCTGCCGGAAACGATCTCAGATATCGCCATGACCCTATCAGTTGCTGCTCCAGACAACTCATCAACAATTTGTGCTTGTTAGGAATTATTCACCCTTTGACACGAATATTGCTACACAGCGAGACACCAAACAGGAAGTCAAAAAGCTGCTTCCACACTTCTCAAYAACTTATTGAGAWTGGGGG-AAAAATATACAAGCTGAAKATATCTCTSAATAGATASKGCGAAGACAGGAACTAGTGGTAAMATCTACAAGGTTCGCCAAGTAACTTCTTTCCAATAACAAACAATATTCCAATGATGTCAAATCGCAGAACAAACAACATGCGAATTTCGACTCATGATTCCATCTGCAAAAACYGTCTGTCATGAGACCAGTTTTGCCAGGCTCGAAATAATCGGTWGTTAAAAAGAAAKAATGTCAAATGGTGAACCCTGTAGAAGTACGCAGWTCGTACTCTACGGAAGCTACGATCTTGCTACAATMACTTTTTGTGAG--------------------------TCTAAAGAATACT--------------------------GTGGCTACTTAAGCCACGTTTWTGTTCACTTGTATCTCTCATTGATTTKTTATCATTTCATCTCTTRTATAGAAGCTTCTTTCAACTGTRACTACAGCACCGTTTTGTGCAASAACCATTTTAAKACCTTCAAACTCTCCTGAAGGCAAGGTTGCTTCATCAATGCCTCTATAAGTTTGAKGTGGGATRTTAAGCATGCATTTTACATAATATTTAGACGTCGTTCTGTAGCAGAAACGACGGCAGTRCATCCCTCACGTAATAGAGATGTCGGCGTCGGAGTGGAACTTGAAGCGGTGGAAGA
>AB0185-C
TRGCACTCCAAAGTGTAGGGATTAGTGGTGGGAGCTCGGAATCGGACCTACCCGATTCCGATTCCGTATTCGGAATCACTTCCGGAGCCGATTCCGATGCTGGAATCGATTCCGATTCCGGAGCCGATTCCGGAGYCGATTCCGGAGCCGATTCCGGAGTCGATTCCGGARCCGATTCCGGARYCGATTCCG------------------------------------------------------------------------GAGTTGGCTCCGGAGCCGATTCCGGTGTTGACTCCGGAGCAAAATCWGTCCGGGAATCTCCATGAGAATGGATCTTTTACAAGTAAATTTGAATTTTTGCGGTTAGCAATACGTAGTATGATTGGATCCAAACGCCTTTTTTTATGGCGATGCCGAAACTGACTCCGTTTGGTAGCTGATTCTAATKTATGAGCCATTTCCGATTCGAAAGCCGACTTCGWTTCCRKAACCGATTCCGGAGYCGATTCCGKAA------------------------------------------CCGATTCCTATTCCGGAGCCGATTCCGAAATCAATTCTGGAGTCGATTCCGGARTCGATTCCGATTCCGGAGCCGATTCCGGAATCGATTCCRGAAACTGATTCCGGACCTACTATCCGGAATCGATTYSAGAAAACTGCGGAGCTAGCCGGAATCGATYCCGATAAAAACTTCATTTTTCCCATCACTAGTARGGATAGCTCCATCGATGCCATCAARTGAAGAGCAATCTGCAGCAACATGATCTAAATTTGGTTGGRGACTGTTTGACGCAAGCACTACAACGGAAGTCTGCCGGAAACGATCTCAGATATCGCCATGACCCTATCAGTTGCTGCTCCAGACAACTCATCAACAATTTGTGCTTGTTAGGAATTATTCACCCTTTGACACGAATATTGCTACACAGCGAGACAYCAAACAGGAAGTCAAAAAGCTGCTTCCACACTTCTCAAYAACTTATTGAGAWTGGGGG-AAAAATATACAAGCTGAAKATATCTCTSAATAGATASKGCGAAGACAGGAACTAGTGGTAAMATCTACAAGGTTCGCCAAGTAACTTCTTTCCAATAACAAACAATATTCCAATGATGTCAAATCGCAGAACAAACAACATGCGAATTWCGACTCATGATTCCATCTGCAAAAACYGTCTGTCATGAGACCAGTTWTGCCAGGCTCGAAATAATCGGTWGTTAAAAAGAAAKAATGTCAAATGGTGAACCCTGTAGAAGTACGCAGATCGTACTCTACGGAAGCTAYGATCTTGCTACAATMACTTTYTGTGAG--------------------------TCTAAAGAATACT--------------------------GTGGCTACTTAAGCCACGTTTWTGTTCACTTGTATCTCTCATTGATTTKTTATCATTTCATCTCTTATATAGAAGCTTCTTTCAACTGTRACTACAGCACCGTTTTGTGCAAGAACCATTTTAATACCTTCAAACTCTCCTGAAGGCAAGGTTGCTTCATCAATGCCTCTATAAGTTTGATGTGGGATATTAAGCATGCATTTTACATAATATTTAGACGTCGTTCTGTAGCAGAAACGACGGCAGTACATCCCTCACGTAATAGAGATGTCGGCGTCGGAGTGGAACTTGAAGCGGTGGAAGA
>AY0049-C
TARCACTCCAAAGTGTAGGGATTAGTGGTGGGAGYTCGGAATCGGACCTACCCGATTCCGATTCCGTATTCGGAATCAMTTCCGGAGCCGATTCCGATGCTGGAATCGATTCCGATTCCGGAGYCGATTCCGGARYCGATTCCGKAGCCGATTCCGGARYCGATTCCGGAGCCGATTCCGGARYCGATTCCG------------------------------------------------------------------------GAGTTGGCTCCGGAGCCGATTCCGGTGTTGACTCCGGAGCAAAATCAGTCCGGGARTMTCCATGAGAATGGATCTTTTACAAGTAAATTTGRATTTTTGCGGTTAGCAATACGTAGTATGATTGGATCCAAACGCCTTTTTTTATGGCGATGCCGAAACTGACTCCGTTTGGTAGCTGATTCTAATKTATGAGCCATTTCCGATTCGAAAGCCGACTTCGWTTCCGGAACCGATTCCGGAGTCGATTCCGKAA------------------------------------------CCGATTCCKATTCCGGAGCCGATTCCGAAATCAATTCTGGAGTCGATTCCGGARTCGATTCCGATTCCGSAGCCGATTCCGGAATCGATTCCGGAAACTGATTCCGGACCTACTATCCGGAATCGATTYSAGAAAACTGCGGAGCTAGCCGGAATCGATYCCGATAAAAACTTCATTTTTCCCATCACTAGTARGGATAGCTCCATCGATGCCATCAARTGAAGAGCAATCTGCAGCAACATGATCTAAATTTGGTTGGGGAYTGTTTGACGCAAGCACTACAACGGAAGTCTGCCGGAAACGATCTCAGATATCGCCATGACCCTATCAGTTGCTGCTCCAGACAACTCATCAACAATTTGTGCTTGTTAGGAATTATTCACCCTTTGACACGAATATTGCTACACAGCGAGACACCAAACAGGAAGTCAAAAAGCTGCTTCCACACWTCTCAACAACTTATTGAGAATGGGGG-AAAAATATACAAGCTGAAKATATCTCTSAATAGATASKGCGAAGACAGGAACTAGTGGTAAMATCTACAAGGTTCGCCAAGTAACTTCTTTCCAATAACAAACAATATTCCAATGATGTCAAATCGCAGAACAAACAACATGCGAATTTCGACTCATGATTCCATCTGCAAAAACYGTCTGTCATGAGACCAGTTTTGCCAGGCTCGAAATAATCGGTWGTTAAAAAGAAAKAATGTCAAATGGTGAACCCTGTAGAAKTACGCAGATCGTACTCTACGGAAGCTACGATCTTGCTACAATMACTTTYTGTGAG--------------------------TCTAAAGAATACT--------------------------GTGGCTACTTAAGCCACGTTTWTGTTCACTTGTATCTCTCATTGATTTKTTATCATTTCATCTCTWATATAGAAGCTTCTTTCAACTGTAACTACAGCACCGTTTTGTGCAAGARCCATTTTAATACCTTCAAACTCTCCTGAAGGCAAGGTTGCTTCATCAATGCCTCTATAAGTTTGATGTGGGATATTAAGCATGCATTTTACATAATATTTAGACGTCGTTCTGTAGCAGAMACGACGGCAGTACATCCCTCACGTAATAGAGATGTCGGCGTCGGAGTGGAACTTGAAGCGGTGGAAGA
>AY0020-C
TRGCACTCCAAAGTGTAGGGATTAGTGGTGGGAGCTCGGAATCGGWCCTACCYGATTCCGATTCCGTATTCGGAATCAMTTCCGGAGCCGATTCCGATGCTGGAATCGATTCCGATTCCGGAGCCGATTCCGGAGYCGATTCCGGAGCCGATTCCGGAGYCGATTCCGGAGCCGATTCCGGAGYCGATTCCG------------------------------------------------------------------------GAGTTGGCTCCGGAGCCGATTCCGGTGTTGACTCCGGAGCAAAATCAGTCCGGGAATCTCCATGAGAATGGATCTTTTACAAGTAAATTTGRATTTTTGCGGTTAGCAATACGTAGTATGATTGGATCCAAACGCCTTTTTTTATGGCGATGCCGAAACTGACTCCGTTTGGTAGCTGATTCTAATKTATGAGCCATTTCCGATTCGAAAGCCGACTTCGWTTCCGGAACCGATTCCGGWGTMGATTCCGGAA------------------------------------------CCGATTCCTATTCCGGAGCCGATTCCGAAATCAATTCTGGAGTCGATTCCGGARTCGATTCCGATTCCGGAGCCGATTCCGGAATCGATTCCGGAAACTGATTCCGGACCTACTATCCGGAATCGATTYCAGAAAACTGCGGAGCTAGCCGGAATCGATYCCGATAAAAACTTCATTTTTCCCATCACTAGTARGGATAGCTCCATCGATGCCATCAARTGAAGAGCAATCTGCAGCAACATGATCTAAATTTGGTTGGGGACWGTTTGACGCAAGCACTACAACGRAAGTCTRCCGGAAACGATCWCAGATATCRCCATGACCCTATCAGTTGCTGCTCCAGACAACTCATCAACAATTTGTGCTTGTTAGGAATTATTCACCCTTTGACACGAATATTGCTACACAGCGAGACACCAAACAGGAAGTCAAAAAGCTGCTTCCACACTTCTCAACAACTTATTGAGAATGGGGG-AAAAATATACAAGCTGAAWATATCTCTSAATAGATASKGCGAAGACAGGAACTAGTGGTAAMATCTACAAGGTTCGCCAAGTAACTTCTTTCCAATAACAAACAATATTCCAATGATGTCAAATCGCAGAACAAACAACATGCGAATTTCGACTCATGATTCCATCTGCAAAAACYGTCTGTCATGAGACCAGTTTTGCCAGGCTCGAAATAATCGGTWGTTAWAAAGAAAKAATGTCAAATGGTGAACCCTGTAGAAGTACGCAGATCGTACTCTACGGAAGCTACGATCTTGCTACAATAACTTTTTGTGAG--------------------------TCTAAAGAATACT--------------------------GTRGCTACTTAAGCCACGTTTWTGTTCACTTGTATCTCTCATTGATTTKTTATCATTTCATCTCTTATATAGAAGCTTCTTTCARCTGTAACTACAGCACCGTTTTGTGCAAGAACCATTTTAAKACCTTCAAACTCTCCTGAAGGCAAGGTTGCTTCATCAATGCCTCWATAAGTTTGATGTGRGATATTAAGCATGCATTTTACATAATATTTAGACGTCGTTCTGTAGCAGAAACGACGGCAGTACATCCCTCACGTAATAGAGATGTCGGCGTCGGAGTGGAACTTGAAGCGGTGGAAGA
>AY0067-C
TRGCACTCCAAAGTGTAGGGATTAGTGGTGGGAGYTCGGAATCGGACCTACCCGATTCCGATTCCGTATTCGGAATCAMTTCCGGAGCCGATTCCGATGCTGGAATCGATTCCGATTCCGGAGCCGATTCCGGAGYCGATTCCGGAGCCGATTCCGGAGYCGATTCCGGAGCCGATTCCGGAGYCGATTCCG------------------------------------------------------------------------GAGTTGGCTCCGGAGCCGATTCCGGTGTTGACTCCGGAGCAAAATCAGTCCGGGAATCTCCATGAGAATGGATCTTTTACAAGTAAATTTGAATTTTTGCGGTTAGCAATACGTAGTATGATTGGATCCAAACGCCTTTTTTTATGGCGATGCCGAAACTGACTCCGTTTGGTAGCTGATTCTAATKTATGAGCCATTTCCGATTCGAAAGCCGACTTCGWTTCCGGAACCGATTCCGGAGTCGATTCCGKAA------------------------------------------CCGATTCCTATTCCGGAGCCGATTCCGAAATCAATTCTGGAGTCGATTCCGGARTCGATTCCGATTCCGGAGCCGATTCCGGAATCGATTCCGGAAACTGATTCCGGACCTACTATCCGGAATCGATTYCAGAAAACTGCGGAGCTAGCCGGAATCGATYCCGATAAAAACTTCATTTTTCCCATCACTAGTARGGATAGCTCCATCGATGCCATCAAATGAAGAGCAATCTGCAGCAACATGATCTAAATTTGGTTGGGGACTGTTTGACGCAAGCACTACAACGGAAGTCTRCCGGAAACRATCWCAGATATCRCCATGACCCTATCAGTTGCTGCTCCAGACAACKCATCAACAATTTGTGCTTGTTAGGAATTATTCACCCTTTGACACGAATATTGCTACACAGCGAGACACCAAACAGGAAGTCAAAAAGCTGCTTCCACACTTCTCAACAACTTATTGAGAATGGGGG-AAAAATATACAAGCTGAAKATATCTCTSAATAGATASKGCGAAGACAGGAACTAGTGGTAAMATCTACAAGGTTCGCCAAGTAACTTCTTTCCAATAACAAACAATATTCCAATGATGTCAAATCGCAGAACAAACAACATGCRAATTTCGACTCATGATTCCATCTGCAAAAACYGTCTGTCATGAGACCAGTTWTGCCAGGCTCGAAATAATCGGTWGTTAAAAAGAAAKAATGTCAAATGGTGAACCCTGTAGAAGTACGCAGATCGTACTCTACGGAAGCTACGATCTTGCTACAATAACTTTKTGTGAG--------------------------TCTAAAGAATACT--------------------------GTGGCTACTTAAGCCACGTTTWTKTTCACTTGTATCTCTCATTGATTTKTTATCATTTCATCTCTTATATAGAAGCTTCTTTCAACTGTRACTACAGCACCGTTTTGTGCAAGARCCATTTTAATACCTTCAAACTCTCCTGAAGGCAAGGTTGCTTCATCAATGCCTCTATAAGTTTGATGTGGGATATTAAGCATGCATTTTACATAATATTTAGACGTCGTTCTGTAGCAGAMACGACGGCAGTACATCCCTCACGTAATAGAGATGTCGGCGTCGGAGTGGAACTTGAAGCGGTGGAAGA
>AB0142-C
TRGCACTCCAAAGTGTAGGGATTAGTGGTGGGAGYTCGGAATCGGACCTACCCGATTCCGATTCCGTATTCGGAATCAATTCCGGAGCCGATTCCGATGCTGGAATCGATTCCGATTCCGGAGYCGATTCCGGAGYCGATTCCGGAGCCGATTCCGGAGYCGATTCMGGAGYCGATTCCGGAGYCGATTCCG------------------------------------------------------------------------GAGYYGRYTCCGGAGCCGATTCCGGTGTTGACTCCGGAGCAAAATCAGTCCGGGAATSTCCATGAGAATGGATCTTTTACAAGTAAATTTGGATTTTTGCGGTTAGCAATACGTAGTATGATTGGATCMAAACGCCTTTTTTTATGGCGATGCCGAAACTGACTCCGTTTGGTAGCTGATTCTAATTTATGAGCCATTTCCGATTCGAAAGYCGACTTCGATTCCGGAACCGATTCCGGAGTCGATTCCGKAA------------------------------------------CCGATTCCTATTCCGGAGCCGATTCCGAAATCAATTCTGGAGTCGATTCCGGAGTCGATTCCGATTCCGGAGCCGATTCCGGAATCGATTCCGGAAACTGATTYCGGACCTACTATCCRGAATCGATTCSAGAAAACTGCGGAGCTAGCCGGAATCGATTCCGATAAAAACTTCATTTTTCCCATCACTASTAGGGATAGCTCCATCGATGCCATCAARTGAAGAGCAATCTGCAGCAACATGATCTAAATTTGGTTGGGGACTGTTTGACGCAAGCACTRCAACGGAAGTCTGCCGGAAACGATCWCAGATATCGCCATGACCCTATCAGTTGCTGCTCCAGACAACTCATCAACAATTTGTGCTTGTTAGGAATTATTCACCCTTTGACACGAATATTMCTACACAGCGAGACACCAAACAGGAAGTCAAAAAGCTGCTTCCACACTTCTCAATAACTTATTGAGATTGGGGG-AAAAATATACAAGCTGAASATATCTCTGAATAGATACTRCGAAGACAGGAACTAGTGGTAACATCTACAAGGTTCGCCAAGTAACTTCTTTCCAATAACAAACAATATTCCAATGATGTCAAATCGCAGAACAAACAACATGCGAATTWCGACTCATGATTCCATCTGCAAAAACTGTCTGTCATGAGACCAGTTTTGCCAGGCTCGAAATAATCGGTTGTTAAAAAGAAAGAATGTCAAATGGTGAACMCTGTAGAAGTACGCAGATCGTACTCTACGGAAGCTACGATCTTGCTACAATAACTTTTTGTGAG--------------------------TCTAAAGAATACT--------------------------GTGGCTACTTAAGCCACGTTTATGTTCACTTGTATCTCTCATTGATTTGTTATCATTTCATCTCTTRTATAGAAGCTTCTTTCARCTGTRACTACAGCACCGTTTWGTGCAAGAACCWTTWTARTACCTTCAAACTCTCCTGAAGGYAAGGTTGCTKCATCAATGCCTCTATAAGTTTGAKGTGGGATATTAAGCAYGCATTTTACATAATATTTAGACGTCGTTCTGTAGCAGAAACGACGGCAGTACRTCCCTCACGYAATAGAGATGTCGGCGTCGGAGWGGAACTTGAAGCGGTGGAAGA
>AB0213-C
TRGCACTCCAAAGTGTAGGGATTAGTGGTGGGAGCTCGGAATCGGACCTACCYGATTCCGATTCCGTATTCGGAATCAATTCCGGAGCCGATTCCGATGCTGGAATCGATTCCGATTCCGGAGCCGATTCCGGAGYCGATTCCGGAGCCGATTCCGGAGYCGATTCMGGAGYCGATTCCGGAGYCGATTCCG------------------------------------------------------------------------GAGYYGRYTCCGGAGCCGATTCCGGWGTYGAYTCCGGAGCAAAATCAGTCCGGGAATCTCCATGAGAATGGATCTTTTACAAGTAAATTTGGATTTTTGCGGTTAGCAATACGTAGTATGATTGGATCCAAACGCCTTTTTTTATGGCGATGCCGAAACTGACTCCGTTTGGTAGCTGATTCTAATTTATGAGCCATTTCCGATTCGAAAGYCGACTTCGATTCCGGARCCGATTCYGGAGTCGATTCCGGAA------------------------------------------CCGATTCCTATTCCGGAGCCGATTCCGAAATCAATTCTGGAGTCGATTMCGGAGTCGATTCCGATTCCGSAGCCGATTCCGGAATCGATTCCGGAAACTGATTCCGGACCTACTATCCGGAATCGATTCGAGAAAACTGCGGAGCTAGCCGGAATCGATTCCGATAAAAACTTCATTTTTCCCATCACTAGTAGGGATAGCTCCATCGATGCCATCAAGTGAAGAGCAATCTGCAGCAACATGATCTAAATTTGGTTGGGGACTGTTTGACGCAAGCACTACAACGGAAGTCTGCCGGAAACGATCWCAGATATCRCCATGACYCTATCAGTTGCTGCTCCAGACAACTCATCAACAATTTGTGCTTGTTAGGAATTATTCACCCTTTGACACGAATATTGCTACACARCGAGACACCAAACAGGAAGTCAAAAAGCTGCTTCCACACTTCTCAAYAACTTATTGAGAWTGGGGG-AAAAATATACAAGCTGAAGATATCTCTGAATAGATACTGCGAAGACAGGAACTAGTGGTAACATCTACAAGGTTCGCCAAGTAACTTCTTTCCAATAACAAACAATATTCCAATGATGTCAAATCGCAGAACAAACAACATGCGAATTTCGACTCATGATTCCATCTGCAAAAACTGTCTGTCATGAGACCAGTWWTGCCAGRCTCRAAATAATCGGTAGTTAAAAAGAAAGAATGTCAAATGGTGAACCCTGTAGAAGTACGCAGATCGTACTCTACGGAAGCTACGATCTTGCTACAATCACKTTYTGTGAG--------------------------TCTAAAGAATACT--------------------------GTRGCTACTTAAGCCACGTTTATGTTCACTTGTATCTCTCATTGATTTGTTATCATTTCATCTCTTATATAGAAGCTTCTTTCARCTGTRACTACAGCACCGTTTTGTGCAAGARCCATTTTAATASCTTCAAACTCTCCTGAAGGYAAGGTTGCTKCATCAATGCCTCTATAAGTTTGATGTGGGATATTAAGCAYGCATTTTACATAATATTTAGACGTCGTTCTGTAGCAGAAACGACGGCAGTACRTCCCTCACGTAATAGAGATGTCGRCGTCGGRGWGGAACTTGAAGCGGTGGAAGA
>AB0114-C
TRGCACTCCAAAGTGTAGGGATTAGTGGTGGGAGYTCGGAATCGGACCTACCYGATTCCGATTCCGTATTCGGAATCAATTCCGGAGCYGATTCCGATGCTGGAATCGATTCCGATTCCGGAGCCGATTCCGGAGYCGATKCYGGAGYCGATTCCGGAGYCGATTCCGGAGCCGATTCCGGAGYCGATTCCR------------------------------------------------------------------------GAGTTGGYTCCGGAGCCGATTCCGGWGTYGAYTCCRGAGCAAAATCAGTCCGGGAATCTCCATGAGAATGGATCTTTTACAAGTAAATTTGGATTTTKGCGGTTAKCAATACGTAGTATGATTGGATCCAAACGCCTTTTTTTATGGCGATGCCGAAACTGACTCCGTTTGGTAGCTGATTCTAATTTATGAGCCATTTCCGATTCGAAAGCCGACTTCGATTCCGGARCCGATTCYGGAGTCGATTCCGKAA------------------------------------------CCGATTCCTATTCCGGAGCCGATTCCGAAATCAATTCTGGAGTCGATTCCGGAGTCGATTCCGATTCCGGAGCCGATTCCGGAATCGATTSCRGAAACTGATTCCGGACCTACTATCCGGAATCGATTYSAGAAAACTGCGGAGCTAGCCGGAATCGATTCCGATAAAAACTTCATTTTTCCCATCACTAGTAGGGATAGCTCCATCGATGCCATCAAGTGAAGAGCAATCTGCAGCAACATGATCTAAATTTGGTTGGGGACTGTTTGACGCAAGCACTACAACGGAAGTCTGCCGGAAACGATCWCAGATATCRCCATGACYCTATCAGTTGCTGCTCCAGACAACTCATCAACAATTTGTGCTTGTTAGGAATTATTCACCCTTTGACACGAATATTGCTACACAGCGAGACACCAAACAGGAAGTCAAAAAGCTGCTTCCACACTTCTCAATAACTTATTGAGATTGGGGG-AAAAATATACAAGCTGAAGATATCTCTGAATAGATACTGCGAAGACAGGAACTAGTGGTAACATCTACAAGGTTCGCCAAGTAACKTCTTTCCAATAACAAACAATATTCCAATGATGTCAAATCGCAGAACAAACAACATGCGAATTTCGACTCATGATTCCATCTGCAAAAACTGTCTGTCATGAGACCAGTWTTGCCAGRCTCGAAATAATCGGTAGTTAAAAAGAAAGAAYGTCAAATGGTGAACCCTGTAGAAGTACGCAGATCGTACTCTACGGAAGCTACGATCTTGCTACAATMACTTTTTGTGAG--------------------------TCTAAAGAATACT--------------------------GTGGCTACTTAAGCCACGTTTATGTTCACTTGTATCTCTCATTGATTTGTTATCATTTCATCTCTTATATAGAARCTTCTTTCAACTGTGACTACAGCACCGTTTTGYGCAAGARCCATTTTAAKACCTTCAAACTCTCCTGAAGGCAAGGTTGCTTCATCAATGCCTCTATAAGTTTGAKGTGGGATATTAAGCAYGCATTTTACATAATATTTAGACGTCGTTCTGTAGCAGAAACGACGGCAGTRCRTCCCTCACGTAATAGAGATGTCGGCGTCGGAGWGGAACTTGAAGCGGTGGAAGA
>AY0063-C
TRRCACTCCAAAGTGTAGGGATTAGTGGTGGGAGYTCGGAATCGGACCTACCTGATTCCGATTCCGTATTCGGAATCAATYCCGGAGCCGATTCCGATGCTGGAATCGATTCCGATTCCGGAGCCGATTCCGGAGYCGATTCCGGAGCCGATTCCSGAGYCGATTCCGGAGYCGATTCCGGAGYYGATTCCG------------------------------------------------------------------------GAGYYGRYTCCGGAGCCGATTCCGRWGTYGAYTCCGGAGCAAAATCAGTCCGGGAATCTCCATGAGAATGGATCTTTTACAAGTAAATTTGGATTTTTGCGGTTAGCAATACGTAGTATGATTGGATCCAAACGCCTTTTTTTATGGCGATGCCGAAACTGACTCCGTTTGGTAGCTGATTCTAATTTATGAGCCATTTCCGATTCGAAAGCCGACTTCGATTCCGGARCCGATTCYGGAGTCGATTCCGKAA------------------------------------------CCRATTCCTATTCCGGAGCCGATTCCGAAATCAATTCTGGAGTCGATTCCGKAGTCGATTCCGATTCCGGAGCCGATTCCGGAATCGATTCCGGAAACTGATTCCGGACCTACTATCCGGAATCGATTCSAGAAAACTGCGGAGCTAGCCGGAATCGATTCCGATAAAAACTTCATTTTTCCCATCACTAGTAGGGATAGCTCCATCGATGCYATCAARWGAAGAGCAATCTGCAGCAACATGATCTAAATTTGGTTGGGGACTGTTTGACGCAAGCACTRCAACGGAAGTCTGCCGGAAACGATCWCAGATATCRCCATGACYCTATCAGTTGCTGCTCCAGACAACTCATCRACAATTTGTGCTTGTTAGGAATTATTCACCCTTTGACACGAATATTGCTACACAGCGAGACACCAAACAGGAAGTCAAAAAGCTGCTTCCACACTTCTCAATAACTTATTGAGAWTGGGGG-AAAAATATACAAGCTGAAKATATCTCTGAATAGATASKGCGAAGACAGGAACTAGTGGTAACATCTACAAGGTTCGCCAAGTAACTTCTTTCCAATAACAAACAATATTCCAATGATGTCAAATCGCAGAACAAACAACAYGCGAATTTCGACTCATGATTCCATCTGCAAAAACTGTCTGTCATGAGACCAGTWWTGCCAGGCTCGAAATAATCGGTWGTTAAAAAGAAAGAATGTCAAATGGTGAACCCTGTAGAAGTACGCAGATCGTACTCTACGGAAGCTACGATCTTGCTACAATCACTTTYTGTGAG--------------------------TCTAAAGAATACT--------------------------GTGGCTACTTAAGCCACGTTTATGTTCACTTGTATCTCTCATTGATTTGTTATCATTTCATCTCTTATATAGAAGCTTCTTTCAACTGTRACTACAGCACCGTTTTGTGCAAGARCCATTYTAAKACCTTCAAACTCTYCTGAAGGCAAGGTTGCTTCATCAATGCCTCTATAAGTTTGATGTGGGATATTAAGCACGCATTTTACATAATATTTAGACGTCGTTCTGTAGCAGAAACGACGGCAGTACRTCCCTCACGYAATAGAGATGTCGGCGTCGGRGWGGAACTTGAAGCGGTGGAAGA
>AY0085-C
TRRCACTCCAAAGTGTAGGGATTAGTGGTGGGAGYTCGGAATCGGACCTACCTGATTCCGATTCCGTATTCGGAATCAATTCCGGAGCCGATTCCGATGCTGGAATCGATTCCGATTCCGGAGCCGATTCCGGAGMCGATTCCGGAGYCGATTCCGGAGYCGATTCCGGAGCCRATTCCGGAGWCGATTYCG------------------------------------------------------------------------GAGYYGRYTCCGGAGCCGATTCCGGWGTYSAYTCCGGAGCAAAATCAGTCCGGGAATCTCCATGAGAATGGATCTTTTACAAGTAAATTTGGATTTTKGCGGTTAGCAATACGTAGTATGATTGGATCCAAACGCCTTTTTTTATGGCGATGCCGAAACTGACTCCGTTTGGTAGCTGATTCTAATTTATGAGCCATTTCCGATTCGAAAGCCGACTTCGATTCCGGARCCGATTCYGGAGTCGATTCCGKAA------------------------------------------CCGATTCCTATTCCGGAGCCGATTCCGAAATCAATTCTGGAGTCGATTCCGGAGTCGATTCCGATTCCGGAGCCGATTCCGGAATCGATTCCGGAAACTGATTCCGGACCKACTATCCGGAATCGATTCSAGAAAACTGCGGAGCTAGCCGGAATCGATTCCGATAAAAACTTCATTTTTCCCATCACTAGTAGGGATAGCTCCATCGATGCYATCAARWGAAGMGCAATCTGCAGCAACATGATCTAAATTTGGTTGGGGACTGTTTGACGCAAGCACTACAACGGAAGTCTGCCGGAAACGATCACAGATATCRCCATGACYCTATCAGTTGCTGCTCCWGACAACTCATCAACAATTTGTGCTTGTTAGGAATTATTCACCCTTTGACACGAATATTGCTACACAGCGAGACACCAAACAGGAAGTCAAAAAGCTGCTTCCACACTTCTCAAYAACTTATTGAGATTGGGGG-AAAAATATACAAGCTGAAGATATCTCTGAATAGATACTGCGAAGACAGGAACTAGTGGTAACATCTACAAGGTTCGCCAAGTAACTTCTTTCCAATAACAAACAATATTCCAATGATGTCAAATCGCAGAACAAACAACATGCGAATTTCGACTCATGATTCCATCTGCAAAAACTGTCTGTCATGAGACCAGTWTTGCCAGGCTCGAAATAATCGGTAGTTAWAAAGAAAGAATGTCAAATGGTGAACCCTGTAGAAGTACGCAGATCGTACTCTACGGAAGCTACGATCTTGCTACAATMACTTTTTGTGAG--------------------------TCTAAAGAATACT--------------------------GTGGCTACTTAAGCCACGTTTATGTTCACTTGTATCTCTCATTGATTTGTTATCATTTCATCTCTTATATAGAAGCTTCTTTCAACTGTRACTACAGCACCGTTTTGYGCAAGARCCATTTTAAKACCTTCAAACTCTCCTGAAGGCAAGGTTGCTTCATCAATGCCTCTATAAGTTTGATGTGGGATATTAAGCAYGCATTTTACATAATATTTAGACGTCGTTCTGTAGCAGAAACGACGGCAGTACRTCCCTCACGYAATAGAGATGTCGGCGTCGGRGWGGAACTTGAAGCGGTGGAAGA
>AB0209-C
TAACACTCCAAAGTGTAGGGATTAGTGGTGGGAGYTCGGAATCGGACCTACCTGAWTCCGATTCCGTATTCGGAATCAATYCCGGAGCCGATTCCGATGCTGGAATCGATTCCGATTCCGGAGCCGATTCCGGAGYCGATTCCGGAGYCGATTCCGGAGCCGATTCCGGAGCCGATTCCGGAGYCGATTCCG------------------------------------------------------------------------GAGTTGGCTCCGGAGCCGATTCCGGTGTTGACTCCRGAGCAAAATCAGTCCGGGAATCTCCATGAGAATGGATCTTTTACAAGTAAATTTGGATTTTKGCGGTTAGCAATACGTAGTATGATTGGATCCAAACGCCTTTTTTTATGGCGATGCCGAAACTGACTCCGTTTGGTAGCTGATTCTAATTTATGAGCCATTTCCGATTCGAAAGCCGACTTCGATTCCGGAACCGATTCCGGAGTCGATTCCGKAA------------------------------------------CCRATTCCTATTCCGGAGCCGATTCCGAAATCAATTCTGGAGTCGATTCCGGAGTCGATTCCGATTCCGGAGCCGATTCCGGAATCGATTSCRGAAACTGATTCCGGACCTACTATCCGGAATCGATTCSAGAAAACTGCGGAGCTAGCCGGAATCGATTCYGATAAAAACTTCATTTTTCCCATCACTAGTAGGGATAGCTCCATCGATGCYATCAARWGAAGAGCAATCTGCAGCAACATGATCTAAATTTGGTTGGGGACTGTTTGACGCAAGCACTRCAACGGAAGTCTGCCGGAAACGATCTCAGATATCGCCATGACCCTATCAGTTGCTGCTCCAGACAACTCATCGACAATTTGTGCTTGTTAGGAATTATTCACCCTTTGACACGAATATTGCTACACAGCGAGACAYCAAACAGGAAGTCAAAAAGCTGCTTCCACACTTCTCAAYAACTTATTGAGAATGGGGG-AAAAATATACAAGYTGAATATATCTCTGAATAGATAGGGCGAAGACAGGAACTAGTGGTAACATCTACAAGGTTCGCCAAGTAACTTCTTTCCAATAACAAACAATRTTCCAATGATGTCAAATCGCAGAACAAACAACAYGCGAATTWCGACTCATGATTCCATCTGCAAAAACTGTCTGTCATGAGACCAGTTWTGCCAGGCTCGAAATAATCGGTWGTTAAAAAGAAAGAATGTCAAATGGTGAACCCTGTAGAAGTACGCAGATCGTACTCTACGGAAGCTACGATCTTGCTACAATMACTTTYTGTGAG--------------------------TCTAAAGAATACT--------------------------GTGGCTACTTAAGCCACGTTTATGTTCACTTGTATCTCTCATTGATTTGTTATCATTTCATCTCTTATATAGAAGCTTCTTTCARCTGTAACTACAGCACCGTTTTGTGCAAGAACCATTYTARKACCTTCAAACTCTYCTGAAGGCAAGGTTGCTTCATCAATGCCTCTATAAGTTTGATGTGGGATATTAAGCACGCATTTTACATAATATTTAGACGTCGTTCTGTAGCAGAAACGAMGGCAGTRCATCCCTCACGYAATAGAGATGTCGGCGTCGGRGTGGAACTTGAAGCGGTGGAAGA
>AB0115-C
TARCACTCCAAAGTGTAGGRATTAGTGGTGGGAGTTCGGAATCGGACCTACCYGATTCCGATTCCGTATTCGGAATCAMTYCCGGAGCCGATTCCGATGCTGGAATCGATTCCGATTCCGGAGCCGATTCCGGAGYCGATTCCGGAGYCGATTCCGGAGYCGATTCCGGAGCCGATTCCGGAGCCGATTCCG------------------------------------------------------------------------GAGYYGRYTCCGGAGCCGATTCCGGTGTTGACTCCRGAGCAAAATCAGTCCGGGAATCTCCATGAGAATGGATCTTTTACAAGTAAATTTGRATTTTKGCGGTTAGCAATACGTAGTATGATTGGATCCAAACGCCTTTTTTTATGGCRATGCCGAAACTGACTCCGTTTGGTAGCTGATTCTAATTTATGAGCCATTTCCGATTCGAAAGCCGACTTCGATTCCGGAACCGATTCCGGAGTCGATTCCGTAA------------------------------------------CCRATTCCTATTCCGGAGCCGRTTCCGAAATCAATTCTGGAGTCGATTCCGGAGTCGATTCCGATTCCGGAGCCGATTCCGGAATCGATTSCRGAAACTGATTCCGGACCTACTATCCGGAATCGATTCCAGAAAACTGCGGAGCTAGCCGGAATCGATTCCGATAAAAACTTCATTTTTCCCATCACTAGTAGGGATAGCTCCATCGATGCYATCAAAWGAAGAGCAATCTGCAGCAACATGATCTAAATTTGGTTGGGGACTGTTTGACGCAAGCACTGCAACGGAAGTCTGCCGGAAACGATCTCAGATATCGCCATGACCCTATCAGTTGCTGCTCCAGACAACTCATCRACAATTTGTGCTTGTTAGGAATTATTCACCCTTTGACACGAATATTGCTACACAGCGAGACACCAAACAGGAAGTCAAAAAGCTGCTTCCACACTTCTCAATAACTTATTGAGAWTGGGGG-ARAAATATACAAGCTGAAKATATCTCTGAATAGATASKGCGAAGACAGGAACTAGTGGTAACATCTAYAAGGTTCGCCAAGTAACTTCTTTCCAATAACAAACAATATTCCAATGATGTCAAATCGCAGAACAAACAACAYGCGAATTTCGACTCATGATTCCATCTGCAAAAACTGTCTGTCATGAGACCAGTTWTGCCAGGCTCGAAATAATCGGTWGTTAAAAAGAAAGAATGTCAAATGGTGAACCCTGTAGAAGTACGCAGATCGTACTCTACGGAAGCTACGATCTTGCTAYAATMACTTTYTGTGAG--------------------------TCTAAAGAATACT--------------------------GTGGCTACTTAAGCCACGTTTATGTTCACTTRTATCTCTCATTGATTTGTTATCATTTCATCTCTTATATAGAAGCTTCTTTCAACTGTAACTACAGCACCGTTTTGYGCAAGAACCATTYTAAGACCTTCAAACTCTYCTGAAGGCAAGGTTGCTTCATCAATGCCTCTATAAGTTTGATGTGGGATATTAAGCAYGCATTTTACATAATATTTAGACGTCGTTCTGTAGCAGAAACGACGGCAGTRCATCCCTCAYGYAATAGAGATGTCGGCGTCGGRGTGGAACTTGAAGCGGTGGAAGA
>AY0012-C
TRRCACTCCAAAGTGTAGGGATTAGTGGTGGGAGYTCGGAATCGGACCTACCYGATTCCGATTCCGTATTCGGAATCAMTYCCGGAGCCGATTCCGATGCTGGAATCGATTCCGATTCCGGAGCCGATTCCGGAGTCGATTCCGGAGCCGATTCCGGAGYCGATTCCGGAGYCGATTCCGGAGCCGATTCCR------------------------------------------------------------------------GAGTTGGCTCCGGAGCCGATTCCGGTGTTGACTCCGGAGCAAAATCAGTCCGGGAATCTCCATGAGAATGGATCTTTTACAAGTAAATTTGRATTTTTGCGGTTAGCAATACGTAGTATGATTGGATCCAAACGCCTTTTTTTATGGCGATGCCGAAACTGACTCCGTTTGGTAGCTGATTCTWATTTATGAGCCATTTCCGATTCGAAAGCCGACTTCGATTCCGGARCCGATTCCGGAGTCGATTCCGKAA------------------------------------------CCRATTCCTATTCCGGAGCCGATTCCGRAATCAATTCTGGAGTCGATTCCGGAGTCGATTCCGATTCCGGAGCCGATTCCGGAATCGATTCCGGAAACTGATTCCGGACCTACTATCCGGAATCGATTCSAGAAAACTGCGGAGCTAGCCGGAATCGATTCCGATAAAAACTTCATTTTTCCCATCACTAGTAGGGATAGCTCCATCGATGCYATCAARWGAAGAGCAATCTGCAGCAACATGATCTAAATTTGGTTGGGGACTGTTTGACGCAAGCACTRCAWCGGAAGTCTGCCGGAAACGATCTCAGATATCGCCATGACCCTATCAGTTGCTGCTCCAGACAACTCATCRACAATTTGTGCTTGTTAGGAATTATTCACCCTTTGACACGAATATTGCTACACAGCGAGACACCAAACAGGAAGTCAAAAAGCTGCTTCCACACTTCTCAATAACTTATTGAGAWTGGGGG-AAAAATATACAAGCTGAAKATATCTCTGAATAGATASKGCGAAGACAGGAACTAGTGGTAACATCTACAAGGTTCGCCAAGTAACTTCTTTCCAATAACAAACAATATTCCAATGATGTCAAATCGCAGAACAAACAACACGCGAATTTCGACTCATGATTCCATCTGCAAAAACTGTCTGTCATGAGACCAGTTWTGCCAGGCTCGAAATAATCGGTWGTTAAAAAGAAAGAATGTCAAATGGTGAACCCTGTAGAAGTACGCAGATCGTACTCTACGGAAGCTACGATCTTGCTACAATMACTTTYTGTGAG--------------------------TCTAAAGAATACT--------------------------GTRGCTACTTAAGCCACGTTTATGTTCACTTGTATCTCTCATTGATTTGTTATCATTTCATCTCTTATATAGAAGCTTCTTTCARCTGTAACTACAGCACCGTTTTGTGCAAGAACCATTYTAAGACCTTCAAACTCTYCTGAAGGCAAGGTTGCTTCATCAATGCCTCTATAAGTTTGAKGTGGGATATTAAGCAYGCATTTTACATAATATTTAGACGTCGTTCTGTAGCAGAAACGACGGCAGTRCATCCCTCACGYAATAGAGATGTCGGCGTCGGRGTGGAACTTGAAGCGGTGGAAGA
>AA0113-C
TAACACTCCAAAGTGTAGGGATTAGTGGTGGGAGTTCGGAATCGGACCTACCYGATTCCGATTCCGTATTCGGAATCAWTTCCGGAGCCGATTCCGATGCTGGAATCGATTCCGATTCCGGAGYCGATTCCGGAKYCGATTCYRKARCYGATTCCGKARYCGATTCCGKARYCGATTCCSGAGYCGATTMCG------------------------------------------------------------------------GWGYYGRYTCCGGAGCCGATTCCGGTGTTGACTCCGGAGCAAAATCAGTCCGGGAATCTCCATGAGAATGGATCTTTTACAAGTAAATTTGRATTTTTGCGGTTAGCAATACGTAGTATGATTGGATCCAAACGCCTTTTTTTATGGCGATGCCGAAACTGACTCCGTTTGGTAGCTGATTCTAATTTATGAGCCATTTCCGATTCGAAAGYCGACTTCGATTCCGGAASCGATTCCGGAGTCGATTCYGKAA------------------------------------------CCGATTCCTATTCCGGARCCGATTCCGAAATCAATTCTGGAGTCGATTCCGGAGTYGATTCCGATTCCGSAGCCGATTCCGGAATCGATTCCGGAAACTGATTCSGGACCTACTATCCGGAATCGATTCSAGAAAACTGCGGAGCTAGCCGGAATCGATTCCGATAAAAACTTCATTTTTCCCATCACTAGTAGGGATAGCTYCRTMGATGCCATCAAGTGAAGAGCAATCTGCAGCAACATGATCTAAATTTGGTTGGGGACWGTTTGACGCAAGCACTACAACGGAAGTCTGCCGGAAACGATCWCAGATATCGCCATGACCCTATCAGTTGCTGCTCCAGACAACTCATCAACAATTTGTGCTTGTTAGGAATTATTCACCCTTTGACACGAATATTGCTACACAGCGAGACACCAAACAGGAAGTCAAAAAGCTGCTTCCACACTTCTCAAYAACTTATTGAGAWTGGGGG-AAAAATATACAAGCTGAAGATATCTCTGAATARATACTGCGAAGACAGGAACTAGTGGTAACATCTACAAGGTTCGCCAAGTAACTTCTTTCCAATAACAAACAATATTCCAATGATGTCAAATCGCAGAACAAACAACATGCGAATTTCGACTCATGATTCCATCTGCAAAAACTGTCTGTCATGAGACCAGTTTTRCCAGGCTCGAAATAATCGGTAGTTAAAAAGAAAGAATGTCAAATGGTGAACCCTGTAGAAGTACGCAGATSGTACTCTACGGAAGCTACGATCTTGCTACAATMACTTTYTGTGAG--------------------------TCTAAAGAATACT--------------------------GTGGCTACTTAAGCCACGTTTATGTTCACTTGTATCTMTCATTGATTTGTTATCATTTCATCTCTTATATAGAAGCTTCTTTCARCTGTAACTACAGCACCGTTTTGYGCAAGAACCATTTTAAKACCTTCAAACTCTCCTGAAGGYAAGGTTGCTKCATCAATGCCTCTATAAGTTTGATGTGGGATATTAAGCATGCATTTTACATAATATTTAGACGTCGTTCTGTAGCAGAAACGACGGCAGTRCATCCCTCACGYAATAGAGATGTCGGCGTCGGAGTGGAACTTGAAGCGGTGGAAGA
>AA0127-C
TARCACTCCAAAGTGTAGGGATTAGTGGTGGGAGTTCGGAATCGGACCTACCYGATTCCGATTCCGTATTCGGAATCAWTTCCGGAGCCGATTCCGATGCTGGAATCGATTCCGATTCCGGAGCCGATTCCGGAKYCGATTCCRKARCCGATTCCGKARYCGATTCCGKARCCGATTCCGGARYCGATTCCG------------------------------------------------------------------------GARTYGRYTCCGGAGYCGATTCCGRTGTTGACTCCGGAGCAAAWTCAGTCCGGGAATCTCCATGAGAATGGATCTTTTACAAGTAAATTTGGATTTTTGCGGTTAGCAATACGTAGTATRATTGGAYCCAAACGCCTTTTTTTATGGCGATGCCGAAACTGACTCCGTTTGGTAGCTGATTCTAATTTATGAGCCATTTCCGATTCGAAAGYCGACTTCGATTCCGKAASCGATTCCGKAGYCGATTCYGKAA------------------------------------------CCGATTCCTATTCCGGAGCCGATTCCGAAATCAATTCTGGAGTCGATTCCGGAGTYGATTCCGATTCCGSAGCCGATTCCGGAATCGATTCCGGAAACTGATTCSGGACCTACTATCCGGAATCGATTCSAGAAAACTGCGGAGCTAGCCGGAATCGATTCCGATAAAAACTTCATTTTTCCCATCACTAGTAGGGATAGCTYCATCGATGCCATCAAGTGAAGAGCAATCTGCAGCAACATGATCTAAATTTGGTTGGGGACTGTTTGACGCAAGCACTACAACGGAAGTCTGCCGGAAACGATCWCAGATATCGCCATGACCCTATCAGTTGCTGCTCCAGACAACTCATCAACAATTTGTGCTTGTTAGGAATTATTCACCCTTTGACACGAATATTGCTACACAGCGAGACACCAAACAGGAAGTCAAAAAGCTGCTTCCACACTTCTCAAYAACTTWTTGAGAWTGGGGG-AAAAATATACAAGCTGAAGATATCTCTGAATAGATACTGCGAAGACAGGAACTAGTGGTAACATCTACAAGGTTCGCCAAGTAACTTCTTTCCAATAACAAACAATATTCCAATGATGTCAAATCGCAGAACAAACAACATGCGAATTTCGACTCATGATTCCATCTGCAAAAACTGTCTGTCATGAGACCAGTTATGCCAGGCTCGAAATAATCGGTAGTTAAAAARAAAGAATGTCAAATGGTGAACCCTGTAGAAGTACGCAGATSGTACTCTACGGAAGCTACGATCTTGCTACAATAACTTTTTGTGAG--------------------------TCTAAAGAATRCT--------------------------GTGGCTACTTAAGCCACGTTTATGTTCACTTGTATCTCTCATTGATTTGTTATCATTTCATCTCTTATATAGAAGCTTCTTTCARCTGTRACTACAGCACCGTTTTGTGCAAGAACCATTTTAAGACCTTCAAACTCTCCTGAAGGYAAGGTTGCTKCATCAATGCCTCWATAAGTTTGATGTGGGATATTAAGCATGCATTTTACATAATATTTAGACGTCGTTCTGTAGCAGAAACGACGGCAGTRCATCCCTCACGTAATAGAGATGTCGGCGTCGGAGTGGAACTTGAAGCGGTGGAAGA
>AB0140-C
TAACACTCCAAAGTGTAGGGATTAGTGGTGGGAGTTCGGAATCGGACCTACCCGATTCCGATTCCGTATTCGGAATCAATTCCGGAGCCGATTCCGATGCTGGAATCGATTCCGATTCCGGAGCCGATTCCGGAGYYGATTCCGGAGCCGATKCYGGARYCRATTCYGGAGCCGATTCCGGAGCCGATTCYG------------------------------------------------------------------------GAGTTGGCTCCGGAGYCGATTCCGGTGTTGACTCCGGAGCAAAATCAGTCCGGGARTMTCCATGAGAATGGATCTTTTACAAGTAAATTTGRATTTTTGCGGTTAGCAATACGTAGTATGATTGGATCCAAACGCCTTTTTTTATGGCGATGCCGAAACTGACTCCGTTTGGTAGCTGATTCTAATTTATGAGCCATTTCCGATTCGAAAGCCGACTTCGATTCCGGAACCGATTCCGGAGTCGATTCCGKAA------------------------------------------CCGATTYCTATTCCGGAGCCGATTCCGAAATCAATTCTGGAGTCGATTCCGGMGTCGATTCCGATTCCGSAGCCGATTCCGGAATCSATTCCGGAAACTGATTCCGGACCTAMTATCCGGAATCGATTCSAGAAAACTGCGGAGCTAGCCGGAATCGATTCCGATAAAAACTTCATTTTTCCCATCACTAGTARGGATAGCTCCATCGATGCCATCAARTGAAGAGCAATCTGCAGCAACATGATCTAAATTTGGTTGGGGAYTGTTTGACGCAAGYACTRCAACGGAAGTCTGCCGGAAACGATCTCAGATATCGCCATGACCCTATCAGTTGCTGCTCCAGACAACTCATCAACAATTTGTGCTTGTTAGGAATTATTCACCCTTTGACACGAATATTGCTACACAGCGAGACACCAAACAGGAAGTCAAAAAGCTGCTTCCACACWTCTCAAYAACTTATTGAGAWTGGGGG-AAAAATATACAAGCTGAAGATATCTCTGAATAGATACTGCGAAGACAGGAACTAGTGGTAACATCTACAAGGTTCGCCAAGTAACTTCTTTCCAATAACAAACAATATTYCAATGATGTCAAATCGCAGAACAAACAACAYGCGAATTTCGACTCATGATTCCATCTGCAAAAACTGTCTGTCATGAGACCAGTTTTGCCAGGCTCGAAATAATCGGTAGTTAAAAAGAAAGAATGTCAAATGGTGAACCCTGTAGAAKTACGCAGATCGTACTCTACGGAAGCTACGATCTTGCTACAATMACTTTYTGTGAG--------------------------TCTAAAGAATACT--------------------------GTGGCTACTTAAGCCACGTTTATGTTCACTTGTATCTCTCATTRATTTGTTATCATTTCATCTCTWATATAGAAGCTTCTTTCAACTGTRACTACAGCACCGTTTTGTGCAAGARCCATTTTAATACCTTCAAACTCTCCTGAAGGCAAGGTTGCTTCATCAATGCCTCTATAAGTTTGATGTGGGATATTAAGCATGCATTTTACATAATATTTAGACGTCGTTCTGTAGCAGAMACGACGGCAGTACATCCCTCACGYAATAGAGATGTCGGCGTCGGAGTGGAACTTGAAGCGGTGGWAGA
>AB0258-C
TGGCACTCCAAAGTGTAGGGATTAGTGGTGGGAGCTCGGAATCGGACCTACCTGATTCCGATTCCGTATTCGGAATCAATTCCGGAGCCGATTCCGATGCTGGAATCGATTCCGWTTCCGGAGCCGATTCCGGAGYCGATKCYGGARYCGATTCCGGAGYCGATTCCGGAGCCGATTCCGGAGCCGATTCCG------------------------------------------------------------------------GAGYYGRYTCCGGAGCCGATTCCGGTGTTGACTCCGGAGCAAAATCAGTCCGRGAATCTCCATGAGAATGGATCTTTTACAAGTAAATTTGGATTTTTGCGGTTAGCAATACGTAGTATGATTGGATCCAAACGCCTTTTTTTATGGCGATGCCGAAACTGACTCCGTTTGGTAGCTGATTCTAATTTATGAGCCATTTCCGATTCGAAAGCCGACTTCGATTCCGGAACCGATTCCGGAGTCGATTCCGKAA------------------------------------------CCGATTCCTATTMCGGAGCCGATTCCGAAATCAATTCTGGAGKCGATTCCGGARTCGATTCCGATTCCGGAGCCGATTCCGGAATCGATTCCRGAAACTGATTCCGGACCTACTATCCGGAATCGATTCSAGAAAACTGCGGAGCTAGCCGGAATCGATTCCGATAAAAACTTCATTTTTCCCATCACTAGTAGGGATAGCTCCATCGATGCCATCAARTGAAGAGCAATCTGCAGCAACATGATCTAAATTTGGTTGGRGACTGTTTGACGCAAGCACTACAACGGAAGTCTGCCGGAAACGATCTCAGATATCGCCATGACCCTATCAGTTGCTGCTCCAGACAACTCATCAACAATTTGTGCTTGTTAGGAATTATTCACCCTTTGACACGAATATTGCTACACAGCGAGACACCAAACAGGAAGTCAAAAAGCTGCTTCCACACTTCTCAACAACTTATTGAGAATGGGGG-AAAAATATACAAGCTGAAYATATCTCTGAATAGATASKGCGAAGACAGGAACTAGTGGTAACATCTACAAGGTTCGCCAAGTAACTTCTTTCCAATAACAAACAATATTCCAATGATGTCAAAWCGCAGAACAAACAACATGCGAATTTCGACTCATGATTCCATCTGCAAAAACYGTCTGTCATGAGACCAGTTTTGCCAGRCTCGAAATAATCGGTAGTTAAAAAGAAAGAAYGTCAAATGGTGAACCCTGTAGAAGTACGCAGATSGTACTCTACGGAAGCTACGATCTTGCTWCAATAACTTTTTGTGAG--------------------------TCTAAAGAATRCT--------------------------GTGGCTACTTAAGCCACGTTTATGTTCACTTGTATCTCTCATTGATTTGTTATCATTTCATCTCTTRTATAGAAGCTTCTTWCAACTGTAACTACAGCACCGTTTTGTGCAAGAACCATTTTAAKACCTTCAAACTCTCCTGAAGGCAAGGTTGCTTCATCAATGCCTCWATAAGTTTGAGGTGGGATATTAAGCATGCATTTTACATAATATTTAGACGTCGTTCTGTAGCAGAAACGACGGCAGTRCATCCCTCACGYAATAGAGATGTCGGCGTCGGRGTGRAACTTGAAGCGGTGGAAGA
>AB0210-C
TAGYACTCCAAAGTGTAGGGATTAGTGGTGGGAGYTCGGAATCGGAYCTACCYGATTCCGATTCCGTATTCGGAATCAMTTCCSGAGCCGATTCCGATGCTGGAATCGATTCCGATTCCGGAGCCGATTCCGGAGYCGATTCCGGAGCCGATTCCGGARYCRRTTCYGGARYCGATTCCGGARYCGATTCCG------------------------------------------------------------------------GAGTTGGYTCCGGAGCCGATTCCGGTGTTGACTCCGGAGCAAAATCAGTCCGGGAATCTCCATGAGAATGGATCTTTTACAAGTAAATTTGGATTTTTGCGGTTAGCAATACGTAGTATGATTGGATCCAAACGCCTTTTTTTATGGCRATGCCGAAACTGACTCCGTTTGGTAGCTGATTCTAATTTATGAGCCATTTCMGATTCGAAAGCCGACTTCGATTCCGGAACCGATTCCGGAGTCGATTCCGKAA------------------------------------------CCGATTCCTATTCCGGAGCCGATTCCGAAATCAATTCTGGAGTCGATTMCGGAGTCGATTCCGATTCCGSAGCCGATTCCGGAATCGATTCCGGAAACTGATTCCGGACCTACTATCCGGAATCGATTCSAKAAAACTGCGGAGCTAGCCGGAATCGATTCCGATAAAAACTTCATTTTTCCCATCACTAGTAGGGATAGCTCCATCGATGCCATCAAGTGAAGAGCAATCTGCAGCAACATGATCTAAATTTGGTTGGGGACTGTTTGACGCAAGCACTACAACGGAAGTCTGCCGGAAACGATCWCAGATATCGCCATGACCCTATCAGTTGCTRCTCCAGACAACTCATCAACAATTTGTGCTTGTTAGGAATTATTCACCCTTTGACACGAATATTGCTACACAGCGAGACACCAAACAGGAAGTCAAAAAGCWGCTTCCACACTTCTCAATAACTTATTGAGATTGGGGG-AAAAATATACAAGCTGAAKATATYTCTSAATAGATASKGCGAAGACAGGAACTAGTGGTAACATCTACAAGGTTCGCCAAGTAACTTCTTTCCAATAACAAACAATATTCCAATGATGTCAAATCGCAGAACAAACAACATGCGAATTTYGACTCATGATTCCATCTGCAAAAACYGTCTGTCATGAGACCAGTTTTGCCAGRCTCGAAATAATCGGTWGTTAAAAAGAAAGAATGTCAAATGGTGRACCCTGTAGAAGTACGCAGATSGTACTCTACGGAAGCTACGATCTTGCTWCAATAACTTTTTGTGAG--------------------------TCTAAAGAATACT--------------------------GTRGCTACTTAWGCCACGTTTATKTTCACTTGTATCTCTCATTGATTTGTTATCATTTCATCTCTTRTATAGAAGCTTCTTTCARCTGTAACTACAGCACCGTTTTGTGCAAGAACCATTTTAATACCTTCAAACTCTCCTGAAGGYAAGGTTGCTKCATCAATGCCTCTATAAGTTTGAKGTGGGATATTAAGCATGCATTTTACATAATATTTAGACGTCGTTCTGTAGCAGAAACGACGGCAGTACATCCCTCACGTAATAGAGATGTCGGCGTCGGAGAGGAACTTGAAGCGGTGGAAGA
>AY0060-C
TRGYACTCCAAAGTGTAGGGATTAGTGGTGGGAGYTCGGAATCGGACCTWCCYGATTCCGATTCCGTATTCGGAATCAATTCCGGAGCCGATTCCGATGCTGGAATCGATTCCGATTCCGGAGYCGATTCCGGAGCCGATTCCGGAGYCGATTCCGGAGYCGATTCCGGAGCCGATTCCGGAGYCGATTCCG------------------------------------------------------------------------GAGYYGRYTCCGGAGYCGATTCCGGTGTTGACTCCSGAGCAAAATCAGTCCGGRAATYTCCATGAGAATGGATCTTTTACAAGTAAATTTGGATTTTTGCGGTTAGCAATACGTAGTATGATTGGATCCAAACGYYTTTTTTTATGGCGATGCCGAAACTSACTCCGTTTGGTAGCTGATTCTAATTTATGAGCCATTTCCGATTCGAAAGYCGACTTCGATTCCGGAASCGATTCCGGAGTCGATTCYGKAA------------------------------------------CCGATTCCTATTCCGGAGCCGATTCCGRAATCAATTCTGGAGTCGATTCCGGAGTYGATTCCGATTCCGGAGCCGATTCCGGAATCGATTCCGGAAACTGATTCCGGACCTACTATCCGGAATCGATTCCAGAAAACTGCGGAGCTAGCCGGAATCGATTCCGATAAAAACTTMATTTTTCCCATCACTAGTAGGGATAGCTCCATCGATGCCATCAAGTGAAGAGCAATCTGCAGCAACATGATCTAAATTTGGTTGGGGACAGTTTGACGCAAGCACTACAACGAAAGTCTGCCGGAAAYGATCACAGATATCACCATGACTCTATCAGTTGCTGCTCCAGACAACTCATCAACAATTTGTGCTTGTTAGSAATTATTCACCCTTTGACACGAATATTGCTACACAGCKASACACCAAACAGGAAGTCAAAAAGCTGCTTCCACACTTCTCAATAACTTATTGAGATTGGGRG-AAAAATATACAAGCTGAAGATATCTCTGAATAGATACTGCGAAGACAGGAACTAGTGGTAACATCTACAAGGTTCGCCAAGTAACTTCTTTCCAATAACAAACAATATTCCAATGATGTCAAATCGCAGAACAAACAACAYGCGAATTTCGACTCATGATTCCATCTGCAAAAACTGTCTGTCATGAGACCAGTTWTGCCAGGCTCGAAATAATCGGTAGTTAAAAAGAAAGAAYGTCAAATGGTGAACCCTGTAGAAGTACGCAGATSGTACTCTACGGAAGCTACGATCTTGCTACAATCACTTTCTGTGAG--------------------------TCTAAAGAATACT--------------------------GTRGCTACTTAAGCCACGTTTATGTTCACTTGTATCTCTCATTGATTTGTTATCATTTCATCTCTTRTATAGAAGCTTMTTTCAACTGTGACTACAGCACCGTTTWGTGCAAGAACCWTTTTARKACCTTCAAACTCTCCTGAAGGCAAGKTTGCTTCATCAATGCCTCWATAAGTTTGAKGTGGGATATTAAGCAYGCATTTTACATAATATTTAGACGTCGTTCTGTAGCAGAAACGACGGCAGTACATCCCTCACGCAATAGAGATGTCGGCGTCGGRGTGGAACTTGAAGCGGTGGAAGA
>AJ0147-C
TRRCACTCCAAAGTGTAGGGATTAGTGGTGGGAGYTCGGAATCGGACCTACCTGATTCCGATTCCGTATTCGGAATCAATTCCGGAGCCGATTCCGATGCTGGAATCGATTCCGATTCCGGAGYCGATTCCGGAGYCGATTCCGGAGYCRATTCCGGAGYCRATTCCGGAGCCGATTCCGGAGYCGATTCCG------------------------------------------------------------------------GAGTTGGCTCCGGAGCCGATTCCGGTGTTGACTCCGGAGCAAAATCAGTCMGGGAATCTCCATGAGAATGGATCTTTTACAAGTAAATTTGGATTTTTGCGGTTAGCAATACGTAGTATGATTGGATCCAAACGYYTTTTTTTATGGCGATGCCGAAACTGACTCCGTTTGGTAGCTGATTCTAATTTATGAGCCATTTCCGATTCGAAAGYCGACTTCGATTCCGGAASCGATTCCGGAGTCGATTCYGGAA------------------------------------------CCGATTCCTATTCCGGAGCCGATTCCGAAATCAATTCTGGAGTCGATTCCGGAGTYGATTCCGATTCCGGAGCCGATTCCGGAATCGATTCCGGAAACTGATTCCGGACCTACTATCCGGAATCGATTCCAGAAAACTGCGGAGCTAGCCGGAATCGATTCCGATAAAAACTTMATTTTTCCCATCACTAGTAGGGATAGCTCCATCGATGCCATCAARTGAAGAGCAATCTGCAGCAACATGATCTAAATTTGGTTGGGGRCWGTTTGACGCAAGCACTRCAACGRAAGTCTRCCGGAAACGATCACAGATATCACCATGACYCTATCAGTTGCTGCTCCAGACAACTCATCAACAATTTGTGCTTGTTAGGAATTATTCACCCTTTGACACGAATATTGCTACACAGCGAGACACCAAACAGGAAGTCAAAAAGCTGCTTCCACACTTCTCAATAACTTATTGAGATTGGGRG-AAAAATATACAAGCTGAAGATATCTCTGAATAGATACTGCGAAGACAGGAACTAGTGGTAACATCTACAAGGTTCGCCAAGTAACTTCTTTCCAATAACAAACAATATTCCAATGATGTCAAATCGCAGAACAAACAACATGCGAATTWCGACTCATGATTCCATCTGCAAAAACTGTCTGTCATGAGACCAGTTATGCCAGGCTCGAAATAATCGGTAGTTAAAAAGAAAGAATGTCAAATGGTGAACCCTGTAGAAGTACGCAGATSGTACTCTACGGAAGCTACGATCTTGCTACAATAACTTTKTGTGAG--------------------------TCTAAAGAATACT--------------------------GTGGCTACTTAAGCCACGTTTATGTTCACTTGTATCTCTCATTGATTTGTTATCATTTCATCTCTTATATAGAAGCTTCTTTCARCTGTAACTACAGCACCGTTTTGYGCAAGAACCATTTTAAKACCTTCAAACTCTCCTGAAGGCAAGGTTGCTTCATCAATGCCTCTATAAGTTTGATGTGGGATATTAAGCATGCATTTTACATAATATTTAGACGTCGTTCTGTAGCAGAAACGACGGCAGTRCATCCCTCACGYAATAGAGATGTCGGCGTCGGRGTGGAACTTGAAGCGGTGGAAGA
>AA0073-C
TRRCACTCCAAAGTGTAGGGATTAGTGGTGGGAGYTCGGAATCGGACCTWCCYGATTCCGATTCCGTATTCGGAATCAATTCCGGAGCCGATTCCGATGCTGGAATCGATTCCGATTCCGGAGCCGATTCCGGAGYCGATTCCGGAGCCGATTCCGGAGYCGATTCCGGAGCCGATTCCGGARYCGATTCCG------------------------------------------------------------------------GAGYYGRYTCCGGAGYCGATTCCGGTGTTGACTCCGGAGCAAAATCAGTCCGGRAATCTCCATGAGAATGGATCTTTTACAAGTAAATTTGRATTTTTGCGGTTAGCAATACGTAGTATGATTGGATCCAAACGYYTTTTTTTATGGCGATGCCGAAACTGACTCCGTTTGGTAGCTGATTCTAATTTATGAGCCATTTCCGATTCGAAAGYCGACTTCGATTCCGGAASCGATTCCGGAGTCGATTCYGKAA------------------------------------------CCGATTCCTATTCCGGAGCCGATTCCGAAATCAATTCTGGAGTCGATTCCGGAGTYGATTCCGATTCCGGAGCCGATTCCGGAATCGATTCCGGAAACTGATTCCGGACCTACTATCCGGAATCGATTCCAGAAAACTGCGGAGCTAGCCGGAATCGATTCCGATAAAAACTTMATTTTTCCCATCACTAGTAGGGATAGCTCCATCGATGCCATCAAGTGAAGAGCAATCTGCAGCAACATGATCTAAATTTGGTTGGGGACWGTTTGACGCAAGCACTRCAACGRAAGTCTGCCGGAAACGATCWCAGATATCRCCATGACYCTATCAGTTGCTGCTCCAGACAACTCATCAACAATTTGTGCTTGTTAGGAATTATTCACCCTTTGACACGAATATTGCTACACAGCGAGACACCAAACAGGAAGTCAAAAAGCTGCTTCCACACTTCTCAATAACTTATTGAGATTGGGRG-AAAAATATACAAGCTGAAGATATCTCTGAATAGATACTGCGAAGACAGGAACTAGTGGTAACATCTACAAGGTTCGCCAAGTAACTTCTTTCCAATAACAAACAATATTCCAATGATGTCAAATCGCAGAACAAACAACATGCGAATTTCGACTCATGATTCCATCTGCAAAAACTGTCTGTCATGAGACCAGTTWTGCCAGGCTCGAAATAATCGGTWGTTAAAAAGAAAGAATGTCAAATGGTGAACMCTGTAGAAGTACGCAGATSGTACTCTACGGAAGCTACGATCTTGCTACAATMACTTTYTGTGAG--------------------------TCTAAAGAATACT--------------------------GTRGCTACTTAAGCCACGTTTATGTTCACTTGTATCTCTCATTGATTTGTTATCATTTCATCTCTTATATAGAAGCTTMTTTCARCTGTRACTACAGCACCGTTTTGTGCAAGAACCATTTTAAKACCTTCAAACTCTCCTGAAGGCAAGKTTGCTTCATCAATGCCTCTATAAGTTTGAGGTGGGATATTAAGCATGCATTTTACATAATATTTAGACGTCGTTCTGTAGCAGAAACGACGGCAGTACATCCCTCACGYAATAGAGATGTCGGCGTCGGRGTGGAACTTGAAGCGGTGGAAGA
>AB0243-C
TGGCACTCCAAAGTGTAGGGATTAGTGGTGGGAGCTCGGAATCGGACCTWCCTGATTCCGATTCCGTATTCGGAATCAATTCCGGAGCCGATTCCGATGCTGGAATCGATTCCGATTCCGGAGYCGATTCCGGAGCCGATTCCGGAGCCGATTCCGGAGYCGATTCCGGAGCCGATTCCGGAGYCGATTCCG------------------------------------------------------------------------GAGYYKRYTCCGGAGYCGATTCCGGTGTTGACTCCGGAGCAAAATCAGTCCGGRAATCTCCATGAGAATGGATCTTTTACAAGTAAATTTGRATTTTTGCGGTTAGCAATACGTAGTATGATTGGATCCAAACGYYTTTTTTTATGGYGATGCCGAAACTGACTCCGTTTGGTAGCTGATTCTWATTTATGAGCCATTTCCGATTCGAAAGYCGACTTCGATTCCGGAASCGATTCCGGAGTCGATTCYGGAA------------------------------------------CCGATTCCTATTCCGGAGCCGATTCCGAAATCAATTCTGGAGTCGATTCYGGAGTYGATTCCGATTCCGGAGCCGATTCCGRAATCGATTCCGGAAACTGATTCCGGACCTACTATCCGGAATCGATTYCAGAAAACTGCGGAGCTAGCCGGAATCGATTCCGATAAAAACTTMATTTTTCCCATCACTAGTAGGGATAGCTCCATCGATGCCATCAAGTGAAGAGCAATCTGCAGCAACATGATCTAAATTTGGTTGGGGACWGTTTGACGCAAGCACTACAACGRAAGTCTGCCGGAAACGATCWCAGATATCRCCATGACYCTATCAGTTGCTGCTCCAGRCAACTCATCRACAATTTGTGCTTGTTAGGAATTATTCACCCTTTGACACGAATATTGCTACACAGCGAGACACCAAACAGGAAGTCAAAAAGCTGCTTCCACACTTCTCAATAACTTATTGAGAWTGGGRG-AAAAATATACAAGCTGAAKATATCTCTGAATAGATACTGCGAAGACAGGAACTAGTGGTAACATCTACAAGGTTCGCCAAGTAACTTCTTTCCAATAACAAACAATATTCCAATGATGTCAAATCGCAGAACAAACAACAYGCGAATTTCGACTCATGATTCCATCTGCAAAAACTGTCTGTCATGAGACCAGTTATGCCAGGCTCGAAATAATCGGTWGTTAAAAAGAAAGAATGTCAAATGGTGWACCCTGTAGAAGTACGCAGATSGTACTCTACGGAAGCTACGATCTTGCTACAATMACTTTYTGTGAG--------------------------TCTAAAGAATACT--------------------------GTRGCTACTTAAGCCACGTTTATGTTCACTTGTATCTCTCATTGATTTGTTATCATTTCATCTCTTATATAGAAGCTTMTTTCARCTGTRACTACAGCACCGTTTTGTGCAAGAACCATTTTAAKACCTTCAAACTCTCCTGAAGGYAAGKTTGCTKCATCAATGCCTCTATAAGTTTGAKGTGGGATATTAAGCATGCATTTTACATAATATTTAGACGTCGTTCTGTAGCAGAAACGACGGCAGTACATCCCTCACGCAATAGAGATGTCGGCGTCGGRGTGGAACTTGAAGCGGTGGAAGA
>AA0067-C
TRGYACTCCAAAGTGTAGGGATTAGTGGTGGGAGYTCGGAATCGGACCTACCYGATTCCGATTCCGTATTCGGAATCAATTCCGGAGCCGATTCCGATGCTGRAATCGATTCCGATTCCGGAGYCGATTCCGGAGYCGATTCCGGAGCCGATTCCGGAGCCGATTCCGGAGCCGATTCCGGAGCCGATTCCG------------------------------------------------------------------------GAGTTGGCTCCGGAGCCGATTCCGGTGTTGACTCCGGAGCAAAATCAGTCCGGGAATCTCCATGAGAATGGATCTTTTACAAGTAAATTTGRATTTTTGYGGTTAGCAATACGTAGTATGATTGGAYCCAAACGCCTTTTTTTATGGCGATGCCGAAACTGACTCCGTTTGGTAGCTGATTCTAATTTATGAGCCATTTCCGATTCGAAAGCCGACTTCGATTCCGGARCCGATTCCGGAGTCGATTCCGGAA------------------------------------------CCGATTCCTATTCCGGAGCCGATTCCGRAATCAATTCTGGWGTCGATTCCGGAGTCGATTCCGATTCYGGAGCCGATTCCGGAATCGATTCCGGAAACTGATTCCGGACCTACTATCCGGAATCGATTCCAGAAAACTGCGGAGCTAGCCGGAATCGATTCCGATAAAAACTTCATTTTTCCCATCACTAGTAGGGATAGCTCCATCGATGCCATCAAGTGAAGAGCAATCTGCAGCAACATGATCTAAATTTGGTTGGGGACTGTTTGACGCAAGCACTRCAACGRAAGTCTGCCGGAAACGATCWCAGATATCRCCATGACYCTATCAGTTGCTGCTCCAGASAACTCATCAACAATTTGTGCTTGTTAGGAATTATTCACCCTTTGACACGAATATTGCTACACAGCGAGACACCAAACAGGAAGTCAAAAAGCTGCTTCCACACTTCTCAATAACTTATTGAGAWTGGGGG-AAAAATATACAAGCTGAATATATCTCTGAATAGATASKGCGAAGACAGGAACTAGTGGYAACATCTACAAGGTTCGCCAAGTAACTTCTTTCCAATAACAAACAATATTCCAATGATGTCAAATCGCAGAACAAACAACATGCGAATTWCGACTCATGATTCCATCTGCAAAAACYRTCTRTCATGAGACCAGTTTTGCCAGACTCGAAATAATCGRTAGTTAAAAAGARAGAATGTCAARTGGTGAACCCTGTAGAAGTACGCAGATCGTACTCTRCGGAAGCTACGATCTTGCTACAATAACTTTTTGTGAG--------------------------TCTAAAGAATACT--------------------------GTGGCTACTTAAGCCACGTTTATGTTCACTTGTATCTCTCATTGATTTGTTATCATTTCATCTCTTGTATAGAAGCTTCTTTCAACTGTRACTACAGCACCGTTTWGTGCAAGAACCWTTTTARKACCTTCAAACTCTCCTGAAGGYAAGGTTGCTKCATCAATGCCTCTATAAGTTTGATGTGGGATATTAAGCAYGCATTTTACATAATATTTAGACGTCGTTCTGTAGCAGAAACGACGGCAGTRCATCCCTCACGTAATAGAGATGTCGGCGTCGGAGWGGAACTTGAAGCGGTGGAAGA
>AY0033-C
TARYACTCCAAAGTGTAGGGATTAGTGGTGGGAGTTCGGAATCGGACCTACCTGATTCCGATTCCGTATTCGGAATCAATYCCGGAGCCGATTCCGATGCTGGAATCGATTCCGATTCCGGAGCCGATTCCGGAGYCGATTCCGGAGYCGATTCCGRAGYCGATTCCGGAGYCRATTCYGRARYCGATTCCR------------------------------------------------------------------------GAGYTGGCTCCGGAGCCGATTCCGGWGTTGACTYCGGAGCAAAATCAGTCCGGGAATCTCCATGAGAATGGATCTTTTACAAGTAAATTTGGATTTTTGCGGTTAGCAATACGTAGTATGATTGGATCCAAACGCCTTTTTTTATGGCGATGCCGAAACTGACTCCGTTTGGTAGCTGATTCTAATTTATGAGCCATTTCCGATTCGAAAGCCGACTTCGATTCCGGAACCGATTCCGGAGTCGATTCCGKAA------------------------------------------CCRATTCCTATTCCGGAGCCGATTCCGAAATCAATTCTGGAGTCGATTCCGGAGTCGATTCCGATTCCGGAGCCGATTCCGGAATCGATTCCGGAAACTGATTCCGGACCTACTATCCGGAATCGATWCCAGAAAACTGCGGAGCTAGCCGGAATCGATTCCGATAAAAACTTCATTTTTCCCATCACTAGTARGGATAGCTCCRTMGATGCCATCAAATGAAGAGCAATCTGCAGCAACATGATCTAAATTTGGTTGGGGACTGTTTGACGCAAGCACTRCAACGGAAGTCTGCCGGAAACGATCTCAGATATCGCCATGACCCTATCAGTTGCTGCTCCAGRCAACKCATCRACAATTTGTGCTTGTTAGGAATTATTCACCCTTTGACACGAATATTGCTACACAGCGAGACACCAAACAGGAAGTCAAAAAGCTGCTTCCACACTTCTCAATAACTTATTGAGAWTGGGGG-AAAAATATACAAGCTGAAKATATCTCTGAATAGATASKGCGAAGACAGGAACTAGTGGTAACATCTACAAGGTTYGCCAAGTAACTTCTTTCCAATAACAAACAATATTCCAATGATGTCAAATCGCAGAACAAACAMCAYGCGAATTWCGACTCATGATTCCATCTGCAAAAACTGTCTGTCATGAGACCAGTTWTGCCAGGCTCGAAATAATCGGTWGTTAAAAAGAAAGAATGTCAAATGGTGAACCCTGTARAAGTACGCAGATCGTACTCTACGGAAGCTACGATCTTGCTACAATAACTTTTTGTGAG--------------------------TCTAAAGAATACT--------------------------GTRGCTACTTAAGCCACGTTTATGTTCACTTGTATCTCTCATTGATTTGTTATCATTTCATCTCTTATATAGAAGCTTCTTTCARCTGTAACTACAGCACCGTTTTGTGCAAGAACCATTTTAATACCTTCAAACTCTCCTGAAGGYAAGGTTGCTKCATCAATGCCTCWATAAGTTTGAKGTGGGATATTAAGCATGCATTTTACATAATATTTAGACGTCGTTCTGTAGCAGAAACGACGGCAGTRCATCCCTCACGYAATAGAGATGTCGGCGTCGGRGTGGAACTTGAAGCGGTGGAAGA
>AB0181-C
TAGCACTCCAAAGTGTAGGGATTAGTGGTGGGAGCTCGGAATCGGACCTACCCGATTCCGATTCCGTATTCGGAATCAATTCCGGAGCYGATTCCGATGCTGGAATCGATTCCGATTCCGGAGCCGATTCCGGAGYCGATTCCGGAGYCGATTCCGGAGCCGATTCCGGAGCCGATTCCGGAGYCGATTCCR------------------------------------------------------------------------GAGYYGRYTCCGGARCCGATTCCGGTGTTGACTCCGGAGCAAAATCAGTCCGGGAATYTCCATGAGAATGGATCTTTTACAAGTAARTTTGRATTTTTGYGGTTAGCAATACGTAGTATGATTGGATCCAAACGCCTTTTTTTATGGCGATGCCGAAACTGACTCCGTTTGGTAGCTGATTCTAATTTATGAGCCATTTCCGATTCGAAAGCCGACTTCGATTCCGGARCCGATTCCGGAGTCGATTCCGKAA------------------------------------------CCGATTCCTATTCCGGAGCCGATTCCGRAATCAATTMTGGAGTCGATTCCGGAGTCGATTCCGATTCCGGAGCCGATTCCGGAATCGATTCCGGAAACTGATTCCGGACCTACTATCCGGAATCGATTYCAGAAAACTGCGGAGCTAGCCGGAATCGATTCCGATAAAAACTTCATTTTTCCCATCACTAGTAGGGATAGCTCCATCGATGCCATCAAGTGAAGAGCAATCTGCAGCAACATGATCTAAATTTGGTTGGGGACTGTTTGACGCAAGCACTACAACGRAAGTCTGCCGGAAACGATCWCAGATATCRCCATGACCCTATCAGTTGCTGCTCCAGRCAACTCATCRACAATTTGTGYTTGTTAGGAATTATTCACCCTTTGACACGAATATTGCTACACAGCGAGACACCAAACAGGAAGTCAAAAAGCTGCTTCCACACTTCTCAAYAACTTATTGAGAATGGGGG-AAAAATATACAAGCTGAATATATCTCTGAATAGATAGGGCGAAGACAGGAACTAGTGGTAAMATCTACAAGGTTCGCCAAGTAACTTCTTTCCAATAACAAACAATATTCCAATGATGTCAAATCGCAGAACAAACAACAYGCGAATTTCGACTCATGATTCCATCTGCAAAAACTGTCTGTCATGAGACCAGTTATGCCAGGCTCGAAATAATCGGTWGTTAAAAAGAAAGAATGTCAARTGGTGAACCCTGTAGAAGKACGCAGATSGTACTCTACGGAAGCTACGATCTTGCTACAATAACTTTTTGTGAG--------------------------TCTAAAGAATACT--------------------------GTAGCTACTTAAGCCACGTTTATGTTCACTTGTATCTCTCATTGATTTGTTATCATTTCATCTCTTATATAGAAGCTTCTTTCAGCTGTAACTACAGCACCGTTTTGTGCAAGAACCATTTTAATACCTTCAAACTCTCCTGAAGGTAAGGTTGCTGCATCAATGCCTCTATAAGTTTGATGTGGGATATTAAGCATGCATTTTACATAATATTTAGACGTCGTTCTGTAGCAGAAACGACGGCAGTGCATCCCTCACGTAATAGAGATGTCGGCGTCGGAGTGGAACTTGAAGCGGTGGAAGA
>AA0102-C
TAGCACTCCAAAGTGTAGGGATTAGTGGTGGGAGYTCGGAATCGGACCTACCCGATTCCGATTCCGTATTCGGAATCAATTCCGGAGCYGATTCCGATGCTGGAATCGATTCCGATTCCGGAGCCGATTCCGGAGYCGATTCCGGAGYCGATTCCGGAGCCGATTCCGGAGYCGATTCCGGAGYCGATTCCG------------------------------------------------------------------------GAGYYGRYTCCGGARCCGATTCCGGTGTTGACTCCGGAGCAAAATCAGTCCGGGAATCTCCATGAGAATGGATCTTTTACAAGTAAATTTGGATTTTTGCGGTTAGCAATACGTAGTATGATTGGATCCAAACGCCTTTTTTTATGGCGATGCCGAAACTGACTCCGTTTGGTAGCTGATTCTAATTTATGAGCCATTTCCGATTCGAAAGCCGACTTCGATTCCGGAACCGATTCCGGAGTCGATTCCGGAA------------------------------------------CCGATTCCTATTCCGGAGCCGATTCCGAAATCAATTCTGGAGTCGATTCCGGAGTCGATTCCGATTCCGGAGCCGATTCCGGAATCGATTCCGGAAACTGATTCCGGACCTACTATCCGGAATCGATTYCAGAAAACTGCGGAGCTAGCCGGAATCGATTCCGATAAAAACTTCATTTTTCCCATCACTAGTAGRGATAGCTCCATCGATGCCATCAARTGAAGAGCAATCTGCAGCAACATGATCTAAATTTGGTTGGGGACTGTTTGACGCAAGCACTRCAACGGAAGTCTGCCGGAAACGATCTCAGATATCGCCATGACCCTATCAGTTGCTGCTCCAGRCAACTCATCRACAATTTGTGCTTGTTAGGAATTATTCACCCTTTGACACGAATATTGCTACACAGCGAGACACCAAACAGGAAGTCAAAAAGCTGCTTCCACACTTCTCAAYAACTTATTGAGAATGGGGG-AAAAATATACAAGCTGAAWATATCTCTGAATAGATASKGCRAAGACAGGAACTAGTGGTAACATCTACAAGGTTCGCCAAGTAACTTCTTTCCAATAACAAACAATATTCCAATGATGTCAAATCGCAGAACAAACAMCAYGCGAATTWCGACTCATGATTCCATCTGCAAAAACTGTCTGTCATGAGACCAGTTWTGCCAGGCTCGAAATAATCGGTWGTTAAAAAGAAAGAATGTCAARTGGTGAACCCTGTAGAAGTACGCAGATCGTACTCTACGGAAGCTACGATCTTGCTACAATAACTTTTTGTGAG--------------------------TCTAAAGAATACT--------------------------GTRGCTACTTAWGCCACGTTTATGTTCACTTGTATCTCTCATTGATTTGTTATCATTTCATCTCTTATATAGAAGCTTCTTTCAGCTGTAACTACAGCACCGTTTTGTGCAAGAACCATTTTAATACCTTCAAACTCTCCTGAAGGYAAGGTTGCTKCATCAATGCCTCTATAAGTTTGATGTGGGATATTAAGCATGCATTTTACATAATATTTAGACGTCGTTCTGTAGCAGAAACGACGGCAGTRCATCCCTCACGYAATAGAGATGTCGGCGTCGGRGTGGAACTTGAAGCGGTGGAAGA
>AA0064-C
TARCACTCCAAAGTGTAGGGATTAGTGGTGGGAGYTCGGAATCGGACCTACCYGATTCCGATTCCGTATTCGGAAYCRWTTCCGGAGCCGATTCCGATGCTGGAATCGRTYCCGATTCCGGAGYCGATTCCGGAGCCGATTCCGGAGCCGATTCCGGAGYCGATTCCGGAGCCGATTCCGGAGYCGATTCCG------------------------------------------------------------------------GAGTTGGCTCCGGAGCCGATTCCGGTGTTGACTCCGGAGCAAAATCAGTCCGGGAATCTCCATGAGAATGGATCTTTTACAAGTAAATTTGGATTTTTGCGGTTAGCAATACGTAGTATGATTGGATCCAAACGCCTTTTTTTATGGYGATGCCGAAACTGACTCCGTTTGGTAGCTGATTCTAATTTATGAGCCATTTCCGATTCGAAAGKCGACTTCGATTCCGGAASCGATTCCGGAGTCGATTCYGGAA------------------------------------------CCGATTCCTATTCCGGAGCCGATTCCGAAATCAATTCTGGAGTCGATTCCGGAGTYGATTCCGATTCCGGAGCCGATTCCGGAATCGATTCCGGAAACTGATTCSGGACCTACTATCCGGAATCGATTCSAGAAAACTGCGGAGYTAGCCGGAATCGATTCCGATAAAAACTTCATTTTTCCCATCACTAGTAGGGATAGCTYCATCGATGCCATCAARTGAAGAGCAATCTGCAGCAACATGATCTAAATTTGGTTGGGGACTGTTTGACGCAAGCACTRCAACGGAAGTCTGCCGGAAACGATCWCAGATATCGCCATGACCCTATCAGTTGCTGCTCCAGRCAACTCATCRACAATTTGTGCTTGTTAGGAATTATTCACCCTTTGACACGAATATTGCTACACAGCGAGACACCAAACAGGAAGTCAAAAAGCTGSTTCCACACTTCTCAATAACTTATTGAGAATGGGGG-AAAAATATACAAGCTGAAYATATCTCTGAATAGATASKGCGAAGACAGGAACTAGTGGTAACATCTACAAGGTTCGCCAAGTAACTTCTTTCCAATAACAAACAATATTCCAATGATGTCAAATCGCAGAACAAACAACAYGCGAATTTCGACTCATGATTCCATCTGCAAAAACTGTCTGTCATGAGACCAGTTTTGCCAGRCTCGAAATAATCGGTAGTTAAAAAGARAGAATGTCAARTGGTGAACCCTGTAGAAGTACGCAGATSGTACTCTACRGAAGCTACGATCTTGCTACAATMACTTTYTGTGAG--------------------------TCTAAAGAATACT--------------------------GTGGCTACTTAAGCCACGTTTATGTTCACTTGTATCCCTCATTGATTTGTTATCATTTCATCTCTTATATAGAAGCTTCTTTCAACTGTAACTACAGCACCGTTTTGTGCAAGAACCATTTTAAKACCTTCAAACTCTCCTGAAGGYAAGGTTGCTSCATCAATGCCTCWATAAGTTTGATGTGGGATATTAAGCATGCATTTTACATAATATTTAGACGTCGTTCTGTAGCAGAAACGACGGCAGTACATCCCTCACGCAATAGAGATGTCGGCGTCGGRGTGGAACTTGAAGCGGTGGAAGA
>AA0080-C
TARCACTCCAAAGTGTAGGGATTAGTGGTGGGAGYTCGGAATCGGACCTACCYGATTCCGATTCCGTATTCGGAATCAWTTCCGGAGCYGATTCCGATGCTGGAATCGATTCCGATTCCGGAGYCGATTCCGGAKYCGATTCCGGAGCCGATTCCGGAGYCGATTCCGGAGYCGATTCCGGAGYYGATTCCG------------------------------------------------------------------------GAGYCGATTCCGGARCCGATTCCGGTGTTGACTCCGGAGCAAAATCAGTCCGGGAATCTCCATGAGAATGGATCTTTTACAAGTAAATTTGGATTTTTGCGGTTAGCAATACGTAGTATGATTGGATCCAAACGCCTTTTTTTATGGCGATGCCGAAACTGACTCCGTTTGGTAGCTGATTCTAATTTATGAGCCATTTCCGATTCGAAAGYCGACTTCGATTCCGGAASCGATTCCGGAGTCGATTCYGGAA------------------------------------------CCGATTCCTATTCCGGAGCCGATTCCGAAATCAATTCTGGAGTCGATTCCGGAGTYGATTCCGATTCCGGAGCCGATTCCGGAATCGATTCCGGAAACTGATTCSGGACCTACTATCCGGAATCGATTYCAGAAAACTGCGGAGCTAGCCGGAATCGATTCCGATAAAAACTTCATTTTTCCCATCACTAGTAGGGATAGCTYCATCGATGCCATCAAGTGAAGAGCAATCTGCAGCAACATGATCTAAATTTGGTTGGGGACTGTTTGACGCAAGCACTACAACGGAAGTCTGCCGGAAACGATCWCAGATATCGCCATGACCCTATCAGTTGCTGCTCCAGRCAACTCATCRACAATTTGTGCTTGTTAGGAATTATTCACCCTTTGACACGAATATTGCTACACAGCGAGACACCAAACAGGAAGTCAAAAAGCTGSTTCCACACTTCTCAAYAACTTATTGAGAATGGGGG-AAAAATATACAAGCTGAAYATATCTCTGAATAGATASKGCGAAGACAGGAACTAGTGGTAACATCTACAAGGTTCGCCAAGTAACTTCTTTCCAATAACAAACAATATTCCAATGATGTCAAATCGCAGAACAAACAACAYGCGAATTTCGACTCATGATTCCATCTGCAAAAACTGTCTGTCATGAGACCAGTTWTGCCAGRCTCGAAATAATCGGTWGTTAAAAAGARAGAATGTCAAGTGGTGAACCCTGTAGAAGTACGCAGATCGTACTCTACGGAAGCTACGATCTTGCTACAATMACTTTYTGTGAG--------------------------TCTAAAGAATACT--------------------------GTRGCTACTTAAGCCACGTTTATGTTCACTTGTATCYCTCATTGATTTGTTATCATTTCATCTCTTATATAGAAGCTTCTTTCARCTGTAACTACAGCACCGTTTTGTGCAAGAACCATTTTAATACCTTCAAACTCTCCTGAAGGTAAGGTTGCTGCATCAATGCCTCTATAAGTTTGATGTGGGATATTAAGCATGCATTTTACATAATATTTAGACGTCGTTCTGTAGCAGAAACGACGGCAGTRCATCCCTCACGYAATAGAGATGTCGGCGTCGGRGTGGAACTTGAAGCGGTGGAAGA
>AA0135-C
TRRCACTCCAAAGTGTAGGGATWAGWGGTGGGAGYTCGGAATCGGACCTACCCGATTCCGATTCCGTATTCGGAATCAMTTCCGGAGCCGATTCCGATGCTGGAATCGATTCCGATTCCGGAGCCGATTCCGGAGYCGATTCCGGARCCGATTCCGGAGYCGATTCCGGARCCGATTCCGGARCCGATTCCG------------------------------------------------------------------------GAGTTGGCTCCGGAGCCGATTCCGGTGTTGACTCCRGAGCAAAATCAGTCCGRGAATCTCCATGAGAATGGATCTTTTACAAGTAAATTTGGATTTTTGCGGTTAGCAATACGTAGTATGATTGGATCCAAACGCCTTTTTTTATGGCGATGCCGAAACTGACTCCGTTTGGTAGCTGATTCTAATTTATGAGCCATTTSMGATTCGAAAGCCGACTTCGATTCCGGAACCGATTCCGGAGTCGATTCCGKAA------------------------------------------CCGATTCCTATTCCSGAGCCGATTCCGAAATCAATTCTGGAGTCGATTCCGGAGTCGATTCCGATTCCGGAGCCGATTCCGGAATCGATTCCGGAAACTGATTCCGGACCTACTATCCGGAATCGATTCCAGAAAACTGCGGAGCTAGCCGGAATCGATTCCGATAAAAACTTCATTTTTCCCATCRCTASTAGGGATAGCTCCATCGATGCCATCAARTGAAGAGCAATCTGCAGCAACATGATCTAMATTTGGTTGGGRACTGTTTGACGCAAGCACTACAACGGAAGTCTGCCGGAAACGATCTCAGATATCGCCATGACCCTATCAGTTGCTGCTCCAGRCAACTCATCRACAATTTGTGCTTGTTAGGAATTATTCACCCTTTGACACGAATATTGCTACACAGCGAGACACCAAACAGGAAGTCAAAAAGCTGCTTCCACACTTCTCAAYAACTTATTGAGAATGGGGG-AAAAATATACAAGCTGAAYATATCTCTGAATAGATACTGCGAAGACAGGAACTAGTGGTAACATCTACAAGGTTCGCCAAGTAACTTCTTTCCAATAACAAACAATATTCCAATGATGTCAAATCGCAGAACAAACAACAYGCGAATTTCGACTCATGATTCCATCTGCAAAAACTGTCTGTCATGAGACCAGTTWTGCCAGGCTCGAAATAATCGGTWGTTAAAAAGAAAGAATGTCAAATGGTGAACCCTGTAGAAGTACGCAGATCGTACTCTACGGAAGCTACGATCTTGCTACAATAACTTTTTGTGAG--------------------------TCTAAAGAATACT--------------------------GTGGCTACTTAAGCCACGTTTWTGTTCACTTGTATCTCTCATTGATTTKTTATCATTTCATCTCTTATATAGAAGCTTCTTTCAACTGTRACTACAGCACCGTTTTGTGCAAGAACCATTYTAAGACCTTCAAACTCTCCTGAAGGCAAGGTTGCTTCATCAATGCCTCTATAAGTTTGAKGTGGGATATTAAGCATGCATTTTACATAATATTTAGACGTCGTTCTGTAGCAGAAACGACGGCAGTRCATCCCTCACGYAATAGAGATGTCGGCGTCGGRGTGGAACTTGAAGCGGTGGAAGA
>AY0026-C
TAGCACTCCAAAGTGTAGGGATTAGTGGTGGGAGCTCGGAATCGGACCTACCYGATTCCGATTCCGTATTCGGAATCAMTTCCGGAGCCGATTCCGATGMTGGAATCGATTCCGATTCCGGAGYCGATKCYGGARYCGATTCCGRWKCCGATKCYGGARYCGATTCCGGARCCGATTCCGGARCCGATTCCG------------------------------------------------------------------------GAGTTGGCTCCGGAGCCGATTCCGGTGTTGACTCCRGAGCAAAATCAGTCCGGGAATCTCCATGAGAATGGATCTTTTACAAGTAAATTTGRATTTTKGCGGTTAGCAATACGTAGTATGATTGGATCCAAACGCCTTTTTTTATGGCGATGCCGAAACTGACTCCGTTTGGTAGCTGATTCTAATTTATGAGCCATTTCCGATTCGAAAGCCGACTTCGWTTCCGGAACCGATTCCGGAGTCGATTCCGKAA------------------------------------------CCGATTCCTATTCCGGAGCCGATTCCGAAATCAATTCTGGAGTCGATTCCGGAGTYGATTCCGATTCCGGAGCCGATTCCGGAATCGATTSCRGAAACTGATTCCGGACCKACTATCCGGAATCGATTCCAGAAAACTGCGGAGCTAGCCGGAATCGATTCCGATAAAAACTTCATTTTTCCCATCACTAGTAGGGATAGCTCCATCGATGCCATCAARTGAAGAGCAATCTGCAGCAACATGATCTAAATTTGGTTGGGGACTGTTTGACGCAAGCACTACAACGGAAGTCTGCCGGAAACGATCWCAGATATCRCCATGACYCTATCAGTTGCTRCTCCAGACAACTCATCAACAATTTGTGCTTGTTAGGAATTATTCACCCTTTGACACGAATATTGCTACACAGCGAGACACCAAACAGGAAGTCAAAAAGCTGCTTCCACACTTCTCAACAACTTATTGAGAWTRKGGG-AAAAATATACAAGCTGAASATATCTCTGAATAGATACTGCGAAGACAGGAACTAGTGGTAACATCTACAAGGTTCGCCAAGTAACTTCTTTCCAATAACAAACAATATTCCAATGATGTCAAATCGCAGAACAAACAACRYGCGAATTTCGACTCATGATTCCATCTGCAAAAACTGTCTGTCATGAGACCAGTTATGCCAGGCTCGAAATAATCGGTAGTTAAAAAGAAAGAATGTCAAATGGTGAACCCTGTAGAAGTACGCAGATSGTACTCTACGGAAGCTACGATCTTGCTACAATCACTTTCTGTGAG--------------------------TCTAAAGAATACT--------------------------GTAGCTACTTAAGCCACGTTTATGTTCACTTGTATCTCTCATTGATTTGTTATCATTTCATCTCTTATATAGAAGCTTCTTTCAGCTGTAACTACAGCACCGTTTTGTGCAAGAACCATTTTAATACCTTCAAACTCTCCTGAAGGTAAGGTTGCTGCATCAATGCCTCTATAAGTTTGATGTGGGATATTAAGCATGCATTTTACATAATATTTAGACGTCGTTCTGTAGCAGAAACGACGGCAGTGCATCCCTCACGTAATAGAGATGTCGGCGTCGGAGTGGAACTTGAAGCGGTGGAAGA
>AB0250-C
TRRCACTCCAAAGTGTAGGGATTAGTGGTRGGAGTTCGGWATCGGACCTACCCGATTCCGATTCCGTATTCGGAATCAMTTCCGGAGCCGATTCCGATGCTGGAATCGATTCCGATTCCGGAGCCGATTCCGGAGYCGATTCCGGAGCCGATTCCGGAGYCGATTCCGRARYCGATTCCGGAACCGATTCCG------------------------------------------------------------------------GAGTTGGCTCCGGAGCCGATTCCGGTGTTGACTCCGGAGCAAAATCAGTCCGGGAATCTCCATGAGAATGGATCTTTTACAAGTAAATTTGGATTTTTGCGGTTAGCAATACGTAGTATGATTGGATCCAAACGCCTTTTTTTATGGCGATGCCGAAACTGACTCCGTTTGGTAGCTGATTCTAATTTATGAGCCATTTCCGATTCGAAAGCCGACTTCGWTTCCGGAACCGATTCCGGAGTCGATTCCGKAA------------------------------------------CCRATTCCKATTCCGGAGCCGATTCCGRAATCAATTCTGGAGTCGATTCCGGRGTCGATTCCGATTCCGGAGCCGATTCCGGAATCGATTCCGGAAACTGATTCCGGACCTACTATCCGGAATCGATTCCAGAAAACTGCGGAGCTAGCCGGAATCGATTCCGATAAAAACTTCATTTTTCCCATCACTAGTAGGGATAGCTCCATCGATGCYATCAARWGAAGARMAATCTGCAGCAACATGATCTAAATTTGGTTGGGGACWGTTTGACGCAAGCACTACAACGAAAGTCTGCCGGAAACGATCACAGATATCRCCAYGACYCTATCAGTTGCTGCTYCAGACAACTMATCAACAATTTGTGCTTGTTAGGAATTATTCACCCTTTGACACGAATATTGCTACACAGCGAGACACCAAACAGGAAGTCAAAAAGCTGCTTCCACACTTCTCAAYAACTTATTGAGAWTGGGGG-AAAAATATACAWGCTGAAGATATCTCTGAATAGATACTGCGAAGACAGGAACTAGTGGTAACATCTACAAGGTTCGCCAAGTAACTTCTTTCCARTAACAAACAATATTCCAATGATGTCAAATCGCAGAACAAACAACATGCGAATTTCGACTCATGATTCCATCTGCAAAAACTGTCTGTCATGAGACCAGTTWTGCCAGGCTCGAAATAATCGGTAGTTAAAAAGAAAGAATGTCAAATGGTGAACCCTGTAGAAGTACGCAGATGGTACTCTACAGAAGCTACGATCTTGCTACAATMACTTTYTGTGAG--------------------------TCTAAAGAATACT--------------------------GTRGCTACTTAAGCCACGTTTATGTTCACTTGTATCYCTCATTGATTTGTTATCATTTCATCTCTTATATAGAAGCTTCTTTCARCTGTAACTACAGCACCGTTTTGTGCAAGAACCATTTTAAKACCTTCAAACTCTCCTGAAGGYAAGGTTGCTSCATCAATGCCTCWATAAGTTTGATGTGGGATATTAAGCATGCATTTTACATAATATTTAGACGTCGTTCTGTAGCAGAAACGACGGCAGTRCATCCCTCACGTAATAGAGATGTCGGCGTCGGRGTGGAACTTGAAGCGGTGGAAGA
>AB0222-C
TAGYACTCCAAAGTGTAGGRATTAGTGGTGGGAGTTCGGAATCGGACCTACCYGATTCCGATTCCGTATTCGGAATCAATTCCGGAGCCGATTCCGATGCTGGAATCGATTCCGATTCCGGAGCCGATTCCGGAGYCGATTCCGGAGCCGATTCCGGAGYCGATTCCGGARCCGATTCCGGARYCGATTCCG------------------------------------------------------------------------GAGTYGGYTCCGGAGCCGATWCCGGTGTTGACTCCGGAGCAAAATCAGTCCGGGAATCTCCATGAGAATGGATCTTTTACAAGTAAATTTGGATTTTTGCGGTTAGCAATACGTAGTATGATTGGATCCAAACGCCTTTTTTTATGGCGATGCCGAAACTGACTCCGTTTGGTAGCTGATTCTAATTTATGAGCCATTTCCGATTCGAAAGCCGACTTCGATTCCGGAACCGATTCCGGAGTCGATTCCGGAA------------------------------------------CCGATTCCTATTCCGGAGCCGATTCCGAAATCAATTCTGGAGTCGATTCCGGAGTCGATTCCGATTCCGRAGCCGATTCCGGAATCGATTCCGRAAACTGATTCCGGACCTACTAKCCGGAATCGATTCCAGAAAACTGCGGAGCTAGCCGGAATCGATTCCGATAAAAACTTCATTTTTCCCATCACTAGTAGGGATAGCTCCRTMGATGCCATCAAATGAAGAGCAATCTGCAGCAACATGATCTAAATTTGGTTGGGGACTGTTTGACGCAAGCACTRCAACGGAAGTCTGCCGGAAACGATCTCAGATATCGCCATGACCCTATCAGTTGCTGCTCCAGACAACKCATCAAMAATTTGTGCTTGTTAGGAATTATTCACCCTTTGACACGAATATTGCTACACAGCGAGACACCAAACAGGAAGTCAAAAAGCTGCTTCCACACTTCTCAAYAACTTATTGAGAWTGGGGG-AAAAATATACAAGCTGAASATATCTCTGAATAGATACTGCGAAGACAGGAACTAGTGGTAACATCTACAAGGTTCGCCAAGTAACTTCTTTCCAATAACAAACAATATTCCAATGATGTCAAATCGYAGAACAAACAACATGCGAATTWYGACTCATGATTCCATCTGCAAAAAYTGTCTGTCATGAGASCAGTTWTGYCAGGCTCGAAATAATCGGTWGTTAAAAAGAAAGAATGTCAAATGGTGAACCCTGTAGAAGTACGCAGATSGTACTCTACGGAAGCTACGATCTTGCTACAATMACTTTSTGTGAG--------------------------TCTAAAGAATACT--------------------------GTGGCTACTTAAGCCACGTTTATGTTCACTTGTATCTCTCATTGATTTGTTATCATTTCATCTCTTATATARAAGCTTCTTTCARCTGTAACTACAGCACCGTTTTGTGCAAGAACCATTTTAATACCTTCAAACTCTCCTGAAGGYAAGKTTGCTKCATCAATGCCTCTATAAGTTTGAKGTGGGATATTAAGCATGCATTTTACATAATATTTAGACGTCGTTCTGTAGCAGAAACGACGGCAGTACATCCCTCACGYAATAGAGATGTCGGCGTCGGAGTGGAACTTGAAGCGGTGGAAGA
>AY0047-C
TRRCACTCCAAAGTGTAGGGATTAGTGGTGGGAGYTCGGAATCGGACCTACCTGATTCCGATTCCGTATTCGGAATCAATTCCGGAGCCGATTCCGATGCTGGAATCGATTCCGATTCCGGAGCCGATTCCGGAGYCGATTCCGGAGCCGATTCCGGAGYCGATTCCGGAGCCGATTCCGGAGYCGATTYCG------------------------------------------------------------------------GAGTYGRYTCCGGAGCCGATTCCGGTGTTSACTCCGGAGCAAAATCAGTCCGGGAATCTCCATGAGAATGGATCTTTTACAAGTAAATTTGGATTTTTGCGGTTAGCAATACGTAGTATGATTGGATCCAAACGCCTTTTTTTATRGCGATGCCGAAACTGACTYCGTTTGGTAGCTGATTCTAATKTATGAGCCATTTCCGATTCGAAAGCCGACTTCGATTCCGGAACCGATTCCGGAGTCGATTCCGKAA------------------------------------------CCGATTCCTATTCCGGAGCCGATTCCGAAATCAATTCTGGAGTCGATTCCGGAGTCGATTCCGATTCCGGAGCCGATTCCGGAATCGATTCCGGAAACTGATTCCGGACCTACTATCCGGAATCGATTCCAGAAAACTGCGGAGCTAGCCGGAATCGATTCCGATAAAAACTTCATTTTTCCCATCACTAGTAGGGATAGCTCCATCGATGCCATCAARTGAAGAGCAATCTGCAGCAACATGATCTAAATTTGGTTGGGGACWGTTTGACGCAAGCACTRCAACGRAAGTCTGCCGGAAACGATCWCAGATATCRCCATGACCCTATCAGTTGCTGCTCCAGACAACTCATCAACAATTTGTGCTTGTTAGGAATTATTCACCCTTTGACACGAATATTGCTACACAGCGAGACACCAAACAGGAAGTCAAAAAGCTGCTTCCACACTTCTCAAYAACTTATTGAGAWTGGGGG-AAAAATATACAAGCTGAAYATATCTCTGAATARATASKGCRAAGACAGGAACTAGTGGTAACATCTACAAGGTTCGCCAAGTAACTTCTTTCCAATAACAAACAATATTCCAATGATGTCAAATCGYAGAACAAACAACATGCGAATTACGASTCATGATTCCATCTGCAAAAACTGTCTRTCATGAGACCAGTTWTGCCAGRCTCGAAATAATCGRTAGTTAAAAAGARAGAATGTCAARTGGTGAACCCTGTAGAAGTACGCAGATSGTACTCTACGGAAGCTACGATCTTGCTWCAATAACTTTTTGTGAG--------------------------TCTAAAGAATACT--------------------------GTGGCTACTTAAKCCACGTTTATGTTCACTTGTATCTCTCATTGATTTGTTATCATTTCATCTCTTATATAGAAGCTTCTTTCARCTGTRACTACAGCACCGTTTTGTGCAAGAACCATTTTAAKACCTTCAAACTCTCCTGAAGGYAAGGTTGCTSCATCAATGCCTCWATAAGTTTGATGTGGGATATTAAGCATGCATTTTACATAATATTTAGACGTCGTTCTGTAGCAGAAACGACGGCAGTRCATCCCTCACGYAATAGAGATGTCGGCGTCGGRGTGGAACTTGAAGCGGTGGAAGA
>AB0215-C
TARCACTCCAAAGTGTAGGRATTAGTGGTGGGAGTTCGGAATCGGACCTACCYGATTCCGATTCCGTATTCGGAATCAWTTCCGGAGCCGATTCCGATGYTGGAATCGATTCCGATTCCGGAGYCGATTCCGGAKYCGATTCCGGAGCCGATTCYGGAGYCGATTCYGGAGCCGATTCCGGAGCCGATTCCG------------------------------------------------------------------------GAGTTGRYTCCGGAGCCGATTCCGGTGTTGACTCCGGAGCAAAATCAGTCCGGGAATCTCCATGAGAATGGATCTTTTACAAGTAAATTTGGATTTTTGCGGTTAGCAATACGTAGTATGATTGGATCCAAACGCCTTTTTTTATGGCGATGCCGAAACTGACTCCGTTTGGTAGCTGATTCTAATKTATGAGCCATTTCCGATTCGAAAGYCGACTTCGATTCCGGAASCGATTCCGGAGTCGATTCYGKAA------------------------------------------CCGATTCCTATTCCGGAGCCGATTCCGAAATCAATTCTGGAGTCGATTCCGGAGTYGATTCCGATTCCGGAGCCGWTTCCGGAATCGATTCCGGAAACTGATTCSGGACCTACTATCCGGAATCGATTCCAGAAAACTGCGGAGCTAGCCRGAATCGATTCCGATAAAAACTTCATTTTTCCCATCACTAGTAGGGATAGCTYCATCGATGCCATCAAGTGAAGAGCAATCTGCAGCAACATGATCTAAATTTGGTTGGGGACTGTTTGACGCAAGCACTACAACGGAAGTCTGCCGGAAACGATCWCAGATATCGCCATGACCCTATCAGTTGCTGCTCCAGACAACTCATCAACAATTTGTGCTTGTTAGGAATTATTCACCCTTTGACACGAATATTGCTACACAGCGAGACACCAAACAGGAAGTCAAAAAGCTGCTTCCACACTTCTCAACAACTTATTGAGAWTGGGGG-AAAAATATACAAGCTGAAGATATCTCTGAATAGATACTGCGAAGACAGGAACTAGTGGTAACATCTACAAGGTTCGCCAAGTAACTTCTTTCCAATAACAAACAATATTCCAATGATGTCAAATCGCAGAACAAACAACATGCGAATTTCGACTCATGATTCCATCTGCAAAAACTGTCTGTCATGAGACCAGTTTTGCCAGGCTCGAAATAATCGGTAGTTAAAAAGAAAGAATGTCAAATGGTGAACCCTGTAGAAGTACGCAGWTCGTACTCTACGGAAGCTACGATCTTGCTACAATMACTTTTTGTGAG--------------------------TCTAAAGAATACT--------------------------GTGGCTACTTAAGCCACGTTTATGTTCACTTGTATCTCTCATTGATTTGTTATCATTTCATCTCTTATATAGAAGCTTCTTTCAGCTGTAACTACAGCACCGTTTTGYGCAAGAACCATTTTAAKACCTTCAAACTCTCCTGAAGGCAAGGTTGCTTCATCAATGCCTCTATAAGTTTGATGTGGGATATTAAGCAYGCATTTTACATAATATTTAGACGTCGTTCTGTAGCAGAAACGACGGCAGTACATCCCTCACGCAATAGAGATGTCGGCGTCGGRGTGGAACTTGAAGCGGTGGAAGA
>AB0089-C
TARYACTCCAAAGTGWAGGGATTAGTGGTGGGAGTTCGGAATCGGACCTACCYGATTCCGATTCCGTATTCGGAATCAWTTCCGGAGCCGATTCCGATGCTGGAATCGATTCCGATTCCGGAGYCGATTCCGGAKCCGATTCCGGAGCCGATTCCGGAGYCGATTCCGGAGCCGATTCCGGAGCCGATTCCG------------------------------------------------------------------------GAGTYGRYTCCGGAGCCGATTCCGGTGTTGACTCCGGAGCAAAATCAGTCCGGGAATCTCCATGAGAATGGATCTTTTACAAGTAAATTTGRATTTTTGCGGTTAGCAATACGTAGTATGATTGGATCCAAACGCCTTTTTTTATGGCGATGCCGAAACTGACTCCGTTTGGTAGCTGATTCTAATTTATGAGCCATTTCMGATTCGAAAGYCGACTTCGATTCCGGAASCGATTCCGGAGTCGATTCYGKAA------------------------------------------CCGATTCCTATTCCGGAGCCGATTCCGAAATCAATTCTGGAGTCGATTCCGGAGTYGATTCCGATTCCGGAGCCGATTCCGGAATCGATTCCGGAAACTGATTCSGGACCTACTATCCGGAATCGATTCCAGAAAACTGCGGAGCTAGCCGGAATCGATTCCGATAAAAACTTCATTTTTCCCATCACTAGTAGGGATAGCTYCATCGATGCCATCAAGTGAAGAGCAATCTGCAGCAACATGATCTAAATTWGGTTGGGGACTGTTTGACGCAAGCACTRCAACGGAAGTCTGCCGGAAACGATCWCAGATATCGCCATGACCCTATCAGTTGCTGCTCCAGACAACKCATCAACAATTTGTGCTTGTTAGGAATTATTCACCCTTTGACACGAATATTGCTACACAGCGAGACACCAAACAGGAAGTCAAAAAGCTGCTTCCACACTTCTCAAYAACTTATTGAGAATGGGGG-AAAAATATACAAGCTGAAYATATCTCTSAATAGATASKRCGAAGACAGGAACTAGTGGTAAMATCTACAAGGTTCGCCAAGTAACTTCTTTCCAATAACAAACAATATTCCAATGATGTCAAATCGYAGAACAAACAACATGCGAATTTCGACTCATGATTCCATCTGCAAAAACYGTCTGTCATGAGACCAGTTTTGCCAGGCTCGAAATAATCGGTWGTTAAAAAGAAAKAATGTCAAATGGTGAACCCTGTAGAAGTACGCAGATCGTACTCTACGGAAGCTACGATCTTGCTACAATAACTTTTTGTGAG--------------------------TCTAAAGAATACT--------------------------GTGGCTACTTAAGCCACGTTTWTGTTCACTTGTATCTCTCATTGATTTKTTATCATTTCATCTCTTRTATAGAAGCTTCTTTCAACTGTAACTACAGCACCGTTTTGTGCAAGAACCATTTTAAKACCTTCAAACTCTCCTGAAGGCAAGGTTGCTTCATCAATGCCTCTATAAGTTTGATGTGGGATATTAAGCATGCATTTTACATAATATTTAGACGTCGTTCTGTAGCAGAMACGACGGCAGTACATCCCTCACGTAATAGAGATGTCGGCGTCGGAGTGGAACTTGAAGCGGTGGAAGA
>AA0098-C
TAACACTCCAAAGTGTAGGGATTAGTGGTGGGAGTTCGGAATCGGACCTACCYGATTCCGATTCCGTATTCGGAATCAATTCCGGAGCCGATWCCGATGCTGGAATCGATTCCGATTCCGGAGYCGATTCCGGAGYCGATTCCGGARYCGATTCCGGARYCGATTCCGGARCCGATTCCGGARYCGATTCCG------------------------------------------------------------------------GWGTTGGCTCCGGAGCCGATTCCGGTGTTGACTCCGGAGCAAAATCAGTCCGRGAATCTCCATGAGAATGGATCTTTTACAAGTAAATTTGGATTTTTGCGGTTAGCAATACGTAGTATGATTGGATCCAAACGCCTTTTTTTATGGCGATGCCGAAACTGACTCCGTTTGGTAGCTGATTCTAATTTATGAGCCATTTCCGATTCGAAAGCCGACTTCGATTYCGGARCCGATTCCGGAGTCGATTCCGGAA------------------------------------------CCGATTCCTATTCCGGAGCCGATTCCGRAATCAATTCTGGAGTCGATTCCGGAGTCGATTCCGATTCCGGAGCCGATTCCGGAATCGATTCCGGAAACTGATTCCGGACCTACTATCCGGAATCGATTCCAGAAAACTGCGGAGCTAGCCGGAATCGATTCCGATAAAAACTTCATTTTTCCCATCACTAGTARGGATAGCTCCATCGATGCCATCAARTGAAGAGCAATCTGCAGCAACATGATCTAAATTTGGTTGGGGACTGTTTGACGCAAGCACTRCAACGGAAGTCTGCCGGAAACGATCWCAGATATCGCCATGACCCTATCAGTTGCTGCTCCAGACAACTCATCAACAATTTGTGCTTGTTAGGAATTATTCACCCTTTGACACGAATATTGCTACACAGCGAGACACCAAACAGGAAGTCAAAAAGCTGCTTCCACACTTCTCAAYAACTTATTGAGAWTGGGGG-AAAAATATACAAGCTGAAGATATSTCTGAATAGATASKGCGAAGACAGGAACTAGTGGTAACATCTACAAGGTTCGCCAAGTAWCTTCTTTCCAATAACAAACAATATTCCAATGRTGTCAAATCGCAGAACAAACAACATGCGAATTWCGACTCATGATTCCATCTGCAAAAACTGTCTGTCATGAGACCAGTTTTGCCAGRCTCGAAATAATCGGTAGTTAAAAAGAAAGAAYGTCAAATGGTGAACCCTGYAGAAGTACGCAGATCGTACTCTACGGAAGCTAYGATCTTGCTACAATAACTTTTTGTRAG--------------------------TCTAAAGAATACT--------------------------GTGGCTACTTAAGCCACGTTTATGTTCACTTGTATCTCTCATTGATTTGTTATCATTTCATCTCTTATATAGAAGCTTCTTTCAGCTGTAACTACAGCACCGTTTTGTGCWAGAACCATTTTAAGACCTTCAAACTCTCCTGAAGGCAARKTTGCTTCATCAATGCCTCTATAAGTTTGATGTGGGATATTAAGCAYGCATTTTACATAATATTTAGACGTCGTTCTGTAGCAGAAACGACGGCAGTRCATCCCTCACGYAATAGAGATGTCGGCGTCGGAGTGGAACTTGAAGCGGTGGAAGA
>AA0140-C
TAACACTCCAAAGTGTAGGGATTAGTGGTGGGAGTTCGGAATCGGACCTACCYGATTCCGATTCCGTATTCGGAATCAATTCCGGAGCCGATTCCGATGCTGGAATCGATTCCGATTCCGGAGYCGATTCCGGAGYCGATTCCGGAGYCGATTCCGGARYCGATTCCGGAGYCGATTCCGGAGCCGATTCCG------------------------------------------------------------------------GWGTTGGCTCCGGAGCCGATTCCGRTGTTGACTCCGGAGCRAAATCAGTCCGRGAATCTCCATGAGAATGGATCTTTTACAAGTAAATTTGGATTTTTGCGGTTAGCAATACGTAGTATGATTGGATCCAAACGCCTTTTTTTATGGCGATGCCGAAACTGACTCCGTTTGGTAGCTGATTCTAATTTATGAGCCATTTCCGATTCGAAAGCCGACTTCGWTTCCGGARCCGATTCCGGAGTCGATTCCGGAA------------------------------------------CCGATTCCTATTCCGGAGCCGATTCCGRAATCAATTCTGGAGTCGATTCCGGAGTCGATTCCGATTCCGGAGCCGATTCCGGAATCGATTCCGGAAACTGATTCCGGACCTACTATCCGGAATCGATTCCAGAAAACTGCGGAGCTAGCCGGAATCGATTCCGATAAAAACTTCATTTTTCCCATCACTAGTARGGATAGCTCCATCGATGCCATCAARTGAAGAGCAATCTGCAGCAACATGATCTAAATTTGGTTGGGGACTGTTTGACGCAAGCACTRCAACGGAAGTCTGCCGGAAACGATCWCAGATATCGCCATGACCCTATCAGTTGCTGCTCCAGACAACTCATCAACAATTTGTGCTTGTTAGGAATTATTCACCCTTTGACACGAATATTGCTACACAGCGAGACACCAAACAGGAAGTCAAAAAGCTGCTTCCACACTTCTCAAYAACTTATTGAGAWTGGGGG-AAAAATATACAAGCTGAAGATATSTCTGAATAGATASKGCGAAGACAGGAACTAGTGGTAACATCTACAAGGTTCGCCAAGTAWCTTCTTTCCAATAACAAACAATATTCCAATGRTGTCAAATCGCAGAACAAACAACATGCGAATTWCGACTCATGATTCCATCTGCAAAAACTGTCTGTCATGAGACCAGTTTTGCCAGRCTCGAAATAATCGGTAGTTAAAAAGAAAGAAYGTCAAATGGTGAACCCTGYAGAAGTACGCAGATCGTACTCTACGGAAGCTAYGATCTTGCTACAATAACTTTTTGTRAG--------------------------TCTAAAGAATACT--------------------------GTGGCTACTTAAGCCACGTTTATGTTCACTTGTATCTCTCATTGATTTGTTATCATTTCATCTCTTATATAGAAGCTTCTTTCAGCTGTAACTACAGCACCGTTTTGTGCWAGAACCATTTTAAGACCTTCAAACTCTCCTGAAGGCAARKTTGCTTCATCAATGCCTCTATAAGTTTGATGTGGGATATTAAGCAYGCATTTTACATAATATTTAGACGTCGTTCTGTAGCAGAAACGACGGCAGTRCATCCCTCACGYAATAGAGATGTCGGCGTCGGAGTGGAACTTGAAGCGGTGGAAGA
>AB0097-C
TRRCACTCCAAAGTGTAGGGATTAGTGGTGGGAGYTCGGAATCGGACCTACCTGATTCCGATTCCGTATTCGGAATCAATTCCGGAGCCGATTCCGATGCTGGAATCGATTCCGATTCCGGAGYCGATTCCGGAGYCGATTCCGGAGCCGATTCCGGAGYCGATTCCGGAGYCGATTCCGGAGCCGATTCCG------------------------------------------------------------------------GAGTTGGCTCCGGAGCCGATTCCGGTGTTGACTCCGGAGCAAAATCAGTCCGGGAATCTCCATGAGAATGGATCTTTTACAAGTAAATTTGAATTTTTGCGGTTAGCAATACGTAGTATGATTGGATCCAAACGCCTTTTTTTATGGCGATGCCGAAACTGACTCCGTTTGGTAGCTGATTCTAATTTATGAGCCATTTCCGATTCGAAAGCCGACTTCGWTTCCGGAACCGATTCCGGAGTCGAWTCCGGRA------------------------------------------CCRATTCCKATTCCGGAGCCGATTCCGAAATCAATTCTGGAGTCGATTCCGGAGTCGATTCCGATTCCGGAGCCGATTCCGGAATCSATTCCGGAAACTGATTCCGGACCTACTATCCGGAATCGATTCCAGAAAACTGCGGAGCTAGCCGGAATCGATTCCGATAAAAACTTCATTTTTCCCATCACTAGTARGGATAGCTCCATCGATGCCATCAARTGAAGAGCAATCTGCAGCAACATGATCTAAATTTGGTTGGGGACTGTTTGACGCAAGCACTRCAACGGAAGTCTGCCGGAAACGATCWCAGATATCGCCATGACCCTATCAGTTGCTGCTCCAGACAACTCATCAACAATTTGTGCTTGTTAGGAATTATTCACCCTTTGACACGAATATTGCTACACAGCGAGACACCAAACAGGAAGTCAAAAAGCTGCTTCCACACTTCTCAATAACTTATTGAGATTGGGGG-AAAAATATACAAGCTGAASATATCTCTGAATAGATACTRCGAAGACAGGAACTAGTGGTAACATCTACAAGGTTCGCCAAGTAWCTTCTTTCCAATAACAAACAATATTCCAATGATGTCAAATCGCAGAACAAACAACAYGCGAATTWCGACTCATGATTCCATCTGCAAAAACTGTCTGTCATGAGACCAGTTTTGCCAGGCTCGAAATAATCGGTAGTTAAAAAGAAAGAATGTCAAATGGTGAACCCTGTAGAAGTACGCAGATSGTACTCTACGGAAGCTACGATCTTGCTACAATAACTTTTTGTGAG--------------------------TCTAAAGAATACT--------------------------GTGGCTACTTAAGCCACGTTTATGTTCACTTGTATCTCTCATTGATTTGTTATCATTTCATCTCTTATATAGAAGCTTCTTTCARCTGTRACTACAGCACYGTTTTGTGCWAGAACCATTTTAAGACCTTCAAACTCTCCTGAAGGCAAGKTTGCTTCATCAATGCCTCTATAAGTTTGATGTGGGATATTAAGCAYGCATTTTACATAATATTTAGACGTCGTTCTGTAGCAGAAACGACGGCAGTRCATCCCTCACGYAATAGAGATGTCGGCGTCGGAGTGGAACTTGAAGCGGTGGWAGA
>AY0007-C
TGGCACTCCAAAGTGTAGGGATTAGTGGTGGGAGCTCGGAATCGGACCTACCYGATTCCGATTCCGTRTTCGGAATCAATTCCGGAGCCGATTCCGATKCYGGARYCGATTCCGATTCCGGAGYCGATTCCGGAGYCGATTCCGGAGCCGATTCCGGAGYCGATTCCGGAGCCGATTCCGGAGCCGATTCCG------------------------------------------------------------------------GAGTTGGCTCCGGAGCCGATTCCGGTGTTGACTCCGGAGCAAAATYAGTCCGGGAATCTCCATGAGAATGGATCTTTTACAAGTAAATTTGAATTTTTGCGGTTAGCAATACGTAGTATGATTGGATCCAAACGCCTTTTTTTATGGCGATGCCGAAACTGACTCCGTTTGGTAGCTGATTCTAATTTATGAGCCATTTCCGATTCGAAAGCCGACTTCGATTCCGGARCCGATTCYGGAGTCGAWTCCGGRA------------------------------------------CCGATTCCTATTCCGGAGCCGATTCCGAAATCAATTCTGGAGTCGATTCCGGARTCGATTCCGATTCCGGAGCCGATTCCGGARYCSATTCCGGAAACTGATTCCGGACCTACTATCCGGAATCGATTYCAGAAAACTGCGGAGCTAGCCGGAATCGATTCCGATAAAAACTTCATTTTTCCCATCACTAGTARGGATAGCTCCATCGATGCCATCAARTGAAGAGCAATCTGCAGCAACATGATCTAAATTTGGTTGGGGACTGTTTGACGCAAGCACTRCAACGGAAGTCTGCCGGAAACGATCWCAGATATCGCCATGACCCTATCAGTTGCTGCTCCAGACAACTCATCAACAATTTGTGCTTGTTAGGAATTATTCACCCTTTGACACGAATATTGCTACACAGCGAGACACCAAACAGGAAGTCAAAAAGCTGCTTCCACACTTCTCAATAACTTATTGAGATTGGGGG-AAAAATATACAAGCTGAASATATCTCTGAATAGATACTRCGAAGACAGGAACTAGTGGTAACATCTACAAGGTTCGCCAAGTAACTTCTTTCCAATAACAAACAATATTCCAATGATGTCAAATCGCAGAACAAACAACAYGCGAATTTCGACTCATGATTCCATCTGCAAAAACTGTCTGTCATGAGACCAGTTTTGCCAGRCTCGAAATAATCGRTAGTTAAAAAGARAGAATGTCAARTGGTGAACCCTGTAGAAGTACGCAGATSGTACTCTACGGAAGCTACGATCTTGCTACAATAACTTTTTGTGAG--------------------------TCTAAAGAATACT--------------------------GTGGCTACTTAAGCCACGTTTATGTTCACTTGTATCTCTCATTGATTTGTTATCATTTCATCTCTTATATAGAAGCTTCTTWCAACTGTRACTACAGCACYGTTTTGTGCAAGAACCATTTTAAGACCTTCAAACTCTCCTGAAGGYAAGGTTGCTKCATCAATGCCTCTATAAGTTTGATGTGGGATATTAAGCATGCATTTTACATAATATTTAGACGTCGTTCTGTAGCAGAAACGACGGCAGTRCATCCCTCACGYAATAGAGATGTCGGCGTCGGAGTGGAACTTGAAGCGGTGGWAGA
>AB0192-C
TARYACTCCAAAGTGTAGGGATTAGTGGTGGGAGYTCGGAATCGGACCTACCYGATTCCGATTCCGTATTCGGAATCAATYCCGGAGCCGATTCCGATGCTGGAATCGATTCCGATTCCGGAGYCGATTCCGGAGYCGATTCCGGAGCCGATTCCGGAGYCGATTCCGGAGCCGATTCCGGAGMCGATTYCR------------------------------------------------------------------------GAGYYGRYTCCGGAGCCGATTCCGGTGTTSACTCCSGAGCAAAATCAGTCCGGGAATCTCCATGAGAATGGATCTTTTACAAGTAAATTTGRATTTTTGCGGTTAGCAATACGTAGTATGATTGGATCCAAACGCCTTTTTTTATGGCGATGCCRAAACTGACTCCGTTTGGTAGCYGATTCTAATTTATGAGCCATTTCCGATTCGAAAGCCGACTTCGATTCCGGAACCGATTCCGGAGTCGATTCCGKAA------------------------------------------CCGATTCCTATTCCGGAGCCGATTCCGRAATCAATTCTGGAGTCGATTCCGGAGTYGATTCCGATTCCGGAGCCGATTCCGGAATCGATTCCGGAAACTGATTCCGGACCTACTATCCGGAATCGATTCCAGAAAACTGCGGAGCTAGCCGGAATCGATTCCGATAAAAACTTCATTTTTCCCATCACTAGTAGGGATAGCTCCATCGATGCCATCAARTGAAGAGCAATCTGCAGCAACATGATCTAAATTTGGTTGGGGACWGTTTGACGCAAGCACTACAACGRAAGTCTGCCGGAAACGATCWCAGATATCRCCATGACYCTATCAGTTGCTGCTCCAGACAACTCATCAACAATTTRTGCTTGTTAGGAATTATTCACCCTTTGACACGAATATTGCTACACAGCGAGACACCAAACAGGAAGTCAAAAAGCTGCTTCCACACTTCTCAATAACTTATTGAGATTGGGGG-AAAAATATACAAGCTGAAGATATCTCTGAATAGATACTGCGAAGRCAGGAACTAGTGGTAACATCTACARGGTTCGCCAAGTAACTTCTTTCCAATAACAAACAATATTCCAATGATGTCAAATCGCARAACAAACAACATGCGAATTTCGACTCATGATTCCATCTGCAAAAACTGTCTGTCATGAGACCAGTTWTGCCAGGCTCGAAATAATCGGTAGTTAAAAAGAAAGAATGTCAAATGGTGAACCCTGTARAAGTACGYAGATCGTACTCTACGGAAGCTACGATCTTGCTACAATMACTTTYTGTGAG--------------------------TCTAAAGAATACT--------------------------GTRGCTACTTAAGCCACGTTTATGTTCACTTGTATCTCTCATTGATTTGTTATCATTTCATCTCTWATATAGAAGCTTCTTTCARCTGTAACTACAGCACCGTTTTGTGCAAGAACCATTTTAAKACCTTCAAACTCTCCTGAAGGTAAGGTTGCTTCATCAATGCCTCTATAAGTTTGAKGTGGGATATTAAGCATGCATTTTACATAATATTTAGACGTCGTTCTGTAGCAGAAACGACGGCAKTRCATCCCTCACGTAATAGAGATGTCGGCGTCGGRGTGGAACTTGAAGCGGTGGAAGA
>AY0036-C
TARCACTCCAAAGTGTAGGGATTAGTGGTGGGAGYTCGGAATCGGACCTACCYGATTCCGATTCCGTATTCGGAATCAATTCCGGAGCCGATTCCGATGCTGGAATCGATTCCGATTCCGGAGCCGATTCCGGAGYCGATTCCGGAGCCGATTCCGGAGYCGATTCCGGAGCCGATTCCGGAGYCGATTCCG------------------------------------------------------------------------GAGTYGRYTCCGGAGCCGATTCCGGYGTTGACTCCGGAGCAAAATCAGTCCGGGAATYTCCATGAGAATGGATCTTKTACAAGTAAATTTGRATTTTTGCGGTTAGCAATACGTAGTATGATTGGAYCCAAACGCCTTTTTTTATGGCGATGCCGAAACTSACTCCGTTTGGTAGCTGATTCTAATTTATGAGCCATTTCCGATTCGARAGCCGACTTCGATTCCGGAACCGATTCCGGAGTCGATTCCGKAA------------------------------------------CCGATTCCTATTCCGGAGCCGATTCCGRAATCRATTCTGGAGTCGATTCCGGAGTYGATTCCGATTCCGGAGCCGATTCCGGAATCGATTCCGGAAACTGATTCCGGACCTACTATCCGGAATCGATTCCAGAAAACTGCGGAGCTAGCCGGAATCGATTCCGATAAAAACTTCATTTTTCCCATCACTAGTAGGGATAGCTCCATCGATGCCATCAAATGAAGAGCAATCTGCAGCAACATGATCTAMATTTGGTTGGGRACTGTTTGACGCAAGCACTACAACGGAAGTCTGCCGGAAACGATCTCAGATATCGCCATGACCCTATCAGTTGCTRCTCCAGACAACTCATCAACAATTTGTGCTTGTTAGGAATTATTCACCCTTTGACACGAATATTGCTACACAGCGAGACACCAAACAGGAAGTCAAAAAGCTGCTTCCACACTTCTCAAYAACTTATTGAGAATGGGGG-AAAAATATACAAGCTGAASATATCTCTGAATAGATACTGCGAAGACAGGAACTAGTGGTAACATCTAYAAGGTTCGCCAAGTAACTTCTTTCCAATAACAAACAATATTCCAATGATGTCAAATCGCAGAACAAACAACAYGCRAATTTCGACTCATGATTCCATCTGCAAAAACTGTCTGTCATGAGACCAGTTWTGCCAGGCTCGAAATAATCGGTAGTTAAAAAGAAAGAATGTCAAATGGTGAACCCTGTAGAAGTACGCAGATGGTACTCTACGGAAGCTACGATCTTGCTACAATMACTTTYTGTGAG--------------------------TCTAAAGAATACT--------------------------GTRGCTACTTAAGCCACGTTTATGTTCACTTGTATCTCTCATTRATTTGTTATCATTTCATCTCTTATATAGAAGCTTCTTTCARCTGTRACTACAGCACCGTTTTGTGCAAGAACCATTTTAAKACCTTCAAACTCTCCTGAAGGYAAGKTTGCTKCATCAATGCCTCTATAAGTTTGAKGTGGGATATTAAGCATGCATTTTACATAATATTTAGACGTCGTTCTGTAGCAGAAACGACGGCAGTRCATCCCTCACGYAATAGAGATGTCGGCGTCGGAGTGGAACTTGAAGCGGTGGAAGA
>AY0006-C
TRRCACTCCAAAGTGTAGGGATTAGTGGTGGGAGYTCGGAATCGGACCTACCTGATTCCGATTCCGTATTCGGAATCAATTCCGGAGCCGATTCCGATGCTGRAATCGATTCCGATTCCGGAGYCGATTCCGGAGYCGATTCCGGAGCCGATTCCGGAGYCGATTCCGGAGCCGATTCCGGARYCGATTCCR------------------------------------------------------------------------GAGTYGGYTCCGGAGCCGATTCCGGTGTTGACTCCGGAGCAAAATCAGTCCGGGAATCTCCATGAGAATGGATCTTTTACAAGTAAATTTGRATTTTTGCGGTTAGCAATACGTAGTATGATTGGATCCAAACGCCTTTTTTTATGGCGATGCCGAAACTGACTCCGTTTGGTAGCTGATTCTAATTTATGAGCCATTTCCGATTCGAAAGCCGACTTCGATTCCGGAACCGATTCCGGAGTCGATTCCGGAA------------------------------------------CCRATTCCKATTCCGGAGCCGATTCCGAAATCAATTCTGGAGTCGATTCCGGARTCGATTCCGATTCCGGAGCCGATTCCGGAATCGATTCCGGAAACTGATTCCGGACCTACTATCCGGAATCGATTCCAGAAAACTGCGGAGCTAGCCGGAATCGATTCCGATAAAAACTTCATTTTTCCCATCACTAGTAGGGATAGCTCCATCGATGCCATCAARTGAAGAGCAATCTGCAGCAACATGATCTAMATTTGGTTGGGRACTGTTTGACGCAAGCACTACAACGRAAGTCTGCCGGAAACGATCWCAGATATCRCCATGACYCTATCAGTTGCTGCTCCAGACAACTCATCAACAATTTGTGCTTGTTAGGAATTATTCACCCTTTGACACGAATATTGCTACACAGCGAGACACCAAACAGGAAGTCAAAAAGCTGCTTCCACACTTCTCAATAACTTATTGAGAWTGGGGG-AAAAATATACAAGCTGAAGATATCTCTGAATAGATACTGCGAAGACAGGAACTAGTGGTAACATCTAYAAGGTTCGCCAAGTAACTTCTTTCCAATAACAAACAATATTCCAATGATGTCAAATCGCAGAACAAACAACATGCRAATTWCGACTCATGATTCCATCTGCAAAAACTGTCTRTCATGAGACCAGTTTTGCCAGRCTCGAAATAATCGRTAGTTAAAAAGARAGAATGTCAARTGGTGAACCCTGTAGAAGTACGCAGATSGTACTCTACGGAAGCTACGATCTTGCTACAATAACTTTTTGTGAG--------------------------TCTAAAGAATACT--------------------------GTGGCTACWTAAGCCACGTTTATGTTCACTTGTATCTCTCATTRATTTGTTATCATTTCATCTCTTRTATAGAAGCTTCTTTCAACTGTRACTACAGCACCGTTTTGTGCAAGAACCATTTTAAGACCTTCAAACTCTCCTGAAGGYAAGGTTGCTKCATCAATGCCTCTATAAGTTTGAKGTGGGATATTAAGCATGCATTTTACATAATATTTAGACGTCGTTCTGTAGCAGAAACGACGGCAGTRCATCCCTCACGYAATAGAGATGTCGGCGTCGGAGTGGAACTTGAAGCGGTGGAAGA
>AA0049-C
TARCACTCCAAAGTGTAGGGATTAGTGGTGGGAGYTCGGAATCGGACCTACCCGATTCCGATTCCGTATTCGGAATCAATTCCGGAGCCGATTCCGATGCTGGAATCGATTCCGATTCCGGAGCCGATTCCGGAGYCGATTCCGGAGCCGATTCCGGAGYCGATTCCGGAGCCGATTCCGGAGYCGATTCCG------------------------------------------------------------------------GAGTYGRYTCCGGAGCCGATTCCGGTGTTGACTCCGGAGCAAAATCAGTCCGGGAATCTCCATGAGAATGGATCTTTTACAAGTAAATTTGRATTTTTGCGGTTAGCAATACGTAGTATGATTGGATCCAAACGCCTTTTTTTATGGCGATGCCGAAACTSACTCCGTTTGGTAGCTGATTCTAATTTATGAGCCATTTCCGATTCGAAAGCCGACTTCGATTCCGGAACCGATTCCGGAGTCGATTCCGGAA------------------------------------------CCGATTCCTATTCCGGAGCCGATTCCGAAATCAATTCTGGAGTCGATTCCGGAGTCGATTCCGATTCCGGAGCCGATTCCGGAATCGATTCCGGAAACTGATTCCGGACCTACTATCCGGAATCGATTCCAGAAAACTGCGGAGCTAGCCGGAATCGATTCCGATAAAAACTTCATTTTTCCCATCACTASTAGGGATAGCTCCATCGATGCCATCAAGTGAAGAGCAATCTGCAGCAACATGATCTAAATTTGGTTGGGGACTGTTTGACGCAAGCACTACAACGGAAGTCTGCCGGAAACGATCTCAGATATCGCCATGACCCTATCAGTTGCTGCTCCAGRCAACTCATCRACAATTTRTGCTTGTTAGGAATTATTCACCCTTTGACACGAATATTGCTACACAGCGAGACACCAAACAGGAAGTCAAAAAGCTGCTTCCACACTTCTCAATAACTTATTGAGAWTGGGGG-AAAAATATACAAGCTGAAKATATCTCTGAATAGATACTGCGAAGACAGGAACTAGTGGTAACATCTACARGGTTCGCCAAGTAACTTCTTTCCAATAACAAACAATATTCCAATGATGTCAAATCGCARAACAAACAACAYGCGAATTTCGACTCATGATTCCATCTGCAAAAACTGTCTGTCATGAGACCAGTTATGCCAGGCTCGAAATAATCGGTWGTTAAAAAGAAAGAATGTCAAATGGTGAACCCTGTARAAGTACGYAGATCGTACTCTACGGAAGCTACGATCTTGCTACAATMACTTTYTGTGAG--------------------------TCTAAAGAATACT--------------------------GTRGCTACTTAAGCCACGTTTATGTTCACTTGTATCTCTCATTGATTTGTTATCATTTCATCTCTTATATAGAAGCTTCTTTCARCTGTRACTACAGCACCGTTTTGTGCAAGAACCATTTTAAKACCTTCAAACTCTCCTGAAGGYAAGGTTGCTTCATCAATGCCTCTATAAGTTTGAGGTGGGATATTAAGCATGCATTTTACATAATATTTAGACGTCGTTCTGTAGCAGAAACGACGGCAKTACATCCCTCACGYAATAGAGATGTCGGCGTCGGGGTGGAACTTGAAGCGGTGGAAGA
>AA0087-C
TRGCACTCCAAAGTGTAGGGATTAGTGGTGGGAGCTCGGAATCGGACCTACCYGATTCCGATTCCGTATTCGGAATCAATTCCGGAGCCGATTCCGATGCTGGAATCGATTCCGATTCCGGAGCCGATTCCGGAGYCGATTCCGGAGCCGATTCCGGAGYCGATTCCGGAGCCGATTCCGGAGYCGATTCCG------------------------------------------------------------------------GAGTTGRYTCCGGAGCCGATTCCGGTGTTGACTCCGGAGCAAAATCAGTCCGGGAATCTCCATGRGAATGGATCTTTTACAAGTAAATTTGGATTTTTGCGGTTAGCAATACGTAGTATGATTGGATCCAAACGCCTTTTTTTATGGCGATGCCGAAACTGACTCCGTTTGGTAGCTGATTCTAATTTATGAGCCATTTCCGATTCGAAAGCCGACTTCGATTCCGGAACCGATTCCGGAGTCGATTCCGGAA------------------------------------------CCGATTCCTATTSCGGAGCCGATTCCGRAATCAATTCTGGAGTCGATTCCGGAGTCGATTCCGATTCCGSAGCCGATTCCGGAATCGATTCCGGAAACTGATTCCGGACCTACTATCCGGAATCGATTCCAGAAAACTGCGGAGCTAGCCGGAATCGATTCCGATAAAAACTTCATTTTTCCCATCACTASTAGGGATAGCTCCATCGATGCCATCAAGTGAAGAGCAATCTGCAGCAACATGATCTAAATTTGGTTGGGGACTGTTTGACGCAAGCACTACAACGRAAGTCTGCCGGAAACGATCWCAGATATCGCCATGACCCTATCAGTTGCTGCTCCAGRCAACTMATCRACAATTTGTGCTTGTTAGGAATTATTCACCCTTTGACACGAATATTGCTACACAGCKASACACCAAACAGGAAGTCAAAAAGCTGCTTCCACACTTCTCAATAACTTATTGAGAATGGGGG-AAAAATATACAAGCTGAAKATATCTCTGAATAGATACTGCGAAGACAGGAACTAGTGGTAACATCTACAAGGTTCGCCAAGTAACKTCTTTCCAATAACAAACAATATTCCAATGATGTCAAATCGCAGAACAAACAACAYGCGAATTWCGACTCATGATTCCATCTGCAAAAACTGTCTGTCATGAGACCAGTTATGCCAGGCTCGAAATAATCGGTWGTTAAAAAGAAAGAATGTCAAATGGTGAACCCTGTAGAAGTACGCAGWTCGTACTCTACGGAAGCTACGATCTTGCTACAATMACTTTTTGTGAG--------------------------TCTAAAGAATACT--------------------------GTGGCTACTTAAGCCACGTTTATGTTCACTTGTATCTCTCATTGATTTGTTATCATTTCATCTCTTATATAGAAGCTTCTTTCAACTGTGACTACAGCACCGTTTTGTGCAAGAACCATTTTAAKACCTTCAAACTCTCCTGAAGGYAAGGTTGCTKCATCAATGCCTCTATAAGTTTGAGGTGGGATATTARGCATGCATTTTACATAATATTTAGACGTCGTTCTGTAGCAGAAACGACGGCAGTRCATCCCTCACGYAATAGAGATGTCGGCGTCGGRGTGGAACTTGAAGCGGTGGAAGA
>AA0090-C
TAACACTCCAAAGTGTAGGGATTAGTGGTGGGAGYTCGGAATCGGACCTACCTGATTCCGATTCCGTATTCGGAATCAATTCCGGAGCCGATWCCGATGCTGRAATCGATTCCGATTCCGGAGCCGATTCCGGAGTCGATTCCGGAGCCGATTCCGGARYCGATTCCGGAGCYGATTCCGGAGCCGATTCCG------------------------------------------------------------------------GAGTTGGYTCCGGAGCCGATTCCGGTGTTGACTCCGGAGCAAAATCAGTCCGGGAATCTCCATGAGAATGGATCTTTTACAAGTAAATTTGAATTTTTGCGGTTAGCAATACGTAGTATGATTGGATCCAAACGCCTTTTTTTATGGCGATRCCGAAACTGACTCCGTTTGGTAGCTGATTCTAATTTATGAGCCATTTCCGATTCGAAAGCCGACTTCGATTCCGGARCCGATTCYGGAGTCGATTCCGGAA------------------------------------------CCRATTCCKATTCCGGAGCCGATTCCGAAATCAATTCTGGAGTCGATTCCGGARTCGATTCCGATTCCGGAGCCGATTCCGGAATCGATTCCGGAAACTGATTCCGGACCTACTATCCGGAATCGATTYCAGAAAACTGCGGAGCTAGCCGGAATCGATTCCGATAAAAACTTCATTTTTCCCATCACTAGTAGGGATAGCTCCATCGATGCCATCAARTGAAGAGCAATCTGCAGCAACATGATCTAMATTTGGTTGGGRACTGTTTGACGCAAGCACTRCAACGGAAGTCTGCCGGAAACGATCTCAGATATCGCCATGACCCTATCAGTTGCTGCTCCAGACAACTCATCAACAATTTGTGCTTGTTAGGAATTATTCACCCTTTGACACGAATATTGCTACACAGCGAGACACCAAACAGGAAGTCAAAAAGCTGCTTCCACACTTCTCAATAACTTATTGAGAWTGGGGG-AAAAATATACAAGCTGAAGATATCTCTGAATAGATACTGCGAAGACAGGAACTAGTGGTAACATCTAYAAGGTTCGCCAAGTAACTTCTTTCCAATAACAAACAATATTCCAATGATGTCAAATCGCAGAACAAACAACATGCRAATTTCGACTCATGATTCCATCTGCAAAAACTGTCTGTCATGAGACCAGTTWTGCCAGGCTCGAAATAATCGGTAGTTAAAAAGAAAGAATGTCAAATGGTGAACCCTGTAGAAGTACGCAGATGGTACTCTACGGAAGCTACGATCTTGCTACAATAACTTTTTGTGAG--------------------------TCTAAAGAATACT--------------------------GTGGCTACTTAAGCCACGTTTATGTTCACTTGTATCTCTCATTRATTTGTTATCATTTCATCTCTTATATAGAAGCTTCTTTCAACTGTRACTACAGCACCGTTTTGTGCAAGAACCATTTTAAKACCTTCAAACTCTCCTGAAGGYAAGGTTGCTKCATCAATGCCTCTATAAGTTTGAGGTGGGATATTAAGCATGCATTTTACATAATATTTAGACGTCGTTCTGTAGCAGAAACGACGGCAGTACATCCCTCACGYAATAGAGATGTCGGCGTCGGAGWGGAACTTGAAGCGGTGGAAGA
>AA0097-C
TRRCACTCCAAAGTGTAGGGATTAGTGGTGGGAGYTCGGAATCGGACCTACCTGATTCCGATTCCGTATTCGGAATCAATTCCGGAGCCGATWCCGATGCTGGAATCGATTCCGATTCCGGAGCCGATTCCGGAGYCGATTCCGGAGCCGATTCCGGARYCGATTCCGGARCCGATTCCGGARCCGATTCCG------------------------------------------------------------------------GAGTTGGCTCCGGAGCCGATTCCGGTGTTGACTCCGGAGCAAAATCAGTCCGGGAATCTCCATGGGAATGGATCTTTTACAAGTAAATTTGGATTTTTGCGGTTAGCAATACGTAGTATGATTGGATCCAAACGCCTTTTTTTATGGCGATGCCGAAACTGACTCCGTTTGGTAGCTGATTCTAATTTATGAGCCATTTCCGATTCGAAAGCCGACTTCGATTCCGGARCCGATTCCGGAGTCGATTCCGGAA------------------------------------------CCGATTCCKATTSCGGAGCCGATTCCGAAATCAATTCTGGAGTCGATTCCGGARTCGATTCCGATTCCGSAGCCGATTCCGGAAYCGATTCCGGAAACTGATTCCGGACCTACTATCCGGAATCGATTCCAGAAAACTGCGGAGCTAGCCGGAATCGATTCCGATAAAAACTTCATTTTTCCCATCACTAGTAGGGATAGCTCCATCGATGCCATCAARTGAAGAGCAATCTGCAGCAACATGATCTAMATTTGGTTGGGRACTGTTTGACGCAAGCACTACAACGGAAGTCTGCCGGAAACGATCTCAGATATCGCCATGACCCTATCAGTTGCTGCTCCAGACAACTMATCAACAATTTGTGCTTGTTAGGAATTATTCACCCTTTGACACGAATATTGCTACACAGCKASACACCAAACAGGAAGTCAAAAAGCTGCTTCCACACTTCTCAATAACTTATTGAGAATGGGGG-AAAAATATACAAGCTGAAGATATCTCTGAATAGATACTGCGAAGACAGGAACTAGTGGTAACATCTAYAAGGTTCGCCAAGTAACKTCTTTCCAATAACAAACAATATTCCAATGATGTCAAATCGCAGAACAAACAACATGCRAATTWCGACTCATGATTCCATCTGCAAAAACTGTCTGTCATGAGACCAGTTWTGCCAGGCTCGAAATAATCGGTAGTTAAAAAGAAAGAATGTCAAATGGTGAACCCTGTAGAAGTACGCAGWTSGTACTCTACGGAAGCTACGATCTTGCTACAATMACTTTTTGTGAG--------------------------TCTAAAGAATACT--------------------------GTGGCTACTTAAGCCACGTTTATGTTCACTTGTATCTCTCATTRATTTGTTATCATTTCATCTCTTATATAGAAGCTTCTTTCAACTGTGACTACAGCACCGTTTTGTGCAAGAACCATTTTAAKACCTTCAAACTCTCCTGAAGGYAAGGTTGCTKCATCAATGCCTCTATAAGTTTGAGGTGGGATATTARGCATGCATTTTACATAATATTTAGACGTCGTTCTGTAGCAGAAACGACGGCAGTRCATCCCTCACGYAATAGAGATGTCGGCGTCGGAGTGGAACTTGAAGCGGTGGAAGA
>AB0257-C
TARCACTCCAAAGTGTAGGGATTAGTGGTGGGAGTTCGGAATCGGACCTACCYGATTCCGATTCCGTATTCGGAATCAATTCCGGAGCYGATTCCGATGCTGGAATCGATTCCGATTCCGGAGCCGATTCCGGARYCRRYTCCGGAGCCGATTCCSGARYCGATTCCGGAGCCGATTCCGGARYCGATTCCG------------------------------------------------------------------------GAGYTGRCTCCGGAGCCGATTCCGGTGTTGACTCCGGAGCRAAATCAGTCCGGGAATCTCCATGAGAATGGATCTTTTACAAGTAAATTTGRATTTTTGCGGTTAKCAATACGTAGTATGATTGGAYCCAAACGCCTTTTTTTATGGCGATGCCGAAACTGACTCCGTTTGGTAGCTGATTCTAATTTATGAGCCATTTCCGATTCGAAAGCCGACTTCGATTCCGGAACCGATTCCGGAGTCGATTCCGTAA------------------------------------------CCGATTCCTATTCCGGAGCCGATTCCGAAATCAATTCTGGAGTCGATTCCGGAGTCGATTCCGATTCCGSAGCCGATTCCGGAATCGATTCCGGAAACTGATTCCGGACCTACTATCCGGAATCGATTYSAGAAAACTGCGGAGCTAGCCGGAATCGATTCCGATAAAAACTTCATTTTTCCCATCACTAGTAGGGATAGCTCCATCGATGCCATCAAGTGAAGAGCAATCTGCAGCAACATGATCTAAATTTGGTTGGGGAYTGTTTGACGCAAGCACTACAACGGAAGTCTGCCGGAAACGATCTCAGATATCGCCATGACCCTATCAGTTGCTGCTCCAGACAACTCATCAACAATTTGTGCTTGTTAGGAATTATTCACCCTTTGACACGAATATTGCTACACAGCGAGACACCAAACAGGAAGTCAAAAAGCTGCTTCCACACWTCTCAAYAACTTATTGAGAWTGGGGG-AAAAATATACAAGCTGAAGATATCTCTGAATAGATACTGCGAAGACAGGAACTAGTGGTAACATCTACAAGGTTCGCCAAGTAACTTCTTTCCAATAACAAACAATATTYCAATGATGTCAAATCGCAGAACAAACAACATGCGAATTTCGACTCATGATTCCATCTGCAAAAACTGTCTGTCATGAGACCAGTTTTGCCAGRCTCGAAATAATCGGTAGTTAAAAAGAAAGAAYGTCAAATGGTGAACCCTGTAGAAKTACGCAGATCGTACTCTACGGAAGCTACGATCTTGCTACAATMACTTTYTGTGAG--------------------------TCTAAAGAATACT--------------------------GTGGCTACTTAAGCCACGTTTATGTTCACTTGTATCTCTCATTGATTTGTTATCATTTCATCTCTWATATAGAARCTTCTTTCAACTGTRACTACAGCACCGTTTTGYGCAAGARCCATTTTAAKACCTTCAAACTCTCCTGAAGGCAAGGTTGCTTCATCAATGCCTCTATAAGTTTGAKGTGGGATATTAAGCATGCATTTTACATAATATTTAGACGTCGTTCTGTAGCAGAMACGACGGCAGTRCATCCCTCACGTAATAGAGATGTCGGCGTCGGAGTGGAACTTGAAGCGGTGGAAGA
>AJ0095-C
TAGYACTCCAAAGTGTAGGGATTAGTGGTGGGAGTYCGGAATCGGACCTACCCGATTCCGATTCCGTATTCGGAATCAATTCCRGAGCCGATTCCGATGCTGGAATCGATTCCGATTCCGGAGYCGATTCCGGAKYCGATTCCGGAGCCGATTCCGGAGTCGATTCCGGAGCCGATTCCGGARYCGATTCCG------------------------------------------------------------------------GAGTTGGCTCCGGAGCCGATTCCGGTGTTGACTCCSGAGCAAAATCAGTCCGGGAATCTCCATGAGAATGGATCTTTTACAAGTAAATTTGRATTTTKGCGGTTAGCAATACGTAGTATGATTGGATCCAAACGCCTTTTTTTATGGCGATGCCGAAACTGACTCCGTTTGGTAGCTGATTCTAATTTATGAGCCATTTCCGATTCGAAAGCCGACTTCGATTCCGGAACCGATTCCGGAGTCGATTCCGWAA------------------------------------------CCGATTCCTATTCCGGAGCCGATTCCGAAATCAATTCTGGAGTCGATTCCGGAGTCGATTCCGATTYCGGAGCCGATTYCGGAATCGATTSCRGAAACTGATTCCGGACCTACTATCCGGAATCGATTCSAGAAAACTGCGGAGCTAGCCGGAATCGATTCCGATAAAAACTTCATTTTTCCCATCACTAGTAGGGATAGCTCCATCGATGCCATCAARTGAAGAGCAATCTGCAGCAACATGATCTAAATTTGGTTGGGGACWGTTTGACGCAAGCACTRCAACRRAAGTCTGCCGGAAACGATCWCAGATATCRCCATGACYCTATCAGTTGCTGCTCCAGACAACKCATCAACAATTTGTGCTTGTTAGGAATTATTCACCCTTTGACACGAATATTGCTACACAGCGAGACACCAAACAGGAAGTCAAAAAGCTGCTTCCACACTTCTCAAYAACTTATTGAGAWTGGGGG-AAAAATATACAAGCTGAASATATMTCTRAATAGATACTGCGAAGACAGGAACTAGTGGTAACATCTACAAGGTTCGCCAAGTAACTTCTTTCCAATAACAAACAATATTCCAATGATRTCAAATCGCAGAACAAACAACATGCGAATTWCGACTCATGATTCCATCTGCAAAAACTGTCTGTCATGAGACCAGTTWTGCCAGGCTCGAAATAATCGGTAGTTAAAAAGAAAGAATGTCAAATRGTGAACMCTGTAGAAGTACGCAGATGGTACTCTACGGAAGCTACGATCTTGCTACAATAACTTTTTGTGAG--------------------------TCTAAAGAATAYT--------------------------GTGGCTWCTTAAGCCACGTTTATGTTCACTTGTATCTCTCATTGATTTGTTATCATTTCATCTCTTATATAGAAGCTTCTTTCAACTGTRACTACAGCACCGTTTTGTGCAAGAACCATTTTAATACCTTCAAACTCTCCTGAAGGYAAGGTTGCTTCATCAATGCCTCWATAAGTTTGAGGTGGGATATTAAGCATGCATTTTACATAATATTTAGACGTCGTTCTGTAGCAGAAACGACGGCAGTRCATCCCTCACGYAATAGAGATGTCGGCGTCGGRGTGGAACTTGAAGCGGTGGAAGA
>AA0041-C
TGGCACTCCAAAGTGTAGGGATTAGTGGTGGGAGCTCGGAATCGGACCTACCYGATTCCRATTCCGTATTCGGAATCAATTCCGGAGCYGATWCCGATGCTGGAATCGATTCCGATTCCGGAGCCGATTCCGGAGYCGATTCCGGAGCCGATTCCGGARYCGATTCCGGAGYCGATTCCGGAGYCGATTCCG------------------------------------------------------------------------GAGTTGGCTCCGGAGCCGATTCCGRTGTTGACTCCRGAGCAAAATCAGTCCGGGAATCTCCATGAGAATGGATCTTTTACAAGTAAATTTGKATTTTKGCGGTTAGCAATACGTAGTATGATTGGATCCAAACGCCTTTTTTTATGGCGATGCCGAAACTGACTCCGTTTGGTAGCTGATTCTAATTTATGAGCCATTTCCGATTCGAAAGCCGACTTCGATTCCGGAACCGATTCCGGAGTCGATTCCGKAA------------------------------------------CCGATTCCTATTCCGGAGCCGATTCCGAAATCAATTCTGGAGTCGATTCCGGARTCGATTCCGATTMCGGAGCCGATTCCGGAATCGATTSCRGAAACTGATTCCGGACCTACTATCCGGAATCGATTYCAGAAAACTGCGGAGCTAGCCGGAATCGATTCCGATAAAAACTTCATTTTTCCCATCACTAGTAGGGATAGCTCCATCGATGCCATCAAGTGAAGAGCAATCTRCAGCAACATGATCTAAATTTGGTTGGRGACTGTTTGACGCAAGCACTRCAACGGAAGTCTGCCGGAAACGATCTCAGATATCGCCATGACCCTATCAGTTGCTGCTCCAGACAACTCATCAACAATTTGTGCTTGTTAGGAATTATTCACCCTTTGACACGAATATTGCTACACAGCGAGACACCAAACAGGAAGTCAAAAAGCTGCTTCCACACTTCTCAATAACTTATTGAGAWTGGGGG-AAAAATATACAAGCTGAASATATCTCTGAATAGATACTGCGAAGACAGGAACTAGTGGTAACATCTACAAGGTTCGCCAAGTAACTTCTTTCCAATAACAAACAATATTCCAATGATGTCAAATCGCAGAACAAACAMCATGCGAATTWCGACTCATGATTCCATCTGCAAAAACTGTCTGTCATGAGACCAGTTWTGCCAGGCTCGAAATAATCGGTAGTTAAAAAGAAAGAATGTCAAATGGTGAACCCTGTAGAAGTACGCAGATSGTACTCTACGGAAGCTACGATCTTGCTACAATAACTTTTTGTGAG--------------------------TCTAAAGAATACT--------------------------GTGGCTACTTAAGCCACGTTTWTGTTCACTTGTATCTCTCATTGATTTGTTATCATTTCATCTCTTATATAGAAGCTTCTTTCARCTGTAACTACAGCACCGTTTTGTGCAAGAACCATTTTAATACCTTCAAACTCTCCTGAAGGTAAGGTTGCTGCATCAATGCCTCTATAAGTTTGAKGTGGGATATTAAGCATGCATTTTACATAATATTTAGACGTCGTTCTGTAGCAGAAACGACGGCAGTRCATCCCTCACGTAATAGAGATGTCGGCGTCGGAGWGGAACTTGAAGCGGTGGAAGA
>AY0066-C
TAACACTCCAAAGTGTAGGGATTAGTGGTGGGAGTTCGGAATCGGACCTACCCGATTCCGATTCCGTATTCGGAATCAATTCCGGAGCCGATTCCGATGCTGGAATCGATTCCGATTCCGGAGCCGATTCYGGAGYCGATTCSGGAGCCGATTCCGGAGYCGATTCCGGAGCCGATTCCGGAGCCGATTCCG------------------------------------------------------------------------GAGTTGGCTCCGGAGCCGATTCCGGTGTTGACTCCGGAGCAAAATCAGTCCGGGAATCTCCATGAGAATGGATCTTTTACAAGTAAATTTGAATTTTTGCGGTTAGCAATACGTAGTATGATTGGATCCAAACGCCTTTTTTTATGGCGATGCCGAAACTGACTCCGTTTRGTAGCTGATTCTAATTTATGAGCCATTTCCGATTCGAAAGCYGACTTCRATTCCGGAACCGATTCCGGAGTCGATTCCGKAA------------------------------------------CCGATTCCTATTCCRGAGCCGATTCCGRAATCAATTCTGGAGTCGATTCCGGAGTCGATTCCGATTCCGSAGCCGATTCCGGAATCGATTCCGGAAACTGATTCCGGACCTACTATCCGGAATCGATTCSAGAAAACTGCGGAGCTAGCCGGAATCGATTCCGATAAAAACTTCATTTTTCCCATCACTASTAGGGATAGCTCCRTMGATGCCATCAAGTGAAGAGCAATCTGCAGCAACATGATCTAAATTTGGTTGGGGACWGTTTGACGCAAGCACTACAACGGAAGTCTGCCGGAAACGATCTCAGATATCGCCATGACCCTATCAGTTGCTGCTCCAGACAACKCATCAACAATTTGTGCTTGTTAGGAATTATTCACCCTTTGACACGAATATTGCTACACAGCGAGACACCAAACAGGAAGTCAAAAAGCTGCTTCCACACTTCTCAAYAACTTATTGAGAWTGGGGG-AAAAATATACAAGCTGAAKATATCTCTGAATAGATAGGGTGAAGACAGGAACTAGTGGTAAAATCTACAAGGTTCGCCAAGTAACTTCTTTCCAATAACAAACAATATTCCAATGATGTCAAATCGCAGAACAAACAACATGCGAATTTCGACTCATGATTCCATCTGCAAAAACTGTCTGTCATGAGACCAGTWATRCCAGGCTCGAAATAATCGGTAGTTAAAAAGAAAGAATGTCAAATGGTGAACCCTGTAGAAGTACGCAGATGGTACTCTACGGAAGCTACGATCTTGCTACAATMACTTTYTGTGAG--------------------------TCTAAAGAATACT--------------------------GTGGCTACTTAAGCCACGTTTATGTTCACTTGTATCTCTCATTGATTTGTTATCATTTCATCTCTTATATAGAAGCTTCTTTCARCTGTRACTACAGCACCGTTTTGTGCAAGAACCATTTTAAKACCTTCAAACTCTCCTGAAGGYAAGGTTGCTKCATCAATGCCTCWATAAGTTTGATGTGGGATATTAAGCATGCATTTTACATAATATTTAGACGTCGTTCTGTAGCAGAAACGACGGCAGTRCATCCCTCACGTAATAGAGATGTCGGCGTCGGRGTGGAACTTGAAGCGGTGGAAGA
>AY0010-C
TRGYACTCCAAAGTGTAGGGATTAGTGGTGGGAGYTCGGAATCGGAYCTACCTGATTCCGATTCCGTATTCGGAATCAATTCCGGAGCCGATTCYGATGCTGGAATCGATTCCGATTCCGGAGCCGATTCCGGAGYCGATTCYGGAGCCGATTCCGGAGYCGATTCCGGAGCCGATTCCGGARCCGATTCCG------------------------------------------------------------------------GAGTTGGCTCCGGAGCCGATTCCGGTGTTGACTCCGGAGCAAAATCAGTCCGGGARTMTCCATGAGAATGGATCTTTTACAAGTAAATTTGAATTTTTGCGGTTAGCAATACGTAGTATGATTGGATCCAAACGCCTTTTTTTATGGCGATGCCGAAACTGACTCCGTTTRGTAGCTGATTCTAATTTATGAGCCATTTCCGATTCGAAAGCCGACTTCRATTCCGGAACCGATTCCGGAGTCGATTCCGTAA------------------------------------------CCGATTCCTATTCCRGAGCCGATTCCGAAATCAATTCTGGAGTCGATTCCGGAGTCGATTCCGATTCCGSAGCCGATTCCGGAATCGATTCCGGAAACTGATTCCGGACCTACTATCCGGAATCGATTCCAGAAAACTGCGGAGCTAGCCGGAATCGATTCCGATAAAAACTTCATTTTTCCCATCACTASTAGGGATAGCTCCATCGATGCCATCAAGTGAAGAGCAATCTGCAGCAACATGATCTAAATTTGGTTGGGGACTGTTTGACGCAAGCACTACAACGGAAGTCTGCCGGAAACGATCTCAGATATCGCCATGACCCTATCAGTTGCTGCTCCAGACAACKCATCAACAATTTGTGCTTGTTAGGAATTATTCACCCTTTGACACGAATATTGCTACACAGCGAGACACCAAACAGGAAGTCAAAAAGCTGCTTCCACACTTCTCAACAACTTATTGAKAATGGGGG-AAAAATATACAAGCTGAAWATATCTCTGAATAGATASKGYGWAGACAGGAACTAGTGGTAAMATCTACAAGGTTCGCCAAGTAACTTCTTTCCAATAACAAACAATATTCCAATGATGTCAAATCGCAGAACAAACAACATGCGAATTTCGACTCATGATTCCATCTGCAAAAACTGTCTGTCATGAGACCAGTTTTGCCAGGCTCGAAATAATCGGTWGTTAAAAAGAAAGAATGTCAAATGGTGAACCCTGTAGAAGTACGCAGATCGTACTCTACGGAAGCTACGATCTTGCTACAATAACTTTTTGTGAG--------------------------TCTAAAGAATACT--------------------------GTGGCTACTTAAGCCACGTTTATGTTCACTTGTATCTCTCATTGATTTGTTATCATTTCATCTCTTATATAGAAGCTTCTTTCARCTGTRACTACAGCACCGTTTTGTGCAAGAACCATTTTAATACCTTCAAACTCTCCTGAAGGYAAGGTTGCTCCATCAATGCCTSWATAAGTTTGATGTGGGATATTAAGCATGCATTTTACATAATATTTAGACGTCGTTCTGTAGCAGAAACGACGGCAGTACATCCCTCACGYAATAGAGATGTCGGCGTCGGGGTGGAACTTGAAGCGGTGGAAGA
>AY0040-C
TRRCACTCCAAAGTGTAGGGATTAGTGGTGGKAGYTCGGAATCGGACCTACCYGATTCCGATTCCGTATTCGGAATCAATTCCGGAGCCGATTCCGATGCTGGAATCGATTCCGATTCCGGAGCCGATTCCGGAGYCGATTCCGGAGCCGATTCCGGAGYCGATTCCGGAGCCGATTCCGGAGCCGATTCCG------------------------------------------------------------------------GAGYTGGCTCCGGAGCCGATTCCGGTGTTGACTCCGGAGCAAAATCAGTCCGGGAATCTYCATGAGAATGGATCTTTTACAAGTAAATTTGRATTTTTGCGGTTAGCAATACGTAGTATGATTGGAYCCAAACGCCTTTTTWTATGGCGATGCCGAAACTGACTCCGTTTGGTAGCTGATTCTAATTTATGAGCCATTTCCGATTCGAAAGCCGACTTCGATTCCGGAACCGATTCCGGAGYCGATTCCGGAA------------------------------------------CCGATTCCTATTCCGGAGCCGATTCCGAAATCAATTCTGGAGTCGATTCCGGARYCGATTCCGATTCCGGAGCCGATTCCGGAATCGATTCCGGAAACTGATTCCGGACCTACTATCCGGAATCGATTYCAGAAAACTGCGGAGCTAGCCGGAATCGATTCCGATAAAAACTTCATTTTTCCCATCACTAGTARGGATAGCTCCATCGATGCCATCAARTGAAGAGCAATCTGCAGCAACATGATCTAAATTTGGTTGGGGACTGTTTGACGCAAGCACTGCAACGGAAGTCTGCCGGAAACGATCTCAGATATCGCCATGACCCTATCAGTTGCTGCTCCAGACAACTCATCAACAATTTGTGCTTGTTAGGAATTATTCACCCTKTGACACGAATATTGCTACACAGCGAGACACCAAACAGGAAGTCAAAAAGCTGCTTCCACACTTCTCAATAACTTATTGAGATTRGGGG-AAAAATATACAAGCTGAAKATATCTCTGAATAGATASKGCGAAGACAGGAACTAGTGGTAAMATCTACAAGGTTCGCCAAGTAACTTCTTTCCAATAACAAAMAAYATTCCAATGATGTCAAATCGCAGAACAAACAACATGCGAATTTCGACTCATGATTCCATCTGCAAAAACTGTCTGTCATGAGACCAGTTWTGCCAGGCTCGAAATAATCGGTWGTTAAAAAGAAAGAATGTCAAATGGTGAACCCTGTAGAAGTACGCAGATSGTACTCTACGGAAGCTACGATCTTGCTACAATMAYTTTYTGTGAG--------------------------TCTAAAGAATACT--------------------------GTGGCTACTTAAGCCACGTTTATGTTCACTTGTATCTCTCATTGATTTGTTATCATTTCATCTCTWATATAGAAGCTTCTTTCAACTGTAACTACAGCACCGTTTTGTGCAAGAACCATTTTAATACCTTCAAACTCTCCTGAAGGTAAGGTTGCTGCATCAATGCCTCTATAAGTTTGAKGTGGGATATTAAGCATGCATTTTACATAATATTTAGACGTCGTTCTGTAGCAGAAACGACGGCAGTRCATCCCTCACGTAATAGAGATGTCGGCGTCGGAGWGGAACTTGAAGCGGTGGAAGA
>AB0267-C
TAGCACTCCAAAGTGTAGGGATTAGTGGTGGGAGTTCGGAATCGGACCTACCYGATTCCGATTCCGTATTCGGAATCAATTCCGGAGCCRATTCCGATGCTGGAATCGATTCCGATTCCGGAGCCGATTCCGGAGYCGATTCCGGAGYCGATTCCGGAGCCGATTCCGGAGCCGATTCCGGAGCCGATTCCG------------------------------------------------------------------------GAGTTGGCTCCGGAGCCGATTCCGGTGTTGACTCCGGAGCAAAATCAGTCCGGGARTMTCCATGAGAATGGATCTTTTACAAGTAAATTTGRATTTTTGCGGTTAGCAATACGTAGTATGATTGGATCCAAACGCCTTTTTTTATGGCGATGCCGAAACTGACTCCGTTTRGTAGCTGATTCTAATTTATGAGCCATTTCCGATTCGAAAGCYGACTTCRWTTCCGGAACCGATTCCGGAGTCGATTCCGKAA------------------------------------------CCGATTCCTATTCCRGAGCYGATTCCGAAATCAATTCTGGAGTCGATTCCGGAGTCGATTCCGATTCCGGAGCCGATTCCGGAATCGATTCCGGAAACTGATTCCGGACCTACTATCCGGAATCGATTCCAGAAAACTGCGGAGCTAGCCGGAATCGATTCCGATAAAAACTTCATTTTTCCCATCACTASTAGGGATAGCTCCATCGATGCCATCAAGTGAAGAGCAATCTGCAGCAACATGATCTAAATTTGGTTGGRGACTGTTTGACGCAAGCACTACAACGGAAGTCTRCCGGAAACGATCWCAGATATCRCCATGACCCTATCAGTTGCTGCTCCAGACAACKCATCAACAATTTRTGCTTGTTAGGAATTATTCACCCTTTGACACGAATATTGCTACACAGCGAGACACCAAACAGGAAGTCAAAAAGCTGCTTCCACACTTCTCAAYAACTTATTGAGAATGGGGG-AAAAATATACAAGCTGAATATATCTCTSAATAGATAGGGYGAAGACAGGAACTAGTGGTAAAATCTACAAGGTTCGCCAAGTAACTTCTTTCCAATAACAAACAATATTCCAATGATGTCAAATCGCAGAACAAACAACATGCGAATTWCGACTCATGATTCCATCTGCAAAAACTGTCTGTCATGAGACCAGTTATGCCAGGCTCGAAATAATCGGTAGTTAAAAAGAAAGAATGTCAAATGGTGAACCCTGTAGAAGTACGCAGATGGTACTCTACGGAAGCTACGATCTTGCTACAATAACTTTTTGTGAG--------------------------TCTAAAGAATACT--------------------------GTGGCTACTTAAGCCACGTTTATGTTCACTTGTATCTCTCATTGATTTGTTATCATTTCATCTCTTATATAGAAGCTTCTTTCAGCTGTAACTACAGCACCGTTTTGTGCAAGAACCATTTTAATACCTTCAAACTCTCCTGAAGGYAAGGTTGCTSCATCAATGCCTCWATAAGTTTGATGTGGGATATTAAGCATGCATTTTACATAATATTTAGACGTCGTTCTGTAGCAGAAACGACGGCAGTRCATCCCTCACGYAATAGAGATGTCGGCGTCGGRGTGGAACTTGAAGCGGTGGAAGA
>AY0059-C
TARYACTCCAAAGTGTAGGGATTAGTGGTGGGAGTTCGGAATCGGACCTACCCGATTCCGATTCCGTATTCGGAATCAATTCCGGAGCCGATTCCGATGCTGGAATCGATTCCGATTCCGGAGCCGATTCCGGAGYCGATTCCGGAGYCGATTCCGGAGYCGATTCCGGAGCCGATTCCGGAGCCGATTCCG------------------------------------------------------------------------GAGTTGGCTCCGGAGCCGATTCCGGTGTTGACTCCGGAGCAAAATCAGTCCGGGARTMTCCATGAGAATGGATCTTTTACAAGTAAATTTGRATTTTTGCGGTTAGCAATACGTAGTATGATTGGATCCAAACGCCTTTTTTTATGGCGATGCCGAAACTGACTCCGTTTGGTAGCTGATTCTAATTTATGAGCCATTTCCGATTCGAAAGCYGACTTCRATTCCGGAACCGATTCCGGAGTCGATTCCGKAA------------------------------------------CCGATTCCTATTCCRGAGCCGATTCCGAAATCAATTCTGGAGTCGATTCCGGAGTCGATTCCGATTCYGGAGCCGATTCCGGAATCGATTCCGGAAACTGATTCCGGACCTACTATCCGGAATCGATTCCAGAAAACTGCGGAGCTAGCCGGAATCGATTCCGATAAAAACTTCATTTTTCCCATCACTASTAGGGATAGCTCCATCGATGCCATCAAGTGAAGAGCAATCTGCAGCAACATGATCTAAATTTGGTTGGGGACTGTTTGACGCAAGCACTRCAACGGAAGTCTGCCGGAAACGATCTCAGATATCGCCATGACCCTATCAGTTGCTGCTCCAGASAACKCATCAACAATTTGTGCTTGTTAGGAATTATTCACCCTTTGACACGAATATTGCTACACAGCGAGACACCAAACAGGAAGTCAAAAAGCTGCTTCCACACTTCTCAAYAACTTATTGAGAATGGGGG-AAAAATATACAAGCTGAATATATCTCTGAATAGATAGGGYGAAGACAGGAACTAGTGGYAAMATCTACAAGGTTCGCCAAGTAACTTCTTTCCAATAACAAACAATATTCCAATGATGTCAAATCGCAGAACAAACAACATGCGAATTTCGACTCATGATTCCATCTGCAAAAACYRTCTGTCATGAGACCAGTTWTGCCAGRCTCGAAATAATCGGTAGTTAAAAAGAAAGAATGTCAAATGGTGAACCCTGTAGAAGTACGCAGATSGTACTCTRCGGAAGCTACGATCTTGCTACAATAACTTTTTGTGAG--------------------------TCTAAAGAATACT--------------------------GTGGCTACTTAAGCCACGTTTATGTTCACTTGTATCTCTCATTGATTTGTTATCATTTCATCTCTTRTATAGAAGCTTCTTTCARCTGTGACTACAGCACCGTTTTGTGCAAGAACCWTTTTARKACCTTCAAACTCTCCTGAAGGCAAGGTTGCTTCATCAATGCCTCWATAAGTTTGATGTGGGATATTAAGCAYGCATTTTACATAATATTTAGACGTCGTTCTGTAGCAGAAACGACGGCAGTACATCCCTCACGTAATAGAGATGTCGGCGTCGGRGWGGAACTTGAAGCGGTGGAAGA
>AV0007-C
TAACACTCCAAAGTGTAGGGATTAGTGGTGGGAGTTCGGAATCGGACCTACCTGATTCCGATTCCGTATTCGGAATYAATTCCGGAGCCGATTCCGATGCTKGAATCGATTCCGATTCCGGAGCCGATTCCGGAGYCGATTCCGGAGCCGATTCCGGAGYCGATTCCGGARCCGATTCCGGARCCGATTCCR------------------------------------------------------------------------GAGTTGGCTCCGGAGCCGATTCCGGTGTTGACTCCGGAGCAAAATCAGTCCGGGAATCTCCATGAGAATGGATCTTTTACAAGTAAATTTGRATTTTTGCGGTTAGCAATACGTAGTATGATTGGATCCAAACGCCTTTTTTTATGGCGATGCCGAAACTSACTCCGTTTGGTAGCTGATTCTAATTTATGAGCCATTTCCGATTCGAAAGCCGACTTCGATTCCGGAACCGATTCCGGWGTCGATTCCGKAA------------------------------------------CCGATTCCTATTCCGGAGCCGATTCCGAAATCAATTCTGGAGTCGATTCCGGAGTCGATTCCGATTYCGGAGCCRATTYCGGAATCGATTCCGGAAACTGATTYCGGACCTACTATCCGGAATCGATTMCAGAAAACTGCGGAGCTAGCCGGAATCGATTCCGATAAAAACTTCATTTTTCCCATCACTAGTAGGGATAGCTCCATCGATGCCATCAARTGAAGAGCAATCTGCAGCAACATGATCTAAATTTGGTTGGGGACTGTTTGACGCAAGCACTRCAACGRAAGTCTRCCGGAAACGATCACAGATATCRCCATGACCCTATCAGTTGCTGCTCCAGACAACTCATCAACAATTTGTGCTTGTTAGGAATTATTCACCCTTTGACACGAATATTGCTACACAGCGAGACACCAAACAGGAAGTCAAAAAGCTGCTTCCACACTTCTCAATAACTTATTGAGAWTGGGGG-AAAAATATACAAGCTGAAKATATCTCTSAATAGATASKGCGAAGACAGGAACTAGTGGTAACATCTACAAGGTTCGCCAAGTAACTTCTTTCCAATAACAAACAATATTCCAATGATGTCAAATCGCAGAACAAACAACATGCGAATTTCGACTCATGATTCCATCTGCAAAAACTGTCTGTCATGAGACCAGTTWTGCCAGRCTCGAAATAATCGGTAGTTAAAAAGAAAGAATGTCAAATGGTGAACCCTGTAGAAGTACGCAGATSGTACTCTACGGAAGCTACGATCTTGCTACAATMACTTTYTGTGAG--------------------------TCTAAAGAATACT--------------------------GTRGCTACTTAAGCCACGTTTATGTTCACTTGTATCTCTCATTGATTTGTTATCATTTCATCTCTTRTATAGAAGCTTCTTTCAACTGTRACTACAGCACCGTTTTGTGCAAGAACCATTTTAATACCTTCAAACTCTCCTGAAGGYAAGGTTGCTKCATCAATGCCTCTATAAGTTTGATGTGGGATATTAAGCAYGCATTTTACATAATATTTAGACGTCGTTCTGTAGCAGAAACGACGGCAGTRCATCCCTCACGTAATAGAGATGTCGGCGTCGGAGTGGAASTTGAAGCGGTGGAAGA
>AY0062-C
TAACACTCCAAAGTGTAGGGATTAGTGGTGGGAGTTCGGAATCGGACCTACCYGATTCCGATTCCGTATTCGGAATCAATTCCGGAGCCGATTCCGATGCTGGAATCGATTCCGATTCCGGAGCCGATTCCGGAGYCGATTCCGGAGYCGATTCCGGAGYCGATTCCGGAGCCGATTCCGGARCCGATTCCG------------------------------------------------------------------------GAGTTGGCTCCGGAGCCGATTCCGGTGTTGACTCCGGAGCAAAATCAGTCCGGGAATCTCCATGAGAATGGATCTTTTACAAGTAAATTTGRATTTTTGCGGTTAGCAATACGTAGTATGATTGGAYCCAAACGCCTTTTTTTATGGCGATGCCGAAACTGACTCCGTTTRGTAGCTGATTCTAATTTATGAGCCATTTCCGATTCGAAAGCYGACTTCRATTCCGGAACCGATTCCGGAGTCGATTCCGKAA------------------------------------------CCGATTCCTATTCCRGAGCCGATTCCGAAATCAATTCTGGAGTCGATTCCGGARTCGATTCCGATTCCGGAGCCGATTCCGGAATCGATTCCGGAAACTGATTCCGGACCTACTATCCGGAATCGATTCCAGAAAACTGCGGAGCTAGCCGGAATCGATTCCGATAAAAACTTCATTTTTCCCATCACTASTAGGGATAGCTCCATCGATGCCATCAARTGAAGAGCAATCTGCAGCAACATGATCTAMATTTGGTTGGGRACTGTTTGACGCAAGCACTACAACGGAAGTCTGCCGGAAACGATCTCAGATATCGCCATGACCCTATCAGTTGCTGCTCCAGACAACKCATCAACAATTTGTGCTTGTTAGGAATTATTCACCCTTTGACACGAATATTGCTACACAGCGAGACACCAAACAGGAAGTCAAAAAGCTGCTTCCACACTTCTCAAYAACTTATTGAGAATGGGGG-AAAAATATACAAGCTGAAKATATCTCTGAATAGATASKGYGAAGACAGGAACTAGTGGTAAMATCTAYAAGGTTCGCCAAGTAACTTCTTTCCAATAACAAACAATATTCCAATGATGTCAAATCGCAGAACAAACAACATGCRAATTTCGACTCATGATTCCATCTGCAAAAACTGTCTGTCATGAGACCAGTTWTGCCAGGCTCGAAATAATCGGTAGTTAAAAAGAAAGAATGTCAAATGGTGAACCCTGTAGAAGTACGCAGATGGTACTCTACGGAAGCTACGATCTTGCTACAATAACTTTTTGTGAG--------------------------TCTAAAGAATACT--------------------------GTGGCTACTTAAGCCACGTTTATGTTCACTTGTATCTCTCATTRATTTGTTATCATTTCATCTCTTATATAGAAGCTTCTTTCARCTGTGACTACAGCACCGTTTTGTGCAAGAACCATTTTAAGACCTTCAAACTCTCCTGAAGGCAAGGTTGCTTCATCAATGCCTCWATAAGTTTGAKGTGGGATATTAAGCATGCATTTTACATAATATTTAGACGTCGTTCTGTAGCAGAAACGACGGCAGTACATCCCTCACGYAATAGAGATGTCGGCGTCGGRGTGGAACTTGAAGCGGTGGAAGA
>AY0027-C
TAACACTCCAAAGTGTAGGGATTAGTGGTGGGAGTTCGGAATCGGACCTACCYGATTCCGATTCCGTATTCGGAATCAATTCCGGAGCCGATTCCGATGCTGGAATCGATTCCGATTCCGGAGCCGATTCCGGAGYCGATTCCGGAGCCGATTCCGGAGYCGATTCCGGARCCGATTCCGGARYCRATTCCG------------------------------------------------------------------------GAGTTGGCTCCGGAGCCGATTCCGGTGTTGACTCCGGAGCAAAATCAGTCCGGGAATCTCCATGAGAATGGATCTTTTACAAGTAAATTTGRATTTTTGCGGTTAGCAATACGTAGTATGATTGGATCCAAACGCCTTTTTTTATGGCGATGCCGAAACTGACTCCGTTTGGTAGCTGATTCTAATTTATGAGCCATTTCCGATTCGAAAGCCGACTTCGATTCCGGAACCGATTCCGGAGTCGATTCCGKAA------------------------------------------CCGATTCCTATTCCGGAGCCGATTCCGAAATCAATTCTGGAGTCGATTCCGGARTCGATTCCGATTCCGGAGCCGATTCCGGAATCGATTCCGGAAACTGATTCCGGACCTACTATCCGGAATCGATTYCAGAAAACTGCGGAGCTAGCCGGAATCGATTCCGATAAAAACTTCATTTTTCCCATCACTASTAGGGATAGCTCCATCGATGCCATCAARTGAAGAGCAATCTGCAGCAACATGATCTAMATTTGGTTGGGRACTGTTTGACGCAAGCACTRCAACGRAAGTCTGCCGGAAACGATCWCAGATATCGCCATGACCCTATCAGTTGCTGCTCCAGACAACTCATCAACAATTTGTGCTTGTTAGGAATTATTCACCCTTTGACACGAATATTGCTACACAGCGAGACACCAAACAGGAAGTCAAAAAGCTGCTTCCACACTTCTCAATAACTTATTGAGAWTGGGGG-AAAAATATACAAGCTGAAKATATCTCTGAATAGATASKGCGAAGACAGGAACTAGTGGTAACATCTACAAGGTTCGCCAAGTAACTTCTTTCCAATAACAAACAATATTCCAATGATGTCAAATCGCAGAACAAACAACAYGCGAATTTCGACTCATGATTCCATCTGCAAAAACTGTCTGTCATGAGACCAGTTWTGCCAGGCTCGAAATAATCGGTTGTTAAAAAGAAAGAATGTCAAATGGTGAACMCTGTAGAAGTACGCAGATCGTACTCTACGGAAGCTACGATCTTGCTACAATAACTTTTTGTGAG--------------------------TCTAAAGAATACT--------------------------GTGGCTACTTAAGCCACGTTTATGTTCACTTGTATCTCTCATTGATTTGTTATCATTTCATCTCTTRTATAGAAGCTTCTTTCARCTGTAACTACAGCACCGTTTTGTGCAAGAACCATTTTAATACCTTCAAACTCTCCTGAAGGYAAGGTTGCTKCATCAATGCCTCWATAAGTTTGAKGTGGGATATTAAGCATGCATTTTACATAATATTTAGACGTCGTTCTGTAGCAGAAACGACGGCAGTRCATCCCTCACGTAATAGAGATGTCGGCGTCGGAGTGGAACTTGAAGCGGTGGAAGA
>AA0089-C
TAACACTCCAAAGTGTAGGGATTAGTGGTGGGAGYTCGGAATCGGACCTACCYGATTCCGATTCCGTATTCGGAATCAATTCCGGAGCCGATTCCGATGCTGGAATCGATTCCGATTCCGGAGCCGATTCCGGAGTCGATTCCGGAGCCGATTCCGGAGYCGATTCCGGAGCCGATTCCGGAGYCGATTCCG------------------------------------------------------------------------GAGTTGGCTCCGGAGCCGATTCCGGTGTTGACTCCGGAGCAAAATCAGTCCGGGAATCTCCATGAGAATGGATCTTTTACAAGTAAATTTGAATTTTTGYGGTTAGCAATACGTAGTATGATTGGATCCAAACGCCTTTTTTTATGGCGATGCCGAAACTGACTCCGTTTGGTAGCTGATTCTAATTTATGAGCCATTTCCGATTCGAAAGCCGACTTCGATTCCGGAACCGATTCCGGAGYCGATTCCGKAA------------------------------------------CCGATTCCTATTCCGGAGCCGATTCCGAAATCAATTCTGGAGTCGATTCCGGARTCGATTCCGATTCCGGAGCCGATTCCGGAATCGATTCCRGAAACTGATTCCGGACCTACTATCCGGAATCGATTYCAGAAAACTGCGGAGCTAGCCGGAATCGATTCCGATAAAAACTTCATTTTTCCCATCACTAGTAGGGATAGCTCCATCGATGCYATCAARWGAAGAGCAATCTGCAGCAACATGATCTAAATTTGGTTGGGGACTGTTTGACGCAAGCACTRCAACGGAAGTCTGCCGGAAACGATCWCAGATATCGCCATGACCCTATCAGTTGCTGCTCCWGACAACTCATCAACAATTTGTGCTTGTTAGGAATTATTCACCCTTTGACACGAATATTGCTACACAGCGAGACACCAAACAGGAAGTCAAAAAGCTGCTTCCACACTTCTCAAYAACTTATTGAGAWTGGGGG-AAAAATATACAAGCTGAAKATATCTCTSAATAGATASKGCGAAGACAGGAACTAGTGGTAAMATCTACAAGGTTCGCCAAGTAACTTCTTTCCARTAACAAACAATATTCCAATGATGTCAAATCGCAGAACAAACAACATGCGAATTTCGACTCATGATTCCATCTGCAAAAACTGTCTGTCATGAGACCAGTTATGCCAGGCTCGAAATAATCGGTWGTTAAAAAGAAAGAATGTCAAATGGTGAACCCTGTAGAAGTACGCAGATSGTACTCTACGGAAGCTACGATCTTGCTACAATAACTTTTTGTGAG--------------------------TCTAAAGAATACT--------------------------GTRGCTACTTAAGCCACGTTTATGTTCACTTGTATCTCTCATTGATTTGTTATCATTTCATCTCTTATATAGAAGCTTCTTTCARCTGTAACTACAGCACCGTTTTGTGCAAGAACCATTTTAATACCTTCAAACTCTCCTGAAGGTAAGGTTGCTGCATCAATGCCTCTATAAGTTTGAKGTGGGATATTAAGCATGCATTTTACATAATATTTAGACGTCGTTCTGTAGCAGAAACGACGGCAGTRCATCCCTCACGTAATAGAGATGTCGGCGTCGGAGWGGAACTTGAAGCGGTGGAAGA
>AA0132-C
TRRCACTCCAAAGTGTAGGGATTAGTGGTGGGAGYTCGGAATCGGACCTACCYGATTCCGATTCCGTATTCGGAATCAMTTCCGGAGCCGATTCCGATGCTGGAATCGATTCCGATTCCGGAGYCGATTCCRGAGYCGATTCCGGAGCCGATTCCGGAGYCGATTCCGGARCCGATTCCGGARCCGATTCCG------------------------------------------------------------------------GAGTTGGCTCCGGAGCCGATTCCGGTGTTGACTCCGGAGCAAAATCAGTCCGGGAATCTCCATGAGAATGGATCTTTTACAAGTAAATTTGRATTTTTGYGGTTAGCAATACGTAGTATGATTGGATCCAAACGCCTTTTTATATGGCGATGCCGAAACTGACTCCGTTTGGTAGCTGATTCTAATTTATGAGCCATTTCCGATTCGAAAGCCGACTTCGWTTCCGGAACCGATTCYGGAGTCGATTCCGKAA------------------------------------------YCRATTCCKATTCCGGAGCCGATTCCGRAATCRATTCYGGAGYCGATTCCGGARTCGATTCCGATTCCGGAGYCGATTCCGGARYCGATTCCGGAAACYGATTCCGGACCTACTATCCGGAATCGATTYCAGAAAACTGCGGAGCTAGCCGGAATCGATTCCGATAAAAACTTCATTTTTCYCATCACTAGTAGGGATAGCTCCATCGATGCCATCAAGTGAAGAGCAATCTGCAGCAACATGATCTAAATTTGGTTGGGGACTGTTTGACGCAAGCACTACAACGGAAGTCTGCCGGAAACGATCACAGATATCGCCATGACCCTATCAGTTGCTGCTCCAGACAACTCATCAACAATTTGTGCTTGTTAGGAATTATTCACCCTTTGACACGAATATTGCTACACAGCGAGACACCAAACAGGAAGTCAAAAAGCTGCTTCCACACTTCTCAAYAACTTATTGAGAWTGGGGG-AAAAATATACAAGCTGAASATATCTCTGAATAGATACTGCGAAGACAGGAACTAGTGGTAACATCTACAAGGTTCGCCAAGTAWCTTCTTTCCAATAACAAACAATATTCCAATGATGTCAAATCGCAGAACAAACAACATGCGAATTWCGACTCATGATTCCATCTGCAAAAACTGTCTGTCATGAGACCAGTTTTGCCAGGCTCGAAATAATCGGTAGTTAAAAAGAAAGAATGTCAAATGGTGAACCCTGTAGAAGTACGCAGATCGTACTCTACGGAAGCTACGATCTTGCTACAATAACTTTTTGTGAG--------------------------TCTAAAGAATACT--------------------------GTGGCTACTTAAGCCACGTTTATGTTCACTTGTATCTCTCATTGATTTGTTATCATTTCATCTCTTATATAGAAGCTTCTTTCAGCTGTAACTACAGCACCGTTTTGTGCWAGAACCATTTTAAKACCTTCAAACTCTCCTGAAGGYAAGKTTGCTKCATCAATGCCTCTATAAGTTTGATGTGGGATATTAAGCAYGCATTTTACATAATATTTAGACGTCGTTCTGTAGCAGAAACGACGGCAGTRCATCCCTCACGTAATAGAGATGTCGGCGTCGGAGTGGAACTTGAAGCGGTGGAAGA
>AA0107-C
TRRCACTCCAAAGTGTAGGGATTAGTGGTGGGAGYTCGGAATCGGACCTACCYGATTCCGATTCCGTATTCGGAATCAMTTCCSGAGCCGATTCCGATGCTGGAATCGATTCCGATTCCGGAGYCGATTCCGGAGYCGATTCCGGAGCCGATTCCGGAGYCGATTCCGGARYCGATTCCGGARCCGATTCCG------------------------------------------------------------------------GAGTTGGCTCCGGAGCCGATTCCGGTGTYGACTCCGGAGCAAAATCAGTCCGGGAATCTCCATGAGAATGGATCTTTTACAAGTAAATTTGRATTTTTGCGGTTAGCAATACRTAGTATGATTGGATCCAAACGCCTTTTTTTATGGCGATGCCGWAACTGACTCCGTTTGGTAGCTGATTCTAATTTATGAGCCATTTCCGATTCGAAAGCCGACTTCGWTTCCGGAACCGATTCCGGAGTCGATTCCGKAA------------------------------------------CCGATTCCKATTCCGGAGCCGATTCCGRAATCAATTCTGGAGTCGATTCCGGAGTCGATTCCGATTCCGSAGMCGATTCYGGAATCGATTCCGGAAACTGATTCCGGACCTACTATCCGGAATCGATTCSAGAAAACTGCGGAGCTAGCCGGAATCGATTCCGATAAAAACTTCATTTTTCCCATCACTAGTAGGGATAGCTCCATCGATGCCATCAAGTGAAGAGCAATCTGCAGCAACATGATCTAAATTTGGTTGGGGACTGTTTGACGCAAGCACTRCAACGGAAGTCTGCCGGAAACGATCWCAGATATCGCCATGACCCTATCAGTTGCTGCTCCAGACAACTCATCAACAATTTGTGCTTGTTAGGAATTATTCACCCTTTGACASGAATATTGCTACACWGCGAGACACCAAACAGGAAGTCAAAAAGCTGCTTCCACACTTCTCAATAACTTATTGAGATTGGGGG-AAAAATATACAAGCTGAAGATATCTCTGAATAGATACTGCGAAGACAGGAACTAGTGGTAACATCTACAAGGTTCGCCAAGTAWCTTCTTTCCAATAACAAACAATATTCCAATGATGTCAAATCGCAGAACAAACAACATGCGAATTWCGACTCATGATTCCATCTGCAAAAACTGTCTGTCATGAGACCAGTTWTGCCAGGCTCGAAATAATCGGTAGTTAAAAAGAAAGAATGTCAAATGGTGAACCCTGTAGAAGTACGCAGATSGTACTCTACGGAAGCTACGATCTTGCTACAATMACTTTYTGTGAG--------------------------TCTAAAGAATACT--------------------------GTRGCTACTTAAGCCACGTTTATGTTCACTTGTATCTCTCATTGATTTGTTATCATTTCATCTCTTATATAGAAGCTTCTTTCAGCTGTAACTACAGCACCGTTTTGTGCWAGAACCATTTTAAKACCTTCAAACTCTCCTGAAGGYAAGKTTGCTKCATCAATGCCTCTATAAGTTTGATGTGGGATATTAAGCAYGCATTTTACATAATATTTAGACGTCGTTYTGTAGCAGAAACGACGGCAGTGCATCCCTCACGTAATAGAGATGTCGGCGTCGGAGTGGAACTTGAAGCGGTGGAAGA
>AY0017-C
TAGYACTCCAAAGTGTAGGGATTAGTGGTGGGAGCTCGGAATCGGACCTACCCGATTCYGATTCCGTATTCGGAATCAMTTCCGGAGCCGATWCCGATGCTGGAATCGATTCCGATTCCRRAGCCGATTCCGGAGYCGATTCCGGAGYCGATTCCGGARYCGATTCCGGAGYCGATTCCGGARYCGATTCCG------------------------------------------------------------------------GAGTTGGCTCCGGAGCCGATTCCGGTGTTGACTCCGGAGCAAAATCAGTCCGGGAATCTCCATGAGAATGGATCTTTTACAAGTAAATTTGGATTTTTGCGGTTAGCAATACGTAGTATGATTGGATCCAAACGCCTTTTTTTATGGYGATGCCGAAACTGACTCCGTTTGGTAGCYGATTCTAATTTATGAGCCATTTYCGATTCGAAAGCCGACTTCGATTCCGGAACCGATTCCGGAGTCGATTCCGGAA------------------------------------------CCGATTCCTATTCCGGAGCCGATTCCGAAATCAATTCTGGAGTCGATTCCGGAGTCGATTCCGATTCCGGAGCCGATTCCGGAATCGATTCCGGAAACTGATTCCGGACCTACTATCCGGAATCGATTCSAGAAAACTGCGGAGCTAGCCGGAATCGATTCCGATAAAAACTTCATTTTTCCCATCACTAGTAGGGATAGCTCCATYGATGCCATCAAGTGAAGAGCAATCTGCAGCAACATGATCTAAATTTGGTTGGGGACWGTTTGACGCAAGCACTACAACGRAAGTCTRCCGGAAACGATCACAGATATCACCATGACYCTATCAGTTGCTGCTCCAGACAACTCATCAACAATTTGTGCTTGTTAGGAATTATTCACCCTTTGACACGAATATTGCTACACAGCGAGACACCAAACAGGAAGTCAAAAAGCTGCTTCCACACTTCTCAAYAACTTATTGAGAWTGGGGG-AAAAATATACAAGCTGAAKATATCTCTGAATAGATACTGCGAAGACAGGAACTAGTGGTAACATYTACAAGGTTCGCCAAGTAACTTCTTTCCAATAACAAACAATATTCCAATGATGTCAAATCGCAGAACAAACAACATGCGAATTTCGACTCATGATTCCATCTGCAAAAACTGTCTGTCATGAGACCAGTTWTGCCAGACTCRAAATAATCGRTAGTTAAAAAGARAGAATGTCAARTGGTGAACCCTGTAGAAGTACGCAGATCGTACTCTACGGAAGCTACGATCTTGCTACAATAACTTTTTGTGAG--------------------------TCTAAAGAATACT--------------------------GTGGCTACTTAAGCCACGTTTATGTTCACTTGTATCTCTCATTGATTTGTTATCATTTCATCTCTTATATAGAAGCTTCTTTCAGCTGTAACTACAGCACCGTTTTGTGCAAGAACCATTTTAAKACCTTCAAACTCTCCTGAAGGYAAGGTTGCTKCATCAATGCCTCTATAAGTKTGATGTGGGATATTAAGCAYGCATTTTACATAATATTTAGACGTCGTTCTGTAGCAGAAACGACGGCAGTACATCCCTCACGCAATAGAGATGTCGGCGTCGGAGTGGAACTTGAAGCGGTGGAAGA
>AA0074-C
TRGYACTCCAAAGTGTAGGGATTAGTGGTGGGAGCTCGGAATCGGACCTACCCGATTCYGATTCCGTATTCGGAATCACTTCCSGAGCCGATTCCGATGCTGGAATCGATTCCGATTCCGRAGCCGATTCCGGAGYCGATTCCGGAGYCGATTCCGGAGYCGATTCCGGAGYCGATTCCGGARYCGATTCCG------------------------------------------------------------------------GAGTTGGCTCCGGAGCCGATTCCGGTGTYGACTCCGGAGCAAAATCAGTCCGGGAATYTCCATGAGAATGGATCTTTTACAAGTAAATTTGRATTTTTGYGGTTAGCAATACRTAGTATGATTGGAYCCAAACGCCTTTTTTTATGGCGATGCCGWAACTGACTCCGTTTGGTAGCYGATTCTAATTTATGAGCCATTTYCGATTCGAAAGCCGACTTCGATTCCGGARCCGATTCCGGAGTCGATTCCGKAA------------------------------------------CCGATTCCTATTCCGGAGCCGATTCCGRAATCAATTCTGGAGTCGATTCCGGAGTCGATTCCGATTCCGSAGCCGATTCCGGAATCGATTCCGGAAACTGATTCCGGACCTACTATCCGGAATCGATTCSAGAAAACTGCGGAGCTAGCCGGAATCGATTCCGATAAAAACTTCATTTTTCCCATCACTAGTAGGGATAGCTCCATYGATGCCATCAAGTGAAGAGCAATCTGCAGCAACATGATCTAAATTTGGTTGGGGACTGTTTGACGCAAGCACTRCAACGGAAGTCTRCCGGAAACGATCWCAGATATCRCCATGACCCTATCAGTTGCTGCTCCAGACAACTCATCAACAATTTGTGCTTGTTAGGAATTATTCACCCTTTGACASGAATATTGCTACACWGCGAGACACCAAACAGGAAGTCAAAAAGCTGCTTCCACACTTCTCAAYAACTTATTGAGAWTGGGGG-AAAAATATACAAGCTGAAKATATCTCTGAATAGATACTGCGAAGACAGGAACTAGTGGTAACATYTACAAGGTTCGCCAAGTAACTTCTTTCCAATAACAAACAATATTCCAATGATGTCAAATCGCAGAACAAACAACATGCGAATTTCGACTCATGATTCCATCTGCAAAAACTGTCTGTCATGAGACCAGTTWTGCCAGRCTCGAAATAATCGRTAGTTAAAAAGARAGAATGTCAARTGGTGAACCCTGTAGAAGTACGCAGATSGTACTCTACGGAAGCTACGATCTTGCTACAATMACTTTYTGTGAG--------------------------TCTAAAGAATACT--------------------------GTRGCTACTTAAGCCACGTTTATGTTCACTTGTATCTCTCATTGATTTGTTATCATTTCATCTCTTATATAGAAGCTTCTTTCAGCTGTAACTACAGCACCGTTTTGTGCAAGAACCATTTTAAKACCTTCAAACTCTCCTGAAGGYAAGGTTGCTKCATCAATGCCTCTATAAGTTTGATGTGGGATATTAAGCAYGCATTTTACATAATATTTAGACGTCGTTYTGTAGCAGAAACGACGGCAGTRCATCCCTCACGYAATAGAGATGTCGGCGTCGGAGTGGAACTTGAAGCGGTGGAAGA
>AA0104-C
TARYACTCCAAAGTGTAGGGATTAGTGGTGGGAGYTCGGAATCGGACCTACCCGATTCYGATTCCGTATTCGGAATCAMTTCCGGAGCCGATTCCGATGCTGGAATCGATTCCGATTCCGRAGCCGATTCCGGAGYCGATTCCGGAGCCGATTCCGGAGYCGATTCCGGAGYCGATTCCGGARYCGATTCCG------------------------------------------------------------------------GAGTTGGCTCCGGAGCCGATTCCGGTGTTGACTCCRGAGCAAAATCAGTCCGGGAATCTCCATGAGAATGGATCTTKTACAAGTAAATTTGRATTTTKGCGGTTAGCAATACGTAGTATGATTGGATCCAAACGCCTTTTTTTATGGCGATGCCGAAACTGACTCCGTTTGGTAGCTGATTCTAATTTATGAGCCATTTYCGATTCGAAAGCCGACTTCGATTCCGGAACCGATTCCGGAGTCGATTCCGKAA------------------------------------------CCGATTCCTATTCCGGAGCCGATTCCGAAATCAATTCTGGAGTCGATTCCGGAGTCGATTCCGATTCCGGAGCCGATTCCGGAATCGATTCCRGAAACTGATTCCGGACCTACTATCCGGAATCGATTCCAGAAAACTGCGGAGCTAGCCGGAATCGATTCCGATAAAAACTTCATTTTTCCCATCACTAGTAGGGATAGCTCCATYGATGCCATCAAGTGAAGAGCAATCTGCAGCAACATGATCTAAATTTGGTTGGGGACTGTTTGACGCAAGCACTRCAACGGAAGTCTRCCGGAAACGATCWCAGATATCRCCATGACCCTATCAGTTGCTGCTCCAGACAACTCATCAACAATTTGTGCTTGTTAGGAATTATTCACCCTTTGACACGAATATTGCTACACAGCGAGACACCAAACAGGAAGTCAAAAAGCTGCTTCCACACTTCTCAAYAACTTATTGAGAWTGGGGG-RAAAATATACAAGCTGAAKATATCTCTGAATAGATACTGCGAAGACAGGAACTAGTGGTAACATYTACAAGGTTCGCCAAGTAACTTCTTTCCAATAACAAACAATATTCCAATGATGTCAAATCGCAGAACAAACAACATGCGAATTTCGACTCATGATTCCATCTGCAAAAACTGTCTGTCATGAGACCAGTTWTGCCAGRCTCGAAATAATCGRTAGTTAAAAAGARAGAATGTCAARTGGTGAACCCTGTAGAAGTACGCAGATSGTACTCTACGGAAGCTACGATCTTGCTACAATMACTTTYTGTGAG--------------------------TCTAAAGAATACT--------------------------GTRGCTACTTAAGCCACGTTTATGTTCACTTGTATCTCTCATTGATTTGTTATCATTTCATCTCTTATATAGAAGCTTCTTTCAGCTGTAACTACAGCACCGTTTTGTGCAAGAACCATTTTAAKACCTTCAAACTCTCCTGAAGGYAAGGTTGCTKCATCAATGCCTCTATAAGTTTGATGTGGGATATTAAGCAYGCATTTTACATAATATTTAGACGTCGTTCTGTAGCAGAAACGACGGCAGTACATCCCTCACGCAATAGAGATGTCGGCGTCGGRGTGGAACTTGAAGCGGTGGAAGA
>AB0100-C
TRGCACTCCAAAGTGTAGGGATTAGTGGTGGGAGCTCGGAATCGGACCTACCYGATTCCGATTCCGTATTCGGAATCAMTTCCGGAGCCGATTCCGATGCTGGAATCGATTCCGATTCCGGAGCCGATTCCGGAGYCGATTCCGGAGCCGATTCCGGAGYCGATTCCGGARCCGATTCCGGARYCGATTCCG------------------------------------------------------------------------GAGTTGGCTCCGGAGCCGATTCCGGTGTTGACTCCSGAGCAAAATCAGTCCGGGAATCTCCATGAGAATGGATCTTTTACAAGTAAATTTGKATTTTKGCGGTTAGCAATACGTAGTATGATTGGATCCAAACGCCTTTTTWTATGGCGATGCCGAAACTGACTCCGTTTGGTAGCTGATTCTAATTTATGAGCCATTTCCGATTCGAAAGCCGACTTCGATTCCGGAACCRATTCCGGAGTYGATTCCGKAA------------------------------------------CCGATTCCTATTCCGGAGCCGATTCCGAAATCAATTCTGGAGTCGATTCCGGAGTCGATTCCGATTCCGGAGCCGATTCCGGAATCGATTSCRGAAACTGATTCCGGACCTACTATCCGGAATCGATTYSAGAAAACTGCGGAGCTAGCCGGAATCGATTCCGATAAAAACTTCATTTTTCYCATCACTAGTAGGGATAGCTCCATCGATGCCATCAARTGAAGAGCAATCTGCAGCAACATGATCTAAATTTGGTTGGRGACTGTTTGACGCAAGCACTACAACGGAAGTCTGCCRGAAACGATCWCAGATATCRCCATGACYCTATCAGTTGCTGCTCCAGACAACTCATCAACAATTTGTGCTTGTTAGGAATTATTCACCCTTTGACACGAATATTGCTACACARCGAGACACCAAACAGGAAGTCAAAAAGCTGCTTCCACACTTCTCAACAACTTATTGAGAATGGGGG-AAAAATATACAAGCTGAASATATCTCTGAATAGATACTGCGAAGACAGGAACTAGTGGTAACATCTACAAGGTTCGCCAAGTAACTTCTTTCCAATAACAAACAATATTCCAATGATGTCAAATCGCAGAACAAACAACATGCGAATTTCGACTCATGATTCCATCTGCAAAAACTGTCTGTCATGAGACCAGTTWTGCCAGRCTCRAAATAATCGGTAGTTAAAAAGAAAGAATGTCAAATGGTGAACCCTGTAGAAGTACGCAGATCGTACTCTACGGAAGCTACGATCTTGCTACAATCACKTTYTGTGAG--------------------------TCTAAAGAATACT--------------------------GTAGCTACTTAAGCCACGTTTATGTTCACTTGTATCTCTCATTGATTTGTTATCATTTCATCTCTTATATAGAAGCTTCTTTCAGCTGTAACTACAGCACCGTTTTGTGCAAGAACCATTTTAATACCTTCAAACTCTCCTGAAGGTAAGGTTGCTGCATCAATGCCTCTATAAGTTTGATGTGGGATATTAAGCATGCATTTTACATAATATTTAGACGTCGTTCTGTAGCAGAAACGACGGCAGTACATCCCTCACGYAATAGAGATGTCGRCGTCGGGGTGGAACTTGAAGCGGTGGAAGA
>AB0183-C
TAACACTCCAAAGTGTAGGGATTAGTGGTGGGAGTTCGGAATCGGACCTACCCGATTCCGATTCCGTRTTCGGAATCAATTCCRGAGCCGATTCCGATGCTGGAATCGATTCCGATTCYGGARCCGATTCCGGAGYCGATTCCGGAGCCGATTCCGGAGYCGATTCCGGAGCCGATTCCGGAGYCGATTMCG------------------------------------------------------------------------GAGYYGGCTCCGGAGCCGATTCCGGTGTTGACTCCGGAGCAAAATCAGTCCGGGAATCTCCATGAGAATGGATCTTTTACAAGTAAATTTGRATTTTTGCGGTTAKCAATACGTAGTATRATTGGAYCCAAACGCCTTTTTTTATGGYGATGCCGAAACTGACTCCGTTTGGTAGCTGATTCTAATTTATGAGCCATTTCCGATTCGAAAGCCGACTTCGATTCCGGARCCGATTCYGGAGTCGATTCCGKAA------------------------------------------CCRATTCCKATTCCGGAGCCGATTCCGWAATCRATTCTGGAGTCGATTCCGGARTCGATTCCGATTCCGSAGCCGATTCCGGARYCGATTCCGGAAACTGATTCCGGACCTACTATCCGGAATCGATTYSAGAAAACTGCGGAGCTAGCCGGAATCGATTCCGATAAAAACTTCATTTTTCCCATCACTAGTAGGGATAGCTCCRTMGATGCCATCAAGTGAAGAGCAATCTGCAGCAACATGATCTAAATTTGGTTGGGGACWGTTTGACGCAAGCACTACAACGGAAGTCTGCCGGAAACGATCWCAGATATCGCCATGACCCTATCAGTTGCTGCTCCAGACAACTCATCAACAATTTGTGCTTGTTAGGAATTATTCACCCTTTGACACGAATATTGCTACACAGCGAGACACCAAACAGGAAGTCAAAAAGCTGCTTCCACACTTCTCAATAACTTATTGAGATTGGGGG-AAAAATATACAAGCTGAAGATATCTCTGAATAGATACTGCGAAGACAGGAACTAGTGGTAACATCTACAAGGTTCGCCAAGTAACTTCTTTCCAATAACAAACAATATTCCAATGATGTCAAATCGCAGAACAAACAACATGCGAATTTCGACTCATGATTCCATCTGCAAAAACTGTCTGTCATGAGACCAGTTTTGCCAGRCTCGAAATAATCGRTAGTTAAAAAGARAGAATGTCAARTGGTGAACCCTGTAGAAGTACGCAGATSGTACTCTACGGAAGCTACGATCTTGCTACAATMACTTTYTGTGAG--------------------------TCTAAAGAATACT--------------------------GTGGCTACTTAAGCCACGTTTATGTTCACTTGTATCTCTCATTGATTTGTTATCATTTCATCTCTTATATAGAAGCTTCTTWCAACTGTAACTACAGCACCGTTTTGTGCAAGAACCATTTTAAKACCTTCAAACTCTCCTGAAGGTAAGGTTGCTGCATCAATGCCTCTATAAGTTTGATGTGGGATATTAAGCATGCATTTTACATAATATTTAGACGTCGTTCTGTAGCAGAAACGACGGCAGTRCATCCCTCACGYAATAGAGATGTCGGCGTCGGRGTGGAACTTGAAGCGGTGGAARA
>AJ0068-C
TGGCACTCCAAAGTGTAGGRATTAGTGGTGGGAGTTCGGAATCGGACCTACCCGATTCCGATTCCGTATTCGGAATCAATTCCGGAGCCGATTCCGATGCTGGAATCGATTCCGATTCCGGAGCCGATTCCRGAGTCGATTCCGGAGCCGATTCCGGAGCCGATTCCGGAGYCGATTCCGGAGCCGATTCCG------------------------------------------------------------------------GAGCYGRTTCCGGAGCCGATTCCGGTGTTGACTCCGGAGCAAAATCAGTCCGGGAATCTCCATGAGAATGGATCTTTTACAAGTAAATTTGGATTTTTGCGGTTAGCAATACGTAGTATGATTGGATCCAAACGCCTTTTTTTATGGCGATGCCGAAACTGACTCCGTTTGGTAGCTGATTCTAATTTATGAGCCATTTCMGATTCGAAAGCCGACTTCGATTCCGGAACCGATTCCGKARYCGATTCCGKAA------------------------------------------CCGATTCCTATTCCGGAGCCGATTCCGRAATCAATTCTGGAGTCGATTMCGGAGTCGATTCCGATTCCGSAGCCGATTCCGGAATCGATTCCGGAAACTGATTCCGGACCTACTATCCGGAATCGATTCGAGAAAACTGCGGAGCTAGCCGGAATCGATTCCKATAAAAACTTCATTTTTCCCATCACTAGTAGGGATAGCTCCATCGATGCCATCAAGTGAAGAGCAATCTGCAGCAACATGATCTAAATTTGGTTGGGGACTGTTTGACGCAAGCACTACAACGGAAGTCTGCCGGAAACGATCTCAGATATCGCCATGACCCTATCAGTTGCTGCTCCAGACAACTCATCAACAATTTGTGCTTGTTAGGAATTATTCACCCTTTGACACGAATATTGCTACACAGCGAGACACCAAACAGGAAGTCAAAAAGCTGCTTCCACACTTCTCAATAACTTATTGAGATTGGGGG-AAAAATATACAAGCTGAAGATATCTCTGAATAGATACTGCGAAGACAGGAACTAGTGGTAACATCTACAAGGTTCGCCAAGTAACTTCTTTCCAATAACAAACAATATTCCAATGATGTCAAATCGCAGAACAAACAACATGCGAATTTCGACTCATGATTCCATCTGCAAAAACTGTCTGTCATGAGACCAGTTTTGCCAGRCTCGAAATAATCGRTAGTTAAAAAGARAGAATGTCAARTGGTGAACCCTGTAGAAGTACGCAGWTCGTACTCTACGGAAGCTACGATCTTGCTACAATMACTTTTTGTGAG--------------------------TCTAAAGAATACT--------------------------GTRGCTACTTAAGCCACGTTTATGTTCACTTGTATCTCTCATTGATTTGTTATCATTTCATCTCTTATATAGAAGCTTCTTTCAACTGTAACTACAGCACCGTTTTGTGCAAGAACCATTTTAAKACCTTMAAACTCTCCTGAAGGYAAGKTTGCTKCATCAATGCCTCTATAAGTTTGATGTGGGATATTAAGCAYGCATTTTACATAATATTTAGACGTCGTTCTGTRGCAGAAACGACGGCAGTRCATCCCTCACGTAATAGAGATGTCGGCGTCGGAGWGGAACTTGAAGCGGTGGAAGA
>AJ0078-C
TRGCACTCCAAAGTGTAGGGATTAGTGGTGGGAGYTCGGAATCGGACCTACCCGATTCCGATTCCGTATTCGGAATCAMTTCCSGAGCCGATTCCGATGCTGGAATCGATTCCGATTCCGKAGYCGATTCCGGAGYCGATTCCGGAGCCGATTCCGGAGYCGATTCCGGAGCCGATTCCGRAGCCGATTCCG------------------------------------------------------------------------GAGTTGGCTCCGGAGCCGATTCCGGTGTTGACTCCGGAGCAAAATCAGTCCGGGAATCTCCATGAGAATGGATCTTTTACAAGTAAATTTGRATTTTTGCGGTTAGCAATACGTAGTATGATTGGATCCAAACGCCTTTTTTTATGGCGATGCCGAAACTGACTCYGTTTGGTAGCTGATTCTAATTTATGAGCCATTTCCGATTCGAAAGCCGACTTCGATTCCGGAACCGATTCCGGAGTCGATTCCGTAA------------------------------------------CCGATTCCTATTCCGGAGCCGATTCCGAAATCAATTCTGGAGTCGATTCCGGAGTCGATTCCGATTYCGGAGCCGATTYCGGAATCGATTCCGGAAACTGATTYCGGACCTACTATCCGGAATCGATTCCAGAAAACTGCGGAGCTAGCCGGAATCGATTCCGATAAAAACTTCATTTTTCCCATCACTAGTAGGGATAGCTCCATCGATGCCATCAAATGAAGAGCAATCTGCAGCAACATGATCTAAATTTGGTTGGGGACWGTTTGACGCAAGCACTRCAACGRAAGTCTGCCGGAAACGATCWCAGATATCRCCATGACYCTATCAGTTGCTGCTCCAGACAACTCATCAACAATTTGTGCTTGTTAGGAATTATTCACCCTTTGACACGAATATTGCTACACAGCGAGACACCAAACAGGAAGTCAAAAAGCTGCTTCCACACTTCTCAAYAACTTATTGAGAWTGGGGG-AAAAATATACAAGCTGAAKATATCTCTSAATAGATASKGCGAAGACAGGAACTAGTGGTAAMATCTACAAGGTTCGCCAAGTAACTTCTTTCCAATAACAAACAATATTCCAATGATGTCAAATCGCAGAACAAACAACATGCGAATTWCGASTCATGATTCCATCTGCAAAAACTGTCTRTCATGAGACCAGTTTTGCCAGRCTCGAAATAATCGRTAGTTAAAAAGARAGAATGTCAARTGGTGAACCCTGTAGAAGTACGCAGATCGTACTCTACGGAAGCTACGATCTTGCTACAATAACTTTTTGTGAG--------------------------TCTAAAGAATACT--------------------------GTGGCTACTTAAGCCACGTTWATGTTCACTTGTATCTCTCATTGATTTGTTATCATTTCATCTCTTATATAGAAGCTTCTTTCAGCTGTAACTACAGCACCGTTTTGYGCAAGAACCATTTTAAGACCTTCAAACTCTCCTGAAGGYAAGGTTGCTKCATCAATGCCTCTATAAGTTTGATGTGGGATATTAAGCATGCATTTTACATAATATTTAGACGTCGTTCTGTAGCAGAAACGACGGCAGTRCATCCCTCACGYAATAGAGATGTCGGCGTCGGAGTGGAACTTGAAGCGGTGGAAGA
>AY0091-C
TRGYACTCCAAAGTGTAGGGATTAGTGGTGGGAGYTCGGAATCGGWCCTACCTGATTCCGATTCCGTATTCGGAATCAATTCCGGAGCCGATTCCGATGCTGGAATCGATTCCGATTCCGGAGYCGATTCCGGAGCCGATTCCGGAGCCGATTCCGGAGYCGATTCCGGAGCCGATTCCGGAGYCGATTCYG------------------------------------------------------------------------GAGTYGRYTCCGGAGCCGATTCCGRTGTTGACTCCRGAGCAAAATCAGTCCGGGAATCTCCATGAGAATGGATCTTTTACAAGTAAATTTGGATTTTKGCGGTTAGCAATACGTAGTATGATTGGATCCAAACGCCTTTTTTTATGGCGATGCCRAAACTGACTCCGTTTGGTAGCTGATTCTAATTTATGAGCCATTTCCGATTCGAAAGCCGACTTCGATTCCGGAACCGATTCCGGAGTCGATTCCGKAA------------------------------------------CCGATTCCTATTCCGGAGCCGATTCCGAAATCAATTCTGGAGTCGATTCCGGAGTCGATTCCGATTCCGGAGCCGATTCCGGAATCGATTSCRGAAACTGATTCCGGACCKACTATCCGGAATCGATTCSAGAAAACTGCGGAGCTAGCCGGAATCGATTCCGATAAAAACTTCATTTTTCCCATCACTAGTAGGGATAGCTCCATCGATGCYATCAARWGAAGARMAATCTGCAGCAACATGATCTAAATTTGGTTGGGGACTGTTTGACGCAAGCACTACAACGRAAGTCTGCCGGAAACGATCWCAGATATCRCCATGACYCTATCAGTTGCTGCTCCAGACAACTCATCAACAATTTGTGCTTGTTAGGAATTATTCACCCTTTGACACGAATATTGCTACACAGCGAGACACCAAACAGGAAGTCAAAAAGCTGCTTCCACACTTCTCAACAACTTATTGAGAATGGGGG-AAAAATATACAAGCTGAAKATATCTCTSAATAGATASKGCGAAGACAGGAACTAGTGGTAAMATCTACAAGGTTCGCCAAGTAACTTCTTTCCAATAACAAACAATATTCCAATGATGTCAAATCGCAGAACAAACAACATGCGAATTTCGACTCATGATTCCATCTGCAAAAACTGTCTGTCATGAGACCAGTTTTGCCAGGCTCGAAATAATCGGTAGTTAAAAAGAAAGAATGTCAAATGGTGAACCCTGTAGAAGTACGCAGTTCGTACTCTACGGAAGCTACGATCTTGCTACAATAACTTTTTGTGAG--------------------------TCTAAAGAATACT--------------------------GTGGCTACTTAAGCCACGTTTATGTTCACTTGTATCTCTCATTGATTTGTTATCATTTCATCTCTWATATAGAAGCTTCTTTCAGCTGTAACTACAGCACCGTTTTGTGCAAGAACCATTTTAAKACCTTCAAACTCTCCTGAAGGYAAGGTTGCTKCATCAATGCCTCTATAAGTTTGATGTGGGATATTAAGCATGCATTTTACATAATATTTAGACGTCGTTCTGTAGCAGAAACGACGGCAGTRCATCCCTCACGYAATAGAGATGTCGGCGTCGGRGTGGAACTTGAAGCGGTGGAAGA
>AY0076-C
TAGCACTCCAAAGTGTAGGGATTAGTGGTGGGAGYTCGGAATCGGACCTACCYGATTCCGATTCCGTATTCGGAATCAMTTCCGGAGCCRATTCCGATGMTGGAATCGATTCCGATTCCGGAGCCGATTCCGGAGYCGATTCCGGAGCCGATTCCGGARYCGATTCCGGARYCGATTCCGGARYCGATTCCG------------------------------------------------------------------------GAGYYGRYTCCGGAGCCGATTCCGGTGTTGACTCCGGAGCAAAATCAGTCCGGGAATCTCCATGAGAATGGATCTTTTACAAGTAAATTTGRATTTTTGCGGTTAGCAATACGTAGTATGATTGGATCCAAACGCCTTTTTTTATGGCGATGCCGAAACTGACTCCGTTTGGTAGCTGATTCTAATTTATGAGCCATTTCCGATTCGAAAGCCGACTTCGWTTCCGGAACCGATTCCGGAGTCGATTCCGGAA------------------------------------------CCGATTCCTATTCCGGAGCYGATTCCGAAATCAATTCTGGAGTCGATTCCGGAGTCGATTCCGATTCCGGAGCCGATTCCGGAATCGATTCCGGAAACTGATTCCGGACCKACTATCCGGAATCGATTCSAGAAAACTGCGGAGCTAGCCGGAATCGATTCCGATAAAAACTTCATTTTTCCCATCACTAGTAGGGATAGCTCCATCGATGCCATCAAGTGAAGAGCAATCTGCAGCAACATGATCTAAATTTGGTTGGRGACTGTTTGACGCAAGCACTACAACGGAAGTCTRCCGGAAACGATCACAGATATCACCATGACYCTATCAGTTGCTGCTCCAGACAACTCATCAACAATTTRTGCTTGTTAGGAATTATTCACCCTTTGACACGAATATTGCTACACAGCGAGACACCAAACAGGAAGTCAAAAAGCTGCTTCCACACTTCTCAAYAACTTATTGAGAWTGGGGG-AAAAATATACAAGCTGAAKATATCTCTSAATAGATASKGCGAAGACAGGAACTAGTGGTAAMATCTACAAGGTTCGCCAAGTAACTTCTTTCCAATAACAAACAATATTCCAATGATGTCAAATCGCAGAACAAACAACRTGCGAATTWCGACTCATGATTCCATCTGCAAAAACTGTCTGTCATGAGACCAGTTATGCCAGGCTCGAAATAATCGGTAGTTAAAAAGAAAGAATGTCAAATGGTGAACCCTGTAGAAGTACGCAGATSGTACTCTACGGAAGCTACGATCTTGCTACAATMACTTTYTGTGAG--------------------------TCTAAAGAATACT--------------------------GTAGCTACTTAAGCCACGTTTATGTTCACTTGTATCTCTCATTGATTTGTTATCATTTCATCTCTTATATAGAAGCTTCTTTCAGCTGTAACTACAGCACCGTTTTGTGCAAGAACCATTTTAATACCTTCAAACTCTCCTGAAGGTAAGGTTGCTGCATCAATGCCTCTATAAGTTTGAKGTGGGATATTAAGCAYGCATTTTACATAATATTTAGACGTCGTTCTGTAGCAGAAACGACGGCAGTRCATCCCTCACGYAATAGAGATGTCGGCGTCGGRGTGGAACTTGAAGCGGTGGAAGA
>AA0051-C
TRGCACTCCAAAGTGTAGGGATTAGTGGTGGGAGYTCGGAATCGGACCTACCYGATTCCGATTCCGTATTCGGAATCAMTTCCGGAGCCGATTCCGATGMTGGAATCGATTCCGATTCCGGAGYCGATTCCGGAGYCGATTCCGGAGYCGATTCCGGAGYCGATTCCGGAGYCGAYTCCGGARYCGATTCCG------------------------------------------------------------------------GAGTTGGYTCCGGAGCCGATTCCGGTGTTGACTYCGGAGCAAAATCAGTCCGGGAATCTCCATGAGAATGGATCTTTTACAAGTAAATTTGRATTTTTGYGGTTAGCAATACGTAGTATGATTGGAYCCAAACGCCTTTTTTTATGGCGATGCCGAAACTGACTCCGTTTGGTAGCYGATTCTAATTTATGAGCCATTTCMGATTCGAAAGCCGACTTCGWTTCCGGAACCGATTCCGGAGTCGATTCCGKAA------------------------------------------CCGATTCCTATTCCGGAGCCGATTCCGRAATCAATTCTGGWGTCGATTCCGGAGTCGATTCCGATTCCGGAGYYGATTCCGGAATCGATTYCGGAAACTGATTCCGGACCTACTATCCGGAATCGATTCCAGAAAACTGCGGAGCTAGCCGGAATCGATTCCGATAAAAACTTCATTTTTCCCATCACTAGTAGGGATAGCTCCATCGATGCCATCAARTGAAGAGCAATCTGCAGCAACATGATCTAAATTTGGTTGGGGACTGTTTGACGCAAGCACTACAACGGAAGTCTGCCGGAAACGATCACAGATATCACCATGACYCTATCAGTTGCTGCTCCAGACAACTCATCAACAATTTGTGCTTGTTAGGAATTATTCACCCTTTGACACGAATATTGCTACACAGCGAGACACCAAACAGGAAGTCAAAAAGCTGCTTCCACACTTCTCAACAACTTATTGAGAWTGGGGG-AAAAATATACAAGCTGAASATATCTCTGAATAGATACTGCGAAGACAGGAACTAGTGGTAACATCTACAAGGTTCGCCAAGTAACTTCTTTCCAATAACAAACAATATTCCAATGATGTCAAATCGCAGAACAAACAACRTGCGAATTTCGACTCATGATTCCATCTGCAAAAACYGTCTGTCATGAGACCAGTTATGCCAGGCTCGAAATAATCGGTAGTTAAAAAGAAAGAATGTCAAATGGTGAACCCTGTAGAAGTACGCAGATCGTACTCTACGGAAGCTACGATCTTGCTACAATCAYTTTCTGTGAG--------------------------TCTAAAGAATACT--------------------------GTRGCTACTTAAGCCACGTTTWTGTTCACTTGTATCTCTCATTGATTTGTTATCATTTCATCTCTTATATAGAAGCTTCTKTCARCTGTAACTACAGCACCGTTTTGTGCAAGAACCATTTTAATACCTTCAAACTCTCCTGAAGGYAAGGTTGCTSCATCAATGCCTCWATAAGTTTGATGTGGGATATTAAGCATGCATTTTACATAATATTTAGACGTCGTTCTGTAGCAGAMACGACGGCAGTRCATCCCTCACGYAATAGAGATGTCGGCGTCGGAGTGGAACTTGAAGCGGTGGAAGA
>AB0095-C
TGGCACTCCAAAGTGTAGGGATTAGTGGTGGGAGYTCGGAATCGGACCTACCYGATTCCGATTCCGTATTCGGAATCAATTCCGGAGCCGATTCCGATGCTGGAATCGATTCCGATTCCGRAGCCGATTCCGGAKYCGATTCCGGAGYCGATTCYGGARYCGATTCCGGAGYCGATTCCGGAGYCGATTCCG------------------------------------------------------------------------GAGTTGGCTCCGGAGCCGATTCCGGTGTTGACTYCRGAGCAAAATCAGTCCGGGAATCTCCATGAGAATGGATCTTTTACAAGTAAATTTGGATTTTKGCGGTTAGCAATACGTAGTATGATTGGATCCAAACGCCTTTTTTTATGGCGATGCCGAAACTGACTCCGTTTGGTAGCTGATTCTAATTTATGAGCCATTTCMGATTCGAAAGCCGACTTCGATTCCGGAACCGATTCCGGAGTCGATTCCGTAA------------------------------------------CCGATTCCTATTCCGGAGCCGATTCCGAAATCAATTCTGGAGTCGATTCCGGAGTCGATTCCGATTCCGSAGCCGATTCCGGAATCGATTYCGGAAACTGATTCCGGACCTACTATCCGGAATCGATTCSAGAAAACTGCGGAGCTAGCCGGAATCGATTCCGATAAAAACTTCATTTTTCCCATCACTAGTAGGGATAGCTCCATCGATGCCATCAARTGAAGAGCAATCTGCAGCAACATGATCTAAATTTGGTTGGGGACTGTTTGACGCAAGCACTACAWCGGAAGTCTGCCGGAAACGATCWCAGATATCRCCATGACCCTATCAGTTGCTGCTCCAGACAACTCATCAACAATTTGTGCTTGTTAGGAATTATTCACCCTTTGACACGAATATTGCTACACAGCGAGACACCAAACAGGAAGTCAAAAAGCTGCTTCCACACTTCTCAAYAACTTATTGAGAWTGGGGG-AAAAATATACAAGCTGAASATATCTCTGAATAGATACTGCGAAGACAGGAACTAGTGGTAACATCTACAAGGTTCGCCAAGTAACTTCTTTCCAATAACAAACAATATTCCAATGATRTCAAATCGCAGAACAAACAACATGCGAATTTCGACTCATGATTCCATCTGCAAAAACYGTCTGTCATGAGACCAGTTATGCCAGGCTCGAAATAATCGGTAGTTAAAAAGAAAGAATGTCAAATGGTGAACCCTGTAGAAGTACGCAGATSGTACTCTACGGAAGCTACGATCTTGCTACAATMAYTTTYTGTGAG--------------------------TCTAAAGAATACT--------------------------GTGGCTACTTAAGCCACGTTTWTGTTCACTTGTATCTCTCATTGATTTGTTATCATTTCATCTCTTATATAGAAGCTTCTKTCAACTGTAACTACAGCACCGTTTTGYGCAAGAACCATTTTAAKACCTTCAAACTCTCCTGAAGGCAAGGTTGCTYCATCAATGCCTCWATAAGTTTGATGTGGGATATTAAGCATGCATTTTACATAATATTTAGACGTCGTTCTGTAGCAGAMACGACGGCAGTACATCCCTCACGCAATAGAGATGTCGGCGTCGGGGTGGAACTTGAAGCGGTGGAAGA
>AB0109-C
TGGCACTCCAAAGTGTAGGGATTAGTGGTGGGAGYTCGGAATCGGACCTACCYGATTCCGATTCCGTATTCGGAATCAATTCCGGAGCCGATTCCGATGCTGGAATCGATTCCGATTCCGGAGCCGATTCCGGAGCCGATTCCGGAGYCGATTCCGGAGYCGATTCCGGAGYCGATTCCGGAGYCGATTCCG------------------------------------------------------------------------GAGTTGGCTCCGGAGCCGATTCCGGTGTTGACTYCGGAGCAAAATCAGTCCGGGAATCTCCATGAGAATGGATCTTTTACAAGTAAATTTGRATTTTTGCGGTTAGCAATACGTAGTATGATTGGATCCAAACGCCTTTTTTTATGGCGATGCCGAAACTGACTCCGTTTGGTAGCTGATTCTAATTTATGAGCCATTTCMGATTCGAAAGCCGACTTCGATTCCGGAACCGATTCCGGAGTCGATTCCGKAA------------------------------------------CCGATTCCTATTCCGGAGCCGATTCCGAAATCAATTCTGGAGTCGATTCCGGAGTCGATTCCGATTCCGSAGCCGATTCCGGAATCGATTYCGGAAACTGATTCCGGACCTACTATCCGGAATCGATTYCAGAAAACTGCGGAGCTAGCCGGAATCGATTCCGATAAAAACTTCATTTTTCCCATCACTAGTAGGGATAGCTCCATCGATGCCATCAARTGAAGAGCAATCTGCAGCAACATGATCTAAATTTGGTTGGGGACWGTTTGACGCAAGCACTACAACGGAAGTCTGCCGGAAACGATCACAGATATCRCCATGACCCTATCAGTTGCTGCTCCAGACAACTCATCAACAATTTGTGCTTGTTAGGAATTATTCACCCTTTGACACGAATATTGCTACACAGCGAGACACCAAACAGGAAGTCAAAAAGCTGCTTCCACACTTCTCAAYAACTTATTGAGAWTGGGGG-AAAAATATACAAGCTGAASATATCTCTGAATAGATACTGCGAAGACAGGAACTAGTGGTAACATCTACAAGGTTCGCCAAGTAACTTCTTTCCAATAACAAACAATATTCCAATGATGTCAAATCGCAGAACAAACAACATGCGAATTTCGACTCATGATTCCATCTGCAAAAACYGTCTGTCATGAGACCAGTTWTGCCAGRCTCGAAATAATCGRTAGTTAAAAAGARAGAATGTCAARTGGTGAACCCTGTAGAAGTACGCAGATCGTACTCTACGGAAGCTACGATCTTGCTACAATMAYTTTYTGTGAG--------------------------TCTAAAGAATACT--------------------------GTGGCTACWTAAGCCACGTTTWTGTTCACTTGTATCTCTCATTGATTTGTTATCATTTCATCTCTTATATAGAAGCTTCTKTCAACTGTRACTACAGCACYGTTTTGTGCAAGAACCATTTTAAKACCTTCAAACTCTCCTGAAGGCAAGGTTGCTYCATCAATGCCTCAATAAGTTTGATGTGGGATATTAAGCATGCATTTTACATAATATTTAGACGTCGTTCTGTAGCAGAMACGACGGCAGTRCATCCCTCACGYAATAGAGATGTCGGCGTCGGAGTGGAACTTGAAGCGGTGGAAGA
>AY0021-C
TAACACTCCAAAGTGTAGGGATTAGTGGTGGGAGTTCGGAATCGGACCTACCYGATTCCGATTCCGTATTCGGAATCAMTTCCGGAGCCGATTCCGATGCTGGAATCGATTCCGATTCCGGAGCCGATTCCGGAGYCGATTCCGGAGCCGATTCCGGAGYCGATTCCGGAGCCGATTCCGGAGYCGATTMCG------------------------------------------------------------------------GAGTTKGCTCCGGAGCCGATTCCGGTGTTGACTCCGGAGCRAAATCAGTCCGGGAATCTCCATGAGAATGGATCTTTTACAAGTAAATTTGRATTTTTGCGGTTAKCAATRCGTAGTATGATTGGAYCCAAACGCCTTTTTTTATGGCGATGCCGAAACTGACTCYGTTTGGTAGCTGATTCTAATTTATGAGCCATTTCCGATTCGAAAGCCGACTTCGATTCCGGAACCGATTCCGKARYCGATTCCGKAA------------------------------------------CCGATTCCTATTCCGGAGCCGATTCCGRAATCAATTCTGGAGTCGATTCCGGAGTCGATTCCGATTCCGSAGCCGATTCCGGAATCGATTCCRGAAACTGATTCCGGACCKRCTATCCGGAATCGATTCSAGAAAACTGCGGAGCTAGCCGGAATCGATTCCGATAAAAACTTCATTTTTCCCATCACTAGTAGGGATAGCTCCRTMGATGCYATCAARWGAAGARMAATCTGCAGCAACATGATCTAAATTTGGTTGGGGACWGTTTGACGCAAGCACTACAACGRAAGTCTGCCGGAAACGATCWCAGATATCRCCATGACYCTATCAGTTGCTGCTCCAGACAACTCATCAACAATTTGTGCTTGTTAGGAATTATTCACCCTTTGACACGAATATTGCTACACAGCGAGACACCAAACAGGAAGTCAAAAAGCTGCTTCCACACTTCTCAATAACTTATTGAGATTGGGGG-AAAAATATACAAGCTGAAGATATCTCTGAATARATRSTGCGAAGACAGGAACTAGTGGTAACATCTACAAGGTTCGCCAAGTAACTTCTTTCCAATAACAAACAATATTCCAATGATGTCAAATCGCAGAACAAACAACATGCGAATTTCGACTCATGATTCCATCTGCAAAAACTGTCTGTCATGAGACCAGTTATGCCAGGCTCGAAATAATCGGTAGTTAAAAAGAAAGAATGTCAAATGGTGAACCCTGTAGAAGTACGCAGATGGTACTCTACGGAAGCTACGATCTTGCTACAATMACTTTYTGTGAG--------------------------TCTAAAGAATACT--------------------------GTGGCTACTTAAGCCACGTTTATGTTCACTTGTATCTCTCATTGATTTGTTATCATTTCATCTCTTATATAGAAGCTTCTTTCAACTGTAACTACAGCACCGTTTTGYGCAAGAACCATTTTAAKACCTTCAAACTCTCCTGAAGGYAAGGTTGCTKCATCAATGCCTCTATAAGTTTGATGTGGGATATTAAGCATGCATTTTACATAATATTTAGACGTCGTTCTGTAGCAGAAACGACGGCAGTRCATCCCTCACGYAATAGAGATGTCGGCGTCGGRGTGGAACTTGAAGCGGTGGAAGA
>AA0136-C
TRGYACTCCAAAGTGTAGGGATTAGTGGTGGGAGYTCGGAATCGGACCTACCTGATTCCGATTCCGTATTCGGAATCAATYCCGGAGCCGATTCCGATGCTGGAATCGATTCCGATTCCGGAGCCGATTCCGGAGYCGATTCCGGAGCCGATTCCGGAGCCGATTCCGGAGCCGATTCCGGAGCCGATTCCG------------------------------------------------------------------------GAGYYGRYTCCGGAGCCGATTCCGRWGTTGACTCCGGAGCAAAATCAGTCCGGGAATCTCCATGAGAATGGATCTTTTACAAGTAAATTTGRATTTTTGCGGTTAGCAATACGTAGTATGATTGGATCCAAACGCCTTTTTTTATRGCGATGCCGAAACTGACTYCGTTTGGTAGCTGATTCTAATTTATGAGCCATTTCCGATTCGAAAGCCGACTTCGATTCCGGAACCGATTCCGGAGTCGATTCCGTAA------------------------------------------CCGATTCCTATTCCGGAGCCGATTCCGAAATCAATTCTGGAGTCGATTCCGGAGTCGATTCCGATTCCGGAGCCGATTCCGGAATCGATTCCGGAAACTGATTCCGGACCTACTATCCGGAATCGATTCCAGAAAACTGCGGAGCTAGCCGGAATCGATTCCGATAAAAACTTCATTTTTCCCATCACTAGTAGGGATAGCTCCATCGATKCCATCAAGTGAAGAGCAATCTGCAGCAACATGATCTAAATTTGGTTGGGGACWGTTTGACGCAAGCACTACAACGRAAGTCTRCCGGAAACGATCACAGATATCRCCATGACCCTATCAGTTGCTGCTCCAGACAACTCATCAACAATTTGTGCTTGTTAGGAATTATTCACCCTTTGACACGAATATTGCTACACAGCGAGACACCAAACAGGAAGTCAAAAAGCTGCTTCCACACTTCTCAACAACTTATTGAGAATGGGGG-AAAAATATACAAGCTGAAKATATCTCTGAATAGATASKGCGAAGACAGGAACTAGTGGTAACATCTACAAGGTTCGCCAAGTAACTTCTTTCCAATAACAAACAATATTCCAATGATGTCAAATCGCAGAACAAACAACATGCGAATTTCGACTCATGATTCCATCTGCAAAAACYGTCTGTCATGAGACCAGTTWTGCCAGRCTCGAAATAATCGGTAGTTAAAAARAAAGAAYGTCAAATGGTGAACCCTGTAGAAGTACGCAGATCGTACTCTACGGAAGCTACGATCTTGCTACAATAACTTTTTGTGAG--------------------------TCTAAAGAATACT--------------------------GTGGCTACTTAAGCCACGTTTATGTTCACTTGTATCTCTCATTGATTTGTTATCATTTCATCTCTTATATAGAAGCTTCTTTCAGCTGTAACTACAGCACCGTTTTGTGCAAGAACCATTTTAAKACCTTCAAACTCTCCTGAAGGTAAGGTTGCTGCATCAATGCCTCTATAAGTTTGATGTGGGATATTAAGCATGCATTTTACATAATATTTAGACGTCGTTCTGTAGCAGAAACGACGGCAGTRCATCCCTCACGTAATAGAGATGTCGGCGTCGGAGWGGAACTTGAAGCGGTGGWAGA
>AB0263-C
TAGCACTCCAAAGTGTAGGGATTAGTGGTGGGAGCTCGGAATCGGACCTACCCGATTCCGATTSCGTATTCGGAATCAATTCCGGAGCCGATTCCGATGCTGGAATCGATTCCGATTCCGGAGCCGATTCCGGAGYCGATTCCGGAGCCGATTCCGGAGYCGATTCCGGAGCCGATTCCGGAGYCGATTCCG------------------------------------------------------------------------GAGTTGGYTCCGGAGCCGATTCCGGTGTTGACTCCGGAGCAAAATCAGTCCGGGAATCTCCATGAGAATGGATCTTTTACAAGTAAATTTGGATTTTTGCGGTTAGCAATACGTAGTATGATTGGATCCAAACGCCTTTTTTTATGGTGATGCCGAAACTGACTCCGTTTGGTAGCTGATTCTAATTTATGAGCCATTTCCGATTCGAAAGCCGACTTCGATTCCGGAACCGATTCCRKARYCGATTCCGGAA------------------------------------------CCGATTCCKATTCCGGARCCGATTCCGWAATCRATTCTGGAGYCGATTCCGGAGTCGATTCCGATTCCGCAGCCGATTCCGGAATCGATTCCGGAAACTGATTCCGGACCTACTATCCGGAATCGATTYCAGAAAACTGCGGAGCTAGCYGGAATCGATTCCGATAAAAACTTCATTTTTCCCATCACTAGTAGGGATAGCTCCATCGATGCCATCAAGTGAAGAGCAATCTGCAGCAACATGATCTAAATTTGGTTGGGGACWGTTTGACGCAAGCACTACAACGGAAGTCTGCCGGAAACGATCACAGATMTCRCCATGACCCTATCAGTTGCTGCTCCAGACAACTCATCAACAATTTGTGCTTGTTAGGAATTATTCACCCTTTGACACGAATATTGCTACACAGCGAGACACCAAACAGGAAGTCAAAAAGCTGCTTCCACACTTCTCAATAACTTATTGAGATTGGGGG-AAAAATATACAAGCTGAAGATATCTCTGAATAGATACTGCGAAGACAGGAACTAGTGGTAACATCTACAAGGTTCGCCAAGTAACTTCTTTCCAATAACAAACAATATTCCAATSATGTCAAATCGCAGAACAAACAACATGCGAATTTCGACTCATGATTCCATCTGCAAAAACTGTCTGTCATGAGACCAGTTTTGCCAGACTCGAAATAATCGRTAGTTAAAAAGARAGAATGTCAARTGGTGAACCCTGTAGAAGTACGCAGATCGTACTCTACGGAAGCTACGATCTTGCTACAATMACTTTTTGTGAG--------------------------TCTAAAGAATACT--------------------------GTGGCTACTTAAGCCACGTTTATGTTCACTTGTATCTCTCATTGATTTGTTATCATTTCATCTCTTATATAGAAGCTTCTTWCARCTGTAACTACAGCACCGTTTTGTGCAAGAACCATTTTAAGACCTTCAAACTCTCCTGAAGGCAAGGTTGCTYCATCAATGCCTCWATAAGTTTGATGTGGGATATTAAGCAYGCATTTTACATAATATTTAGACGTCGTTCTGTAGCAGAAACGACGGCAGTRCATCCCTCACGTAATAGAGATGTCGGCGTCGGAGTGGAACTTGAAGCGGTGGAAGA
>AY0042-C
TRRCACTCCAAAGTGTAGGGATTAGTGGTGGGAGTTCGGAATCGGACCTACCCGATTCCGATTCCGTAYTCGGAATCAATTCYGGAGCCGATTCCGATGCTGGAATCGATTCCGATTCCGGAGCCGATTCCGGAGYCGATTCCGGAGCCGATTCCGGAGYCGATTCCGGAGCCGATTCCGGAGYCGATTMCR------------------------------------------------------------------------GAGTTGGCTCCGGAGCCGATTCCGRWGTTGACTCCGGAGCRAAATCAGTCCGGGAATCTCCATGAGAATGGATCTTTTACAAGTAAATTTGGATTTTTGCGGTTAGCAATACGTAGTATGATTGGATCCAAACGCCTTTTTTTATGGCGATRCCGAAACTGACTCCGTTTGGTAGCTGATTCTAATTTATGAGCCATTTCCGATTCGARAGCCGACTTCGATTCCGGAACCGATTCCGRAGTCGATTCCGKAA------------------------------------------CCGATTCCTATTCCGRAGCCGATTCCGRAATCAATTCTGGAGTCGATTCCGGAGTCGATTCCGATTCCGGAGCCGATTCCGGAATCGATTCCRRAAACTGATTCCGGACCKACTATCCGGAATCGATTCSAGAAAACTGCGGAGCTAGCCGGAATCGATTCCGATAAAAACTTCATTTTTCCCATCACTAGTAGGGATAGCTCCATCGATGCYATCAARWGAAGARMAATCTGCAGCAACATGATCTAAATTTGGTTGGGGACWGTTTGACGCAAGCACTACAACGAAAGTCTGCCGGAAACGATCACAGATATCACCATGACTCTATCAGTTGCTGCTCCAGACAACTCATCAACAATTTGTGCTTGTTAGGAATTATTCACCCTTTGACACGAATATTGCTACACAGCGAGACACCAAACAGGAAGTCAAAAAGCTGCTTCCACACTTCTCAAYAACTTATTGAGAWTGGGGG-AAAAATATACAAGCTGAAGATATCTCTGAATAGATACTGCGAAGACAGGAACTAGTGGTAACATCTACAAGGTTCGCCAAGTAACTTCTTTCCAATAACAAACAATATTCCAATGATGTCAAATCGCAGAACAAACAACRTGCKAATTTCGACTCATGATTCCATCTGCAAAAACTGTCTGTCATGAGACCAGTTATGCCAGGCTCGAAATAATCGGTWGTTAAAAARAAAGAATGTCAAATGGTGAACCCTGTAGAAGTACGCAGATCGTACTCTACGGAAGCTACGATCTTGCTACAATAACTTTTTGTGAG--------------------------TCTAAAGAATACT--------------------------GTGGCTACTTAAGCCACGTTTATGTTCACTTGTATCTCTCATTGATTTGTTATCATTTCATCTCTTATATAGAAGCTTCTTTCAGCTGTAACTACAGCACCGTTTTGTGCAAGAACCATTTTAAKACCTTCAAACTCTCCTGAAGGYAAGGTTGCTKCATCAATGCCTCTATAAGTTTGAKGTGGGATATTAAGCATGCATTTTACATAATATTTAGACGTCGTTCTGTAGCAGAAACGACGGCAGTRCATCCCTCACGTAATAGAGATGTCGGCGTCGGRGTGGAACTTGAAGCGGTGGAAGA
>AY0032-C
TRGYACTCCAAAGTGTAGGGATTAGTGGTGGGAGTTCGGAATCGGACCTACCYGATTCCGATTCCGTATTCGGAATCAATYCCGGAGCCGATTCCGATGCTGGAATCGATTCCGATTCCGGAGCCGATTCCGGAGYCGRTTCCGGAGMYGAWTCCSGAGYCGATTCCGGAGCCGATTCCGGAGYCGATTCCG------------------------------------------------------------------------GAGTTGRCTCCGGAGCCGATTCCGGWGTTGACTCCGGAGCAAAATCAGTCCGGGAATCTCCATGAGAATGGATCTTTTACAAGTAAATTTGRATTTTTGCGGTTAGCAATACGTAGTATGATTGGATCCAAACGCCTTTTTTTATGGCGATGCCGAAACTGACTCCGTTTGGTAGCTGATTCTAATTTATGAGCCATTTCCGATTCGAAAGCCGACTTCGATTCCGGAACCGATTCCGGAGTCGATTCCGKAA------------------------------------------CCGATTCCTATTCCGGAGCCGATTCCGAAATCAATTCTGGAGTCGATTCCGGAGTCGATTCCGATTCCGGAGCCGATTCCGGAATCGATTCCGGAAACTGATTCCGGACCTACTATCCGGAATCGATTCSAGAAAACTGCGGAGCTAGCCGGAATCGATTCCGATAAAAACTTCATTTTTCCCATCACTAGTAGGGATAGCTCCATCGATGCYATCAAAWGAAGARMAATCTGCAGCAACATGATCTAAATTTGGTTGGGGACTGTTTGACGCAAGCACTACAACGRAAGTCTRCCGGAAACRATCACAGATATCACCATGACYCTATCAGTTGCTGCTCCAGACAACKCATCAACAATTTGTGCTTGTTAGGAATTATTCACCCTTTGACACGAATATTGCTACACAGCGAGACACCAAACAGGAAGTCAAAAAGCTGCTTCCACACTTCTCAACAACTTATTGAGAATGGGGG-AAAAATATACAAGCTGAAGATATCTCTGAATAGATACTGCGAAGACAGGAACTAGTGGTAACATCTACAAGGTTCGCCAAGTAACTTCTTTCCAATAACAAACAATATTCCAATGATGTCAAATCGCAGAACAAACAACATGCRAATTTCGACTCATGATTCCATCTGCAAAAACTGTCTGTCATGAGACCAGTTATGCCAGGCTCGAAATAATCGGTAGTTAAAAAGAAAGAATGTCAAATGGTGAACCCTGTAGAAGTACGCAGATSGTACTCTACGGAAGCTACGATCTTGCTACAATMACTTTSTGTGAG--------------------------TCTAAAGAATACT--------------------------GTRGCTACTTAAGCCACGTTTATGTTCACTTGTATCTCTCATTGATTTGTTATCATTTCATCTCTTATATAGAAGCTTCTTTCARCTGTRACTACAGCACCGTTTTGTGCAAGARCCATTTTAATACCTTCAAACTCTCCTGAAGGYAAGGTTGCTKCATCAATGCCTCTATAAGTTTGATGTGGGATATTAAGCATGCATTTTACATAATATTTAGACGTCGTTCTGTAGCAGAMACGACGGCAGTRCATCCCTCACGTAATAGAGATGTCGGCGTCGGAGTGGAACTTGAAGCGGTGGAAGA
>AB0279-C
TAACACTCCAAAGTGTAGGGATTAGTGGTGGGAGTTCGGAATCGGACCTACCTGATTCCGATTCCGTATTCGGAATCAATTCCGGAGCCGATTCCGATGCTGGAATCGATTCCGATTCCGGAGYCGATTCCGGAGYCGATTCCGGAGCCGATTCYGGARYCGATTCYGGAGCCGATTCCGGAGYCGATTCCG------------------------------------------------------------------------GAGTTGGCTCCGGAGCCGATTCCGGTGTTGACTCCGGAGCAAAATCAGTCCGGGAATCTCCATGAGAATGGATCTTTTACAAGTAAATTTGGATTTTKGCGGTTAGCAATACGTAGTATGATTGGAYCCAAACGCCTTTTTTTATGGCGATGCCGAAACTGACTCCGTTTGGTAGCYGATTCTAATTTATGAGCCATTTCCGATTCGAAAGCCGACTTCGATTCCGGARCCGATTCCGGAGTCGATTCCGRAA------------------------------------------CCRATTCCTATTCCGGAGCCRATTCCGRAATCAATTCYGGWGTCGATTCCGGAGTCGATTCCGATTCCGGAGCCGATTCCGGAATCGATTCYGGAAACTGATTCCGGACCTACTATCCGGAATCGATTCCAGAAAACTGCGGAGCTAGCCGGAATCGATTCCGATAAAAACTTCATTTTTCCCATCACTASTAGGGATAGCTCCATCGATGCCATCAARTGAAGAGCAATCTGCAGCAACATGATCTAAATTTGGTTGGGGACTGTTTGACGCAAGCACTGCAACGGAAGTCTRCCRGAAACGATCWCAGATAYCRCCATGACCCTATCAGTTGCTGCTCCAGACAACTCATCAACAATTTGTGCTTGTTAGGAATTATTCACCCTTTGACACGAATATTGCTACACAGCGAGACACCAAACAGGAAGTCAAAAAGCTGCTTCCACACWTCTCAACAACTTATTGAGAATGGGGG-AAAAATATACAAGCTGAAGATATCTCTGAATAGATACTGCGAAGACAGGAACTAGTGGTAACATCTACAAGGTTCGCCAAGTAACTTCTTTCCAATAACAAACAATATTTCAATGATGTCAAATCGCAGAACAAACAACATGCGAATTTCGACTCATGATTCCATCTGCAAAAACTGTCTRTCATGAGACCAGTTWTGCCAGRCTCGAAATAATCGRTAGTTAAAAAGARAGAATGTCAARTGGTGRACCYTGTAGAAGTACGCAGATCGTACTCTACGGAAGCTACGATCTTGCTACAATAACTTTTTGTGAG--------------------------TCTAAAGAATACT--------------------------GTGGCTACTTAAGCCACGTTTATGTTCACTTGTATCTCTCATTGATTTGTTATCATTTCATCTCTTRTATAGAAGCTTCTTTCARCTGTAACTACAGCACCGTTTTGTGCAAGAACCATTTTAAKACCTTCAAACTCTCCTGAAGGTAAGGTTGCTKCATCAATGCCTCTATAAGTTTGATGTGGGATATTAAGCATGCATTTTACATAATATTTAGACGTCGTTCTRTAGCAGAAACGACGGCAGTRCATCCCTCACGYAATAGAGATGTCGGCGTCGGAGTGGAACTTGAAGCGGTGGWAGA
>AY0052-C
TARCACTCCAAAGTGTAGGGATTAGTGGTGGGAGYTCGGAATCGGACCTACCYGATTCCGATTCCGTATTCGGAATCAATTCCGGAGCCGATTCCGATGCTGGAATCGATTCCGATTCYGGAGCCGATTCYGGAGYCGATTCCGGAGCCGATTCYGGAGYCGATTCYGGAGCCGATTCCGGAGYCGATTCCG------------------------------------------------------------------------GAGTTGGCTCCGGAGCCGATTCCGGTGTTGACTCCGGAGCAAAATCAGTCCGGGAATCTCCATGAGAATGGATCTTTTACAAGTAAATTTGGATTTTTGCGGTTAGCAATACGTAGTATGATTGGATCCAAACGCCTTTTTTTATGGYGATGCCGAAACTGACTCCGTTTGGTAGCTGATTCTAATTTATGAGCCATTTCCGATTCGAAAGSCGACTTCGATTCCGGAACCGATTCCGGAGTCGATTCCGGAA------------------------------------------CCGATTCCKATTCCGGAGCCGATTCCRRAATCAATTCYGGAGTCGATTCCGGAGTCGATTCCGATTCCGGAGCCGATTCCGGAATCGATTCYGGAAACTGATTCCGGACCTACTATCCGGAATCGATTCSAGAAAACTGCGGAGYTAGCCGGAATCGATTCCGATAAAAACTTCATTTTTCCCATCACTASTAGGGATAGCTCCATCGATGCCATCAAGTGRAGAGCAATCTGCAGCAACATGATCTAAATTTGGTTGGGGACTGTTTGACGCAAGCACTGCAACGGAAGTCTGCCRGAAACGATCWCAGATATCRCCATGACCCTATCAGTTGCTGCTCCAGACAACTCATCAACAATTTGTGCTTGTTAGGAATTATTCACCCTTTGACACGAATATTGCTACACAGCGAGACACCAAACAGGAAGTCAAAAAGCTGCTTCCACACTTCTCAAYAACTTATTGAGAWTGGGGG-AAAAATATACAAGCTGAAGATATCTCTGAATAGATACTGCGAAGACAGGAACTAGTGGTAACATCTACAAGGTTCGCCAAGTAACTTCTTTCCAATAACAAACAATATTCCAATGATGTCAAATCGCAGAACAAACAACATGCGAATTTCGACTCATGATTCCATCTGCAAAAACTGTCTRTCATGAGACCAGTTWTGCCAGRCTCGAAATAATCGRTAGTTAAAAAGARAGAATGTCAARTGGTGAACCCTGTAGAAGTACGCAGATCGTACTCTACGGAAGCTACGATCTTGCTACAATAACTTTTTGTGAG--------------------------TCTAAAGAATACT--------------------------GTGGCTACTTAAGCCACGTTTATGTTCACTTGTATCTCTCATTGATTTGTTATCATTTCATCTCTTRTATAGAAGCTTCTTTCARCTGTAACTACAGCACCGTTTTGTGCAAGAACCATTTTAAKACCTTCAAACTCTCCTGAAGGTAAGGTTGCTGCATCAATGCCTCTATAAGTTTGATGTGGGATATTAAGCATGCATTTTACATAATATTTAGACGTCGTTCTGTAGCAGAAACGACGGCAGTGCATCCCTCACGTAATAGAGATGTCGGCGTCGGAGTGGAACTTGAAGCGGTGGAAGA
>AA0052-C
TAGCACTCCAAAGTGTAGGGATTAGTGGTGGGAGCTCGGAATCGGACCTACCYGATTCCGATTCCGTATTCGGAATCAATTCCGGAGCCGATTCCGATGCTGGAATCGATTCCGATTCCRGAGCCGATTCCGGAGYCGATTCCGGAGCCGATTCCGGAGYCGATTCCGGAGCCGATTCCGGAGYCGATTCCG------------------------------------------------------------------------GAGTTGGCTCCGGAGCCGATTCCGGTGTTGACTCCGGAGCAAAATCAGTCCGGGAATCTCCATGAGAATGGATCTTTTACAAGTAAATTTGGATTTTTGCGGTTAGCAATACGTAGTATGATTGGATCCAAACGCCTTTTTTTATGGYGATGCCGAAACTGACTCCGTTTGGTAGCTGATTCTAATTTATGAGCCATTTCCGATTCGAAAGCCGACTTCGATTCCGGARCCGATTCCGGAGTCGATTCCGGAA------------------------------------------CCGATTCCKATTCCGGAGCCGATTCCGRAATCRATTCTGGWGTCGATTCCGGAGTCGATTCCGATTCCGGAGCCGATTCCGGAATCGATTCCGGAAACTGATTCCGGACCTACTATCCGGAATCGATTCSAGAAAACTGCGGAGCTAGCCGGAATCGATTCCGATAAAAACTTCATTTTTCCCATCACTAGTAGGGATAGCTCCATCGATGCCATCAAGTGAAGAGCAATCTGCAGCAACATGATCTAAATTTGGTTGGRGACWGTTTGACGCAAGCACTACAACGRAAGTCTRCCGGAAACGATCACAGATATCACCATGACYCTATCAGTTGCTGCTCCAGACAACTCATCAACAATTTRTGCTTGTTAGGAATTATTCACCCTTTGACACGAATATTGCTACACAGCGAGACACCAAACAGGAAGTCAAAAAGCTGCTTCCACACTTCTCAATAACTTATTGAGAWTGGGGG-AAAAATATACAAGCTGAAKATATCTCTSAATAGATASKGCGAAGACAGGAACTAGTGGTAAMATCTACAAGGTTCGCCAAGTAACTTCTTTCCAATAACAAACAATATTCCAATGATGTCAAATCGCAGAACAAACAACATGCGAATTTYGACTCATGATTCCATCTGCAAAAACTGTCTGTCATGAGACCAGTTATGCCAGRCTCRAAATAATCGGTAGTTAAAAAGAAAGAATGTCAAATGGTGAACCCTGTAGAAGTACGCAGATSGTACTCTACGGAAGCTACGATCTTGCTACAATAACTTTTTGTGAG--------------------------TCTAAAGAATACT--------------------------GTRGCTACTTAAGCCACGTTTATGTTCACTTGTATCTCTCATTGATTTGTTATCATTTCATCTCTTATATAGAAGCTTCTTTCAGCTGTAACTACAGCACCGTTTTGTGCAAGAACCATTTTAATACCTTCAAACTCTCCTGAAGGTAAGGTTGCTKCATCAATGCCTCTATAAGTKTGATGTGGGATATTAAGCATGCATTTTACATAATATTTAGACGTCGTTCTGTAGCAGAAACGACGGCAGTACATCCCTCACGCAATAGAGATGTCGGCGTCGGRGTGGAACTTGAAGCGGTGGAAGA
>AB0098-C
TRGCACTCCAAAGTGTAGGGATTAGTGGTGGGAGCTCGGAATCGGACCTACCYGATTCCGATYCCGTATTCGGAATCAATTCCGGAGCCGATTCCGATGCTGGAATCGATTCCGATTCCGGAGCCGATTCCGGAGYCGATTCCGGAGCCGATTCCGGAGYCGATTCCGGAGCCGATTCCGGAGYCGATTCCG------------------------------------------------------------------------GAGTTGGYTCCGGAGCCGATTCCGGTGTTGACTCCGGAGCAAAATCAGTCCGGGAATCTCCATGAGAATGGATCTTTTACAAGTAAATTTGRATTTTTGCGGTTAGCAATACGTAGTATGATTGGATCCAAACGCCTTTTTTTATGGYGATGCCGAAACTGACTCCGTTTGGTAGCTGATTCTAATTTATGAGCCATTTCCGATTCGAAAGCCGACTTCGATTCYGGAACCGATTCCGGAGTCGATTCCGKAA------------------------------------------CCGATTCCTATTCCGGAGCCGATTCCGAAATCAATTCTGGAGTCGATTCCGGAGTCGATTCCGATTCCGSAGCCGATTCCGGAATCGATTCCGGAAACTGATTCCGGACCTACTATCCGGAATCGATTCGAGAAAACTGCGGAGCTAGCCGGAATCGATTCCGATAAAAACTTCATTTTTCCCATCACTAGTAGGGATAGCTCCATCGATGCCATCAAGTGAAGAGCAATCTGCAGCAACATGATCTAAATTTGGTTGGGGACWGTTTGACGCAAGCACTACAWCGRAAGTCTGCCGGAAACGATCWCAGATATCRCCATGACYCTATCAGTTGCTGCTCCAGACAACTCATCAACAATTTGTGCTTGTTAGGAATTATTCACCCTTTGACACGAATATTGCTACACAGCGAGACACCAAACAGGAAGTCAAAAAGCTGCTTCCACACTTCTCAATAACTTATTGAGATTGGGGG-AAAAATATACAAGCTGAAGATATCTCTGAATAGATACTGCGAAGACAGGAACTAGTGGTAACATCTACAAGGTTCGCCAAGTAACTTCTTTCCAATAACAAACAATATTCCAATGATGTCAAATCGCAGAACAAACAACATGCGAATTTCGACTCATGATTCCATCTGCAAAAACTGTCTGTCATGAGACCAGTTTTGCCAGRCTCGAAATAATCGRTAGTTAAAAAGARAGAATGTCAARTGGTGAACCCTGTAGAAGTACGCAGATCGTACTCTACGGAAGCTACGATCTTGCTACAATMACTTTYTGTGAG--------------------------TCTAARGAATACT--------------------------GTGGCTACTTAAGCCACGTTTATGTTCACTTGTATCTCTCATTGATTTGTTATCATTTCATCTCTTATATAGAAGCTTCTTACAACTGTAACTACAGCACCGTTTTGTGCAAGAACCATTTTAAKACCTTCAAACTCTCCTGAAGGTAAGGTTGCTGCATCAATGCCTCTATAAGTTTGATGTGGGATATTAAGCATGCATTTTACATAATATTTAGACGTCGTTCTGTAGCAGAAACGACGGCAGTRCATCCCTCACGTAATAGAGATGTCGGCGTCGGAGWGGAACTTGAAGCGGTGGAAGA
>AA0075-C
TAGCACTCCAAAGTGTAGGGATTAGTGGTGGGAGYTCGGAATCGGACCTACCYGATTCCGATTCCGTATTCGGAATCAATTCYGGAGCCGATTYCGATGCTGGAATCGATTCCGATTCCGGAGCCGATTCCGGAGYCGATTCCGGAGCCGATTCCGGAGYCGATTCCGGAGCCGATTCCGGAGYCGATTCCG------------------------------------------------------------------------GAGTTGGCTCCGGAGCCGATTCCGGTGTTGWCTCCGGAGCAAAATCAGTCCGGGAATCTCCATGAGAATGGATCTTTTACAAGTAAATTTGGATTTTTGCGGTTAGCAATACGTAGTATGATTGGATCCAAACGCCTTTTTTTATGGYGATGCCGAAACTGACTCCGTTTGGTAGCTGATTCTAATTTATGAGCCATTTCCGATTCGAAAGSCGACTTCGATTCCGGAACCGATTCCGGAGTMGATTCCGGAA------------------------------------------CCGATTCCTATTCCGGAGCCGATTCCGAAATCAATTCTGGAGTCGATTCYGGAGTCGATTCCGATTCCGGAGCCGATTCCGGAATCGATTCCGGAAACTGATTCCGGACCTACTATCCGGAATCGATTCSAGAAAACTGCGGAGYTAGCCGGAATCGATTCCGATAAAAACTTCATTTTTCCCATCACTASTAGGGATAGCTCCATCGATGCCATCAAGTGRAGAGCAATCTGCAGCAACATGATCTAAATTTGGTTGGGGACTGTTTGACGCAAGCACTRCAACGGAAGTCTGCCGGAAACGATCWCAGATATCRCCATGACCCTATCAGTTGCTGCTCCAGACAACTCATCAACAATKTGTGCTTGTTAGGAATTATTCACCCTTTGACACGAATATTGCTACACAGCGAGACACCAAACAGGAAGTCAAAAAGCTGCTTCCACACTTCTCAAYAACTTATTGAGAWTGGGGG-AAAAATATACAAGCTGAAKATATCTCTGAATAGATACTGCGAAGACAGGAACTAGTGGTAACATCTACAAGGTTCGCCAAGTAACTTCTYTCCAATAACAAACAATATTCCAATGATGTCAAATCGCAGAACAAACAACATGCGAATTWCGACTCATGATTCCATCTGCAAAAACYGTCTGTCATGAGACCAGTTWTGCCAGGCTCGAAATAATCGGTAGTTAAAAAGAAAGAATGTCAAATGGTGAACCCTGTAGAAGTACGCAGATCGTACTCTACGGAAGCTACGATCTTGCTACAATAACTTTTTGTGAG--------------------------TCTAAAGAATACT--------------------------GTGGCTACTTAAGCCACGTTTATGTTCACTTGTATCTCTCATTGATTTGTTATCATTTCATCTCTTATATAGAAGCTTCTTTCAGCTGTAACTACAGCACCGTTTTGTGCAAGAACCATTTTAATACCTTCAAACTCTCCTGAAGGTAAGGTTGCTSCATCAATGCCTSTATAAGTTTGATGTGGGATATTAAGCATGCATTTTACATAATATTTAGACGTCGTTCTGTAGCAGAAACGACGGCAGTRCATCCCTCACGYAATAGAGATGTCGGCGTCGGRGTGGAACTTGAAGCGGTGGAAGA
>AA0068-C
TAGCACTCCAAAGTGTAGGGATTAGTGGTGGGAGCTCGGAATCGGACCTACCYGAWTCCGATTCCGTATTCGGAATCAATTCCGGAGCCGATTCCGATGCTGGAATCGATTCCGMTTCCGGAGYCGATTCCGGAGYCGATTCCGGAGCCGATTCCGGAGYCGATTCCGGAGCCGATTCCGGARCCGATTCCG------------------------------------------------------------------------GAGTTGGCTCCGGAGCCGATTYCGGTGTTGACTCCSGAGCAAAATCAGTCCGGGAATCTCCATGAGAATGGATCTTTTACAAGTAAATTTGGATTTTTGCGGTTAGCAATACGTAGTATGATTGGATCCAAACGCCTTTTTTTATGGCGATGCCRAAACTGACTCCGTTTGGTAGCTGATTCTAATTTATGAGCCATTTCCGATTCGAAAGCCGACTTCGATTCCGGAACCGATTCCGGAGTCGATTCCGKAA------------------------------------------CCGATTCCTATTCCGGAGCCGATTCCGAAATCAATTCTGGAGTCGATTCCGGAGTCGATTCCGATTCCGGARYCGATTCCGGAATCGATTCCRRAAACTGATTYCGGACCKRCTATCCGGAATCGATTCCAGAAAACTGCGGAGCTAGCCGGAATCGATTCCGATAAAAACTTCATTTTTCCCATCACTAGTAGGGATAGCTCCATCGATGCYATCAARWGAAGAGCAATCTGCAGCAACATGATCTAAATTTGGTTGGGGACTGTTTGACGCAAGCACTRCAACGGAAGTCTRCCGGAAACGATCACAGATAYCRCCATGACCCTATCAGTTGCTGCTCCAGACAACTCATCAACAATTTGTGCTTGTTAGGAATTATTCACCCTTTGACACGAATATTGCTACACAGCGAGACACCAAACAGGAAGTCAAAAAGCTGCTTCCACACTTCTCAAYAACTTATTGAGATTGGGGG-AAAAATATACAAGCTGAAGATATCTCTGAATAGATACTGCGAAGACAGGAACTAGTGGTAACATCTACAAGGTTCGCCAAGTAACTTCTTTCCAATAACAAACAATATTCCAATGATGTCAAATCGCAGAACAAACAACATGCGAATTTCGACTCATGATTCCATCTGCAAAAACTGTCTGTCATGAGACCAGTTTTGCCAGGCTCGAAATAATCGGTWGTTAAAAAGAAAGAATGTCAAATGGTGAACCCTGTAGAAGTACGCAGATSGTACTCTACGGAAGCTACGATCTTGCTACAATAACTTTTTGTGAG--------------------------TCTAAAGAATACT--------------------------GTRGCTACTTAAGCCACGTTTATGTTCACTTGTATCTCTCATTGATTTGTTATCATTTCATCTCTTATATAGAARCTTCTTTCAGCTGTAACTACAGCACCGTTTTGTGCAAGAACCATTTTAATACCTTCAAACTCTCCTGAAGGTAAGGTTGCTGCATCAATGCCTCTATAAGTTTGATGTGGGATATTAAGCATGCATTTTACATAATATTTAGACGTCGTTCTGTAGCAGAAACGACGGCAGTRCRTCCCTCACGTAATAGAGATGTCGGCGTCGGAGTGGAAYTTGAAGCGGTGGWAGA
>AA0040-C
TARCACTCCAAAGTGTAGGGATTAGTGGTGGGAGYTCGGAATCGGACCTACCYGATTCCGATTCCGTATTCGGAATCAMTTCCGGAGCCGATTCCGATGCTGGAATCGATTCCGATTCCGGAGCCGATTCCGGAGCCGATTCCGGAGCCGATTCCGGAGYCGATTCCGGAGCCGATTCCGGAGYCGATTCCG------------------------------------------------------------------------GAGTTKGYTCCGGAGCCGATTCCGGTGTTGACTCCGGAGCAAAATCAGTCCGGGAATCTCCATGAGAATGGATCTTTTACAAGTAAATTTGRATTTTTGCGGTTAGCAATACGTAGTATGATTGGATCCAAACGCCTTTTTTTATGGYGATGCCGAAACTGACTCYGTTTGGTAGCTGATTCTAATTTATGAGCCATTTCCGATTCGARAGCYGACTTCGATTCCGGAACCGATTCCGGAGTCGATTCCGKAA------------------------------------------CCGATTCCTATTCCGGAGCCGATTCCGRAATCAATTCTGGAGTCGATTCCGGARYCGATTCCGATTCCGGAGCCGATTCCGGAATCGATTCCRGAAACTGATTYCGGACCTACTATCCGGAATCGATTCSAGAAAACTGCGGAGCTAGCCGGAATCGATTCCGATAAAAACTTCATTTTTCCCATCACTAGTAGGGATAGCTCCATCGATGCYATCAARWGAAGARMAATCTGCAGCAACATGATCTAAATTTGGTTGGGGACWGTTTGACGCAAGCACTACAACGAAAGTCTGCCGGAAACGATCACAGATATCACCATGACTCTATCAGTTGCTGCTCCAGACAACTCATCAACAATTTGTGCTTGTTAGGAATTATTCACCCTTTGACACGAATATTGCTACACAGCGAGACACCAAACAGGAAGTCAAAAAGCTGCTTCCACACTTCTCAATAACTTATTGAGATTGGGGG-AAAAATATACAAGCTGAAGATATCTCTGAATAGATACTGCGAAGACAGGAACTAGTGGTAACATCTACAAGGTTCGCCAAGTAACTTCTTTCCAATAACAAACAATATTCCAATGATGTCAAATCGCAGAACAAACAACATGCGAATTTCGACTCATGATTCCATCTGCAAAAACTGTCTGTCATGAGACCAGTTATGCCAGGCTCGAAATAATCGGTAGTTAAAAAGAAAGAATGTCAAATGGTGAACCCTGTAGAAGTACGCAGATGGTACTCTACGGAAGCTACGATCTTGCTACAATMACTTTYTGTGAG--------------------------TCTAAAGAATACT--------------------------GTRGCTACTTAAGCCACGTTTATGTTCACTTGTATCTCTCATTGATTTGTTATCATTTCATCTCTTATATAGAAGCTTCTTTCARCTGTRACTACAGCACCGTTTTGTGCAAGAACCATTTTAAGACCTTCAAACTCTCCTGAAGGTAAGGTTGCTSCATCAATGCCTSTATAAGTTTGATGTGGGATATTAAGCATGCATTTTACATAATATTTAGACGTCGTTCTGTAGCAGAAACGACGGCAGTRCATCCCTCACGYAATAGAGATGTCGGCGTCGGRGTGGAACTTGAAGCGGTGGAAGA
>AJ0035-C
TRGYACTCCAAAGTGTAGGGATTAGTGGTGGGAGYTCGGAATCGGACCTACCYGATTCCGATTCCGTATTCGGAATCAMTYCCGGAGCCGATTCCGATGCTGGAATCGATTCCGATTCCGGAGCCGATTCCGGAGYCGATTCCGGAGCCGATTCCGGAGCCGATTCCGGAGCCGATTCCGGAGCCGATTCCG------------------------------------------------------------------------GAGYYGGCTCCGGAGCCGATTCCGGWGTTGACTCCGGAGCAAAATCAGTCCGGGAATCTCCATGAGAATGGATCTTTTACAAGTAAATTTGRATTTTTGCGGTTAGCAATACGTAGTATGATTGGATCCAAACGCCTTTTTTTATGGCGATGCCGAAACTGACTCCGTTTGGTAGCTGATTCTAATTTATGAGCCATTTCCGATTCGAAAGCCGACTTCGATTCCGGAACCGATTCCGGARYCGATTCCGKAA------------------------------------------CCGATTCCTATTCCGGAGCCGATTCCGRAATCAATTCTGGAGYCGATTCCGGAGTYGATTCCGATTCCGGAGCCGATTCCGGAATCGATTCCGGAAACTGATTCCGGACCTACTATCCGGAATCGATTCCAGAAAACTGCGGAGCTAGCCGGAATCGATTCCGATAAAAACTTCATTTTTCCCATCACTAGTAGGGATAGCTCCATCGATGCYATCAARWGAAGARMAATCTGCAGCAACATGATCTAAATTTGGTTGGGGACWGTTTGACGCAAGCACTACAACGAAAGTCTGCCGGAAACGATCACAGATATCACCATGACTCTATCAGTTGCTGCTCCAGACAACTCATCAACAATTTGTGCTTGTTAGGAATTATTCACCCTTTGACACGAATATTGCTACACAGCGAGACACCAAACAGGAAGTCAAAAAGCTGCTTCCACACWTCTCAAYAACTTATTGAGAWTGGGGG-AAAAATATACAAGCTGAAGATATCTCTGAATAGATACTGCGAAGRCAGGAACTAGTGGTAACATCTACAAGGTTCGCCAAGTAACTTCTTTCCAATAACAAACAATATTYCAATGATGTCAAATCGCAGAACAAACAACATGCGAATTTCGACTCATGATTCCATCTGCAAAAACTGTCTGTCATGAGACCAGTTWTGCCAGGCTCGAAATAATCGGTAGTTAAAAAGAAAGAATGTCAAATGGTGAACCCTGTAGAAGTACGCAGWTCGTACTCTACGGAAGCTACGATCTTGCTACAATMACTTTTTGTGAG--------------------------TCTAAAGAATACT--------------------------GTRGCTACTTAAGCCACGTTTATGTTCACTTGTATCTCTCATTGATTTGTTATCATTTCATCTCTTATATAGAAGCTTCTTTCARCTGTAACTACAGCACCGTTTTGTGCAAGAACCATTTTAAKACCTTCAAACTCTCCTGAAGGYAAGGTTGCTKCATCAATGCCTCTATAAGTTTGATGTGGGATATTAAGCATGCATTTTACATAATATTTAGACGTCGTTCTGTAGCAGAAACGACGGCAGTACATCCCTCACGYAATAGAGATGTCGGCGTCGGGGTGGAACTTGAAGCGGTGGAAGA
>AY0068-C
TARCACTCCAAAGTGTAGGGATTAGTGGTGGGAGCTCGGAATCGGACCTACCYGATTCCGATTCCGTATTCGGAATCAATTCCGGAGCCGATTCCGATGCTGGAATCGATTCCGATTCCRGAGCCGATTCCGGAGYCGATTCCGGAGCCGATTCCGGAGTCGATTCCGGAGCCGATTCCGGAGYCGATTCCG------------------------------------------------------------------------GAGTTGGYTCCGGAGCCGATTCCGGTGTTGACTCCGGAGCAAAATCAGTCCGGGAATCTCCATGAGAATGGATCTTTTACAAGTAAATTTGRATTTTTGCGGTTAGCAATACGTAGTATGATTGGATCCAAACGCCTTTTTTTATGGYGATGCCGAAACTGACTCCGTTTGGTAGCTGATTCTAATTTATGAGCCATYTCCGATTCGAAAGCCGACTTCGRTTCCGGAACCGATTCCGGAGTCGATTCCGGAA------------------------------------------CCGATTCCTATTCCGGAGCCGATTCCGAAATCAATTCTGGAGTCGATTCCGGARTCGATTCCGATTCCGGAGCCGATTCCGGAATCGATTCCGGAAACTGATTCCGGACCTACTATCCGGAATCGATTYSAGAAAACTGCGGAGCTAGCCGGAATCGATTCCGATAAAAACTTCATTTTTCCCATCACTAGTAGGGATAGCTCCATCGATGCCATCAAGTGAAGAGCAATCTGCAGCAACATGATCTAAATTTGGTTGGGGACWGTTTGACGCAAGCACTRCAACGRAAGTCTGCCGGAAACGATCWCAGATATCRCCATGACYCTATCAGTTGCTGCTCCAGACAACTCATCAACAATTTGTGCTTGTTAGGAATTATTCACCCTTTGACACGAATATTGCTACACAGCGAGACACCAAACAGGAAGTCAAAAAGCTGCTTCCACACTTCTCAATAACTTATTGAGATTGGGGG-AAAAATATACAAGCTGAAGATATCTCTGAATAGATACTGCGAAGACAGGAACTAGTGGTAACATCTACAAGGTTCGCCAAGTAACTTCTTTCCAATAACAAACAATATTCCAATGATGTCAAATCGCAGAACAAACAACATGCGAATTTCGACTCATGATTCCATCTGCAAAAACTGTCTGTCATGAGACCAGTTATGCCAGRCTCRAAATAATCGGTAGTTAAAAAGAAAGAATGTCAAATGGTGAACCCTGTAGAAGTACGCAGATSGTACTCTACGGAAGCTACGATCTTGCTACAATAACTTTTTGTGAG--------------------------TCTAAAGAATACT--------------------------GTGGCTACTTAAGCCACGTTTATGTTCACTTGTATCTCTCATTGATTTGTTATCATTTCATCTCTTATATAGAAGCTTCTTTCARCTGTAACTACAGCACCGTTTTGTGCAAGAACCATTTTAATACCTTCAAACTCTCCTGAAGGTAAGGTTGCTGCATCAATGCCTCTATAAGTKTGAKGTGGGATATTAAGCATGCATTTTACATAATATTTAGACGTCGTTCTGTAGCAGAAACGACGGCAGTACATCCCTCACGYAATAGAGATGTCGGCGTCGGAGWGGAACTTGAAGCGGTGGAAGA
>AY0083-C
TARCACTCCAAAGTGTAGGGATTAGTGGTGGGAGYTCGGAATCGGACCTACCYGATTCCGATTCCGTATTCGGAATCAMTTCCGGAGCCGATTCCGATGCTGGAATCGATTCCGATTCCGGAGCCGATTCCGGAKYCGATTCCGGAGCCGATTCCGGAGYMGATTCCGGAGCCGATTCCGGAGCCGATTCYG------------------------------------------------------------------------GAGTTGGCTCCGGAGCCGATTCCGRTGTTGACTCCGGAGCAAAATCAGTCMGGGAATCTCCATGAGAATGGATCTTTTACAAGTAAATTTGRATTTTTGCGGTTAGCAATACGTAGTATGATTGGATCCAAACGCCTTTTTTTATGGCGATGCCGAAACTGACTCCGTTTGGTAGCTGATTCTAATKTATGAGCCATTTCCGATTCGAAAGCCGACTTCGATTCCGGAACCGATTCCGGAGTCGATTCCGKAA------------------------------------------CCGATTCCTATTCCGGAGCCGATTCCGAAATCAATTCTGGAGTCGATTCCGGAGTCGATTCCGATTCCGGAGCCGATTCCGGAATCGATTCCGGAAACTGATTCCGGACCTACTATCCGGAATCGATTCSAGAAAACTGCGGAGCTAGCCGGAATCGATTCCGATAAAAACTTCATTTTTCCCATCACTAGTAGGGATAGCTCCATCGATGCCATCAARTGAAGAGCAATCTGCAGCAACATGATCTAAATTTGGTTGGGGACWGTTTGACGCAAGCACTRCAACGRAAGTCTGCCGGAAACGATCWCAGATATCRCCATGACYCTATCAGTTGCTGCTCCAGACAACTCATCAACAATTTGTGCTTGTTAGGAATTATTCACCCTKTGACACGAATATTGCTACACAGCGAGACACCAAACAGGAAGTCAAAAAGCTGCTTCCACACTTCTCAAYAACTTATTGAGAWTGGGGG-AAAAATATACAAGCTGAAKATATCTCTGAATAGATASKGCGAAGACAGGAACTAGTGGTAACATCTACAAGGTTCGCCAAGTAACTTCTTTCCAATAACAAACAATATTCCAATGATGTCAAATCGCAGAACAAACAACATGCGAATTTCGACTCATGATTCCATCTGCAAAAACYGTCTGTCATGAGACCAGTTWTGCCAGACTCRAAATAATCGGTAGTTAAAAAGAAAGAAYGTCAAATGGTGAACCCTGTAGAAGTACGCAGATCGTACTCTACGGAAGCTACGATCTTGCTACAATAACTTTTTGTGAG--------------------------TCTAAAGAATACT--------------------------GTGGCTACTTAAGCCACGTTTATGTTCACTTGTATCTCTCATTGATTTGTTATCATTTCATCTCTTATATAGAAGCTTCTTTCAGCTGTAACTACAGCACCGTTTTGTGCAAGAACCATTTTAATACCTTCAAACTCTCCTGAAGGTAAGGTTGCTGCATCAATGCCTCTATAAGTKTGATGTGGGATATTAAGCATGCATTTTACATAATATTTAGACGTCGTTCTGTAGCAGAAACGACGGCAGTRCATCCCTCACGYAATAGAGATGTCGGCGTCGGAGTGGAACTTGAAGCGGTGGAAGA
>AY0019-C
TAGCACTCCAAAGTGTAGGGATTAGTGGTGGGAGCTCGGAATCGGACCTACCYGAWTCCGATTCCGTATTCGGAATCAATTCCGGAGCCGATTCCGATGCTGGAATCGATTCCGMTTCCRGAGCCGATTCCGGAGCCGATTCCGGAGCCGATTCCGGAGTCGATTCCGGAGCCGATTCCGGARYCGATTCCG------------------------------------------------------------------------GAGTTGGCTCCGGAGCCGATTYCGGTGTTGACTCCSGAGCAAAATCAGTCCGGGAATCTCCATGAGAATGGATCTTTTACAAGTAAATTTGGATTTTTGCGGTTAGCAATACGTAGTATGATTGGATCCAAACGCCTTTTTTTATGGYGATGCCGAAACTGACTCCGTTTGGTAGCTGATTCTAATTTATGAGCCATTTCCGATTCGAAAGCCGACTTCGATTCCGGARCCGATTCCGGAGTCGATTCCGGAA------------------------------------------CCGATTCCTATTCCGGAGCCGATTCCGAAATCAATTCTGGAGTCGATTCCGGAGTCGATTCCGATTCCGGAGCCGATTCCGGAATCGATTCCGGAAACTGATTCCGRACCTACTATCCGGAATCGATTCSAGAAAACTGCGGAGCTAGCCGGAATCGATTCCGATAAAAACTTCATTTTTCCCATCACTAGTAGGGATAGCTCCATCGATGCYATCAARWGAAGAGCAATCTGCAGCAACATGATCTAAATTTGGTTGGGGACWGTTTGACGCAAGCACTRCAACGRAAGTCTRCCGGAAACGATCACAGATATCRCCATGACYCTATCAGTTGCTGCTCCAGACAACTCATCAACAATTTGTGCTTGTTAGGAATTATTCACCCTTTGACACGAATATTGCTACACAGCGAGACACCAAACAGGAAGTCAAAAAGCTGCTTCCACACTTCTCAAYAACTTATTGAGATTGGGGG-AAAAATATACAAGCTGAAGATATCTCTGAATAGATACTGCGAAGACAGGAACTAGTGGTAACATCTACAAGGTTCGCCAAGTAACTTCTTTCCAATAACAAACAATATTCCAATGATGTCAAATCGCAGAACAAACAACATGCGAATTTCGACTCATGATTCCATCTGCAAAAACTGTCTGTCATGAGACCAGTTWTGCCAGRCTCRAAATAATCGGTWGTTAAAAAGAAAGAATGTCAAATGGTGAACCCTGTAGAAGTACGCAGATSGTACTCTACGGAAGCTACGATCTTGCTACAATAACTTTTTGTGAG--------------------------TCTAAAGAATACT--------------------------GTRGCTACTTAAGCCACGTTTATGTTCACTTGTATCTCTCATTGATTTGTTATCATTTCATCTCTTATATAGAARCTTCTTTCAGCTGTAACTACAGCACCGTTTTGTGCAAGAACCATTTTAATACCTTCAAACTCTCCTGAAGGTAAGGTTGCTGCATCAATGCCTCTATAAGTKTGATGTGGGATATTAAGCATGCATTTTACATAATATTTAGACGTCGTTCTGTAGCAGAAACGACGGCAGTRCATCCCTCACGYAATAGAGATGTCGGCGTCGGAGTGGAACTTGAAGCGGTGGAAGA
>AJ0064-C
TAGCACTCCAAAGTGTAGGGATTAGTGGTGGGAGCTCGGAATCGGACCTACCCGATTCCGATTCCGTATTCGGAATCAATTCCRGAGCCGATTCCGATGCTGGAATCGATTCCGATTCCGGAGYCGATTCCGGAGCCGATTCCGGAGCCGATTCCGGAGWCGATTCCGGAGCCGATTCCGGAGYCGATTCCG------------------------------------------------------------------------GAGTTGGCTCCGGAGCCGATTCCGGTGTTGACTCCGGAGCAAAATCAGTCCGGGAATCTCCATGAGAATGGATCTTTTACAAGTAAATTTGGATTTTTGCGGTTAGCAATACGTAGTATGATTGGATCCAAACGCCTTTTTTTATGGYGATGCCGAAACTGACTCCGTTTGGTAGCTGATTCTAATTTATGAGCCATTTCCGATTCGAAAGCCGACTTCGATTCCGGAACCGATTCCGGAGTCGATTCCGGAA------------------------------------------CCGATTCCTATTCCGGAGCCGATTCCGAAATCAATTCTGGAGTCGATTCCGGAGTCGATTCCGATTCCGGAGCCGATTCCGGAATCGATTCCGGAAACTGATTCCGGACCTACTATCCGGAATCGATTCSAGAAAACTGCGGAGCTAGCCGGAATCGATTCCGATAAAAACTTCATTTTTCCCATCACTAGTAGGGATAGCTCCATCGATGCCATCAARTGAAGAGCAATCTGCAGCAACATGATCTAAATTTGGTTGGGGACWGTTTGACGCAAGCACTRCAACGRAAGTCTGCCGGAAACGATCWCAGATATCRCCATGACYCTATCAGTTGCTGCTCCAGACAACTCATCAACAATTTGTGCTTGTTAGGAATTATTCACCCTTTGACACGAATATTGCTACACAGCGAGACACCAAACAGGAAGTCAAAAAGCTGCTTCCACACTTCTCAAYAACTTATTGAGAWTGGGGG-AAAAATATACAAGCTGAAKATATCTCTGAATAGATACTGCGAAGACAGGAACTAGTGGTAACATCTACAAGGTTCGCCAAGTAACTTCTTTCCAATAACAAACAATATTCCAATGATGTCAAATCGCAGAACAAACAACATGCGAATTTCGACTCATGATTCCATCTGCAAAAACYGTCTGTCATGAGACCAGTTWTGCCAGRCTCRAAATAATCGGTWGTTAAAAAGAAAGAATGTCAAATGGTGAACCCTGTAGAAGTACGCAGATCGTACTCTACGGAAGCTACGATCTTGCTWCAATAACTTTTTGTGAG--------------------------TCTAAAGAATACT--------------------------GTRGCTACTTAAGCCACGTTTATGTTCACTTGTATCTCTCATTGATTTGTTATCATTTCATCTCTTATATAGAAGCTTCTTTCAGCTGTAACTACAGCACCGTTTTGTGCAAGAACCATTTTAATACCTTCAAACTCTCCTGAAGGTAAGGTTGCTGCATCAATGCCTCTATAAGTKTGATGTGGGATATTAAGCATGCATTTTACATAATATTTAGACGTCGTTCTGTAGCAGAAACGACGGCAGTRCATCCCTCACGYAATAGAGATGTCGGCGTCGGAGTGGAACTTGAAGCGGTGGAAGA
>AY0078-C
TAGYACTCCAAAGTGTAGGGATTAGTGGTGGGAGYTCGGAATCGGACCTACCYGATTCCGATTCCGTATTCGGAATCAATYCCGGAGCCGATTCCGATGCTGGAATCGATTCCGATTCCGGAGCCGATTCCGGAGYCGATTCCGGAGCCRATTCCGGAGYCGATTCCGGAGCCGATTCCGGAGYCGATTCCG------------------------------------------------------------------------GAGYYGRYTCCGGAGCCGATTCCGGWGTTGACTCCGGAGCAAAATCAGTCCGGGAATCTCCATGAGAATGGATCTTTTACAAGTAAATTTGRATTTTTGCGGTTAGCAATACGTAGTATGATTGGATCCAAACGCCTTTTTTTATGGYGATGCCGAAACTGACTCCGTTTGGTAGCTGATTCTAATTTATGAGCCATTTCCGATTCGAAAGCCGACTTCGATTCCGGAACCGATTCCGGAGTCGATTCCGKAA------------------------------------------CCGATTCCTATTCCGGAGCCGATTCCGAAATCAATTCTGGAGTCGATTCCGGAGTCGATTCCGATTCCGGAGCCGATTCCGGAATCGATTCCGGAAACTGATTCCGGACCKACTATCCGGAATCGATTCSAGAAAACTGCGGAGCTAGCCGGAATCGATTCCGATAAAAACTTCATTTTTCCCATCACTAGTAGGGATAGCTCCATCGATGCYATCAARWGAAGARMAATCTGCAGCAACATGATCTAAATTTGGTTGGGGACWGTTTGACGCAAGCACTACAACGAAAGTCTGCCGGAAACGATCACAGATATCACCATGACTCTATCAGTTGCTGCTCCAGACAACTCATCAACAATTTGTGCTTGTTAGGAATTATTCACCCTTTGACACGAATATTGCTACACAGCGAGACACCAAACAGGAAGTCAAAAAGCTGCTTCCACACTTCTCAAYAACTTATTGAGAWTGGGGG-AAAAATATACAAGCTGAAGATATCTCTGAATAGATACTGCGAAGACAGGAACTAGTGGTAACATCTACAAGGTTCGCCAAGTAACTTCTTTCCAATAACAAACAATATTCCAATGATGTCAAATCGCAGAACAAACAACATGCGAATTTCGACTCATGATTCCATCTGCAAAAACTGTCTGTCATGAGACCAGTTATGCCAGGCTCGAAATAATCGGTAGTTAAAAAGAAAGAATGTCAAATGGTGAACCCTGTAGAAGTACGCAGATGGTACTCTACGGAAGCTACGATCTTGCTACAATCACTTTCTGTGAG--------------------------TCTAAAGAATACT--------------------------GTAGCTACTTAAGCCACGTTTATGTTCACTTGTATCTCTCATTGATTTGTTATCATTTCATCTCTTATATAGAAGCTTCTTTCAGCTGTAACTACAGCACCGTTTTGTGCAAGAACCATTTTAAKACCTTCAAACTCTCCTGAAGGTAAGGTTGCTGCATCAATGCCTCTATAAGTTTGATGTGGGATATTAAGCATGCATTTTACATAATATTTAGACGTCGTTCTGTAGCAGAAACGACGGCAGTRCATCCCTCACGYAATAGAGATGTCGGCGTCGGRGTGGAACTTGAAGCGGTGGAAGA
>AB0226-C
TARCACTCCAAAGTGTAGGGATTAGTGGTGGGAGYTCGGAATCGGACCTACCCGATTCCGATTCCGTATTCGGAATCAATTCCGGAGCCGATTCCGATGCTGGAATCGATTCCGATTCCGGAGCCGATTCCGGAGYCGATKCCGGARYCRATTCCGGAGYCGATTCMGGAGYCGATTCCGGAGYCGATTCCG------------------------------------------------------------------------GAGTTGGCTCCGGAGCCGATTCCGGTGTTGACTCCGGAGCAAAATCAGTCCGGGAATCTCCATGAGAATGGATCTTTTACAAGTAAATTTGGATTTTTGCGGTTAGCAATACGTAGTATGATTGGATCCAAACGCCTTTTTTTATGGCGATGCCGAAACTGACTCCGTTTGGTAGCTGATTCTAATTTATGAGCCATTTCCGATTCGAAAGYCGACTTCGATTCCGGAACCGATTCCGGAGTCGATTCCGKAA------------------------------------------CCGATTCCTATTCCGGAGCCGATTCCGAAATCAATTCTGGAGTCGATTMCGGAGTCGATTCCGATTCCGSAGCCGATTCCGGARTCGATTCCGGAAACTGATTCCGGACCKACTATCCGGAATCGATTCSAGAAAACTGCGGAGCTAGCCGGAATCGATTCCGATAAAAACTTCATTTTTCCCATCACTAGTAGGGATAGCTCCATCGATGCYATCAARWGAAGARMAATCTGCAGCAACATGATCTAAATTTGGTTGGGGACTGTTTGACGCAAGCACTACAACGRAAGTCTGCCGGAAACGATCWCAGATATCRCCATGACYCTATCAGTTGCTGCTCCAGACAACTCATCAACAATTTGTGCTTGTTAGGAATTATTCACCCTTTGACACGAATATTGCTACACAGCGAGACACCAAACAGGAAGTCAAAAAGCTGCTTCCACACTTCTCAAYAACTTATTGAGAWTGGGGG-AAAAATATACAAGCTGAAGATATCTCTGAATAGATACTGCGAAGACAGGAACTAGTGGTAACATCTACAAGGTTCGCCAAGTAACTTCTTTCCAATAACAAACAATATTCCAATGATGTCAAATCGCAGAACAAACAACATGCGAATTTCGACTCATGATTCCATCTGCAAAAACTGTCTGTCATGAGACCAGTTATGCCAGGCTCGAAATAATCGGTAGTTAAAAAGAAAGAATGTCAAATGGTGAACCCTGTAGAAGTACGCAGATCGTACTCTACGGAAGCTACGATCTTGCTACAATMACTTTYTGTGAG--------------------------TCTAAAGAATACT--------------------------GTRGCTACTTAAGCCACGTTTATGTTCACTTGTATCTCTCATTGATTTGTTATCATTTCATCTCTTATATAGAAGCTTCTTTCAGCTGTAACTACAGCACCGTTTTGTGCAAGAACCATTTTAATACCTTCAAACTCTCCTGAAGGTAAGGTTGCTGCATCAATGCCTCTATAAGTTTGATGTGGGATATTAAGCATGCATTTTACATAATATTTAGACGTCGTTCTGTAGCAGAAACGACGGCAGTRCATCCCTCACGYAATAGAGATGTCGGCGTCGGRGTGGAACTTGAAGCGGTGGAAGA
>AV0038-C
TAGCACTCCAAAGTGTAGGGATTAGTGGTGGGAGCTCGGAATCGGACCTACCCGATTCCGATTCCGTATTCGGAATCAATTCCGGAGCCGATTCCGATGCTGGAATYGATTCCGATTCCRGAGCCGATTCCGGAGCCGATTCCGGAGCCGATTCCGGAGTMGATTCCGGAGCCGATTCCGGAGYCGATTCYG------------------------------------------------------------------------GAGYTGRYTCCGGAGCCGATTCCGGTGTTGACTCCGGAGCAAAATCAGTCCGGGAATCTCCATGAGAATGGATCTTTTACAAGTAAATTTGGATTTTTGCGGTTAGCAATACGTAGTATGATTGGAYCCAAACGCCTTTTTTTATGGTGATGCCGAAACTGACTCCGTTTGGTAGCTGATTCTAATTTATGAGCCATTTCCGATTCGAAAGCCGACTTCGATTCCGGAACCGATTCCGGAGTCGATTCCGKAA------------------------------------------CCGATTCCTATTCCGGAGCCGATTCCGAAATCAATTCTGGAGTCGATTCCGGAGTYGATTCCGATTCCGGAGCCGATTCCGGAATCGATTCCGGAAACTGATTCCGGACCTACTATCCGGAATCGATTCSAGAAAACTGCGGAGCTAGCCGGAATCGATTCCGATAAAAACTTCATTTTTCCCATCACTAGTAGGGATAGCTCCATCGATGCCATCAARTGAAGAGCAATCTGCAGCAACATGATCTAAATTTGGTTGGGGACWGTTTGACGCAAGCACTACAACGRAAGTCTGCCGGAAACGATCWCAGATATCRCCATGACYCTATCAGTTGCTRCTCCAGACAACTCATCAACAATTTGTGCTTGTTAGGAATTATTCACCCTTTGACACGAATATTGCTACACAGCGAGACACCAAACAGGAAGTCAAAAAGCTGCTTCCACACTTCTCAAYAACTTATTGAGAWTGGGGG-AAAAATATACAAGCTGAASATATCTCTGAATAGATACTGCGAAGACAGGAACTAGTGGTAACATCTACAAGGTTCGCCAAGTAACTTCTTTCCAATAACAAACAATATTCCAATGATGTCAAATCGCAGAACAAACAACAYGCGAATTTCGACTCATGATTCCATCTGCAAAAACTGTCTGTCATGAGACCAGTTATGCCAGRCTCRAAATAATCGGTAGTTAAAAAGAAAGAATGTCAAATGGTGAACCCTGTAGAAGTACGCAGATSGTACTCTACGGAAGCTACGATCTTGCTACAATMACTTTYTGTGAG--------------------------TCTAAAGAATACT--------------------------GTRGCTACTTAAGCCACGTTTATGTTCACTTGTATCTCTCATTGATTTGTTATCATTTCATCTCTTATATAGAAGCTTCTTTCAGCTGTAACTACAGCACCGTTTTGTGCAAGAACCATTTTAATACCTTCAAACTCTCCTGAAGGTAAGGTTGCTGCATCAATGCCTCTATAAGTKTGATGTGGGATATTAAGCATGCATTTTACATAATATTTAGACGTCGTTCTGTAGCAGAAACGACGGCAGTRCATCCCTCACGYAATAGAGATGTCGGCGTCGGAGTGGAACTTGAAGCGGTGGAAGA
>AA0141-C
TARCACTCCAAAGTGTAGGGATTAGTGGTGGGAGYTCGGAATCGGACCTACCCGATTCCGATTCCGTATTCGGAATCAATTCCGGAGCCGATTCCGATGCTGGAATCGATTCCGATTCCRGAGCCGATTCCGGAGCCGATTCCGGAGCCGATTCCGGAGTMGATTCCGGAGCCGATTCCGGAGYCGATTCCG------------------------------------------------------------------------GAGTTGGCTCCGGAGCCGATTCCGGTGTTGACTCCGGAGCAAAATCAGTCCGGGAATCTCCATGAGAATGGATCTTTTACAAGTAAATTTGGATTTTTGCGGTTAGCAATACGTAGTATGATTGGATCCAAACGCCTTTTTTTATGGYGATGCCGAAACTGACTCCGTTTGGTAGCTGATTCTAATTTATGAGCCATTTCCGATTCGAAAGCCGACTTCGATTCCGGAACCGATTCCGGAGTCGATTCCGKAA------------------------------------------CCGATTCCTATTCCGGAGCCGATTCCGAAATCAATTCTGGAGTCGATTCCGGAGTCGATTCCGATTCCGGAGCCGATTCCGGAATCGATTCCGGAAACTGATTCCGGACCKACTATCCGGAATCGATTCSAGAAAACTGCGGAGCTAGCCGGAATCGATTCCGATAAAAACTTCATTTTTCCCATCACTAGTAGGGATAGCTCCATCGATGCYATCAARWGAAGARMAATCTGCAGCAACATGATCTAAATTTGGTTGGGGACWGTTTGACGCAAGCACTACAACGAAAGTCTGCCGGAAACGATCACAGATATCACCATGACTCTATCAGTTGCTGCTCCAGACAACTCATCAACAATTTGTGCTTGTTAGGAATTATTCACCCTTTGACACGAATATTGCTACACAGCGAGACACCAAACAGGAAGTCAAAAAGCTGCTTCCACACTTCTCAAYAACTTATTGAGAWTGGGGG-AAAAATATACAAGCTGAAGATATCTCTGAATAGATACTGCGAAGACAGGAACTAGTGGTAACATCTACAAGGTTCGCCAAGTAACTTCTTTCCAATAACAAACAATATTCCAATGATGTCAAATCGCAGAACAAACAACATGCGAATTTCGACTCATGATTCCATCTGCAAAAACTGTCTGTCATGAGACCAGTTATGCCAGRCTCRAAATAATCGGTAGTTAAAAAGAAAGAATGTCAAATGGTGAACCCTGTAGAAGTACGCAGATCGTACTCTACGGAAGCTACGATCTTGCTACAATMACTTTYTGTGAG--------------------------TCTAAAGAATACT--------------------------GTRGCTACTTAAGCCACGTTTATGTTCACTTGTATCTCTCATTGATTTGTTATCATTTCATCTCTTATATAGAAGCTTCTTTCAGCTGTAACTACAGCACCGTTTTGTGCAAGAACCATTTTAATACCTTCAAACTCTCCTGAAGGTAAGGTTGCTGCATCAATGCCTCTATAAGTKTGATGTGGGATATTAAGCATGCATTTTACATAATATTTAGACGTCGTTCTGTAGCAGAAACGACGGCAGTRCATCCCTCACGYAATAGAGATGTCGGCGTCGGAGTGGAACTTGAAGCGGTGGAAGA
>AA0053-C
TRRCACTCCAAAGTGTAGGGATTAGTGGTGGGAGYTCGGAATCGGWCCTACCTGATTCCGATTCCGTATTCGGAATCAATYCCGGAGCCGATTCCGATGCTGGAATCGATTCCGATTCCGGAGYCGATTCCGGAGYCGATTCCGGAGCCGATTCCGGAGYCGATTCCGGAGCCGATTCCGGARCCGATTCCG------------------------------------------------------------------------GAGTTGGCTCCGGAGCCGATTCCGGTGTTGACTCCGGAGCAAAATCAGTCCGGGAATCTCYATGAGAATGGATCTTTTACAAGTAAATTTGGATTTTTGYGGTTAGCAATACGTAGTATGATTGGAYCCAAACGCCTTTTTTTATGGCGATGCCRAAACTGACTCCGTTTGGTAGCTGATTCTAATTTATGAGCCATTTCCGATTCGAAAGCCGACTTCGATTCCGGARCCGATTCCGGAGTCGATTCCGKAA------------------------------------------CCRATTCCTATTCCGGAGCCGATTCCGRAATCAATTCTGGWGTCGATTCCGGAGTCGATTCCGATTCCGSAGCCGATTCCGGAATCGATTCCGGAAACTGATTCCGGACCTACTATCCGGAATCGATTCSAGAAAACTGCGGAGCTAGCCGGAATCGATTCCGATAAAAACTTCATTTTTCCCATCACTAGTAGGGATAGCTCCATCGATGCCATCAAGTGAAGAGCAATCTGCAGCAACATGATCTAAATTTGGTTGGGGACTGTTTGACGCAAGCACTRCAACGGAAGTCTGCCGGAAACGATCWCAGATATCGCCATGACCCTATCAGTTGCTGCTCCWGACAACTCATCAACAATTTGTGCTTGTTAGGAATTATTCACCCTTTGACASGAATATTGCTACACWGCGAGACACCAAACAGGAAGTCAAAAAGCTGCTTCCACACTTCTCAAYAACTTATTGAGAWTGGGGG-AAAAATATACAAGCTGAAKATATCTCTSAATAGATASKGCGAAGACAGGAACTAGTGGTAACATCTACAAGGTTCGCCAAGTAACTTCTTTCCAATAACAAACAATATTCCAATGATGTCAAATCGCAGAACAAACAACATGCGAATTTCGACTCATGATTCCATCTGCAAAAACTGTCTGTCATGAGACCAGTTWTGCCAGGCTCGAAATAATCGGTAGTTAAAAAGAAAGAATGTCAAATGGTGAACCCTGTAGAAGTACGCAGWTSGTACTCTACGGAAGCTACGATCTTGCTACAATAACTTTYTGTGAG--------------------------TCTAAAGAATACT--------------------------GTRGCTACTTAAGCCACGTTTATGTTCACTTGTATCTCTCATTGATTTGTTATCATTTCATCTCTWATATAGAAGCTTCTTTCAGCTGTAACTACAGCACCGTTTTGTGCAAGAACCATTTTAAKACCTTCAAACTCTCCTGAAGGYAAGGTTGCTKCATCAATGCCTCTATAAGTTTGATGTGGGATATTAAGCATGCATTTTACATAATATTTAGACGTCGTTCTGTAGCAGAAACGACGGCAGTRCATCCCTCACGYAATAGAGATGTCGGCGTCGGAGTGGAACTTGAAGCGGTGGAAGA
>AA0091-C
TRGYACTCCAAAGTGTAGGGATTAGTGGTGGGAGYTCGGAATCGGWCCTACCTGATTCCGATTCCGTATTCGGAATCAATYCCGGAGCCGATTCCGATGCTGGAATCGATTCCGATTCCGGAGYCGATTCCGGAGYCGATTCCGGAGYCGATTCCGGAGYCGATTCCGGAGYCGATTCCGGARCCGATTCCR------------------------------------------------------------------------GAGTTGGCTCCGGAGCCGATTCCGGWGTTGACTCCGGAGCAAAATCAGTCCGGGAATCTCCATGAGAATGGATCTTTTACAAGTAAATTTGRATTTTTGCGGTTAGCAATACGTAGTATGATTGGATCCAAACGCCTTTTTTTATGGCGATGCCRAAACTGACTCCGTTTGGTAGCTGATTCTAATTTATGAGCCATTTCCGATTCGARAGCYGACTTCGATTCCGGAACCGATTCCGGAGTCGATTCCGKAA------------------------------------------CCGATTCCTATTCCGGAGCCGATTCCGAAATCAATTCTGGAGTCGATTCCGGAGTCGATTCCGATTCCGGAGCCGATTCCGGAATCGATTCCGGAAACTGATTCCGGACCTACTATCCGGAATCGATTCGAGAAAACTGCGGAGCTAGCCGGAATCGATTCCGATAAAAACTTCATTTTTCCCATCACTAGTAGGGATAGCTCCATCGATKCCATCAAGTGAAGAGCAATCTGCAGCAACATGATCTAAATTTGGTTGGGGACTGTTTGACGCAAGCACTACAACGGAAGTCTGCCGGAAACGATCWCAGATATCGCCATGACCCTATCAGTTGCTGCTCCAGACAACTCATCAACAATTTGTGCTTGTTAGGAATTATTCACCCTTTGACACGAATATTGCTACACAGCGAGACACCAAACAGGAAGTCAAAAAGCTGCTTCCACACTTCTCAACAACTTATTGAGAATGGGGG-AAAAATATACAAGCTGAAKATATCTCTSAATAGATASKGCGAAGACAGGAACTAGTGGTAACATCTACAAGGTTCGCCAAGTAACTTCTTTCCAATAACAAACAATATTCCAATGATGTCAAATCGCAGAACAAACAACATGCGAATTWCGACTCATGATTCCATCTGCAAAAACTGTCTGTCATGAGACCAGTTWTGCCAGGCTCGAAATAATCGGTAGTTAAAAAGAAAGAATGTCAAATGGTGAACCCTGTAGAAGTACGCAGWTCGTACTCTACGGAAGCTACGATCTTGCTACAATAACTTTTTGTGAG--------------------------TCTAAAGAATACT--------------------------GTGGCTACTTAAGCCACGTTTATGTTCACTTGTATCTCTCATTGATTTGTTATCATTTCATCTCTWATATAGAAGCTTCTTTCAGCTGTAACTACAGCACCGTTTTGTGCAAGAACCATTTTAATACCTTCAAACTCTCCTGAAGGTAAGGTTGCTGCATCAATGCCTCTATAAGTTTGATGTGGGATATTAAGCATGCATTTTACATAATATTTAGACGTCGTTCTGTAGCAGAAACGACGGCAGTGCATCCCTCACGYAATAGAGATGTCGGCGTCGGRGTGGAACTTGAAGCGGTGGAAGA
>AA0100-C
TRGCACTCCAAAGTGTAGGGATTAGTGGTGGGAGCTCGGAATCGGWCCTACCYGATTCCGATTCCGTATTCGGAATCAMTTCCGGAGCCGATTCCGATGCTGGAATCGATTCCGATTCCGGAGYCGATTCCGGAGYCGATTCCGGAGYCGATTCCGGARYCGATTCCGGAGCCGATTCCGGARYCGATTCCR------------------------------------------------------------------------GAGTTGGCTCCGGAGCCGATTCCGGTGTTGACTCCGGAGCAAAATCAGTCCGGGAATCTCCATGAGAATGGATCTTTTACAAGTAAATTTGRATTYTTGCGGTTAGCAATACGTAGTATGATTGGATCCAAACGCCTTTTTTTATGGCGATGCCRAAACTGACTCCGTTTGGTAGCTGATTCTAATTTATGAGCCATTTCCGATTCGAAAGCCGACTTCGATTCCGGAACCGATTCCGGAGTCGATTCCGKAA------------------------------------------CCGATTCCTATTCCGGARCCGATTCCGAAATCAATTCTGGAGTCGATTCCGGAGTCGATTCCGATTCCGSAGCCGATTCCGGAATCGATTCCGGAAACTGATTCCGGACCTACTATCCGGAATCGATTCGAGAAAACTGCGGAGCTAGCCGGAATCGATTCCGATAAAAACTTCATTTTTCCCATCACTAGTAGGGATAGCTCCATCGATGCCATCAAGTGAAGAGCAATCTGCAGCAACATGATCTAAATTTGGTTGGGGACTGTTTGACGCAAGCACTACAACGGAAGTCTGCCGGAAACGATCWCAGATATCGCCATGACCCTATCAGTTGCTGCTCCAGACAACTCATCAACAATTTGTGCTTGTTAGGAATTATTCACCCTTTGACACGAATATTGCTACACAGCGAGACACCAAACAGGAAGTCAAAAAGCTGSTTCCACACTTCTCAACAACTTATTGAGAATGGGGG-AAAAATATACAAGCTGAAYATATCTCTSAATAGATASKGCGAAGACAGGAACTAGTGGTAACATCTACAAGGTTCGCCAAGTAACTTCTTTCCAATAACAAACAATATTCCAATGATGTCAAATCGCAGAACAAACAACATGCGAATTTCGACTCATGATTCCATCTGCAAAAACTGTCTGTCATGAGACCAGTTTTGCCAGRCTCGAAATAATCGGTAGTTAAAAAGARAGAATGTCAARTGGTGAACCCTGTAGAAGTACGCAGWTCGTACTCTACGGAAGCTACGATCTTGCTACAATMACTTTYTGTGAG--------------------------TCTAAAGAATACT--------------------------GTGGCTACTTAAGCCACGTTTATGTTCACTTGTATCYCTCATTGATTTGTTATCATTTCATCTCTWATATAGAAGCTTCTTTCAGCTGTAACTACAGCACCGTTTTGTGCAAGAACCATTTTAAKACCTTCAAACTCTCCTGAAGGYAAGGTTGCTKCATCAATGCCTCTATAAGTTTGATGTGGGATATTAAGCAYGCATTTTACATAATATTTAGACGTCGTTCTGTAGCAGAAACGACGGCAGTRCATCCCTCACGYAATAGAGATGTCGGCGTCGGRGTGGAACTTGAAGCGGTGGAAGA
>AJ0039-C
TRRCACTCCAAAGTGTAGGGATTAGTGGTGGGAGYTCGGAATCGGWCCTACCYGATTCCGATTCCGTATTCGGAATCAATTCCGGAGCCGATTCCGATGCTGGAATCGATTCCGATTCCGGAGCCGATTCCGGAGYCGATTCCGGAGCCGATTCCGGAGYCGATTCCGGAGCCGATTCCGGAGCCGATTCCG------------------------------------------------------------------------GARYYGRCTCCGGAGCCGATTCCGGTGTTGACTCCSGAGCAAAATCAGTCCGGGAATCTCCATGAGAATGGATCTTTTACAAGTAAATTTGGATTTTTGCGGTTAGCRATACGTAGTATGATTGGATCCAAACGCCTTTTTTTATGGCGATGCCGAAACTGACTCCGTTTGGTAGCTGATTCTAATKTATGAGCCATTTCCGATTCGAAAGCCGACTTCGATTCCGGAACCGATTCCGGAGTCGATTCCGKAA------------------------------------------CCGATTCCTATTCCGGAGCCGATTCCGWAATCAATTCTGGAGTCGATTCCGGAGTCGATTCCGATTCCGKAGCCGATTCCGGAATCGATTCCGGAAACTGATTCCGGACCTACTATCCRGAATCGATTCCAGAAAACTGCGGAGCTAGCCGGAATCGATTCCGATAAAAACTTCATTTTTCCCATCACTAGTARGGATAGCTCCATCGATGCCATCAARTGAAGAGCAATCTGCAGCAACATGATCTAAATTTGGTTGGGGACTGTTTGACGCAAGCACTACAACGGAAGTCTGCCGGAAACGATCACAGATATCGCCATGACCCTATCAGTTGCTGCTMCAGACAACTCATCAACAATTTGTGCTTGTTAGGAATTATTCACCCTTTGACACGAATATTGCTACACAGCGAGACACCAAACAGGAAGTCAAAAAGCTGCTTCCACACTTCTCAAYAACTTATTGAGAWTGGGGG-AAAAATATACAAGCTGAARATATCTCTGAATAGATACTGCGAAGACAGGAACTAGTGGTAACATCTACAAGGTTCGCCAAGTAACTTCTTTCCAATAACAAACAATATTCCAATGATGTCAAATCGCAGAACAAACAACATGCGAATTWCGACTCATGATTCCATCTGCAAAAACTGTCTGTCATGAGACCAGTTTTGCCAGGCTCGAAATAATCGGTAGTTAAAAAGAAAGAATGTCAAATGGTGAACCCTGTAGAAGTACGCAGWTSGTACTCTACGGAAGCTACGATCTTGCTACAATMACTTTTTGTGAG--------------------------TCTAAAGAATACT--------------------------GTRGCTACTTAAGCCACGTTTATGTTCACTTGTATCTCTCATTGATTTGTTATCATTTCATCTCTTATATAGAAGCTTCTTTCAACTGTRACTACAGCACCGTTTTGTGCAAGAACCATTTTAATACCTTCAAACTCTCCTGAAGGCAAGGTTGCTTCATCAATGCCTCTATAAGTTTGAKGTGGGATATTAAGCAYGCATTTTACATAATATTTAGACGTCGTTCTGTAGCAGAAACGACGGCAGTACATCCCTCACGYAATAGAGATGTCGGCGTCGGRGTGGAACTTGAAGCGGTGGAAGA
>AB0282-C
TRGYACTCCAAAGTGTAGGGATTAGTGGTGGGAGYTCGGAATCGGACCTACCTGATTCCGATTCCGTATTCGGAATCAATTCCGGAGCCGATTCCGATGCTGGAATCGATTCCGATKCYGGARYCGATTCCGGAGYCGATTCCGGAGCCGATTCYGGAGCCGATTCCGGAGYCGATTCCGGAGCCGATTCCG------------------------------------------------------------------------GAGTTGGCTCCGGAGCCGATTCCGGTGTTGACTCCGGAGCAAAATCAGTCCGGGAATCTCCATGAGAATGGATCTTTTACAAGTAAATTTGAATTTTTGCGGTTAGCAATACGTAGTATGATTGGATCCAAACGCCTTTTTTTATGGYGATGCCGAAACTGACTCCGTTTGGTAGCTGATTCTAATTTATGAGCCATTTCMGATTCGAAAGCCGACTTCGATTCCGGAACCGATTCCGGAGTCGATTCCGTAA------------------------------------------CCGATTCCTATTCCGGAGCCGATTCCGRAATCAATTCTGGAGTCGATTCCGGAGTCGATTCCGATTCCGGAGCCGATTCCGGAATCGATTCCGGAAACTGATTCCGGACCTAMTATCCGGAATCGATTCSAGAAAACTGCGGAGCTAGCCGGAATCGATTCCGATAAAAACTTCATTTTTCCCATCACTAGTARGGATAGCTCCATCGATGCCATCAARTGAAGAGCAATCTGCAGCAACATGATCTAAATTTGGTTGGGGACTGTTTGACGCAAGCACTRCAACGGAAGTCTGCCGGAAACGATCTCAGATATCGYCATGACCCTATCAGTTGCTGCTCCAGACAACTCATCAACAATTTGTGCTTGTTAGGAATTATTCACCCTTTGACACGAATATTGCTACACAGCGAGACACCAAACAGGAAGTCAAAAAGCTGCTTCCACACTTCTCAATAACTTATTGAGATTGGGGG-AAAAATATACAAGCTGAAGATATCTCTGAATAGATACTGCGAAGACAGGAACTAGTGGTAAMATCTACAAGGTTCGCCAAGTAACTTCTTTCCAATAACAAACAATATTCCAATGATGTCAAATCGYAGAACAAACAACATGCGAATTTCGACTCATGATTCCATCTGCAAAAACTGTCTGTCATGAGACCAGTTTTGCCAGRCTCGAAATAATCGGTWGTTAAAAAGAAAGAATGTCAAATGGTGAACCCTGTAGAAKTACGCAGATCGTACTCTACGGAAGCTACGATCTTGCTACAATMACTTTYTGTGAG--------------------------TCTAAAGAATACT--------------------------GTGGCTACTTAAGCCACGTTTATGTTCACTTGTATCTCTCATTGATTTGTTATCATTTCATCTCTTATATAGAAGCTTCTTTCAGCTGTAACTACAGCACCGTTTTGYGCAAGAACCATTTTAAKACCTTCAAACTCTCCTGAAGGCAAGGTTGCTKCATCAATGCCTCTATAAGTTTGATGTGGGATATTAAGCATGCATTTTACATAATATTTAGACGTCGTTCTGTAGCAGAAACGACGGCAGTACATCCCTCACGCAATAGAGATGTCGGCGTCGGGGTGGAACTTGAAGCGGTGGAAGA
>AB0223-C
TARYACTCCAAAGTGTAGGGATTAGTGGTGGGAGTTCGGAATCGGACCTACCYGATTCCGATTCCGTATTCGGAATCAATYCCGGAGCCRATTCCGATGCTGGAATCGATTCCGWTTCCGGAGCCGATTCCGGAGYCGATTCCGGAGCCGATTCCGGAGYCGATTCCGGAGCCGATTCCGGAGCCGATTCCG------------------------------------------------------------------------GAGTTGGCTCCGGAGCCGATTCCGGWGTTGACTCCGGAGCAAAATCAGTCCGRGAATCTCCATGAGAATGGATCTTTTACAAGTAARTTTGRATTTTTGCGGTTAGCAATACGTAGTATGATTGGAYCCAAACGCCTTTTTTTATGGCGATGCCGAAACTGACTCCGTTTGGTAGCTGATTCTAATTTATGAGCCATTTCCGATTCGAAAGCCGACTTCGATTCCGGAACCGATTCCGGAGTCGATTCCGTAA------------------------------------------CCGATTCCTATTCCGGAGCCGATTCCGAAATCAATTCTGGAGTCGATTCCGGAGTYGATTCCGATTCCGGAGCCGATTCCGGAATCGATTCCGGAAACTGATTCCGGACCTACTATCCGGAATCGATTCSAGAAAACTGCGGAGCTAGCCGGAATCGATTCCGATAAAAACTTCATTTTTCCCATCACTAGTAGGGATAGCTCCATCGATGCCATCAARTGAAGAGCAATCTGCAGCAACATGATCTAAATTTGGTTGGRGACWGTTTGACGCAAGCACTACAACGRAAGTCTRCCGGAAACGATCACAGATATCACCATGACYCTATCAGTTGCTGCTCCAGACAACTCATCAACAATTTGTGCTTGTTAGGAATTATTCACCCTTTGACACGAATATTGCTACACAGCGAGACACCAAACAGGAAGTCAAAAAGCTGCTTCCACACTTCTCAATAACTTATTGAGAWTGGGGG-AAAAATATACAAGCTGAAKATATCTCTGAATAGATACTRCGAAGRCAGGAACTAGTGGTAACATCTACAAGGTTCGCCAASTAACTTCTTTCCAATAACAAACAATATTCCAATGATGTCAAATCGCAGAACAAACAACATGCGAATTTCGACTCATGATTCCATCTGCAAAAACTGTCTGTCATGAGACCAGTTTTGCCAGGCTCGAAATAATCGGTAGTTAAAAAGAAAGAATGTCAAATGGTGAACCCTGTAGAAGTACGCAGATSGTACTCTACGGAAGCTACGATCTTGCTACAATMACTTTYTGTGAG--------------------------TCTAAAGAATACT--------------------------GTRGCTACTTAAGCCACGTTTATGTTCACTTGTATCTCTCATTGATTTGTTATCATTTCATCTCTWATATAGAAGCTTCTTTCAACTGTAACTACAGCACCGTTTTGYGCAAGAACCATTTTAAGACCTTCAAACTCTCCTGAAGGYAAGGTTGCTTCATCAATGCCTCTATAAGTTTGATGTGGGATATTAAGCATGCATTTTACATAATATTTAGACGTCGTTCTGTAGCAGAAACGACGGCAGTGCATCCCTCACGTAATAGAGATGTCGGCGTCGGAGTGGAACTTGAAGCGGTGGAAGA
>AB0138-C
TRGYACTCCAAAGTGTAGGGATTAGTGGTGGGAGYTCGGAATCGGAYCTACCTGATTCCGATTCCGTATTCGGAATCAATTCCGGAGCCGATTCCGATGCTGGAATCGATTCCGATTCCGGAGCCGATTCCGGWGYCGATTCCGGAGCCGATTCCGGAGYCGATTCCGGAGCCGATTCCGGARCCGATTCCG------------------------------------------------------------------------GAGTTGGCTCCGGAGCCGATTCCGGTGTTGACTSCSGAGCAAAATCAGTCCGGGAATYTCCATGAGAATGGATCTTTTACAAGTAAATTTGRATTTTTGYGGTTAGCAATACGTAGTATGATTGGAYCCAAACGCCTTTTTTTATGGCRATGCCGAAACTGACTCCGTTTGGTAGCYGATTCTAATTTATGAGCCATTTCCGATTCGAAAGCCGACTTCGATTCCGGARCCGATTCCGGAGTCGATTCCGKAA------------------------------------------CCGATTCMTATTCCGGAGCCGATTCCGRAATCAATTCTGGWGTCGATTCCGGAGTCGATTCCGATTCCGSAGCCGATTCCGGAATCGATTCCGGAAACTGATTCCGGACCTACTATCCGGAATCGATTCCAGAAAACTGCGGAGCTAGCCGGAATCGATTCCGATAAAAACTTCATTTTTCCCATCACTAGTAGGGATAGCTCCATCGATGCCATCAAGTGAAGAGCAATCTGCAGCAACATGATCTAAATTTGGTTGGGGACWGTTTGACGCAAGCACTACAACGGAAGTCTGCCGGAAACGATCTCAGATATCGCCATGACCCTATCAGTTGCTGCTCCAGACAACTCATCAACAATTTGTGCTTGTTAGGAATTATTCACCCTTTGACACGAATATTGCTACACAGCGAGACACCAAACAGGAAGTCAAAAAGCTGCTTCCACACTTCTCAAYAACTTATTGAGAWTGGGGG-AAAAATATACAAGCTGAARATATCTCTGAATAGATACTGCGWAGACAGGAACTAGTGGTAACATCTACAAGGTTCGCCAAGTAACTTCTTTCCAATAACAAACAAYATTCCAATGATGTCAAATCGCAGAACAAACAACATGCGAATTTCGACTCATGATTCCATCTGCAAAAACTGTCTGTCATGAGACCAGTTWTGCCAGGCTCGAAATAATCGGTAGTTAAAAAGAAAGAATGTCAAATGGTGAACCCTGTAGAAGTACGCAGATSGTACTCTACGGAAGCTACGATCTTGCTACAATAACTTTTTGTGAR--------------------------TCTAAAGAATACT--------------------------GTGGCTACTTAAGCCACGTTTATGTTCACTTGTATCTCTCATTGATTTGTTATCATTTCATCTCTTATATAGAAGCTTCTTTCAACTGTRACTACAGCACCGTTTTGYGCAAGAACCATTTTAAKACCTTCAAACTCTCCTGAAGGYAAGGTTGCTCCATCAATGCCTSWATAAGTTTGATGTGGGATATTAAGCATGCATTTTACATAATATTTAGACGTCGTTCTGTAGCAGAAACGACGGCAGTRCATCCCTCACGYAATAGAGATGTCGGCGTCGGRGTGGAACTTGAAGCGGTGGAAGA
>AY0015-C
TRGYACTCCAAAGTGTAGGGATTAGTGGTGGGAGYTCGGAATCGGAYCTACCYGATTCCGATTCCGTATTCGGAATCAMTTCCGGAGCCGATTCCGATGCTGGAATCGATTCCGATTCCGGAGCCGATTCCGGAGYCGATTCCGGAGCCGATTCCGGAGCCGATTCCGGAGYCGATTCCGGAGCCGATTCCG------------------------------------------------------------------------GAGTTGGCTCCGGAGCCGATTCCGRTGTTGACTCCGGAGCAAAATCAGTCCGGGAATCTYCATGAGAATGGATCTTTTACAAGTAAATTTGRATTTTTGCGGTTAGCAATACGTAGTATGATTGGATCCAAACGCCTTTTTTTATGGCRATGCCGAAACTGACTCYGTTTGGTAGCYGATTCTAATTTATGAGCCATTTCCGATTCGAAAGCCGACTTCGATTCCGGAACCGATTCCGGAGTCGATTCCGKAA------------------------------------------CCGATTCCTATTCCRGAGCCGATTCCGRAATCAATTCTGGAGTCGATTCCGGAGTCGATTCCGATTCCGSAGCCGATTCCGGAATCGATTCCGGAAACTGATTCCGGACCTACTATCCGGAATCGATTCSAGAAAACTGCGGAGCTAGCCGGAATCGATTCCGATAAAAACTTCATTTTTCCCATCACTAGTAGGGATAGCTCCATCGATGCCATCAAGTGAAGAGCAATCTGCAGCAACATGATCTAAATTTGGTTGGGGACTGTTTGACGCAAGCACTACAWCGGAAGTCTGCCGGAAACGATCTCAGATATCGCCATGACCCTATCAGTTGCTGCTCCAGACAACTCATCAACAATTTGTGCTTGTTAGGAATTATTCACCCTTTGACACGAATATTGCTACACAGCGAGACACCAAACAGGAAGTCAAAAAGCTGCTTCCACACTTCTCAAYAACTTATTGAGAWTGGGGG-AAAAATATACAAGCTGAARATATCTCTGAATAGATACTGCGWAGACAGGAACTAGTGGTAACATCTACAAGGTTCGCCAAGTAACTTCTTTCCAATAACAAACAATATTCCAATGATGTCAAATCGCAGAACAAACAACAYGCGAATTTCGACTCATGATTCCATCTGCAAAAACTGTCTGTCATGAGACCAGTTTTGCCAGGCTCGAAATAATCGGTAGTTAAAAAGAAAGAATGTCAAATGGTGAACCCTGTAGAAGTACGCAGATCGTACTCTACGGAAGCTACGATCTTGCTACAATAACTTTTTGTGAG--------------------------TCTAAAGAATACT--------------------------GTRGCTACTTAAGCCACGTTTATGTTCACTTGTATCTCTCATTGATTTGTTATCATTTCATCTCTTATATAGAAGCTTCTTTCARCTGTRACTACAGCACCGTTTTGTGCAAGAACCATTTTAAKACCTTCAAACTCTCCTGAAGGYAAGGTTGCTYCATCAATGCCTSTATAAGTTTGAKGTGGGATATTAAGCATGCATTTTACATAATATTTAGACGTCGTTCTGTAGCAGAAACGACGGCAGTRCATCCCTCACGYAATAGAGATGTCGGCGTCGGRGTGGAACTTGAAGCGGTGGAAGA
>AY0045-C
TGGCACTCCAAAGTGTAGGGATTAGTGGTGGGAGCTCGGAATCGGTCCTACCTGATTCCGATTCCGTATTCGGAATCAATTCCGGAGCCGATTCCGATGCTGGAATCGATTCCGATTCCGGAGCCGATTCCGGAGYCGATTCCGGAGCCGATTCCGGAGYCGATTCCGGAGYCGATTCCGGAGYCGATTCCG------------------------------------------------------------------------GAGTTGGCTCCGGAGCCGATTCCGGTGTTGACTCCGGAGCAAAATCAGTCCGGGAATCTCCATGMGAATGGATCTTTTACAAGTAAATTTGRATTTTTGCGGTTAKCAATACGTAGTATGATTGGATCCAAACGCCTTTTTTTATGGCGATGCCGWAACTGACTCCGTTTGGTAGCTGATTCTAATTTATGAGCCATTTCCGATTCGAAAGCCGACTTCGATTCCGGAACCGATTCCGGAGTCGATTCCGKAA------------------------------------------CCGATTCCTATTCCGGAGCCGATTCCGAAATCAATTCTGGAGTCGATTCCGGAGTCGATTCCGATTCCGGAGCCGATTCCGGAATCGATTSCRGAAACTGATTCCGGACCTACTATCCGGAATCGATTCSAGAAAACTGCGGAGCTAGCCGGAATCGATTCCGATAAAAACTTCATTTTTCCCATCACTAGTAGGGATAGCTCCATCGATGCYATCAARWGAAGMGCAATCTGCAGCAACATGATCTAAATTTGGTTGGGGACTGTTTGACGCAAGCACTACAACGGAAGTCTGCCGGAAACGATCTCAGATATCGCCATGACCCTATCAGTTGCTGCTCCAGACAACTCATCAACAATTTGTGCTTGTTAGGAATTATTCACCCTTTGACACGAATATTGCTACACAGCGAGACACCAAACAGGAAGTCAAAAAGCTGCTTCCACACTTCTCAATAACTTATTGAGATTGGGGG-AGAAATATACAAGCTGAAGATATCTCTGAATAGATACTGCGAAGACAGGAACTAGTGGTAACATCTACAAGGTTCGCCAAGTAACTTCTTTCCAATAACAAACAATATTCCAATGATGTCAAATCGCAGAACAAACAACATGCGAATTTCGACTCATGATTCCATCTGCAAAAACTGTCTGTCATGAGACCAGTTTTGCCAGGCTCGAAATAATCGGTAGTTAAAAAGAAAGAATGTCAARTGGTGAACCCTGTAGAAGTACGCAGWTSGTACTCTACGGAAGCTACGATCTTGCTACAATCACTTTYTGTGAG--------------------------TCTAAAGAATACT--------------------------GTGGCTACTTAAGCCACGTTTATGTTCACTTGTATCTCTCATTGATTTGTTATCATTTCATCTCTTATATAGAAGCTTCTTTCAACTGTGACTACAGCACCGTTTTGYGCAAGAACCATTTTAAKACCTTCAAACTCTCCTGAAGGCAAGGTTGCTTCATCAATGCCTCTATAAGTTTGAKGTGGGATATTAAGCATGCATTTTACATAATATTTAGACGTCGTTCTGTAGCAGAAACGACGGCAGTACATCCCTCACGYAATAGAGATGTCGGCGTCGGRGTGGAACTTGAAGCGGTGGAAGA
>AB0247-C
TRGCACTCCAAAGTGTAGGGATTAGTGGTGGGAGYTCGGAATCGGACCTACCTGATTCCGATTCCGTATTCGGAATCAATTCCGGAGCCGATTCCGATGCTGGAATCGATTCCGATTCCGGAGCCGATTCCGGAGYCGATTCCGGAGCCGATTCCGGAGCCGATTCCGGAGCCGATTCCGGARYCGATTCCG------------------------------------------------------------------------GRGTTGGCTCCGGAGCCGATTCCGGTGTTGACTCCGGAGCAAAATCAGTCCGGGAATCTCCATGAGAATGGATCTTTTACAAGTAARTTTGRATTTTTGCGGTTAGCAATACGTAGTATGATTGGATCCAAACGCCTTTTTTTATGGCGATGCCGAAACTGACTCCGTTTGGTAGCTGATTCTAATTTATGAGCCATTTCCGATTCGAAAGCCGACTTCGATTCCGGAACCGATTCCGGAGTCGATTCCGKAA------------------------------------------CCGATTCCTATTCCGGAGCCGATTCCGAAATCAATTCTGGAGTCGATTCCGGAGTCGATTCCGATTCCGSAGCCGATTCCGGAATCGATTCCGGAAACTGATTCCGGACCTACTATCCGGAATCGATTCSAGAAAACTGCGGAGCTAGCCGGAATCGATTCCGATAAAAACTTCATTTTTCCCATCACTAGTAGGGATAGCTCCATCGATGCCATCAAGTGAAGAGCAATCTGCAGCAACATGATCTAAATTTGGTTGGGGACTGTTTGACGCAAGCACTACAACGGAAGTCTGCCGGAAACGATCTCAGATATCGYCATGACCCTATCAGTTGCTGCTCCAGAYAACTCATCAACAATTTGTGCTTGTTAGGAATTATTCACCCTTTGACACGAATATTGCTACACAGCGAGACACCAAACAGGAAGTCAAAAAGCTGCTTCCACACTTCTCAATAACTTATTGAGATTGGGGG-AAAAATATACAAGCTGAAGATATCTCTGAATAGATACTGCRAAGACAGGAACTAGTGGTAACATCTACAAGGTTCGCCAAGTAACTTCTTTCCAATAACAAACAATATTCCAATGATGTCAAATCGCAGAACAAACAACATGCGAATTTCGACTCATGATTCCATCTGCAAAAACTGTCTGTCATGAGACCAGTTTTGCCAGGCTCGAAATAATCGGTAGTTAAAAAGAAAGAATGTCAAATGGTGAACCCTGTAGAAGTACGCAGATSGTACTCTACGGAAGCTACGATCTTGCTACAATAACTTTTTGTGAG--------------------------TCTAAAGAATACT--------------------------GTGGCTACTTAAGCCACGTTTATGTTCACTTGTATCTCTCATTGATTTGTTATCATTTCATCTCTTAYATAGAAGCTTCTTTCAACTGTRACTACAGCAMCGTTTTGTGCAAGAACCATTTTAAKACCTTCAAACTCTCCTGAAGGCAAGKTTGCTTCATCAATGCCTCTATAAGTTTGAKGTGGGATATTAAGCATGCATTTTACATAATATTTAGACGTCGTTCTGTAGCAGAAACGACGGCAGTACATCCCTCACGCAATAGAGATGTCGGCGTCGGGGTGGAACTTGAAGCGGTGGAAGA
>AY0069-C
TRRCACTCCAAAGTGTAGGGATTAGTGGTGGGAGYTCGGAATCGGACCTACCTGATTCCGATTCCGTATTCGGAATCAATYCCGGAGCCGATTCCGATGCTGGAATCGATTCCGATTCCGGAGCCGATTCCGGAGYCGATTCCGGAGCCGATTCCGGAGCCGATTCCGGAGCCGATTCCGGAGCCGATTCCG------------------------------------------------------------------------GAGTTGRCTCCGGAGCCGATTCCGGTGTTGACTCCGGAGCAAAATCAGTCCGGGAATCTCCATGAGAATGGATCTTTTACAAGTAAATTTGRATTTTTGCGGTTAGCAATACGTAGTATGATTGGATCCAAACGCCTTTTTTTATGGCGATGCCGAAACTGACTCCGTTTGGTAGCTGATTCTAATTTATGAGCCATTTCCGATTCGAAAGCCGACTTCGATTCCGGAACCGATTCCGGAGTCGATTCCGKAA------------------------------------------CCRATTCCKATTCCRGAGCCGATTCCGRAATCAATTCTGGAGTCGATTCYGGAGTCGATTCCGATYYCGSAGCCGATTCCGGAATCGATTCCGGAAACTGATTCCGGACCTACTATCCGGAATCGATTCSAGAAAACTGCGGAGCTAGCCGGAATCGATTCCGATAAAAACTTCATTTTTCCCATCACTAGTAGGGATAGCTCCATCGATGCCATCAARTGAAGAGCAATCTGCAGCAACATGATCTAAATTTGGTTGGGGACTGTTTGACGCAAGCACTRCAACGGAAGTCTGCCGGAAACGATCTCAGATATCGCCATGACCCTATCAGTTGCTGCTCCAGACAACTCATCAACAATTTGTGCTTGTTAGGAATTATTCACCCTTTGACACGAATATTGCTACACAGCGAGACACCAAACAGGAAGTCAAAAAGCTGCTTCCACACTTCTCAATAACTTATTGAGATTGGGGG-AAAAATATACAAGCTGAAGATATCTCTGAATAGATACTGCGAAGACAGGAACTAGTGGTAACATCTACAAGGTTCGCCAAGTAACTTCTTTCCAATAACAAACAATATTCCAATGATGTCAAATCGCAGAACAAACAACATGCGAATTTCGACTCATGATTCCATCTGCAAAAACYGTCTGTCATGAGACCAGTTTTGCCAGGCTCGAAATAATCGGTAGTTAAAAAGAAAGAATGTCAAATGGTGAACCCTGTAGAAGTACGCAGATCGTACTCTACGGAAGCTACGATCTTGCTACAATAACTTTTTGTGAG--------------------------TCTAAAGAATACT--------------------------GTGGCTACTTAAGCCACGTTTATGTTCACTTGTATCTCTCATTGATTTGTTATCATTTCATCTCTTATATAGAAGCTTCTTTCAGCTGTAACTACAGCACCGTTTTGTGCAAGAACCATTTTAAKACCTTCAAACTCTCCTGAAKGYAAGGTTGCTKCATCAATGCCTCTATAAGTTTGATGTGGGATATTAAGCATGCATTTTACATAATATTTAGACGTCGTTCTGTAGCAGAAACGACGGCAGTACATCCCTCACGYAATAGAGATGTCGGCGTCGGRGTGGAACTTGAAGCGGTGGAAGA
>AB0137-C
TARYACTCCAAAGTGTAGGGATTAGTGGTGGGAGTTCGGAATCGGACCTACCYGATTCCGATTCCGTATTCGGAATCAATTCCGGAGCCGATTCCGATGCTGGAATCGATTCCGATTCCGGAGCCGATTCCGGAGYCGATTCCGGAGCCGATTCCGGAGYCGATTCCGGAGCCGATTCCGGAGCCGATTCCG------------------------------------------------------------------------GAGYTGGCTCCGGAGCCGATTCCGGTGTTGACTCCGGAGCAAAATCAGTCCGGGAATCTCCATGAGAATGGATCTTTTACAAGTAAATTTGRATTTTTGCGGTTAGCAATACGTAGTATGATTGGAYCCAAACGCCTTTTTTTATGGCGATGCCGAAACTGACTCCGTTTGGTAGCTGATTCTAATTTATGAGCCATTTCCGATTCGAAAGCCGACTTCGATTCCGGAACCGATTCCGGAGTCGATTCCGKAA------------------------------------------CCGATTCCTATTCCGGAGCCGATTCCGAAATCAATTCTGGAGTCGATTMCGGAGTCGATTCCGATTCCGSAGCCGATTCCGGAATCGATTCCGGAAACTGATTCCGGACCTACTATCCGGAATCGATTCSAGAAAACTGCGGAGCTAGCCGGAATCGATTCCGATAAAAACTTCATTTTTCCCATCACTAGTAGGGATAGCTCCATCGATGCCATCAARTGAAGAGCAATCTGCAGCAACATGATCTAAATTTGGTTGGGGACTGTTTGACGCAAGCACTRCAACGGAAGTCTGCCGGAAACGATCTCAGATATCGCCATGACCCTATCAGTTGCTGCTCCAGACAACTCATCAACAATTTGTGCTTGTTAGGAATTATTCACCCTTTGACACGAATATTGCTACACAGCGAGACACCAAACAGGAAGTCAAAAAGCTGCTTCCACACTTCTCAAYAACTTATTGAGAWTGGGGG-AAAAATATACAAGCTGAAKATATCTCTGAATAGATACTGCGAAGACAGGAACTAGTGGTAACATCTACAAGGTTCGCCAAGTAACTTCTTTCCAATAACAAACAATATTCCAATGATGTCAAATCGCAGAACAAACAACATGCGAATTTCGACTCATGATTCCATCTGCAAAAACYGTCTRTCATGAGACCAGTTTTGCCAGRCTCGAAATAATCGGTWGTTAAAAAGAAAGAATGTCAAATGGTGAACCCTGTAGAAGTACGCAGATSGTACTCTACGGAAGCTACGATCTTGCTWCAATMACTTTTTGTGAG--------------------------TCTAAAGAATACT--------------------------GTRGCTACTTAAGCCACGTTTATGTTCACTTGTATCTCTCATTGATTTGTTATCATTTCATCTCTTATATAGAAGCTTCTTTCARCTGTAACTACAGCACCGTTTTGYGCAAGAACCATTTTAAKACCTTCAAACTCTCCTGAAGGYAAGGTTGCTKCATCAATGCCTCTATAAGTTTGATGTGGGATATTAAGCATGCATTTTACATAATATTTAGACGTCGTTCTGTAGCAGAAACGACGGCAGTRCATCCCTCACGYAATAGAGATGTCGGCGTCGGRGTGGAACTTGAAGCGGTGGAAGA
>AJ0037-C
TAACACTCCAAAGTGTAGGGATTAGTGGTGGGAGTTCGGAATCGGACCTACCYGATTCCGATTCCGTATTCGGAATCAATTCCGGAGCCGATTCCGATGCTGGAATCGATTCCGATTCCGGAGCCGATTCCGRWGYCGATTCCGGAGCCGATTCCGGAGYCGATTCCGGAGCCGATTCCGGAGCCGATTCCG------------------------------------------------------------------------GAGTTGGCTCCGGAGCCGATTCCGGTGTTGACTCCGGAGCAAAATYAGTCCGGGAATCTCCATGAGAATGGATCTTTTACAAGTAAATTTGRATTTTTGCGGTTAGCAATACGTAGTATGATTGGATCCAAACGCCTTTTTTTATGGCGATGCCGAAACTGACTCCGTTTGGTAGCTGATTCTAATTTATGAGCCATTTCCGATTCGAAAGCCGACTTCGATTCCGGAACCGWTTCCGGAGTCGATTCCGGAA------------------------------------------CCGATTCCTATTCCGGAGCCGATTCCGRAATCAATTCTGGAGTCGATTCCGGARTCGATTCCGATTCCGSAGCCGATTCCGGAATCGATTCCGGAAACTGATTCCGGACCTACTATCCGGAATCGATTCCAGAAAACTGCGGAGCTAGCCGGAATCGATTCCGATAAAAACTTCATTTTTCCCATCACTAGTAGGGATAGCTCCATCGATGCCATCAAGTGAAGAGCAATCTGCAGCAACATGATCTAAATTTGGTTGGGGACTGTTTGACGCAAGCACTACAACGGAAGTCTGCCGGAAACGATCTCAGATATCGCCATGACCCTATCAGTTGCTGCTCCAGACAACTCATCAACAATTTGTGCTTGTTAGGAATTATTCACCCTTTGACACGAATATTGCTACACAGCGAGACACCAAACAGGAAGTCAAAAAGCTGCTTCCACACTTCTCAATAACTTATTGAGAWTGGGGG-AAAAATATACAAGCTGAAKATATCTCTGAATAGATACTGCGAAGACAGGAACTAGTGGTAACATCTACAAGGTTCGCCAAGTAACTTCTTTCCAATAACAAACAATATTCCAATGATGTCAAATCGCAGAACAAACAACATGCGAATTWCGACTCATGATTCCATCTGCAAAAACTGTCTGTCATGAGACCAGTTWTGCCAGGCTCGAAATAATCGGTAGTTAAAAAGAAAGAATGTCAAATGGTGAACCCTGTAGAAGTACGCAGATSGTACTCTACGGAAGCTACGATCTTGCTACAATMACTTTTTGTGAG--------------------------TCTAAAGAATACT--------------------------GTRGCTACTTAAGCCACGTTTATGTTCACTTGTATCTCTCATTGATTTGTTATCATTTCATCTCTTATATAGAAGCTTCTTTCARCTGTAACTACAGCACCGTTTTGYGCAAGAACCATTTTAAKACCTTCAAACTCTCCTGAAGGYAAGGTTGCTKCATCAATGCCTCWATAAGTTTGAKGTGGGATATTAAGCATGCATTTTACATAATATTTAGACGTCGTTCTGTAGCAGAAACGACGGCAGTACATCCCTCACGCAATAGAGATGTCGGCGTCGGRGTGGAASTTGRAGCGGTGGAAGA
>AJ0093-C
TGGCACTCCAAAGTGTAGGGATTAGTGGTGGGAGCTCGGAATCGGACCTWCCYGATTCCGATTCCGTATTCGGAATCAMTTCCGGAGCCGATTCCGATGCTGGAATCGATTCCGATTCCGGAGCCGATTCCGGAGYCGATTCCGGAGCCGATTCCGGAGYCGATTCCGGAGYCGATTCCGGARYCGATTCCG------------------------------------------------------------------------GAGYYGRYTCCGGARCCGATTCCGGWGTTGACTMCGGAKCAAAATYAGTCCGGGAATCTCCATGAGAATGGATCTTTTACAAGTAAATTTGGATTTTTGCGGTTAGCAATACGTAGTATGATTGGATCCAAACGCCTTTTTTTATGGCGATGCCGAAACTGACTCCGTTTGGTAGCTGATTCTAATTTATGAGCCATTTCMRATTCGAAAGCCGACTTCGWTTCCGGAACCGATTCCGGAGTCGATTCCGGAA------------------------------------------CCGATTCCTATTCCGGAGCCGATTCCGRAATCAATTCTGGAGTCGATTCCGGAGTCGATTCCGATTCCGGAGCCGATTCCGGAATCGATTCCGGAAACTGATTCCGGACCTACTATCCGGAATCGATTCCAGAAAACTGCGGAGCTAGCCGGAATCGATTCCGATAAAAACTTCATTTTTCCCATCACTASTAGGGATAGCTCCATCGATGCCATCAAGTGAAGAGCAATCTGCAGCAACATGATCTAAATTTGGTTGGRGACTGTTTGACGCAAGCACTRCAACGGAAGTCTRCCGGAAACGATCWCAGATATCRCCATGACCCTATCAGTTGCTGCTCCAGRCAACTCATCRACAATTTGTGCTTGTTAGGAATTATTCACCCTTTGACACGAATATTGCTACACAGCGAGACACCAAACAGGAAGTCAAAAAGCWGCTTCCACACTTCTCAATAACTTATTGAGATTGGGGG-AAAAATATACAAGCTGWASATATCTCTGAATAGATACTGCGAAGACAGGAACTAGTGGTAACATCTACAAGGTTCGCCAAGTAACTTCTTTCCAATAACAAACAATATTCCAATGATGTCAAATCGCAGAACAAACAACRTGCGAATTTCGACTCATGATTCCATCTGCAAAAACTGTCTGTCATGAGACCAGTTTTGCCAGGCTCGAAATAATCGGTWGTTRAAAAGAAAGAATGTCAAATGGTGAACCCTGTAGAAGTACGCAGATCGTACTCTACGGAAGCTACGATCTTGCTWCAATAACTTTTTGWGAG--------------------------TCTAAAGAATACT--------------------------GTRGCTACTTAAGCCACGTTTATGTTCACTTGTATCTCTCATTGATTTGTTATCATTTCATCTCTWATATWGAAGCTTCTTTCAACTGTRACTACAGCACYGTTTTGTGCAAGAACCATTTTAAGACCTTCAAACTCTCCTGAAGGCAAGGTTGCTYCATCAATGCCTCWATAAGTTTGAKGTGGGATATTAAGCATGCATTTTACATAATATTTAGACGTCGTTCTGTAGCAGAMACGACGGCAGTACATCCCTCACGYAATAGAGATGTCGGCGTCGGAGTGGAACTTGAAGCGGTGGAAGA
>AY0055-C
TGGCACTCCAAAGTGTAGGGATTAGTGGTGGGAGCTCGGAATCGGACCTACCYGATTCCGATTCCGTATTCGGAATCAMTTCCGGAGCCGATTCCGATGCTGGAATCGATTCCGATTCCGGAGCCGATTCCGRWGYCRATTCCGGAGCCGATTCCGGAGYCGATTCCGGAGCCGATTCCGGAGYCGATTCCG------------------------------------------------------------------------GAGTTGGCTCCGGAGCCGATTCCGGTGTYGAYTCCGGAGCAAAATCAGTCCGGGAATCTCCATGAGAATGGATCTTTTACAAGTAAATTTGGATTTTTGCGGTTAGCAATACGTAGTATGATTGGATCCAAACGCCTTTTTTTATGGCGATGCCGAAACTGACTCCGTTTGGTAGCTGATTCTAATTTATGAGCCATTTCMGATTCGAAAGCCGACTTCGATTYCGGARCCGATTCYGGAGTCGATTCCGKAR------------------------------------------CCGATTCCTATTCCGGAGCCGATTCCGAAATCAATTCTGGAGTCGATTCCGGAGTCGATTCCGATTCCGGAGCCGATTCCGGARYCGATTCCGGAAACTGATTCCGGACCTACTATCCGGAATCGATTCCAGAAAACTGCGGAGCTAGCCGGAATCGATTCCGATAAAAACTTCATTTTTCCCATCACTAGTAGGGATAGCTCCATCGATGCCATCAAGTGAAGAGCAATCTGCAGCAACATGATCTAAATTTGGTTGGRGACTGTTTGACGCAAGCACTRCAACGGAAGTCTRCCGGAAACGATCWCAGATATCRCCATGACCCTATCAGTTGCTGCTCCAGRCAACTCATCRACAATTTGTGCTTGTTAGGAATTATTCACCCTTTGACACGAATATTGCTACACAGCGAGACACCAAACAGGAAGTCAAAAAGCWGCTTCCACACTTCTCAATAACTTATTGAGATTGGGGG-AAAAATATACAAGCTGAAGATATCTCTGAATAGATACTGCGAAGACAGGAACTAGTGGTAACATCTACAAGGTTCGCCAAGTAACTTCTTTCCAATAACAAACAATATTCCAATGATGTCAAATCGCAGAACAAACAACRTGCGAATTTCGACTCATGATTCCATCTGCAAAAACTGTCTGTCATGAGACCAGTTTTGCCAGGCTCGAAATAATCGGTTGTTRAAAAGAAAGAATGTCAAATGGTGAACMCTGTAGAAGTACGCAGATCGTACTCTACGGAAGCTACGATCTTGCTWCAATAACTTTTTGTGAG--------------------------TCTAAAGAATACT--------------------------GTRGCTACTTAAGCCACGTTTATGTTCACTTGTATCTCTCATTGATTTGTTATCATTTCATCTCTWATATWGAAGCTTCTTTCARCTGTAACTACAGCACCGTTTTGTGCAAGAACCATTTTAAKACCTTCAAACTCTCCTGAAGGCAAGGTTGCTYCATCAATGCCTCWATAAGTTTGAKGTGGGATATTAAGCATGCATTTTACATAATATTTAGACGTCGTTCTGTAGCAGAMACGACGGCAGTACATCCCTCACGTAATAGAGATGTCGGCGTCGGRGTGGAACTTGAAGCGGTGGAAGA
>AR0078-C
TRRCACTCCAAAGTGTAGGGATTAGTGGTGGGAGYTCGGAATCGGACCTACCTGATTCCGATTCCGTATTCGGAATCAATTCCGGAGCCGATWCCGATKCYGGARYCGATTCCGATTCCGGAGYCGATTCCGKARYCGATTCCGKARCCGATTCCGKARYCGATTCCGKARYCGATTCCGKARCCGATTCCG------------------------------------------------------------------------GARYYGRYTCCGGARCCGATTYCGGTGTTGACTCCMGAGYAAAATCAGTCCGGGAATYTCCATGAGAATGGATCTTTTACAAGTAAATTTGGATTTTKGYGGTTAGCAATACGTAGTATGATTGGAYCCAAACGCCTTTTTTTATGGCGATGCCGAAACTGACTCCGTTTGGTAGCTGATTCTAATTTATGAGCCATTTCCGATTCGAAAGCCGACTTCGATTCCGGARCCGATTCCGGAGTCGATTCCGKAA------------------------------------------CCGATTCCKATTCCGGAGCCGATTCCGRAATCAATTCTGGAGTCGATTCCGGAGTCGATTCCGATTCCGGAGCCGATTCCGGAATCGATTSCRGAAACTGATTCCGGACCTACTATCCGGAATCGATTCSAGAAAACTGCGGAGCTAGCCGGAATCGATTCCGATAAAAACTTCATTTTTCCCATCACTAGTAGGGATAGCTCCATCGATGCCATCAAGTGAAGAGCAATCTGCAGCAACATGATCTAAATTTGGTTGGGGACWGTTTGACGCAAGCACTACAACGAAAGTCTGCCGGAAACGATCTCAGATATCGCCATGACCCTATCAGTTGCTGCTCCAGACAACTCATCAACAATTTGTGCTTGTTAGGAATTATTCACCCTTTGACACGAATATTGCTACACAGCGAGACACCAAACAGGAAGTCAAAAAGCTGCTTCCACACTTCTCAATAACTTATTGAGATTGGGGG-AAAAATATACAAGCTGAAGATATCTCTGAATAGATACTGCGAAGACAGGAACTAGTGGTAACATCTACAAGGTTCGCCAAGTAACTTCTTTCCAATAACAAACAATATTCCAATGATRTCAAATCGCAGAACAAACAACATGCGAATTWYGACTCATGATTCCATCTGCAAAAACTGTCTGTCATGAGACSAGTTATGCCAGGCTCGAAATAATCGGTWGTTAAAAAGAAAGAATGTCAAATGGTGAACCCTGTAGAAGTACGCAGATCGTACTCTACGGAAGCTACGATCTTGCTACAATAACTTTTTGTGAG--------------------------TCTAAAGAATACT--------------------------GTRGCTACTTAAGCCACGTTTATGTTCACTTGTATCTCTCATTGATTTGTTATCATTTCATCTCTTATATAGAAGCTTCTTTCARCTGTAACTACAGCACCGTTTTGTGCAAGAACCATTTTAATACCTTCAAACTCTCCTGAAGGTAAGGTTGCTGCATCAATGCCTCTATAAGTTTGATGTGGGATATTAAGCATGCATTTTACATAATATTTAGACGTCGTTCTGTAGCAGAAACGACGGCAGTRCATCCCTCACGTAATAGAGATGTCGGCGTCGGAGTGGAACTTGAAGCGGTGGAAGA
>AR0020-C
TRGYACTCCAAAGTGTAGGGATTAGTGGTGGGAGYTCGGWATCGGACCTACCCGATTCCGATTCCGTATTCGGAATCACTTCCGGAGCCGATTCCGATGCTGGAATCGATTCCGATTCCGGAGCCGATTCCGGAGYCGATTCCGGAGCCGATTCYGRAGYCGATTCYGRARYCGATTCYGRARYCGATTCCG------------------------------------------------------------------------GAGTYGRYTCCGGAGCCGATTCCGGTGTYGAYTCCSGAGYAAAATCAGTCCGGGAATCTCCATGAGAATGGATCTTTTACAAGTAAATTTGGATTTTTGCGGTTAGCAATACGTAGTATGATTGGATCCAAACGCCTTTTTTTATGGCRATGCCGAAACTGACTCCGTTTGGTAGCTGATTCTAATTTATGAGCCATTTCMGATTCGARAGCCGACTTCGATTCCGGARCCGATTCCGGARYCGATTCCGKAA------------------------------------------CCGATTCCKATTCCGGARCCGATTCCGRAATCRATTCTGGAGTCGATTCCGKAGTCGATTCCGATTCCGSAGCCGATTCCGGAATCGATTCCGGAARCTGATTCCGGACCTACTATMCGGAATCGATTCSAKAAAACTGCGGAGCTAGCCGGAATCGATTCCGATAAAAACTTCATTTTTCCCATCACTAGTAGGGATAGCTCCATCGATGCCATCAAGTGAAGAGCAATCTGCAGCAACATGATCTAAATTTGGTTGGGGACTGTTTGACGCAAGCACTACAACGGAAGTCTGCCGGAAACGATCWCAGATATCGCCATGACCCTATCAGTTGCTGCTCCAGACAACTCATCAACAATTTGTGCTTGTTAGGAATTATTCACCCTTTGACACGAATATTGCTACACAGCGAGACACCAAACAGGAAGTCAAAAAGCTGCTTCCACACTTCTCAATAACTTATTGARAAWKGGGG-RAAAATATACAAGCTGAAGATATCTCTGAATAGATACTGCGAAGACAGGAACTAGTGGTAACATCTACAAGGTTCGCCAAGTAACTTCTTTCCAATAACAAACAATATTCCAATGATRTCAAATCGCAGAACAAACAACATGCGAATTWCGACTCATGATTCCATCTGCAAAAACTGTCTGTCATGAGACCAGTTATGCCAGGCTCGAAATAATCGGTAGTTAAAAAGAAAGAATGTCAAATGGTGAACCCTGTAGAAGTACGCAGATSGTACTCTACGGAAGCTACGATCTTGCTACAATAACTTTTTGTGAG--------------------------TCTAAAGAATACT--------------------------GTGGCTACTTAAGCCACGTTTWTGTTCACTTGTATCTCTCATTGATTTKTTATCATTTCATCTCTTATATAGAAGCTTCTTTCARCTGTAACTACAGCACCGTTTTGTGCAAGAACCATTYTAAGACCTTCAAACTCTCCTGAAGGCAAGGTTGCTTCATCAATGCCTCTATAAGTTTGAKGTGGGATATTAAGCATGCATTTTACATAATATTTAGACGTCGTTCTGTAGCAGAAACGACGGCAGTGCATCCCTCACGTAATAGAGATGTCGGCGTCGGAGTGGAACTTGAAGCGGTGGAAGA
>AB0124-C
TGGCACTCCAAAGTGTAGGGATTAGTGGTGGGAGCTCGGAATCGGACCTACCTGATTCCGATTCCGTATTCGGAATCAATTCCGGAGCCGATTCCGATGCTGGAATCGATTCCGATTCCGGAGCCGATTCCGGAGYCGATTCCGGAGCCGATTCCGGAGYCGATTCCGGAGCCGATTCCSGARCCGATTTYG------------------------------------------------------------------------GAGTTGGCTCCGGAGCCGATTCCGGTGTTKACTCCGGAGCAAAATYARTCCGGGAATCTCCATGAGAATGGATCTTTTACAAGTAAATTTGRATTTTTGCGGTTAGCAATACGTAGTATGATTGGAYCCAAACGCCTTTTTTTATGGCGATGCCGAAACTGACTCCGTTTGGTAGCYGATTCTAATTTATGAGCCATTTCMGATTCGAAAGCCGACTTYGATTCCGGAACCGATTCCGGAGTCGATTCCGTAA------------------------------------------CCGATTCCTATTCCGGAGCCGATTCCGAAATCAATTCTGGAGTCGATTCCGGAGTCGATTCCGATTCCGGAGCCGATTCCGGAATCGATTCCGGAAACTGATTCCGGACCTACTATCCGGAATCGATTCCAGAAAACTGCGGAGCTAGCCGGAATCGATTCCGATAAAAACTTCATTTTTCCCATCACTAGTAAGGATAGCTCCATCGATGCCATCAAATGAAGAGCAATCTGCAGCAACATGATCTAAATTTGGGAGGGAACTGTTTGACGCAAGCACTACAACGGAAGTCTGCCGGAAACGATCTCAGATATCGCCATGACCCTATCAGTTACTGCTCCAGACAACTCATCAACAATTTGTGCTTGTTAGGAATTATTCACCCTTTGACACGAATATTGCTACACAGCGAGACACCAAACAGGAAGTCAAAAAGCTGCTTCCACACTTCTCAATAACTTATTGAGATTGGGGG-AAAAATATACAAGCTGAAGATATCTCTGAATAGATACTGCGAAGACAGGAACTAGTGGTAACATCTACAAGGTTCGCCAAGTAACTTCTTTCCAATAACAAACAATATTCCAATGATGTCAAATCGCAGAACAAACAACGAGCGAATTTCGACTCATGATTCCATCTGCAAAAACTGTCTGTCATGAGACCAGTTATGCCAGGCTCGAAATAATCGGTAGTTAAAAAGAAAGAATGTCAAATGGTGAACCCTGTAGAAGTACGCAGATCGTACTCTACGGAAGCTACGATCTTGCTACAATAACTTTTTGTGAG--------------------------TCTAAAGAATACT--------------------------GTGGCTACTTAAGCCACGTTTATGTTCACTTGTATCTCTCATTGATTTGTTATCATTTCATCTCTTATATAGAAGCTTCTTACAACTGTAACTACAGCACCGTTTTGTGCAAGAACCATTTTAAGACCTTCAAACTCTCCTGAAGGCAAGGTTGCTCCATCAATGCCTCAATAAGTTTGATGTGGGATATTAAGCATGCATTTTACATAATATTTAGACGTCGTTCTGTAGCAGAAACGACGGCAGTGCATCCCTCACGTAATAGAGATGTCGGCGTCGGAGTGGAACTTGAAGCGGTGGAAGA
>AR0018-C
TAACACTCCAAAGTGTAGGGATTAGTGRTGGGAGYTCGGAATCGGACCTACCYGATTCCGATTCCGTATTCGGAATCAATTCCGGAGCCGATTCCGATGCTGGAATCGATTCCGATTCCGGAGYCGATTCCGGAGYCGATTCCGGAGYCGATTCCGGAGMCGATTCCGGAGCCGATTCCGGAGYCGATTYCG------------------------------------------------------------------------GAGWTGRCTCCGGAGCCGATTCCGGTGTTGMCTCCGGAGCAAAATCAGTCCGGGAATSTCCATGAGAATGGATCTTTTRCAAGTAAATTTGGATTTTTGCGGTTAGCAATACGTAGTATGATTGGATCMAAACGCCTTTTTTTATAGCGATGCCGAAACTGACTCCGTTTRGTAGCTGATTCTAATTTATGAGCCATTTCCGATTYGAAAGCCGAYTTCGATTCCGGARCCGATTCCGGAGTCGATTCCGKAA------------------------------------------CCGATTCCKATWMCGGARCCGATTCCGRAAYCRATTCYGKWRTCGATTCCGGAGTCGATTCCGATTCCGSAGCCGATTCCGGAATCGATTCCGGAAACTGATTCCGGACCTACTATCCGGAATCGATTCSAGAAAACTGCGGAGCTAGCCGGAATCGATTCCGATAAAAACTTCATTTTTCCCATCACTAGTAGGGATAGCTCCATCGATGCCATCAAGTGAAGAGCAATCTGCAGCAACATGATCTAAATTTGGTTGGGGACTGTTTGACGCAAGCACTACAACGGAAGTCTGCCGGAAACGATCTCAGATATCGCCATGACCCTATCAGTTGCTGCTCCAGACAACTCATCAACAATTTGTGCTTGTTAGGAATTATTCACCCTTTGACACGAATATTGCTACACAGCGAGACACCAAACAGGAAGTCAAAAAGCTGCTTCCACACTTCTCAATAACTTATTGAGAWTGGGGG-RAAAATATACAAGCTGAAGATATCTCTGAATAGATACTGCGAAGACAGGAACTAGTGGTAACATCTACAAGGTTCGCCAAGTAACTTCTTTCCAATAACAAACAATATTCCAATGATRTCAAATCGCAGAACAAACAACATGCGAATTWCGACTCATGATTCCATCTGCAAAAACTGTCTGTCATGAGACCAGTTWTRCCAGGCTCGAAATAATCGGTAGTTAAAAAGAAAGAATGTCAAATGGTGAACCCTGTAGAAGTACGCAGATSGTACTCTACGGAAGCTACGATCTTGCTACAATAACTTTTTGTGAG--------------------------TCTAAAGAATACT--------------------------GTRGCTACTTAAGCCACGTTTWTGTTCACTTGTATCTCTCATTGATTTKTTATCATTTCATCTCTWATATWGAAGCTTCTTTCAACTGTAACTACAGCACCGTTTTGTGCAAGAACCATTYTAAKACCTTCAAACTCTCCTGAAGGCAAGGTTGCTKCATCAATGCCTCTATAAGTTTGATGTGGGATATTAAGCATGCATTTTACATAATATTTAGACGTCGTTCTGTAGCAGAAACGACGGCAGTRCATCCCTCACGYAATAGAGATGTCGGCGTCGGRGTGGAACTTGAAGCGGTGGAAGA
>AA0139-C
TGGCACTCCAAAGTGTAGGGATTAGTGGTGGGAGYTCGGAATCGGACCTACCYGATTCCGATTCCGTATTCGGAATCAMTTCCGGAGCCGATTCCGATGCTGGAATCGATKCCGATTCCGRAGYCGATTCCGGAGYCGATTCCGGAGCCGATTCCGGAGYCGATTCCGGARYCGATTCCGGARCCGATTCCG------------------------------------------------------------------------GAGTYGRYTCCGGAGCCGATTCCGGTGTTGACTCCGGAGCAAAATCAGTCCGGGAATCTCCATGRGAATGGATCTTTTACAAGTAAATTTGGATTTTTGCGGTTAGCAATACGTAGTATGATTGGATCCAAACGCCTTTTTTTATGGCGATGCCGAAACTGACTCCGTTTGGTAGCTGATTCTAATTTATRAGCCATTTCSGATTSGAAAGCCGACTTCGATTCCGGAACCGATTCCGGAGTCGATTCCGKAA------------------------------------------CCGATTCCTATTSCGGAGCCGATTCCGRAATCAATTCTGGAGTCGATTCCGGAGTCGATTCCGATTCCGGAGCCGATTCCGGAATCGATTCCRGAAACTGATTCCGGACCTACTATCCGGAATCGATTCSAGAAAACTGCGGAGCTAGCCGGAATCGATTCCGATAAAAACTTCATTTTTCCCATCACTAGTAGGGATAGCTCCATCGATGCCATCAAGTGAAGAGCAATCTGCAGCAACATGATCTAAATTTGGTTGGRGACTGTTTGACGCAAGCACTRCAACGGAAGTCTGCCGGAAACGATCTCAGATATCGCCATGACCCTATCAGTTGCTGCTCCAGACAACTCATCAACAATTTGTGCTTGTTAGGAATTATTCACCCTTTGACACGAATATTGCTACACAGCGAGACAYCAAACAGGAAGTCAAAAAGCTGCTTCCACACTTCTCAAYAACTTATTGAGAWTGGGGG-AAAAATATACAAGCTGAAGATATCTCTGAATAGATACTGCGAAGACAGGAACTAGTGGTAACATCTACAAGGTTCGCCAAGTAACTTCTTTCCAATAACAAACAATATTCCAATGATGTCAAATCGCAGAACAAACAACATGCGAATTTCGACTCATGATTCCATCTGCAAAAACTGTCTGTCATGAGACCAGTTWTGCCAGGCTCGAAATAATCGGTAGTTAAAAAGAAAGAATGTCAAATGGTGAACCCTGTAGAAGTACGCAGATGGTACTCTACGGAAGCTACGATCTTGCTWCAATAACTTTTTGTGAG--------------------------TCTAAAGAATACT--------------------------GTGGCTACTTAAGCCACGTTTATGTTCACTTGTATCTCTCATTGATTTGTTATCATTTCATCTCTTATATAGAAGCTTCTTTCAACTGTRACTACAGCACYGTTTTGYGCAAGAACCATTTTAAGACCTTCAAACTCTCCTGAAGGCAAGGTTGCTTCATCAATGCCTCTATAAGTTTGATGTGGGATATTAAGCATGCATTTTACATAATATTTAGACGTCGTTCTGTAGCAGAAACGACGGCAGTACATCCCTCACGCAATAGAGATGTCGGCGTCGGRGTGGAACTTGAAGCGGTGGAAGA
>AR0084-C
TAACACTCCAAAGTGTAGGGATTAGTGGTGGGAGYTCGGAATCGGACCTACCYGATTCCGATTCCGTATTCGGAATCAATTCCGGARCCGATTCCGATKCYGGAATCGATTCCGATTCCGKARYCGATTCCGKARCCGATTCCGGAGCCGATTCCGRARYCRATTCYGGAGCCGATTCCGGAGCCGATTCCG------------------------------------------------------------------------GAGYYGRYTCCGGAGCCGATTCCGGTGTTGACTCCGGAGCAAAATCAGTCCGGGAATCTCCATGAGAATGGATCTTTTACAAGTAAATTTGRATTTTTGCGGTTAGCAATACGTAGTATGATTGGAYCCAAACGCCTTTTTTTATGGCGATGCCGAAACTGACTCCGTTTGGTAGCYGATTCTAATTTATGAGCCATTTCCGATTCGAAAGCCGACTTCGATTCCGGARCCGATTCCGGAGTCGATTCCGKAA------------------------------------------CCRATTCCTATTCCGGAGCCGATTCCGRAATCAATTCTGGAGTCGATTCCGGAGTCGATTCCGATTCCGGAGCCGATTCCGGAATCGATTCCGGAAACTGATTYCGGACCTACTATCCGGAATCGATTCSAKAAAACTGCGGAGCTASCCGGAATCGATTCCGATAAAAACTTCATTTTTCCCATCACTAGTAGGGATAGCTCCATCGATGCYATCAARTGAAGAGCAATCTGCAGCAACATGATCTAAATTTGGTTGGGGACTGTTTGACGCAAGCACTACAACGGAAGTCTGCCGGAAACGATCTCAGATATCGCCATGACCCTATCAGTTGCTRCTCCAGACAACTCATCAACAATTTGTGCTTGTTAGGAATTATTCACCCTTTGACACGAATATYGCTACACAGCGAGACACCAAACAGGAAGTCAAAAAGCTGCTTCCACACTTCTCAATAACTTATTGAGATTGGGGG-AAAAATATACAAGCTGAAGATATCTCTGAATAGATACTGCGAAGACAGGAACTAGTGGTAACATCTACAAGGTTCGCCAAGTAACTTCTTTCCAATAACAAACAATATTCCAATGATGTCAAATCGCAGAACAAACAACATGCGAATTWCGACTCATGATTCCATCTGCAAAAACTGTCTRTCATGAGACCAGTTTTGCCAGRCTCGAAATAATCGRTAGTTAAAAAGARAGAATGTCAARTGGTGAACCCTGTAGAAGTACGCAGATSGTACTCTACGGAAGCTACGATCTTGCTWCAATAACTTTTTGTGAG--------------------------TCTAAAGAATACT--------------------------GTRGCTACTTAAGCCACGTTTATGTTCACTTGTATCTCTCATTGATTTGTTATCATTTCATCTCTTATATAGAAGCTTCTTTCARCTGTRACTACAGCACCGTTTTGTGCAAGAACCATTTTAATACCTTCAAACTCTCCTGAAGGYAAGGTTGCTSCATCAATGCCTCTATAAGTTTGATGTGGGATATTAAGCATGCATTTTACATAATATTTAGACGTCGTTCTGTAGCAGAAACGACGGCAGTRCATCCCTCACGTAATAGAGATGTCGGCRTCGGAGTGGAACTTGAAGCGGTGGAAGA
>AR0036-C
TAACACTCCAAAGTGTAGGGATTAGTGGTGGGAGYTCGGAATCGRACCTACCYGATTCCGATTCCGTATTCKGAATCAATTCCKGAGCYGATWCCGATGCTGRAATCGATTCCGATTCCGGAGCCGATTCCGGAGYCGATTCCGGAGYCGATTCCGGAGYCGATTCCGGAGCCGATTCCGGAGCCGATTCCG------------------------------------------------------------------------GAGTYGRYTCCGGAGCCGATTCCGGTGTTGACTCCGGAGCAAAATCAGTCCGGGAATYTCCATGAGAATGGATCTTTTASAAGTAAATTTGGATTTTTGYGGTTAGCAATACGTAGTATGATTGGAYCCAAACGCCTTTTTTTATGGCGATGCCGAAACTGACTCCGTTTRGTAGCTGATTCTAATTTATGAGCCATTTCCGATTCGAAAGCCGACTTCGATTCCGGARCCGATTCCGGAGYCGATTCCGKAA------------------------------------------CCGATTCCKATTCCGGAGCCGATTCCGRAATCAATTCTGGAGTCGATTCCGGAGYCGATTCCGATTYCGSAGCCGATTCCGGAATCGATTCCGGAAACTGATTCCGGACCTACTATCCGGAATCGATTCGAGAAAACTGCGGAGCTAGCCGGAATCGATTCCGATAAAAACTTCATTTTTCCCATCACTAGTAGGGATAGCTCCATCGATGCCATCAAGTGAAGAGCAATCTGCAGCAACATGATCTAAATTTGGTTGGGGACTGTTTGACGCAAGCACTACAACGGAAGTCTGCCGGAAACGATCTCAGATATCGCCATGACCCTATCAGTTGCTGCTCCAGACAACTCATCAACAATTTGTGCTTGTTAGGAATTATTCACCCTTTGACACGAATATTGCTACACAGCGAGACACCAAACAGGAAGTCAAAAAGCTGCTTCCACACTTCTCAATAACTTATTGAGATTGGGGG-AAAAATATACAAGCTGAAGATATCTCTGAATAGATACTGCGAAGACAGGAACTAGTGGTAACATCTACAAGGTTCGCCAAGTAAYTTCTTTCCAATAACAAACAATATTCCAATGATRTCAAATCGCAGAACAAACAACATGCGAATTWCGACTCATGATTCCATCTGCAAAAACTGTCTGTCATGAGACCAGKTATGCCAGGCTCGAAATAATCGGTAGTTAAAAAGAAAGAATGTCAAATGGTGAACCCTGTAGAAGTACGCAGATSGTACTCTACGGAAGCTACGATCTTGCTACAATMACTTTYTGTGAG--------------------------TCTAAAGAATACT--------------------------GTAGCTACTTAAGCCACGTTTATGTTCACTTGTATCTCTCATTGATTTGTTATCATTTCATCTCTTATATAGAAGCTTCTTTCAGCTGTAACTACAGCACCGTTTTGTGCAAGAACCATTTTAATACCTTCAAACTCTCCTGAAGGYAAGGTTGCTSCATCAATGCCTCWATAAGTTTGATGTGGGATATTAAGCATGCATTTTACATAATATTTAGACGTCGTTCTGTAGCAGAAACGACRGCAGTACATCCCTCACGCAATAGAGATGTCGGCGTCGGRGTGGAACTTGAAGCGGTGGAAGA
>AR0086-C
TRRCACTCCAAAGTGTAGGGATTAGTGGTGGGAGTTCGGAATCGGACCTACCTGATTCCGATTCCGTATTCGGAATCAATTCCGGAGCCGATTCCGATKCYGGARTCGATTCCGATTCCGKARCCGATTCCGKARYCGATTCCGGASCCGATTCCGRARYCGATTCYGGAGCCGATTCCGGAGCCGATTCCG------------------------------------------------------------------------GAGTTGGCTCCGGAGCCGATTCCGRTGTTGACTCCGGAGCAAAATCAGTCCGGGAATCTCCATGAGAATGGATCTTTTASAAGTAAATTTGRATTTTTGCGGTTAGCAATACGTAGTATGATKGGAYCCAAACGCCTTTTTTTATGGCGATGCCGAAACTGACTCCGTTTGGTAGCTGATTCTAATTTATGAGCCATTTCCGATTCGARAGCCGACTTCGATTCCGGAACCGATTCCGGAGTCGATTCCGKAA------------------------------------------CCGATTCCTATWMCSGAGCCGATTCCGRAATCAATTCTGGAGTCGATTCCGGAGTCGATTCCGATTCCGSAGCCGATTCCGGAATCGATTCCGGAAACTGATTCCGGACCTACTATCCGGAATCGATTCGAGAAAACTGCGGAGCTAGCCGGAATCGATTCCGATAAAAACTTCATTTTTCCCATCACTAGTAGGGATAGCTCCATCGATGCCATCAAGTGAAGAGCAATCTGCAGCAACATGATCTAAATTTGGTTGGGGACTGTTTGACGCAAGCACTACAACGGAAGTCTGCCGGAAACGATCWCAGATATCGCCATGACCCTATCAGTTGCTACTCCAGACAACTCATCAACAATTTGTGCTTGTTAGGAATTATTCACCCTTTGACACGAATATCGCTACACAGCGAGACACCAAACAGGAAGTCAAAAAGCTGCTTCCACACTTCTCAATAACTTATTGAGAWTGGGGG-AAAAATATACAAGCTGAAGATATCTCTGAATAGATACTGCGAAGACAGGAACTAGTGGTAACATCTACAAGGTTCGCCAAGTAACTTCTTTCCAATAACAAACAATATTCCAATGATGTCAAATCGCAGAACAAACAACATGCGAATTWCGACTCATGATTCCATCTGCAAAAACTGTCTRTCATGAGACCAGTTWTGCCAGRCTCGAAATAATCGRTAGTTAAAAAGARAGAATGTCAARTGGTGAACCCTGTAGAAGTACGCAGATSGTACTCTACGGAAGCTACGATCTTGCTACAATMACTTTYTGTGAG--------------------------TCTAAAGAATACT--------------------------GTRGCTACTTAAGCCACGTTTATGTTCACTTGTATCTCTCATTGATTTGTTATCATTTCATCTCTTATATAGAAGCTTCTTTCARCTGTRACTACAGCACCGTTTTGTGCAAGAACCATTTTAATACCTTCAAACTCTCCTGAAGGYAAGGTTGCTSCATCAATGCCTCTATAAGTTTGATGTGGGATATTAAGCATGCATTTTACATAATATTTAGACGTCGTTCTGTAGCASAAACGACGGCAGTGCATCCCTCACGTAATAGAGATGTCGGCGTCGGRGTGGAACTTGAAGCGGTGGAAGA
>AR0035-C
TRRCACTCCAAAGTGTAGGGATTAGTGGTGGGAGTTCGGAATCGGACCTACCTGATTCCGATTCCGTATTCGGAATCAATTCCGGAGCCRATTCCGATGCTGGAATCGATTCCGATTCCGGARCCGATTCSGGAGYCGATTCYGGASCYGATTCCGGAGYYGRTTCCGGAGCCGATTCCGGAGCCGATTCCG------------------------------------------------------------------------GAGTTGGCTCCGGAGCCGATTCYGGTGTTGACTCCGGAGCAAAATCAGTCCGGGAATCTCCATGAGAATGGATCTTTTASAAGTAAATTTGRATTTTTGCGGTTAGCAATACGTAGTATGATTGGAYCCAAACGCCTTTTTTTATGGCGATGCCGAAACTGACTCCGTTTGGTAGCTGATTCTAATTTATGAGCCATTTCMGATTCGARAGCCGACTTCGATTCCGGAACCGATTCCGGAGTCGATTCCGKAA------------------------------------------CCGATTCCTATTCCGGAGCCGATTCCGRAATCAATTCTGGAGTCGATTCCGGAGTCGATTCCGATTYCGGAGCCGATTCCGGAATCGATTCCRGAAACTGATTYCGGACCTACTATCCGGAATCGATTCCAGAAAACTGCGGAGCTAGCCGGAATCGATTCCGAYAAAAACTTCATTTTTCCCATCACTAGTAGGGATAGCTCCATCGATGCYATCAARWGAAGARYAATCTGCAGCAACATGATCTAAATTTGGTTGGGGACTGTTTGACGCAAGCACTACAACGRAAGTCTGCCGGAAACGATCWCAGATATCRCCATGACYCTATCAGTTGCTGCTCCAGACAACTCATCAACAATTTGTGCTTGTTAGGAATTATTCACCCTTTGACACGAATATTGCTACACAGCGAGACACCAAACAGGAAGTCAAAAAGCTGCTTCCACACTTCTCAATAACTTATTGAGATTGGGGG-AAAAAWATACAAGCTGAAGATATCTCTGAATAGATACTGCGAAGACAGGAACTAGTGGTAACATCTACAAGGTTCGCCAAGTAACTTCTTTCCAATAACAAACAATATTCCAATGATGTCAAATCGCAGAACAAACAACATGCGAATTTCGACTCATGATTCCATCTGCAAAAACTGTCTGTCATGAGACCAGTTATGCCAGGCTCGAAATAATCGGTAGTTAAAAAGAAAGAATGTCAAATGGTGAACCCTGTAGAAGTACGCAGATSGTACTCTACGGAAGCTACGATCTTGCTACAATMACTTTYTGTGAG--------------------------TCTAAAGAATACT--------------------------GTRGCTACTTAAGCCACGTTTWTGTTCACTTGTATCTCTCATTGATTTGTTATCATTTCATCTCTTATATAGAAGCTTCTTTCAGCTGTAACTACAGCACCGTTTTGTGCAAGAACCATTTTAATACCTTCAAACTCTCCTGAAGGYAAGGTTGCTKCATCAATGCCTCTATAAGTTTGATGTGGGATATTAAGCATGCATTTTACATAATATTTAGACGTCGTTCTGTAGCAGAAACGACGGCAGTRCATCCCTCACGYAATAGAGATGTCGGCGTCGGRGTGGAACTTGAAGCGGTGGAAGA
>AR0053-C
TAACACTCCAAAGTGTAGGGATTAGTGGTGGGAGTTCGGAATCGGACCTACCTGATTCCGATTCCGTATTCGGAATCAATTCCGGAGCCGATTCCGATKCTKGAATCRATTCYGATTCCGGAGCCGATKCYGGARYCGATTCSGRWKCCGATKCYGGARMCGATTCCGGAGCCGATTCCGGAGYCGATTYCG------------------------------------------------------------------------GAGWTGGCTCCGGAGCCGATTCCGGTGTTGACTCCRGAGYAAAATCAGTCCGGGAATSTCCATGAGAATGGATCTTTTASAAGTAAATTTGRATTTTKGCGGTTAGCAATACGTAGTATGATTGGAYCCAAACGCCTTTTTTTATRGCGATGCCGAAACTGACTCCGTTTGGTAGCTGATTCTAATTTATGAGCCATTTCCGATTYGARAGCCGACTTCGATTCCGGAACCGATTCCGGAGTCGATTCCGKAA------------------------------------------CCGATTCCTATTCCGGARCCGATTCCGRAATCAATTCTGGAGTCGATTCCGGAGTCGATTCCGATTCCGSAGCCGATTCCGGAATCGATTSCRGAAACTGATTCCGGACCTACTATCCGGAATCGATTCSAGAAAACTGCGGAGCTAGCCGGAATCGATTCCGATAAAAACTTCATTTTTCCCATCACTAGTAGGGATAGCTCCATCGATGCCATCAAGTGAAGAGCAATCTRCAGCAACATGATCTAAATTTGGTTGGRGACTGTTTGACGCAAGCACTACAACGGAAGTCTGCCGGAAACGATCTCAGATATCGCCATGACCCTATCAGTTGCTGCTCCAGACAACTCATCAACAATTTGTGCTTGTTAGGAATTATTCACCCTTTGACACGAATATTGCTACACAGCGAGACACCAAACAGGAAGTCAAAAAGCTGCTTCCACACTTCTCAATAACTTWTTGAGAWTGGGGG-RAAAATATACAAGCTGAAGATATCTCTGAATAGATACTGCGAAGACAGGAACTAGTGGTAACATCTACAAGGTTCGCCAAGTAACTTCTTTCCAATAACAAACAATATTCCAATGATRTCAAATCGCAGAACAAACAACATGCGAATTWCGACTCATGATTCCATCTGCAAAAACTGTCTGTCATGAGACCAGTTWTGCCAGGCTCGAAATAATCGGTAGTTAAAAAGAAAGAATGTCAAATGGTGAACCCTGTAGAAGTACGCAGATCGTACTCTACGGAAGCTACGATCTTGCTACAATAACTTTTTGTGAG--------------------------TCTAAAGAATACT--------------------------GTGGCTACTTAAGCCACGTTTWTGTTCACTTGTATCTCTCATTGATTTKTTATCATTTCATCTCTTATATAGAAGCTTCTTTCARCTGTAACTACAGCACCGTTTTGTGCAAGAACCATTYTAAKACCTTCAAACTCTCCTGAAGGYAAGGTTGCTKCATCAATGCCTCTATAAGTTTGAKGTGGGATATTAAGCATGCATTTTACATAATATTTAGACGTCGTTCTGTAGCAGAAACGACGGCAGTGCATCCCTCACGTAATAGAGATGTCGGCGTCGGRGTGGAACTTGAAGCGGTGGAAGA
>AR0066-C
TRRCACTCCAAAGTGTAGGGATTAGTGGTGGGAGTTCGGAATCGGACCTACCYGATTCCGATTCCGTATTCGGAATCAATTCCGGARCYGATTCCGATGCTGGAATCGATTCCGATTCCGGAGYCGATTCCGGAGYCGATTCCGGAGCCGATTCCGGAGYCGATTCCGGAGCCGATTCCGGAGYCGATTCCG------------------------------------------------------------------------GAGYYGRYTCCGGAGCCGATTCCGGTGTTGACTCCGGAGCAAAATCAGTCCGGGAATSTCCATGAGAATGGATCTTTTACAAGTAAATTTGGATTTTTGCGGTTAGCAATACGTAGTATGATTGGAYCCAAACGCCTTTTTTTATGGCGATGCCGAAACTGACTCCGTTTRGTAGCTGATTCTAATTTATGAGCCATTTCMGATTCGARAGCCGACTTCGATTCCGGAACCGATTCCGGAGTCGATTCCGKAA------------------------------------------CCGATTCCTATTCCGGAGCCGATTCCGRAATCAATTCTGGAGTCGATTCCGGAGTCGATTCCGATTCCGSAGCCGATTCCGGAATCGATTCCGGAAACTGATTCCGGACCTACTATCCGGAATCGATTCGAGAAAACTGCGGAGCTAGCCGGAATCGATTCCGATAAAAACTTCATTTTTCCCATCACTAGTAGGGATAGCTCCATCGATGCCATCAAGTGAAGAGCAATCTGCAGCAACATGATCTAAATTTGGTTGGGGWCTGTTTGACGCAAGCACTACAACGRAAGTCTGCCGGAAACGATCWCAGATATCRCCATGACYCTATCAGTTGCTGCTCCAGACAACTCATCAACAATTTGTGCTTGTTAGGAATTATTCACCCTTTGACACGAATATTGCTACACAGCGAGACACCAAACAGGAAGTCAAAAAGCTGCTTCCACACTTCTCAAYAACTTATTGAGAATGGGGG-RAAAATATACAAGCTGAAKATATCTCTSAATAGATACTGCGAAGACAGGAACTAGTGGTAACATCTACAAGGTTCGCCAAGTAACTTCTTTCCAATAACAAACAAYATTCCAATGATRTCAAATCGCAGAACAAACAACATGCGAATTACGACTCATGATTCCATCTGCAAAAACTGTCTGTCATGAGACCAGTTWTGCCAGGCTCGAAATAATCGGTAGTTAAAAAGAAAGAATGTCAAATGGTGAACCCTGTAGAAGTACGCAGATCGTACTCTACGGAAGCTACGATCTTGCTACAATAACTTTTTGTGAG--------------------------TCTAAAGAATAYT--------------------------GTGGCTWCTTAAGCCACGTTTWTGTTCACTTGTATCTCTCATTGATTTKTTATCATTTCATCTCTTATATAGAAGCTTCTTTCARCTGTAACTACAGCACCGTTTTGTGCAAGAACCATTYTAAKACCTTCAAACTCTCCTGAAGGYAAGGTTGCTKCATCAATGCCTCTATAAGTTTGATGTGGGATATTAAGCATGCATTTTACATAATATTTAGACGTCGTTCTGTAGCAGAAACGACGGCAGTGCATCCCTCACGTAATAGAGATGTCGGCGTCGGRGTGGAACTTGAAGCGGTGGAAGA
>AR0075-C
TAACACTCCAAAGTGTAGGGATTAGTGGTGGGAGTTCGGAATCGGACCTACCTGATTCCGATTCCGTAYTCGGAATCAATTCCGGAGCCGATWCCGATKCYGRARTCGAYTYCGATTCCGKARCCGATTCCGKARYCGATTCCGRWRCCGATKCYGRARYCRATTCYGGAGYCGATTCCGGAGYCGATTCCG------------------------------------------------------------------------GAGTTGGCTCCGGAGCCGATTCCGGTGTTGACTCCRGAGYAAAATCAGTCCGGGAATCTCCATGAGAATGGATCTTTTACAAGTAAATTTGRATTTTKGCGGTTAGCAATACGTAGTATGATTGGATCCAAACGCCTTTTTTTATGGCGATGCCGAAACTGACTCCGTTTGGTAGCTGATTCTAATTTATGAGCCATTTCCGATTCGAAAGCCGACTTCGATTCCGGAACCGATTCCGGAGTCGATTCCGTAA------------------------------------------CCGATTCCTATTCCGGAGCCGATTCCGRAATCAATTCTGGAGTCGATTCCGGAGTCGATTCCGATTCCGSAGCCGATTCCGGAATCGATTSCRGAAACTGATTCCGGACCTACTATCCGGAATCGATTCSAGAAAACTGCGGAGCTAGCCGGAATCGATTCCGATAAAAACTTCATTTTTCCCATCACTAGTAGGGATAGCTCCATCGATGCCATCAAGTGAAGAGCAATCTGCAGCAAYATKATCTAAATTTGGTTGGGGACTGTTTGACGCAAGCACTACAACGGAAGTCTGCCGGAAACGATCTCAGATATCGCCATGACCCTATCAGTTGCTRCTCCAGACAACTCATCAACAATTTGTGCTTGTTAGGAATTATTCACCCTTTGACACGAATATYGCTACACAGCGAGACACCAAACAGGAAGTCAAAAAGCTGCTTCCACACTTCTCAATAACTTATTGAGATTGGGGG-AAAAATATACAAGCTGAAGATATCTCTGAATAGATACTGCGAAGACAGGAACTAGTGGTAACATCTACAAGGTTCGCCAAGTAAYTTCTTTCCAATAACAAACAATATTCCAATGATGTCAAATCGCAGAACAAACAACATGCGAATTWCGACTCATGATTCCATCTGCAAAAACTGTCTRTCATGAGACCAGKTWTGCCAGRCTCGAAATAATCGRTAGTTAAAAAGARAGAATGTCAARTGGTGAACCCTGTAGAAGTACGCAGATSGTACTCTACGGAAGCTACGATCTTGCTACAATMACTTTYTGTGAG--------------------------TCTAAAGAATACT--------------------------GTRGCTACTTAAGCCACGTTTATGTTCACTTGTATCTCTCATTGATTTGTTATCATTTCATCTCTTATAYAGAAGCTTCTTTCAACTGTGACTACAGCACCGTTTTGTGCMAGAACCATTTTAATACCTTCAAACTCTCCTGAAGGYAAGGTTGCTSCATCAATGCCTCTATAAGTTTGATGTGGGATATTAAGCATGCATTTTACATAATATTTAGACGTCGTTCTGTAGCAGAAACGACGGCAGTGCATCCCTCACGTAATAGAGATGTCGGCGTCGGRGTGGAACTTGAAGCGGTGGAAGA
>AR0013-C
TARYACTCCAAAGTGTAGGGATTAGTGGTGGGAGTTCGGWATCGGACCTACCYGATTCCGATTCCGTATTCGGAATCAMTTCCGGAGCCGATTCCGATGCTGRAATCGATTCCGATTCCGRWGCCGATTCYGGARYYGRTTCCRGAKCCGATTCYGGAGWCGATTCCRGAGCCGATTCCGGAGYCGATTCCG------------------------------------------------------------------------GAGTTGGCTCCGGAGCCGATTCCGGTGTTGACTCCRGAGYAAAATCAGTCCGGGAATSTCCATGAGAATGGATCTTTTACAAGTAAATTTGGATTTTKGCGGTTAGCAATACGTAGTATGATTGGATCCAAACGCCTTTTTTTATRGCGATGCCGAAACTGACTCCGTTTGGTAGCTGATTCTAATTTATGAGCCATTTCCGATTYGAAAGCCGACTTCGATTCCGGARCCGATTCCGGAGTCGATTCCGKAA------------------------------------------CCGATTCCKATTCCGGAGCCGATTCCGRAATCAATTCTGGAGTCGATTCCGGAGTCGATTCCGATTCCGGAGCCGATTCCGGAATCGATTSCRGAARCTGATTCCGGACCTACTATMCGGAATCGATTCCAGAAAACTGCGGAGCTAGCCGGAATCGATTCCGATAAAAACTTCATTTTTCCCATCACTAGTAGGGATAGCTCCATCGATGCCATCAAGTGAAGAGCAATCTGCAGCAACATGATCTAAATTTGGTTGGGGACTGTTTGACGCAAGCACTACAACGGAAGTCTGCCGGAAACGATCWCAGATATCGCCATGACCCTATCAGTTGCTGCTCCAGACAACTCATCAACAATTTGTGCTTGTTAGGAATTATTCACCCTTTGACACGAATATTGCTACACAGCGAGACACCAAACAGGAAGTCAAAAAGCTGCTTCCACACTTCTCAATAACTTATTGARAWWKGGGG-AAAAATATACAAGCTGAAGATATCTCTGAATAGATACTGCGAAGACAGGAACTAGTGGTAACATCTACAAGGTTCGCCAAGTAACTTCTTTCCAATAACAAACAATATTCCAATGATGTCAAATCGCAGAACAAACAACATGCGAATTWCGACTCATGATTCCATCTGCAAAAACTGTCTRTCATGAGACCAGTTWTGCCAGRCTCGAAATAATCGRTAGTTAAAAAGARAGAATGTCAARTGGTGAACCCTGTAGAAGTACGCAGATSGTACTCTACGGAAGCTACGATCTTGCTACAATAACTTTTTGTGAG--------------------------TCTAAAGAATACT--------------------------GTGGCTACTTAAGCCACGTTTATGTTCACTTGTATCTCTCATTGATTTGTTATCATTTCATCTCTTATATAGAAGCTTCTTTCARCTGTRACTACAGCACCGTTTTGTGCAAGAACCATTTTAAKACCTTCAAACTCTCCTGAAGGCAAGGTTGCTYCATCAATGCCTCTATAAGTTTGAKGTGGGATATTAAGCATGCATTTTACATAATATTTAGACGTCGTTCTGTAGCAGAAACGACGGCAGTGCATCCCTCACGTAATAGAGATGTCGGCGTCGGAGTGGAACTTGAAGCGGTGGAAGA
>AR0001-C
TGGCACTCCAAAGTGTAGGGATTAGTGGTGGGAGTTCGGAATCGGACCTACCCGATTCCGATTCCGTATTCGGAATCAATTCCGGAGCTGATTCCGATGCTGGAATCGATTCCGATTCCGGAGYCGATTCCGGAGYCGATTCCGKAGCCGATTCCGGARYCGATTCCGGAGCCGATTCCGGARCCGATTCCR------------------------------------------------------------------------GAGTTGGYTCCGGAGCCGATTCCGGTGTTGACTCCRGAGCAAAATCAGTCCGGGAATCTCCATGAGAATGGATCTTTTACAAGTAAATTTGRATTTTKGCGGTTAGCAATACGTAGTATGATTGGAYCCAAACGCCTTTTTTTATGGCGATGCCGAAACTGACTCYGTTTRGTAGCYGATTCTAATTTATGAGCCATTTCCGATTCGARAGCCGACTTCGATTCCGGARCCGATTCCGGAGTCGATTCCGKAA------------------------------------------CCGATTCCKATTCCGGAGCCGATTCCGRAATCAATTCTGGAGYCGATTCCGGAGTCGATTCCGATTCCGSAGCCGATTCCGGAATCGATTSCRGAAACTGATTCCGGACCTACTATCCGGAATCGATTCSAGAAAACTGCGGAGCTAGCCGGAATCGATTCCGATAAAAACTTCATTTTTCCCATCACTAGTAGGGATAGCTCCATCGATGCCATCAAGTGAAGAGCAATCTGCAGCAACATGATCTAAATTTGGTTGGGGACTGTTTGACGCAAGCACTACAACGGAAGTCTGCCGGAAACGATCTCAGATATCGCCATGACCCTATCAGTTGCTRCTCCAGACAACTCATCAACAATTTGTGCTTGTTAGGAATTATTCACCCTTTGACACGAATATYGCTACACAGCGAGACACCAAACAGGAAGTCAAAAAGCTGCTTCCACACTTCTCAATAACTTATTGAGAWTGGGGG-RAAAATATACAAGCTGAAGATATCTCTGAATAGATACTGCGAAGACAGGAACTAGTGGTAACATCTACAAGGTTCGCCAAGTAACTTCTTTCCAATAACAAACAATATTCCAATGATRTCAAATCGCAGAACAAACAACATGCGAATTWCGACTCATGATTCCATCTGCAAAAACTGTCTGTCATGAGACCAGTTWTGCCAGGCTCGAAATAATCGGTAGTTAAAAAGAAAGAATGTCAAATGGTGAACCCTGTAGAAGTACGCAGATSGTACTCTACGGAAGCTACGATCTTGCTWCAATAACTTTTTGTGAG--------------------------TCTAAAGAATACT--------------------------GTRGCTACTTAAGCCACGTTTWTGTTCACTTGTATCTCTCATTGATTTKTTATCATTTCATCTCTTATATAGAAGCTTCTTTCARCTGTAACTACAGCACCGTTTTGTGCAAGAACCATTYTAAKACCTTCAAACTCTCCTGAAGGYAAGGTTGCTKCATCAATGCCTCTATAAGTTTGATGTGGGATATTAAGCATGCATTTTACATAATATTTAGACGTCGTTCTGTAGCAGAAACGACGGCAGTRCATCCCTCACGTAATAGAGATGTCGGCGTCGGRGTGGAACTTGAAGCGGTGGAAGA
>AR0008-C
TGGCACTCCAAAGTGTAGGGATTAGTGGTGGGAGTTCGGAATCGGACCTACCCGATTCCGATTCCGTATTCGGAATCAATTCCGGAGCTGATTCCGATGCTGGAATCGATTCCGATTCCGGARYCGATTCCGGAGYCGATTCYGRWKCCGATKCYGGARYCGATTCCGGAGYCGATTCCGGAGCCGATTCCG------------------------------------------------------------------------GAGTYGRYTCCGGAGCCGATTCCGRTGTTGACTCCGGAGCAAAATCAGTCCGGGAATCTCCATGAGAATGGATCTTTTASAAGTAAATTTGGATTTTKGCGGTTAGCAATACGTAGTATGATTGGAYCCAAACGCCTTTTTTTATGGCGATGCCGAAACTGACTCCGTTTRGTAGCTGATTCTAATTTATGAGCCATTTCCGATTCGARAGCCGACTTCGATTCCGGAACCGATTCCGGAGTCGATTCCGKAA------------------------------------------CCGATTCCTATTCCGGAGCCGATTCCGRAATCAATTCTGGAGTCGATTCCGGAGTCGATTCCGATTCCGSAGCCGATTCCGGAATCGATTSCRGAAACTGATTCCGGACCTACTATCCGGAATCGATTCSAGAAAACTGCGGAGCTAGCCGGAATCGATTCCGATAAAAACTTCATTTTTCCCATCACTAGTAGGGATAGCTCCATCGATGCCATCAAGTGAAGAGCAATCTGCAGCAACATGATCTAAATTTGGTTGGGGACTGTTTGACGCAAGCACTACAACGGAAGTCTGCCGGAAACGATCTCAGATATCGCCATGACCCTATCAGTTGCTRCTCCAGACAACTCATCAACAATTTGTGCTTGTTAGGAATTATTCACCCTTTGACACGAATATYGCTACACAGCGAGACACCAAACAGGAAGTCAAAAAGCTGCTTCCACACTTCTCAATAACTTATTGAGAWTGGGGG-RAAAATATACAAGCTGAAGATATCTCTGAATAGATACTGCGAAGACAGGAACTAGTGGTAACATCTACAAGGTTCGCCAAGTAACTTCTTTCCAATAACAAACAATATTCCAATGATRTCAAATCGCAGAACAAACAACATGCGAATTWCGACTCATGATTCCATCTGCAAAAACTGTCTGTCATGAGACCAGTTWTGCCAGGCTCGAAATAATCGGTAGTTAAAAAGAAAGAATGTCAAATGGTGAACCCTGTAGAAGTACGCAGATSGTACTCTACGGAAGCTACGATCTTGCTWCAATAACTTTTTGTGAG--------------------------TCTAAAGAATACT--------------------------GTRGCTACTTAAGCCACGTTTWTGTTCACTTGTATCTCTCATTGATTTKTTATCATTTCATCTCTTATATAGAAGCTTCTTTCARCTGTAACTACAGCACCGTTTTGTGCAAGAACCATTYTAAKACCTTCAAACTCTCCTGAAGGYAAGGTTGCTKCATCAATGCCTCTATAAGTTTGATGTGGGATATTAAGCATGCATTTTACATAATATTTAGACGTCGTTCTGTAGCAGAAACGACGGCAGTRCATCCCTCACGTAATAGAGATGTCGGCGTCGGRGTGGAACTTGAAGCGGTGGAAGA
>AR0069-C
TRRCACTCCAAAGTGTAGGGATTAGTGGTGGGAGTTCGGAATCGGACCTACCTGATTCCGATTCCGTATTCGGAATCAATTCCGGAGCCGATTCCGATKCTGGAATCGATTCYGATTCCGGAGCCGATTCYGKARYCGATTCCGGAGYCGATTCCGGAGYCGATTCCGGAGCCGATTCCGGAGCCGATTCCG------------------------------------------------------------------------GAGTTGGCTCCGGAGCCGATTCCGGTGTTGACTCCRGAGYAAAATCAGTCCGGGAATCTCCATGAGAATGGATCTTTTACAAGTAAATTTGRATTTTKGCGGTTAGCAATACGTAGTATGATTGGAYCCAAACGCCTTTTTTTATGGCGATGCCGAAACTGACTCCGTTTGGTAGCYGATTCTAATTTATGAGCCATTTCCGATTCGARAGCCGACTTCGATTCCGGAACCGATTCCGGAGTCGATTCCGKAA------------------------------------------CCGATTCCTATTCCGGAGCCGATTCCGRAATCAATTCTGGAGTCGATTCCGGAGTCGATTCCGATTCCGGAGCCGATTCCGGAATCGATTSCRGAAACTGATTCCGGACCTACTATCCGGAATCGATTCSAGAAAACTGCGGAGCTAGCCGGAATCGATTCCGATAAAAACTTCATTTTTCCCATCACTAGTAGGGATAGCTCCATCGATGCYATCAARWGAAGARYAATCTGCAGCAACATGATCTAAATTTGGTTGGGGACTGTTTGACGCAAGCACTACAACGRAAGTCTGCCGGAAACGATCWCAGATATCRCCATGACYCTATCAGTTGCTRCTCCAGACAACTCATCAACAATTTGTGCTTGTTAGGAATTATTCACCCTTTGACACGAATATYGCTACACAGCGAGACACCAAACAGGAAGTCAAAAAGCTGCTTCCACACTTCTCAATAACTTATTGAGATTGGGGG-AAAAAWATACAAGCTGAAGATATCTCTGAATAGATACTGCGAAGACAGGAACTAGTGGTAACATCTACAAGGTTCGCCAAGTAACTTCTTTCCAATAACAAACAATATTCCAATGATGTCAAATCGCAGAACAAACAACATGCGAATTWCGACTCATGATTCCATCTGCAAAAACTGTCTRTCATGAGACCAGTTWTGCCAGRCTCGAAATAATCGRTAGTTAAAAAGARAGAATGTCAARTGGTGAACCCTGTAGAAGTACGCAGATSGTACTCTACGGAAGCTACGATCTTGCTACAATMACTTTYTGTGAG--------------------------TCTAAAGAATACT--------------------------GTRGCTACTTAAGCCACGTTTATGTTCACTTGTATCTCTCATTGATTTGTTATCATTTCATCTCTTATATAGAAGCTTCTTTCARCTGTRACTACAGCACCGTTTTGTGCAAGAACCATTTTAATACCTTCAAACTCTCCTGAAGGYAAGGTTGCTSCATCAATGCCTCTATAAGTTTGATGTGGGATATTAAGCATGCATTTTACATAATATTTAGACGTCGTTCTGTAGCAGAAACGACGGCAGTGCATCCCTCACGTAATAGAGATGTCGGCGTCGGAGTGGAACTTGAAGCGGTGGAAGA
>AR0092-C
TAACACTCCAAAGTGTAGGGATTAGTGGTGGGAGTTCGGAATCGGACCTACCTGATTCCGATTCCGTATTCGGAATCAATTCCGGAGCCGATTCCGATKCYGGARTCGATTCCGATTCCGGAGCCGATTCCGGAGYCGATTYSGGAGCCGATTCCGKARMCGATTCCGGAGCCGATTCCGGARYCGATTCCG------------------------------------------------------------------------GAGYYGRYTCCGGAGCCGATTCCGGTGTTGACTCCGGAGCAAAATCAGTCCGGGAATGTCCATGAGAATGGATCTTTTASAAGTAAATTTGGATTTTTGCGGTTAGCAATACGTAGTATGATTGGATCCAAACGCCTTTTTTTATRGCGATGCCGAAACTGACTCCGTTTGGTAGCTGATTCTAATTTATGAGCCATTTCCGATTTGAAAGCCGACTTCGATTCCGKARCCGATTCCGKARYCGATTCCGKAA------------------------------------------CCGATTCCTATTCCGGAGCCGATTCCGRAATCAATTCTGGAGTCGATTCCGGAGTCGATTCCGATTCCGGAGCCGATTCCGGAATCGATTCCGGAAACTGATTCCGGACCTACTATCCGGAATCGATTCSAGAAAACTGCGGAGCTAGCCGGAATCGATTCCGATAAAAACTTCATTTTTCCCATCACTAGTAGGGATAGCTCCATCGATGCCATCAAGTGAAGAGCAATCTGCAGCAACATGATCTAAATTTGGTTGGGGACTGTTTGACGCAAGCACTACAACGGAAGTCTGCCGGAAACGATCWCAGATATCGCCATGACCCTATCAGTTGCTACTCCAGACAACTCATCAACAATTTGTGCTTGTTAGGAATTATTCACCCTTTGACACGAATATCGCTACACAGCGAGACACCAAACAGGAAGTCAAAAAGCTGCTTCCACACTTCTCAATAACTTATTGAGATTGGGGG-AAAAATATACAAGCTGAAGATATCTCTGAATAGATACTGCGAAGACAGGAACTAGTGGTAACATCTACAAGGTTCGCCAAGTAACTTCTTTCCAATAACAAACAATATTCCAATGATGTCAAATCGCAGAACAAACAACATGCGAATTACGACTCATGATTCCATCTGCAAAAACTGTCTATCATGAGACCAGTTTTGCCAGACTCGAAATAATCGATAGTTAAAAAGAGAGAATGTCAAGTGGTGAACCCTGTAGAAGTACGCAGATCGTACTCTACGGAAGCTACGATCTTGCTACAATAACTTTTTGTGAG--------------------------TCTAAAGAATACT--------------------------GTGGCTACTTAAGCCACGTTTATGTTCACTTGTATCTCTCATTGATTTGTTATCATTTCATCTCTTATATAGAAGCTTCTTTCAACTGTGACTACAGCACCGTTTTGTGCAAGAACCATTTTAATACCTTCAAACTCTCCTGAAGGCAAGGTTGCTCCATCAATGCCTCTATAAGTTTGATGTGGGATATTAAGCATGCATTTTACATAATATTTAGACGTCGTTCTGTAGCAGAAACGACGGCAGTGCATCCCTCACGTAATAGAGATGTCGGCGTCGGAGTGGAACTTGAAGCGGTGGAAGA
>AR0052-C
TAACACTCCAAAGTGTAGGGATTAGTGGTGGGAGTTCGGAATCGGACCTACCTGATTCCGATTCCGTATTCGGAATCAATTCCGGAGCCGATTCCGATKCYGGARTCGATTCCGATTCCGGAGCCGATTCCGGAGYCGATKYSGGARYCGATTCCGGAGCYGATTCCGGAGCCGATTCCGGAGYCGATTCCR------------------------------------------------------------------------GAGTTGGCTCCGGAGCCGATTCCGGTGTTGACTCCGGAGCAAAATCAGTCCGGGAATSTCCATGAGAATGGATCTTTTACAAGTAAATTTGRATTTTTGCGGTTAGCAATACGTAGTATGATTGGATCCAAACGCCTTTTTTTATAGCGATGCCGAAACTGACTCCGTTTGGTAGCTGATTCTAATTTATGAGCCATTTCCGATTYGAAAGCCGACTTCGATTCCGGAACCGATTCCGGAGTCGATTCCGTAA------------------------------------------CCGATTCCTATTCCGGARCCGATTCCGWAAYCRATTCYGKAGYCGATTCCGGAGYCGATTCCGATTCCGGAGCCGATTCCGGAATCGATTCCGGAAACTGATTCCGGACCTACTATCCGGAATCGATTCSAGAAAACTGCGGAGCTAGCCGGAATCGATTCCGATAAAAACTTCATTTTTCCCATCACTAGTAGGGATAGCTCCATCGATGCCATCAAGTGAAGAGCAATCTGCAGCAACATGATCTAAATTTGGTTGGGGACTGTTTGACGCAAGCACTACAACGGAAGTCTGCCGGAAACGATCWCAGATATCGCCATGACCCTATCAGTTGCTACTCCAGACAACTCATCAACAATTTGTGCTTGTTAGGAATTATTCACCCTTTGACACGAATATCGCTACACAGCGAGACACCAAACAGGAAGTCAAAAAGCTGCTTCCACACTTCTCAATAACTTATTGAGATTGGGGG-AAAAATATACAAGCTGAAGATATCTCTGAATAGATACTGCGAAGACAGGAACTAGTGGTAACATCTACAAGGTTCGCCAAGTAACTTCTTTCCAATAACAAACAATATTCCAATGATGTCAAATCGCAGAACAAACAACATGCGAATTACGACTCATGATTCCATCTGCAAAAACTGTCTATCATGAGACCAGTTTTGCCAGACTCGAAATAATCGATAGTTAAAAAGAGAGAATGTCAAGTGGTGAACCCTGTAGAAGTACGCAGATCGTACTCTACGGAAGCTACGATCTTGCTACAATAACTTTTTGTGAG--------------------------TCTAAAGAATACT--------------------------GTGGCTACTTAAGCCACGTTTATGTTCACTTGTATCTCTCATTGATTTGTTATCATTTCATCTCTTATATAGAAGCTTCTTTCAACTGTGACTACAGCACCGTTTTGTGCAAGAACCATTTTAATACCTTCAAACTCTCCTGAAGGCAAGGTTGCTCCATCAATGCCTCTATAAGTTTGATGTGGGATATTAAGCATGCATTTTACATAATATTTAGACGTCGTTCTGTAGCAGAAACGACGGCAGTGCATCCCTCACGTAATAGAGATGTCGGCGTCGGAGTGGAACTTGAAGCGGTGGAAGA
>AR0072-C
TAACACTCCAAAGTGTAGGGATTAGTGGTGGGAGTTCGGAATCGGACCTACCTGATTCCGATTCCGTATTCGGAATCAATTCCGGAGCCGATTCCGATKCYGGARTCGATTCCGATTCYGGAGCCGATTCCGGAGYCGATKCYGGAGYCGATTCCGGAGMCGATTCCGGAGCCGATTCCGGAGYCGATTCCG------------------------------------------------------------------------GAGTTGGCTCCGGAGCCGATTCCGGTGTTGACTCCGGAGCAAAATCAGTCCGGGAATSTCCATGAGAATGGATCTTTTACAAGTAAATTTGGATTTTKGCGGTTAGCAATACGTAGTATGATTGGAYCCAAACGCCTTTTTTTATRGCGATGCCGAAACTGACTCCGTTTGGTAGCTGATTCTAATTTATGAGCCATTTCCGATTYGAAAGCCGACTTCGATTCCGGAACCGATTCCGGAGTCGATTCCGKAR------------------------------------------CCGATTCCTATTCCGGAGCCGATTCCGRAATCAATTCTGGAGTCGATTCCGGAGTCGATTCCGATTCCGGAGCCGATTCCGGAATCGATTSCRGAAACTGATTCCGGACCTACTATCCGGAATCGATTCSAGAAAACTGCGGAGCTAGCCGGAATCGATTCCGATAAAAACTTCATTTTTCCCATCACTAGTAGGGATAGCTCCATCGATGCCATCAAGTGAAGAGCAATCTGCAGCAACATGATCTAAATTTGGTTGGGGACTGTTTGACGCAAGCACTACAACGGAAGTCTGCCGGAAACGATCWCAGATATCGCCATGACCCTATCAGTTGCTACTCCAGACAACTCATCAACAATTTGTGCTTGTTAGGAATTATTCACCCTTTGACACGAATATCGCTACACAGCGAGACACCAAACAGGAAGTCAAAAAGCTGCTTCCACACTTCTCAATAACTTATTGAGATTGGGGG-AAAAATATACAAGCTGAAGATATCTCTGAATAGATACTGCGAAGACAGGAACTAGTGGTAACATCTACAAGGTTCGCCAAGTAACTTCTTTCCAATAACAAACAATATTCCAATGATGTCAAATCGCAGAACAAACAACATGCGAATTACGACTCATGATTCCATCTGCAAAAACTGTCTATCATGAGACCAGTTTTGCCAGACTCGAAATAATCGATAGTTAAAAAGAGAGAATGTCAAGTGGTGAACCCTGTAGAAGTACGCAGATCGTACTCTACGGAAGCTACGATCTTGCTACAATAACTTTTTGTRAG--------------------------TCTAAAGAATACT--------------------------GTGGCTACTTAAGCCACGTTTATGTTCACTTGTATCTCTCATTGATTTGTTATCATTTCATCTCTTATATAGAAGCTTCTTTCAACTGTGACTACAGCACCGTTTTGTGCAAGAACCATTTTAATACCTTCAAACTCTCCTGAAGGCAAGGTTGCTCCATCAATGCCTCTATAAGTTTGATGTGGGATATTAAGCATGCATTTTACATAATATTTAGACGTCGTTCTGTAGCAGAAACGACGGCAGTGCATCCCTCACGTAATAGAGATGTCGGCGTCGGAGTGGAACTTGAAGCGGTGGAAGA
>AR0012-C
TRRCACTCCAAAGTGTAGGGATTAGTGGTGGGAGTTCGGAATCGGACCTACCYGATTCCGATTCCGTATTCGGAATCAATTCCGGAGCYGATTCCGATKCYGGARTCGATTCCGATTCCGGAGCCGATTCCGGAGYCGATTCCGGAGCCGATTCCGGAGYCGATTCCGGAGYCGATTCCGGAGCCGATTCCG------------------------------------------------------------------------GAGTYGRYTCCGGAGCCGATTCCGGTGTTGACTCCGGAGCAAAATCAGTCCGGGAATCTCCATGAGAATGGATCTTTTASAAGTAAATTTGRATTTTTGCGGTTAGCAATACGTAGTATGATTGGAYCCAAACGCCTTTTTTTATGGCGATGCCGAAACTGACTCCGTTTRGTAGCTGATTCTAATTTATGAGCCATTTCCGATTCGARAGCCGACTTCGATTCCGGAACCGATTCCGGAGTCGATTCCGKAA------------------------------------------CCGATTCCTATTCCGGARCCGATTCCGWAATCAATTCTGGAGTCGATTCCGGAGTCGATTCCGATTCCGCAGCCGATTCCGGAATCGATTCCGGAAACTGATTCCGGACCTACTATCCGGAATCGATTCGAGAAAACTGCGGAGCTAGCCGGAATCGATTCCGATAAAAACTTCATTTTTCCCATCACTAGTAGGGATAGCTCCATCGATGCCATCAAGTGAAGAGCAATCTGCAGCAACATGATCTAAATTTGGTTGGGGACTGTTTGACGCAAGCACTACAACGGAAGTCTGCCGGAAACGATCTCAGATATCGCCATGACCCTATCAGTTGCTGCTCCAGACAACTCATCAACAATTTGTGCTTGTTAGGAATTATTCACCCTTTGACACGAATATTGCTACACAGCGAGACACCAAACAGGAAGTCAAAAAGCTGCTTCCACACTTCTCAATAACTTATTGAGAWTGGGGG-RAAAATATACAAGCTGAAGATATCTCTGAATAGATACTGCGAAGACAGGAACTAGTGGTAACATCTACAAGGTTCGCCAAGTAAYTTCTTTCCAATAACAAACAATATTCCAATGATRTCAAATCGCAGAACAAACAACATGCGAATTWCGACTCATGATTCCATCTGCAAAAACTGTCTGTCATGAGACCAGKTATGCCAGGCTCGAAATAATCGGTAGTTAAAAAGAAAGAATGTCAAATGGTGAACCCTGTAGAAGTACGCAGATGGTACTCTACGGAAGCTACGATCTTGCTACAATMACTTTYTGTGAG--------------------------TCTAAAGAATACT--------------------------GTRGCTACTTAAGCCACGTTTATGTTCACTTGTATCTCTCATTGATTTGTTATCATTTCATCTCTWATATWGAAGCTTCTTTCAACTGTRACTACAGCACCGTTTTGTGCMAGAACCATTTTAATACCTTCAAACTCTCCTGAAGGYAAGGTTGCTKCATCAATGCCTCTATAAGTTTGATGTGGGATATTAAGCATGCATTTTACATAATATTTAGACGTCGTTCTGTAGCAGAAACGACGGCAGTRCATCCCTCACGYAATAGAGATGTCGGCGTCGGRGTGGAACTTGAAGCGGTGGAAGA
>AR0071-C
TRRCACTCCAAAGTGTAGGGATTAGTGGTGGGAGTTCGGAATCGGACCTACCYGATTCCGATTCCGTATTCGGAATCAATTCCGGAGCYGATTCCGATGCTGGAATCGATTCCGATTCCGGAGCCGATTCCGGAGYCGATTCCGGAGCCGATTCCGGAGYCGATTCCGGAGCCGATTCCGGAGCCGATTCCG------------------------------------------------------------------------GAGTYGRYTCCGGAGCCGATTCCGGTGTTGACTCCRGAGYAAAATCAGTCCGGGAATCTCCATGAGAATGGATCTTTTACAAGTAAATTTGRATTTTKGCGGTTAGCAATACGTAGTATGATTGGAYCCAAACGCCTTTTTTTATGGCGATGCCGAAACTGACTCCGTTTGGTAGCTGATTCTAATTTATGAGCCATTTCCGATTCGARAGCCGACTTCGATTCCGGAACCGATTCCGGAGTCGATTCCGKAA------------------------------------------CCGATTCCTATTCCGGAGCCGATTCCGRAATCAATTCTGGAGTCGATTCCGGAGTCGATTCCGATTCCGSAGCCGATTCCGGAATCGATTSCRGAAACTGATTCCGGACCTACTATCCGGAATCGATTCSAGAAAACTGCGGAGCTAGCCGGAATCGATTCCGATAAAAACTTCATTTTTCCCATCACTAGTAGGGATAGCTCCATCGATGCCATCAAGTGAAGAGCAATCTGCAGCAAYATKATCTAAATTTGGTTGGGGACTGTTTGACGCAAGCACTACAACGGAAGTCTGCCGGAAACGATCTCAGATATCGCCATGACCCTATCAGTTGCTGCTCCAGACAACTCATCAACAATTTGTGCTTGTTAGGAATTATTCACCCTTTGACACGAATATTGCTACACAGCGAGACACCAAACAGGAAGTCAAAAAGCTGCTTCCACACTTCTCAATAACTTATTGAGAWTGGGGG-RAAAATATACAAGCTGAAGATATCTCTGAATAGATACTGCGAAGACAGGAACTAGTGGTAACATCTACAAGGTTCGCCAAGTAAYTTCTTTCCAATAACAAACAATATTCCAATGATRTCAAATCGCAGAACAAACAACATGCGAATTWCGACTCATGATTCCATCTGCAAAAACTGTCTGTCATGAGACCAGKTATGCCAGGCTCGAAATAATCGGTAGTTAAAAAGAAAGAATGTCAAATGGTGAACCCTGTAGAAGTACGCAGATSGTACTCTACGGAAGCTACGATCTTGCTACAATMACTTTYTGTGAG--------------------------TCTAAAGAATACT--------------------------GTRGCTACTTAAGCCACGTTTWTGTTCACTTGTATCTCTCATTGATTTKTTATCATTTCATCTCTTATAYAGAAGCTTCTTTCAACTGTRACTACAGCACCGTTTTGTGCMAGAACCATTYTAAKACCTTCAAACTCTCCTGAAGGYAAGGTTGCTKCATCAATGCCTCTATAAGTTTGATGTGGGATATTAAGCATGCATTTTACATAATATTTAGACGTCGTTCTGTAGCAGAAACGACGGCAGTGCATCCCTCACGTAATAGAGATGTCGGCGTCGGRGTGGAACTTGAAGCGGTGGAAGA
>AR0050-C
TAACACTCCAAAGTGTAGGGATTAGTGGTGGGAGTTCGGAATCGGACCTACCTGATTCCGATTCCGTATTCGGAATCAATTCCGGAGCYGATTCCGATGCTGGAATCGATTCCGATTCCGGAGCCGATTCCGGAGYCGATTCCGGAGCCGATTCCGGAGWCGATTCCGGAGCCGATTCCGGAGYCGATTYCG------------------------------------------------------------------------GAGWTGGCTCCGGAGCCGATTCCGGTGTTGMCTCCGGAGCAAAATCAGTCCGGGAATSTCCATGAGAATGGATCTTTTRCAAGTAAATTTGGATTTTTGCGGTTAGCAATACGTAGTATGATTGGATCCAAACGCCTTTTTTTATRGCGATGCCGAAACTGACTCCGTTTRGTAGCYGATTCTAATTTATGAGCCATTTCCGATTYGAAAGCCGACTTCGATTCCGGAACCGATTCCGGAGTCGATTCCGKAA------------------------------------------CCGATTCCTATTCCGGAGCCGATTCCGRAATCAATTCTGGAGTCGATTCCGGAGTCGATTCCGATTCCGSAGCCGATTCCGGAATCGATTCCGGAAACTGATTYCGGACCTACTATCCGGAATCGATTCGAGAAAACTGCGGAGCTAGCCGGAATCGATTCCGATAAAAACTTCATTTTTCCCATCACTAGTAGGGATAGCTCCATCGATGCCATCAAGTGAAGAGCAATCTGCAGCAACATGATCTAAATTTGGTTGGGGACTGTTTGACGCAAGCACTACAACGGAAGTCTGCCGGAAACGATCTCAGATATCGCCATGACCCTATCAGTTGCTGCTCCAGACAACTCATCAACAATTTGTGCTTGTTAGGAATTATTCACCCTTTGACACGAATATTGCTACACAGCGAGACACCAAACAGGAAGTCAAAAAGCTGCTTCCACACTTCTCAATAACTTATTGAGAATGGGGG-GAAAATATACAAGCTGAAGATATCTCTGAATAGATACTGCGAAGACAGGAACTAGTGGTAACATCTACAAGGTTCGCCAAGTAACTTCTTTCCAATAACAAACAATATTCCAATGATATCAAATCGCAGAACAAACAACATGCGAATTACGACTCATGATTCCATCTGCAAAAACTGTCTGTCATGAGACCAGTTATGCCAGGCTCGAAATAATCGGTAGTTAAAAAGAAAGAATGTCAAATGGTGAACCCTGTAGAAGTACGCAGATCGTACTCTACGGAAGCTACGATCTTGCTACAATAACTTTTTGTGAG--------------------------TCTAAAGAATACT--------------------------GTGGCTACTTAAGCCACGTTTTTGTTCACTTGTATCTCTCATTGATTTTTTATCATTTCATCTCTTATATAGAAGCTTCTTTCAACTGTAACTACAGCACCGTTTTGTGCAAGAACCATTCTAAGACCTTCAAACTCTCCTGAAGGYAAGGTTGCTKCATCAATGCCTCTATAAGTTTGATGTGGGATATTAAGCATGCATTTTACATAATATTTAGACGTCGTTCTGTAGCAGAAACGACGGCAGTGCATCCCTCACGTAATAGAGATGTCGGCGTCGGAGTGGAACTTGAAGCGGTGGAAGA
>AR0040-C
TRRCACTCCAAAGTGTAGGGATTAGTGGTGGGAGTTCGGAATCGGACCTACCYGATTCCGATTCCGTRTTCGGAATCAATTCCGGAGCTGATTCCGATGCTGGAATCGATTCCGATTCCGGAGYCGATTCCGGAGYCGATTCCGGAGCCGATTCCGGAGYCRATTCCGGAGCCGATTCCGGARCCGATTCYG------------------------------------------------------------------------GAGTYGRYTCCGGAGCCGATTCCGGTGTTGACTCCGGAGCAAAATYAGTCCGGGAATCTCCATGAGAATGGATCTTTTACAAGTAAATTTGGATTTTTGCGGTTAKCAATACGTAGTATGATTGGATCCAAACGCCTTTTTTTATGGCGATGCCGAAACTGACTCCGTTTAGTAGCTGATTCTAATTTATGAGCCATTTCCGATTCGAAAGCCGACTTCGATTCCGKAACCGATTCCRKARYCGATTCCGTAA------------------------------------------CCGATTCCKATTCCGGARCCGATTCCGWAAYCAATTCTGGARTCGATTCCGGAGYCGATTCCGATTCCGSAGCCGATTCCGGAATCGATTCCGGAAACTGATTCCGGACCTACTATCCGGAATCGATTCGAGAAAACTGCGGAGCTAGCCGGAATCGATTCCGATAAAAACTTCATTTTTCCCATCACTAGTAGGGATAGCTCCATCGATGCCATCAAGTGAAGAGCAATCTGCAGCAACATGATCTAAATTTGGTTGGGGACTGTTTGACGCAAGCACTACAACGGAAGTCTGCCGGAAACGATCTCAGATATCGCCATGACCCTATCAGTTGCTGCTCCAGACAACTCATCAACAATTTGTGCTTGTTAGGAATTATTCACCCTTTGACACGAATATTGCTACACAGCGAGACACCAAACAGGAAGTCAAAAAGCTGCTTCCACACTTCTCAATAACTTATTGAGAATGGGGG-GAAAATATACAAGCTGAAGATATCTCTGAATAGATACTGCGAAGACAGGAACTAGTGGTAACATCTACAAGGTTCGCCAAGTAACTTCTTTCCAATAACAAACAATATTCCAATGATATCAAATCGCAGAACAAACAACATGCGAATTACGACTCATGATTCCATCTGCAAAAACTGTCTGTCATGAGACCAGTTATGCCAGGCTCGAAATAATCGGTAGTTAAAAAGAAAGAATGTCAAATGGTGAACCCTGTAGAAGTACGCAGATCGTACTCTACGGAAGCTACGATCTTGCTACAATAACTTTTTGTGAG--------------------------TCTAAAGAATACT--------------------------GTGGCTACTTAAGCCACGTTTTTGTTCACTTGTATCTCTCATTGATTTTTTATCATTTCATCTCTTATATAGAAGCTTCTTTCAACTGTAACTACAGCACCGTTTTGTGCAAGAACCATTCTAAGACCTTCAAACTCTCCTGAAGGCAAGGTTGCTTCATCAATGCCTCTATAAGTTTGATGTGGGATATTAAGCATGCATTTTACATAATATTTAGACGTCGTTCTGTAGCAGAAACGACGGCAGTGCATCCCTCACGTAATAGAGATGTCGGCGTCGGAGTGGAACTTGAAGCGGTGGAAGA
>AR0051-C
TGGCACTCCAAAGTGTAGGGATTAGTGGTGGGAGCTCGGAATCGGACCTACCCGATTCCGATTCCGTATTCGGAATCACTTCCGGAGCCGATTCCGATGCTGGAATCGATTCCGATTCCGGAGYCGATTCCGGAGYCGATTCYGGAGCCGATTCYGRAGYCGATTCYGRAGYCGATTCYGRAGYCGATTCCG------------------------------------------------------------------------GAGYYGRYTCCGGAGCCGATTCCGRTGTTGACTCCRGAGCAAAATYAGTCCGGGAATCTCCATGAGAATGGATCTTTTACAAGTAAATTTGGATTTTKGCGGTTAGCAATACGTAGTATGATTGGATCCAAACGCCTTTTTTTATGGCGATGCCGAAACTGACTCCGTTTGGTAGCTGATTCTAATTTATGAGCCATTTCMGATTCGAAAGCCGACTTCGATTCCGGAACCGATTCCGGAGYCGATTCCGTAA------------------------------------------CCGATTCCTATTCCGGAGCCGATTCCGWAATCAATTCTGGAGTCGATTCCGGAGTCGATTCCGATTCCGSAGCCGATTCCGGAATCGATTSCRGAAACTGATTCCGGACCTACTATCCGGAATCGATTCSAGAAAACTGCGGAGCTAGCCGGAATCGATTCCGATAAAAACTTCATTTTTCCCATCACTAGTAGGGATAGCTCCATCGATGCCATCAAGTGAAGAGCAATCTGCAGCAACATGATCTAAATTTGGTTGGGGACTGTTTGACGCAAGCACTACAACGGAAGTCTGCCGGAAACGATCTCAGATATCGCCATGACCCTATCAGTTGCTGCTCCAGACAACTCATCAACAATTTGTGCTTGTTAGGAATTATTCACCCTTTGACACGAATATTGCTACACAGCGAGACACCAAACAGGAAGTCAAAAAGCTGCTTCCACACTTCTCAATAACTTATTGAGAATGGGGG-GAAAATATACAAGCTGAAGATATCTCTGAATAGATACTGCGAAGACAGGAACTAGTGGTAACATCTACAAGGTTCGCCAAGTAACTTCTTTCCAATAACAAACAATATTCCAATGATATCAAATCGCAGAACAAACAACATGCGAATTACGACTCATGATTCCATCTGCAAAAACTGTCTGTCATGAGACCAGTTATGCCAGGCTCGAAATAATCGGTAGTTAAAAAGAAAGAATGTCAAATGGTGAACCCTGTAGAAGTACGCAGATCGTACTCTACGGAAGCTACGATCTTGCTACAATAACTTTTTGTGAG--------------------------TCTAAAGAATACT--------------------------GTGGCTACTTAAGCCACGTTTTTGTTCACTTGTATCTCTCATTGATTTTTTATCATTTCATCTCTTATATAGAAGCTTCTTTCAACTGTAACTACAGCACCGTTTTGTGCAAGAACCATTCTAAGACCTTCAAACTCTCCTGAAGGCAAGGTTGCTTCATCAATGCCTCTATAAGTTTGATGTGGGATATTAAGCATGCATTTTACATAATATTTAGACGTCGTTCTGTAGCAGAAACGACGGCAGTGCATCCCTCACGTAATAGAGATGTCGGCGTCGGAGTGGAACTTGAAGCGGTGGAAGA
>AR0074-C
TGGCACTCCAAAGTGTAGGGATTAGTGGTGGGAGYTCGGAATCGGACCTACCCGATTCCGATTCCGTATTCGGAATCAMTTCCGGAGCYGATTCCGATGCTGGAATCGATTCCGATTCCGGAGYCGATTCCGGAGYCGATTCCGGAGCCGATTCYGRAKYCGATTCYGGAGYCGATTCCGGAGYCGATTCCG------------------------------------------------------------------------GAGTYGRYTCCGGAGCCGATTCCGRTGTTGACTCCGGAGYAAAATCAGTCCGGGAATCTCCATGAGAATGGATCTTTTACAAGTAAATTTGGATTTTKGCGGTTAGCAATACGTAGTATGATTGGATCCAAACGCCTTTTTTTATGGCGATGCCGAAACTGACTCCGTTTRGTAGCTGATTCTAATTTATGAGCCATTTCCGATTCGAAAGCCGACTTCGATTCCGGAACCGATTCCGGAGTCGATTCCGKAA------------------------------------------CCGATTCCTATTCCGGAGCCGATTCCGAAATCAATTCTGGAGTCGATTCCGGAGTCGATTCCGATTCCGSAGCCGATTCCGGAATCGATTCCRGAAACTGATTCCGGACCTACTATCCGGAATCGATTCSAGAAAACTGCGGAGCTAGCCGGAATCGATTCCGATAAAAACTTCATTTTTCCCATCACTAGTAGGGATAGCTCCATCGATGCCATCAAGTGAAGAGCAATCTGCAGCAACATGATCTAAATTTGGTTGGGGACTGTTTGACGCAAGCACTACAACGGAAGTCTGCCGGAAACGATCTCAGATATCGCCATGACCCTATCAGTTGCTGCTCCAGACAACTCATCAACAATTTGTGCTTGTTAGGAATTATTCACCCTTTGACACGAATATTGCTACACAGCGAGACACCAAACAGGAAGTCAAAAAGCTGCTTCCACACTTCTCAATAACTTATTGAGAATGGGGG-GAAAATATACAAGCTGAAGATATCTCTGAATAGATACTGCGAAGACAGGAACTAGTGGTAACATCTACAAGGTTCGCCAAGTAACTTCTTTCCAATAACAAACAATATTCCAATGATATCAAATCGCAGAACAAACAACATGCGAATTACGACTCATGATTCCATCTGCAAAAACTGTCTGTCATGAGACCAGTTATGCCAGGCTCGAAATAATCGGTAGTTAAAAAGAAAGAATGTCAAATGGTGAACCCTGTAGAAGTACGCAGATCGTACTCTACGGAAGCTACGATCTTGCTACAATAACTTTTTGTGAG--------------------------TCTAAAGAATACT--------------------------GTGGCTACTTAAGCCACGTTTTTGTTCACTTGTATCTCTCATTGATTTTTTATCATTTCATCTCTTATATAGAAGCTTCTTTCAACTGTAACTACAGCACCGTTTTGTGCAAGAACCATTCTAAGACCTTCAAACTCTCCTGAAGGCAAGGTTGCTTCATCAATGCCTCTATAAGTTTGATGTGGGATATTAAGCATGCATTTTACATAATATTTAGACGTCGTTCTGTAGCAGAAACGACGGCAGTGCATCCCTCACGTAATAGAGATGTCGGCGTCGGAGTGGAACTTGAAGCGGTGGAAGA
>AR0070-C
TRRCACTCCAAAGTGTAGGGATTAGTGGTGGGAGTTCGGAATCGGACCTACCYGATTCCGATTCCGTATTCGGAATCAATTCCGGAGCTGATTCCGATGCTGGAATCGATTCCGATTCCGGAGCCGATTCCGGAGTCGATTCCGGAGCCGATTCCGGAGTCGATTCCGGAGCCGATTCCGGAGCCGATTCYR------------------------------------------------------------------------GAGTYGRYTCCGGAGCCGATTCCGRTGTTGACTCCGGAGCAAAATCAGTCCGGGAATCTCCATGAGAATGGATCTTTTACAAGTAAATTTGGATTTTTGYGGTTAKCAATACGTAGTATGATTGGAYCCAAACGCCTTTTTTTATGGCGATGCCGAAACTGACTCCGTTTAGTAGCTGATTCTAATTTATGAGCCATTTCCGATTCGAAAGCCGACTTCGATTCCGGARCCGATTCCGKARYCGATTCCGKAA------------------------------------------CCGATTCCKATTCCGGAGCCGATTCCGRAATCAATTCTGGAGTCGATTCCGGAGTCGATTCCGATTCCGSAGCCGATTCCGGAATCGATTCCGGAAACTGAYTCCGGACCTACTATCCGGAATCGATTCSAGAAAACTGCGGAGCTAGCCGGAATCGATTCCGATAAAAACTTCATTTTTCCCATCACTAGTAGGGATAGCTCCATCGATGCCATCAAGTGAAGAGCAATCTGCAGCAACATGATCTAAATTTGGTTGGGGACTGTTTGACGCAAGCACTACAACGGAAGTCTGCCGGAAACGATCTCAGATATCGCCATGACCCTATCAGTTGCTGCTCCAGACAACTCATCAACAATTTGTGCTTGTTAGGAATTATTCACCCTTTGACACGAATATTGCTACACAGCGAGACACCAAACAGGAAGTCAAAAAGCTGCTTCCACACTTCTCAATAACTTATTGAGAATGGGGG-GAAAATATACAAGCTGAAGATATCTCTGAATAGATACTGCGAAGACAGGAACTAGTGGTAACATCTACAAGGTTCGCCAAGTAACTTCTTTCCAATAACAAACAATATTCCAATGATATCAAATCGCAGAACAAACAACATGCGAATTACGACTCATGATTCCATCTGCAAAAACTGTCTGTCATGAGACCAGTTATGCCAGGCTCGAAATAATCGGTAGTTAAAAAGAAAGAATGTCAAATGGTGAACCCTGTAGAAGTACGCAGATCGTACTCTACGGAAGCTACGATCTTGCTACAATAACTTTTTGTGAG--------------------------TCTAAAGAATACT--------------------------GTGGCTACTTAAGCCACGTTTTTGTTCACTTGTATCTCTCATTGATTTTTTATCATTTCATCTCTTATATAGAAGCTTCTTTCAACTGTAACTACAGCACCGTTTTGTGCAAGAACCATTCTAAGACCTTCAAACTCTCCTGAAGGCAAGGTTGCTTCATCAATGCCTCTATAAGTTTGATGTGGGATATTAAGCATGCATTTTACATAATATTTAGACGTCGTTCTGTAGCAGAAACGACGGCAGTGCATCCCTCACGTAATAGAGATGTCGGCGTCGGAGTGGAACTTGAAGCGGTGGAAGA
>AR0042-C
TRRCACTCCAAAGTGTAGGGATTAGTGGTGGGAGTTCGGAATCGGACCTACCYGATTCCGATTCCGTATTCGGAATCAATTCCGGAGCYGATTCCGATGCTGGAATCGATTCCGATTCCGGAGCCGATTCCGGAGYCGATTCCGGAGYCGATTCCGGAGCCGATTCCGGAGCCGATTCCGGAGTCGATTCCG------------------------------------------------------------------------GAGTTGGCTCCGGAGCCGATTCYGGTGTTGACTCCGGAGCAAAATCAGTCCGGGAATCTCCATGAGAATGGATCTTTTASAAGTAAATTTGGATTTTTGCGGTTAGCAATACGTAGTATGATTGGAYCCAAACGCCTTTTTTTATGGCGATGCCGAAACTGACTCCGTTTRGTAGCYGATTCTAATTTATGAGCCATTTCCGATTCGARAGCCGACTTCGATTCCGGARCCGATTCCGGAGTCGATTCCGKAA------------------------------------------CCGATTCCKATTCCGGARCCGATTCCGRAATCAATTCTGGAGTCGATTCCGGAGTCGATTCCGATTCCGSAGCCGATTCCGGAATCGATTCCGGAAACTGATTCCGGACCTACTATCCGGAATCGATTCSAGAAAACTGCGGAGCTAGCCGGAATCGATTCCGATAAAAACTTCATTTTTCCCATCACTAGTAGGGATAGCTCCATCGATGCCATCAAGTGAAGAGCAATCTGCAGCAACATGATCTAAATTTGGTTGGGGACTGTTTGACGCAAGCACTACAACGGAAGTCTGCCGGAAACGATCTCAGATATCGCCATGACCCTATCAGTTGCTGCTCCAGACAACTCATCAACAATTTGTGCTTGTTAGGAATTATTCACCCTTTGACACGAATATTGCTACACAGCGAGACACCAAACAGGAAGTCAAAAAGCTGCTTCCACACTTCTCAATAACTTATTGAGAATGGGGG-GAAAATATACAAGCTGAAGATATCTCTGAATAGATACTGCGAAGACAGGAACTAGTGGTAACATCTACAAGGTTCGCCAAGTAACTTCTTTCCAATAACAAACAATATTCCAATGATATCAAATCGCAGAACAAACAACATGCGAATTACGACTCATGATTCCATCTGCAAAAACTGTCTGTCATGAGACCAGTTATGCCAGGCTCGAAATAATCGGTAGTTAAAAAGAAAGAATGTCAAATGGTGAACCCTGTAGAAGTACGCAGATCGTACTCTACGGAAGCTACGATCTTGCTACAATAACTTTTTGTGAG--------------------------TCTAAAGAATACT--------------------------GTGGCTACTTAAGCCACGTTTTTGTTCACTTGTATCTCTCATTGATTTTTTATCATTTCATCTCTTATATAGAAGCTTCTTTCAACTGTAACTACAGCACCGTTTTGTGCAAGAACCATTCTAAGACCTTCAAACTCTCCTGAAGGCAAGGTTGCTTCATCAATGCCTCTATAAGTTTGATGTGGGATATTAAGCATGCATTTTACATAATATTTAGACGTCGTTCTGTAGCAGAAACGACGGCAGTGCATCCCTCACGTAATAGAGATGTCGGCGTCGGAGTGGAACTTGAAGCGGTGGAAGA
>AR0049-C
TRRCACTCCAAAGTGTAGGGATTAGTGGTGGGAGTTCGGAATCGGACCTACCYGATTCCGATTCCGTATTCGGAATCAATTCCGGAGCYGATTCCGATGCTGGAATCGATTCCGATTCCGGAGCCGATTCCGGAGYCGATTCCGGAGCCGATTCCGGAGYCGATTCCGGAGCCGATTCCGGAGCCGATTCCG------------------------------------------------------------------------GAGTYGRYTCCGGAGCCGATTCCGGTGTTGACTCCRGAGYAAAATCAGTCCGGGAATCTCCATGAGAATGGATCTTTTASAAGTAAATTTGGATTTTKGYGGTTAGCAATACGTAGTATGATTGGAYCCAAACGCCTTTTTTTATGGCGATGCCGAAACTGACTCCGTTTRGTAGCTGATTCTAATTTATGAGCCATTTCCGATTCGARAGCCGACTTCGATTCCGGAACCGATTCCGGAGTCGATTCCGKAA------------------------------------------CCGATTCCTATTCCGGAGCCGATTCCGRAATCAATTCTGGAGTCGATTCCGGAGTCGATTCCGATTCCGSAGCCGATTCCGGAATCGATTSCRGAAACTGATTCCGGACCTACTATCCGGAATCGATTCSAGAAAACTGCGGAGCTAGCCGGAATCGATTCCGATAAAAACTTCATTTTTCCCATCACTAGTAGGGATAGCTCCATCGATGCCATCAAGTGAAGAGCAATCTGCAGCAACATGATCTAAATTTGGTTGGGGACTGTTTGACGCAAGCACTACAACGGAAGTCTGCCGGAAACGATCTCAGATATCGCCATGACCCTATCAGTTGCTGCTCCAGACAACTCATCAACAATTTGTGCTTGTTAGGAATTATTCACCCTTTGACACGAATATTGCTACACAGCGAGACACCAAACAGGAAGTCAAAAAGCTGCTTCCACACTTCTCAATAACTTATTGAGAATGGGGG-GAAAATATACAAGCTGAAGATATCTCTGAATAGATACTGCGAAGACAGGAACTAGTGGTAACATCTACAAGGTTCGCCAAGTAACTTCTTTCCAATAACAAACAATATTCCAATGATATCAAATCGCAGAACAAACAACATGCGAATTACGACTCATGATTCCATCTGCAAAAACTGTCTGTCATGAGACCAGTTATGCCAGGCTCGAAATAATCGGTAGTTAAAAAGAAAGAATGTCAAATGGTGAACCCTGTAGAAGTACGCAGATCGTACTCTACGGAAGCTACGATCTTGCTACAATAACTTTTTGTGAG--------------------------TCTAAAGAATACT--------------------------GTGGCTACTTAAGCCACGTTTTTGTTCACTTGTATCTCTCATTGATTTTTTATCATTTCATCTCTTATATAGAAGCTTCTTTCAACTGTAACTACAGCACCGTTTTGTGCAAGAACCATTCTAAGACCTTCAAACTCTCCTGAAGGCAAGGTTGCTTCATCAATGCCTCTATAAGTTTGATGTGGGATATTAAGCATGCATTTTACATAATATTTAGACGTCGTTCTGTAGCAGAAACGACGGCAGTGCATCCCTCACGTAATAGAGATGTCGGCGTCGGAGTGGAACTTGAAGCGGTGGAAGA
>AR0016-C
TRRCACTCCAAAGTGTAGGGATTAGTGGTGGGAGTTCGGAATCGGACCTACCYGATTCCGATTCCGTATTCGGAATCAATTCCGGAGCYGATTCCGATGCTGGAATCGATTCCGATTCCGGAGCCGATTCCGGAGYCGATTCCGGAGCCGATTCCGGAGYCGATTCCGGAGCCGATTCCGGARCCGATTCCG------------------------------------------------------------------------GAGTYGGYTCCGGAGCCGATTCCGGTGTTGACTCCGGAGCAAAATCAGTCCGGGAATCTCCATGAGAATGGATCTTTTASAAGTAAATTTGGATTTTTGYGGTTAGCAATACGTAGTATGATTGGAYCCAAACGCCTTTTTTTATGGCGATGCCGAAACTGACTCCGTTTRGTAGCYGATTCTAATTTATGAGCCATTTCCGATTCGARAGCCGACTTCGATTCCGGAACCGATTCCRKARYCGATTCCGKAA------------------------------------------CCGATTCCTATTCCRGAGCCRATTCCGRAATCAATTCTGGAGTCGATTCCGGAGTCGATTCCGATTCCGSAGCCGATTCCGGAATCGATTCCGGAAACTGATTCCGGACCTACTATCCGGAATCGATTCGAGAAAACTGCGGAGCTAGCCGGAATCGATTCCGATAAAAACTTCATTTTTCCCATCACTAGTAGGGATAGCTCCATCGATGCCATCAAGTGAAGAGCAATCTGCAGCAACATGATCTAAATTTGGTTGGGGACTGTTTGACGCAAGCACTACAACGGAAGTCTGCCGGAAACGATCTCAGATATCGCCATGACCCTATCAGTTGCTGCTCCAGACAACTCATCAACAATTTGTGCTTGTTAGGAATTATTCACCCTTTGACACGAATATTGCTACACAGCGAGACACCAAACAGGAAGTCAAAAAGCTGCTTCCACACTTCTCAATAACTTATTGAGAATGGGGG-GAAAATATACAAGCTGAAGATATCTCTGAATAGATACTGCGAAGACAGGAACTAGTGGTAACATCTACAAGGTTCGCCAAGTAACTTCTTTCCAATAACAAACAATATTCCAATGATATCAAATCGCAGAACAAACAACATGCGAATTACGACTCATGATTCCATCTGCAAAAACTGTCTGTCATGAGACCAGTTATGCCAGGCTCGAAATAATCGGTAGTTAAAAAGAAAGAATGTCAAATGGTGAACCCTGTAGAAGTACGCAGATCGTACTCTACGGAAGCTACGATCTTGCTACAATAACTTTTTGTGAG--------------------------TCTAAAGAATACT--------------------------GTGGCTACTTAAGCCACGTTTTTGTTCACTTGTATCTCTCATTGATTTTTTATCATTTCATCTCTTATATAGAAGCTTCTTTCAACTGTAACTACAGCACCGTTTTGTGCAAGAACCATTCTAAGACCTTCAAACTCTCCTGAAGGCAAGGTTGCTTCATCAATGCCTCTATAAGTTTGATGTGGGATATTAAGCATGCATTTTACATAATATTTAGACGTCGTTCTGTAGCAGAAACGACGGCAGTGCATCCCTCACGTAATAGAGATGTCGGCGTCGGAGTGGAACTTGAAGCGGTGGAAGA
>AR0082-C
TRRCACTCCAAAGTGTAGGGATTAGTGGTGGGAGYTCGGAATCGGACCTACCYGATTCCGATTCCGTATTCGGAATCAATTCCGGAGCYGATTCCGATKCYGGAATCGATTCCGATTCCGGAGCCGATTCYGKARYCGATTCCGKARCCGATTCYGKARYCGATTCCGGAGCCGATTCCGGAGCCGATTCCG------------------------------------------------------------------------GAGTTGGCTCCGGAGCCGATTCCGGTGTTGACTCCRGAGYAAAATCAGTCCGGGAATYTCCATGAGAATGGATCTTTTACAAGTAAATTTGRATTTTKGYGGTTAGCAATACGTAGTATGATTGGAYCCAAACGCCTTTTTTTATGGCGATGCCGAAACTGACTCCGTTTRGTAGCYGATTCTAATTTATGAGCCATTTCCGATTCGAAAGCCGACTTCGATTCCGGARCCGATTCCGGAGTCGATTCCGKAA------------------------------------------CCGATTCCKATTCCGGAGCCGATTCCGRAATCAATTCTGGWGTCGATTCCGGAGTCGATTCCGATTCCGSAGCCGATTCCGGAATCGATTSCRGAAACTGATTCCGGACCTACTATCCGGAATCGATTCSAGAAAACTGCGGAGCTAGCCGGAATCGATTCCGATAAAAACTTCATTTTTCCCATCACTAGTAGGGATAGCTCCATCGATGCCATCAAGTGAAGAGCAATCTGCAGCAACATGATCTAAATTTGGTTGGGGACTGTTTGACGCAAGCACTACAACGGAAGTCTGCCGGAAACGATCTCAGATATCGCCATGACCCTATCAGTTGCTRCTCCAGACAACTCATCAACAATTTGTGCTTGTTAGGAATTATTCACCCTTTGACACGAATATYGCTACACAGCGAGACACCAAACAGGAAGTCAAAAAGCTGCTTCCACACTTCTCAATAACTTATTGAGAWTGGGGG-RAAAATATACAAGCTGAAGATATCTCTGAATAGATACTGCGAAGACAGGAACTAGTGGTAACATCTACAAGGTTCGCCAAGTAACTTCTTTCCAATAACAAACAATATTCCAATGATRTCAAATCGCAGAACAAACAACATGCGAATTACGACTCATGATTCCATCTGCAAAAACTGTCTRTCATGAGACCAGTTWTGCCAGRCTCGAAATAATCGRTAGTTAAAAAGARAGAATGTCAARTGGTGAACCCTGTAGAAGTACGCAGATSGTACTCTACGGAAGCTACGATCTTGCTACAATAACTTTTTGTGAG--------------------------TCTAAAGAATACT--------------------------GTRGCTACTTAAGCCACGTTTATGTTCACTTGTATCTCTCATTGATTTGTTATCATTTCATCTCTWATATWGAAGCTTCTTTCAACTGTRACTACAGCACCGTTTTGTGCAAGAACCATTTTAATACCTTCAAACTCTCCTGAAGGCAAGGTTGCTYCATCAATGCCTCTATAAGTTTGATGTGGGATATTAAGCATGCATTTTACATAATATTTAGACGTCGTTCTGTAGCAGAAACGACGGCAGTRCATCCCTCACGYAATAGAGATGTCGGCGTCGGRGTGGAACTTGAAGCGGTGGAAGA
>AR0076-C
TGGCACTCCAAAGTGTAGGGATTAGTGGTGGGAGYTCGGAATCGGACCTACCYGATTCCGATTCCGTATTCGGAATCAATTCCGGAGCYGATWCCGATGCTGGAATCGATTCCGATTCCGGAGCCGATTCCGGAGYCGATTCCGGAGCCGATTCYGGAGYCGATTCCGRAGYCGATTCCGRAGYCGATTCCR------------------------------------------------------------------------GAGTTGGCTCCGGAGCCGATTYCGGTGTTGACTCCSGAGYAAAATCAGTCCGGGAATCTCCATGAGAATGGATCTTTTACAAGTAAATTTGGATTTTKGCGGTTAGCAATACGTAGTATGATTGGATCCAAACGCCTTTTTTTATGGCGATGCCGAAACTGACTCCGTTTRGTAGCTGATTCTAATTTATGAGCCATTTCCGATTCGAAAGCCGACTTCGATTCCGGAACCGATTCCGGAGTCGATTCCGTAA------------------------------------------CCGATTCCTATTCCGGAGCCGATTCCGAAATCAATTCTGGAGTCGATTCCGGAGTCGATTCCGATTCCGSAGCCGATTCCGGAATCGATTSCRGAAACTGATTCCGGACCTACTATCCGGAATCGATTCSAGAAAACTGCGGAGCTAGCCGGAATCGATTCCGATAAAAACTTCATTTTTCCCATCACTAGTAGGGATAGCTCCATCGATGCCATCAAGTGAAGAGCAATCTGCAGCAACATGATCTAAATTTGGTTGGGGACWGTTTGACGCAAGCACTACAACGRAAGTCTGCCGGAAACGATCTCAGATATCGCCATGACCCTATCAGTTGCTGCTCCAGACAACTCATCAACAATTTGTGCTTGTTAGGAATTATTCACCCTTTGACACGAATATTGCTACACAGCGAGACACCAAACAGGAAGTCAAAAAGCTGCTTCCACACTTCTCAATAACTTATTGAGAWTGGGGG-RAAAATATACAAGCTGAAGATATCTCTGAATAGATACTGCGAAGACAGGAACTAGTGGTAACATCTACAAGGTTCGCCAAGTAACTTCTTTCCAATAACAAACAATATTCCAATGATRTCAAATCGCAGAACAAACAACATGCGAATTWYGACTCATGATTCCATCTGCAAAAACTGTCTGTCATGAGACSAGTTATGCCAGGCTCGAAATAATCGGTWGTTAAAAAGAAAGAATGTCAAATGGTGAACCCTGTAGAAGTACGCAGATCGTACTCTACGGAAGCTACGATCTTGCTACAATAACTTTTTGTGAG--------------------------TCTAAAGAATACT--------------------------GTGGCTACTTAAGCCACGTTTWTGTTCACTTGTATCTCTCATTGATTTKTTATCATTTCATCTCTTATATAGAAGCTTCTTTCAACTGTAACTACAGCACCGTTTTGTGCAAGAACCATTYTAAKACCTTCAAACTCTCCTGAAGGYAAGGTTGCTKCATCAATGCCTCTATAAGTTTGATGTGGGATATTAAGCATGCATTTTACATAATATTTAGACGTCGTTCTGTAGCAGAAACGACGGCAGTRCATCCCTCACGTAATAGAGATGTCGGCGTCGGAGTGGAACTTGAAGCGGTGGAAGA
>AR0014-C
TRRCACTCCAAAGTGTAGGGATTAGTGGTGGGAGTTCGGAATCGGACCTACCYGATTCCGATTCCGTATTCGGAATCAATTCCGGAGCYGATTCCGATGCTGGAATCGATTCCGATTCCGGAGCCGATTCCGGAGYCGATTCSGGAGCCGATTCCGGAGYCGATTCCGGAGCCGATTCCGGAGYCGATTCCR------------------------------------------------------------------------GAGTTGGCTCCGGAGCCGATTCCGGTGTTGACTCCGGAGCAAAATCAGTCCGGGAATSTCCATGAGAATGGATCTTTTACAAGTAAATTTGGATTTTTGCGGTTAGCAATACGTAGTATGATTGGAYCCAAACGCCTTTTTTTATRGCGATGCCGAAACTGACTCCGTTTRGTAGCTGATTCTAATTTATGAGCCATTTCCGATTYGAAAGCCGACTTCGATTCCGGAACCGATTCCGGAGTCGATTCCGKAA------------------------------------------CCGATTCCTATTCCGGAGCCGATTCCGRAATCAATTCTGGAGTCGATTCCGGAGTCGATTCCGATTCCGSAGCCGATTCCGGAATCGATTCCGGAARCTGATTCCGGACCTACTATCCGGAATCGATTCGAGAAAACTGCGGAGCTAGCCGGAATCGATTCCGATAAAAACTTCATTTTTCCCATCACTAGTAGGGATAGCTCCATCGATGCCATCAAGTGAAGAGCAATCTGCAGCAACATGATCTAAATTTGGTTGGGGACTGTTTGACGCAAGCACTACAACGGAAGTCTGCCGGAAACGATCTCAGATATCGCCATGACCCTATCAGTTGCTGCTCCAGACAACTCATCAACAATTTGTGCTTGTTAGGAATTATTCACCCTTTGACACGAATATTGCTACACAGCGAGACACCAAACAGGAAGTCAAAAAGCTGCTTCCACACTTCTCAATAACTTATTGAGAATGGGGG-RAAAATATACAAGCTGAAGATATCTCTGAATAGATACTGCGAAGACAGGAACTAGTGGTAACATCTACAAGGTTCGCCAAGTAACTTCTTTCCAATAACAAACAATATTCCAATGATRTCAAATCGCAGAACAAACAACATGCGAATTWCGACTCATGATTCCATCTGCAAAAACTGTCTGTCATGAGACCAGTTWTGCCAGGCTCGAAATAATCGGTAGTTAAAAAGAAARAATGTCAAATGGTGAACCCTGTAGAAGTACGCAGATGGTACTCTACGGAAGCTACGATCTTGCTACAATAACTTTTTGTGAG--------------------------TCTAAAGAATACT--------------------------GTAGCTACTTAAGCCACGTTTATGTTCACTTGTATCTCTCATTGATTTGTTATCATTTCATCTCTAATATTGAAGCTTCTTTCAACTGTAACTACAGCACCGTTTTGTGCAAGAACCATTTTAATACCTTCAAACTCTCCTGAAGGCAAGGTTGCTTCATCAATGCCTCTATAAGTTTGATGTGGGATATTAAGCATGCATTTTACATAATATTTAGACGTCGTTCTGTAGCAGAAACGACGGCAGTACATCCCTCACGCAATAGAGATGTCGGCGTCGGGGTGGAACTTGAAGCGGTGGAAGA
>AR0046-C
TRRCACTCCAAAGTGTAGGGATTAGTGGTGGGAGYTCGGAATCGGACCTACCYGATTCCGATTCCGTATTCGGAATCAATTCCGGAGCYGATTCCGATGCTGGAATCGATTCCGATTCCGGAGCCGATTCCGGAGYCGATTCYGGAGCCGATTCCGGAGYCGATTCCGGAGCCGATTCCGGAGYCGATTYCG------------------------------------------------------------------------GAGWTGGCTCCGGAGCCGATTCCGGTGTTGMCTCCGGAGCAAAATYAGTCCGGGAATCTCCATGAGAATGGATCTTTTASAAGTAAATTTGGATTTTTGCGGTTAKCAATACGTAGTATGATTGGAYCCAAACGCCTTTTTTTATRGCGATGCCGAAACTGACTCCGTTTRGTAGCYGATTCTAATTTATGAGCCATTTCCGATTYGARAGCCGACTTCGATTCCGGAACCGATTCCGGAGTCGATTCCGKAA------------------------------------------CCGATTCCTATTCCGGAGCCGATTCCGRAATCAATTCTGGAGYCGATTCCGGAGTCGATTCCGATTCCGSAGCCGATTCCGGAATCGATTCCGGAARCTGATTCCGGACCTWCTATCCGGAATCGATTCSAGAAAACTGCGGAGCTAGCCGGAATCGATTCCGATAAAAACTTCATTTTTCCCATCACTAGTAGGGATAGCTCCATCGATGCCATCAAGTGAAGAGCAATCTGCAGCAACATGATCTAAATTTGGTTGGGGACTGTTTGACGCAAGCACTACAACGGAAGTCTGCCGGAAACGATCTCAGATATCGCCATGACCCTATCAGTTGCTGCTCCAGACAACTCATCAACAATTTGTGCTTGTTAGGAATTATTCACCCTTTGACACGAATATTGCTACACAGCGAGACACCAAACAGGAAGTCAAAAAGCTGCTTCCACACTTCTCAATAACTTATTGAGAATGGGGG-RAAAATATACAAGCTGAAGATATCTCTGAATAGATACTGCGAAGACAGGAACTAGTGGTAACATCTACAAGGTTCGCCAAGTAACTTCTTTCCAATAACAAACAATATTCCAATGATRTCAAATCGCAGAACAAACAACATGCGAATTWCGACTCATGATTCCATCTGCAAAAACTGTCTGTCATGAGACCAGTTWTGCCAGGCTCGAAATAATCGGTAGTTAAAAAGAAARAATGTCAAATGGTGAACCCTGTAGAAGTACGCAGATGGTACTCTACGGAAGCTACGATCTTGCTACAATAACTTTTTGTGAG--------------------------TCTAAAGAATACT--------------------------GTRGCTACTTAAGCCACGTTTATGTTCACTTGTATCTCTCATTGATTTGTTATCATTTCATCTCTAATATTGAAGCTTCTTTCAACTGTAACTACAGCACCGTTTTGTGCAAGAACCATTTTAATACCTTCAAACTCTCCTGAAGGCAAGGTTGCTTCATCAATGCCTCTATAAGTTTGATGTGGGATATTAAGCATGCATTTTACATAATATTTAGACGTCGTTCTGTAGCAGAAACGACGGCAGTACATCCCTCACGCAATAGAGATGTCGGCGTCGGGGTGGAACTTGAAGCGGTGGAAGA
>AR0017-C
TRRCACTCCAAAGTGTAGGGATTAGTGGTGGGAGYTCGGAATCGGACCTACCYGATTCCGATTCCGTATTCGGAATCAMTTCCGGAGCYGATTCCGATGCTGGAATCGATTCCGATTCCGGAGCCGATTCCGGAGYCGATTCYGGAGCCGATTCYGGAGYCGATTCCGRAGYCGATTCYGGAGYCGATTCCG------------------------------------------------------------------------GAGTYGRYTCCGGAGCCGATTCYGGTGTTGACTCCGGAGCAAAATCAGTCCGGGAATCTCCATGAGAATGGATCTTTTACAAGTAAATTTGGATTTTKGCGGTTAGCAATACGTAGTATGATTGGATCCAAACGCCTTTTTTTATGGCGATGCCGAAACTGACTCCGTTTRGTAGCTGATTCTAATTTATGAGCCATTTCMGATTCGWAAGYCGACTTCGATTCCGGAACCGATTCCGGAGTCGATTCCGTAA------------------------------------------CCRATTCCTATTCCGGAGCCGATTCCGWAATCRATTCTGKAGYCGATTCCGGAGTCGATTCCGATTYCGSAGCCGATTCCGGAATCGATTSCRGAAACTGATTCCGGACCKACTATCCGGAATCGATTCSAGAAAACTGCGGAGCTAGCCGGAATCGATTCCGATAAAAACTTCATTTTTCCCATCACTAGTAGGGATAGCTCCATCGATGCYATCAARTGAAGAGCAATCTGCAGCAACATGATCTAAATTTGGTTGGGGACTGTTTGACGCAAGCACTACAACGGAAGTCTGCCGGAAACGATCTCAGATATCGCCATGACCCTATCAGTTGCTGCTCCAGACAACTCATCAACAATTTGTGCTTGTTAGGAATTATTCACCCTTTGACACGAATATTGCTACACAGCGAGACACCAAACAGGAAGTCAAAAAGCTGCTTCCACACTTCTCAATAACTTATTGAGAWTGGGGG-RAAAATATACAAGCTGAAGATATCTCTGAATAGATACTGCGAAGACAGGAACTAGTGGTAACATCTACAAGGTTCGCCAAGTAACTTCTTTCCAATAACAAACAATATTCCAATGATRTCAAATCGCAGAACAAACAACATGCGAATTWCGACTCATGATTCCATCTGCAAAAACTGTCTGTCATGAGACCAGTTWTGCCAGGCTCGAAATAATCGGTAGTTAAAAAGAAAGAATGTCAAATGGTGAACCCTGTAGAAGTACGCAGATSGTACTCTACGGAAGCTACGATCTTGCTWCAATAACTTTTTGWGAG--------------------------TCTAAAGAATACT--------------------------GTRGCTACTTAAGCCACGTTTWTGTTCACTTGTATCTCTCATTGATTTKTTATCATTTCATCTCTTATATAGAAGCTTCTTTCARCTGTAACTACAGCACCGTTTTGTGCAAGAACCATTYTAAKACCTTCAAACTCTCCTGAAGGYAAGGTTGCTKCATCAATGCCTCTATAAGTTTGATGTGGGATATTAAGCATGCATTTTACATAATATTTAGACGTCGTTCTGTAGCAGAAACGACGGCAGTRCATCCCTCACGTAATAGAGATGTCGGCGTCGGAGTGGAACTTGAAGCGGTGGAAGA
>AR0061-C
TRRCACTCCAAAGTGTAGGGATTAGTGGTGGGAGYTCGGAATCGGACCTACCYGATTCCGATTCCGTATTCGGAATCAMTTCCGGAGCCGATTCCGATGCTGGAATCGATTCCGATTCCGGAGCCGATTCCGGAGYCGATTCCGRWKCCGATKCYGGARYCGATYCCGRAGYCGATTCYGGAGCCGATTCCG------------------------------------------------------------------------GAGTTGGCTCCGGAGCCGATTCCGGTGTTGACTCCRGAGYAAAATCAGTCCGGGAATCTCCATGAGAATGGATCTTTTACAAGTAAATTTGRATTTTKGCGGTTAGCAATACGTAGTATGATTGGATCCAAACGCCTTTTTTTATGGYGATGCCGAAACTGACTCCGTTTGGTAGCTGATTCTAATTTATGAGCCATTTCMGATTCGAAAGCCGACTTCGATTCCGGAACCGATTCCGGAGTCGATTCCGTAA------------------------------------------CCRATTCCTATTCCGGAGCCGATTCCGAAATCAATTCTGGAGTCGATTCCGGAGTCGATTCCGATTYCGSAGCCGATTCCGGAATCGATTSCRGAAACTGATTCCGGACCTACTATCCGGAATCGATTCSAGAAAACTGCGGAGCTAGCCGGAATCGATTCCGATAAAAACTTCATTTTTCCCATCACTAGTAGGGATAGCTCCATCGATGCYATCAARTGAAGAGCAATCTGCAGCAACATGATCTAAATTTGGTTGGGGACTGTTTGACGCAAGCACTACAACGGAAGTCTGCCGGAAACGATCTCAGATATCGCCATGACCCTATCAGTTGCTGCTCCAGACAACTCATCAACAATTTGTGCTTGTTAGGAATTATTCACCCTTTGACACGAATATTGCTACACAGCGAGACACCAAACAGGAAGTCAAAAAGCTGCTTCCACACTTCTCAATAACTTATTGAGAWTGGGGG-RAAAATATACAAGCTGAAGATATCTCTGAATAGATACTGCGAAGACAGGAACTAGTGGTAACATCTACAAGGTTCGCCAAGTAACTTCTTTCCAATAACAAACAATATTCCAATGATRTCAAATCGCAGAACAAACAACATGCGAATTWCGACTCATGATTCCATCTGCAAAAACTGTCTGTCATGAGACCAGTTWTGCCAGGCTCGAAATAATCGGTAGTTAAAAAGAAAGAATGTCAAATGGTGAACCCTGTAGAAGTACGCAGATSGTACTCTACGGAAGCTACGATCTTGCTWCAATAACTTTTTGTGAG--------------------------TCTAAAGAATACT--------------------------GTRGCTACTTAAGCCACGTTTWTGTTCACTTGTATCTCTCATTGATTTKTTATCATTTCATCTCTTATATAGAAGCTTCTTTCARCTGTAACTACAGCACCGTTTTGTGCAAGAACCATTYTAAKACCTTCAAACTCTCCTGAAGGYAAGGTTGCTKCATCAATGCCTCTATAAGTTTGATGTGGGATATTAAGCATGCATTTTACATAATATTTAGACGTCGTTCTGTAGCAGAAACGACGGCAGTRCATCCCTCACGTAATAGAGATGTCGGCGTCGGAGTGGAACTTGAAGCGGTGGAAGA
>AR0011-C
TGGCACTCCAAAGTGTAGGGATTAGTGGTGGGAGYTCGGAATCGGACCTACCTGATTCCGATTCCGTATTCGGAATCAATTCCGGAGCCGATWCCGATGCTGGAATCGATTCCGATTCCGGAGCCGATTCCGGAGYCGATTCCGGAGCCGATTCCGGAGCCGATTCCGRAGYCGATTCCGRAGYCGATTCCG------------------------------------------------------------------------GAGTTGGCTCCGGAGCCGATTYCGGTGTTGACTCCSGAGCAAAATCAGTCCGGGAATYTCCATGAGAATGGATCTTTTACAAGTAAATTTGGATTTTTGYGGTTAGCAATACGTAGTATGATTGGATCCAAACGCCTTTTTTTATGGCGATGCCGAAACTGACTCCGTTTGGTAGCTGATTCTAATTTATGAGCCATTTCCGATTCGAAAGCCGACTTCGATTCCGGARCCGATTCCGGAGTCGATTCCGKAA------------------------------------------CCGATTCCKATTCCGGAGCCGATTCCGRAATCAATTCTGGAGTCGATTCCGGAGTCGATTCCGATTCCGSAGCCGATTCCGGAATCGATTCCGGAAACTGATTCCGGACCTACTATCCGGAATCGATTCGAGAAAACTGCGGAGCTAGCCGGAATCGATTCCGATAAAAACTTCATTTTTCCCATCACTAGTAGGGATAGCTCMATCGATGCCATCAAGTGAAGAGCAATCTGCAGCAACATGATCTAAATTTGGTTGGGGACWGTTTGACGCAAGCACTACAACGRAAGTCTGCCGGAAACGATCTCAGATATCGCCATGACCCTATCAGTTGCTGCTCCAGACAACTCATCAACAATTTGTGCTTGTTAGGAATTATTCACCCTTTGACACGAATATTGCTACACAGCGAGACACCAAACAGGAAGTCAAAAAGCTGCTTCCACACTTCTCAATAACTTATTGAGATTGGGGG-AAAAATATACAAGCTGAAGATATCTCTGAATAGATACTGCGAAGACAGGAACTAGTGGTAACATCTACAAGGTTCGCCAAGTAAYTTCTTTCCAATAACAAACAATATTCCAATGATGTCAAATCGCAGAACAAACAACATGCGAATTTYGACTCATGATTCCATCTGCAAAAACTGTCTGTCATGAGACSAGKTATGCCAGGCTCGAAATAATCGGTWGTTAAAAAGAAAGAATGTCAAATGGTGAACCCTGTAGAAGTACGCAGATSGTACTCTACGGAAGCTACGATCTTGCTACAATMACTTTYTGTGAG--------------------------TCTAAAGAATACT--------------------------GTRGCTACTTAAGCCACGTTTATGTTCACTTGTATCTCTCATTGATTTGTTATCATTTCATCTCTTATATAGAAGCTTCTTTCAACTGTRACTACAGCACCGTTTTGTGCMAGAACCATTTTAATACCTTCAAACTCTCCTGAAGGTAAGGTTGCTGCATCAATGCCTCTATAAGTTTGATGTGGGATATTAAGCATGCATTTTACATAATATTTAGACGTCGTTCTGTAGCAGAAACGACGGCAGTRCATCCCTCACGTAATAGAGATGTCGGCGTCGGRGTGGAACTTGAAGCGGTGGAAGA
>AR0099-C
TRRCACTCCAAAGTGTAGGGATTAGTGGTGGGAGYTCGGAATCGGACCTACCTGATTCCGATTCCGTATTCGGAATCAATTCCGGAGCCGATWCCGATGCTGGAATCGATTCCGATTCCGGAGCCGATTCCGGAGYCGATTCCGGAGCCGATTCCGGAGMCGATTCCGGAGCCGATTCCGGAGYCGATTCCG------------------------------------------------------------------------GAGTTGGCTCCGGAGCCGATTYCGGTGTTGACTCCSGAGCAAAATCAGTCCGGGAATSTCCATGAGAATGGATCTTTTACAAGTAAATTTGGATTTTTGCGGTTAGCAATACGTAGTATGATTGGAYCCAAACGCCTTTTTTTATRGCGATGCCGAAACTGACTCCGTTTGGTAGCTGATTCTAATTTATGAGCCATTTCCGATTYGAAAGCCGACTTCGATTCCGGAACCGATTCCGGAGTCGATTCCGKAA------------------------------------------CCGATTCCTATTCCGGAGCCGATTCCGAAATCAATTCTGGAGTCGATTCCGGAGTCGATTCCGATTCCGSAGCCGATTCCGGAATCGATTSCRGAARCTGATTCCGGACCTACTATCCGGAATCGATTCSAGAAAACTGCGGAGCTAGCCGGAATCGATTCCGATAAAAACTTCATTTTTCCCATCACTAGTAGGGATAGCTCCATCGATGCCATCAAGTGAAGAGCAATCTGCAGCAACATGATCTAAATTTGGTTGGGGACWGTTTGACGCAAGCACTACAACGRAAGTCTGCCGGAAACGATCTCAGATATCGCCATGACCCTATCAGTTGCTGCTCCAGACAACTCATCAACAATTTGTGCTTGTTAGGAATTATTCACCCTTTGACACGAATATTGCTACACAGCGAGACACCAAACAGGAAGTCAAAAAGCTGCTTCCACACTTCTCAATAACTTATTGAGATTGGGGG-AAAAATATACAAGCTGAAGATATCTCTGAATAGATACTGCGAAGACAGGAACTAGTGGTAACATCTACAAGGTTCGCCAAGTAACTTCTTTCCAATAACAAACAATATTCCAATGATGTCAAATCGCAGAACAAACAACATGCGAATTTYGACTCATGATTCCATCTGCAAAAACTGTCTGTCATGAGACSAGTTWTGCCAGGCTCGAAATAATCGGTWGTTAAAAAGAAARAATGTCAAATGGTGAACCCTGTAGAAGTACGCAGATSGTACTSTACGGAAGCTACGATCTTGCTWCAATAACTTTTTGTGAG--------------------------TCTAAAGAATACT--------------------------GTGGCTACTTAAGCCACGTTTATGTTCACTTGTATCTCTCATTGATTTGTTATCATTTCATCTCTTATATAGAAGCTTCTTTCARCTGTAACTACAGCACCGTTTTGTGCAAGAACCATTTTAATACCTTCAAACTCTCCTGAAGGTAAGGTTGCTGCATCAATGCCTCTATAAGTTTGATGTGGGATATTAAGCATGCATTTTACATAATATTTAGACGTCGTTCTGTAGCAGAAACGACGGCAGTRCATCCCTCACGTAATAGAGATGTCGGCGTCGGAGTGGAACTTGAAGCGGTGGAAGA
>AR0057-C
TRRCACTCCAAAGTGTAGGGATTAGTGGTGGGAGYTCGGAATCGGACCTACCTGATTCCGATTCCGTATTCGGAATCAATTCCGGAGCCGATWCCGATGCTGGAATCGATTCCGATTCCGGAGCCGATTCCGGAGYCGATTCCGGAGCCGATTCCGGAGMCGATTCCGRAGCCGATTCCGRAGYCGATTCCG------------------------------------------------------------------------GAGTTGGCTCCGGAGCCGATTYCGGTGTTGACTCCSGAGCAAAATCAGTCCGGGAATSTCCATGAGAATGGATCTTTTACAAGTAAATTTGGATTTTTGCGGTTAGCAATACGTAGTATGATTGGAYCCAAACGCCTTTTTTTATRGCGATGCCGAAACTGACTCCGTTTGGTAGCTGATTCTAATTTATGAGCCATTTCCGATTYGARAGCCGACTTCGATTCCGGAACCGATTCCGGAGTCGATTCCGKAA------------------------------------------CCGATTCCTATTCCGGAGCCGATTCCGRAATCAATTCTGGAGTCGATTCCGGAGTCGATTCCGATTCCGSAGCCGATTCCGGAATCGATTCCGGAARCTGATTCCGGACCTACTATCCGGAATCGATTCSAGAAAACTGCGGAGCTAGCCGGAATCGATTCCGATAAAAACTTCATTTTTCCCATCACTAGTAGGGATAGCTCCATCGATGCCATCAAGTGAAGAGCAATCTGCAGCAACATGATCTAAATTTGGTTGGGGACWGTTTGACGCAAGCACTACAACGRAAGTCTGCCGGAAACGATCTCAGATATCGCCATGACCCTATCAGTTGCTGCTCCAGACAACTCATCAACAATTTGTGCTTGTTAGGAATTATTCACCCTTTGACACGAATATTGCTACACAGCGAGACACCAAACAGGAAGTCAAAAAGCTGCTTCCACACTTCTCAATAACTTATTGAGATTGGGGG-AAAAATATACAAGCTGAAGATATCTCTGAATAGATACTGCGAAGACAGGAACTAGTGGTAACATCTACAAGGTTCGCCAAGTAACTTCTTTCCAATAACAAACAATATTCCAATGATGTCAAATCGCAGAACAAACAACATGCGAATTTYGACTCATGATTCCATCTGCAAAAACTGTCTGTCATGAGACSAGTTWTGCCAGGCTCGAAATAATCGGTWGTTAAAAAGAAARAATGTCAAATGGTGAACCCTGTAGAAGTACGCAGATSGTACTCTACGGAAGCTACGATCTTGCTWCAATAACTTTTTGTGAG--------------------------TCTAAAGAATACT--------------------------GTRGCTACTTAAGCCACGTTTATGTTCACTTGTATCTCTCATTGATTTGTTATCATTTCATCTCTTATATAGAAGCTTCTTTCARCTGTAACTACAGCACCGTTTTGTGCAAGAACCATTTTAATACCTTCAAACTCTCCTGAAGGTAAGGTTGCTGCATCAATGCCTCTATAAGTTTGATGTGGGATATTAAGCATGCATTTTACATAATATTTAGACGTCGTTCTGTAGCAGAAACGACGGCAGTRCATCCCTCACGTAATAGAGATGTCGGCGTCGGAGTGGAACTTGAAGCGGTGGAAGA
>AR0100-C
TRRCACTCCAAAGTGTAGGGATTAGTGGTGGGAGYTCGGAATCGGACCTACCTGATTCCGATTCCGTATTCGGAATCAATTCCGGAGCCGATWCCGATGCTGGAATCGATTCCGATTCCGGAGCCGATTCCGGAGYCGATTCSGGAGCCGATTCCGGAGMCGATTCCGGAGCCGATTCCGRAGYCGATTCCG------------------------------------------------------------------------GAGTTGGCTCCGGAGCCGATTYCGGTGTTGACTCCSGAGCAAAATCAGTCCGGGAATSTCCATGAGAATGGATCTTTTACAAGTAAATTTGGATTTTTGCGGTTAGCAATACGTAGTATGATTGGATCCAAACGCCTTTTTTTATRGCGATGCCGAAACTGACTCCGTTTGGTAGCTGATTCTAATTTATGAGCCATTTCCGATTYGARAGCCGACTTCGATTCCGGAACCGATTCCGGAGTCGATTCCGKAA------------------------------------------CCGATTCCTATTCCGGAGCCGATTCCGRAATCAATTCTGGAGTCGATTCCGGAGTCGATTCCGATTCCGSAGCCGATTCCGGAATCGATTCCGGAARCTGATTCCGGACCTACTATCCGGAATCGATTCSAGAAAACTGCGGAGCTAGCCGGAATCGATTCCGATAAAAACTTCATTTTTCCCATCACTAGTAGGGATAGCTCCATCGATGCCATCAAGTGAAGAGCAATCTGCAGCAACATGATCTAAATTTGGTTGGGGACWGTTTGACGCAAGCACTACAACGRAAGTCTGCCGGAAACGATCTCAGATATCGCCATGACCCTATCAGTTGCTGCTCCAGACAACTCATCAACAATTTGTGCTTGTTAGGAATTATTCACCCTTTGACACGAATATTGCTACACAGCGAGACACCAAACAGGAAGTCAAAAAGCTGCTTCCACACTTCTCAATAACTTATTGAGATTGGGGG-AAAAATATACAAGCTGAAGATATCTCTGAATAGATACTGCGAAGACAGGAACTAGTGGTAACATCTACAAGGTTCGCCAAGTAACTTCTTTCCAATAACAAACAATATTCCAATGATGTCAAATCGCAGAACAAACAACATGCGAATTTYGACTCATGATTCCATCTGCAAAAACTGTCTGTCATGAGACSAGTTWTGCCAGGCTCGAAATAATCGGTWGTTAAAAAGAAARAATGTCAAATGGTGAACCCTGTAGAAGTACGCAGATSGTACTCTACGGAAGCTACGATCTTGCTWCAATAACTTTTTGTGAG--------------------------TCTAAAGAATACT--------------------------GTRGCTACTTAAGCCACGTTTATGTTCACTTGTATCTCTCATTGATTTGTTATCATTTCATCTCTTATATAGAAGCTTCTTTCARCTGTAACTACAGCACCGTTTTGTGCAAGAACCATTTTAATACCTTCAAACTCTCCTGAAGGTAAGGTTGCTGCATCAATGCCTCTATAAGTTTGATGTGGGATATTAAGCATGCATTTTACATAATATTTAGACGTCGTTCTGTAGCAGAAACGACGGCAGTRCATCCCTCACGTAATAGAGATGTCGGCGTCGGAGTGGAACTTGAAGCGGTGGAAGA
>AR0079-C
TAACACTCCAAAGTGTAGGGATTAGTGGTGGGAGTTCGGAATCGGACCTACCTGATTCCGATTCCGTATTCGGAATCAATTCCGGAGCCGATTCCGATKCYGGAATCGATTCCGATTCCGGAGYCGATTCCGGARYCGATTCCGGAGYCGATTCCGGAGYCGATTCYGKARYCGATTCCGGARYYGATTCCR------------------------------------------------------------------------GAGTTGGCTCCGGAGCCGATTCCGGTGTTGACTCCGGAGCAAAATCAGTCCGGGAATCTCCATGAGAATGGATCTTTTACAAGTAAATTTGGATTTTTGCGGTTAGCAATACGTAGTATGATTGGATCCAAACGCCTTTTTTTATGGCGATGCCGAAACTGACTCCGTTTGGTAGCTGATTCTAATTTATGAGCCATTTCCGATTCGAAAGCCGACTTCGATTCCGGAACCGATTCCGKARYCGATTCCGKAA------------------------------------------CCGATTCCTATTCCGGAGCCGATTCCGAAATCAATTCTGGAGYCGATTCCGGAGTCGATTCCGATTCCGGAGCCGATTCCGGAATCGATTCCGGAAACTGATTCCGGACCTACTATCCGGAATCGATTCSAGAAAACTGCGGAGCTAGCCGGAATCGATTCCGATAAAAACTTCATTTTTCCCATCACTAGTAGGGATAGCTCCATCGATGCCATCAAGTGAAGAGCAATCTGCAGCAACATGATCTAAATTTGGTTGGGGACTGTTTGACGCAAGCACTACAACGRAAGTCTGCCGGAAACGATCTCAGATATCGCCATGACCCTATCAGTTGCTRCTCCAGACAACTCATCAACAATTTGTGCTTGTTAGGAATTATTCACCCTTTGACACGAATATTGCTACACAGCGAGACACCAAACAGGAAGTCAAAAAGCTGCTTCCACACTTCTCAATAACTTATTGAGATTGGGGG-AAAAATATACAAGCTGAAGATATCTCTGAATAGATACTGCGAAGACAGGAACTAGTGGTAACATCTACAAGGTTCGCCAAGTAACTTCTTTCCAWTAACAAACAATATTCCAATGATRTCAAATCGCAGAACAAACAACATGCGAATTACGACTCATGATTCCATCTGCAAAAACTGTCTRTCATGAGACCAGTTWTGCCAGRCTCGAAATAATCGRTAGTTAAAAAGARAGAATGTCAARTGGTGAACCCTGTAGMAGTACGCAGATCGTACTCTACGGAAGCTACGATCTTGCTACAATAACTTTTTGTGAG--------------------------TCTAAAGAATACT--------------------------GTRGCTACTTAAGCCACGTTTATGTTCACTTGTATCTCTCATTGATTTGTTATCATTTCATCTCTTATATAGAAGCTTCTTTCARCTGTRACTACAGCACCGTTTTGTGCAAGAACCATTTTAATACCTTCAAACTCTCCTGAAGGYAAGGTTGCTSCATCAATGCCTCTATAAGTTTGATGTGGGATATTAAGCATGCATTTWACATAATATTTAGACGTCGTTCTGTAGCAGAAACGACGGCAGTGCATCCCTCACGTAATAGAGATGTCGGCGTCGGAGTGGAACTTGAAGCGGTGGAAGA
>AR0044-C
TRRCACTCCAAAGTGTAGGGATTAGTGGTGGGAGTTCGGAATCGGACCTACCTGATTCCGATTCCGTATTCGGAATCAATTCCGGAGCCGATTCCGATGCTGGAATCGATKCCGATTCCGRAGCCGATTCCGGAGYCGATKCSGGARYCGATTCCGGAGMCGATTCCGGAGCCGATTCCSGAGYCGATTYYG------------------------------------------------------------------------GAGTTGGCTCCGGAGCCGATTCCGGTGTTGACTCCGGAGCAAAATYAGTCCGGGAATSTCCATGAGAATGGATCTTTTACAAGTAAATTTGGATTTTTGCGGTTAGCAATACGTAGTATGATTGGATCCAAACGCCTTTTTTTATRGCGATGCCGAAACTGACTCCGTTTGGTWGCTGATTCTAATTTATGAGCCATTTCCGATTYGAAAGCCGACTTCGATTCCGGAACCGATTCCGGAGTCGATTCCGTAA------------------------------------------CCGATTCCTATTCCGGARCCGATTCCGAAAYCAATTCTGGAGTCGATTCCGGAGTCGATTCCGATTCCGSAGCCGATTCCGGAATCGATTCCGGAAACTGATTCCGGACCTACTATCCGGAATCGATTCSAGAAAACTGCGGAGCTAGCCGGAATCGATTCCGATAAAAACTTCATTTTTCCCATCACTAGTAGGGATAGCTCCATCGATGCCATCAAGTGAAGAGCAATCTGCAGCAACATGATCTAAATTTGGTTGGGGACTGTTTGACGCAAGCACTACAACGGAAGTCTGCCGGAAACGATCWCAGATATCGCCATGACCCTATCAGTTGCTACTCCAGACAACTCATCAACAATTTGTGCTTGTTAGGAATTATTCACCCTTTGACACGAATATYGCTACACAGCGAGACACCAAACAGGAAGTCAAAAAGCTGCTTCCACACTTCTCAATAACTTATTGAGAWTGGGGG-AAAAATATACAAGCTGAAGATATCTCTGAATAGATACTGCGAAGACAGGAACTAGTGGTAACATCTACAAGGTTCGCCAARTAACTTCTTTCCAWTAACAAACAATATTCCAATGATGTCAAATCGCAGAACAAACAACATGCGAATTTCGACTCATGATTCCATCTGCAAAAACTGTCTGTCATGAGACCAGTTWTGCCAGRCTCGAAATAATCGRTAGTTAAAAAGARAGAATGTCAARTGGTGAACCCTGTAGAAGTACGCAGATSGTACTCTACGGAAGCTACGATCTTGCTACAATMACTTTYTGTGAG--------------------------TCTAAAGAATACT--------------------------GTRGCTACTTAAGCCACGTTTATGTTCACTTGTATCTCTCATTGATTTGTTATCATTTCATCTCTTATATAGAAGCTTCTTWCARCTGTAACTACAGCACCGTTTTGTGCAAGAACCATTTTAAKACCTTCAAACTCTCCTGAAGGTAAGGTTGCTGCATCAATGCCTCTATAAGTTTGATGTGGGATATTAAGCATGCATTTTACATAATATTTAGACGTCGTTCTGTAGCAGAAACGACGGCAGTRCATCCCTCACGYAATAGAGATGTCGGCGTCGGRGTGGAACTTGAAGCGGTGGAAGA
>AR0045-C
TRRCACTCCAAAGTGTAGGGATTAGTGGTGGGAGTTCGGAATCGGACCTACCYGATTCCGATTCCGTATTCGGAATCAATTCCGGAGCYGATTCCGATKCYGGARTCGATTCCGATTCCGGAGYCGATTCCGGAGYCGATTCCGGAGCCGATTCCGGAGYCGATTCCGGAGCCGATTCCGGAGCCGATTCCR------------------------------------------------------------------------GAGTYGRYTCCGRAGCCGATTCCGRWGTTGACTCCRGAGYRAAATCAGTCCGGGAATCTCCATGAGAATGGATCTTTTACAAGTAAATTTGGATTTTKGCGGTTAGCAATACGTAGTATGATTGGATCCAAACGCCTTTTTTTATGGCGATGCCGAAACTGACTCCGTTTRGTAGCTGATTCTAATTTATGAGCCATTTCCGATTCGAAAGCCGACTTCGATTCCGGAACCGATTCCGGAGYCGATTCCGKAA------------------------------------------CCGATTCCTATTCCGGAGCCGATTCCGAAATCAATTCTGGAGTCGATTCCGGAGTCGATTCCGATTCCGSAGCCGATTCCGGAATCGATTSCRGAAACTGATTCCGGACCTACTATCCGGAATCGATTCSAGAAAACTGCGGAGCTAGCCGGAATCGATTCCGATAAAAACTTCATTTTTCCCATCACTAGTAGGGATAGCTCCATCGATGCCATCAAGTGAAGAGCAATCTGCAGCAACATGATCTAAATTTGGTTGGGGACTGTTTGACGCAAGCACTACAACGGAAGTCTGCCGGAAACGATCTCAGATATCGCCATGACCCTATCAGTTGCTRCTCCAGACAACTCATCAACAATTTGTGCTTGTTAGGAATTATTCACCCTTTGACACGAATATYGCTACACAGCGAGACACCAAACAGGAAGTCAAAAAGCTGCTTCCACACTTCTCAATAACTTATTGAGAWTGGGGG-RAAAATATACAAGCTGAAGATATCTCTGAATAGATACTGCGAAGACAGGAACTAGTGGTAACATCTACAAGGTTCGCCAAGTAACTTCTTTCCAATAACAAACAATATTCCAATGATRTCAAATCGCAGAACAAACAACATGCGAATTACGACTCATGATTCCATCTGCAAAAACTGTCTRTCATGAGACCAGTTWTGCCAGRCTCGAAATAATCGRTAGTTAAAAAGARAGAATGTCAARTGGTGAACCCTGTAGAAGTACGCAGATCGTACTCTACGGAAGCTACGATCTTGCTACAATAACTTTTTGTGAG--------------------------TCTAAAGAATACT--------------------------GTGGCTACTTAAGCCACGTTTWTGTTCACTTGTATCTCTCATTGATTTKTTATCATTTCATCTCTTATATAGAAGCTTCTTTCAACTGTRACTACAGCACCGTTTTGTGCAAGAACCATTYTAAKACCTTCAAACTCTCCTGAAGGCAAGGTTGCTYCATCAATGCCTCTATAAGTTTGATGTGGGATATTAAGCATGCATTTTACATAATATTTAGACGTCGTTCTGTAGCAGAAACGACGGCAGTGCATCCCTCACGTAATAGAGATGTCGGCGTCGGAGTGGAACTTGAAGCGGTGGAAGA
>AR0096-C
TAACACTCCAAAGTGTAGGGATTAGTGGTGGGAGTTCGGAATCGGACCTACCTGATTCCGATTCCGTATTCGGAATCAATTCCGGAGCYGATTCCGATKCYGGARTCGATTCCGATTCCGGAGYCGATTCCGGAGYCGATTCCGGAGCCGATTCCGGAGYCGATTCCGGAGCYGATTCCGGAGCCGATTCCG------------------------------------------------------------------------GAGTYGRYTCCGGAGCCGATTCYGGTGTTGACTCCRGAGYAAAATCAGTCCGGGAATYTCCATGAGAATGGATCTTTTACAAGTAAATTTGRATTTTKGYGGTTAGCAATACGTAGTATGATTGGAYCCAAACGCCTTTTTTTATGGCGATGCCGAAACTGACTCCGTTTRGTAGCTGATTCTAATTTATGAGCCATTTCCGATTCGAAAGCCGACTTCGATTCCGGARCCGATTCCGGAGTCGATTCCGKAA------------------------------------------CCGATTCCKATTCCGGAGCCGATTCCGRAATCAATTCTGGAGTCGATTCCGGAGTCGATTCCGATTCCGSAGCCGATTCCGGAATCGATTSCRGAAACTGATTCCGGACCTACTATCCGGAATCGATTCSAGAAAACTGCGGAGCTAGCCGGAATCGATTCCGATAAAAACTTCATTTTTCCCATCACTAGTAGGGATAGCTCCATCGATGCCATCAAGTGAAGAGCAATCTGCAGCAACATGATCTAAATTTGGTTGGGGACTGTTTGACGCAAGCACTACAACGGAAGTCTGCCGGAAACGATCTCAGATATCGCCATGACCCTATCAGTTGCTRCTCCAGACAACTCATCAACAATTTGTGCTTGTTAGGAATTATTCACCCTTTGACACGAATATYGCTACACAGCGAGACACCAAACAGGAAGTCAAAAAGCTGCTTCCACACTTCTCAATAACTTATTGAGAWTGGGGG-RAAAATATACAAGCTGAAGATATCTCTGAATAGATACTGCGAAGACAGGAACTAGTGGTAACATCTACAAGGTTCGCCAAGTAACTTCTTTCCAATAACAAACAATATTCCAATGATRTCAAATCGCAGAACAAACAACATGCGAATTACGACTCATGATTCCATCTGCAAAAACTGTCTRTCATGAGACCAGTTWTGCCAGRCTCGAAATAATCGRTAGTTAAAAAGARAGAATGTCAARTGGTGAACCCTGTAGAAGTACGCAGATCGTACTCTACGGAAGCTACGATCTTGCTACAATAACTTTTTGTGAG--------------------------TCTAAAGAATACT--------------------------GTGGCTACTTAAGCCACGTTTWTGTTCACTTGTATCTCTCATTGATTTKTTATCATTTCATCTCTTATATAGAAGCTTCTTTCAACTGTRACTACAGCACCGTTTTGTGCAAGAACCATTYTAAKACCTTCAAACTCTCCTGAAGGCAAGGTTGCTYCATCAATGCCTCTATAAGTTTGATGTGGGATATTAAGCATGCATTTTACATAATATTTAGACGTCGTTCTGTAGCAGAAACGACGGCAGTGCATCCCTCACGTAATAGAGATGTCGGCGTCGGAGTGGAACTTGAAGCGGTGGAAGA
>AR0080-C
TAACACTCCAAAGTGTAGGGATTAGTGGTGGGAGTTCGGAATCGGACCTACCTGATTCCGATTCCGTATTCGGAATCAATTCCGGAGCYGATTCCGATGCTGGAATCGATTCCGATTCCGGAGCCGATTCCGKARYCGATKCSRGARCCGATTCCGRARWCRATTCCGGAGYCGATTCCGGAGYCGATTCCG------------------------------------------------------------------------GAGTTGGCTCCGGAGCCGATTCCGGTGTTGACTCCRGAGYAAAATCAGTCCGGGAATSTCCATGAGAATGGATCTTTTACAAGTAAATTTGGATTTTKGCGGTTAGCAATACGTAGTATGATTGGATCCAAACGCCTTTTTTTATRGCGATGCCGAAACTGACTCCGTTTRGTAGCTGATTCTAATTTATGAGCCATTTCCGATTYGAAAGCCGACTTCGATTCCGGAACCGATTCCGGAGTCGATTCCGTAA------------------------------------------CCGATTCCTATTCCGGAGCCGATTCCGAAATCAATTCTGGAGTCGATTCCGGAGTCGATTCCGATTCCGSAGCCGATTCCGGAATCGATTSCRGAAACTGATTCCGGACCTACTATCCGGAATCGATTCSAGAAAACTGCGGAGCTAGCCGGAATCGATTCCGATAAAAACTTCATTTTTCCCATCACTAGTAGGGATAGCTCCATCGATGCCATCAAGTGAAGAGCAATCTGCAGCAACATGATCTAAATTTGGTTGGGGACTGTTTGACGCAAGCACTACAACGGAAGTCTGCCGGAAACGATCTCAGATATCGCCATGACCCTATCAGTTGCTGCTCCAGACAACTCATCAACAATTTGTGCTTGTTAGGAATTATTCACCCTTTGACACGAATATTGCTACACAGCGAGACACCAAACAGGAAGTCAAAAAGCTGCTTCCACACTTCTCAATAACTTATTGAGAWTGGGGG-RAAAATATACAAGCTGAAGATATCTCTGAATAGATACTGCGAAGACAGGAACTAGTGGTAACATCTACAAGGTTCGCCAAGTAACTTCTTTCCAATAACAAACAATATTCCAATGATRTCAAATCGCAGAACAAACAACATGCGAATTACGACTCATGATTCCATCTGCAAAAACTGTCTRTCATGAGACCAGTTWTGCCAGRCTCGAAATAATCGRTAGTTAAAAAGARAGAATGTCAARTGGTGAACCCTGTAGAAGTACGCAGATCGTACTCTACGGAAGCTACGATCTTGCTACAATAACTTTTTGTGAG--------------------------TCTAAAGAATACT--------------------------GTGGCTACTTAAGCCACGTTTWTGTTCACTTGTATCTCTCATTGATTTKTTATCATTTCATCTCTTATATAGAAGCTTCTTTCAACTGTRACTACAGCACCGTTTTGTGCAAGAACCATTYTAAKACCTTCAAACTCTCCTGAAGGCAAGGTTGCTYCATCAATGCCTCTATAAGTTTGATGTGGGATATTAAGCATGCATTTTACATAATATTTAGACGTCGTTCTGTAGCAGAAACGACGGCAGTGCATCCCTCACGTAATAGAGATGTCGGCGTCGGAGTGGAACTTGAAGCGGTGGAAGA
>AR0093-C
TRRCACTCCAAAGTGTAGGGATTAGTGGTGGGAGYTCGGAATCGRACCTACCYGATTCCGATTCCGTATTCKGAATCAATTCCKGAGCYGATWCCGATGCTGRAATCGATTCCGATTCCGGAGCCGATTCCGGAGYCGATTCSGGAGCCGATTCCGGAGYMGATTCCGGAGCCGATTCCGGAGYCGATTCYG------------------------------------------------------------------------GAGTTGGCTCCGGAGCCGATTCCGRTGTTGACTCCGGAGYAAAATCAGTCCGGGAATSTCCATGAGAATGGATCTTTTACAAGTAAATTTGGATTTTKGCGGTTAGCAATACGTAGTATGATTGGATCCAAACGCCTTTTTTTATRGCGATGCCGAAACTGACTCCGTTTRGTAGCTGATTCTAATTTATGAGCCATTTCCGATTYGAAAGCCGACTTCGATTCCGGAACCGATTCCRGAGTCGATTCCGKAA------------------------------------------CCGATTCCTATTCCGGAGCCGATTCCGAAATCAATTCTGGAGTCGATTCCGGAGTCGATTCCGATTCCGSAGCCGATTCCGGAATCGATTSCRGAAACTGATTCCGGACCTACTATCCGGAATCGATTCSAGAAAACTGCGGAGCTAGCCGGAATCGATTCCGATAAAAACTTCATTTTTCCCATCACTAGTAGGGATAGCTCCATCGATGCCATCAAGTGAAGAGCAATCTGCAGCAACATGATCTAAATTTGGTTGGGGACTGTTTGACGCAAGCACTACAACGGAAGTCTGCCGGAAACGATCWCAGATATCGCCATGACCCTATCAGTTGCTRCTCCAGACAACTCATCAACAATTTGTGCTTGTTAGGAATTATTCACCCTTTGACACGAATATYGCTACACAGCGAGACACCAAACAGGAAGTCAAAAAGCTGCTTCCACACTTCTCAATAACTTATTGAGAWTGGGGG-RAAAATATACAAGCTGAAGATATCTCTGAATAGATACTGCGAAGACAGGAACTAGTGGTAACATCTACAAGGTTCGCCAAGTAACTTCTTTCCAATAACAAACAATATTCCAATGATRTCAAATCGCAGAACAAACAACATGCGAATTACGACTCATGATTCCATCTGCAAAAACTGTCTRTCATGAGACCAGTTWTGCCAGRCTCGAAATAATCGRTAGTTAAAAAGARAGAATGTCAARTGGTGAACCCTGTAGAAGTACGCAGATCGTACTCTACGGAAGCTACGATCTTGCTACAATAACTTTTTGWGAG--------------------------TCTAAAGAATACT--------------------------GTGGCTACTTAAGCCACGTTTWTGTTCACTTGTATCTCTCATTGATTTKTTATCATTTCATCTCTTATATAGAAGCTTCTTTCAACTGTRACTACAGCACCGTTTTGTGCAAGAACCATTYTAAKACCTTCAAACTCTCCTGAAGGCAAGGTTGCTYCATCAATGCCTCTATAAGTTTGATGTGGGATATTAAGCATGCATTTTACATAATATTTAGACGTCGTTCTGTAGCAGAAACGACGGCAGTGCATCCCTCACGTAATAGAGATGTCGGCGTCGGAGTGGAACTTGAAGCGGTGGAAGA
>AR0021-C
TRRCACTCCAAAGTGTAGGGATTAGTGGTGGGAGTTCGGAATCGGACCTACCYGATTCCGATTCCGTATTCGGAATCAATTCCGGAGCYGATTCCGATGCTGGAATCGATTCCGATTCCGGAGYCGATTCCGGAGYCGATTCCGRWKCCRATTCCGGAKYCGATTCCGGAGCCGATTCCGGAGYCGATTCCG------------------------------------------------------------------------GAGTTGGCTCCGGAGCCGATTCCGRTGTTGACTCCRGAGYAAAATCAGTCCGGGAATSTCCATGAGAATGGATCTTTTACAAGTAAATTTGGATTTTKGCGGTTAGCAATACGTAGTATGATTGGATCCAAACGCCTTTTTTTATRGCGATGCCGAAACTGACTCCGTTTRGTAGCTGATTCTAATTTATGAGCCATTTCCGATTYGAAAGCCGACTTCGATTCCGGAACCGATTCCGGAGTCGATTCCGTAA------------------------------------------CCGATTCCTATTCCGGAGCCGATTCCGRAATCAATTCTGGAGTCGATTCCGGAGTCGATTCCGATTCCGSAGCCGATTCCGGAATCGATTSCRGAAACTGATTCCGGACCTACTATCCGGAATCGATTCSAGAAAACTGCGGAGCTAGCCGGAATCGATTCCGATAAAAACTTCATTTTTCCCATCACTAGTAGGGATAGCTCCATCGATGCCATCAAGTGAAGAGCAATCTGCAGCAACATGATCTAAATTTGGTTGGGGACTGTTTGACGCAAGCACTACAACGGAAGTCTGCCGGAAACGATCWCAGATATCGCCATGACCCTATCAGTTGCTRCTCCAGACAACTCATCAACAATTTGTGCTTGTTAGGAATTATTCACCCTTTGACACGAATATYGCTACACAGCGAGACACCAAACAGGAAGTCAAAAAGCTGCTTCCACACTTCTCAATAACTTATTGAGAWTGGGGG-RAAAATATACAAGCTGAAGATATCTCTGAATAGATACTGCGAAGACAGGAACTAGTGGTAACATCTACAAGGTTCGCCAAGTAACTTCTTTCCAATAACAAACAATATTCCAATGATRTCAAATCGCAGAACAAACAACATGCGAATTACGACTCATGATTCCATCTGCAAAAACTGTCTRTCATGAGACCAGTTWTGCCAGRCTCGAAATAATCGRTAGTTAAAAAGARAGAATGTCAARTGGTGAACCCTGTAGAAGTACGCAGATCGTACTCTACGGAAGCTACGATCTTGCTACAATAACTTTTTGTGAG--------------------------TCTAAAGAATACT--------------------------GTGGCTACTTAAGCCACGTTTWTGTTCACTTGTATCTCTCATTGATTTKTTATCATTTCATCTCTTATATAGAAGCTTCTTTCAACTGTRACTACAGCACCGTTTTGTGCAAGAACCATTYTAAKACCTTCAAACTCTCCTGAAGGCAAGGTTGCTYCATCAATGCCTCTATAAGTTTGATGTGGGATATTAAGCATGCATTTTACATAATATTTAGACGTCGTTCTGTAGCAGAAACGACGGCAGTGCATCCCTCACGTAATAGAGATGTCGGCGTCGGAGTGGAACTTGAAGCGGTGGAAGA
>AR0007-C
TARYACTCCAAAGTGTAGGGATTAGTGGTGGGAGTTCGGWATCGGACCTACCYGATTCCGATTCCGTATTCGGAATCAMTTCCGGAGCCGATTCCGATGCTGGAATCGATTCCGATTCCGGAGCCGATTCCGGAGYCGATTCSGGAGCCGATTCCGGAGYCGATTCCGGARCCGATTCCGGARYCGATTCCG------------------------------------------------------------------------GAGTTGGCTCCGGAGCCGATTCCGGTGTTGACTCCRGAGYAAAATCAGTCCGGGAATSTCCATGAGAATGGATCTTTTACAAGTAAATTTGGATTTTKGCGGTTAGCAATACGTAGTATGATTGGATCCAAACGCCTTTTTTTATRGCGATGCCGAAACTGACTCCGTTTGGTAGCTGATTCTAATTTATGAGCCATTTCCGATTYGAAAGCCGACTTCGATTCCGGAACCGATTCCGGAGTCGATTCCGKAA------------------------------------------CCGATTCCTATTCCGGAGCCGATTCCGAAATCAATTCTGGAGTCGATTCCGGAGTCGATTCCGATTCCGSAGCCGATTCCGGAATCGATTSCRGAARCTGATTCCGGACCTACTATMCGGAATCGATTCSAGAAAACTGCGGAGCTAGCCGGAATCGATTCCGATAAAAACTTCATTTTTCCCATCACTAGTAGGGATAGCTCCATCGATGCCATCAAGTGAAGAGCAATCTGCAGCAACATGATCTAAATTTGGTTGGGGACTGTTTGACGCAAGCACTACAACGGAAGTCTGCCGGAAACGATCWCAGATATCGCCATGACCCTATCAGTTGCTGCTCCAGACAACTCATCAACAATTTGTGCTTGTTAGGAATTATTCACCCTTTGACACGAATATTGCTACACAGCGAGACACCAAACAGGAAGTCAAAAAGCTGCTTCCACACTTCTCAATAACTTATTGARAWWKGGGG-AAAAATATACAAGCTGAAGATATCTCTGAATAGATACTGCGAAGACAGGAACTAGTGGTAACATCTACAAGGTTCGCCAAGTAACTTCTTTCCAATAACAAACAATATTCCAATGATGTCAAATCGCAGAACAAACAACATGCGAATTTCGACTCATGATTCCATCTGCAAAAACTGTCTGTCATGAGACCAGTTWTGCCAGGCTCGAAATAATCGGTAGTTAAAAAGAAARAATGTCAAATGGTGAACCCTGTAGAAGTACGCAGATGGTACTCTACGGAAGCTACGATCTTGCTWCAATAACTTTTTGWGAG--------------------------TCTAAAGAATACT--------------------------GTRGCTACTTAAGCCACGTTTATGTTCACTTGTATCTCTCATTGATTTGTTATCATTTCATCTCTTATATAGAAGCTTCTTTCAGCTGTAACTACAGCACCGTTTTGTGCAAGAACCATTTTAAKACCTTCAAACTCTCCTGAAGGYAAGGTTGCTKCATCAATGCCTCTATAAGTTTGAKGTGGGATATTAAGCATGCATTTTACATAATATTTAGACGTCGTTCTGTAGCAGAAACGACGGCAGTGCATCCCTCACGTAATAGAGATGTCGGCGTCGGAGTGGAACTTGAAGCGGTGGAAGA
>AR0043-C
TAACACTCCAAAGTGTAGGGATTAGTGGTGGGAGTTCGGAATCGGACCTACCTGATTCCGATTCCGTATTCGGAATCAATTCCGGAGCCGATTCCGATGCTGGAATCGATTCCGATTCCGGAGYCGATTCCGGAGYCGATKCSGGARYCGATTCCGGAGCCGATTCCGGAGCCGATTCCGGAGYCGATTCYG------------------------------------------------------------------------GAGTTGGYTCCGGAGCCGATTCCGGTGTTGACTCCRGAGYAAAATCAGTCCGGGAATSTCCATGAGAATGGATCTTTTACAAGTAAATTTGGATTTTTGCGGTTAKCAATACGTAGTATGATTGGAYCCAAACGCCTTTTTTTATRGCGATGCCGAAACTGACTCCGTTTGGTAGCYGATTCTAATTTATGAGCCATTTCCGATTYGARAGCCGACTTCGATTCCGGAACCGATTCCGGAGTCGATTCCGKAA------------------------------------------CCGATTCCTATTCCGGAGCCGATTCCGRAATCAATTCTGGAGTCGATTCCGGAGTCGATTCCGATTCCGSAGCCGATTCCGGAATCGATTSCRGAARCTGATTYCGGACCTACTATCCGGAATCGATTCSAGAAAACTGCGGAGCTAGCCGGAATCGATTCCGATAAAAACTTCATTTTTCCCATCACTAGTAGGGATAGCTCCATCGATGCYATCAARWGAARAGCAATCTGCAGCAACATGATCTAAATTTGGTTGGGGACTGTTTGACGCAAGCACTACAACGGAAGTCTGCCGGAAACGATCTCAGATATCGCCATGACCCTATCAGTTGCTGCTCCAGACAACTMATCAACAATTTGTGCTTGTTAGGAATTATTCACCCTTTGACACGAATATTGCTACACAGCKASACACCAAACAGGAAGTCAAAAAGCTGCTTCCACACTTCTCAATAACTTATTGAGATTGGGGG-AAAAATATACAAGCTGAAKATATCTCTGAATAGATACTRCGAAGACAGGAACTAGTGGTAACATCTACAAGGTTCGCCAAGTAACTTCTTTCCAWTAACAAACAATATTCCAATGATGTCAAATCGCAGAACAAACAACATGCGAATTTCGACTCATGATTCCATCTGCAAAAACTGTCTGTCATGAGACCAGTTTTGCCAGRCTCGAAATAATCGRTAGTTAAAAAGARARAATGTCAARTGGTGAACCCTGTAGAAGTACGCAGATSGTACTCTACGGAAGCTACGATCTTGCTWCAATAACTTTTTGWGAG--------------------------TCTAAAGAATACT--------------------------GTRGCTACTTAAGCCACGTTTATGTTCACTTGTATCTCTCATTGATTTGTTATCATTTCATCTCTTATATAGAAGCTTCTTWCARCTGTAACTACAGCACCGTTTTGTGCAAGAACCATTTTAAKACCTTCAAACTCTCCTGAAGGTAAGGTTGCTGCATCAATGCCTCTATAAGTTTGATGTGGGATATTAAGCATGCATTTTACATAATATTTAGACGTCGTTCTGTAGCAGAAACGACGGCAGTGCATCCCTCACGTAATAGAGATGTCGGCGTCGGAGTGGAACTTGAAGCGGTGGAAGA
>AR0027-C
TRRCACTCCAAAGTGTAGGGATTAGTGGTGGGAGYTCGGAATCGGACCTACCYGATTCCGATTCCGTATTCGGAATCAMTTCCGGAGCCGATTCCGATGCTGGAATCGATTCCGATTCCGGAGCCGATTCCGGAGYCGRTTCYGGAGYCGATTCYSKAGYCGATTCCGGAGCCGATTCCGGAGYCGATTCCG------------------------------------------------------------------------GAGTTGGCTCCGGAGCCGATTCCGRTGTTGACTCCRGAGYAAAATCAGTCCGGGAATSTCCATGAGAATGGATCTTTTACAAGTAAATTTGGATTTTKGCGGTTAGCAATACGTAGTATGATTGGATCCAAACGCCTTTTTTTATRGCGATGCCGAAACTGACTCCGTTTGGTAGCTGATTCTAATTTATGAGCCATTTCCGATTYGAAAGCCGACTTCGATTCCGGAACCGATTCCGGAGTCGATTCCGKAA------------------------------------------CCGATTCCTATTCCGGAGCCGATTCCGAAATCAATTCTGGAGTCGATTCCGGAGTCGATTCCGATTCCGSAGCCGATTCCGGAATCGATTSCRGAARCTGATTCCGGACCTACTATCCGGAATCGATTCSAGAAAACTGCGGAGCTAGCCGGAATCGATTCCGATAAAAACTTCATTTTTCCCATCACTAGTAGGGATAGCTCCATCGATGCCATCAAGTGAAGAGCAATCTGCAGCAACATGATCTAAATTTGGTTGGGGACTGTTTGACGCAAGCACTACAACGGAAGTCTGCCGGAAACGATCTCAGATATCGCCATGACCCTATCAGTTGCTGCTCCAGACAACTCATCAACAATTTGTGCTTGTTAGGAATTATTCACCCTTTGACACGAATATTGCTACACAGCGAGACACCAAACAGGAAGTCAAAAAGCTGCTTCCACACTTCTCAATAACTTATTGAGAWTGGGGG-RAAAATATACAAGCTGAAGATATCTCTGAATAGATACTGCGAAGACAGGAACTAGTGGTAACATCTACAAGGTTCGCCAAGTAACTTCTTTCCAATAACAAACAATATTCCAATGATRTCAAATCGCAGAACAAACAACATGCGAATTWCGACTCATGATTCCATCTGCAAAAACTGTCTGTCATGAGACCAGTTWTGCCAGGCTCGAAATAATCGGTAGTTAAAAAGAAARAATGTCAAATGGTGAACCCTGTAGAAGTACGCAGATSGTACTCTACGGAAGCTACGATCTTGCTWCAATAACTTTTTGTGAG--------------------------TCTAAAGAATACT--------------------------GTRGCTACTTAAGCCACGTTTWTGTTCACTTGTATCTCTCATTGATTTKTTATCATTTCATCTCTTATATAGAAGCTTCTTTCARCTGTAACTACAGCACCGTTTTGTGCAAGAACCATTYTAAKACCTTCAAACTCTCCTGAAGGYAAGGTTGCTKCATCAATGCCTCTATAAGTTTGATGTGGGATATTAAGCATGCATTTTACATAATATTTAGACGTCGTTCTGTAGCAGAAACGACGGCAGTGCATCCCTCACGTAATAGAGATGTCGGCGTCGGAGTGGAACTTGAAGCGGTGGAAGA
>AR0048-C
TAACACTCCAAAGTGTAGGGATTAGTGGTGGGAGTTCGGAATCGGACCTACCTGATTCCGATTCCGTATTCGGAATCAATTCCKGAGCYGATWCCGATGCTGGAATCGATTCCGATTCCGGAGCCGATTCCGGAGYCGATTCCGGAGCCGATTCCGGAGMCGATTCCGGAGCCGATTCCGGAGYCGATTCCG------------------------------------------------------------------------GAGTTGGCTCCGGAGCCGATTCYGGTGTTGACTCCRGAGYAAAATCAGTCCGGGAATSTCCATGAGAATGGATCTTTTACAAGTAAATTTGGATTTTKGCGGTTAGCAATACGTAGTATGATTGGATCCAAACGCCTTTTTTTATRGCGATGCCGAAACTGACTCCGTTTRGTAGCTGATTCTAATTTATGAGCCATTTCCGATTYGAAAGCCGACTTCGATTCCGGAACCGATTCCGGAGTCGATTCCGKAA------------------------------------------CCGATTCCTATTCCGGAGCCGATTCCGRAATCAATTCTGGAGTCGATTCCGGAGTCGATTCCGATTCCGSAGCCGATTCCGGAATCGATTSCRGAARCTGATTCCGGACCTACTATCCGGAATCGATTCSAGAAAACTGCGGAGCTAGCCGGAATCGATTCCGATAAAAACTTCATTTTTCCCATCACTAGTAGGGATAGCTCCATCGATGCCATCAAGTGAAGAGCAATCTGCAGCAACATGATCTAAATTTGGTTGGGGACTGTTTGACGCAAGCACTACAACGGAAGTCTGCCGGAAACGATCTCAGATATCGCCATGACCCTATCAGTTGCTGCTCCAGACAACTCATCAACAATTTGTGCTTGTTAGGAATTATTCACCCTTTGACACGAATATTGCTACACAGCGAGACACCAAACAGGAAGTCAAAAAGCTGCTTCCACACTTCTCAATAACTTATTGAGAWTGGGGG-RAAAATATACAAGCTGAAGATATCTCTGAATAGATACTGCGAAGACAGGAACTAGTGGTAACATCTACAAGGTTCGCCAAGTAACTTCTTTCCAATAACAAACAATATTCCAATGATRTCAAATCGCAGAACAAACAACATGCGAATTWCGACTCATGATTCCATCTGCAAAAACTGTCTGTCATGAGACCAGTTWTGCCAGGCTCGAAATAATCGGTAGTTAAAAAGAAARAATGTCAAATGGTGAACCCTGTAGAAGTACGCAGATSGTACTCTACGGAAGCTACGATCTTGCTWCAATAACTTTTTGTGAG--------------------------TCTAAAGAATACT--------------------------GTRGCTACTTAAGCCACGTTTWTGTTCACTTGTATCTCTCATTGATTTKTTATCATTTCATCTCTTATATAGAAGCTTCTTTCARCTGTAACTACAGCACCGTTTTGTGCAAGAACCATTYTAAKACCTTCAAACTCTCCTGAAGGYAAGGTTGCTKCATCAATGCCTCTATAAGTTTGATGTGGGATATTAAGCATGCATTTTACATAATATTTAGACGTCGTTCTGTAGCAGAAACGACGGCAGTGCATCCCTCACGTAATAGAGATGTCGGCGTCGGAGTGGAACTTGAAGCGGTGGAAGA
>AR0047-C
TAACACTCCAAAGTGTAGGGATTAGTGGTGGGAGTTCGGAATCGGACCTACCTGATTCCGATTCCGTATTCGGAATCAATTCCGGAGCCGATTCCGATGCTGGAATCGATTCCGATTCCGGAGCCGATTCCGGAGYCGATKCYGGAGCCGATTCCGGAGMCGATTCCGGAGCCGATTCCGGAGYCGATTCCG------------------------------------------------------------------------GAGTTGGCTCCGGAGCCGATTCCGGTGTTGACTCCGGAGCAAAATCAGTCCGGGAATSTCCATGAGAATGGATCTTTTACAAGTAAATTTGGATTTTTGCGGTTAGCAATACGTAGTATGATTGGAYCCAAACGCCTTTTTTTATRGCGATGCCGAAACTGACTCCGTTTGGTAGCTGATTCTAATTTATGAGCCATTTCCGATTYGARAGCCGACTTCGATTCCGGAACCGATTCCGGAGTCGATTCCGKAA------------------------------------------CCGATTCCTATTCCGGAGCCGATTCCGRAATCAATTCTGGAGTCGATTCCGGAGTCGATTCCGATTCCGSAGCCGATTCCGGAATCGATTCCGGAAACTGATTCCGGACCTACTATCCGGAATCGATTCSAGAAAACTGCGGAGCTAGCCGGAATCGATTCCGATAAAAACTTCATTTTTCCCATCACTAGTAGGGATAGCTCCATCGATGCCATCAAGTGAAGAGCAATCTGCAGCAACATGATCTAAATTTGGTTGGGGACTGTTTGACGCAAGCACTACAACGRAAGTCTGCCGGAAACGATCWCAGATATCRCCATGACYCTATCAGTTGCTGCTCCAGACAACTCATCAACAATTTGTGCTTGTTAGGAATTATTCACCCTTTGACACGAATATTGCTACACAGCGAGACACCAAACAGGAAGTCAAAAAGCTGCTTCCACACTTCTCAATAACTTATTGAGAWTGGGGG-RAAAATATACAAGCTGAAGATATCTCTGAATAGATACTGCGAAGACAGGAACTAGTGGTAACATCTACAAGGTTCGCCAAGTAAYTTCTTTCCAATAACAAACAATATTCCAATGATRTCAAATCGCAGAACAAACAACATGCGAATTWCGACTCATGATTCCATCTGCAAAAACTGTCTGTCATGAGACCAGKTATGCCAGGCTCGAAATAATCGGTAGTTAAAAAGAAAGAATGTCAAATGGTGAACCCTGTAGAAGTACGCAGATSGTACTCTACGGAAGCTACGATCTTGCTACAATMACTTTYTGTGAG--------------------------TCTAAAGAATACT--------------------------GTRGCTACTTAAGCCACGTTTWTGTTCACTTGTATCTCTCATTGATTTKTTATCATTTCATCTCTTATATAGAAGCTTCTTTCAACTGTAACTACAGCACCGTTTTGTGCAAGAACCATTYTAAKACCTTCAAACTCTCCTGAAGGYAAGGTTGCTKCATCAATGCCTCTATAAGTTTGATGTGGGATATTAAGCATGCATTTTACATAATATTTAGACGTCGTTCTGTAGCAGAAACGACGGCAGTRCATCCCTCACGYAATAGAGATGTCGGCGTCGGRGTGGAACTTGAAGCGGTGGAAGA
>AR0097-C
TAACACTCCAAAGTGTAGGGATTAGTGGTGGGAGTTCGGAATCGGACCTACCTGATTCCGATTCCGTATTCGGAATCAATTCCGGAGCCGATTCCGATGCTGGAATCGATTCCGATTCCGGAGCCGATTCCGGAGYCGATTCSGGAGCCGATTCCGGAGMCGATTCCGGAGCCGATTCCGGAGYCGATTCCG------------------------------------------------------------------------GAGTTGGCTCCGGAGCCGATTCCGGTGTTGACTCCGGAGCAAAATCAGTCCGGGAATSTCCATGAGAATGGATCTTTTASAAGTAAATTTGGATTTTTGCGGTTAGCAATACGTAGTATGATTGGAYCCAAACGCCTTTTTTTATRGCGATGCCGAAACTGACTCCGTTTGGTAGCYGATTCTAATTTATGAGCCATTTCCGATTYGAAAGCCGACTTCGATTCCGGARCCGATTCCGGAGTCGATTCCGKAA------------------------------------------CCGATTCCKATTCCGGAGCCGATTCCGRAATCAATTCTGGAGTCGATTCCGGAGTCGATTCCGATTCCGSAGCCGATTCCGGAATCGATTCCGGAARCTGATTCCGGACCTACTATCCGGAATCGATTCSAGAAAACTGCGGAGCTAGCCGGAATCGATTCCGATAAAAACTTCATTTTTCCCATCACTAGTAGGGATAGCTCCATCGATGCCATCAAGTGAAGAGCAATCTGCAGCAACATGATCTAAATTTGGTTGGGGACTGTTTGACGCAAGCACTACAACGRAAGTCTGCCGGAAACGATCWCAGATATCRCCATGACYCTATCAGTTGCTGCTCCAGACAACTCATCAACAATTTGTGCTTGTTAGGAATTATTCACCCTTTGACACGAATATTGCTACACAGCGAGACACCAAACAGGAAGTCAAAAAGCTGCTTCCACACTTCTCAATAACTTATTGAGATTGGGGG-AAAAATATACAAGCTGAAGATATCTCTGAATAGATACTGCGAAGACAGGAACTAGTGGTAACATCTACAAGGTTCGCCAAGTAAYTTCTTTCCAATAACAAACAATATTCCAATGATGTCAAATCGCAGAACAAACAACATGCGAATTTCGACTCATGATTCCATCTGCAAAAACTGTCTGTCATGAGACCAGKTWTGCCAGGCTCGAAATAATCGGTAGTTAAAAAGAAARAATGTCAAATGGTGAACCCTGTAGAAGTACGCAGATGGTACTCTACGGAAGCTACGATCTTGCTWCAATMACTTTYTGTGAG--------------------------TCTAAAGAATACT--------------------------GTAGCTACTTAAGCCACGTTTATGTTCACTTGTATCTCTCATTGATTTGTTATCATTTCATCTCTTATATAGAAGCTTCTTTCARCTGTAACTACAGCACCGTTTTGTGCAAGAACCATTTTAATACCTTCAAACTCTCCTGAAGGYAAGGTTGCTKCATCAATGCCTCTATAAGTTTGATGTGGGATATTAAGCATGCATTTTACATAATATTTAGACGTCGTTCTGTAGCAGAAACGACGGCAGTRCATCCCTCACGYAATAGAGATGTCGGCGTCGGRGTGGAACTTGAAGCGGTGGAAGA
>AR0064-C
TRRCACTCCAAAGTGTAGGGATTAGTGGTGGGAGTTCGGAATCGGACCTACCTGATTCCGATTCCGTATTCGGAATCAATTCCGGAGCCGATTCCGATGCTGGAATCGATTCCGATTCCGKARCCGATTCCGKARYCGATKCYGGARYCGATTCCGRARMCRATTCYGGAGYCGATTCCGGAGYCGATTCCG------------------------------------------------------------------------GAGTTGGCTCCGGAGCCGATTCCGGTGTTGACTCCRGAGYAAAATCAGTCCGGGAATSTCCATGAGAATGGATCTTTTACAAGTAAATTTGGATTTTKGCGGTTAGCAATACGTAGTATGATTGGATCCAAACGCCTTTTTTTATRGCGATGCCGAAACTGACTCCGTTTGGTAGCTGATTCTAATTTATGAGCCATTTCCGATTYGAAAGCCGACTTCGATTCCGGAACCGATTCCGGAGTCGATTCCGKAA------------------------------------------CCGATTCCTATTCCGGAGCCGATTCCGAAATCAATTCTGGAGTCGATTCCGGAGTCGATTCCGATTCCGSAGCCGATTCCGGAATCGATTSCRGAARCTGATTCCGGACCTACTATCCGGAATCGATTCSAGAAAACTGCGGAGCTAGCCGGAATCGATTCCGATAAAAACTTCATTTTTCCCATCACTAGTAGGGATAGCTCMATCGATGCCATCAAGTGAAGAGCAATCTGCAGCAACATGATCTAAATTTGGTTGGGGACTGTTTGACGCAAGCACTACAACGGAAGTCTGCCGGAAACGATCTCAGATATCGCCATGACCCTATCAGTTGCTGCTCCAGACAACTCATCAACAATTTGTGCTTGTTAGGAATTATTCACCCTTTGACACGAATATTGCTACACAGCGAGACACCAAACAGGAAGTCAAAAAGCTGCTTCCACACTTCTCAATAACTTATTGAGATTGGGGG-AAAAATATACAAGCTGAAGATATCTCTGAATAGATACTGCGAAGACAGGAACTAGTGGTAACATCTACAAGGTTCGCCAAGTAAYTTCTTTCCAATAACAAACAATATTCCAATGATGTCAAATCGCAGAACAAACAACATGCGAATTTCGACTCATGATTCCATCTGCAAAAACTGTCTGTCATGAGACCAGKTWTGCCAGGCTCGAAATAATCGGTAGTTAAAAAGAAARAATGTCAAATGGTGAACCCTGTAGAAGTACGCAGATGGTACTCTACGGAAGCTACGATCTTGCTWCAATMACTTTYTGTGAG--------------------------TCTAAAGAATACT--------------------------GTRGCTACTTAAGCCACGTTTATGTTCACTTGTATCTCTCATTGATTTGTTATCATTTCATCTCTTATATAGAAGCTTCTTTCARCTGTRACTACAGCACCGTTTTGTGCMAGAACCATTTTAATACCTTCAAACTCTCCTGAAGGTAAGGTTGCTGCATCAATGCCTCTATAAGTTTGATGTGGGATATTAAGCATGCATTTTACATAATATTTAGACGTCGTTCTGTAGCAGAAACGACGGCAGTGCATCCCTCACGTAATAGAGATGTCGGCGTCGGRGTGGAACTTGAAGCGGTGGAAGA
>AR0034-C
TAACACTCCAAAGTGTAGGGATTAGTGGTGGGAGTTCGGAATCGGACCTACCTGATTCCGATTCCGTATTCGGAATCAATTCCKGAGCCGATTCCGATGCTGGAATCGATTCCGATTCCGGWGCCGATTCCGGAKYCGATTCSGGWGCCGATKCCGGARYCGATTCCGGAGCCGATTCCGGAGYCGATTCCG------------------------------------------------------------------------GAGTTGGCTCCGGAGCCGATTCCGGTGTTGACTCCRGAGYAAAATCAGTCCGGGAATCTCCATGAGAATGGATCTTTTACAAGTAAATTTGRATTTTKGCGGTTAGCAATACGTAGTATGATTGGATCCAAACGCCTTTTTTTATRGCGATGCCGAAACTGACTCCGTTTGGTAGCTGATTCTAATTTATGAGCCATTTCCGATTYGAAAGCCGACTTCGATTCCGGAACCGATTCCGKAGTCGATTCCGTAA------------------------------------------CCGATTCCTATTCCGGAGCCGATTCCGAAATCAATTCTGGAGTCGATTCCGGAGTCGATTCCGATTCCGSAGCCGATTCCGGAATCGATTSCRGAAACTGATTCCGGACCTACTATCCGGAATCGATTCSAGAAAACTGCGGAGCTAGCCGGAATCGATTCCGATAAAAACTTCATTTTTCCCATCACTAGTAGGGATAGCTCCATCGATGCCATCAAGTGAAGAGCAATCTGCAGCAACATGATCTAAATTTGGTTGGGGACTGTTTGACGCAAGCACTACAACGGAAGTCTGCCGGAAACGATCTCAGATATCGCCATGACCCTATCAGTTGCTRCTCCAGACAACTCATCAACAATTTGTGCTTGTTAGGAATTATTCACCCTTTGACACGAATATTGCTACACAGCGAGACACCAAACAGGAAGTCAAAAAGCTGCTTCCACACTTCTCAATAACTTATTGAGATTGGGGG-AAAAATATACAAGCTGAAGATATCTCTGAATAGATACTGCGAAGACAGGAACTAGTGGTAACATCTACAAGGTTCGCCAAGTAAYTTCTTTCCAWTAACAAACAATATTCCAATGATGTCAAATCGCAGAACAAACAACATGCGAATTTCGACTCATGATTCCATCTGCAAAAACTGTCTGTCATGAGACCAGKTWTGCCAGRCTCGAAATAATCGRTAGTTAAAAAGARAGAATGTCAARTGGTGAACCCTGTAGAAGTACGCAGATSGTACTCTACGGAAGCTACGATCTTGCTACAATMACTTTYTGTGAG--------------------------TCTAAAGAATACT--------------------------GTRGCTACTTAAGCCACGTTTATGTTCACTTGTATCTCTCATTGATTTGTTATCATTTCATCTCTTATATAGAAGCTTCTTWCARCTGTAACTACAGCACCGTTTTGTGCAAGAACCATTTTAAKACCTTCAAACTCTCCTGAAGGYAAGGTTGCTSCATCAATGCCTCWATAAGTTTGATGTGGGATATTAAGCATGCATTTTACATAATATTTAGACGTCGTTCTGTAGCAGAAACGACRGCAGTACATCCCTCACGCAATAGAGATGTCGGCGTCGGAGTGGAACTTGAAGCGGTGGAAGA
>AR0077-C
TAACACTCCAAAGTGTAGGGATTAGTGGTGGGAGTTCGGAATCGGACCTACCTGATTCCGATTCCGTATTCGGAATCAATTCCGGAGCCGATTCCGATGCTGGAATCGATTCCGATTCCGGAGCCGATTCCGGAGYCGATTCSGGAGCCGATTCCGGAGMCGATTCCGGAGCCGATTCCGGAGYCGATTCCG------------------------------------------------------------------------GAGTTGGCTCCGGAGCCGATTCYGGTGTTGACTCCRGAGCAAAATCAGTCCGGGAATSTCCATGAGAATGGATCTTTTACAAGTAAATTTGGATTTTKGCGGTTAGCAATACGTAGTATGATTGGAYCCAAACGCCTTTTTTTATRGCGATGCCGAAACTGACTCCGTTTGGTAGCTGATTCTAATTTATGAGCCATTTCCGATTYGARAGCCGACTTCGATTCCGGAACCGATTCCGGAGTCGATTCCGKAA------------------------------------------CCGATTCCTATTCCGGAGCCGATTCCGRAATCAATTCTGGAGTCGATTCCGGAGTCGATTCCGATTYCGSAGCCGATTCCGGAATCGATTSCRGAAACTGATTCCGGACCTACTATCCGGAATCGATTCCAGAAAACTGCGGAGCTASCCGGAATCGATTCCGAYAAAAACTTCATTTTTCCCATCACTAGTAGGGATAGCTCCATCGATGCCATCAAGTGAAGAGCAATCTGCAGCAACATGATCTAAATTTGGTTGGGGACTGTTTGACGCAAGCACTACAACGRAAGTCTGCCGGAAACGATCWCAGATATCRCCATGACYCTATCAGTTGCTGCTCCAGACAACTCATCAACAATTTGTGCTTGTTAGGAATTATTCACCCTTTGACACGAATATTGCTACACAGCGAGACACCAAACAGGAAGTCAAAAAGCTGCTTCCACACTTCTCAATAACTTATTGAGATTGGGGG-AAAAATATACAAGCTGAAGATATCTCTGAATAGATACTGCGAAGACAGGAACTAGTGGTAACATCTACAAGGTTCGCCAAGTAATTTCTTTCCAATAACAAACAATATTCCAATGATGTCAAATCGCAGAACAAACAACATGCGAATTTCGACTCATGATTCCATCTGCAAAAACTGTCTGTCATGAGACCAGGTATGCCAGRCTCGAAATAATCGRTAGTTAAAAAGARAGAATGTCAARTGGTGAACCCTGTAGAAGTACGCAGATSGTACTCTACGGAAGCTACGATCTTGCTACAATMACTTTYTGTGAG--------------------------TCTAAAGAATACT--------------------------GTRGCTACTTAAGCCACGTTTATGTTCACTTGTATCTCTCATTGATTTGTTATCATTTCATCTCTTATATAGAAGCTTCTTTCAACTGTRACTACAGCACCGTTTTGTGCAAGAACCATTTTAATACCTTCAAACTCTCCTGAAGGCAAGGTTGCTYCATCAATGCCTCTATAAGTTTGATGTGGGATATTAAGCATGCATTTTACATAATATTTAGACGTCGTTCTGTAGCAGAAACGACGGCAGTRCATCCCTCACGYAATAGAGATGTCGGCGTCGGRGTGGAACTTGAAGCGGTGGAAGA
>AR0083-C
TAACACTCCAAAGTGTAGGGATTAGTGGTGGGAGTTCGGAATCGGACCTACCTGATTCCGATTCCGTATTCGGAATCAATTCCGGAGCCGATTCCGATKCYGGAATCGATTCCGATTCCGGAGYCGATTCCGKAGYCGATTCSGGAGCCGATTCCGGARMCGATTCCGKARYCGATTCCGKAGYCGATTYCG------------------------------------------------------------------------GAGWTGGCTCCGGAGCCGATTCCGGTGTTGMCTCCGGAGCAAAATCAGTCCGGGAATSTCCATGAGAATGGATCTTTTRCAAGTAAATTTGGATTTTTGCGGTTAGCAATACGTAGTATGATTGGATCCAAACGCCTTTTTTTATRGCGATGCCGAAACTGACTCCGTTTGGTAGCTGATTCTAATTTATGAGCCATTTCCGATTYGAAAGCCGACTTCGATTCCGGAACCGATTCCGGAGTCGATTCCGKAA------------------------------------------CCGATTCCTATTCCGGAGCCGATTCCGAAATCAATTCTGGAGTCGATTCCGGAGTCGATTCCGATTCCGSAGCCGATTCCGGAATCGATTCCGGAARCTGATTCCGGACCTACTATCCGGAATCGATTCSAGAAAACTGCGGAGCTAGCCGGAATCGATTCCGATAAAAACTTCATTTTTCCCATCACTAGTAGGGATAGCTCCATCGATGCCATCAAGTGAAGAGCAATCTGCAGCAACATGATCTAAATTTGGTTGGGGACTGTTTGACGCAAGCACTACAACGRAAGTCTGCCGGAAACGATCTCAGATATCGCCATGACCCTATCAGTTGCTGCTCCAGACAACTCATCAACAATTTGTGCTTGTTAGGAATTATTCACCCTTTGACACGAATATTGCTACACAGCGAGACACCAAACAGGAAGTCAAAAAGCTGCTTCCACACTTCTCAATAACTTATTGAGATTGGGGG-AAAAATATACAAGCTGAAGATATCTCTGAATAGATACTGCGAAGACAGGAACTAGTGGTAACATCTACAAGGTTCGCCAAGTAACTTCTTTCCAATAACAAACAATATTCCAATGATRTCAAATCGCAGAACAAACAACATGCGAATTWCGACTCATGATTCCATCTGCAAAAACTGTCTGTCATGAGACCAGTTWTGCCAGGCTCGAAATAATCGGTAGTTAAAAAGAAARAATGTCAAATGGTGAACCCTGTAGAAGTACGCAGATSGTACTCTACGGAAGCTACGATCTTGCTWCAATAACTTTTTGTGAG--------------------------TCTAAAGAATACT--------------------------GTRGCTACTTAAGCCACGTTTATGTTCACTTGTATCTCTCATTGATTTGTTATCATTTCATCTCTTATATAGAAGCTTCTTTCAGCTGTAACTACAGCACCGTTTTGTGCAAGAACCATTTTAATACCTTCAAACTCTCCTGAAGGTAAGGTTGCTGCATCAATGCCTCTATAAGTTTGATGTGGGATATTAAGCATGCATTTTACATAATATTTAGACGTCGTTCTGTAGCAGAAACGACGGCAGTGCATCCCTCACGTAATAGAGATGTCGGCGTCGGAGTGGAACTTGAAGCGGTGGAAGA
>AR0022-C
TAACACTCCAAAGTGTAGGGATTAGTGGTGGGAGTTCGGAATCGGACCTACCTGATTCCGATTCCGTATTCGGAATCAATTCCGGAGCCGATTCCGATGCTGGAATCGATTCCGATTCCGGAGCCGATTCCGGAGYCGATTYSGGAGYCGATTCCGGAGMCGATTCCGGAGCCGATTCCGGAGYCGATTCCR------------------------------------------------------------------------GAGYTGGYTCCGGAGCCGATTCCGGTGTTGACTCCGGAGCAAAATCAGTCCGGGAATSTCCATGAGAATGGATCTTTTASAAGTAAATTTGGATTTTTGCGGTTAGCAATACGTAGTATGATTGGAYCCAAACGCCTTTTTTTATRGCGATGCCGAAACTGACTCCGTTTGGTAGCTGATTCTAATTTATGAGCCATTTCCGATTYGARAGCCGACTTCGATTCCGGAACCGATTCCGGAGTCGATTCCGKAA------------------------------------------CCGATTCCTATTCCGGAGCCGATTCCGRAATCAATTCTGGAGTCGATTCCGGAGTCGATTCCGATTCCGSAGCCGATTCCGGAATCGATTCCGGAAACTGATTCCGGACCTACTATCCGGAATCGATTCSAGAAAACTGCGGAGCTAGCCGGAATCGATTCCGATAAAAACTTCATTTTTCCCATCACTAGTAGGGATAGCTCCATCGATGCCATCAAGTGAAGAGCAATCTGCAGCAACATGATCTAAATTTGGTTGGGGACTGTTTGACGCAAGCACTACAACGGAAGTCTGCCGGAAACGATCWCAGATATCGCCATGACCCTATCAGTTGCTRCTCCAGACAACTCATCAACAATTTGTGCTTGTTAGGAATTATTCACCCTTTGACACGAATATYGCTACACAGCGAGACACCAAACAGGAAGTCAAAAAGCTGCTTCCACACTTCTCAATAACTTATTGAGAWTGGGGG-RAAAATATACAAGCTGAAGATATCTCTGAATAGATACTGCGAAGACAGGAACTAGTGGTAACATCTACAAGGTTCGCCAAGTAACTTCTTTCCAATAACAAACAATATTCCAATGATRTCAAATCGCAGAACAAACAACATGCGAATTACGACTCATGATTCCATCTGCAAAAACTGTCTRTCATGAGACCAGTTWTGCCAGRCTCGAAATAATCGRTAGTTAAAAAGARAGAATGTCAARTGGTGAACCCTGTAGAAGTACGCAGATCGTACTCTACGGAAGCTACGATCTTGCTACAATAACTTTTTGTGAG--------------------------TCTAAAGAATACT--------------------------GTGGCTACTTAAGCCACGTTTWTGTTCACTTGTATCTCTCATTGATTTKTTATCATTTCATCTCTTATATAGAAGCTTCTTTCAACTGTRACTACAGCACCGTTTTGTGCAAGAACCATTYTAAKACCTTCAAACTCTCCTGAAGGYAAGGTTGCTSCATCAATGCCTCTATAAGTTTGATGTGGGATATTAAGCATGCATTTTACATAATATTTAGACGTCGTTCTGTAGCAGAAACGACGGCAGTGCATCCCTCACGTAATAGAGATGTCGGCGTCGGAGTGGAACTTGAAGCGGTGGAAGA
>AR0024-C
TAACACTCCAAAGTGTAGGGATTAGTGGTGGGAGTTCGGAATCGGACCTACCTGATTCCGATTCCGTATTCGGAATCAATTCCGGAGCCGATTCCGATKCYGGARTCGATTCCGATTCCGGAGCCGATTCCGGAGYCGATTCCGGAGCCGATTCCGGAGMCGATTCCGGAGCCGATTCCGGAGYCGATTCCG------------------------------------------------------------------------GAGTTGGCTCCGGAGCCGATTCCGGTGTTGACTCCGGAGCAAAATCAGTCCGGGAATSTCCATGAGAATGGATCTTTTACAAGTAAATTTGRATTTTTGCGGTTAGCAATACGTAGTATGATTGGAYCCAAACGCCTTTTTTTATRGCGATGCCGAAACTGACTCCGTTTGGTAGCYGATTCTAATTTATGAGCCATTTCCGATTYGARAGCCGACTTCGATTCCGGAACCGATTCCGKARYCGATTCCGKAA------------------------------------------CCGATTCCTATTCCGGARCCGATTCCGRAATCAATTCTGGAGTCGATTCCGGAGTCGATTCCGATTYCGSAGCCGATTCCGGAATCGATTCCGGAAACTGATTCCGGACCTACTATCCGGAATCGATTCGAGAAAACTGCGGAGCTAGCCGGAATCGATTCCGATAAAAACTTCATTTTTCCCATCACTAGTAGGGATAGCTCCATCGATGCCATCAAGTGAAGAGCAATCTGCAGCAACATGATCTAAATTTGGTTGGGGACTGTTTGACGCAAGCACTACAACGGAAGTCTGCCGGAAACGATCTCAGATATCGCCATGACCCTATCAGTTGCTRCTCCAGACAACTCATCAACAATTTGTGCTTGTTAGGAATTATTCACCCTTTGACACGAATATYGCTACACAGCGAGACACCAAACAGGAAGTCAAAAAGCTGCTTCCACACTTCTCAATAACTTATTGAGAWTGGGGG-RAAAATATACAAGCTGAAGATATCTCTGAATAGATACTGCGAAGACAGGAACTAGTGGTAACATCTACAAGGTTCGCCAAGTAACTTCTTTCCAATAACAAACAATATTCCAATGATRTCAAATCGCAGAACAAACAACATGCGAATTACGACTCATGATTCCATCTGCAAAAACTGTCTRTCATGAGACCAGTTWTGCCAGRCTCGAAATAATCGRTAGTTAAAAAGARAGAATGTCAARTGGTGAACCCTGTAGAAGTACGCAGATCGTACTCTACGGAAGCTACGATCTTGCTACAATAACTTTTTGTGAG--------------------------TCTAAAGAATACT--------------------------GTGGCTACTTAAGCCACGTTTWTGTTCACTTGTATCTCTCATTGATTTKTTATCATTTCATCTCTTATATAGAAGCTTCTTTCAACTGTRACTACAGCACCGTTTTGTGCAAGAACCATTYTAAKACCTTCAAACTCTCCTGAAGGYAAGGTTGCTSCATCAATGCCTCTATAAGTTTGATGTGGGATATTAAGCATGCATTTTACATAATATTTAGACGTCGTTCTGTAGCAGAAACGACGGCAGTGCATCCCTCACGTAATAGAGATGTCGGCGTCGGAGTGGAACTTGAAGCGGTGGAAGA
>AR0009-C
TAACACTCCAAAGTGTAGGGATTAGTGGTGGGAGTTCGGAATCGGACCTACCTGATTCCGATTCCGTATTCGGAATCAATTCCGGAGCCRATTCCGATGCTGGAATCGATTCCGATTCCGGAGCCGATTCCGGAGYCGATTCCRGAGCCGATTCCGGAGWYGATTCCGGAGCCGATTCCGGAGYCGATTCCG------------------------------------------------------------------------GAGTTGGCTCCGGAGCCGATTCCGGTGTTGACTCCGGAGYAAAATCAGTCCGGGAATSTCCATGAGAATGGATCTTTTASAAGTAAATTTGGATTTTKGCGGTTAGCAATACGTAGTATGATTGGAYCCAAACGCCTTTTTTTATRGCGATGCCGAAACTGACTCCGTTTGGTAGCTGATTCTAATTTATGAGCCATTTCMGATTYGAAAGCCGACTTCGATTCCGGAACCGATTCCGGAGTCGATTCCGKAA------------------------------------------CCGATTCCTATTCCGGAGCCGATTCCGRAATCAATTCTGGAGTCGATTCCGGAGTCGATTCCGATTCCGGAGCCGATTCCGGAATCGATTSCRGAAACTGATTCCGGACCTACTATCCGGAATCGATTCCAGAAAACTGCGGAGCTAGCCGGAATCGATTCCGATAAAAACTTCATTTTTCCCATCACTAGTAGGGATAGCTCCATCGATGCCATCAAGTGAAGAGCAATCTGCAGCAACATGATCTAAATTTGGTTGGGGACTGTTTGACGCAAGCACTACAACGGAAGTCTGCCGGAAACGATCTCAGATATCGCCATGACCCTATCAGTTGCTGCTCCAGACAACTCATCAACAATTTGTGCTTGTTAGGAATTATTCACCCTTTGACACGAATATTGCTACACAGCGAGACACCAAACAGGAAGTCAAAAAGCTGCTTCCACACTTCTCAATAACTTATTGAGATTGGGGG-AAAAATATACAAGCTGAAGATATCTCTGAATAGATACTGCGAAGACAGGAACTAGTGGTAACATCTACAAGGTTCGCCAAGTAACTTCTTTCCAATAACAAACAATATTCCAATGATGTCAAATCGCAGAACAAACAACATGCGAATTWCGACTCATGATTCCATCTGCAAAAACTGTCTRTCATGAGACCAGTTWTGCCAGRCTCGAAATAATCGRTAGTTAAAAAGARAGAATGTCAARTGGTGAACCCTGTAGAAGTACGCAGATCGTACTCTACGGAAGCTACGATCTTGCTACAATAACTTTTTGTGAG--------------------------TCTAAAGAATACT--------------------------GTGGCTACTTAAGCCACGTTTWTGTTCACTTGTATCTCTCATTGATTTGTTATCATTTCATCTCTTATATAGAAGCTTCTTTCARCTGTRACTACAGCACCGTTTTGTGCAAGAACCATTTTAATACCTTCAAACTCTCCTGAAGGCAAGGTTGCTYCATCAATGCCTCTATAAGTTTGATGTGGGATATTAAGCATGCATTTTACATAATATTTAGACGTCGTTCTGTAGCAGAAACGACGGCAGTRCATCCCTCACGYAATAGAGATGTCGGCGTCGGRGTGGAACTTGAAGCGGTGGAAGA
>AR0063-C
TAACACTCCAAAGTGTAGGGATTAGTGGTGGGAGTTCGGAATCGGACCTACCTGATTCCGATTCCGTATTCGGAATCAATTCCGGAGCYRATTCCGATGCTGGAATCGATTCCGATTCCGGAGYCGATTCCGGAGYCGATTCCGGAGYCGATTCCGGAGYCGATTCCGGAGCCGATTCCGGAGCCGATTCCG------------------------------------------------------------------------GAGTTGGYTCCGGAGCCGATTCCGGTGTTGACTCCGGAGCAAAATCAGTCCGGGAATCTCCATGAGAATGGATCTTTTACAAGTAAATTTGGATTTTKGCGGTTAGCAATACGTAGTATGATTGGATCCAAACGCCTTTTTTTATGGCGATGCCGAAACTGACTCCGTTTRGTAGCTGATTCTAATTTATGAGCCATTTCMGATTCGAAAGCCGACTTCGATTCCGGAACCGATTCCGGAGYCGATTCCGKAA------------------------------------------CCGATTCCTATTCCGGAGCCGATTCCGAAATCAATTCTGGAGTCGATTCCGGAGTCGATTCCGATTCCGSAGCCGATTCCGGAATCGATTSCRGAAACTGATTCCGGACCTACTATCCGGAATCGATTCSAGAAAACTGCGGAGCTAGCCGGAATCGATTCCGATAAAAACTTCATTTTTCCCATCACTAGTAGGGATAGCTCCATCGATGCCATCAAGTGAAGAGCAATCTGCAGCAACATGATCTAAATTTGGTTGGGGACTGTTTGACGCAAGCACTACAACGGAAGTCTGCCGGAAACGATCTCAGATATCGCCATGACCCTATCAGTTGCTRCTCCAGACAACTCATCAACAATTTGTGCTTGTTAGGAATTATTCACCCTTTGACACGAATATYGCTACACAGCGAGACACCAAACAGGAAGTCAAAAAGCTGCTTCCACACTTCTCAATAACTTATTGAGATTGGGGG-AAAAATATACAAGCTGAAGATATCTCTGAATAGATACTGCGAAGACAGGAACTAGTGGTAACATCTACAAGGTTCGCCAAGTAACTTCTTTCCAATAACAAACAATATTCCAATGATGTCAAATCGCAGAACAAACAACATGCGAATTWCGACTCATGATTCCATCTGCAAAAACTGTCTRTCATGAGACCAGTTWTGCCAGRCTCGAAATAATCGRTAGTTAAAAAGARAGAATGTCAARTGGTGAACCCTGTAGAAGTACGCAGATCGTACTCTACGGAAGCTACGATCTTGCTACAATAACTTTTTGTGAG--------------------------TCTAAAGAATACT--------------------------GTGGCTACTTAAGCCACGTTTWTGTTCACTTGTATCTCTCATTGATTTGTTATCATTTCATCTCTTATATAGAAGCTTCTTTCARCTGTRACTACAGCACCGTTTTGTGCAAGAACCATTTTAATACCTTCAAACTCTCCTGAAGGCAAGGTTGCTYCATCAATGCCTCTATAAGTTTGATGTGGGATATTAAGCATGCATTTTACATAATATTTAGACGTCGTTCTGTAGCAGAAACGACGGCAGTRCATCCCTCACGYAATAGAGATGTCGGCGTCGGRGTGGAACTTGAAGCGGTGGAAGA
>AR0090-C
TRRCACTCCAAAGTGTAGGGATTAGTGGTGGGAGTTCGGAATCGGACCTACCTGATTCCGATTCCGTATTCGGAATCAATTCCGGAGCCGATTCCGATGCTGGAATCGATTCCGATTCCGGAGCCGATTCCGGAGYCGATKCYGGARYCGATTCCGGAGMCGATTCCGGAGCCGATTCCGGAGYCGATTCCG------------------------------------------------------------------------GAGTTGGCTCCGGAGCCGATTCCGGTGTTGACTCCRGAGCAAAATCAGTCCGGGAATSTCCATGAGAATGGATCTTTTACAAGTAAATTTGRATTTTKGCGGTTAGCAATACGTAGTATGATTGGATCCAAACGCCTTTTTTTATRGCGATGCCGAAACTGACTCCGTTTGGTAGCTGATTCTAATTTATGAGCCATTTCCGATTYGAAAGCCGACTTCGATTCCGGAACCGATTCCGGAGTCGATTCCGKAA------------------------------------------CCGATTCCTATTCCGGAGCCGATTCCGRAATCAATTCTGGAGTCGATTCCGGAGTCGATTCCGATTCCGSAGCCGATTCCGGAATCGATTCCGGAARCTGATTCCGGACCTACTATCCGGAATCGATTCSAGAAAACTGCGGAGCTAGCCGGAATCGATTCCGATAAAAACTTCATTTTTCCCATCACTAGTAGGGATAGCTCCATCGATGCYATCAARWGAAGARYAATCTGCAGCAACATGATCTAAATTTGGTTGGGGACTGTTTGACGCAAGCACTACAACGRAAGTCTGCCGGAAACGATCWCAGATATCRCCATGACYCTATCAGTTGCTGCTCCAGACAACTCATCAACAATTTGTGCTTGTTAGGAATTATTCACCCTTTGACACGAATATTGCTACACAGCGAGACACCAAACAGGAAGTCAAAAAGCTGCTTCCACACTTCTCAATAACTTATTGAGATTGGGGG-AAAAAWATACAAGCTGAAGATATCTCTGAATAGATACTGCGAAGACAGGAACTAGTGGTAACATCTACAAGGTTCGCCAAGTAACTTCTTTCCAATAACAAACAATATTCCAATGATGTCAAATCGCAGAACAAACAACATGCGAATTTCGACTCATGATTCCATCTGCAAAAACTGTCTGTCATGAGACCAGTTWTGCCAGGCTCGAAATAATCGGTAGTTAAAAAGAAARAATGTCAAATGGTGAACCCTGTAGAAGTACGCAGATGGTACTCTACGGAAGCTACGATCTTGCTWCAATMACTTTYTGTGAG--------------------------TCTAAAGAATACT--------------------------GTAGCTACTTAAGCCACGTTTATGTTCACTTGTATCTCTCATTGATTTGTTATCATTTCATCTCTTATATAGAAGCTTCTTTCAGCTGTAACTACAGCACCGTTTTGTGCAAGAACCATTTTAATACCTTCAAACTCTCCTGAAGGTAAGGTTGCTGCATCAATGCCTCTATAAGTTTGATGTGGGATATTAAGCATGCATTTTACATAATATTTAGACGTCGTTCTGTAGCAGAAACGACGGCAGTGCATCCCTCACGTAATAGAGATGTCGGCGTCGGAGTGGAACTTGAAGCGGTGGAAGA
>AR0095-C
TRRCACTCCAAAGTGTAGGGATTAGTGGTGGGAGTTCGGAATCGGACCTACCTGATTCCGATTCCGTATTCGGAATCAATTCCGGAGCCGATTCCGATGCTGGAATCGATTCCGATTCCGGAGCCGATTCCGRWGTCGATTCSGGAGCCGATTCCGGAGMCGATTCCGGAGCCGATTCCGGAGYCGATTCCG------------------------------------------------------------------------GAGTTGGCTCCGGAGCCGATTCCGGTGTTGACTCCGGAGCAAAATCAGTCCGGGAATSTCCATGAGAATGGATCTTTTACAAGTAAATTTGRATTTTTGCGGTTAGCAATACGTAGTATGATTGGATCCAAACGCCTTTTTTTATRGCGATGCCGAAACTGACTCCGTTTGGTAGCTGATTCTAATTTATGAGCCATTTCCGATTYGAAAGCCGACTTCGATTCCGGAACCGATTCCGGAGTCGATTCCGKAA------------------------------------------CCGATTCCTATTCCGGAGCCGATTCCGRAATCAATTCTGGAGTCGATTCCGGAGTCGATTCCGATTCCGSAGCCGATTCCGGAATCGATTCCRGAARCTGATTCCGGACCKACTATCCGGAATCGATTCSAGAAAACTGCGGAGCTAGCCGGAATCGATTCCGATAAAAACTTCATTTTTCCCATCACTAGTAGGGATAGCTCCATCGATGCYATCAARWGAAGARYAATCTGCAGCAACATGATCTAAATTTGGTTGGGGACTGTTTGACGCAAGCACTACAACGRAAGTCTGCCGGAAACGATCWCAGATATCRCCATGACYCTATCAGTTGCTGCTCCAGACAACTCATCAACAATTTGTGCTTGTTAGGAATTATTCACCCTTTGACACGAATATTGCTACACAGCGAGACACCAAACAGGAAGTCAAAAAGCTGCTTCCACACTTCTCAATAACTTATTGAGATTGGGGG-AAAAAWATACAAGCTGAAGATATCTCTGAATAGATACTGCGAAGACAGGAACTAGTGGTAACATCTACAAGGTTCGCCAAGTAACTTCTTTCCAATAACAAACAATATTCCAATGATGTCAAATCGCAGAACAAACAACATGCGAATTTCGACTCATGATTCCATCTGCAAAAACTGTCTGTCATGAGACCAGTTWTGCCAGGCTCGAAATAATCGGTAGTTAAAAAGAAARAATGTCAAATGGTGAACCCTGTAGAAGTACGCAGATGGTACTCTACGGAAGCTACGATCTTGCTWCAATMACTTTYTGTGAG--------------------------TCTAAAGAATACT--------------------------GTRGCTACTTAAGCCACGTTTATGTTCACTTGTATCTCTCATTGATTTGTTATCATTTCATCTCTTATATAGAAGCTTCTTTCAGCTGTAACTACAGCACCGTTTTGTGCAAGAACCATTTTAATACCTTCAAACTCTCCTGAAGGYAAGGTTGCTGCATCAATGCCTCTATAAGTTTGATGTGGGATATTAAGCATGCATTTTACATAATATTTAGACGTCGTTCTGTAGCAGAAACGACGGCAGTGCATCCCTCACGTAATAGAGATGTCGGCGTCGGAGTGGAACTTGAAGCGGTGGAAGA
>AR0054-C
TAACACTCCAAAGTGTAGGGATTAGTGGTGGGAGTTCGGAATCGGACCTACCTGATTCCGATTCCGTATTCGGAATCAATTCCGGAGCCGATTCCGATKCYGGAAYCGATTCCGATTCCGGAGCCGATTCCGGAGYCGATTYCGGAKYCGATKCYGGARYCGATTCCGKARYCGATTCCGGARYCGATTCCG------------------------------------------------------------------------GAGTTGGCTCCGGAGCCGATTCCGGTGTTGACTCCRGAGYAAAATCAGTCCGGGAATSTCCATGAGAATGGATCTTTTACAAGTAAATTTGGATTTTKGYGGTTAGCAATACGTAGTATGATTGGATCCAAACGCCTTTTTTTATRGCGATGCCGAAACTGACTCCGTTTGGTAGCTGATTCTAATTTATGAGCCATTTCCGATTYGAAAGCCGACTTCGATTCCGGAACCGATTCCGGAGTCGATTCCGKAA------------------------------------------CCGATTCCTATTCCGGAGCCGATTCCGRAATCAATTCTGGAGTCGATTCCGGAGTCGATTCCGATTCCGGAGCCGATTCCGGAATCGATTSCRGAAACTGATTCCGGACCTACTATCCGGAATCGATTCSAGAAAACTGCGGAGCTAGCCGGAATCGATTCCGATAAAAACTTCATTTTTCCCATCACTAGTAGGGATAGCTCCATCGATGCCATCAAGTGAAGAGCAATCTGCAGCAACATGATCTAAATTTGGTTGGGGACTGTTTGACGCAAGCACTACAACGRAAGTCTGCCGGAAACGATCWCAGATATCGCCATGACCCTATCAGTTGCTRCTCCAGACAACTCATCAACAATTTGTGCTTGTTAGGAATTATTCACCCTTTGACACGAATATYGCTACACAGCGAGACACCAAACAGGAAGTCAAAAAGCTGCTTCCACACTTCTCAATAACTTATTGAGATTGGGGG-AAAAATATACAAGCTGAAGATATCTCTGAATAGATACTGCGAAGACAGGAACTAGTGGTAACATCTACAAGGTTCGCCAAGTAACTTCTTTCCAATAACAAACAATATTCCAATGATRTCAAATCGCAGAACAAACAACATGCGAATTACGACTCATGATTCCATCTGCAAAAACTGTCTRTCATGAGACCAGTTWTGCCAGRCTCGAAATAATCGRTAGTTAAAAAGARAGAATGTCAARTGGTGAACCCTGTAGAAGTACGCAGATCGTACTCTACGGAAGCTACGATCTTGCTACAATAACTTTTTGTGAG--------------------------TCTAAAGAATACT--------------------------GTRGCTACTTAAGCCACGTTTATGTTCACTTGTATCTCTCATTGATTTGTTATCATTTCATCTCTTATATAGAAGCTTCTTTCARCTGTRACTACAGCACCGTTTTGTGCAAGAACCATTTTAATACCTTCAAACTCTCCTGAAGGYAAGGTTGCTSCATCAATGCCTCTATAAGTTTGATGTGGGATATTAAGCATGCATTTTACATAATATTTAGACGTCGTTCTGTAGCAGAAACGACGGCAGTGCATCCCTCACGTAATAGAGATGTCGGCGTCGGAGTGGAACTTGAAGCGGTGGAAGA
>AR0062-C
TAACACTCCAAAGTGTAGGGATTAGTGGTGGGAGYTCGGAATCGGACCTACCYGATTCCGATTCCGTRTTCGGAATCAATTCCGGAGCCGATTCCGATGCTGGAATCGATTCCGATTCCGGAGCCGATTCCGGAGYCGATTCYGGAGCCGATTCCGGAGMCGATTCCGGAGCCGATTCCGGAGYCGATTCCG------------------------------------------------------------------------GAGTTGGCTCCGGAGCCGATTCCGGTGTTGACTCCRGAGYAAAATCAGTCCGGGAATSTCCATGAGAATGGATCTTTTACAAGTAAATTTGGATTTTTGCGGTTAGCAATACGTAGTATGATTGGATCCAAACGCCTTTTTTTATRGCGATGCCGAAACTGACTCCGTTTGGTAGCTGATTCTAATTTATGAGCCATTTCCGATTYGAAAGCCGACTTCGATTCCGGAACCGATTCCGGAGTCGATTCCGKAA------------------------------------------CCGATTCCTATTCCGGAGCCGATTCCGAAATCAATTCTGGAGTCGATTCCGGAGTCGATTCCGATTCCGSAGCCGATTCCGGAATCGATTSCRGAAACTGATTCCGGACCTACTATCCGGAATCGATTCSAGAAAACTGCGGAGCTAGCCGGAATCGATTCCGATAAAAACTTCATTTTTCCCATCACTAGTAGGGATAGCTCCATCGATGCCATCAAGTGAAGAGCAATCTGCAGCAAYATKATCTAAATTTGGTTGGGGACTGTTTGACGCAAGCACTACAACGGAAGTCTGCCGGAAACGATCWCAGATATCGCCATGACCCTATCAGTTGCTRCTCCAGACAACTCATCAACAATTTGTGCTTGTTAGGAATTATTCACCCTTTGACACGAATATYGCTACACAGCGAGACACCAAACAGGAAGTCAAAAAGCTGCTTCCACACTTCTCAATAACTTATTGAGATTGGGGG-AAAAATATACAAGCTGAAGATATCTCTGAATAGATACTGCGAAGACAGGAACTAGTGGTAACATCTACAAGGTTCGCCAAGTAAYTTCTTTCCAATAACAAACAATATTCCAATGATGTCAAATCGCAGAACAAACAACATGCGAATTWCGACTCATGATTCCATCTGCAAAAACTGTCTRTCATGAGACCAGKTWTGCCAGRCTCGAAATAATCGRTAGTTAAAAAGARAGAATGTCAARTGGTGAACCCTGTAGAAGTACGCAGATSGTACTCTACGGAAGCTACGATCTTGCTACAATMACTTTYTGTGAG--------------------------TCTAAAGAATACT--------------------------GTRGCTACTTAAGCCACGTTTATGTTCACTTGTATCTCTCATTGATTTGTTATCATTTCATCTCTTATAYAGAAGCTTCTTTCAACTGTGACTACAGCACCGTTTTGTGCMAGAACCATTTTAATACCTTCAAACTCTCCTGAAGGYAAGGTTGCTSCATCAATGCCTCTATAAGTTTGATGTGGGATATTAAGCATGCATTTTACATAATATTTAGACGTCGTTCTGTAGCAGAAACGACGGCAGTGCATCCCTCACGTAATAGAGATGTCGGCGTCGGRGTGGAACTTGAAGCGGTGGAAGA
>AR0089-C
TAACACTCCAAAGTGTAGGGATTAGTGGTGGGAGTTCGGAATCGGACCTACCTGATTCCGATTCCGTATTCGGAATCAATTCCGGAGCCGATTCCGATGCTGGAATCGATTCCGATTCCGGAGCCGATTCCGGAGYCGATKCSGGARYCGATTCCGGAGMCGATTCCGGAGCCGATTCCGGAGYCGATTCCG------------------------------------------------------------------------GAGYYGGYTCCGGAGCCGATTCCGGTGTTGACTCCGGAGCAAAATCAGTCCGGGAATSTCCATGAGAATGGATCTTTTACAAGTAAATTTGGATTTTTGCGGTTAGCAATACGTAGTATGATTGGATCCAAACGCCTTTTTTTATRGCGATGCCGAAACTGACTCCGTTTGGTAGCTGATTCTAATTTATGAGCCATTTCCGATTYGAAAGCCGACTTCGATTCCGGAACCGATTCCGGAGTCGATTCCGKAA------------------------------------------CCGATTCCTATTCCGGAGCCGATTCCGAAATCAATTCTGGAGTCGATTCCGGAGTCGATTCCGATTCCGSAGCCGATTCCGGAATCGATTCCGGAARCTGATTCCGGACCTACTATCCGGAATCGATTCGAGAAAACTGCGGAGCTAGCCGGAATCGATTCCGATAAAAACTTCATTTTTCCCATCACTAGTAGGGATAGCTCCATCGATGCCATCAAGTGAAGAGCAATCTGCAGCAACATGATCTAAATTTGGTTGGGGACTGTTTGACGCAAGCACTACAACGGAAGTCTGCCGGAAACGATCTCAGATATCGCCATGACCCTATCAGTTGCTGCTCCAGACAACTCATCAACAATTTGTGCTTGTTAGGAATTATTCACCCTTTGACACGAATATTGCTACACAGCGAGACACCAAACAGGAAGTCAAAAAGCTGCTTCCACACTTCTCAATAACTTATTGAGATTGGGGG-AAAAATATACAAGCTGAAGATATCTCTGAATAGATACTGCGAAGACAGGAACTAGTGGTAACATCTACAAGGTTCGCCAAGTAACTTCTTTCCAATAACAAACAATATTCCAATGATGTCAAATCGCAGAACAAACAACATGCGAATTTCGACTCATGATTCCATCTGCAAAAACTGTCTGTCATGAGACCAGTTTTGCCAGGCTCGAAATAATCGGTAGTTAAAAAGAAAAAATGTCAAATGGTGAACCCTGTAGAAGTACGCAGATGGTACTCTACGGAAGCTACGATCTTGCTTCAATAACTTTTTGTGAG--------------------------TCTAAAGAATACT--------------------------GTRGCTACTTAAGCCACGTTTATGTTCACTTGTATCTCTCATTGATTTGTTATCATTTCATCTCTTATATAGAAGCTTCTTTCAGCTGTAACTACAGCACCGTTTTGTGCAAGAACCATTTTAATACCTTCAAACTCTCCTGAAGGTAAGGTTGCTGCATCAATGCCTCTATAAGTTTGATGTGGGATATTAAGCATGCATTTTACATAATATTTAGACGTCGTTCTGTAGCAGAAACGACGGCAGTGCATCCCTCACGTAATAGAGATGTCGGCGTCGGAGTGGAACTTGAAGCGGTGGAAGA
>AR0098-C
TAACACTCCAAAGTGTAGGGATTAGTGGTGGGAGTTCGGAATCGGACCTACCTGATTCCGATTCCGTATTCGGAATCAATTCCGGAGCCGATTCCGATGCTGGAATCGATTCCGATTCCGGAGCCGATTCYGGAGYCGATKCYGGARYCGATTCCGGAGMCGATTCCGGAGCCGATTCCGGAGWCGATTCCG------------------------------------------------------------------------GAGTTGGYTCCGGAGCCGATTCCGGTGTTGACTCCRGAGYAAAATCAGTCCGGGAATSTCCATGAGAATGGATCTTTTACAAGTAAATTTGGATTTTKGCGGTTAGCAATACGTAGTATGATTGGATCCAAACGCCTTTTTTTATRGCGATGCCGAAACTGACTCCGTTTGGTAGCTGATTCTAATTTATGAGCCATTTCCGATTYGAAAGCCGACTTCGATTCCGGAACCGATTCCGGAGTCGATTCCGKAA------------------------------------------CCGATTCCTATTCCGGAGCCGATTCCGAAATCAATTCTGGAGTCGATTCCGGAGTCGATTCCGATTCCGSAGCCGATTCCGGAATCGATTSCRGAARCTGATTCCGGACCTACTATCCGGAATCGATTCSAGAAAACTGCGGAGCTAGCCGGAATCGATTCCGATAAAAACTTCATTTTTCCCATCACTAGTAGGGATAGCTCCATCGATGCCATCAAGTGAAGAGCAATCTGCAGCAACATGATCTAAATTTGGTTGGGGACTGTTTGACGCAAGCACTACAACGGAAGTCTGCCGGAAACGATCTCAGATATCGCCATGACCCTATCAGTTGCTGCTCCAGACAACTCATCAACAATTTGTGCTTGTTAGGAATTATTCACCCTTTGACACGAATATTGCTACACAGCGAGACACCAAACAGGAAGTCAAAAAGCTGCTTCCACACTTCTCAATAACTTATTGAGATTGGGGG-AAAAATATACAAGCTGAAGATATCTCTGAATAGATACTGCGAAGACAGGAACTAGTGGTAACATCTACAAGGTTCGCCAAGTAACTTCTTTCCAATAACAAACAATATTCCAATGATGTCAAATCGCAGAACAAACAACATGCGAATTTCGACTCATGATTCCATCTGCAAAAACTGTCTGTCATGAGACCAGTTTTGCCAGGCTCGAAATAATCGGTAGTTAAAAAGAAAAAATGTCAAATGGTGAACCCTGTAGAAGTACGCAGATGGTACTCTACGGAAGCTACGATCTTGCTTCAATAACTTTTTGTGAG--------------------------TCTAAAGAATACT--------------------------GTAGCTACTTAAGCCACGTTTATGTTCACTTGTATCTCTCATTGATTTGTTATCATTTCATCTCTTATATAGAAGCTTCTTTCAGCTGTAACTACAGCACCGTTTTGTGCAAGAACCATTTTAATACCTTCAAACTCTCCTGAAGGTAAGGTTGCTGCATCAATGCCTCTATAAGTTTGATGTGGGATATTAAGCATGCATTTTACATAATATTTAGACGTCGTTCTGTAGCAGAAACGACGGCAGTGCATCCCTCACGTAATAGAGATGTCGGCGTCGGAGTGGAACTTGAAGCGGTGGAAGA
>AR0015-C
TAACACTCCAAAGTGTAGGGATTAGTGGTGGGAGTTCGGAATCGGACCTACCTGATTCCGATTCCGTATTCGGAATCAATTCCGGAGCCGATTCCGATGCTGGAATCGATTCCGATTCCGGAGCCGATTCCGGAGYCGATTCSGGAGCCGATTCCGGAGMCGATTCCGGAGCCGATTCCGGAGYCGATTCCG------------------------------------------------------------------------GAGTTGGCTCCGGAGCCGATTCCGGTGTTGACTCCGGAGCAAAATCAGTCCGGGAATSTCCATGAGAATGGATCTTTTACAAGTAAATTTGRATTTTTGCGGTTAGCAATACGTAGTATGATTGGATCCAAACGCCTTTTTTTATRGCGATGCCGAAACTGACTCCGTTTGGTAGCTGATTCTAATTTATGAGCCATTTCCGATTYGAAAGCCGACTTCGATTCCGGAACCGATTCCGGAGTCGATTCCGKAA------------------------------------------CCRATTCCTATTCCGGAGCCGATTCCGAAATCAATTCTGGAGTCGATTCCGGAGTCGATTCCGATTCCGGAGCCGATTCCGGAATCRATTCYGGAAWCYGATTCCGGACCKACTATCCGGAATCGATTCCAGAAAACTGCGGAGCTAGCCGGAATCGATTCCGATAAAAACTTCATTTTTCCCATCACTAGTAGGGATAGCTCCATCGATGCYATCAARTGAAGAGCAATCTGCAGCAACATGATCTAAATTTGGTTGGGGACTGTTTGACGCAAGCACTACAACGGAAGTCTGCCGGAAACGATCTCAGATATCGCCATGACCCTATCAGTTGCTRCTCCAGACAACTCATCAACAATTTGTGCTTGTTAGGAATTATTCACCCTTTGACACGAATATTGCTACACAGCGAGACACCAAACAGGAAGTCAAAAAGCTGCTTCCACACTTCTCAATAACTTATTGAGATTGGGGG-AAAAATATACAAGCTGAAGATATCTCTGAATAGATACTGCGAAGACAGGAACTAGTGGTAACATCTACAAGGTTCGCCAARTAACTTCTTTCCAWTAACAAACAATATTCCAATGATGTCAAATCGCAGAACAAACAACATGCGAATTTCGACTCATGATTCCATCTGCAAAAACTGTCTGTCATGAGACCAGTTTTGCCAGRCTCGAAATAATCGRTAGTTAAAAAGARAGAATGTCAARTGGTGAACCCTGTAGAAGTACGCAGATSGTACTCTACGGAAGCTACGATCTTGCTWCAATAACTTTTTGWGAG--------------------------TCTAAAGAATACT--------------------------GTRGCTACTTAAGCCACGTTTATGTTCACTTGTATCTCTCATTGATTTGTTATCATTTCATCTCTTATATAGAAGCTTCTTWCARCTGTAACTACAGCACCGTTTTGTGCAAGAACCATTTTAAKACCTTCAAACTCTCCTGAAGGTAAGGTTGCTGCATCAATGCCTCTATAAGTTTGATGTGGGATATTAAGCATGCATTTTACATAATATTTAGACGTCGTTCTGTAGCAGAAACGACGGCAGTACATCCCTCACGYAATAGAGATGTCGGCGTCGGAGTGGAACTTGAAGCGGTGGAAGA
>AR0085-C
TAACACTCCAAAGTGTAGGGATTAGTGRTGGGAGYTCGGAATCGGACCTACCYGATTCCGATTCCGTRTTCGGAATCAATTCCGGAGCCGATTCCGATGCTGGAATCGATTCCGATTCCGGAGCCGATTCCGGAGYCGATKCSGGARYCGATTCCGGAGMCGATTCCGGAGCCGATTCCGGAGTCGATTCCG------------------------------------------------------------------------GAGWTGGCTCCGGAGCCGATTCCGGTGTTGMCTCCRGAGYAAAATCAGTCCGGGAATSTCCATGAGAATGGATCTTTTACAAGTAAATTTGGATTTTKGCGGTTAGCAATACGTAGTATGATTGGATCCAAACGCCTTTTTTTATRGCGATGCCGAAACTGACTCCGTTTGGTAGCTGATTCTAATTTATGAGCCATTTCCGATTYGAAAGCCGACTTCGATTCCGGARCCGATTCCGGAGTCGATTCCGTAA------------------------------------------CCGATTCCTATTCCGGAGCCGATTCCGAAATCAATTCTGGAGTCGATTCCGGAGTCGATTCCGATTCCGSAGCCGATTCCGGAATCGATTSCRGAARCTGATTCCGGACCTACTATCCGGAATCGATTCSAGAAAACTGCGGAGCTAGCCGGAATCGATTCCGATAAAAACTTCATTTTTCCCATCACTAGTAGGGATAGCTCCATCGATGCCATCAAGTGAAGAGCAATCTGCAGCAACATGATCTAAATTTGGTTGGGGACTGTTTGACGCAAGCACTACAACGGAAGTCTGCCGGAAACGATCTCAGATATCGCCATGACCCTATCAGTTGCTGCTCCAGACAACTCATCAACAATTTGTGCTTGTTAGGAATTATTCACCCTTTGACACGAATATTGCTACACAGCGAGACACCAAACAGGAAGTCAAAAAGCTGCTTCCACACTTCTCAATAACTTATTGAGATTGGGGG-AAAAATATACAAGCTGAAGATATCTCTGAATAGATACTGCGAAGACAGGAACTAGTGGTAACATCTACAAGGTTCGCCAAGTAAYTTCTTTCCAATAACAAACAATATTCCAATGATGTCAAATCGCAGAACAAACAACATGCGAATTTCGACTCATGATTCCATCTGCAAAAACTGTCTGTCATGAGACCAGKTWTGCCAGRCTCGAAATAATCGRTAGTTAAAAAGARARAATGTCAARTGGTGAACCCTGTAGAAGTACGCAGATSGTACTCTACGGAAGCTACGATCTTGCTWCAATAACTTTTTGTGAG--------------------------TCTAAAGAATACT--------------------------GTRGCTACTTAAGCCACGTTTATGTTCACTTGTATCTCTCATTGATTTGTTATCATTTCATCTCTTATATAGAAGCTTCTTTCARCTGTRACTACAGCACCGTTTTGTGCAAGAACCATTTTAATACCTTCAAACTCTCCTGAAGGYAAGGTTGCTSCATCAATGCCTCTATAAGTTTGATGTGGGATATTAAGCATGCATTTTACATAATATTTAGACGTCGTTCTGTAGCAGAAACGACGGCAGTGCATCCCTCACGTAATAGAGATGTCGGCGTCGGAGTGGAACTTGAAGCGGTGGAAGA
>AR0023-C
TAACACTCCAAAGTGTAGGGATTAGTGGTGGGAGTTCGGAATCGGACCTACCTGATTCCGATTCCGTATTCGGAATCAATTCCGGAGCCGATTCCGATGCTGGAATCGATTCCGATTCCGGAGCCGATTCCGGAGYCGATTCSGGAGCCGATTCCGGAGMCGATTCCGGAGCCGATTCCGGAGYCGATTCCG------------------------------------------------------------------------GAGTTGGYTCCGGAGCCGATTCCGGTGTTGACTCCRGAGYAAAATCAGTCCGGGAATSTCCATGAGAATGGATCTTTTACAAGTAAATTTGRATTTTKGCGGTTAGCAATACGTAGTATGATTGGAYCCAAACGCCTTTTTTTATRGCGATGCCGAAACTGACTCCGTTTGGTAGCYGATTCTAATTTATGAGCCATTTCCGATTYGARAGCCGACTTCGATTCCGGAACCGATTCCGGAGTCGATTCCGKAA------------------------------------------CCRATTCCTATTCCGGAGCCGATTCCGRAATCAATTCTGGAGTCGATTCCGGAGTCGATTCCGATTCCGGAGCCGATTCCGGAATCGATTSCRGAAACTGATTCCGGACCTACTATCCGGAATCGATTCCAGAAAACTGCGGAGCTAGCCGGAATCGATTCCGATAAAAACTTCATTTTTCCCATCACTAGTAGGGATAGCTCCATCGATGCYATCAARTGAAGAGCAATCTGCAGCAACATGATCTAAATTTGGTTGGGGACTGTTTGACGCAAGCACTACAACGGAAGTCTGCCGGAAACGATCTCAGATATCGCCATGACCCTATCAGTTGCTGCTCCAGACAACTCATCAACAATTTGTGCTTGTTAGGAATTATTCACCCTTTGACACGAATATTGCTACACAGCGAGACACCAAACAGGAAGTCAAAAAGCTGCTTCCACACTTCTCAATAACTTATTGAGATTGGGGG-AAAAATATACAAGCTGAAGATATCTCTGAATAGATACTGCGAAGACAGGAACTAGTGGTAACATCTACAAGGTTCGCCAAGTAACTTCTTTCCAATAACAAACAATATTCCAATGATGTCAAATCGCAGAACAAACAACATGCGAATTWCGACTCATGATTCCATCTGCAAAAACTGTCTRTCATGAGACCAGTTTTGYCAGRCTCGAAATAATCGRTAGTTAAAAAGARAGAATGTCAARTGGTGAACCCTGTAGAAGTACGCAGATSGTACTCTACGGAAGCTACGATCTTGCTWCAATAACTTTTTGTGAG--------------------------TCTAAAGAATACT--------------------------GTRGCTACTTAAGCCACGTTTATGTTCACTTGTATCTCTCATTGATTTGTTATCATTTCATCTCTTATATAGAAGCTTCTTTCARCTGTRACTACAGCACCGTTTTGTGCAAGAACCATTTTAATACCTTCAAACTCTCCTGAAGGYAAGGTTGCTSCATCAATGCCTCTATAAGTTTGATGTGGGATATTAAGCATGCATTTTACATAATATTTAGACGTCGTTCTGTAGCAGAAACGACGGCAGTRCATCCCTCACGTAATAGAGATGTCGGCGTCGGAGTGGAACTTGAAGCGGTGGAAGA
>AR0088-C
TAACACTCCAAAGTGTAGGGATTAGTGGTGGGAGTTCGGAATCGGACCTACCTGATTCCGATTCCGTATTCGGAATCAATTCCGGAGCCGATTCCGATGCTGGAATCGATTCCGATTCCGGAGCCGATTCCGGAGYCGATKCSGGARYCGATTCCGGAGYCGATTCCGGAGCCGATTCCGGAGYCGATTCCG------------------------------------------------------------------------GAGTTGGCTCCGGAGCCGATTCCGGTGTTGACTCCRGAGCAAAATCAGTCCGGGAATSTCCATGAGAATGGATCTTTTACAAGTAAATTTGGATTTTKGCGGTTAGCAATACGTAGTATGATTGGATCCAAACGCCTTTTTTTATRGCGATGCCGAAACTGACTCCGTTTGGTAGCTGATTCTAATTTATGAGCCATTTCCGATTYGARAGCCGACTTCGATTCCGGAACCGATTCCGGAGTCGATTCCGKAA------------------------------------------CCRATTCCTATTCCGGAGCCGATTCCGRAATCAATTCTGGAGTCGATTCCGGAGTCGATTCCGATTCCGGAGCCGATTCCGGAATCGATTSCRGAAACTGATTCCGGACCTACTATCCGGAATCGATTCCAGAAAACTGCGGAGCTAGCCGGAATCGATTCCGAYAAAAACTTCATTTTTCCCATCACTAGTAGGGATAGCTCCATCGATGCYATCAARTGAAGAGCAATCTGCAGCAACATGATCTAAATTTGGTTGGGGACTGTTTGACGCAAGCACTACAACGGAAGTCTGCCGGAAACGATCTCAGATATCGCCATGACCCTATCAGTTGCTGCTCCAGACAACTCATCAACAATTTGTGCTTGTTAGGAATTATTCACCCTTTGACACGAATATTGCTACACAGCGAGACACCAAACAGGAAGTCAAAAAGCTGCTTCCACACTTCTCAATAACTTATTGAGATTGGGGG-AAAAATATACAAGCTGAAGATATCTCTGAATAGATACTGCGAAGACAGGAACTAGTGGTAACATCTACAAGGTTCGCCAAGTAAYTTCTTTCCAATAACAAACAATATTCCAATGATGTCAAATCGCAGAACAAACAACATGCGAATTTCGACTCATGATTCCATCTGCAAAAACTGTCTGTCATGAGACCAGKTWTGCCAGRCTCGAAATAATCGRTAGTTAAAAAGARAGAATGTCAARTGGTGAACCCTGTAGAAGTACGCAGATSGTACTCTACGGAAGCTACGATCTTGCTWCAATAACTTTTTGTGAG--------------------------TCTAAAGAATACT--------------------------GTRGCTACTTAAGCCACGTTTATGTTCACTTGTATCTCTCATTGATTTGTTATCATTTCATCTCTTATATAGAAGCTTCTTTCARCTGTRACTACAGCACCGTTTTGTGCAAGAACCATTTTAATACCTTCAAACTCTCCTGAAGGYAAGGTTGCTSCATCAATGCCTCTATAAGTTTGATGTGGGATATTAAGCATGCATTTTACATAATATTTAGACGTCGTTCTGTAGCAGAAACGACGGCAGTRCATCCCTCACGTAATAGAGATGTCGGCGTCGGAGTGGAACTTGAAGCGGTGGAAGA
>AR0065-C
TAACACTCCAAAGTGTAGGGATTAGTGGTGGGAGTTCGGAATCGGACCTACCTGATTCCGATTCCGTATTCGGAATCAATTCCGGAGCCGATTCCGATGCTGGAATCGATTCCGATTCCGRAGCCGATTCCGRWGYCGATKCSGGAGYCGATTCCGGAGMCGATTCCGGAGCCGATTCCGGAGYCGATTCCG------------------------------------------------------------------------GAGTTGGCTCCGGAGCCGATTCCGGTGTTGACTCCRGAGYAAAATCAGTCCGGGAATSTCCATGAGAATGGATCTTTTACAAGTAAATTTGGATTTTKGCGGTTAGCAATACGTAGTATGATTGGATCCAAACGCCTTTTTTTATRGCGATGCCGAAACTGACTCCGTTTGGTAGCTGATTCTAATTTATGAGCCATTTCCGATTYGAAAGCCGACTTCGATTCCGGAACCGATTCCGGAGTCGATTCCGTAA------------------------------------------CCGATTCCTATTCCGGAGCCGATTCCGAAATCAATTCTGGAGTCGATTCCGGAGTCGATTCCGATTCCGSAGCCGATTCCGGAATCGATTSCRGAARCTGATTCCGGACCTACTATCCGGAATCGATTCSAGAAAACTGCGGAGCTAGCCGGAATCGATTCCGATAAAAACTTCATTTTTCCCATCACTAGTAGGGATAGCTCCATCGATGCCATCAAGTGAAGAGCAATCTGCAGCAACATGATCTAAATTTGGTTGGGGACTGTTTGACGCAAGCACTACAACGGAAGTCTGCCGGAAACGATCTCAGATATCGCCATGACCCTATCAGTTGCTRCTCCAGACAACTCATCAACAATTTGTGCTTGTTAGGAATTATTCACCCTTTGACACGAATATTGCTACACAGCGAGACACCAAACAGGAAGTCAAAAAGCTGCTTCCACACTTCTCAATAACTTATTGAGATTGGGGG-AAAAATATACAAGCTGAAGATATCTCTGAATAGATACTGCGAAGACAGGAACTAGTGGTAACATCTACAAGGTTCGCCAAGTAACTTCTTTCCAWTAACAAACAATATTCCAATGATGTCAAATCGCAGAACAAACAACATGCGAATTTCGACTCATGATTCCATCTGCAAAAACTGTCTGTCATGAGACCAGTTTTGCCAGRCTCGAAATAATCGRTAGTTAAAAAGARARAATGTCAARTGGTGAACCCTGTAGAAGTACGCAGATSGTACTCTACGGAAGCTACGATCTTGCTWCAATAACTTTTTGTGAG--------------------------TCTAAAGAATACT--------------------------GTRGCTACTTAAGCCACGTTTATGTTCACTTGTATCTCTCATTGATTTGTTATCATTTCATCTCTTATATAGAAGCTTCTTWCARCTGTAACTACAGCACCGTTTTGTGCAAGAACCATTTTAAKACCTTCAAACTCTCCTGAAGGTAAGGTTGCTGCATCAATGCCTCTATAAGTTTGATGTGGGATATTAAGCATGCATTTTACATAATATTTAGACGTCGTTCTGTAGCAGAAACGACGGCAGTRCATCCCTCACGYAATAGAGATGTCGGCGTCGGAGTGGAACTTGAAGCGGTGGAAGA
>AR0081-C
TAACACTCCAAAGTGTAGGGATTAGTGGTGGGAGTTCGGAATCGGACCTACCTGATTCCGATTCCGTATTCGGAATCAATTCCGGAGCCGATTCCGATGCTGGAATCGATTCCGATTCCGGAGCCGATTCCGGAGYCGATTCSGGAKCCGATTCCGGAGMCGATTCCGGAGCCGATTCCGGAGYCGATTCCG------------------------------------------------------------------------GAGTTGRCTCCGGAGCCGATTCCGGTGTTGACTCCRGAGYAAAATCAGTCCGGGAATSTCCATGAGAATGGATCTTTTACAAGTAAATTTGGATTTTKGCGGTTAGCAATACGTAGTATGATTGGATCCAAACGCCTTTTTTTATRGCGATGCCGAAACTGACTCCGTTTGGTAGCTGATTCTAATTTATGAGCCATTTCCGATTYGAAAGCCGACTTCGATTCCGGAACCGATTCCGGAGTCGATTCCGKAA------------------------------------------CCGATTCCTATTCCGGAGCCGATTCCGAAATCAATTCTGGAGTCGATTCCGGAGTCGATTCCGATTCCGSAGCCGATTCCGGAATCGATTSCRGAARCTGATTCCGGACCTACTATCCGGAATCGATTCSAGAAAACTGCGGAGCTAGCCGGAATCGATTCCGATAAAAACTTCATTTTTCCCATCACTAGTAGGGATAGCTCCATCGATGCCATCAAGTGAAGAGCAATCTGCAGCAACATGATCTAAATTTGGTTGGGGACTGTTTGACGCAAGCACTACAACGGAAGTCTGCCGGAAACGATCTCAGATATCGCCATGACCCTATCAGTTGCTRCTCCAGACAACTCATCAACAATTTGTGCTTGTTAGGAATTATTCACCCTTTGACACGAATATTGCTACACAGCGAGACACCAAACAGGAAGTCAAAAAGCTGCTTCCACACTTCTCAATAACTTATTGAGATTGGGGG-AAAAATATACAAGCTGAAGATATCTCTGAATAGATACTGCGAAGACAGGAACTAGTGGTAACATCTACAAGGTTCGCCAAGTAACTTCTTTCCAWTAACAAACAATATTCCAATGATGTCAAATCGCAGAACAAACAACATGCGAATTTCGACTCATGATTCCATCTGCAAAAACTGTCTGTCATGAGACCAGTTTTGCCAGRCTCGAAATAATCGRTAGTTAAAAAGARARAATGTCAARTGGTGAACCCTGTAGAAGTACGCAGATSGTACTCTACGGAAGCTACGATCTTGCTWCAATAACTTTTTGTGAG--------------------------TCTAAAGAATACT--------------------------GTRGCTACTTAAGCCACGTTTATGTTCACTTGTATCTCTCATTGATTTGTTATCATTTCATCTCTTATATAGAAGCTTCTTWCARCTGTAACTACAGCACCGTTTTGTGCAAGAACCATTTTAAKACCTTCAAACTCTCCTGAAGGTAAGGTTGCTGCATCAATGCCTCTATAAGTTTGATGTGGGATATTAAGCATGCATTTTACATAATATTTAGACGTCGTTCTGTAGCAGAAACGACGGCAGTRCATCCCTCACGYAATAGAGATGTCGGCGTCGGAGTGGAACTTGAAGCGGTGGAAGA
>AR0087-C
TAACACTCCAAAGTGTAGGGATTAGTGGTGGGAGTTCGGAATCGGACCTACCTGATTCCGATTCCGTATTCGGAATCAATTCCGGAGCCGATTCCGATKCYGGARTCGATTCCGATTCCGGAGCCGATTCCGGAGYCGATTCSGGAGCCGATTCCGGAGMCGATTCCGGAGCCGATTCCGGAGYCGATTCCG------------------------------------------------------------------------GAGTTGGCTCCGGAGCCGATTCCGGTGTTGACTCCRGAGCAAAATCAGTCCGGGAATSTCCATGAGAATGGATCTTTTASAAGTAAATTTGRATTTTKGCGGTTAGCAATACGTAGTATGATTGGAYCCAAACGCCTTTTTTTATRGCGATGCCGAAACTGACTCCGTTTGGTAGCTGATTCTAATTTATGAGCCATTTCCGATTYGARAGCCGACTTCGATTCCGGAACCGATTCCGGAGTCGATTCCGKAA------------------------------------------CCGATTCCTATTCCGGAGCCGATTCCGRAATCAATTCTGGAGTCGATTCCGGAGTCGATTCCGATTCCGGAGCCGATTCCGGAATCGATTSCRGAAACTGATTCCGGACCTACTATCCGGAATCGATTCSAGAAAACTGCGGAGCTAGCCGGAATCGATTCCGATAAAAACTTCATTTTTCCCATCACTAGTAGGGATAGCTCCATCGATGCCATCAAGTGAAGAGCAATCTGCAGCAACATGATCTAAATTTGGTTGGGGACTGTTTGACGCAAGCACTACAACGGAAGTCTGCCGGAAACGATCTCAGATATCGCCATGACCCTATCAGTTGCTRCTCCAGACAACTCATCAACAATTTGTGCTTGTTAGGAATTATTCACCCTTTGACACGAATATYGCTACACAGCGAGACACCAAACAGGAAGTCAAAAAGCTGCTTCCACACTTCTCAATAACTTATTGAGATTGGGGG-AAAAATATACAAGCTGAAGATATCTCTGAATAGATACTGCGAAGACAGGAACTAGTGGTAACATCTACAAGGTTCGCCAAGTAACTTCTTTCCAATAACAAACAATATTCCAATGATGTCAAATCGCAGAACAAACAACATGCGAATTWCGACTCATGATTCCATCTGCAAAAACTGTCTRTCATGAGACCAGTTTTRCCAGRCTCGAAATAATCGRTAGTTAAAAAGARAGAATGTCAARTGGTGAACCCTGTAGAAGTACGCAGATSGTACTCTACGGAAGCTACGATCTTGCTACAATAACTTTTTGTGAG--------------------------TCTAAAGAATACT--------------------------GTRGCTACTTAAGCCACGTTTATGTTCACTTGTATCTCTCATTGATTTGTTATCATTTCATCTCTWATATWGAAGCTTCTTTCAACTGTRACTACAGCACCGTTTTGTGCAAGAACCATTTTAATACCTTCAAACTCTCCTGAAGGCAAGGTTGCTSCATCAATGCCTCTATAAGTTTGATGTGGGATATTAAGCATGCATTTTACATAATATTTAGACGTCGTTCTGTAGCAGAAACGACGGCAGTRCATCCCTCACGYAATAGAGATGTCGGCGTCGGRGTGGAACTTGAAGCGGTGGAAGA
>AR0010-C
TAACACTCCAAAGTGTAGGGATTAGTGGTGGGAGTTCGGAATCGGACCTACCTGATTCCGATTCCGTATTCGGAATCAATTCCGGAGCCGATTCCGATGCTGGAATCGATTCCGATTCCGGAGCCGATTCCGGAGYCGATKYSGGARCCGATTCCGGAGMCGATTCCGGAGCCGATTCCGGAGYCGATTCCR------------------------------------------------------------------------GAGTTGGCTCCGGAGCCGATTCCGGTGTTGACTCCGGAGCAAAATCAGTCCGGGAATSTCCATGAGAATGGATCTTTTACAAGTAAATTTGGATTTTTGCGGTTAGCAATACGTAGTATGATTGGATCCAAACGCCTTTTTTTATRGCGATGCCGAAACTGACTCCGTTTGGTAGCTGATTCTAATTTATGAGCCATTTCCGATTYGAAAGCCGACTTCGATTCCGGAACCGATTCCGGAGTCGATTCCGKAA------------------------------------------CCGATTCCTATTCCGGAGCCGATTCCGAAATCAATTCTGGAGTCGATTCCGGAGTCGATTCCGATTCCGSAGCCGATTCCGGAATCGATTCCGGAARCTGATTCCGGACCTACTATCCGGAATCGATTCSAGAAAACTGCGGAGCTAGCCGGAATCGATTCCGATAAAAACTTCATTTTTCCCATCACTAGTAGGGATAGCTCCATCGATGCCATCAAGTGAAGAGCAATCTGCAGCAACATGATCTAAATTTGGTTGGGGACTGTTTGACGCAAGCACTACAACGGAAGTCTGCCGGAAACGATCWCAGATATCGCCATGACCCTATCAGTTGCTRCTCCAGACAACTCATCAACAATTTGTGCTTGTTAGGAATTATTCACCCTTTGACACGAATATYGCTACACAGCGAGACACCAAACAGGAAGTCAAAAAGCTGCTTCCACACTTCTCAATAACTTATTGAGATTGGGGG-AAAAATATACAAGCTGAAGATATCTCTGAATAGATACTGCGAAGACAGGAACTAGTGGTAACATCTACAAGGTTCGCCAAGTAACTTCTTTCCAATAACAAACAATATTCCAATGATGTCAAATCGCAGAACAAACAACATGCGAATTWCGACTCATGATTCCATCTGCAAAAACTGTCTRTCATGAGACCAGTTTTGCCAGRCTCGAAATAATCGRTAGTTAAAAAGARARAATGTCAARTGGTGAACCCTGTAGAAGTACGCAGATSGTACTCTACGGAAGCTACGATCTTGCTWCAATAACTTTTTGTGAG--------------------------TCTAAAGAATACT--------------------------GTRGCTACTTAAGCCACGTTTATGTTCACTTGTATCTCTCATTGATTTGTTATCATTTCATCTCTTATATAGAAGCTTCTTTCARCTGTRACTACAGCACCGTTTTGTGCAAGAACCATTTTAATACCTTCAAACTCTCCTGAAGGYAAGGTTGCTSCATCAATGCCTCTATAAGTTTGATGTGGGATATTAAGCATGCATTTTACATAATATTTAGACGTCGTTCTGTAGCAGAAACGACGGCAGTGCATCCCTCACGTAATAGAGATGTCGGCGTCGGAGTGGAACTTGAAGCGGTGGAAGA
>AR0019-C
TAACACTCCAAAGTGTAGGGATTAGTGGTGGGAGTTCGGAATCGGACCTACCTGATTCCGATTCCGTATTCGGAATCAATTCCGGAGCCGATTCCGATKCYGGARTCGATTCCGATTCCGGAGCCGATTCCGGAGYCGATTCYGGAGCCGATTCCGGAGMCGATTCCGGAGCCGATTCCGGAGYCGATTCCG------------------------------------------------------------------------GAGTTGGCTCCGGAGCCGATTCCGGTGTTGACTCCRGAGYAAAATCAGTCCGGGAATSTCCATGAGAATGGATCTTTTACAAGTAAATTTGGATTTTKGCGGTTAGCAATACGTAGTATGATTGGATCCAAACGCCTTTTTTTATRGCGATGCCGAAACTGACTCCGTTTGGTAGCTGATTCTAATTTATGAGCCATTTCCGATTYGAAAGCCGACTTCGATTCCGGAACCGATTCCGGAGTCGATTCCGKAA------------------------------------------CCGATTCCTATTCCGGAGCCGATTCCGRAATCAATTCTGGAGTCGATTCCGGAGTCGATTCCGATTCCGSAGCCGATTCCGGAATCGATTSCRGAARCTGATTCCGGACCTACTATCCGGAATCGATTCSAGAAAACTGCGGAGCTAGCCGGAATCGATTCCGATAAAAACTTCATTTTTCCCATCACTAGTAGGGATAGCTCCATCGATGCCATCAAGTGAAGAGCAATCTGCAGCAACATGATCTAAATTTGGTTGGGGACTGTTTGACGCAAGCACTACAACGGAAGTCTGCCGGAAACGATCTCAGATATCGCCATGACCCTATCAGTTGCTRCTCCAGACAACTCATCAACAATTTGTGCTTGTTAGGAATTATTCACCCTTTGACACGAATATYGCTACACAGCGAGACACCAAACAGGAAGTCAAAAAGCTGCTTCCACACTTCTCAATAACTTATTGAGATTGGGGG-AAAAATATACAAGCTGAAGATATCTCTGAATAGATACTGCGAAGACAGGAACTAGTGGTAACATCTACAAGGTTCGCCAAGTAACTTCTTTCCAATAACAAACAATATTCCAATGATGTCAAATCGCAGAACAAACAACATGCGAATTWCGACTCATGATTCCATCTGCAAAAACTGTCTRTCATGAGACCAGTTTTGCCAGRCTCGAAATAATCGRTAGTTAAAAAGARARAATGTCAARTGGTGAACCCTGTAGAAGTACGCAGATSGTACTCTACGGAAGCTACGATCTTGCTWCAATAACTTTTTGTGAG--------------------------TCTAAAGAATACT--------------------------GTRGCTACTTAAGCCACGTTTATGTTCACTTGTATCTCTCATTGATTTGTTATCATTTCATCTCTTATATAGAAGCTTCTTTCARCTGTRACTACAGCACCGTTTTGTGCAAGAACCATTTTAATACCTTCAAACTCTCCTGAAGGYAAGGTTGCTSCATCAATGCCTCTATAAGTTTGATGTGGGATATTAAGCATGCATTTTACATAATATTTAGACGTCGTTCTGTAGCAGAAACGACGGCAGTGCATCCCTCACGTAATAGAGATGTCGGCGTCGGAGTGGAACTTGAAGCGGTGGAAGA
>AJ0056-C
TRGYACTCCAAAGTGTAGGGATTAGTGGTGGGAGYTCGGAATCGGACCTACCYGATTCCRATTCCGTATTCGGAATCAATTCCGGAGCYGATTCCGATGCTKGAATCGATTCCGATTCCGGAGYCGATTCCRGAGYYGRYTCCGGAGCCGATKCYGGARTCGATTCCGGAGCCGATTCCGGAGCCKATTCCR------------------------------------------------------------------------GAGTYGRYTCCGGAGCCGATTCCGGTGTTGACTCCGGAGCAAAATCAGTCCGGGAATCTCCATGAGAATGGATCTTTTACAAGTAAATTTGAATTTTTGCGGTTAGCAATACGTAGTATGATTGGATCCAAACGCCTTTTTTTATGGCAATGCCGAAACTGACTCCGTTTGGTAGCYGATTCTWATTTATGAGCCATTTCCGATTCGAAAKCCGACTTCGWTTCCGGARCCGATTCYGGAGTCGATTCCGGAA------------------------------------------CCGATTCCKATTCCGGAGCCGATTCCGAAATCAATTCTGGAGTCGATTCCGGARTYGATTCCGATTCCGGAGCCGATTCCGGAATCGATTCCGGAAACTGATTCCGGACCTACTATCCGGAATCGATTYMAGAAAACTGCGGAGCTAGCCGGAATCGATTCCGATAAAAACTTCATTTTTCCCATCACTAGTARGGATAGCTCCRTMGATGCCATCAARTGAAGAGCAATCTGCAGCAACATGATCTAAATTTGGTTGGGGACTGTTTGACGCAAGCACTRCAACGRAAGTCTGCCKGAAACGATCWCAGATATCGCCATGACCCTATCAGTTGCTGCTCCAGACAACKCATCAACAATTTGTGCTTGTTAGGAATTATTCACCCTTTGACACGAATATTGCTACACAGCGAGACACCAAACAGGAAGTCAAAAAGCTGCTTCCACACTTCTCAAYAACTTATTGAGATTGGGGG-AAAAATATACAAGCTGAAKATATCTCTGAATAGATASKGCGAAGACAGGAACTAGTGGTAAMATCTACAAGGTTCGCCAAGTAACTTCTTTCCAATAACAAACAATATTCCAATGATGTCAAATCGCAGAACAAACAACATGCGAATTTCGACTCATGATTCCATCTGCAAAAACTGTCTGTCATGAGACCAGTTATGCCAGGCTCGAAATAATCGGTAGTTAAAAAGAAAKAATGTCAAATGGTGAACCCTGTAGAAGTACGCAGATSGTACTCTACGGAAGCTACGATCTTGCTACAATAACTTTKTGTGAG--------------------------TCTAAAGAATACT--------------------------GTRGCTACTTAAGCCACGTTTATGTTCACTTGTATCTCTCATTGATTTGTTATCATTTCATCTCTTATATAGAAGCTTCTTTCARCTGTRACTACAGCACCGTTTTGTGCAAGARCCATTTTAATACCTTCAAACTCTCCTGAAGGYAAGGTTGCTKCATCAATGCCTCWATAAGTTTGAKGTGGGATATTAAGCATGCATTTTACATAATATTTAGACGTCGTTCTGTAGCAGAAACGACGGCAGTRCATCCCTCACGYAATAGAGATGTCGGCGTCGGRGTGGAACTTGAAGCGGTGGWAGA
>AB0240-C
TRGYACTCCAAAGTGTAGGGATTAGTGGTGGGAGCTCGGAATCGGACCTACCTGATTCCRATTCCGTATTCGGAATCAATTCCGGAGCCGATTCCGATGCTGGAATCGATTCCGATTCCGGAGYCGATTCCRGAGYYGRYTCCGGAGCCGATTCCSGAGYCGATTCCGGAGCMGATTCCGGAGYCGATTCYR------------------------------------------------------------------------GAGTTGGCTCCGGAGCCGATTCCGGTGTTGACTCCGGAGCAAAATCAGTCCGGGAATYTCCATGAGAATGGATCTTTTACAAGTAAATTTGGATTTTTGYGGTTAGCAATACGTAGTATGATTGGAYCCAAACGCCTTTTTTTATGGCGATGYCGAAACTKACTCCGTTTGGTAGCYGATTCTAATTTATGAGCCATTTCCGATTCGAAAGCCGACTTCGATTCCGGARCCGATTCCGGAGTCGATTCCGKAA------------------------------------------CCGATTCCTATTCCGGAGCCGATTCCGRAATCAATTCTGGAGTCGATTCCGGAGTCGATTCCGATTCCGSAGCCGATTCSGGAATCGATTCCGRAAACTGATTCCGGACCTACTATCCGGAATCGATTCCAGAAAACTGCGGAGCTAGCCGGAATCGATTCCGATAAAAACTTCATTTTTCCCATCACTAGTAGGGATAGCTCCATCGATGCCATCAAATGAAGAGCAATCTGCAGCAACATGATCTAAATTTGGTTGGGGRCTGTTTGACGCAAGCACTACAACGGAAGTCTGCCGGAAACGATCTCAGATATCGCCATGACCCTATCAGTTGCTGCTCCAGGCAACTCATCGACAATTTGTGCTTGTTAGGAATTATTCACCCTTTGACACGAATATTGCTACACAGCGAGACACCAAACAGGAAGTCAAAAAGCTGCTTCCACACTTCTCAATAACTTATTGAGAWTGGGGG-AAAAATATACAAGCTGAAYATATCTCTGAATAGATASKRCGAAGACAGGAACTAGTGGTAACATCTACAAGGTTCGCCAAGTAACTTCTTTCCAATAACAAACAATATTCCAATGATGTCAAATCGCAGAACAAACAMCAYGCGAATTWCGACTCATGATTCCATCTGCAAAAACYGTCTGTCATGARACCAGTTTTGCCAGGCTCGAAATAATCGGTAGTTAAAAAGAAAGAATGTCAAATGGTGAACCCTGTAGAAGTACGCAGATCGTACTCTACGGAAGCTACGATCTTGCTACAATMAYTTTYTGTGAG--------------------------TCTAAAGAATACT--------------------------GTGGCTWCTTARGCCACGTTTWTGTTCACTTGTATCTCTCATTGATTTGTTATCATTTCATCTCTTATATAGAAGCTTCTTTCAGCTGTAACTACAGCACCGTTTTGTGCAAGAACCATTTTAATACCTTCAAACTCTCCTGAAGGTAAGGTTGCTGCATCAATGCCTCTATAAGTTTGATGTGGGATATTAAGCATGCATTTTACATAATATTTAGACGTCGTTCTGTAGCAGAAACGACGGCAGTGCATCCCTCACGTAATAGAGATGTCGGCGTCGGAGTGGAACTTGAAGCGGTGGAAGA
>AB0221-C
TGGCACTCCAAAGTGTAGGGATTAGTGGTGGGAGYTCGGAATCGRACCTACCYGATTCCGATTCCGKATTCKGAATCAATTCCKGAGCCGATWCCGATGCTGRAATCGATTCCGATTCCGGAGCCGATTCCGGAGYCGATTCCGGAGYYGAWTYYGGAGYYGATTCYGGAGCCGATTCCGGARCCGATTCCR------------------------------------------------------------------------GAGYTGGCTCCGGAGCCGATTCCGGTGTTGAYTCCGGAGCAAAATCAGTCCGGGAATYTCCATGAGAATGGATCTTTTACAAGTAAATTTGGATTTTTGYGGTTAGCAATACGTAGTATGATTGGAYCCAAACGCCTTTTTTTATGGCGATGCCGAAACTGACTCCGTTTGGTAGCYGATTCTAATTTATGAGCCATTTCCGATTCGAAAGCCGACTTCGATTCCGGARCCGATTCCGGAGTCGATTCCGGAA------------------------------------------YCGATTCCTATTCCGGAGCCGATTCCGRAATCAATTCTGGWGTCGATTCCGGAGTCGATTSCGATTCCGGAGCCGATTCCGGAATCGATTCCGGAAACTGATTCCGGACCTACTATCCGGAATCGATTYCAGAAAACTGCGGAGCTAGCCGGAATCGATTCCGATAAAAACTTCATTTTTCCCATCACTAGTAGGGATAGCTCCATCGATGCCATCAAGTGAAGAGCAATCTGCAGCAACATGATCTAAATTTGGTTGGGGACTGTTTGACGCAAGCACTACAACGAAAGTCTGCCGGAAACGATCACAGATATCACCATGACTCTATCAGTTGCTGCTCCAGACAACTCATCAACAATTTGTGCTTGTTAGGAATTATTCACCCTTTGACACGAATATTGCTACACAGCGAGACACCAAACAGGAAGTCAAAAAGCTGCTTCCACACTTCTCAATAACTTATTGAGATTGGGGG-AAAAATATACAAGCTGAAGATATCTCTGAATAGATACTGCGAAGACAGGAACTAGTGGTAACATCTACAAGGTTCGCCAAGTAACTTCTTTCCAATAACAAACAATATTCCAATGATGTCAAATCGCAGAACAAACAACATGCGAATTWCGACTCATGATTCCATCTGCAAAAACTGTCTGTCATGAGACSAGTTWTGCCAGACTCGAAATAATCGRTWGTTAAAAAGARAGAATGTCAARTGGTGAACCCTGTAGAAGTACGCAGATSGTACTCTACGGAAGCTACGATCTTGCTACAATAACTTTTTGTGAG--------------------------TCTAAAGAATACT--------------------------GTGGCTACTTAAGCCACGTTWATGTTCACTTGTATCTCTCATTGATTTGTTATCATTTCATCTCTTATATAGAAGCTTCTTTCARCKGTAACTACAGCACCGTTTTGTGCAAGAACCATTTTAAGACCTTCAAACTCTCCTGAAGGCAAGGTTGCTTCATCAATGCCTCTATAAGTTTGAKGTGGGATATTAAGCATGCATTTTACATAATATTTAGACGTCGTTCTGTAGCAGAAACGACGGCAGTRCATCCCTCACGTAATAGAGATGTCGGCGTCGGGGTGGAACTTGAAGCGGTGGAAGA
>AB0090-C
TGGCACTCCAAAGTGTAGGGATTAGTGGTGGGAGTTCGGAATCGGACCTACCCGATTCCGATTCCGTATTCGGAATCAMTTCCGGAGCCGATTCCGATGCTGGARYCGATTCCGATTCCGGAGCCGATTCCGGAGYYGATTCCGGAGYYGAYKCYGGARYCGATTCCGGAGCCGATTCCGGAGMCGATTCCG------------------------------------------------------------------------GAGTTGGCTCCGGAGCCGATTCCGGWGTTGACTCCGGAGCAAAATCAGTCCGGGAATCTCCATGAGAATGGATCTTTTACAAGTAAATTTGRATTTTTGCGGTTAGCAATACGTAGTATGATTGGATCCAAACGCCTTTTYWTATGGCGATGCCGAAACTGACTCCGTTTGGTAGCTGATTCTAATTTATGAGCCATTTCCGATTCGAAAGCCGACTTCGATTCCGGAACCGATTCCGGAGTCGATTCCGGAA------------------------------------------CCGATTCCTATTCCGGAGCCGATTCCGAAATCAATTCTGGAGTCGATTCCGGARTCGATTCCGATTCCGGAGCCGATTCCGGAATCSATTCCGGAAACTGATTCCGGWCCTACTATCCGGAATCGATTCCAGAAAACTGCGGAGCTAGCCGGAATCGATTCCGATAAAAACTTCATTTTTCCCATCACTAGTAASSATAGCTCCATCGATGCCATCAARTGAAGAGCAATCTRCAGCAACRTGATCTAAATTTGGTTGGGAACTGTTTGACGCAAGCACTACAACGGAAGTCTGCCGGAAAYGATCTCAGATATCGCCATGACCCTATCAGTTGCTGCTCCAGACAACTCATCAACAATTTGTGCTTGTTAGGAATTATTCACCCTTTGACACGAATATTGCTACACAGCGAGACACCAAACAGGAAGTCAAAAAGCTGCTTCCACACATCTCAACAACTTATTGAGAATGGGGG-AAAAATATACAAGCTGAAGATATCTCTGAATAGATACTGCGAAGACAGGAACTAGTGGTAACATCTACAAGGTTCGCCAAGTAACTTCTTTCCAATAACAAACAATATTYCAATGATGTCAAATCGCAGAACAAACAMCATGCGAATTWCGACTCATGATTCCATCTGCAAAAACTGTCTGTCATGAGACCAGTTTTGCCAGRCTCGAAATAATCGGTWGTTAAAAAGAAAGAATGTCAAATGGTGAACCCTGTAGAATTACGCAGATCGTACTCTACGGAAGCTACGATCTTGCTACAATCACTTTCTGTGAG--------------------------TCTAAAGAATACT--------------------------GTGGCTACTTAAGCCACGTTTATGTTCACTTGTATCTCTCATTGATTTGTTATCATTTCATCTCTWATATAGAAGCTTCTTTCARCTGTAACTACAGCACCGTTTTGTGCAAGAACCATTTTAAKACCTTCAAACTCTCCTGAAGGCAAGGTTGCTKCATCAATGCCTCTATAAGTTTGATGTGGGATATTAAGCATGCATTTTACATAATATTTAGACGTCGTTCTGTAGCAGAMACGACGGCAGTACATCCCTCACGYAATAGAGATGTCGGCGTCGGRGTGGAACTTGAAGCGGTGGAAGA
>AA0066-C
TAGYACTCCAAAGTGTAGGGATTAGTGGTGGGAGYTCGGAATCGGACCTACCYGATTCCGATTCCGTATTCGGAATCAATTCCGGAGCCGATTCCGATGCTGGAATCGATKCCGATTCYRKARYCGATTCCGGAGCCGATTCCGGAGCCGATTCCRGAGYCGATTCCGGAGCCGATTCCGGAGYCGATTCCG------------------------------------------------------------------------GAGTTGGCTCCGGAGCCGATTCCGGTGTTGACTCCGGAGCAAAATCAGTCCGGGAATCTCCATGAGAATGGATCTTTTACAAGTAAATTTGRATTTTKGCGGTTAGCAATACGTAGTATGATTGGATCCAAACGCCTTTTTTTATGGCGATGCCGAAACTGACTCCGTTTGGTAGCTGATTCTAATTTATGAGCCATTTCMGATTCGAAAGCCGACTTCGWTTCCGGAACCGATTCCGGAGTCGATTCCGTAA------------------------------------------CCGATTCCTWTTCCGGAGCCGATTCCGAAATCAATTCTGGAGTCGATTCCGRAGTCGATTCCGATTCCGGAGCCGATTCCGGAATCGATTCCGGAAACTGATTCCGGACCTACTATCCGGAATCGATTCSAGAAAACTGCGGAGCTAGCCGGAATCGATTCCGATAAAAACTTCATTTTTCCCATCACTAGTAGGGATAGCTCCATCGATGCCATCAAGTRAAGAGCAATCTGCAGCAACATGATCTAAATTWGGTTGGGGACTGTTTGACGCAAGCACTRCAACGGAAGTCTGCCGGAAACGATCTCAGATATCGCCATGACCCTATCAGTTGCTGCTCCAGASAACKCATCAACAATTTGTGCTTGTTAGGAATTATTCACCCTTTGACACGAATATTGCTACACAGCGAGACACCAAACAGGAAGTCAAAAAGCTGCTTCCACACTTCTCAATAACTTATTGAGAWTGGGGG-AAAAATATACAAGCTGAASATATMTCTGAATAGATACTRCGAAGACAGGAACTAGTGGTAACATCTACAAGGTTCGCCAAGTAACTTCTTTCCAATAACAAACAATATTYCAATGATGTCAAATCGYAGAACAAACAACATGMGAATTTCGACTCATGATTCCATCTGCAAAAACTGTCTGTCATGAGACCAGTTWTGCCAGRCTCRAAATAATCGGTAGTTMAAAAGAAAGAATGTCAAATGGTGAACCCTGTAGAAGTACGCAGATSGTACTCTACGGAAGCTACGATCTTGCTACAATMACTTTYTGTGAG--------------------------TCTAAAGAATACT--------------------------GTGGCTACTTAAGCCACGTTTATGTTCACTTGTATCTCTCATTGATTTGTTATCATTTCATCTCTTRTATAGAAGCTTCTTTCARCTGTAACTACAGCACCGTTTTGTGCAAGAACCATTTTAAKACCTTCAAAYTCTCCTGAAGGCAAGGTTGCTTCATCAATGCCTCTATAAGTTTGAKGTGGGATATTAAGCATGCATTTTACATAATATTTAGACGTCGTTCTGTAGCAGAMACGACGGCAGTACATCCCTCACGTAATAGAGATGTCGGCGTCGGAGWGGAACTTGAAGCGGTGGAAGA
>AY0080-C
TGGCACTCCAAAGTGTAGGGATTAGTGGTGGGAGTTCGGAATCGGACCTACCCGATTCCGATTCCGTAYTCGGAATCAATTCYGGAGCYGATTCCGATGCTGGAATCGATTCCGATTCCGGAGCCGATTCCGGAGYCGATTCCGGAGCCGATTCCGGAGYYGRTTCCGGAGCCGATTCCGGAGYCGATTCCG------------------------------------------------------------------------GAGTTGGCTCCGGARCCGATTCCGGWGTYGAYTCCGGAGCAAAATCAGTCCGGGAATCTCCATGAGAATGGATCTTTTACAAGTAAATTTGGATTTTTGCGGTTAGCAATACGTAGTATGATTGGATCCAAACGCCTTTTTTTATGGCGATGCCGAAACTGACTCCGTTTGGTAGCTGATTCTAATTTATGAGCCATTTCCRATTCGAAAGCCGACTTCGWTTCCRGAACCGATTCCGGAGTCGATTCCGKAA------------------------------------------CCRATTCCKATTCYGGAGCCGATTCCGAAATCAATTCTGGAGTCGATTCCGGAGTYGATTCCGATTCCGSAGCCGATTCCGGAATCGATTCCGGAAACTGATTCCGGACCTACTATCCGGAATCGATTCSAGAAAACTGCGGAGCTAGCCGGAATCGATTCCGATAAAAACTTCATTTTTCCCATCACTAGTAGGGATAGCTCCRTMGATGCCATCAAGTGAAGAGCAATCTGCAGCAACATGATCTAAATTTGGTTGGGGACWGTTTGACGCAAGCACTRCAACGRAAGTCTGCCGGAAACGATCWCAGATATCRCCATGACCCTATCAGTTGCTGCTCCAGACAACKCATCAACAATTTGTGCTTGTTAGGAATTATTCACCCTTTGACACGAATATTGCTACACAGCGAGACACCAAACAGGAAGTCAAAAAGCTGCTTCCACACTTCTCAAYAACTTATTGAGAATGGGGG-AAAAATATACAAGCTGAACATATCTCTGAATAGATACTRCGAAGACAGGAACTAGTGGTAACATCTACAAGGTTCGCCAAGTAACTTCTTTCCAATAACAAACAATATTCCAATGATGTCAAATCGYAGAACAAACAACATGCGAATTTCGACTCATGATTCCATCTGCAAAAACTGTCTGTCATGAGACCAGTTWTGCCAGGCTCGAAATAATCGGTAGTTAAAAAGAAAGAATGTCAAATGGTGAACCCTGTAGAAGTACGCAGATSGTACTCTACGGAAGCTACGATCTTGCTACAATMACTTTYTGTGAG--------------------------TCTAAAGAATACT--------------------------GTRGCTACTTAAGCCACGTTTATGTTCACTTGTATCTCTCATTGATTTGTTATCATTTCATCTCTTGTATAGAAGCTTCTTTCAACTGTRACTACAGCACCGTTTWGTGCAAGAACCWTTTTARKACCTTCAAACTCTCCTGAAGGCAAGGTTGCTTCATCAATGCCTCTATAAGTTTGATGTGGGATATTAAGCAYGCATTTTACATAATATTTAGACGTCGTTCTGTAGCAGAMACGACGGCAGTACRTCCCTCACGTAATAGAGATGTCGGCGTCGGAGWGGAACTTGAAGCGGTGGAAGA
>AA0054-C
TRRCACTCCAAAGTGTAGGGATTAGTGGTGGGAGYTCGGAATCGGACCTACCYGATTCCGATTCCGTATTCGGAATCAMTTCCSGAGCCGATTCCGATGCTGGAATCGATTCCGATTCCGGAGCCGATTCCGGAGYCGATTCCGGAGCCGATTCCGGAGCCGATTMCGGAGCCGATTCCGGAGYCGATTCCG------------------------------------------------------------------------GAGTTGGCTCCGGAGCCGATTCCGGTGTTGACTCCGGAGCAAAATYAGKCMGGGAATCTCCATGAGAATGGATMTTTTACAAGTAAATTTGGATTTTKGYGGTTAGCAATACGTAGTATGATTGGATCCAAACGCCTTTTTTTATGGCGATGCCGAAACTGACTCCGTTTGGTAGCTGATTCTAATKTATGAGCCATTTCCGATTCGAAAGCCGACTTCGATTCCGGARCCGATTCCGGAGTCGATTCCGKAA------------------------------------------CCGATTCCTATTCCGGAGCCGATTCCGRAATCAATTCTGGAGTCGATTCCGGAGTCGATTCCGATTCYGGAGCCGATTCCGGAATCGATTCCGGAAACTGATTCCGGACCTACTATCCGGAATCGATTCCAGAAAACTGCGGAGCTAGCCGGWATCGATTCCGATAAAAACTTCATTTTTCCCATCACTAGTAGGGATAGCTCCATCGATGCCATCAARTGAAGAGCAATCTGCAGCAACATGATCKAAATTTGGTTGGGGACTGTTTGACGCAAGCACTACAACGGAAGTCTRCCGGAAACGATCWCAGATATCGCCATGACCCTATCAGTTGCTGCTCCAGACAACTCATCAACAATTTGTGCTTGTTAGGAATTATTCACCCTTTGACACGAATATTGCTACACAGCGAGACACCAAACAGGAAGTCAAAAAGCTGCTTCCACACTTCTCAAYAACTTATTGAGAWTGGGGG-AAAAAWATACAAGCTGAASATATCTCTGAATAGATACTGCGAAGACAGGAACTAGTGGTAACATCTACAAGGTTCGCCAAGTAACTTCTTTCCAATAACAAACAATATTCCAATGATGTCAAATCGTAGAACAAACAAYATGCGAATTTYGACTCATGATTCCATCTGCAAAAAYTGTCTGTCATGAGASCAGTTWTGYCAGRCTCRAAATAATCGGTWGTTAAAAAGAAAGAATGTCAAATGGTGAACCCTGTAGAAGTACGCAGATSGTACTCTACGGAAGCTACGATCTTGCTACAATCACTTTTTGTGAG--------------------------TCTAAAGAATACT--------------------------GTGGCTACTTAAGCCACGTTTATGTTCACTTGTATCTCTCATTGATTTGTTATCATTTCATCTCTTATATAGAAGCTTCTTTCARCTGTRACTACAGCACCGTTTTGTGCAAGAACCATTTTAATACCTTCAAACTCTCCTGAAGGTAAGGTTGCTGCATCAATGCCTCTATAAGWTTGAKGTGGGATATTAAGCATGCATTTTACATAATATTTAGACGTCGTTCTGTAGCAGAAACGACGGCAGTRCATCCCTCACGYAATAGAKATGTCGGCGTCGGRGTGGAACTTGAAGCGGTGGAAGA
>AJ0023-C
TGGCACTCCAAAGTGTAGGGATTAGTGGTGGGAGYTCGGAATCGGACCTACCYGATTCCGATTCCGTATTCGGAATCAATTCCGGAKCCGATTCCGATGCTGGAATCGATTCCGATTCCGGAGCCGATTCCGGAGYCGATTCCGGAGCCGATTCSGGAGCCGATTYSGGAGCCGATTCCGRAGCCGATTCCG------------------------------------------------------------------------GAGTYGRYTCCGGAGCCGATTCCGGTGTTGACTCCGGAGCAAAATCAGTCCGGGAATSTCCATGAGAATGGATCTTTTACAAGTAAATTTGGATTTTTGCGGTTAGCAATACGTAGTATGATTGGATCCAAACGCCTTTTTTTATGGCGATGCCGAAACTGACTCCGTTTGGTAGCTGATTCTAATTTATGAGCCATTTCCGATTCGAAAGCCGACTTCGATTCCGGARCCGATTCCGGAGYCGATTCCGKAA------------------------------------------CCGATTCCTATTCCGGAGCCGATTCCGAAATCAATTCTGGAGTCGATTCCGGAGTCGATTCCGATTCCGGAGCCGATTCCGGAATCGATTCCGGAAACTGATTCCGGACCTACTATCCGGAATCGATTCCAGAAAACTGCGGAGCTAGCCGGAATCGATTCCGATAAAAACTTCATTTTTCCCATCACTAGTAGGGATAGCTCCRTMGATGCCATCAARTGAAGAGCAATCTGCAGCAACATGATCTAAATTTGGTTGGGGACWGTTTGACGCAAGCACTACAACGRAAGTCTGCCGGAAACGATCTCAGATAYCGCCATGACCCTATCAGTTGCTGCTCCAGACAACTCATCAACAATTTGTGCTTGTTAGGAATTATTCACCCTTTGACACGAATATTGCTACACAGCGAGACACCAAACAGGAAGYSAAAAAGCTGCTTCCACACTTCTCAATAACTTATTGAGATTGGGGG-AAAAATATACAAGCTGAASATATCTCTGAATAGATACTGCGAAGACAGGAACTAGTGGTAACATCTACAAGGTTCGCCAAGTAACTTCTTTCCAATAACAAACAATATTCCAATGATGTCAAATCGCAGAACAAACAACATGCGAATTTCGACTCATGATTCCATCTGCAAAAACYGTCTGTCATGAGACCAGTTATGCCAGGCTCGAAATAATCGGTAGTTAAAAAGAAAGAATGTCAAATGGTGAACCCTGTARAAGTACGCAGATCGTACTCTACGGAAGCTACGATCTTGCTACAATMAYTTTYTGTGAG--------------------------TCTAAAGAATACT--------------------------GTGGCTACWTAAGCCACGTTTWTGTTCACTTGTATCTCTCATTGATTTGTTATCATTTCATCTCTTATATAGAAGCTTCTKTCARCTGTAACTACAGCACCGTTTTGTGCAAGAACCATTTTAATACCTTCAAACTCTCCWGAAGKYAAGGTTGCTKCATCAATGCCTCWATAAGTTTGATGTGGGATATTAAGCATGCATTTTACATAATATTTAGACGTCGTTCTGTAGCAGAAACGACGGCAGTRCATCCCTCACGYAATAGAGATGTCGGCGTCGGAGTGGAACTTGAAGCGGTGGAAGA
>AV0040-C
TGGCACTCCAAAGTGTAGGGATTRGTGGTGGGAGYTCGGAATCGGACCTACCCGATTCCGATTCCGTATTCGGAATCAMTTCCGGAGCCGATWCCGATGCTGGAATCGATTCCGATTCCGGAGCCGATTCCGGWGYMGRTTCCGGAGCCGATTCCGGAGYCGATTCCGGAGYCGATTCCGGAGYCGATTCCG------------------------------------------------------------------------GAGTTGGCTCCGGAGCCGATTCCGGTGTTGACTMCGGAGCRAAATCAGTCCGGGAATCTCCATGAGAATGGATCTTTTACAAGTAAATTTGRATTTTTGCGGTTAGCAATACGTAGTATGATTGGATCCAAACGCCTTTTTTTATGGCGATGCCGAAACTGACTCCGTTTGGTAGCTGATTCTAATTTATGAGCCATTTCCGATWCGAAAGCCGACTTCGATTCCGGAACCGATTCCGGAGTCGATTCCGGAA------------------------------------------CMGATTCCTATTCCGGARCCGATTCCGAAATCAATTCTGGAGTCGATTCCGGAGTCGATTCCGATTCCGMAGCCGATTCCGGAATCGATTCCGRAAACTGATTCCGGACCTACTATCCGGAATCGATTCSAGAAAACTGCGGAGCTAGCCGGAATCGATTCCGATAAAAACTTCATTTTTCCCATCACTAGTAGGGATAGCTCCATCGATGCCATCAARTGAAGAGCAATCTGCMGCAACATGATCTAAATTTGGTTGGGGACTGTTTGACGCAAGCACTACAACGGAAGTCTGCCGGAAACGATCWCAGATATCGCCATGACCCTATCAGTTGCTGCTCCAGACAACTCATCAACAATTTGTGCTTGTTAGGAATTATTCACCCTTTGACACGAATATTGCTACACAGCGAGACACCAAACAGGAAGTCAAAAAGCTGCTTCCACACTTCTCAAYAACTTATTGAGAATGGGGG-AAAAATATACAAGCTGAACATATCTCTGAATAGATASKGCGAAGACAGGAACTAGTGGTAACATCTACAAGGTTCGCCAAGTAACTTCTTTCCAATAACAAACAATATTCCAATGATGTCAAATCGYAGAACAAACAACATGCGAATTTYGACTCATGATTCCATCTGCAAAAAYYGTCTGTCATGAGASCAGTTTTGYCAGGCTCGAAATAATCGGTTGTTAAAAAGAAAGAATGTCAAATGGTGRACMCTGTAGAAGTACGCAGATCGTACTCTACGGAAGCTACGATCTTGCTACAATAACTTTKTGTGAG--------------------------TCTAAAGAATACT--------------------------GTRGCTACTTAAGCCACGTTTATGTTCACTTGTATCTCTCATTGATTTGTTATCATTTCATCTCTTATATAGAAGCTTCTTTCARCTGTAACTACAGCACCGTTTTGTGCAAGAACCATTTTAAKACCTTCAAACTCTCCTGAAGGCAAGKTTGCTYCATCAATGCCTCWATAAGTTTGAKGTGGGATATTAAGCATGCATTTTACATAATATTTAGACGTCGTTCTGTAGCAGAAACGACGGCAGTACATCCCTCACGYAATAGAGATGTCGGCGTCGGRGTGGAACTTGAAGCGGTGGAAGA
>AB0191-C
TARCACTCCAAAGTGTAGGGATTAGTGGTGGGAGTTCGGAATCGGACCTACCCGATTCCGATTCCGTRTTCGGAATCAATTCCGGAGCCGATACCGATGCTGGAATCGATTCCGATTCCGGAGCCGATTCCGGAGMCGRTTCCGGAGYCGATTCCSGAGYCGATTCCGGAGCCGATTCCGGAGYCGATTCCR------------------------------------------------------------------------GAGTTGGCTCCGGAGCCGATTCCGRTGTTGACTCCGGAGCRAAATYAGTCCGGGAATCTCCATGAGAATGGATCTTTTACAAGTAARTTTGRATTTTTGCGGTTAGCAATACGTAGTATGATTGGAYCCAAACGCCTTTTTTTATGGCGATGCCGAAACTGACTCCGTTTGGTARCYGATTCTAATTTATGAGCCATTTCCGATTCGARAGCCGACTTCGATTCCGGARCCGATTCCGGAGTCGATTCCGKAA------------------------------------------CCGATTCCTATTCCGGAGCCGATTCCGRAATCAATTCTGGAGTCGATTCCGGAGTCGATTCCGATTCCGGAGCCGATTCCGGAATCGATTCCGGAAACTGATTCCGGACCTACTATCCGGAATCGATTCGAGAAAACTGCGGAGCTAGCCGGAATCGATTCCGATAAAAACTTCATTTTTCCCATCACTAGTAGGGATAGCTCCATCGATGCCATCAAATGAAGAGCAATCTGCAGCAACATGATCTAAATTTGGTTGGRGACTGTTTGACGCAAGCACTRCAACGGAAGTCTRCCGGAAACGATCWCAGATATCRCCATGACCCTATCAGTTGCTGCTCCAGACAACTCATCAACAATTTGTGCTTGTTAGGAATTATTCACCCTTTGACACGAATATTGCTACACAGCGAGACACCAAACAGGAAGTCAAAAAGCTGCTTCCACACTTCTCAAYAACTTATTGAGAATGGGGG-AAAAATATACAAGCTGAAKATATCTCTGAATAGATACTRCGAAGACAGGAACTAGTGGTAACATCTACAAGGTTCGCCAASTAACTTCTTTCCAATAACAAACAATATTCCAATGATGTCAAATCGCAGAACAAACAACATGCGAATTTCGACTCATGATTCCATCTGCAAAAACTGTCTGTCATGAGACCAGTTTTGCCAGGCTCGAAATAATCGGTAGTTAAAAAGAAAGAAYGTCAAATGGTGAACCCTGTAGAAGTACGCAGATKGTACTCTACGGAAGCTACGATCTTGCTACAATCACTTTCTGTGAG--------------------------TCTAAAGAATACT--------------------------GTRGCTACTTAAGCCACGTTTATGTTCACTTGTATCTCTCATTGATTTGTTATCATTTCATCTCTTATATAGAAGCTTCTTTCAACTGTRACTACAGCACCGTTTTGYGCAAGAACCATTTTAAGACCTTMAAACTCTCCTGAAGGCAAGKTTGCTTCATCAATGCCTCTATAAGTTTGATGTGGGATATTAAGCAYGCATTTTACATAATATTTAGACGTCGTTCTGTAGCAGAAACGACGGCAGTRCATCCCTCACGYAATAGAGATGTCGGCGTCGGRGTGGAACTTGAAGCGGTGGAAGA
>AB0094-C
TRGCACTCCAAAGTGTAGGGATTAGTGGTGGGAGYTCGGAATCGGACCTACCCGATTCCGATTCCGTATTCGGAATCAMTTCCGGAGCCGATTCCGATGCTGGAATCGATTCCGATTCCGGAGCMGATTCCGGAGYCGATTCCGGARYCGATTCCGGARYCGATTCCGGARYCGATTCCGGARYCGATTCCG------------------------------------------------------------------------GAGTTGGCTCCGGAGCCGATTCCGGTGTTGACTYCGGAGCAAAATCAGTCCGGGAATCTCCATGAGAATGGATCTTTTACAAGTAAATTTGGATTTTTGYGGTTAGCAATACGTAGTATGATTGGATCCAAACGCCTTTTTTTATGGCGATGCCGAAACTGACTCCGTTTGGTAGCTGATTCTAATTTATGAGCCATTTCMGATTCGAAAGCCGACTTCGATTCCGGAACCGATTCCGGAGTCGATTCCGKAA------------------------------------------CCGATTCCTWTTCCGGAGCCGATTCCGAAATCAATTCTGGAGTCGATTCCGGAGTCGATTCCGATTCCGGAGCCGATTCCGGAATCGATTYCGGAAACTGATTCCGKACCTACTATCCGGAATCGATTCCAGAAAACTGCGGAGCTAGCCRGAATCGATTCCRATAAAAACTTCATTTTTCCCATCACTAGTARGGATAGCTCCATCGATGCCATCAARTGAAGAGCAATCTGCAGCAACATGATCTAAATTTGGTTGGGGACTGTTTGACGCAAGCACTACAACGGAAGTCTGCCGGAAACGATCWCAGATATCGCCATGACCCTATCAGTTGCTGCTCCAGACAACKCATCAACAATTTGTGCTTGTTAGGAATTATTCACCCTTTGACACGAATATTGCTACACAGCGAGACACCAAACAGGAAGTCAAAAAGCTGCTTCCACACTTCTCAACAACTTATTGAGAATGGGGG-AAAAATATACAAGCTGAAMATATMTCTGAATAGATACTGCGAAGACAGGAACTAGTGGTAACATCTACAAGGTTCGCCAAGTAACTTCTTTCCAATAACAAACAATATTCCAATGATGTCAAATCGCAGAACAAACAACATGCGAATTTCGACTCATGATTCCATCTGCAAAAACTGTCTGTCATGAGACCAGTTWTGCCAGGCTCGAAATAATCGGTAGTTAAAAAGAAAGAATGTCAAATGGTGAACCCTGTAGAAGTACGCAGWTSGTACTCTACGGAAGCTACGATCTTGCTACAATMACTTTYTGTRAG--------------------------TCTAAAGAATACT--------------------------GTRGCTACTTAAGCCACGTTTATGTTCACTTGTATCTCTCATTGATTTGTTATCATTTCATCTCTTATATAGAAGCTTCTTWCARCTGTRACTACAGCACCGTTTTGTGCAAGAACCATTTTARTACCTTCAAACTCTCCTGAAGGCAAGGTTGCTTCATCAATGCCTCTATAAGTTTGATGTGGGATATTAAGCAYGCATTTTACATAATATTTAGACGTCGTTCTGTAGYAGAAACGACGGCAGTACATCCCTCACGYAATAGAGATGTCGGCGTCGGRGWGGAACTTGAAGCGGTGGAAGA
>AA0063-C
TAACACTCCAAAGTGTAGGGATTAGTGGTGGGAGTTCGGAATCGGACCTACCYGATTCCGATTCCGTATTCGGAWTCAATTCCGGAGCCGATTCCGATGCTGGAATCGATTCCGATTCCGGAGYCGATTCCGGAGYCGATKCYGGAGYCGATTCCGGAGYCGATTCCGGAGCCGATTCCGGAGCCGATTCCG------------------------------------------------------------------------GAGTYGRCTCCGGAGCCGATTCCGGTGTTGACTCCGGAGCAAAATCAGTCCGGGAATYTCCATGAGAATGGATCTTTTACAAGTAAATTTGRATTTTTGCGGTTAGCAATACGTAGTATGATTGGATCCAAACGCCTTTTTTTATGGCGATGCCGAAACTGACTCCGTTTGGTAGCTGWYTCTAATTTATGAGCCATTTCCGATTCGARAGCCGACTTCGATTCCGGAACCGATTCCGGAGYCGATTCCGKAA------------------------------------------CCGATTCCTATTCCRKARCCGATTCCGRAAYCRATTCYGGAGTCGATTCCGGAGTCGATTCCGATTCCGSAGCCGATTCCGGAATCGATTCCGGAAACTGATTYCGGACCTACTATCCGGAATYGATTCSAGAAAACTGCGGAGCTAGCCGGAATCGATTCCGAYAAAAACTTCATTTTTCCCATCACTAGTAGGGATAGCTCCRTMGATGCCATCAAGTGAAGAGCAATCTGCAGCAACATGATCTAAATTTGGTTGGGGACWGTTTGACGCAAGCACTACAACGGAAGTCTGCCGGAAACGATCTCAGATATCGCCATGACCCTATCAGTTGCTGCTCCAGACAACTCATCAACAATTTGTGCTTGTTAGGAATTATTCACCCTTTGACACGAATATTGCTACACAGCGAGACACCAAACAGGAAGTCAAAAAGCTGCTTCCACACTTCTCAATAACTTATTGAGATTGGGGG-AAAAATATACAAGCTGAAGATATCTCTGAATARATACTGCGAAGACAGGAACTAGTGGTAACATCTACAAGGTTCGCCAAGTATCTTCTTTGCAATAACAAACAATATTCCAATGATGTCAAATCGCAGAACAAACAACATGCGAATTTCGACTCATGATTCCATCTGCAAAAACCGTCTGTCATGAGACCAGTTTTGCCAGGCTCGAAATAATCGGTWGTTAAAAAGAAAGAATGTCAAATGGTGRACMCTGTAGAAGTACGCAGATSGTACTCTACGGAAGCTACGATCTTGCTACAATCACTTTCTGTGAG--------------------------TCTAAAGAATACT--------------------------GTRGCTACTTAAGCCACGTTTATGTTCACTTGTATCTCTCATTGATTTGTTATCATTTCATCTCTTATATAGAAGCTTCTTWCMACTGTAACTACAGCACCGTTTTGTGCAAGAACCATTTTAATACCTTCAAACTCTCCTGAAGGYAAGGTTGCTKCATCAATGCCTCTATAAGTTTGAKGTGGGATATTAAGCATGCATTTTACATAATATTTAGACGTCGTTCTGTAGCAGAAACGACGGCAGTRCATCCCTCACGYAATAGAGATGTCGGCGTCGGRGTGGAACTTGAAGCGGTGGAAGA
>AB0190-C
TRGCACTCCAAAGTGTAGGGATTAGTGGTGGGAGYTCGGAATCGGACCTACCTGAWTCCGATTCCGTATTCGGAATCAATTCYGGAGCCGATTYCGATGCTGGAATCGATTCCGMTTCCGGWGCCGATTCCGGAGYCGATTCCGGAGCCGATTCCGGAGYCGATTCCGGAGCCGATTCCGGARYCGATTCCG------------------------------------------------------------------------GAGTTGGCTCCGGAGCCGATTYCGGTGTTGACTCCSGAGCAAAATCAGTCCGGGAATCTCCATGAGAATGGATCTTTTACAAGTAAATTTGRATTTTKGCGGTTAGCAATACGTAGTATGATTGGATCCAAACGCCTTTTTTTATGGCGATGCCGAAACTGACTCCGTTTGGTAGCTGATTCTAATTTATGAGCCATTTCCGATTCGAAAGCCGACTTCGATTCCGGAACCGATTCCGGAGTCGATTCCGKAA------------------------------------------CCGATTCCTATTCCGGAGCCGATTCCGAAATCAATTCTGGAGTCGATTCCGGAGTCGATTCCGATTCCGGAGCCGATTCCGGAATCGATTSCRGAAACTGATTCCGGACCTACTATCCGGAATCGATTCCAGAAAACTGCGGAGCTAGCCGGAATCGATTCYGATAAAAACTTCATTTTTCCCATCACTAGTARGGATAGCTCSATCGATGCYATCAAAWGAAGAGCAATCTGCAGCAACATGATCTAAATTTGGKWGGGRACTGTTTGACGCAAGCACTGCAACGGAAGTCTRCCGGAAACGATCWCAGATATCGCCATGACCCTATCAGTTGCTGCTCCAGACAACTCATCAACAATTTGTGCTTGTTAGGAATTATTCACCCTTTGACACGAATATTGCTACACAGCGAGACACCAAACAGGAAGTCAAAAAGCWGCTTCCACACTTCTCAAYAACTTATTGAGATTGGGGG-AAAAATATACAAGCTGAAGATATCTCTGAATAGATACTGCGAAGACAGGAACTAGTGGTAACATCTACAAGGTTCGCCAAGTAACTTCTTTCCAATAACAAACAATATTCCAATGATGTCAAATCGCAGAACAAACAACATGCGAATTTCGACTCATGATTCCATCTGCAAAAACYGTCTGTCATGAGACCAGTTTTGCCAGGCTCGAAATAATCGGTTGTTAAAAAGAAAGAATGTCAAATGGTGAACCCTGTAGAAGTACGCAGATSGTACTCTACGGAAGCTACGATCTTGCTWCAATAACTTTTTGTGAG--------------------------TCTAAAGAATACT--------------------------GTRGCTACTTAAGCCACGTTTATGTTCACTTGTATCTCTCATTGATTTGTTATCATTTCATCTCTTATATAGAAGCTTCTTTCARCTGTRACTACAGCACYGTTTTGTGCAAGAACCATTTTAAKACCTTCAAACTCTCCTGAAGGYAAGGTTGCTKCATCAATGCCTCTATAAGTTTGAKGTGGGATATTAAGCATGCATTTTACATAATATTTAGACGTCGTTCTGTAGCAGAAACGACGGCAGTRCATCCCTCACGYAATAGAGATGTCGGCGTCGGAGTGGAACTTGAAGCGGTGGAAGA
>AJ0024-C
TARYACTCCAAAGTGTAGGGATTAGTGGTGGGAGYTCGGAATCGGWCCTACCYGATTCCGATTCCGTATTCGGAATCAATTCCGGAGCCGATTCCGATGCTGGAATCGATTCCGATTCCGGAGCCGATTCCGGAGYCGATTCCGGAGCCGATKCYGGARYCGATTCCGGARCCGATTCCGGARYCGATTCCG------------------------------------------------------------------------GAGTTGGCTCCGGAGCCGATTCCGGTGTTGACTCCGGAGCAAAATCAGTCMGGGAATCTCCATGAGAATGGATCTTTTACAAGTAAATTTGRATTTTTGCGGTTAGCAATACGTRGTATGATTGGATCCAAACGCYTTTTTTTATGGCGATGCCGAAACTGACTCCGTTTGGTAGCTGATTCTAATTTATGAGCCATTTCCGATTCGAAAGCCGACTTCGATTCCRGAACCGATTCCGGAGTCGATTCCGTAA------------------------------------------CCGATTCCTATTCCGGAGCCGATTCCGAAATCAATTCTGGAGTCGATTCCGGAGTCGATTCCGATTCCGGAGCCGATTCCGGAATCGATTCCGGAAACTGATTCCGGACCTACTATCCGGAATCGATTCCAGAAAACTGCGGAGCTAGCYGGAATCGATTCCGATAAAAACTTCATTTTTCCCATCACTAGTAGGGATAGCTCCATCGATGCCATCAAGTGAAGAGCAATCTGCAGCAACATGATCTAAATTTGGTTGGGGACWGTTTGACGCAAGCACTRCAACGRAAGTCTGCCGGAAACGATCTCAGATAYCGCCATGACCCTATCAGTTGCTGCTCCAGACAACTCATCAACAATTTGTGCTTGTTAGGAATTATTCACCCTTTGACASGAATATTGCTACACWGCGAGACACCAAACAGGAAGTSAAAAAGCTGCTTCCACACTTCTCAAYAACTTATTGAGAWTGGGGG-AAAAATATACAAGCTGAARATATCTCTGAATAGATACTGCGAAGACAGGAACTAGTGGTAACATCTACAAGGTTCGCCAAGTAACTTCTTTCCAATAACAAACAATATTCCAATGATGTCAAATCGCARAACAAACAACATGCGAATTTCGACTCATGATTCCATCTGCAAAAACTGTCTGTCATGAGACCAGTTWTGCCAGGCTCGAAATAATCGGTAGTTAAAAAGAAAGAATGTCAAATGGTGAACCCTGTARAAGTACGCAGATSGTACTCTACGGAAGCTACGATCTTGCTACAATMACTTTYTGTGAG--------------------------TCTAAAGAATACT--------------------------GTGGCTACTTAAGCCACGTTTATKTTCACTTGTATCTCTCATTGATTTGTTATCATTTYATCTCTTATAYAGAAGCTTCTTTCAACTGTGACTACAGCACCGTTTTGTGCARGAACMATTTTAATACCTTCAAACTCTCCTGAAGGCAAGGTTGCTYCATCAATGCCTCWATAAGTTTGAKGTGGGATATTAAGCATGCATTTTACATAATATTTAGACGTCGTTCTGTAGCAGAAACGACGGCAGTRCATCCCTCACGYAATAGAGATGTCGGCGTCGGAGTGGAACTTGAAGCGGTGGAAGA
>AB0099-C
TARCACTCCAAAGTGTAGGGATTAGTGGTGGGAGTTCGGAATCGGACCTACCYGATTCCGATTCCGTATTCGGAATCAATYCCGGAGCCGATTCCGATGCTGGAATCGAYTCCGATTCCGGAGYCGATTCCGGARYCGATTCCGGAGYCGATTCCGKARYCGATTCCGGARCCGATTCCGGAGYCKATTCCG------------------------------------------------------------------------GAGTTGGCTCCGGAGCCGATTCCGGTGTTGACTCCGGAGCAAAATCAGTCCGGGAATCTCCATGAGAATGGATCTTTTACAAGTAAATTTGGATTTTTGCGGTTAGCAATACGTAGTATGATTGGATCCAAACGCCTTTTTTTATGGCGATGCCGAAACTGAMTCCGTTTGGTAGCTGATTCTAATTTATGAGCCATTTCCGATTCGAAAGCCGACTTCGATTCCGGAACCGATTCCRKARYCGATTCCGTAA------------------------------------------CCRATTCCTATTCCGGAGCCGATTCCGAAATCAATTCTGGAGTCGATTCCKKAGTCGATTCCGATTCCGSAGCCGATTCCGGAATCGATTCYGGAAACTGATTCCGGACCTACTATCCGGAATCGATTCSAGAAAACTGCGGAGCTAGCCGGAATCGATTCCGATAAWAACTTCATTTTTCCCATCACTAGTARGGATAGCTCCATCGATGCCATCAAATGAAGAGCAATCTGCAGCAACATGATCTAAATTTGGTTGGGGACTGTTTGACGCAAGCACTGCAACGGAAGTCTGCCGGAAACGATCTCAGATATCGCCATGACCCTATCAGTTGCTGCTCCAGACAACTCATCAACAATTTGTGCTTGTTAGGAATTATTCACCCTTTGACACGAATATTGCTACACAGCGAGACACCAAACAGGAAGTCAAAAAGCTGCTTCCACACTTCTCAATAACTTATTGAGATTGGGGG-AAAAATATACAAGCTGAASATATCTCTGAATAGATACTRCGAAGACAGGAACTAGTGGTAACATCTACAAGGTTCGCCAAGTAACTTCTTTCCAATAACAAACAATATTCCAATGATGTCAAATCGCAGAACAAACAACAYGCGAATTWCGACTCATGATTCCATCTGCAAAAACTGTCTGTCATGAKACCAGTTWTGCCAGGCTCGAAATAATCGGTAGTTAAAAAGAAAGAATGTCAAATGGTGAACCCTGTAGAAGTACGCAGATCGTACTCTACGGAAGCTACGATCTTGCTACAATMACTTTTTGTGAG--------------------------TCTAAAGAATACT--------------------------GTRGCTACTTAAGCCACGTTTATGTTCACTTGTATCTCTCATTGATTTGTTATCATTTCATCTCTTATATAGAAGCTTCTTTCARCTGTAACTACAGCACCGTTTTGTGCAAGAACCATTTTAATACCTTCAAACTCTCCTGAAGGYAAGKTTGCTKCATCAATGCCTCTATAAGTTTGAGGTGGGATATTAAGCATGCATTTTACATAATATTTAGACGTCGTTCTGTAGCAGAAACGACGGCAGTRCATCCCTCACGTAATAGAGATGTCGGCGTCGGAGTGGAACTTGAAGCGGTGGAAGA
>AY0011-C
TARYACTCCAAAGTGTAGGGATTAGTGGTGGGAGTTCGGAATCGGAYCTACCTGATTCCGATTCCGTATTCGGAATCAATTCCGGAGCCGATTCCGATGCTGGAATCGATTCCGATTCCGGAGYCGATTCCGRWGYCGATTCCGGAGCCGATTCCGGAGYCGATTCCGGAGCCRATTCCGGAGYCGATTCCG------------------------------------------------------------------------GAGTTGGCTCCGGAGCCGATTCCGGTGTTGACTCCGGAGCAAAATCAGTCCGGGAATCTCCATGAGAATGGATCTTTTACAAGTAAATTTGRATTTTKGCGGTTAGCAATACGTAGTATGATTGGAYCCAAACGCCTTTTTTTATGGCGATGCCGAAACTGACTCCGTTTGGTAGCTGATTCTAATTTATGAGCCATTTCCGATTCGAAAGCCGACTTCGWTTCCGGAACCGATTCYGGAGTCGATTCCGKAA------------------------------------------CCGATTCCTATTCCRGAGCCRATTCCGRAATCAATTCTGGAGYCGATTCCGGAGTCGATTCCGATTCCGGAGCCGATTCCGGAATCGATTCCRGAAACTGATTCCGGACCTACTATCCGGAATCGATTCCAGAAAACTGCGGAGCTAGCCGGAATCGATTCCGATAAAAACTTCATTTTTCCCATCACTAGTAGGGATAGCTCCATCGATGCYATCAARWGAAGMGCAATCTGCAGCAACATGATCTAAATTTGGTTGGGGACTGTTTGACGCAAGCACTACAACGGAAGTCTGCCGGAAACGATCACAGATATCGCCATGACCCTATCAGTTGCTGCTCCWGACAACTCATCAACAATTTGTGCTTGTTAGGAATTATTCACCCTTTGACACGAATATTGCTACACAGCGAGACACCAAACAGGAAGTCAAAAAGCTGCTTCCACACTTCTCAATAACTTATTGAGATTGGGGG-AAAAATATACAAGCTGAAGATATMTCTGAATAGATACTGCGAAGACAGGAACTAGTGGTAACATCTACAAGGTTCGCCAAGTAWCTTCTTTCCAATAACAAACAATATTCCAATGATGTCAAATCGCAGAACAAACAACATGCRAATTTCGACTCATGATTCCATCTGCAAAAACTGTCTGTCATGAGACCAGTTTTGCCAGGCTCGAAATAATCGGTAGTTAAAAAGAAAGAATGTCAAATGGTGAACCCTGTAGAAGTACGCAGATCGTACTCTACGGAAGCTACGATCTTGCTACAATMACTTTTTGTGAG--------------------------TCTAAAGAATACT--------------------------GTAGCTACTTAAGCCACGTTTATGTTCACTTGTATCTCTCATTGATTTGTTATCATTTCATCTCTTATATAGAAGCTTCTTTCAGCTGTAACTACAGCACCGTTTTGTGCAAGAACCATTTTAAGACCTTCAAACTCTCCTGAAGGCAAGGTTGCTTCATCAATGCCTCTATAAGTTTGATGTGGGATATTAAGCAYGCATTTTACATAATATTTAGACGTCGTTCTGTRGCAGAAACGACGGCAGTACATCCCTCACGTAATAGAGATGTCGGCGTCGGAGWGGAACTTGAAGCGGTGGAAGA
>AJ0101-C
TGGCACTCCAAAGTGTAGGGATTAGTGGTGGGAGCTCGGAATCGGTCCTACCTGATTCCGATTCCGTATTCGGAATCAATTCCGGAGCCGATTCCGATGCTGGAATCGATTCCGATTCCGGAGCCGATTCCGGAGCCGATTCCGGAGCCGATTCCGGAGCCGATTCCGGAGCCGATTCCGGAGCCGATTCCG------------------------------------------------------------------------GAGTTGGCTCCGGAGCCGATTCCGGTGTTGACTCCGGAGCAAAATCAGTCCGGGAATCTCCATGAGAATGGATCTTTTACAAGTAAATTTGGATTTTTGCGGTTAGCGATACGTAGTATGATTGGATCCAAACGCCTTTTTTTATGGCGATGCCGAAACTGACTCCGTTTGGTAGCTGATTCTAATGTATGAGCCATTTCCGATTCGAAAGCCGACTTCGATTCCGGAACCGATTCCGGAGTCGATTCCGTAA------------------------------------------CCGATTCCTATTCCGGAGCCGATTCCGAAATCAATTCTGGAGTCGATTCCGGAGTCGATTCCGATTCCGTAGCCGATTCCGGAATCGATTCCGGAAACTGATTCCGGACCTACTATCCAGAATCGATTCCAGAAAACTGCGGAGCTWGCCGGAATCGATTCCGATAAAAACTTCATTTTTCCCATCACTAGTARGGATAGCTCCATCGATGCCATCAAATGAAGAGCAATCTGCAGCAACATGATCTAAATTTGGTTGGGGACTGTTTGACGCAAGCACTACAACGGAAGTCTGCCGGAAACGATCWCAGATATCGCCATGACCCTATCAGTTGCTGCTCCAGACAACKCATCAACAATTTGTGCTTGTTAGGAATTATTCACCCTKTGACACGAATATTGCTACACAGCGAGACACCAAACAGGAAGTCAAAAAGCTGCTTCCACACTTCTCAAYAACTTATTGAGAWTRGGGG-AAAAATATACAAGCTGAAYATATMTCTGAATAGATASKGCGAAGACAGGAACTAGTGGTAAMATCTACAAGGTTCGCCAAGTAACTTCTTTCCAATAACAAAMAAYATTCCAATGATGTCAAATCGCAGAACAAACAACATGCGAATTTCGACTCATGATTCCATCTGCAAAAACTGTCTGTCATGAGACCAGTTWTGCCAGGCTCGAAATAATCGGTAGTTAAAAAGAAAGAATGTCAAATRGTGAACMCTGTAGAAGTACGCAGATGGTACTCTACGGAAGCTACGATCTTGCTACAATMACTTTYTGTGAG--------------------------TCTAAAGAATACT--------------------------GTRGCTACTTAAGCCACGTTTATGTTCACTTGTATCTCTCATTGATTTGTTATCATTTCATCTCTTATATAGAAGCTTCTTTCAACTGTMACTACAGCACCGTTTTGTGCARGAACMATTTTAATACCTTCAAACTCTCCTGAAGGCAAGGTTGCTTCAWCAATGCCTCAATAAGTTTGAKGTGGGATATTAAGCAYGCATTTTACATAATATTTAGACGTCGTTCTGTAGCAGAAACGACGGCAGTRCATCCCTCACGYAATAGAGATGTCGGCGTCGGRGTGGAACTTGAAGCGGTGGAAGA
>AJ0105-C
TRGYACTCCAAAGTGTAGRGATTAGTGGTGGGAGYTCGGAATCGGACCTACCYGATTCCGATTCCGTAYTCGGAATCAATTCYGGAGCCGATTCCGATGCTGGAATCGATTCCGATTCCGGAGCCGATTCCGGAGYCGATTCCGGAGCCGATTCCGGAGCCGATTCCGGAGCCGATTCCGGAGCCGATTCCG------------------------------------------------------------------------GAGTTGGCTCCGGAGCCGATTCCGGTGTTGACTMCGGAGCAAAATCAGTCCGGGAATCTCCATGAGAATGGATCTTYTACAAGTAARTTTGRATTTTTGCGGTTAGCAATACGTAGTATGATTGGAYCCAAACGCCTTTTTTTATGGCGATGCCGAAACTGACTCCGTTTGGTAGCTGATTCTAATKTATGAGCYATTTCMGATTCGAAAGCCGACTTCGATTCCGGAACCGATTCCGGAGTCGATTCCGKAA------------------------------------------CCGATTCCTATTCCGGAGCCGATTCCGAAATCAATTCTGGAGTCKATTCCGGAGTCGATTCCGATTCCGGAGCCGATTCCGGAATCGATTCCGGAAACTGATTCCGGACCTACTATCCGGAATCGATTCSAGAAAACTGCGGAGYTAGCCGGAATCGATTCCGATAAAAACTTCATTTTTCCCATCACTAGTAGGGATAGCTCCATCGATGCCATCAARTGRAGAGCAATCTGCAGCAACATGATCKAAATTTGGTTGGGGACTGTTTGACGCAAGCACTACAACGRAAGTCTGCCGGAAACGATCWCAGATATCRCCATGACYCTATCAGTTGCTGCTCCAGACAACTCATCAACAATTTGTGCTTGTTAGGAATTATTCACCCTTTGACACGAATATTGCTACACAGCGAGACACCAAACAGGAAGTCAAAAAGCTGCTTCCACACTTCTCAACAACTTATTGAGAATGGGGG-AAAAATATACAAGCTGAASATATCTCTGAATAGATACTGCGAAGACAGGAACTAGTGGTAACATCTACAAGGTTCGCCAAGTAACTTCTTTCCAATAACAAACAATATTCCAATGATGTCAAATCGYAGAACAAACAACATGCGAATTTYGACTCATGATTCCATCTGCAAAAAYTGTCTGTCATGAGASCAGTTTTGYCAGGCTCGAAATAATCGGTWGTTAAAAAGAAAGAATGTCAAATGGTGAACCCTGTAGAAGTACGCAGATCGTACTCTACGGAAGCTACGATCTTGCTACAATAACTTTKTGTGAG--------------------------TCTAAAGAATACT--------------------------GTGGCTACTTAAGCCACGTTTATGTTCACTTGTATCTCTCATTGATTTGTTATCATTTCATCTCTTATATAGAAGCTTCTTTCARCTGTAACTACAGCACCGTTTTGCGCAAGAACCATTTTAAGACCTTCAAACTCTCCTGAAGGCAAGGTTGCTTCATCAATGCCTCTATAAGTTTGATGTGGGATATTAAGCATGCATTTTACATAATATTTAGACGTCGTTCTGTAGCAGAAACGACGGCAGTACATCCCTCACGCAATAGAGATGTCGGCGTCGGRGTGGAACTTGAAGCGGTGGAAGA
>AB0113-C
TRGCACTCCAAAGTGTAGGGATTAGTGGTGGGAGCTCGGAATCGGWCCTACCTGATTCCGATTCCGTATTCGGAATCAATTCCGGAGCCRATTCCGATGCTGGAATCGATTCCGATTCCGGAGYCGATTCCGGAGYCGATTCCGGAGCCGATTCCGGAGYCGATTCCGGAGCCGATTCCGGAGYCGATTCCG------------------------------------------------------------------------GAGTYGRYTCCGGAGCCGATTCCGGTGTTGACTCCGGAGCAAAATCAGTCCGGGAATCTCCATGAGAATGGATCTTTTACAAGTAAATTTGGATTTTKGCGGTTAGCAATACGTAGTATGATTGGAYCCAAACGCCTTTTTTTATGGCGATGCCRAAACTGACTCCGTTTGGTAGCTGATTCTAATTTATGAGCCATTTCCGATTCGARAGCCGACTTCGWTTCCGGAACCGATTCCGGAGTCGATTCCGKAA------------------------------------------CCGATTCCTWTTCCGGAGCCGATTCCGRAATCAATTCTGGAGTCGATTCCGRAGTCGATTCCGATTCCGGAGCCGATTCCGGAATCSATTCCGGAAACTGATTCCGGACCTAMTATCCGGAATCGATTCSAGAAAACTGCGGAGCTAGCCGGAATCGATTCCGATAAAAACTTCATTTTTCCCATCACTAGTAGGGATAGCTCCATCGATGCCATCAARTGAAGAGCAATCTGCAGCAACATGATCTAAATTTGGTTGGGGACTGTTTGACGCAAGCACTRCAACGGAAGTCTGCCGGAAACGATCWCAGATATCGCCATGACCCTATCAGTTGCTGCTCCAGACAACKCATCAACAATTTGTGCTTGTTAGGAATTATTCACCCTTTGACACGAATATTGCTACACAGCGAGACACCAAACAGGAAGTCAAAAAGCTGCTTCCACACTTCTCAATAACTTATTGAGATTGGGGG-AAAAATATACAAGCTGAAGATATCTCTGAATAGATACTGCGAAGACAGGAACTAGTGGTAACATCTACAAGGTTCGCCAAGTAWCTTCTTTCCAATAACAAACAATATTCCAATGATGTCAAATCGCAGAACAAACAMCATGCGAATTACGACTCATGATTCCATCTGCAAAAACTGTCTGTCATGAGACCAGTTTTGCCAGGCTCGAAATAATCGGTWGTTAAAAAGAAAGAATGTCAAATGGTGAACCCTGTAGAAGTACGCAGATCGTACTCTACGGAAGCTACGATCTTGCTACAATMAYTTTYTGTGAG--------------------------TCTAAAGAATACT--------------------------GTGGCTACTTAAGCCACGTTTATGTTCACTTGTATCTCTCATTGATTTGTTATCATTTCATCTCTWATATAGAAGCTTCTTTCARCTGTAACTACAGCACCGTTTTGTGCWAGAACCATTTTAAKACCTTCAAACTCTCCTGAAGGYAAGKTTGCTKCATCAATGCCTCTATAAGTTTGATGTGGGATATTAAGCAYGCATTTTACATAATATTTAGACGTCGTTCTGTAGCAGAAACGACGGCAGTGCATCCCTCACGTAATAGAGATGTCGGCGTCGGAGTGGAACTTGAAGCGGTGGAAGA
>AB0189-C
TARYACTCCAAAGTGTAGGGATTAGTGGTGGGAGTTCGGAATCGGACCTACCCGATTCCGATTCCGTATTCGGAATCAATTCCGGAGCCGATTCCGATGCTGGAATCGATTCCGATTCCGGAGYCGATTCCGGAGYCGATTCCGGAGCCGATTCCGGAGYCGATTCCGGAGCCGATTCCGGARCCGATTCCG------------------------------------------------------------------------GAGTTGGCTCCGGAGCCGATTCCGGTGTTGACTCCSGAGCAAAATCAGTCCGGGAATCTCCATGAGAATGGATCTTTTACAAGTAAATTTGRATTTTTGYGGTTAGCAATACGTAGTATGATTGGAYCCAAACGCCTTTTTTTATGGCGATGCCGAAACTGACTCCGTTTGGTAGCTGATTCTAATTTATGAGCCATTTCCGATTCGAAAGCCGACTTCGATTCCGGARCCGATTCCGGAGTCGATTCCGKAA------------------------------------------CCGATTCCTATTCCGGAGCCGATTCCGRAATCAATTCTGGAGTCGATTCCGGAGTCGATTCCGATTCCGGAGCCGATTCCGGAATCGATTCCGGAAACTGATTCCGGACCTACTATCCGGAATCGATTCCAGAAAACTGCGGAGCTAGCCGGAATCGATTCCGATAAAAACTTCATTTTTCCCATCACTAGTAGGGATAGCTCCATCGATGCCATCAAGTGAAGAGCAATCTGCAGCAACATGATCTAAATTTGGTTGGGGACWGTTTGACGCAAGCACTRCAACGRAAGTCTGCCGGAAAYGATCWCAGATATCRCCATGACYCTATCAGTTGCTGCTCCAGACAACTCATCAACAATTTGTGCTTGTTAGSAATTATTCACCCTTTGACACGAATATTGCTACACAGCKASACACCAAACAGGAAGTCAAAAAGCTGCTTCCACACTTCTCAATAACTTATTGAGATTGGGGG-AAAAATATACAAGCTGAAGATATCTCTGAATAGATACTGCGAAGACAGGAACTAGTGGTAACATCTACAAGGTTCGCCAAGTAACTTCTTTCCAATAACAAACAATATTCCAATGATGTCAAATCGCAGAACAAACAACAYGCGAATTTCGACTCATGATTCCATCTGCAAAAACTGTCTGTCATGAGACCAGTTTTGCCAGGCTCGAAATAATCGGTWGTTAAAAAGAAAGAAYGTCAAATGGTGAACMCTGTAGAAGTACGCAGATCGTACTCTACGGAAGCTACGATCTTGCTACAATMACTTTYTGTGAG--------------------------TCTAAAGAATACT--------------------------GTGGCTACTTAAGCCACGTTTATGTTCACTTGTATCTCTCATTGATTTGTTATCATTTCATCTCTTRTATAGAAGCTTCTTTCARCTGTRACTACAGCACCGTTTWGTGCAAGAACCWTTTTARTACCTTCAAACTCTCCTGAAGGCAAGGTTGCTTCATCAATGCCTCWATAAGTTTGAKGTGGGATATTAAGCAYGCATTTTACATAATATTTAGACGTCGTTCTGTAGCAGAAACGACGGCAGTACATCCCTCACGYAATAGAGATGTCGGCGTCGGGGTGGAACTTGAAGCGGTGGAAGA
>AY0079-C
TARCACTCCAAAGTGTAGGGATTAGTGGTGGGAGTTCGGAATCGGACCTACCCGATTCCGATTCCGTATTCGGAATCAATTCCSGAGCCGATTCCGATGCTGGAATCGATTCCGATTCCGGAGCCGATTCCGGAGYCGATTCCGGAGCCGATTCCGGAGYCGATTCCGGAGCCGATTCCGGAGYCGATTCCG------------------------------------------------------------------------GAGTTGGCTCCGGAGCCGATTCCGGTGTTGACTCCGGAGCAAAATCAGTCMGGGAATCTCCATGAGAATGGATCTTTTACAAGTAAATTTGRATTTTTGCGGTTAGCAATACGTAGTATGATTGGAYCCAAACGCCTTTTTTTATGGCGATGCCGAAACTGACTCCGTTTGGTAGCTGATTCTAATKTATGAGCCATTTCCGATTCGAAAGCCGACTTCGATTCCGGWRCCGATTCCGGAGTCGATTCCGKAA------------------------------------------CCGATTCCTATTCCGGAGCCGATTCCGRAATCAATTCTGGAGTCGATTCCGGAGTCGATTCCGATTCCGGAGCCGATTCCGGAATCGATTCCGGAAACTGATTCCGGACCTACTATCCGGAATCGATTCCAGAAAACTGCGGAGCTAGCCGGAATCGATTCCGATAAAAACTTCATTTTTCCCATCACTAGTAGGGATAGCTCCATCGATGCCATCAARTGAAGAGCAATCTGCAGCAACATGATCTAAATTTGGTTGGGGACTGTTTGACGCAAGCACTGCAACGGAAGTCTGCCGGAAACGATCTCAGATATCGCCATGACCCTATCAGTTGCTGCTCCAGACAACTCATCAACAATWTRTGCTTGTTAGGAATTATTCACCCTKTGACACGAATATTGCTACACAGCGAGACACCAAACAGGAAGTCAAAAAGCTGCTTCCACACTTCTCAATAACTTATTGAGAWTRGGGG-AAAAATATACAAGCTGAATATATCTCTGAATAGATASKGCGAAGACAGGAACTAGTGGTAAMATYTACAAGGTTCGCCAAGTAACTTCTTTCCAATAACAAAMAAYATTCCAATGATGTCAAATCGCAGAACAAACAACATGCGAATTTCGACTCATGATTCCATCTGCAAAAACTGTCTGTCAWGAGACCAGTTWKGCCAGGCTCGAAATAATCGGTAGTTAAAAAGAAAGAATGTCAAATGGTGAACCCTGTAGAAGTACGCAGATSGTACTCTACGGAAGCTACGATCTTGCTACAATCACTTTCTGTGAG--------------------------TCTAAAGAATACT--------------------------GTRGCTACTTAAGCCACGTTTATGTTCACTTGTATCYCTCATTGATTTGTTATCATTTCATCTCTTATATAGAAGCTTCTTTCAACTGTMACTACAGCACCGTTTTGTGCARGAACMATTTTAATACCTTCAAACTCTCCTGAAGGYAAGGTTGCTKCAWCAATGCCTCWATAAGTTTGATGTGGGATATTAAGCAYGCATTTTACATAATATTTAGACGTCGTTCTGTAGCAGAAACGACGGCAGTRCATCCCTCACGYAATAGAGATGTCGGCGTCGGRGTGGAACTTGAAGCGGTGGAAGA
>AJ0129-C
TRGYACTCCAAAGTGTAGGGATTAGTGGTGGGAGYTCGGAATCGGACCTACCCGATTCYGATTCCGTATTCGGAATCACTTCCGGAGCCGATTCCGATGCTGGAATCGATTCCGATTCCGRAGYCGATTCCGGAGYYGATTCCGGAGCCGATKCYGGARYCGATTCCGGAGCCGATTCCGGAGYCGATTCCG------------------------------------------------------------------------GAGTTGGCTCCGGAGYCGATTCCGRWGTTGACTCCGGAGCAAAATCAGTCCGGGAATCTCCATGMGAATGGATCTTTTACAAGTAAATTTGGATTTTKGCGGTTAKCAATACGTAGTATGATTGGATCCAAACGCCTTTTTTTATGGCGATGCCGAAACTGACTCCGTTTGGTAGCTGATTCTAATTTATGAGCCATTTCCGATTCGAAAGCCGACTTCGATTCCGGAACCGATTCCGGAGTCGATTCCGKAA------------------------------------------CCGATTCCTATTCCGGAGCCGATTCCGRAATCAATTCTGGAGTCGATTCCGGAGTCKATTCCGATTCCGGAGCCGATTCCGGAATCGATTCCGGAAACTGATTCCGGACCTACTAKCCGGAATCGATTCCAGAAAACTGCGGAGCTAGCCGGAATCGATTCCGATAAAAACTTCATTTTTCCCATCACTAGTAGGGATAGCTCCATCGATGCCATCAARTGAAGAGCAATCTGCAGCAACATGATCTAAATTTGGTTGGGGACTGTTTGACGCAAGCACTRCAACGGAAGTCTGCCGGAAACGATCACAGATATCRCCATGACCCTATCAGTTGCTGCTCCAGACAACTCATCAACAATTTGTGCTTGTTAGGAATTATTCACCCTTTGACACGAATATTGCTACACAGCGAGACACCAAACAGGAAGTCAAAAAGCTGCTTCCACACTTCTCAATAACTTATTGAGATTGGGGG-AAAAATATACAAGCTGAAGATATCTCTGAATAGATACTGCGAAGACAGGAACTAGTGGTAACATCTACAAGGTTCGCCAAGTAACTTCTYTCCAATAACAAACAATATTCCAATGATGTCAAATCGCAGAACAAACAACATGCGAATTTCGACTCATGATTCCATCTGCAAAAACYGTCTGTCATGAGACCAGTTWTGCCAGGCTCGAAATAATCGRTAGTTAAAAAGARAGAATGTCAARTGGTGAACCCTGTAGAAGTACGCAGATCGTACTCTACGGAAGCTACGATCTTGCTACAATAACTTTTTGTGAG--------------------------TCTAAAGAATACT--------------------------GTGGCTACTTAAGCCACGTTTATGTTCACTTGTATCTCTCATTGATTTGTTATCATTTCATCTCTTATATAGAAGCTTCTTWCARCTGTAACTACAGCACCGTTTTGTGCAAGAACCATTTTAAKACCTTCAAACTCTCCTGAAGGTAAGGTTGCTKCATCAATGCCTCTATAAGTTTGAKGTGGGATATTAAGCATGCATTTTACATAATATTTAGACGTCGTTCTGTAGCAGAAACGACGGCAGTACATCCCTCACGCAATAGAGATGTCGGCGTCGGGGTGGAACTTGAAGCGGTGGAAGA
>AB0088-C
[truncated: 141,769 more chars]
