# Supplementary material for: Influence of genetic polymorphism on transcriptional enhancer activity in the malaria vector Anopheles coluzzii
Source: Sci Rep. 2019 Oct 24;9:15275. doi: 10.1038/s41598-019-51730-8 (PMC6813320; doi:10.1038/s41598-019-51730-8)
Supplement: Supplementary file 2 — Supplementary Dataset 2 [file 41598_2019_51730_MOESM2_ESM.zip › Supplementary File S2/RDL_Aligned-wild.fas]

>2L chromosome:AgamP3:2L:1:49364325:1
TCGTTCAGCGTTGGTTATGATAAAAGAGTAAGACCGAACTATGGAGGTACGTATTAACTGTTTCGATGCCCCGCTACTAAACCGGTCTGTCTCGTTCTCGTTCAACGGTTCTTCTGCCCGCCGTAACGCACCAACTCCAGCGCCTGCCAGCCGGGTGGAATCAACAACGTGTGTCAACTCGTTCGCCCTCCTCTGTGGTCTCTTCACGGTGTCCTCGAAGCTCGGAGCTCCCTGCAACGTGCCATTTCATTCCCCTCCTCCAGGCCACTTTCACTTGTTTCTGCAGTTTTTGTTTTTCTCCAATGCGTCGAAATCCCTCTTTTGCGCTGTCCCTTTGGTTTGCAGGTTTTGTAGATCCTTCTGTACTGTAGAACACGGTCAAACTTTACCGTCCAATGTTATCGCCCTCACTCACTGTGAGAAATGTTGTACTTTCGATAAATATTCCCAACAAATACGATACTGACCCACATTTGCGATGTG-TTACGAAATCCGTTTCCAGTCTCCAAGCACCCTTTTGTGGGGTGTGAAGCGGAAGCTTTTTGGGCTGTACTAATCAACAAGGGTGGTGCCCGGTGTAACACCGGATCGTTTCAACGAAAACCTCGCAATGTTGTTAAACGAAAGCTAAGCAAACAGCAAAGCGTGCAAAGCGCAGCTCATTCCTTTTGCTGCCTTCCACCCTGTTATACCTGTTTGCAGAAGCAGCAATACAAAAGCGGCAGGTAACACACACACACACCCGAAAAGAACAGAAAAAGAGGCATCACAAAACAATATCAAATACAAGCGGATCAAAAAAAAAACAAGCTAACAAACATCGCCAACCAGCATTGTTTGTTGTTCATCGGGTACCGGGTTCACTCCCGGAAGCGCTATCGTTTCCTGTTTGCATCCATTTCCGGGTGGCTTTCTTTGCTGTTGTTTTCGCCCCCTGCCTCCCTTCCTTTGCTTCATCTCAGCTGGATGCAGATGCCGTCAGCCGATAGCACTCGAAACTCTAAACACACACACACACACTGACACAAGCTCTCCCTATCGGGAGTATACTGTTTGCGACCAATGCGACTGCCTTCAGCAGACAGGCAGAGCGCGAAACACATAAGCTGGTCAGCTTATTGCAACACAAAGCTACCAC--ACACACACCCACAGTCACACAGACAAACCTACTCGCGCTATCGATGCT------TTTTCTATGGTGTGGCTAAAAAGTCATCTCTACCTTTGGGAAACAAAGACGGAAACAAAGTGTGCGATTGAAGGTGTTTTTGTTTTTCCATCGTTCTTCCCCTCCTCCACTGGGGACGCTGTGCAGTTATTGTGTGCCGTTTCACAAACACACACACG--CACACACAAACACACACTTTTTTCCTCGGTCCAACAACGCCAACCCTAAACGGGGGGAAACAAAAGTGTGCGAACAAGCGTA
>RDL_Fd03_2_B
TCGTTCAGCGTTGGTTATGATAAAAGAGTAAGACCGAACTATGGAGGTACGTATTAACTGTTTCGATGCCCCGCTACTAAACCGGTCTGTCTCGTTCTCGTTCAACGGTTCTTCTGCCCGCCGTAACGCACCAACTCCAGCGCCTGCCAGCCGGGTGGAATCAACAACGTGTGTCAACTCGTTCGCCCTCCTCTGTGGTCTCTTCTCGGTGTCGTCGAAGCCCGGAGCTCCCTGCAACGTGCCATTTCATTCCCCCCCTCCAGGCCACTTTCACTTGTTTCTCC-----TCGTTTTT-TCCAATGCGTCGAAATCCCTCTTTTGCGCTGTCCCTTTGGTTTGCAGGTTTTGTAGATCCTTCTGTACTGTAGTACACGGTCAAACTTTACCGTCCAATGTTATCGCCCTCACTCACTGTGAAAAATGTTGTACTTTCGATAAATATTCCCAAAAAATACGTTACTGACCCACATTGGCGATGTGTTTACGAAATCCGTTTCCAGTCTCCAAGCACCCTTTTGTGGGG--TGAAGCGGAAGCTTTTTGGGCTGTACTAATCAACAGGGGTGGTGCCCGGTGTAACATCGGATCGTTTCAACGGAAACCTCGCAATGTTGTTAAACGAAAGCTAAGCAAACAGCAAAGCGTGCAAAGCGCAGCTCATTCCTTTTGCTGCCTTCCACCCTGTTATACCTGTTTGCAGAAGCAGCAATACAAAAGCGGCAGGTAACACACACA------CGAAAAGAACAGAAAAAGAGGCATCACAAAACAATATCAAATACAAGCAGACCAAAAAA-AAACAAGCTAACAAACATCGCCAACCAGCATTGTTTGTTGTTCATCGGGTACCGGGTTCACTCCCGGAAGCGCTATCGTTTCCTGTTTGCATCCATTTCCGGGTGGCTTTCTTTGCTGTTGTTTTCGCCCCCTGCCTCCCTTCCTTTGCTTCATCTCAGCTGGATGCAGATGCCGTCAGCCGATAGCACTCGAAACTCTAAACACACAC------ACTGACACAAGCTCTCCCTATCGGGAATATACTGTTTGCGACCAATGCGACTGCCTGCAGCAGACAGGCAGGGCGCGAAACACATAAGCTGGTCAGCTTATTGCAACACAAAGCTACCACAAACACACAC----AGTCACACAGACAAACCTACTCGCGCTATCGATGCT------TTTTCTATGGTGTGGCTAAAAAGTCATCTCTACCTTTGGGAAACAAAGACGGAAACAAAGTGTGCGATTGAAGGTGTTTTTGTTTTTCCATCGTTCTTCCCCTCCTCCACTGGGGACGCTGTGCAGTTATTGTGTGCCGTTTCACAAACACACAAACA----------AACACACACTTTTTTCCTCGGTCCAACAACGCCAACCCTAAACGGGGGGAAACAAAAGTGTGCGAACAAGCGTA
>RDL_Fd05_3_A
TCGTTCAGCGTTGGTTATGATAAAAGAGTAAGACCGAACTATGGAGGTACGTATTAACTGTTTCGATGCCCCGCTACTAAACCGGTCTGTCTCGTTCTCGTTCAACGGTTCTTCTGCCCGCCGTAACGCACCAACTCCAGCGCCTGCCAGCCGGGTGGAATCAACAACGTGTGTCAACTCGTTCGCCCTCCTCTGTGGTCTCTTCTCGGTGTCGTCGAAGCCCGGAGCTCCCTGCAACGTGCCATTTCATTCCCCCCCTCCAGGCCACTTTCACTTGTTTCTCC-----TCGTTTTT-TCCAATGCGTCGAAATCCCTCTTTTGCGCTGTCCCTTTGGTTTGCAGGTTTTGTAGATCCTTCTGTACTGTAGTACACGGTCAAACTTTACCGTCCAATGTTATCGCCCTCACTCACTGTGAAAAATGTTGTACTTTCGATAAATATTCCCAAAAAATACGTTACTGACCCACATTGGCGATGTGTTTACGAAATCCGTTTCCAGTCTCCAAGCACCCTTTTGTGGGG--TGAAGCGGAAGCTTTTTGGGCTGTACTAATCAACAGGGGTGGTGCCCGGTGTAACATCGGATCGTTTCAACGAAAACCTCGCAATGTTGTTAAACGAAAGCTAAGCAAACAGCAAAGCGTGCAAAGCGCAGCTCATTCCTTTTGCTGCCTTCCACCCTGTTATACCTGTTTGCAGAAGCAGCAATACAAAAGCGGCAGGTAACACACACA------CGAAAAGAACAGAAAAAGAGGCATCACAAAACAATATCAAATACAAGCAGACCAAAAAA-AAACAAGCTAACAAACATCGCCAACCAGCATTGTTTGTTGTTCATCGGGTACCGGGTTCACTCCCGGAAGCGCTATCGTTTCCTGTTTGCATCCATTTCCGGGTGGCTTTCTTTGCTGTTGTTTTCGCCCCCTGCCTCCCTTCCTTTGCTTCACCTCAGCTGGATGCAGATGCCGTCAGCCGATAGCACTCGAAACTCTAAACACACAC------ACTGACACAAGCTCTCCCTATCGGGAATATACTGTTTGCGACCAATGCGACTGCCTGCAGCAGACAGGCAGGGCGCGAAACACATAAGCTGGTCAGCTTATTGCAACACAAAGCTACCACAAACACACAC----AGTCACACAGACAAACCTACTCGCGCTATCGATGCT------TTTTCTATGGTGTGGCTAAAAAGTCATCTCTACCTTTGGGAAACAAAGACGGAAACAAAGTGTGCGATTGAAGGTGTTTTTGTTTTTCCATCGTTCTTCCCCTCCTCCACTGGGGACGCTGTGCAGTTATTGTGTGCCGTTTCACAAACACACAAACA----------AACACACACTTTTTTCCTCGATCCAACAACGCCAACCCTAAACGGGGGGAAACAAAAGTGTGCGAACAAGCGTA
>RDL_Fd09_1_B
TCGTTCAGCGTTGGTTATGATAAAAGAGTAAGACCGAACTGTGGAGGTACGTATTAACTGTTTCGATGCCCCGCTACTAAACCGGTCTGTCTCGTTCTCGTTCAACGGTTCTTCTGCCCGCCGTGACGCACCAACTCCAGCGCCTGCCAGCCGGGTGGAATCAACAACGTGTGTCAACTCGTTCGCCCTCCTCTGTGGTCTCTTCTCGGTGTCGTCGAAGCCCGGAGCTCCCTGCAACGTGCCATTTCATTCCCCCCCTCCAGGCCACTTTCACTTGTTTCTCC-----TCGTTTTT-TCCAATGCGTCGAAATCCCTCTTTTGCGCTGTCCCTTTGGTTTGCAGGTTTTGTAGATCCTTCTGTACTGTAGTACACGGTCAAACTTTACCGTCCAATGTTATCGCCCTCACTCACTGTGAAAAATGTTGTACTTTCGATAAATATTCCCAAAAAATACGTTACTGACCCACATTGGCGATGTGTTTACGAAATCCGTTTCCAGTCTCCAAGCACCCTTTTGTGGGG--TGAAGCGGAAGCTTTTTGGGCTGTACTAATCAACAGGGGTGGTGCCCGGTGTAACATCGGATCGTTTCAACGAAAACCTCGCAATGTTGTTAAACGAAAGCTAAGCAAACAGCAAAGCGTGCAAAGCGCAGCTCATTCCTTTTGCTGCCTTCCACCCTGTTATACCTGTTTGCAGAAGCAGCAATACAAAAGCGGCAGGTAACACACACA------CGAAAAGAACAGAAAAAGAGGCATCACAAAACAATATCAAATACAAGCAGACCAAAAAA-AAACAAGCTAACAAACATCGCCAACCAGCATTGTTTGTTGTTCATCGGGTACCGGGTTCACTCCCGGAAGCGCTATCGTTTCCTGTTTGCATCCATTTCCGGGTGGCTTTCTTTGCTGTTGTTTTCGCCCCCTGCCTCCCTTCCTTTGCTTCATCTCAGCTGGATGCAGATGCCGTCAGCCGATAGCACTCGAAACTCTAAACACACAC------ACTGACACAAGCTCTCCCTATCGGGAATATACTGTTTGCGACCAATGCGACTGCCTGCAGCAGACAGGCAGAGCGCGAAACACATAAGCTGGTCAGCTTATTGCAACACAAAGCTACCACACACACACACCCACAGTCACACAGACAAACCTACTCGCGCTATCGATGATCATGATTTTTCTATACTGTGGCTAAAAAGTCATCTCTACCTTTGGGAAACAAAGACGGAAACAAAGTGTGCGATTGAAGGTGTTTTTGTTTTTCCATCGTTCTTCTCCTCCTCCCCTGGGGACGCTGTGCAGTTATTGTGTGCCGTTTCACAAACACACACACACACACACACAAACACACACTTTTTTCCTCGGTCCAACAACGCCAACCCTAAACGGGGGGAAACAAAAGTGTGCGAACAAGCGTA
>AA0040-C
TCGTTCAGCGTTGGTTATGATAAAAGAGTAAGACCGAACTATGGAGGTACGTATTAACTGTTTCGATGCCCCGCTRCTAAACCGGTCTGTCTCGTTCTCGTTCAACGGTTCTTCTGCCCRCCGTAACGCACCAACTCCAGCGCCTGCCAGCCGGGTGGAATCAACAACGTGTGTCAACTCGTTCGCCCTCCTCTGTGGTCTCTTCTCGGTGTCCTCGAAGCTCGGMGCTCCCTGCAACGTGCCATTTCATTCCCCTCCTCCAGGCCACWTTCACTTGTTTCTCCAGTTTTCGTTTTTCTCCAATGCGTCGAAATCCCTCTTTTGCGCTGYCYCTTTGGTTTGCAGGTTTTGTAGATCCTTCTGTACTGTAGAACACGGTCAAACTTTACCGTCCAATGTTATCGCCYTCACTCACTGTGARAAATGTTGTACTTTCGATAAATATTCCCAACAAATACGTTACTGACCCACATTKGCGATGTG-TTACGAAATCCGTTTCCAGTCTCCAAGCACCCTTTTGTGGGGTGTGAAGCGGAAGCTTTTTGGGCTGTACTAATCAACARGGGTGGTGCCCGGTGTAACACCGGATCGTTTCAMCKAAAACCTCGCAAWGTTGTTAAACGAAAGCTAAGCAAACAGCAAAGCGTGCAAAGCGCAGCTCATTCCTTTTGCTGCCTTCCACYYTGTTATACCTGTTTGCAGAAGCAGCAATACAAAAGCGGCAGGTAACACACACACACACCCGAAAAGAACAGAAAAAGAGGCATCACAAAACAATATCAAATACAAGCRGAYCAAAAAAAAAACAAGCWAACAAACATCGCCAACCAGCATTGTTTGTTGTTCATCGGGTACCGGGTTCACTCYCGGAWGCGCTATCGTTTCCTGTTTGCATCCATTTCCGGGTGGCTTTCTTTGCTGTTGTTTTCGCCCCCTGCCTCCCTTCCTTTGCTTCATCTCAGCTGGATGCAGATRCCGTCAGCCGATASCACTCGAAACTCTAAACACACACACACACACTGACACAAGCTCTCCCTATCGGGARTATACTGTTTGCGACCAATGCGACTGCCTGCAGCAGACAGGCAGAGCGCGAAACACATAAGCTGGTCAGCTTATTGCAACACAAAGCTACCAC--AMACACACCCACAGTCACACAGACAAACCTACKCGCGCTATCGATGCT------TTTTCTATRSTGTGGCTAAAAAGTCATCTCTACCTTTGGGAAACAAAGACGGAAACAAAGTGTGCGATTGAAGGTGTTTTTGTTTTTCCATCGTTCTTCYCCTCCTCCMCTGGGGACGCTGTGCAGTTATTGTGTGCCGTTTCACAAACACACACACG--CACACACAAACACACACTTTTTTCCTCGGTCCAACAACGCCAACCCTAAACGGGGGGAAACAAAAGTGTGCGAACAASCGTA
>AA0041-C
TCGTTCAGCGTTGGTTATGATAAAAGAGTAAGACCGAACTATGGAGGTACGTATTAACTGTTTCGATGCYCCGCTACTAAACCGGTCTGTCTCGTTCTCGTTCAACGGTTCTTCTGYCCACCGTAACGYACCAGCTCCAGCGCCTGCCAGCCGGGTGGAATCAACAACGTGTGTCAACTCGTTCGTCCTCCTCTGCGGTCTCTCCTCGGTATCCGCGAAGCCCGGAGCTCCCTGCATCGTGCCATTTCATTCCCCTCCTCCAGGCCACTTTCACCTGTTTCTCCAGTTTTYGTTTTTCTCCWATGCGTCGAAATCCCTCTTTTGCGCTGTCTCTTTGGTTTTCTGGTTTTGTAGATCCTTCTGTACTGTAGAACACGGTCAAACTTTGCCGTCCAATGTTATCGCCCTCWATCACTATGAGAAATGTTGTACTTTCGATAAATATTCCTAACAAATACGTTACTGACCTACATTTGCGACATG-TTACGAAATCTGTTTCCAGTCTCCAASCACCTTTTTGTGGGGTGTGAAGCGGAAGCTTTTTGGGCTGTACTAATCAACAAGGGTGGTGCCCGGTGTAACACCGGATCGTTTCACCTAAAACCTCGCWATGTTGTTAAACGAAAGCTAAGCAAACAGCAAAGCGTGCAAAGCGCAGCTCATTCCTTTTGCTGCYTTCCACCYTGTTATACCTGTTTGCAGAAGCAGCAATACAAAAGYGGCAGGTAACACACACACACACCCGAAAARAACAGAAAAAGAGGCATCACAAAACAATATCAAATACAAGCGGACCAAAAAAAAAACAAGCTAACAAACATCGCCAACCAGCATTGTTTGTTGTTCATCGGGTACCGGGTTCACTCCCGGATGCGCTATCGTTTCCTGTTTGCATCCATTTCCGGGTGGCTTTCTTTGCTGTTGTTTTCGCCCCCTKCCTCCCTTCCTTTGCTTCATCTCAGYTGGATGCAGATGCCGTCAGCCGATAGCACTCGAAACTMRAAACACACACACACACACTGACACAAGCTCTCCCTATCGGGAATATACTGTTTGCGACCGATGCGACTGCCTKCAGCAAACAGACCGAGCGCGAAACACATAAGCTGGTCAGCTTAWTGCAACACAAAGCTACCAM--ACACACACCCACAGTCACACAGACAAACCTACTCGCGCTATCGATGAT------TTTTCTATGGTGTGGCTAAAAAGCCATCTCTACYTTTGGGAAACAAAGACGGAAACAAAGTGTGCGATTKAAGGTGTTTTTGTTTTTCCATCGTTCTTCCCCTCCTCCACTGGGGACACTGTGCAGATATTGTGTGCCGTTTCACAAACACACACACG--CACACACAAACACACTCTTTTTTCCTCGGTCCAACAACGCCAACCCTAAGGGGGKGGAAACAAAAGTGTGCGAACAACCGTA
>AA0042-C
TCGTTCAGCGTTGGTTATGATAAAAGAGTAAGACCGAACTATGGAGGTACGTATTAACTGTTTCGATGCCCCGCTRCTAAACCGGTCTGTCTCGTTCTCGTTCAACGGTTCTTCTGCCCGCCGTAACGCACCAACTCCAGCGCCTGCCAGCCGGGTGGAATCAACAACGTGTGTCAACTCGTTCGCCCTCCTCTGTGGTCTCTTCTCGGTGTCCTCGAAGCTCGGMGCTCCCTGCAACGTGCCATTTCATTCCCYTCCTCCAGGCCACWTTCACTTGTTTCTCCAGTTTTCGTTTTTCTCCAATGCGTCGAAATCCCTCTTTTGCGCTGYCYCTTTGGTTTGCAGGTTTTGTAGATCCTTCTGTACTGTAGAACACGGTCAAACTTTACCGTCCAATGTTATCGCCCTCACTCACTGTGARAAATGTTGTACTTTCGATAAATATTCCCAAMAAATACGTTACTGACCCACATTKGCGATGTG-TTACGAAATCCGTTTCCAGTCTCCAAGCACCCTTTTGTGGGGTGTGAAGCGGAAGCTTTTTGGGCTGTACTAATCAACARGGGTGGTGCCCGGTGTAACAYCGGATCGTTTCAMCKAAAACCTCGCAATGTTGTTAAACGAAAGCTAAGCAAACAGCAAAGCGTGCAAAGCGCAGCTCATTCCTTTTGCTGCCTTCCAYCYTGTTATACCTGTWTGCAGAAGCAGCAATACAAAAGCGGCWGGTAAYACACACACACACCCGAAAAGAACAGAAAAAGAGGCATCACAAAACAATATCAAATACAAGCRGAYMAAAAAAAAAACAAGCWAACAAACATCGCCAACCAGCATTGTTTGTTGTTCATCGGGTACCGGGTTCACTCYCGGAWGCGCTATCGTTTCCTGTTTGCATCCATTTCCGGGTGGCTTTCTTTGCTGTTGTTTTCGCCCCCTGCCTCCCTTCCTTTGCTTCATCTCAGCTGGATGCAGATRCCGTCAGCCGATASCACTCGAAACTCTAAACACACACACACACACTGACACAAGCTCTCCCTATCGGGARTATACTGTTTGCGACCAATGCGACTGCCTGCAGCAGACAGGCAGAGCGCGAAACACATAAGCTGGTCAGCTTATTGCAACACAAAGCTACCAC--ACACACACCCACAGTCACACAGACAAACCTACTCGCGCTATCGATGMT------TTTTCTATRMTGTGGCTAAAAAGTCATCTCTACCTTTGGGAAACAAAGACGGAAACAAAGTGTGCGATTGAAGGTGTTTTTGTTTTTCCATCGTTCTTCYCCTCCTCCMCTGGGGRCGCTGTGCAGTTATTGTGTGCCGTTTCACAAACACACACACG--CACACACAAACACACACTTTTTTCCTCGGTCCAACAACGCCAACCCTAAACGGGGGGAAACAAAAGTGTGCGAACAASCGTA
>AA0043-C
TCGTTCAGCGTTGGTTATGATAAAAGAGTAAGACCGAACTATGGAGGTACGTATTAACTGTTTCGATGCCCCGCTRCTAAACCGGTCTGTCTCGTTCTCGTTCAACGGTTCTTCTGCCCRCCGTAACGCACCAACTCCAGCGCCTGCCAGCCGGGTGGAATCAACAACGTGTGTCAACTCGTTCGCCCTYCTCTGTGGTCTCTTCTCGGTGTCCTCGAAGCYCGGAGCTCCCTGCAACGTGCCATTTCATTCCYCTCCTCCAGGCCACTTTCACTTGTTTCTCCAGTTTTYGTTTTTCTCCAATGCGTCGAAATCCCTCTTTTGCGCTGYCTCTTTGGTTTGCAGGTTTTGTAGATCCTTCTGTACTGTAGAACACGGTCAAACTTTACCGTCCAATGTTATCGCCCTCACTCACTGTGAGAAATGTTGTACTTTCGATAAATATTCCCAACAAATACGTTACTGACCCACATTKGCGATGTG-TTACGAAATCCGTTTCCAGTCTCCAAGCACCCTTTTGTGGGGTGTGAAGCGGAAGCWTTTTGGGCTGTACTAATCAACAAGGGTGGTGCCCGGTGTAACACCGGATCGTTTCAMCKAAAACCTCGCAATGTTGTTAAACGAAAGCTAAGCAAACAGCAAAGCGTGCAAAGCGCAGCTCATTCCTTTTGCTGCCTTCCACCYTGTTATACCTGTWTGCAGAAGCAGCAATACAAAAGCGGCAGGTAACACACACACACACCCGAAAAGAACAGAAAAAGAGGCATCACAAAACAATATCAAATACAAGCRGAYCAAAAAAAAAACAAGCWAACAAACATCGCCAACCAGCATTGTTTGTTGTTCATCGGGTACCGGGTTCACTCYCGGAWGCGCTATCGTTTCCTGTTTGCATCCATTTCCGGGTGGCTTTCTTTGCTGTTGTTTTCGCCCCCTGCCTCYCTTCCTTTGCTTCATCTCAGMTGGATGCAGATRCCGTCAGCCGATASCACTCGAAACTCTAAACACACACACACACACTGACACAAGCTCTCCCTATCGGKAATATACTGTTTGCGACCAATGCGACTGCCTGCAGCAGACAGGCAGAGCGCGAAACACATAAGCTGGTCAGCTTATTGCAACACAAAGCTACCAC--ACACACACCCACAGTCACACAGACAAACCTACTCGCGCTATCGATGMT------TTTTCTATACTGTGGCTAAAAAGTCATCTCTACCTTTGGGAAACAAAGACGGAAACAAAGTGTGCGATTGAAGGTGTTTTTGTTTTTCCATCGTTCTTCTCCTCCTCCMCTGGGGACGCTGTGCAGTTATTGTGTGCCGTTTCACAAACACACACACG--MACACACAAACACACACTTTTTTCCTCGGTCCAACAACGCCAACCCTAMACGGGGGGAAACAAAAGTGTGCGAACAASCGTA
>AA0044-C
TCGTTCAGCGTTGGTTATGATAAAAGAGTAAGACCGAACTATGGAGGTACGTATTAACTGTTTCGATGCYCCGCTRCTAAACCGGTCTGTCTCGTTCTCGTTCAACGGTTCTTCTGCCCRCCGTAACGYACCARCTCCAGCGCCTGCCAGCCGGGTGGAATCAACAACGTGTGTCAACTCGTTCGYCCTCCTCTGYGGTCTCTYCTCGGTRTCCKCGAAGCYCGGAGCTCCCTGCAWCGTGCCATTTCATTCCCCTCCTCCAGGCCACTTTCACYTGTTTCTCCAGTTTTYGTTTTTCTCCAATGCGTCGAAATCCCTCTTTTGCGCTGYCTCTTTGGTTTKCWGGTTTTGTAGATCCTTCTGTACTGTAGAACACGGTCAAACTTTRCCGTCCAATGTTATCGCCCTCAMTCACTRKGAGAAATGTTGTACTTTCGATAAATATTCCCAACAAATACGTTACTGACCCACATTTGCGATGTG-TTACGAAATCCGTTTCCAGTCTCCAAGCACCCTTTTGTGGGGTGTGAAGCGGAAGCTTTTTGGGCTGTACTAATCAACAAGGGTGGTGCCCGGTGTAACACCGGATCGTTTCACCTAAAACCTCGCWATGTTGTTAAACGAAAGCTAAGCAAACAGCAAAGCGTGCAAAGCGCAGCTCATTCCTTTTGCTGCCTTCCACCYTGTTATACCTGTTTGCAGAAGCAGCAATACAAAAGYGGCAGGTAACACACACACACACCCGAAAAGAACAGAAAAAGAGGCATCACAAAACAATATCAAATACAAGCRGACCAAAAAAAAAACAAGCTAACAAACATCGCCAACCAGCATTGTTTGTTGTTCATCGGGTACCGGGTTCACTCYCGGATGCGCTATCGTTTCCTGTTTGCATCCATTTCCGGGTGGCTTTCTTTGCTGTTGTTTTCGCCCCCTGCCTCCCTTCCTTTGCTTCATCTCAGCTGGATGCAGATRCCGTCAGCCGATASCACTCGAAACTCKAAACACACACACACACACTGACACAAGCTCTCCCTATCGGGAATATACTGTTTGCGACCRATGCGACTGCCTGCAGCARACAGRCMGAGCGCGAAACACATAAGCTGGTCAGCTTAWTGCAACACAAAGCTACCAC--ACACACACCCACAGTCACACAGACAAACCTACTCGCGCTATCGATGMT------TTTTCTATRSTGTGGCTAAAAAGYCATCTCTACCTTTGGGAAACAAAGACGGAAACAAAGTGTGCGATTGAAGGTGTTTTTGTTTTTCCATCGTTCTTCYCCTCCTCCMCTGGGGACRCTGTGCAGWTATTGTGTGCCGTTTCACAAACACACACACG--CACACACAAACACACWCTTTTTTCCTCGGTCCAACAACGCCAACCCTAARSGGGKGGAAACAAAAGTGTGCGAACAACCGTA
>AA0049-C
TCGTTCAGCGTTGGTTATGATAAAAGAGTAAGACCGAACTATGGAGGTACGTATTAACTGTTTCGATGCCCCGCTACTAAACCGGTCTGTCTCGTTCTCGTTCAACGGTTCTTCTGCCCRCCGTAACGCACCAACTCCAGCGCCTGCCAGCCGGGTGGAATCAACAACGTGTGTCAACTCGTTCGCCCTYCTCTGTGGTCTCTTYTCGGTGTCCTCGAAGCTCGGMGCTCCCTGCAACGTGCCATTTCWTTCCCCTCCTCCAGGCCACTTTCACTTGTTTCTSCAGTTTTYGTTTTTCTCCAATGCGTCGAAATCCCTCTTTTGCGCTGTCCCTTTGGTTTGCAGGTTTTGTAGATCCTTCTGTACTGTAGAACACGGTCAAACTTTACCGTCCAATGTTATYGCCCTCACTCACTGTGAAAAATGTTGTACTTTCGATAAATATTCCCAAMAAATACGTTACTGACCCACATTTGCGATGTG-TTACGAAATCCGTTTCCAGTCTCCAAGCACCCTTTTGTGGGGTGTGAAGCGGAAGCTTTTTGGGCTGTACTAATCAACARGGGTGGTGCCCGGTGTAACACCGGWTCGTTTCACCTAAAACCTCGCAATGTTGTTAAACGAAAGCTAAGCAAACAGCAAAGCGTGCAAAGCGCAGCTCATTCCTTTTGCTGCCTTCCACYCTGTTATACCTGTTTGCAGAAGCAGCAATACAAAAGCGGCAGGTAACACACACACACACCCGAAAAGAACAGAAAAAGAGGCATCACAAAACAATATCAAATACAAGCRGAYCAAAAAAAAAACAAGCWAACAAACATCGCCAACCAGCATTGTTTGTTGTTCATCGGGTACCGGGTTCACTCCCGGAAGCGCTATCGTTTCCTGTTTGCATCCATTTCCGGGTGGCTTTCTTTGCTGTTGTTTTCGCCCCCTGCCTCCCTTCCTTTGCTTCATCTCAGCTGGATGCAGATGCCGTCAGCCGATAGCACTCGAAACTCTAAACACACACACACACACTGACACAAGCTCTYCCTATCGGGARTATACTGTTTGCGACCAATGCGACTGCCTGCAGCAGACAGGCAGAGCGCGAAACACATAAGCTGGTCAGCTTATTGCAACACAAAGCTACCAC--AMACACACCCACAGTCRCACAGACAAACCTACTCGCGCTATCGATGCT------TTTTCTATGGTGTGGCYAAAAAGTCATCTCTACCTTTGGGAAACAAAGACGGAAACAAAGTGTGCGATTGAAGGTGTTTTTGTTTTTCCATCGTTCTTCYCCTCCTCCACTGGGGACGCTGTGCAGTTATTGTGTGCCGTTTCACAAACACACACACG--MACAMACAAACACACACTTTTTTCCTCGGTCCAACAWCRCCAACYCTAAACGGGGGGAAACAAAAGTGTGCGAACAAGCGTA
>AA0051-C
TCGTTCAGCGTTGGTTATGATAAAAGAGTAAGACCGAACTATGGAGGTACGTATTAACTGTTTCGATGCCCCGCTRCTAAACCGGTCTGTCTCGTTCTCGTTCAACGGTTCTTCTGCCCGCCGTAACGCACCAACTCCAGCGCCTGCCAGCCGGGTGGAATCAACAACGTGTGTCAACTCGTTCGCCCTCCTCTGTGGTCTCTTCTCGGTGTCCTCGAAGCTCGGMGCTCCCTGCAACGTGCCATTTCATTCCCCTCCYCCAGGCCACTTTCACTTGTTTCTSCAGTTTTYGTTTTTCTCCAATGCGTCGAAATCCCTCTTTTGCGCTGYCYCTTTGGTTTGCAGGTTTTGTAGATCCTTCTGTACTRTAGAACACGGTCAAACTTTACCGTCCAATGTTATCGCCCTCACTCACTGTGAGAAATGTTGTACTTTCGATAAATATTCCCAACAAATACGTTACTGACCCACATTKGCGATGTG-TTACGAAATCCGTTTCCAGTCTCCAAGCAMCCTTTTGYGGGGTGTGAAGCGGAAGCTTTTTGGGCTGTACTAATCAACAAGGGTGGTGCCCGGTGTAACACCGGATCGTTTCACCTAAAACCTCGCAATGTTGTTAAACGAAAGCTAAGCAAACAGCAAAGCGTGCAAAGCGCAGCTCATTCCTTTTGCTGCCTTCCACYYTGTTATACCTGTTTGCAGAAGCAGCAATACAAAAGCGGCAGGTAACACACACACACACCCGAAAAGAACAGAAAAAGAGGCATCACAAAACAATATCAAATACAAGCAGACCAAAAAAAAAACAAGCTAACAAACATCGCCAACCAGCATTGTTTGTTGTTCATCGGGTACCGGGTTCACTCYCGGATGCGCTATCGTTTCCTGTTTGCATCCATTTCCRGGTGGCTTTCTTTGCTGTTGTTTTCGCCCCCTGCCTCCCTTCCTTTGCTTCATCTCAGCTGGATGCAGATRCCGTCAGCCGATASCACTCGAAACTCKAAACACACACACACACACTGAYACAAGCTCTCCCTATCGGRARTATACTGTTTGCGACCAATGCGACTGCCTGCAGCAGACAGGCAGAGCGCGAAACACATAAGCTGGTCAGCTTATTGCAACACAAAGCTACCAC--AMACACACCCACAGTCACACAGACAAACCTACTCGCGCTATCGATGMT------TTTTCTATRCTGTGGCYAAAAAGTCATCTCTACCTTTGGGAAACAAAGACGGAAACAAAGTGTGCGATTGAAGGTGTTTTTGTTTTTCCATCGTTCTTCYCCTCCTCCMCTGGGRACGCTGTGCAGTTATTGTGTGCCGTTTCACAAACACACACACG--CACACACAAACACACACTTTTTTCCTCGGTCCAACAACGCCAACCCTAAACGGGGGGAAACAAAAGTGTRCGAACAACCGTA
>AA0052-C
TCGTTCAGCGTTGGTTATGATAAAAGAGTAAGACCGAACTATGGAGGTACGTATTAACTGTTTCGATGCTCCGCTACTAAACCGGTCTGTCTCGTTCTCGTTCAACGGTTCTTCTGCCCACCGTAACGCACCARCTCCAGCGCCTGCCAGCCGGGTGGAATCAACAACGTGTGTCAACTCGTTCGTCCTCCTCTGCGGTCTCTCCTCGGTGTCCTCGAAGCCCGGAGCTCCCTGCAWCGTGCCATTTCATTCCCCTCCTCCAGGCCACTTTCACCTGTTTCTCCAGTTTTTGTTTTTCTCCGATGTGTCGAAATCCCTCTTTTGCGCTGTCTCTTTGGTTTTCAGGTTTTGTAGATCCTTCTGTACTGTAGAACACGGTCAAACTTTGCCGTCCAATGTTATCGCCCTCAAKCACTAKGAGAAATGTTGTACTTTCGATAAATATTCCTAACAAATACGTTACTGACCTACATTTGCGACATG-TTACGAAATCWGTTTCCAGTCTCCAAGCACCGTTTTGTGGGGTATGAAGCGGAAGCTTTTTGGGCTGTACTAATCAACAAAGGTGGTGCCCGGTGTAACACCGGATCGTTTCACCTAAAACCTCGCTATGTTGTTAAACGAAAGCTAAGCAAACAGCAAAGCGTGCAAAGCGCAGCTCATTCCTTTTGCTGCCTTCCACCCTGTTATACCTGTTTGCAGAAGCAGCAATACAAAAGTGGCAGGTAACACACACACACACCCGAAAARAACAGAAAAAGAGGCATCACAAAACAATATCAAATACAAGCGGACCAAAAAAAAAACAAGCTAACAAACATCGCCAACCAGCATTGTTTGTTGTTCATCGGGTACCGGGTTCACTCCCGGATGCGCTATCGTTTCCTGTTTGCATCCATTTCCGGGTGGCTTTCTTTGCTGTTGTTTTCGCCCCCTTCCTCCCTTCCTTTGCTTCATCTCAGCTGGATGCAGATGCCGTCAGCCGATAGCACTCGAAACTCGAAACACACACACACACACTGACACAAGCTCTCCCTATCGGGAATATACYGTTTGCGACCGATGCGACTGCCTGCAGCAAACAGACCGAGCGCGAAACACATAAGCTGGTCAGCTTATTGCAACACAAAGCWACCAC--ACACACACCCACAGTCACACAGACAAACCTACTCGCGCTATCGATGAT------TTTTCTATGGTGTGGCTAAAAAGYCATCTCTACCTTTGGGAAACAAAGACGGAAACAAAGTGTGCGATTGAAGGTGTTTTTGTTTTTCCATCGTTCTTCCCCTCCTCCACTGGGGACACTGTGCAGATATTGTGTGCCGTTTCACAAACACACACACG--CACACACAAACACACTCTTTTTTYCTCGGTCCAACAACGCCAACCCTAAGGGGGKGGAAACAAAAGTGTGCGAACAACCGTA
>AA0053-C
TCGTTCAGCGTTGGTTATGATAAAAGAGTAAGACCGAACTATGGAGGTACGTATTAACTGTTTCGATGCCCCGCTRCTAAACCGGTCTGTCTCGTTCTCGTTCAACGGTTCTTCTGCCCGCCGTAACGCACCAACTCCAGCGCCTGCCAGCCGGGTGGAATCAACAACGTGTGTCAACTCGTTCGCCCTCCTCTGTGGTCTCTTCTCGGTGTCCTCGAAGCTCGGMGCTCCCTGCAACGTGCCATTTCATTCCCCTCCTCCAGGCCACTTTCACTTGTTTCTSCAGTTTTYGTTTTTCTCCAATGCGTCGAAATCCCTCTTTTGCGCTGYCYCTTTGGTTTGCAGGTTTTGTAGATCCTTCTGTACTRTAGAACACGGTCAAACTTTACCGTCCAATGTTATCGCCCTCACTCACTGTGAGAAATGTTGTACTTTCGATAAATATTCCCAACAAATACGTTACTGACCCACATTKGCGATGTG-TTACGAAATCCGTTTCCAGTCTCCAAGCAMCCTTTTGYGGGGTGTGAAGCGGAAGCTTTTTGGGCTGTACTAATCAACAAGGGTGGTGCCCGGTGTAACACCGGATCGTTTCACCTAAAACCTCGCAATGTTGTTAAACGAAAGCTAAGCAAACAGCAAAGCGTGCAAAGCGCAGCTCATTCCTTTTGCTGCCTTCCACYYTGTTATACCTGTTTGCAGAAGCAGCAATACAAAAGCGGCAGGTAACACACACACACACCCGAAAAGAACAGAAAAAGAGGCATCACAAAACAATATCAAATACAAGCAGACCAAAAAAAAAACAAGCTAACAAACATCGCCAACCAGCATTGTTTGTTGTTCATCGGGTACCGGGTTCACTCYCGGATGCGCTATCGTTTCCTGTTTGCATCCATTTCCRGGTGGCTTTCTTTGCTGTTGTTTTCGCCCCCTGCCTCCCTTCCTTTGCTTCATCTCAGCTGGATGCAGATRCCGTCAGCCGATASCACTCGAAACTCKAAACACACACACACACACTGAYACAAGCTCTCCCTATCGGRARTATACTGTTTGCGACCAATGCGACTGCCTGCAGCAGACAGGCAGAGCGCGAAACACATAAGCTGGTCAGCTTATTGCAACACAAAGCTACCAC--AMACACACCCACAGTCACACAGACAAACCTACTCGCGCTATCGATGMT------TTTTCTATRCTGTGGCYAAAAAGTCATCTCTACCTTTGGGAAACAAAGACGGAAACAAAGTGTGCGATTGAAGGTGTTTTTGTTTTTCCATCGTTCTTCYCCTCCTCCMCTGGGRACGCTGTGCAGTTATTGTGTGCCGTTTCACAAACACACACACG--CACAMACAAACACACACTTTTTTCCTCGGTCCAACAACGCCAACCCTAAACGGGGGGAAACAAAAGTGTRCGAACAACCGTA
>AA0054-C
TCGTTCAGCGTTGGTTATGATAAAAGAGTAAGACCGAACTATGGAGGTACGTATTAACTGTTTCGATGCCCCGCTGCTAAACCGGTCTGTCTCGTTCTCGTTCAACGGTTCTTCTGCCCGCCGTAACGCACCAACTCCAGCGCCTGCCAGCCGGGTGGAATCAACAACGTGTGTCAACTCGTTCGCCCTYCTCTGTGGTCTCTTCTCGGTGTCCTCGAAGCTCGGAGCTCCCTGCAACGTGCCATTTCATTCCCCTCCTCCAGGCCACTTTCACTTGTTTCTCCAGTTTTCGTTTTTCTCCAATGCGTCGAAATCCCTCTTTTRCGCTGCCTCTTTGGTTTGCAGGTTTTGTAGATCCTTCTGTACTGTAGAACACGGTCAAACTTTACCRTCCAATGTTATCGCCCTCACTCACTGTGAGAAATGTTGTACTTTCGATAAATATTCCCAACAAATACGTTACTGACCCACATTTGCGATGTG-TTACGAAATCCGTTTCCAGTCTCCAAGCACCCTTTTGTGGGGTGTGAAGCGGAAGCTTTTTGGGCTGTACTAATCAACAAGGGTGGTGCCCGGTGTAACACCGGATCGTTTCACCTAAAACCTCGCAATGTTGTTAAACGAAAGCTAAGCAAACAGCAAAGCGTGCAAAGCGCAGCTCATTCCTTTTGCTGCCTTCCACCYTGTTATACCTGTTTGCAGAAGCAGCAATACAAAAGCGGCAGGTAACACACACACACACCCGAAAAGAACAGAAAAAGAGGCATCACAAAACAATATCAAATACAAGCRGAYCAAAAAAAAAACAAGCTAACAAACATCGCCAACCAGCATTGTTTGTTKTTCATCGGGTACCGGGTTCACTCYCGGAWGCGCTATCGTTTCCTGTTTGCATCCATTTCCGGGTGGCTTTCTTTGCTGTTGTTTTCGCCCCCTGCCTCYCTTCCTTTGCTTCATCTCAGCTGGATGCAGATACCGTCAGCCGATASCACTCGAAACTCTAAACACACACACACACACTGACACAAGCTCTCCCTATCGGKAATATACTGTTTGCGACCAATGYGACTGCCTGCAGCAGACAGGCAGAGCGCGAAACACATAAGCTGGTCAGCTTATTGCAACACAAAGCTACCAC--ACACACACCCACAGTCACACAGACAAACCTACTCGCGCTATCGATGMT------TTTTCTATRSTGTGGCTAAAAAGTCATCTCTACCTTTGGGAAACAAAGACGGAAACAAAGTGTGCGATTGAAGGTGTTTTTGTTTTTCCATCGTTCTTCTCCTCCTCCMCTGGGGACGCTGTGCAGTTATTGTGTGCCGTTTCACAAACACACACACG--CACACACAAACACACACTTTTTTCCTCGGTYCAACAACGCCAACCCTAAACGGGGGGAAACAAAAGTGTGCGAACAACCGTA
>AA0055-C
TCGTTCAGCGTTGGTTATGATAAAAGAGTAAGACCGAACTATGGAGGTACGTATTAACTGTTTCGATGCCCCGCTRCTAAACCGGTCTGTCTCGTTCTCGTTCAACGGTTCTTCTGCCCRCCGTAACGCACCAACTCCAGCGCCTGCCAGCCGGGTGGAATCAACAACGTGTGTCAACTCGTTCGCCCTYCTCTGTGGTCTCTTYTCGGTGTCCTCGAAGCTCGGAGCTCCCTGCAACGTGCCATTTCATTCCCCTCCTCCAGGCCACTTTCACTTGTTTCTCCAGTTTTCGTTTTTCTCCAATGCGTCGAAATCCCTCTTTTGCGCTGYCYCTTTGGTTTGCAGGTTTTGTAGATCCTTCTGTACTGTAGAACACGGTCAAACTTTACCGTCCAATGTTATYGCCCTCACTCACTGTGARAAATGTTGTACTTTCGATAAATATTCCCAACAAATACGTTACTGACCCACATTTGCGATGTG-TTACGAAATCCGTTTCCAGTCTCCAAGCACCCTTTTGTGGGGTGTGAAGCGGAAGCTTTTTGGGCTGTACTAATCAACARGGGTGGTGCCCGGTGTAACACCGGATCGTTTCACCTAAAACCTCGCAATGTTGTTAAACGAAAGCTAAGCAAACAGCAAAGCGTGCAAAGCGCAGCTCATTCCTTTTGCTGCCTTCCACYYTGTTATACCTGTTTGCAGAAGCAGCAATACAAAAGCGGCAGGTAACACACACACACACCCGAAAAGAACAGAAAAAGAGGCATCACAAAACAATATCAAATACAAGCAGACCAAAAAAAAAACAAGCTAACAAACATCGCCAACCAGCATTGTTTGTTGTTCATCGGGTACCGGGTTCACTCYCGGAWGCGCTATCGTTTCCTGTTTGCATCCATTTCCGGGTGGCTTTCTTTGCTGTTGTTTTCGCCCCCTGCCTCCCTTCCTTTGCTTCATCTCAGCTGGATGCAGATRCCGTCAGCCGATASCACTCGAAACTCTAAACACACACACACACACTGACACAAGCTCTCCCTATCGGGARTATACTGTTTGCGACCAATGCGACTGCCTGCAGCAGACAGGCAGAGCGCGAAACACATAAGCTGGTCAGCTTATTGCAACACAAAGCTACCAC--ACACACACCCACAGTCACACAGACAAACCTACTCGCGCTATCGATGCT------TTTTCTATRSTGTGGCTAAAAAGTCATCTCTACCTTTGGGAAACAAAGACGGAAACAAAGTGTGCGATTGAAGGTGTTTTTGTTTTTCCATCGTTCTTCYCCTCCTCCMCTGGGGACGCTGTGCAGTTATTGTGTGCCGTTTCACAAACACACACACG--CACACACAAACACACACTTTTTTCCTCGGTCCAACAWCRCCAACYCTAAACGGGGGGAAACAAAAGTGTGCGAACAASCGTA
>AA0056-C
TCGTTCAGCGTTGGTTATGATAAAAGAGTAAGACCGAACTATGGAGGTACGTATTAACTGTTTCGATGCYCCGCTACTAAACCGGTCTGTCTCGTTCTCGTTCAACGGTTCTTCTGCCCRCCGTAACGCACCARCTCCAGCGCCTGCCAGCCGGGTGGAATCAACAACKTGTGTCAACTCGTTCGYCCTCCTCTGYGGTCTCTYCTCGRTGTCCTCGAAGCYCGGAGCTCCCTGCAACGTGCCATTTCATTCCCCTCCTCCAGGCCACTTTCACYTGTYTCTGCAGTTTTTGTTTTTCTCCAATGCGTCGAAATCCCTCTTTTGCGCTGTCYCTTTGGTTTKCAGGTTTTGTAGATCCTTCTGTACTGTAGAASACGGTCAAACTTTGCCGTCCAATGTTATCGCCCTCAMKCACTRTGAGAAATGTTGTACTTTCGATAAATATTCCYAACAAATACGTTACTGACCYACATTKGCGAYRTG-TTACGAAATCYGTTTCCAGTCTCCAASCAMCYTTTTGYGGGGTGTGAAGCGGAAGCTTTTTGGGCTGTACTAATCAACARGGGTGGTGCCCGGTGTAACACCGGATCGTTTCAMCKAAAACCTCGCWATGTTGTTAAACGAAAGCTAAGCAAACAGCAAAGCGTGCAAAGCGCAGCTCATTCCTTTTGCTGCCTTCCACYCTGTTATACCTGTTTGCAGAARCAGCAATACAAAAGYGGCAGGTAACACACACACACACCCGAAAARAACAGAAAAAGAGGCATCACAAAACAATATCAAATAYAAGCRGACCAAAAAAAAAACAAGCTAACAAACATCGCCAACCAGCATTGTTTGTTGTTCATCGGGTACCGGGTTCACTCCCGGAWGCGCTATCGTTTCCTGTTTGCATCCATTTCCGGGTGGCTTTCTTTGCTGTTGTTTTCGCCCCCTKCCTCCCTTCCTTTGCTTCATCTCAGCTGGATGCAGATGCCGTCAGCCGATAGCACTCGAAACTCKAAACACACACACACAYACTGACACAAGCTCTCCCTATCGGGAATATACTGTTTGYGACCRRTGCGACTGCCTGCAGCARACAGRCMGAGCGCGAAACACATAAGCTGGTCAGCTTATTGCAACACAAAGCTACCAC--ACACACACCCACAGTCACACAGACAAACCTACTCGCGCTATCGATGMT------TTTTCTATGSTGTGGCTAAAAAGTCATCTCTACCTTTGGGAAACAAAGACGRMAACAAAGTGTGCGATTGAAGGTGTTTTTGTTTTTCCATCGTTCTTCCCCTCCTCCACTGGGGACRCTGTGCAGWTATTGTGTGCCGTTTCACAAACACACACACG--MACACAYAAACACACWCTTTTYTCCTCGGTCCAACAACGCCAACCCTAARSGGGKGGAAAYAAAARTGTGCGAACAACCGTA
>AA0063-C
TCGTTCAGCGTTGGTTATGATAAAAGAGTAAGACCGAACTATGGAGGTACGTATTAACTGTTTCGATGCCCCGCTACTAAACCGGTCTGTCTCGTTCTCGTTCAACGGTTCTTCTGCCCRCCGTAACGCACCAACTCCAGCGCCTGCCAGCCGGGTGGAATCAACAACGTGTGTCAACTCGTTCGCCCTCCTCTGTGGTCTCTTCWCGGTGTCCTCGAAGCTCGGMGCTCCCTGCAACGTGCCATTTCATTCCCCTCCYCCMGGCCACTTTCACTTGTTTCTGCAGTTTTTGTTTTTCTCCAATGCGTCGAAATCCCTCTTTTGCGCTGTCCCTTTGGTTTGCAGGTTTTGTAGATCCTTCTGTACTRTAGAACACGGTCAAACTTTACCGTCCWATGTTATCGCCCTCACTCACTGTGAGAAATGTTGTACTTTCGATAAATATTCCCAACAAATACGTTACTGACCCACATTGGCGATGTG-TTACGAAATCCGTTTCCAGTCTCCAAGCAMCCTTTTGYGGGGTGTGAAGCGGAAGCTTTTTGGGCTGTACTAATCAACAAGGGTGGTGYCCGGTGTAACACCGGATCGTTTCAMCKAAAACCTCGCAATGTTGTTAAACGAAAGCTAAGCAAACAGCAAAGCGTGCAAAGCGCAGCTCATTCCTTTTGCTGCCTTCCACYCTGTTATACCTGTTTGCAGAAGCAGCAATACAAAAGCGGCAGGTAACACACACACACACCCGAAAAGAACAGAAAAAGAGGCATCACAAAACAATATCAAATACAAGCRGAYCAAAAAAAAAACAAGCWAACAAACATCGCCAACCAGCATTGTTTGTTGTTCATCGGGTACCGGGTTCACTCCCGGAWGCGCTATCGTTTCCTGTTTGCATCCATTTCCRGGTGGCTTTCTTTGCTGTTGTTTTCGCCCCCTGCCTCCCTTCCTTTGCTTCATCTCAGCTGGATGCAGATGCCGTCAGCCGATAGCACTCGAAACTMKAAACACACACAYACACACTGAYACAAGCTCTCCCTATCGGRARTATACTGTTTGCGACCAATGCGACTGCCTGCAGCAGACAGGCAGAGCGCGAAACACATAAGCTGGTCAGCTTATTGCAACACAAAGCTACCAC--AMACACACCCACAGTCACACAGACAAACCTACTCGCGCTWTCGATGMT------TTTTCTATGSTGTGGCYAAAAAGTCATCTCTACCTTTGGGAAACAAAGACGGAAACAAAGTGTGCGATTGAAGGTGTTTTTGTTTTTCCATCGTTCTTCCCCTCCTCCACTGGGRACGCTGTGCAGTTATTGTGTGCCGTTTCACAAACACACACACG--MACAMACAAACACACACTTTTTTCCTCGGTCCAACAACGCCAACCCTAAACGGGGGGAAACAAAAGTGTRCRAACAACCGTA
>AA0064-C
TCGTTCAGCGTTGGTTATGATAAAAGAGTAAGACCGAACTATGGAGGTACGTATTAACTGTTTCGATGCYCCGCTACTAAACCGGTCTGTCTCGTTCTCGTTCAACGGTTCTTCTGCCCACCGTAACGCACCARCTCCAGCGCCTGCCAGCCGGGTGGAATCAACAACGTGTGTCAACTCGTTCGYCCTCCTCTGYGGTCTCTYCTCGGTGTCCTCGAAGCYCGGMGCTCCCTGCAWCGTGCCATTTCATTCCCCTCCTCCAGGCCACATTCACTTGTTTCTCCAGTTTTYGTTTTTCTCCAATGCGTCGAAATCCCTCTTTTGCGCTGTCYCTTTGGTTTKCAGGTTTTGTAGATCCTTCTGTACTGTAGAACACGGTCAAACTTTRCCGTCCAATGTTATCGCCYTCAMTCACTRKGARAAATGTTGTACTTTCGATAAATATTCCYAACAAATACGTTACTGACCYACATTGGCGATGTG-TTACGAAATCYGTTTCCARTYTCCAAGCACCYTTTTGTGGGGTGTGAAGCGGAAGCTTTTTGGGCTGTACTAATCAACARGGGTGGTGCCCGGTGTAACACCGGATCGTTTCAMCKAAAACCTCGCWAWRTTGTTAAACGAAAGCTAAGCAAACAGCAAAGCGTGCAAAGCGCAGCTCATTCCTTTTGCTGCCTTCCACYCTGTTATACCTGTTTGCAGAAGCAGCAATACAAAAGYGGCAGGTAACACACACACACACCCGAAAAGAACAGAAAAAGAGGCATCACAAAACAATATCAAATACAAGCGGAYCAAAAAAAAAACAAGCWAACAAACATCGCCAACCAGCATTGTTTGTTGTTCATCGGGTACCGGGTTCACTCCCGGAWGCGCTATCGTTTCCTGTTTGCATCCATTTCCGGGTGGCTTTCTTTGCTGTTGTTTTCGCCCCCTKCCTCCCTTCCTTTGCTTCATCTCAGCTGGATGCAGATGCCGTCAGCCGATAGCACTCGAAACTCKAAACACACACACACACACTGACACAAGCTCTCCCTATCGGGARTATACTGTTTGCGACCRATGCGACTGCCTGCAGCARACAGRCMGAGCGCGAAACACATAAGCTGGTCAGCTTAWTGCAACACAAAGCTACCAM--AMACACACCCACAGTCACACAGACAAACCTACKCGCGCTATCGATGMT------TTTTCTATGGTGTGGCTAAAAAGTCATCTCTACCTTTGGGAAACAAAGACGGAAACAAAGTGTRCGATTGAAGGTGTTTTTGTTTTTCCATCSTTCTTCCCCTSCTCCACTGGGGACRCTGTGCAGWTATTGTGTGCCGTTTCACAAACACACACACG--MACAMACAAAYACACWCTTTTTTCCTCGGTCCAACAACGCCAACCCTAAACGGGGGGAAACAAAAGTGTGCGAACAAGCGTA
>AA0066-C
TCGTTCAGCGTTGGTTATGATAAAAGAGTAAGACCGAACTATGGAGGTACGTATTAACTGTTTCGATGCYCCGCTRCTAAACCGGTCTGTCTCGTTCTCGTTCAACGGTTCTTCTGCCCRCCGTAACGCACCARCTCCAGCGCCTGCCAGCCGGGTGGAATCAACAACKTGTGTCAACTCGTTCGYCCTCCTCTGYGGTCTCTYCTCGGTGTCCTCGAAGCYCGGAGCTCCCTGCAACGTGCCATTTCATTCCCCTCCTCCAGGCCACTTTCACYTGTTTCTCCAGTTTTYGTTTTTCTCCRATGYGTCGAAATCCCTCTTTTGCGCTGYCTCTTTGGTTTKCAGGTTTTGTAGATCCTTCTGTACTGTAGAACACGGTCAAACTTTACCGTCCAATGTTATCGCCCTCACTCACTGTGAGAAATGTTGTACTTTCGATAAATATTCCCAACAAATACGTTACTGACCCACATTTGCGATGTG-TTACGAAATCCGTTTCCAGTCTCCAAGCACCCTTTTGTGGGGTGTGAAGCGGAAGCTTTTTGGGCTGTACTAATCAACAAGGGTGGTGCCCGGTGTAACACCGGATCGTTTCACCTAAAACCTCGCAATGTTGTTAAACGAAAGCTAAGCAAACAGCAAAGCGTGCAAAGCGCAGCTCATTCCTTTTGCTGCCTTCCACCYTGTTATACCTGTTTGCAGAAGCAGCAATACAAAAGYGGCAGGTAACACACACACACACCCGAAAAGAACAGAAAAAGAGGCATCACAAAACAATATCAAATACAAGCRGACCAAAAAAAAAACAAGCTAACAAACATCGCCAACCAGCATTGTTTGTTGTTCATCGGGTACCGGGTTCACTCYCGGATGCGCTATCGTTTCCTGTTTGCATCCATTTCCGGGTGGCTTTCTTTGCTGTTGTTTTCGCCCCCTKCCTCCCTTCCTTTGCTTCATCTCAGCTGGATGCAGATRCCGTCAGCCGATASCACTCGAAACTCKAAACACACACACACACACTGACACAAGCTCTCCCTATCGGGAATATACTGTTTGCGACCRATGCGACTGCCTGCAGCARACAGGCAGAGCGCGAAACACATAAGCTGGTCAGCTTAWTGCAACACAAAGCTACCAC--ACACACACCCACAGTCACACAGACAAACCTACTCGCGCTATCGATGMT------TTTTCTATRSTGTGGCTAAAAAGTCATCTCTACCTTTGGGAAACAAAGACGGAAACAAAGTGTGCGATTGAAGGTGTTTTTGTTTTTCCATCGTTCTTCYCCTCCTCCMCTGGGGACRCTGTGCAGWTATTGTGTGCCGTTTCACAAACACACACACG--CACWCACAAACACACWCTTTTTTYCTCGGTCCAACAACGCCAACCCTAARSGGGKGGAAACAAAAGTGTGCGAACAACCGTA
>AA0067-C
TCGTTCAGCGTTGGTTATGATAAAAGAGTAAGACCGAACTATGGAGGTACGTATTAACTGTTTCGATGCYCCGCTACTAAACCGGTCTGTCTCGTTCTCGTTCAACGGTTCTTCTGCCCACCGTAACGYACCARCTCCAGCGCCTGCCAGCCGGGTGGAATCAACAACGTGTGTCAACTCGTTCGYCCTYCTCTGYGGTCTCTYCTCGGTRTCCKCGAAGCCCGGAGCTCCCTGCAWCGTGCCATTTCATTCCYCTCCTCCAGGCCACTTTCACYTGTTTCTCCAGTTTTYGTTTTTCTCCAATGCGTCGAAATCCCTCTTTTGCGCTGTCTCTTTGGTTTKCWGGTTTTGTAGATCCTTCTGTACTGTAGAACACGGTCAAACTTTRCCGTCCAATGTTATCGCCCTCACTCACTGTGAGAAATGTTGTACTTTCGATAAATATTCCYAACAAATACGTTACTGACCYACATTKGCGAYRTG-TTACGAAATCYGTTTCCAGTCTCCAASCACCYTTTTGTGGGGTGTGAAGCGGAAGCWTTTTGGGCTGTACTAATCAACAAGGGTGGTGCCCGGTGTAACACCGGATCGTTTCAMCKAAAACCTCGCWATGTTGTTAAACGAAAGCTAAGCAAACAGCAAAGCGTGCAAAGCGCAGCTCATTCCTTTTGCTGCCTTCCACCCTGTTATACCTGTWTGCAGAAGCAGCAATACAAAAGYGGCAGGTAACACACACACACACCCGAAAAGAACAGAAAAAGAGGCATCACAAAACAATATCAAATACAAGCGGAYCAAAAAARAAACAAGCWAACAAACATCGCCAACCAGCATTGTTTGTTGTTCATCGGGTACCGGGTTCACTCCCGGAWGCGCTATCGTTTCCTGTTTGCATCCATTTCCGGGTGGCTTTCTTTGCTGTTGTTTTCGCCCCCTGCCTCYCTTCCTTTGCTTCATCTCAGMTGGATGCAGATGCCGTCAGCCGATAGCACTCGAAACTCKAAACACACACACACACACTGACACAAGCTCTCCCTATCGGKAATATACTGTTTGCGACCRATGCGAMTGCCTGCAGCARACAGRCMGAGCGCGAAACACATAAGCTGGTCAGCTTATTGCAACACAAAGCTACCAC--ACACACACCCACAGTCACACAGACAAACCTACTCGCGCTATCGATGMT------TTTTCTATRSTGTGGCTAAAAAGYCATCTCTACCTTTGGGAAACAAAGACGGAAACAAAGTGTGCGATTGAAGGTGTTTTTGTTTTTCCATCGTTCTTCYCCTCCTCCACTGGGGACRCTGTGCAGWTATTGTGTGCCGTTTCACAAACACACACACG--MACACACAAAMACACWCTTTTTTCYTCGGTCCAACAACGCCAACCCTAMRSGGGKGGAAACAAAAGTGTGCGAACAASCGTA
>AA0068-C
TCGTTCAGCGTTGGTTATGATAAAAGAGTAAGACCGAACTATGGAGGTACGTATTAACTGTTTCGATGCYCCGCTRCTAAACCGGTCTGTCTCGTTCTCGTTCAACGGTTCTTCTGCCCRCCGTAACGCACCARCTCCAGCGCCTGCCAGCCGGGTGGAATCAACAACGTGTGTCAACTCGTTCGYCCTCCTCTGYGGTCTCTYCTCGGTGTCCTCGAAGCYCGGAGCTCCCTGCAACGTGCCATTTCATTCCCCTCCTCCAGGCCACTTTCACYTGTTTCTCCAGTTTTYGTTTTTCTCCRATGYGTCGAAATCCCTCTTTTGCGCTGYCTCTTTGGTTTKCAGGTTTTGTAGATCCTTCTGTACTGTAGAACACGGTCAAACTTTRCCGTCCAATGTTATCGCCCTCACTCACTGTGAGAAATGTTGTACTTTCGATAAATATTCCCAACAAATACGTTACTGACCCACATTTGCGATGTG-TTACGAAATCCGTTTCCAGTCTCCAAGCACCCTTTTGTGGGGTGTGAAGCGGAAGCTTTTTGGGCTGTACTAATCAACAAGGGTGGTGCCCGGTGTAACACCGGATCGTTTCACCTAAAACCTCGCAATGTTGTTAAACGAAAGCTAAGCAAACAGCAAAGCGTGCAAAGCGCAGCTCATTCCTTTTGCTGCCTTCCACCYTGTTATACCTGTTTGCAGAAGCAGCAATACAAAAGYGGCAGGTAACACACACACACACCCGAAAAGAACAGAAAAAGAGGCATCACAAAACAATATCAAATACAAGCAGACCAAAAAAAAAACAAGCTAACAAACATCGCCAACCAGCATTGTTTGTTGTTCATCGGGTACCGGGTTCACTCYCGGATGCGCTATCGTTTCCTGTTTGCATCCATTTCCGGGTGGCTTTCTTTGCTGTTGTTTTCGCCCCCTKCCTCCCTTCCTTTGCTTCATCTCAGCTGGATGCAGATRCCGTCAGCCGATASCACTCGAAACTCKAAACACACACACACACACTRACACAAGCTCTCCCTATCGGGAATATACTGTTTGCGACCRATGCGACTGCCTGCAGCARACAGRCMGAGCGCGAAACACATAAGCTGGTCAGCTTATTGCAACACAAAGCTACCAC--ACACACACCCACAGTCACACAGACAAACCTACTCGCGCTATCGATGMT------TTTTCTATRSTGTGGCTAAAAAGTCATCTCTACCTTTGGGAAACAAAGACGGAAACAAAGTGTGCGATTGAAGGTGTTTTTGTTTTTCCATCGTTCTTCYCCTCCTCCMCTGGGGACRCTGTGCAGWTATTGTGTGCCGTTTCACAAACACACACACG--CACACACAAACACACWCTTTTTTCYTCGGTCCAACAACGCCAACCCTAARSGGGKGGAAACAAAAGTGTGCGAACAACCGTA
>AA0073-C
TCGTTCAGCGTTGGTTATGATAAAAGAGTAAGACCGAACTATGGAGGTACGTATTAACTGTTTCGATGCYCCGCTACTAAACCGGTCTGTCTCGTTCTCGTTCAACGGTTCTTCTGCCCACCGTAACGCACCAACTCCAGCGCCTGCCAGCCGGGTGGAATCAACAACGTGTGTCAACTCGTTCGYCCTYCTCTGYGGTCTCTYCTCGGTGTCCTCGAAGCCCGGAGCTCCCTRCAACGTGCCATTTCATTCCYCTCCTCCAGGCCACTTTCACYTGTTTCTCCAGTTTTYGTTTTTCTCCRATGYGTCGAAATCCCTCTTTTGCGCTGTCTCTTTGGTTTKCAGGTTTTGTAGATCCTTCTGTACTGTAGAACACGGTCAAACTTTRCCGTCCAATGTTATCGCCCTCAMTCACTGTGAGAAATGTTGTACTTTCGATAAATATTCCCAACAAATACGTTACTGACCCACATTKGCGATGTG-TTACGAAATCYGTTTCCAGTCTCCAAGCACCSTTTTGTGGGGTRTGAAGCGGAAGCWTTTTGGGCTGTACTAATCAACAARGGTGGTGCCCGGTGTAACACCGGATCGTTTCAACGAAAACCTCGCAATGTTGTTAAACGAAAGCTAAGCAAACAGCAAAGCGTGCAAAGCGCAGCTCATTCCTTTTGCTGCCTTCCACCCTGTTATACCTGTATGCAGAAGCAGCAATACAAAAGYGGCAGGTAACACACACACACACCCGAAAARAACAGAAAAAGAGGCATCACAAAACAATATCAAATACAAGCGGAYCAAAAAAAAAACAAGCWAACAAACATCGCCAACCAGCATTGTTTGTTGTTCATCGGGTACCGGGTTCACTCCCGGAWGCGCTATCGTTTCCTGTTTGCATCCATTTCCGGGTGGCTTTCTTTGCTGTTGTTTTCGCCCCCTGCCTCYCTTCCTTTGCTTCATCTCAGMTGGATGCAGATGCCGTCAGCCGATAGCACTCGAAACTMKAMACACACACACACACACTGACACAAGCTCTCCCTATCGGKAATATACTGTTTGCGACCRATGCGACTGCCTGCAGCARACAGRCMGAGCGCGAAACACATAAGCTGGTCAGCTTAWTGCAACACAAAGCTACCAC--ACACACACCCACAGTCACACAGACAAACCTACTCGCGCTATCGATGMT------TTTTCTATRSTGTGGCTAAAAAGYCATCTCTACCTTTGGGAAACAAAGACGGAAACAAAGTGTGCGATTGAAGGTGTTTTTGTTTTTCCATCGTTCTTCYCCTCCTCCACTGGGGACRCTGTGCAGWTATTGTGTGCCGTTTCACAAACACACACACG--MACACACAAAMACACWCTTTTTTCCTCGGTCCAACAACGCCAACCCTAMRSGGGKGGAAACAAAAGTGTGCGAACAASCGTA
>AA0074-C
TCGTTCAGCGTTGGTTATGATAAAAGAGTAAGACCGAACTATGGAGGTACGTATTAACTGTTTCGATGCYCCGCTRCTAAACCGGTCTGTCTCGTTCTCGTTCAACGGTTCTTCTGCCCRCCGTAACGCACCAACTCCAGCGCCTGCCAGCCGGGTGGAATCAACAACGTGTGTCAACTCGTTCGYCCTCCTCTGYGGTCTCTYCTCGGTGTCCTCGAAGCYCGGAGCTCCCTRCAACGTGCCATTTCATTCCCCTCCTCCAGGCCACTTTCACYTGTTTCTCCAGTTTTYGTTTTTCTCCRATGYGTCGAAATCCCTCTTTTGCGCTGYCTCTTTGGTTTKCAGGTTTTGTAGATCCTTCTGTACTGTAGAACACGGTCAAACTTTRCCGTCCAATGTTATCGCCCTCAMTCACTRKGAGAAATGTTGTACTTTCGATAAATATTCCCAACAAATACGTTACTGACCCACATTTGCGATGTG-TTACGAAATCCGTTTCCAGTCTCCAAGCACCCTTTTGTGGGGTGTGAAGCGGAAGCTTTTTGGGCTGTACTAATCAACAAGGGTGGTGCCCGGTGTAACACCGGATCGTTTCACCTAAAACCTCGCAATGTTGTTAAACGAAAGCTAAGCAAACAGCAAAGCGTGCAAAGCGCMGCTCRTTCCTTTTGCTGCCTTCCACCYTGTTATACCTGTTTGCAGAAGCAGCAATACAAAAGYGGCAGGTAACACACACACACACCCGAAAARAACAGAAAAAGAGGCATCACAAAACAATATCAAATACAAGCRGACCAAAAAARAAACAAGCTAACAAACATCGCCAACCAGCATTGTTTGTTGTTCATCGGGTACCGGGTTCACTCYCGGATGCGCTATCGTTTCCTGTTTGCATCCATTTCCGGGTGGCTTTCTTTGCTGTTGTTTTCGCCCCCTGCCTCCCTTCCTTTGCTTCATCTCAGCTGGATGCAGATRCCGTCAGCCGATASCACTCGAAACTCKAAACACACACACACACACTGACACAAGCTCTCCCTATCGGGAATATACTGTTTGCGACCRATGCGACTGCCTGCAGCARACAGRCMGAGCGCGAAACACATAAGCTGGTCAGCTTAWTGCAACACAAAGCTACCAC--ACACACACCCACASTCACACAGACAAACCTACTCGCGCTATCGATGMT------TTTTCTATRSTGTGGCTAAAAAGYCATCTCTACCTTTGGGAAACAAAGACGGAAACAAAGTGTGCGATTGAAGGTGTTTTTGTTTTTCCATCGTTCTTCYCCTCCTCCMCTGGGGACRCTGTGCAGWTATTGTGTGCCGTTTCACAAACACACACACG--CACACACAAACACACWCTTTTTTCCTCGGTCCAACAACGCCAACCCTAARSGGGKGGAAACAAAAGTGTGCGAACAACCGTA
>AA0075-C
TCGTTCAGCGTTGGTTATGATAAAAGAGTAAGACCGAACTATGGAGGTACGTATTAACTGTTTCGATGCYCCGCTACTAAACCGGTCTGTCTCGTTCTCGTTCAACGGTTCTTCTGCCCACCGTAACGCACCARCTCCAGCGCCTGCCAGCCGGGTGGAATCAACAACGTGTGTCAACTCGTTCGYCCTCCTCTGYGGTCTCTYCTCGGTGTCCTCGAAGCYCGGMGCTCCCTGCAACGTGCCATTTCATTYCCCTCCYCCAGGCCACTTTCACYTGTYTCTSCAGTTTTYGTTTTTCTCCAWTGCGTCGAAATCCCTCTTTTGCGCTGTCYCTTTGGTTTWCAGGTTTTGTAGATCCTTCTGTACTGTAGARCACGGTCAAACTTTRCCGTCCAATGTTATCGCCCYCAMTCACTRTGAGAAATGTTGTACTTTCGATAAATATTCCCAACAAATACGTTACTGACCCACATTTGCGATGTG-TTACGAAATCCGTTTCCAGCCTCCAAGCACCCTTTTGTGGGGTGTGAAGCGGAAGCTTTTTGGGCTGTACTAATCAACAAGGGTGGTGCCCGGTGTAACACCGGATCGTTTCAACGAAAACCTCGCAATGTTGTTAAACGAAAGCTAAGCAAACAGCAAAGCGTGCAAAGCGCAGCTCATTCCTTTTGCTGCCTTCCACTCTGTTATACCAGTTTGCAGAAGCAGCAATACAAAAGYGGCARGTAACACACACACACACCCGAAAAGAACAGAAAAAGAGGCATCACAAAACAATATCAAATACAAGCRGACCAAAAAAAAAACAAGCTAACAAACATCGCCAACCAGCATTGTTTGTTGTTCATCGGGTACCGGGTTCACTCCCGGAWGCGCTATCGTTTCCTGTTTGCATCCATTTCCGGGTGGCTTTCTTTGCTGTTGTTTTCGCCCCCTKCCTCCCTTCCTTTGCTTCATCTCAGCTGGATGCAGATGCCGTCAGCCGATAGCACTCGAAACTCKAAACACACACACACACACTGACACAAGCTCTCCCTATCGGGAATATACTGTTTGCGACCRATGCGACTGCCTGCAGCARACAGRCMGAGCGCGAAACACATAAGCTGGTCAGCTTAWTGCAACACAAAGCTACCAC--ACACACACCCACAGTCACACAGACAAACCTACTCGCGCTATCGATGMT------TTTTCTATGGTGTGGCTAAAAAGTCATCTCTACCTTTGGGAAACAAAGACGGAAACAAAGTGTRCGATTGAAGGTGTTTTTGTTTTTCCATCSTTCTTCCCCTSCTCCACTGGGGACRCTGTGCAGWTATTGTGTGCCGTTTCACAAACACACACACG--MACWMACAAACACACWCTTTTTTYCTCGGTCCAACAACGCCAACCCTAARSGGGKGGAAACAAAAGTGTGCGAACAASCGTA
>AA0076-C
TCGTTCAGCGTTGGTTATGATAAAAGAGTAAGACCGAACTATGGAGGTACGTATTAACTGTTTCGATGCYCCGCTRCTAAACCGGTCTGTCTCGTTCTCGTTCAACGGTTCTTCTGCCCRCCGTAACGCACCARCTCCAGCGCCTGCCAGCCGGGTGGAATCAACAACGTGTGTCAACTCGTTCGYCCTCCTCTGYGGTCTCTYCTCGGTGTCCTCGAAGCYCGGAGCTCCCTGCAACGTGCCATTTCATTCCCCTCCTCCAGGCCACTTTCACYTGTYTCTCCAGTTTTCGTTTTTCTCCAATGCGTCGAAATCCCTCTTTTGCGCTGYCTCTTTGGTTTKCAGGTTTTGTAGATCCTTCTGTACTGTAGAACACGGTCAAACTTTRCCGTCCAATGTTATCGCCCYCAMTCACTRTGAGAAATGTTGTACTTTCGATAAATATTCCCAACAAATACGTTACTGACCCACATTTGCGATGTG-TTACGAAATCCGTTTCCAGTCTCCAAGCACCSTTTTGTGGGGTRTGAAGCGGAAGCTTTTTGGGCTGTACTAATCAACAARGGTGGTGCCCGGTGTAACACCGGATCGTTTCACCTAAAACCTCGCAATGTTGTTAAACGAAAGCTAAGCAAACAGCAAAGCGTGCAAAGCGCAGCTCATTCCTTTTGCTGCCTTCCACCTTGTTATACCTGTTTGCAGAAGCAGCAATACAAAAGYGGCAGGTAACACACACACACACCCGAAAAGAACAGAAAAAGAGGCATCACAAAACAATATCAAATACAAGCRGACCAAAAAAAAAACAAGCTAACAAACATCGCCAACCAGCATTGTTTGTTGTTCATCGGGTACCGGGTTCACTCYCGGATGCGCTATCGTTTCCTGTTTGCATCCATTTCCGGGTGGCTTTCTTTGCTGTTGTTTTCGCCCCCTKCCTCCCTTCCTTTGCTTCATCTCAGCTGGATGCAGATRCCGTCAGCCGATASCACTCGAAACTCKAAACACACACACACACACTGACACAAGCTCTCCCTATCGGGAATATACTGTTTGCGACCRATGCGACTGCCTGCAGCARACAGRCMGAGCGCGAAACACATAAGCTGGTCAGCTTAWTGCAACACAAAGCTACCAM--ACACACACCCACAGTCACACAGACAAACCTACTCGCGCTATCGATGMT------TTTTCTATRSTGTGGCTAAAAAGTCATCTCTACCTTTGGGAAACAAAGACGGAAACAAAGTGTRCGATTGAAGGTGTTTTTGTTTTTCCATCSTTCTTCYCCTSCTCCMCTGGGGACRCTGTGCAGWTATTGTGTGCCGTTTCACAAACACACACACG--CACWCACAAACACACWCTTTTTTYCTCGGTCCAACAACGCCAACCCTAARSGGGKGGAAACAAAAGTGTGCGAACAACCGTA
>AA0077-C
TCGTTCAGCGTTGGTTATGATAAAAGAGTAAGACCGAACTATGGAGGTACGTATTAACTGTTTCGATGCCCCGCTRCTAAACCGGTCTGTCTCGTTCTCGTTCAACGGTTCTTCTGCCCRCCGTAACGYACCAACTCCAGCGCCTGCCAGCCGGGTGGAATCAACAACGTGTGTCAACTCGTTCGYCCTCCTCTGYGGTCTCTYCTCGGTGTCCTCGAAGCYCGGAGCTCCCTGCAACGTGCCATTTCATTCCCCTCCTCCAGGCCACTTTCACYTGTTTCTCCAGTTTTYGTTTTTCTCCRATGYGTCGAAATCCCTCTTTTGCGCTGYCTCTTTGGTTTKCAGGTTTTGTAGATCCTTCTGTACTGTAGAACACGGTCAAACTTTRCCGTCCAATGTTATCGCCCTCAMTCACTGTGAGAAATGTTGTACTTTCGATAAATATTCCCAACAAATACGTTACTGACCYACATTTGCGATGTG-TTACGAAATCYGTTTCCAGTCTCCAAGCACCCTTTTGTGGGGTGTGAAGCGGAAGCTTTTTGGGCTGTACTAATCAACAAGGGTGGTGCCCGGTGTAACACCGGATCGTTTCACCTAAAACCTCGCWATRTTGTTAAACGAAAGCTAAGCAAACAGCAAAGCGTGCAAAGCGCAGCTCATTCCTTTTGCTGCCTTCCACCTTGTTATACCTGTTTGCAGAAGCAGCAATACAAAAGCGGCAGGTAACACACACACACACCCGAAAAGAACAGAAAAAGAGGCATCACAAAACAATATCAAATACAAGCRGACCAAAAAARAAACAAGCTAACAAACATCGCCAACCAGCATTGTTTGTTGTTCATCGGGTACCGGGTTCACTCYCGGATGCGCTATCGTTTCCTGTTTGCATCCATTTCCGGGTGGCTTTCTTTGCTGTTGTTTTCGCCCCCTKCCTCCCTTCCTTTGCTTCATCTCAGCTGGATGCAGATRCCGTCAGCCGATASCACTCGAAACTCKAAACACACACACACACACTRACACAAGCTCTCCCTATCGGGAATATACTGTTTGCGACCRATGCGACTGCCTGCAGCARACAGRCMGAGCGCGAAACACATAAGCTGGTCAGCTTAWTGCAACACAAAGCTACCAC--ACACACACCCACAGTCACACAGACAAACCTACTCGCGCTATCGATGMT------TTTTCTATRSTGTGGCTAAAAAGTCATCTCTACCTTTGGGAAACAAAGACGGAAACAAAGTGTGCGATTGAAGGTGTTTTTKTTTTTCCATCGTTCTTCYCCTCCTCCMCTGGGGACRCTGTGCAGWTATTGTGTGCCGTTTCACAAACACACACACG--CACWCACAAACACACWCTTTTTTYCTCGGTCCAACAACGCCAACCCTAARSGGGGGGAAACAAAAGTGTGCGAACAACCGTA
>AA0080-C
TCGTTCAGCGTTGGTTATGATAAAAGAGTAAGACCGAACTATGGAGGTACGTATTAACTGTTTCGATGCYCCGCTACTAAACCGGTCTGTCTCGTTCTCGTTCAACGGTTCTTCTGCCCACCGTAACGYACCAACTCCAGCGCCTGCCAGCCGGGTGGAATCAACAACGTGTGTCAACTCGTTCGTCCTCCTCTGCGGTCTCTCCTCGGTGTCCTCGAAGCCCGGAGCTCCCTGCAACGTGCCATTTCATTCCCCTCCTCCAGGCCACTTTCACCTGTTTCTCCAGTTTTTGTTTTTCTCCRATGYGTCGAAATCCCTCTTTTGCGCTGTCTCTTTGGTTTTCWGGTTTTGTAGATCCTTCTGTACTGTAGAACACGGTCAAACTTTGCCGTCCAATGTTATCGCCCTCAATCACTAGGAGAAATGTTGTACTTTCGATAAATATTCCTAACAAATACGTTACTGACCTACATTTGCGACATG-TTACGAAATCTGTTTCCAGTCTCCAAGCACCKTTTTGTGGGGTRTGAAGCGGAAGCTTTTTGGGCTGTACTAATCAACAARGGTGGTGCCCKGTGTAACACCGGATCGTTTCACCTAAAACCTCGCTATGTTGTTAAACGAAAGCTAAGCAAACAGCAAAGCGTGCAAAGCGCAGCTCATTCCTTTTGCTGCCTTCCACCCTGTTATACCTGTTTGCAGAAGCAGCAATACAAAAGTGGCAGGTAACACACACACACACCCGAAAARAACAGAAAAAGAGGCATCACAAAACAATATCAAATACAAGCGGACCAAAAAARAAACAAGCTAACAAACATCGCCAACCAGCATTGTTTGTTGTTCATCGGGTACCGGGTTCACTCCCGGATGCGCTATCGTTTCCTGTTTGCATCCATTTCCGGGTGGCTTTCTTTGCTGTTGTTTTCGCCCCCTTCCTCCCTTCCTTTGCTTCATCTCAGCTGGATGCAGATGCCGTCAGCCGATAGCACTCGAAACTCGAAACACACACACACACACTRACACAAGCTCTCCCTATCGGGAATATACYGTTTGCGACCGATGCGACTGCCTGCAGCAAACAGACCGAGCGCGAAACACATAAGCTGGTCAGCTTAWTGCAACACAAAGCTACCAC--ACACACACCCACAGTCACACAGACAAACCTACTCGCGCTATCGATGAT------TTTTCTATGGTGTGGCTAAAAAGTCATCTCTACCTTTGGGAAACAAAGACGGAAACAAAGTGTGCGATTGAAGGTGTTTTTGTTTTTCCATCGTTCTTCCCCTCCTCCACTGGGGACACTGTGCAGATATTGTGTGCCGTTTCACAAACACACACACG--CACWCACAAACACACTCTTTTTTTCTCGGTCCAACAACGCCAACCCTAAGGGGGTGGAAACAAAAGTGTGCGAACAACCGTA
>AA0087-C
TCGTTCAGCGTTGGTTATGATAAAAGAGTAAGACCGAACTATGGAGGTACGTATTAACTGTTTCGATGCCCCGCTGCTAAACCGGTCTGTCTCGTTCTCGTTCAACGGTTCTTCTGCCCGCCGTAACGCACCAACTCCAGCGCCTGCCAGCCGGGTGGAATCAACAACGTGTGTCAACTCGTTCGCCCTCCTCTGTGGTCTCTTCTCGGTGTCCTCGAAGCTCGGAGCTCCCTGCAACGTGCCATTTCATTCCCCTCCTCCAGGCCACTTTCACTTGTTTCTCCAGTTTTCGTTTTTCTCCAATGCGTCGAAATCCCTCTTTTGCGCTGCCTCTTTGGTTTGCAGGTTTTGTAGATCCTTCTGTACTGTAGAACACGGTCAAACTTTACCGTCCAATGTTATCGCCCTCACTCACTGTGAGAAATGTTGTACTTTCGATAAATATTCCCAACAAATACGTTACTGACCCACATTTGCGATGTG-TTACGAAATCCGTTTCCAGTCTCCAAGCACCCTTTTGTGGGGTGTGAAGCGGAAGCTTTTTGGGCTGTACTAATCAACAAGGGTGGTGCCCGGTGTAACACCGGATCGTTTCACCTAAAACCTCGCAATGTTGTTAAACGAAAGCTAAGCAAACAGCAAAGCGTGCAAAGCGCAGCTCATTCCTTTTGCTGCCTTCCACCTTGTTATACCTGTTTGCAGAAGCAGCAATACAAAAGCGGCAGGTAACACACACACACACCCGAAAAGAACAGAAAAAGAGGCATCACAAAACAATATCAAATACAAGCAGACCAAAAAAAAAACAAGCTAACAAACATCGCCAACCAGCATTGTTTGTTGTTCATCGGGTACCGGGTTCACTCTCGGATGCGCTATCGTTTCCTGTTTGCATCCATTTCCGGGTGGCTTTCTTTGCTGTTGTTTTCGCCCCCTGCCTCCCTTCCTTTGCTTCATCTCAGCTGGATGCAGATACCGTCAGCCGATACCACTCGAAACTCTAAACACACACACACACACTGACACAAGCTCTCCCTATCGGGAATATACTGTTTGCGACCAATGCGACTGCCTGCAGCAGACAGGCAGAGCGCGAAACACATAAGCTGGTCAGCTTATTGCAACACAAAGCTACCAC--ACACACACCCACAGTCACACAGACAAACCTACTCGCGCTATCGATGCT------TTTTCTATACTGTGGCTAAAAAGTCATCTCTACCTTTGGGAAACAAAGACGGAAACAAAGTGTGCGATTGAAGGTGTTTTTGTTTTTCCATCGTTCTTCTCCTCCTCCCCTGGGGACGCTGTGCAGTTATTGTGTGCCGTTTCACAAACACACACACG--CACACACAAACACACACTTTTTTCCTCGGTCCAACAACGCCAACCCTAAACGGGGGGAAACAAAAGTGTGCGAACAACCGTA
>AA0088-C
TCGTTCAGCGTTGGTTATGATAAAAGAGTAAGACCGAACTATGGAGGTACGTATTAACTGTTTCGATGCCCCGYTACTAAACCGGTCTGTCTCGTTCTCGTTCAACGGTTCTTCTGCCCACCGTAACGCAYCARCTCCAGCGCCTGCCAGCCGGGTGRAATCAACAACGTGTGTCAACTCGTTCGCCCTYCTCTGTGGTCTCTYCTCGGTGTCCTCGAAGYYCGGMGCTCCCTGCAACGTGCCATTTCATTCCYCTCCTCCAGGCCACTTTCACTTGTTTCTCCAGTTTTYGTTTTTCTCCAATGCGTCGAAATCCCTCTTTTGCGCTGTCYCTTTGGTTTGCAGGTTTTGTAGATCCTTCTGTACTGTAGAACACGGTCAAACTTTACCGTCCAATGTTATCGCCCTCACTCACTGTGARAAATGTTGTACTTTCGATAAATATTCCCAACAAATACGTTACTGACCCACATTGGCGATGTG-TTACGAAATCCGTTTCCAGTCTCCAAGCACCCTTTTGTGGGGTGTGAAGCGGAAGCWTTTTGGGCTRTACTAATCAACARGGGTGGTGCCCGGTGTAACACCGGATCGTTTCAACGAAAACCTCGCAATGTTGTTAAACGAAAGCTAAGCAAACAGCAAAGCGTGCAAAGCGCAGCTCATTCCTTTTGCTGCCTTCCACCCTGTTATACCTGTWTGCAGAAGCAGCAATACAAAAGCGGCAGGTAACACACACACACACCCGAAAAGAACAGAAAAAGAGGCATCACAAAACAATATCAAATACAAGCRGAYCAAAAAAAAARCAAGCWAACAAACATCGCCAACCAGCATTGTTTGTTGTTCATCGGGTACCGGGTTCACTCCCGGAAGCGCTATCGTTTCCTGTTTGCATCCATTTCCGGGTGGCTTTCTTTGCTGTTGTTTTCRCCCCCTGCCTCYCTTCCTTTGCTTCATCTCAGMTGGATGCAGATGCCGTCAGCCGATAGCACTCGAAACTCTAMACACACACACACACACTGACACAAGCTCTCCCTATCGGKAATATACTGTTTGCGACCAATGCGACTGCCTGCAGCAGACAGGCAGAGCGCGAAACACATAAGCTGGTCAGCTTATTGCAACACAAAGCTACCAY--ACACACACCCACAGTCRCACAGACAAACCTACTCGCGCTATCGATGMT------TTTTCTATRCTGTGGCTAAAAAGTCATCTCTACCTTTGGGAAACAAAGACGGAAACAAAGTGTGCGATTGAAGGTGTTTTTGTTTTTCCATCGTTCTTCTCCTCCTCCMCTGGGGACGCTGTGCAGTTATTGTGTGCCGTTTCACAAACACACACACG--MACAMACAMAMACACACTTTTTTCCTCGGTCCAACAACGCCAACCCTAMACGGGGGGAAACAAAAGTGTGCGAACAASCGTA
>AA0089-C
TCGTTCAGCGTTGGTTATGATAAAAGAGTAAGACCGAACTATGGAGGTACGTATTAACTGTTTCGATGCCCCGCTACTAAACCGGTCTGTCTCGTTCTCGTTCAACGGTTCTTCTGCCCGCCGTAACGCACCAACTCCAGCGCCTGCCAGCCGGGTGGAATCAACAACGTGTGTCAACTCGTTCGCCCTCCTCTGTGGTCTCTTCTCGGTGTCCTCGAAGCTCGGCGCTCCCTGCAACGTGCCATTTCWTTCCCCTCCTCCAGGCCACTTTCACTTGTTTCTGCAGTTTTTGTTTTTCTCCAATGCGTCGAAATCCCTCTTTTGCGCTGTCCCTTTGGTTTGCAGGTTTTGTAGATCCTTCTGTACTGTAGAACACGGTCAAACTTTACCGTCCAATGTTATCGCCCTCACTCACTGTGARAAATGTTGTACTTTCGATAAATATTCCCAAMAAATACGTTACTGACCCACATTKGCGATGTG-TTACGAAATCCGTTTCCAGTCTCCAAGCACCCTTTTGTGGGGTGTGAAGCGGAAGCTTTTTGGGCTGTACTAATCAACAAGGGTGGTGYCCGGTGTAACACCGGWTCGTTTCAMCKAAAACCTCGCAATGTTGTTAAACGAAAGCTAAGCAAACAGCAAAGCGTGCAAAGCGCAGCTCATTCCTTTTGCTGCCTTCCACCCTGTTATACCTGTTTGCAGAAGCAGCAATACAAAAGCGGCAGGTAACACACACACACACCCGAAAAGAACAGAAAAAGAGGCATCACAAAACAATATCAAATACAAGCGGATCAAAAAAAAAACAAGCAAACAAACATCGCCAACCAGCATTGTTTGTTGTTCATCGGGTACCGGGTTCACTCCCGGAAGCGCTATCGTTTCCTGTTTGCATCCATTTCCGGGTGGCTTTCTTTGCTGTTGTTTTCGCCCCCTGCCTCCCTTCCTTTGCTTCATCTCAGCTGGATGCAGATGCCGTCAGCCGATAGCACTCGAAACTCTAAACACACACACACACACTGACACAAGCTCTYCCTATCGGGAATATACTGTTTGCGACCAATGCGACTGCCTGCAGCAGACAGGCAGAGCGCGAAACACATAAGCTGGTCAGCTTATTGCAACACAAAGCTACCAC--AMACACACCCACAGTCRCACAGACAAACCTACTCGCGCTATCGATGMT------TTTTCTATGGTGTGGCYAAAAAGTCATCTCTACCTTTGGGAAACAAAGACGGAAACAAAGTGTGCGATTGAAGGTGTTTTTGTTTTTCCATCGTTCTTCYCCTCCTCCACTGGGGACGCTGTGCAGTTATTGTGTGCCGTTTCACAAACACACACACG--MACAMACAAACACACACTTTTTTCCTCGGTCCAACAACGCCAACCCTAAACGGGGGGAAACAAAAGTGTGCRAACAASCGTA
>AA0090-C
TCGTTCAGCGTTGGTTATGATAAAAGAGTAAGACCGAACTATGGAGGTACGTATTAACTGTTTCGATGCCCCGCTGCTAAACCGGTCTGTCTCGTTCTCGTTCAACGGTTCTTCTGCCCGCCGTAACGCACCAACTCCAGCGCCTGCCAGCCGGGTGGAATCAACAACGTGTGTCAACTCGTTCGCCCTCCTCTGTGGTCTCTTCTCGGTGTCCTCGAAGCTCGGAGCTCCCTGCAACGTGCCATTTCATTCCCCTCCTCCAGGCCACTTTCACTTGTTTCTCCAGTTTTCGTTTTTCTCCAATGCGTCGAAATCCCTCTTTTGCGCTGCCTCTTTGGTTTGCAGGTTTTGTAGATCCTTCTGTACTGTAGAACACGGTCAAACTTTACCGTCCAATGTTATCGCCCTCACTCACTGTGAGAAATGTTGTACTTTCGATAAATATTCCCAACAAATACGTTACTGACCCACATTTGCGATGTG-TTACGAAATCCGTTTCCAGTCTCCAAGCACCCTTTTGTGGGGTGTGAAGCGGAAGCTTTTTGGGCTGTACTAATCAACAAGGGTGGTGCCCGGTGTAACACCGGATCGTTTCACCTAAAACCTCGCAATGTTGTTAAACGAAAGCTAAGCAAACAGCAAAGCGTGCAAAGCGCAGCTCATTCCTTTTGCTGCCTTCCACCTTGTTATACCTGTTTGCAGAAGCAGCAATACAAAAGCGGCAGGTAACACACACACACACCCGAAAAGAACAGAAAAAGAGGCATCACAAAACAATATCAAATACAAGCAGACCAAAAAAAAAACAAGCTAACAAACATCGCCAACCAGCATTGTTTGTTGTTCATCGGGTACCGGGTTCACTCTCGGATGCGCTATCGTTTCCTGTTTGCATCCATTTCCGGGTGGCTTTCTTTGCTGTTGTTTTCGCCCCCTGCCTCCCTTCCTTTGCTTCATCTCAGCTGGATGCAGATACCGTCAGCCGATACCACTCGAAACTCTAAACACACACACACACACTGACACAAGCTCTCCCTATCGGGAATATACTGTTTGCGACCAATGCGACTGCCTGCAGCAGACAGGCAGAGCGCGAAACACATAAGCTGGTCAGCTTATTGCAACACAAAGCTACCAC--ACACACACCCACAGTCACACAGACAAACCTACTCGCGCTATCGATGMT------TTTTCTATACTGTGGCTAAAAAGTCATCTCTACCTTTGGGAAACAAAGACGGAAACAAAGTGTGCGATTGAAGGTGTTTTTGTTTTTCCATCGTTCTTCTCCTCCTCCCCTGGGGACGCTGTGCAGTTATTGTGTGCCGTTTCACAAACACACACACG--CACACACAAACACACACTTTTTTCCTCGGTCCAACAACGCCAACCCTAAACGGGGGGAAACAAAAGTGTGCGAACAACCGTA
>AA0091-C
TCGTTCAGCGTTGGTTATGATAAAAGAGTAAGACCGAACTATGGAGGTACGTATTAACTGTTTCGATGCCCCGCTGCTAAACCGGTCTGTCTCGTTCTCGTTCAACGGTTCTTCTGCCCGCCGTAACGCACCAACTCCAGCGCCTGCCAGCCGGGTGGAATCAACAACGTGTGTCAACTCGTTCGCCCTCCTCTGTGGTCTCTTCTCGGTGTCCTCGAAGCTCGGAGCTCCCTGCAACGTGCCATTTCATTCCCCTCCTCCAGGCCACTTTCACTTGTTTCTCCAGTTTTYGTTTTTCTCCAATGCGTCGAAATCCCTCTTTTGCGCTGCCTCTTTGGTTTGCAGGTTTTGTAGATCCTTCTGTACTGTAGAACACGGTCAAACTTTACCGTCCAATGTTATCGCCCTCACTCACTGTGAGAAATGTTGTACTTTCGATAAATATTCCCAACAAATACGTTACTGACCCACATTTGCGATGTG-TTACGAAATCCGTTTCCAGTCTCCAAGCACCCTTTTGTGGGGTGTGAAGCGGAAGCTTTTTGGGCTGTACTAATCAACAAGGGTGGTGCCCGGTGTAACACCGGATCGTTTCACCTAAAACCTCGCAATGTTGTTAAACGAAAGCTAAGCAAACAGCAAAGCGTGCAAAGCGCAGCTCATTCCTTTTGCTGCCTTCCACCTTGTTATACCTGTTTGCAGAAGCAGCAATACAAAAGCGGCAGGTAACACACACACACACCCGAAAAGAACAGAAAAAGAGGCATCACAAAACAATATCAAATACAAGCAGACCAAAAAAAAAACAAGCTAACAAACATCGCCAACCAGCATTGTTTGTTGTTCATCGGGTACCGGGTTCACTCTCGGATGCGCTATCGTTTCCTGTTTGCATCCATTTCCGGGTGGCTTTCTTTGCTGTTGTTTTCGCCCCCTGCCTCCCTTCCTTTGCTTCATCTCAGCTGGATGCAGATACCGTCAGCCGATACCACTCGAAACTCTAAACACACACACACACACTGACACAAGCTCTCCCTATCGGGAATATACTGTTTGCGACCAATGCGACTGCCTGCAGCAGACAGGCAGAGCGCGAAACACATAAGCTGGTCAGCTTATTGCAACACAAAGCTACCAC--ACACACACCCACAGTCACACAGACAAACCTACTCGCGCTATCGATGMT------TTTTCTATACTGTGGCTAAAAAGTCATCTCTACCTTTGGGAAACAAAGACGGAAACAAAGTGTGCGATTGAAGGTGTTTTTGTTTTTCCATCGTTCTTCTCCTCCTCCCCTGGGGACGCTGTGCAGTTATTGTGTGCCGTTTCACAAACACACACACG--CACACACAAACACACACTTTTTTCCTCGGTCCAACAACGCCAACCCTAAACGGGGGGAAACAAAAGTGTGCGAACAACCGTA
>AA0097-C
TCGTTCAGCGTTGGTTATGATAAAAGAGTAAGACCGAACTATGGAGGTACGTATTAACTGTTTCGATGCYCCGCTACTAAACCGGTCTGTCTCGTTCTCGTTCAACGGTTCTTCTGCCCACCGTAACGCACCAACTCCAGCGCCTGCCAGCCGGGTGGAATCAACAACGTGTGTCAACTCGTTCGYCCTYCTCTGYGGTCTCTYYTCGGTGTCCTCGAAGCYCGGAGCTCCCTRCAACGTGCCATTTCATTCCCCTCCTCCAGGCCACTTTCACYTGTTTCTCCAGTTTTYGTTTTTCTCCRATGYGTCGAAATCCCTCTTTTGCGCTGTCYCTTTGGTTTKCAGGTTTTGTAGATCCTTCTGTACTGTAGAACACGGTCAAACTTTRCCGTCCAATGTTATYGCCCTCAMTCACTGTGAAAAATGTTGTACTTTCGATAAATATTCCCAACAAATACGTTACTGACCCACATTTGCGATGTG-TTACGAAATCCGTTTCCAGTCTCCAAGCACCCTTTTGTGGRGTGTGAAGCGGAAGCTTTTTGGGCTGTACTAATCAACAGGGGTGGTGCCCGGTGTAACACCGGATCGTTTCACCTAAAACCTCGCAATGTTGTTAAACGAAAGCTAAGCAAACAGCAAAGCGTGCAAAGCGCAGCTCATTCCTTTTGCTGCCTTCCACTCTGTTATACCTGTTTGCAGAAGCAGCAATACAAAAGYGGCAGGTAACACACACACACACCCGAAAARAACAGAAAAAGAGGCATCACAAAACAATATCAAATACAAGCRGACCAAAAAARAAACAAGCTAACAAACATCGCCAACCAGCATTGTTTGTTGTTCATCGGGTACCGGGTTCACTCCCGGAWGCGCTATCGTTTCCTGTTTGCATCCATTTCCGGGTGGCTTTCTTTGCTGTTGTTTTCGCCCCCTGCCTCCCTTCCTTTGCTTCATCTCAGCTGGATGCAGATGCCGTCAGCCGATAGCACTCGAAACTCKAAACACACACACACACACTGACACAAGCTCTCCCTATCGGGARTATACTGTTTGCGACCRATGCGACTGCCTGCAGCARACAGRCMGAGCGCGAAACACATAAGCTGGTCAGCTTAWTGCAACACAAAGCTACCAC--ACACACACCCACAGTCACACAGACAAACCTACTCGCGCTATCGATGMT------TTTTCTATGGTGTGGCTAAAAAGYCATCTCTACCTTTGGGAAACAAAGACGGAAACAAAGTGTGCGATTGAAGGTGTTTTTGTTTTTCCATCGTTCTTCCCCTCCTCCACTGGGGACRCTGTGCAGWTATTGTGTGCCGTTTCACAAACACACACACG--CACACACAAACACACWCTTTTTTCCTCGGTCCAACAWCRCCAACYCTAARSGGGKGGAAACAAAAGTGTGCGAACAASCGTA
>AA0098-C
TCGTTCAGCGTTGGTTATGATAAAAGAGTAAGACCGAACTATGGAGGTACGTATTAACTGTTTCGATGCCCCGCTRCTAAACCGGTCTGTCTCGTTCTCGTTCAACGGTTCTTCTGCCCRCCGTAACGCACCAACTCCAGCGCCTGCCAGCCGGGTGGAATCAACAACGTGTGTCAACTCGTTCGCCCTYCTCTGTGGTCTCTTCTCGGTGTCCTCGAAGCYCGGAGCTCCCTGCAACGTGCCATTTCATTCCYCTCCTCCAGGCCACTTTCACTTGTTTCTCCAGTTTTCGTTTTTCTCCAATGCGTCGAAATCCCTCTTTTGCGCTGYCTCTTTGGTTTGCAGGTTTTGTAGATCCTTCTGTACTGTAGAACACGGTCAAACTTTACCGTCCAATGTTATCGCCCTCACTCACTGTGAGAAATGTTGTACTTTCGATAAATATTCCCAACAAATACGTTACTGACCCACATTKGCGATGTG-TTACGAAATCCGTTTCCAGTCTCCAAGCACCCTTTTGTGGGGTGTGAAGCGGAAGCWTTTTGGGCTGTACTAATCAACAAGGGTGGTGCCCGGTGTAACACCGGATCGTTTCAMCKAAAACCTCGCAATGTTGTTAAACGAAAGCTAAGCAAACAGCAAAGCGTGCAAAGCGCAGCTCATTCCTTTTGCTGCCTTCCACCYTGTTATACCTGTWTGCAGAAGCAGCAATACAAAAGCGGCAGGTAACACACACACACACCCGAAAAGAACAGAAAAAGAGGCATCACAAAACAATATCAAATACAAGCRGAYCAAAAAAAAAACAAGCWAACAAACATCGCCAACCAGCATTGTTTGTTGTTCATCGGGTACCGGGTTCACTCYCGGAWGCGCTATCGTTTCCTGTTTGCATCCATTTCCGGGTGGCTTTCTTTGCTGTTGTTTTCGCCCCCTGCCTCYCTTCCTTTGCTTCATCTCAGMTGGATGCAGATRCCGTCAGCCGATASCACTCGAAACTCTAAACACACACACACACACTGACACAAGCTCTCCCTATCGGKAATATACTGTTTGCGACCAATGCGACTGCCTGCAGCAGACAGGCAGAGCGCGAAACACATAAGCTGGTCAGCTTATTGCAACACAAAGCTACCAC--ACACACACCCACAGTCACACAGACAAACCTACTCGCGCTATCGATGMT------TTTTCTATACTGTGGCTAAAAAGTCATCTCTACCTTTGGGAAACAAAGACGGAAACAAAGTGTGCGATTGAAGGTGTTTTTGTTTTTCCATCGTTCTTCTCCTCCTCCMCTGGGGACGCTGTGCAGTTATTGTGTGCCGTTTCACAAACACACACACG--MACACACAAACACACACTTTTTTCCTCGGTCCAACAACGCCAACCCTAMACGGGGGGAAACAAAAGTGTGCGAACAASCGTA
>AA0099-C
TCGTTCAGCGTTGGTTATGATAAAAGAGTAAGACCGAACTATGGAGGTACGTATTAACTGTTTCGATGCYCCGCTRCTAAACCGGTCTGTCTCGTTCTCGTTCAACGGTTCTTCTGCCCRCCGTAACGCACCARCTCCAGCGCCTGCCAGCCGGGTGGAATCAACAACGTGTGTCAACTCGTTCGYCCTCCTCTGYGGTCTCTYCTCGGTGTCCTCGAAGCYCGGAGCTCCCTGCAACGTGCCATTTCATTCCCCTCCTCCAGGCCACTTTCACYTGTTTCTCCAGTTTTYGTTTTTCTCCRATGYGTCGAAATCCCTCTTTTGCGCTGYCTCTTTGGTTTKCAGGTTTTGTAGATCCTTCTGTACTGTAGAACACGGTCAAACTTTRCCGTCCAATGTTATCGCCCTCACTCACTGTGAGAAATGTTGTACTTTCGATAAATATTCCCAACAAATACGTTACTGACCCACATTTGCGATGTG-TTACGAAATCYGTTTCCAGTCTCCAAGCACCYTTTTGTGGGGTGTGAAGCGGAAGCTTTTTGGGCTGTACTAATCAACAAGGGTGGTGYCCKGTGTAACACCGGATCGTTTCACCTAAAACCTCGCWATRTTGTTAAACGAAAGCTAAGCAAACAGCAAAGCGTGCAAAGCGCAGCTCATTCCTTTTGCTGCCTTCCACCYTGTTATACCTGTTTGCAGAAGCAGCAATACAAAAGYGGCAGGTAACACACACACACACCCGAAAAGAACAGAAAAAGAGGCATCACAAAACAATATCAAATACAAGCRGACCAAAAAARAAACAAGCTAACAAACATCGCCAACCAGCATTGTTTGTTGTTCATCGGGTACCGGGTTCACTCYCGGATGCGCTATCGTTTCCTGTTTGCATCCATTTCCGGGTGGCTTTCTTTGCTGTTGTTTTCGCCCCCTKCCTCCCTTCCTTTGCTTCATCTCAGCTGGATGCAGATRCCGTCAGCCGATASCACTCGAAACTCKAAACACACACACACACACTRACACAAGCTCTCCCTATCGGGAATATACTGTTTGCGACCRATGCGACTGCCTGCAGCARACAGRCMGAGCGCGAAACACATAAGCTGGTCAGCTTAWTGCAACACAAAGCTACCAC--ACACACACCCACAGTCACACAGACAAACCTACTCGCGCTATCGATGMT------TTTTCTATRSTGTGGCTAAAAAGTCATCTCTACCTTTGGGAAACAAAGACGGAAACAAAGTGTGCGATTGAAGGTGTTTTTGTTTTTCCATCGTTCTTCYCCTCCTCCMCTGGGGACRCTGTGCAGWTATTGTGTGCCGTTTCACAAACACACACACG--CACACACAAACACACWCTTTTTTCYTCGGTCCAACAACGCCAACCCTAAACGGGGGGAAACAAAAGTGTGCGAACAACCGTA
>AA0100-C
TCGTTCAGCGTTGGTTATGATAAAAGAGTAAGACCGAACTATGGAGGTACGTATTAACTGTTTCGATGCYCCGCTACTAAACCGGTCTGTCTCGTTCTCGTTCAACGGTTCTTCTGCCCRCCGTAACGCACCARCTCCAGCGCCTGCCAGCCGGGTGGAATCAACAACGTGTGTCAACTCGTTCGYCCTYCTCTGYGGTCTCTYCTCGGTGTCCTCGAAGCCCGGAGCTCCCTGCAWCGTGCCATTTCATTCCCCTCCTCCAGGCCACWTTCACYTGTTTCTCCAGTTTTYGTTTTTCTCCWATGCGTCGAAATCCCTCTTTTGCGCTGTCYCTTTGGTTTKCAGGTTTTGTAGATCCTTCTGTACTGTAGAACACGGTCAAACTTTRCCGTCCAATGTTATCGCCCTCACTCACTGTGAAAAATGTTGTACTTTCGATAAATATTCCCAACAAATACGTTACTGACCCACATTTGCGATGTG-TTACGAAATCCGTTTCCAGTCTCCAAGCACCCTTTTGTGGRGTGTGAAGCGGAAGCTTTTTGGGCTGTACTAATCAACARGGGTGGTGCCCGGTGTAACACCGGATCGTTTCACCTAAAACCTCGCWATGTTGTTAAACGAAAGCTAAGCAAACAGCAAAGCGTGCAAAGCGCAGCTCATTCCTTTTGCTGCCTTCCACYCTGTTATACCTGTTTGCAGAAGCAGCAATACAAAAGYGGCAGGTAACACACACACACACCCGAAAAGAACAGAAAAAGAGGCATCACAAAACAATATCAAATACAAGCRGACCAAAAAAAAAACAAGCTAACAAACATCGCCAACCAGCATTGTTTGTTGTTCATCGGGTACCGGGTTCACTCCCGGAWGCGCTATCGTTTCCTGWTTGCATCCATTTCCGGGTGGCTTTCTTTGCTGTTGTTTTCGCCCCCTKCCTCCCTTCCTTTGCTTCATCTCAGCTGGATGCAGATGCCGTCAGCCGATAGCACTCGAAACTCKAAACACACACACACACACTGACACAAGCTCTCCCTATCGGGARTATACTGTTTGCGACCRATGCGACTGCCTGCAGCARACAGRCMGAGCGCGAAACACATAAGCTGGTCAGCTTATTGCAACACAAAGCWACCAC--ACACACACCCACAGTCACACAGACAAACCTACTCGCGCTATCGATGMT------TTTTCTATGRTGTGGCTAAAAAGYCATCTCTACCTTTGGGAAACAAAGACGGAAACAAAGTGTGCGATTGAAGGTGTTTTTGTTTTTCCATCGTTCTTCCCCTCCTCCACTGGGGACRCTGTGCAGWTATTGTGTGCCGTTTCACAAACACACACACG--CACACACAAACACACWCTTTTTTCCTCGGTCCAACAACGCCAACCCTAARSGGGKGGAAACAAAAGTGTGCGAACAASCGTA
>AA0101-C
TCGTTCAGCGTTGGTTATGATAAAAGAGTAAGACCGAACTATGGAGGTACGTATTAACTGTTTCGATGCYCCGCTACTAAACCGGTCTGTCTCGTTCTCGWTCAACGGTTCTTCTGCCCACCGTAACGYACCAACTCCAGCGCCTGCCAGCCGGGTGGAATCAACAACGTGTGTCAACTCGTTCGTCCTCCTCTGCGGTCTCTCCTCGGTGTCCTCGAAGCCCGGAGCTCCCTGCAACGTGCCATTTCATTCCCCTCCTCCAGGCCACTTTCACCTGTTTCTCCAGTTTTYGTTTTTCTCCRATGYGTCGAAATCCCTCTTTTGCGCTGTCTCTTTGGTTTTCWGGTTTTGTAGATCCTTCTGTACTGTAGAACACGGTCAAACTTTGCCGTCCAATGTTATCGCCCTCAATCACTAGGAGAAATGTTGTACTTTCGATAAATATTCCTAACAAATACGTTACTGACCTACATTTGCGACATG-TTACGAAATCWGTTTCCAGTCTCCAAGCACCTTTTTGTGGGGTGTGAAGCGGAAGCTTTTTGGGCTGTACTAATCAACAAGGGTGGTGCCCGGTGTAACACCGGATCGTTTCACCTAAAACCTCGCTATRTTGTTAAACGAAAGCTAAGCAAACAGCAAAGCGTGCAAAGCGCAGCTCATTCCTTTTGCTGCCTTYCACCCTGTTATACCTGTTTGCAGAAGCAGCAATACAAAAGTGGCAGGTAACACACACACACACCCGAAAAGAACAGAAAAAGAGGCATCACAAAACAATATCAAATACAAGCGGACCAAAAAAAAAACAAGCTAACAAACATCGCCAACCAGCATTGTTTGTTGTTCATCGGGTACCGGGTTCACTCCCGGATGCGCTATCGTTTCCTGTTTGCATCCATTTCCGGGTGGCTTTCTTTGCTGTTGTTTTCGCCCCCTTCCTCCCTTCCTTTGCTTCATCTCAGCTGGATGCAGATGCCGTCAGCCGATAGCACTCGAAACTCGAAACACACACACACACACTRACACAAGCTCTCCCTATCGGGAATATACTGTTTGCGACCGATGCGACTGCCTGCAGCAAACAGACCGAGCGCGAAACACATAAGCTGGTCAGCTTAWTGCAACACAAAGCTACCAC--ACACACACCCACAGTCACACAGACAAACCTACTCGCGCTATCGATGAT------TTTTCTATGGTGTGGCTAAAAAGTCATCTCTACCTTTGGGAAACAAAGACGGAAACAAAGTGTGCGATTGAAGGTGTTTTTGTTTTTCCATCGTTCTTCCCCTCCTCCACTGGGGACACTGWGCAGATATTGTGTGCCGTTTCACAAACACACACACG--MACWCACAAACACACTCTTTTTTTCTCGGTCCAACAACGCCAACCCTAAGGGGGKGGAAACAAAAGTGTGCGAACAACCGTA
>AA0102-C
TCGTTCAGCGTTGGTTATGATAAAAGAGTAAGACCGAACTATGGAGGTACGTATTAACTGTTTCGATGCCCCGCTRCTAAACCGGTCTGTCTCGTTCTCGTTCAACGGTTCTTCTGCCCRCCGTAACGYACCAACTCCAGCGCCTGCCAGCCGGGTGGAATCAACAACGTGTGTCAACTCGTTCGYCCTCCTCTGYGGTCTCTYCTCGGTGTCCTCGAAGCYCGGAGCTCCCTGCAACGTGCCATTTCATTCCCCTCCTCCAGGCCACTTTCACYTGTTTCTCCAGTTTTYGTTTTTCTCCRATGYGTCGAAATCCCTCTTTTGCGCTGYCTCTTTGGTTTKCAGGTTTTGTAGATCCTTCTGTACTGTAGAACACGGTCAAACTTTRCCGTCCAATGTTATCGCCCTCAMTCACTRKGAGAAATGTTGTACTTTCGATAAATATTCCYAACAAATACGTTACTGACCYACATTTGCGAYRTG-TTACGAAATCYGTTTCCAGTCTCCAAGCACCYTTTTGTGGGGTGTGAAGCGGAAGCTTTTTGGGCTGTACTAATCAACAAGGGTGGTGCCCGGTGTAACACCGGATCGTTTCACCTAAAACCTCGCWATRTTGTTAAACGAAAGCTAAGCAAACAGCAAAGCGTGCAAAGCGCAGCTCATTCCTTTTGCTGCCTTCCACCYTGTTATACCTGTTTGCAGAAGCAGCAATACAAAAGYGGCAGGTAACACACACACACACCCGAAAARAACAGAAAAAGAGGCATCACAAAACAATATCAAATACAAGCRGACCAAAAAAAAAACAAGCTAACAAACATCGCCAACCAGCATTGTTTGTTGTTCATCGGGTACCGGGTTCACTCYCGGATGCGCTATCGTTTCCTGTTTGCATCCATTTCCGGGTGGCTTTCTTTGCTGTTGTTTTCGCCCCCTKCCTCCCTTCCTTTGCTTCATCTCAGCTGGATGCAGATRCCGTCAGCCGATASCACTCGAAACTCKAAACACACACACACACACTRACACAAGCTCTCCCTATCGGGAATATACTGTTTGCGACCRATGCGACTGCCTGCAGCARACAGRCMGAGCGCGAAACACATAAGCTGGTCAGCTTAWTGCAACACAAAGCTACCAM--ACACACACCCACAGTCACACAGACAAACCTACTCGCGCTATCGATGMT------TTTTCTATRSTGTGGCTAAAAAGTCATCTCTACCTTTGGGAAACAAAGACGGAAACAAAGTGTGCGATTGAAGGTGTTTTTGTTTTTCCATCGTTCTTCYCCTCCTCCMCTGGGGACRCTGTGCAGWTATTGTGTGCCGTTTCACAAACACACACACG--CACWCACAAACACACWCTTTTTTYCTCGGTCCAACAACGCCAACCCTAARSGGGKGGAAACAAAAGTGTGCGAACAACCGTA
>AA0103-C
TCGTTCAGCGTTGGTTATGATAAAAGAGTAAGACCGAACTATGGAGGTACGTATTAACTGTTTCGATGCCCCGCTACTAAACCGGTCTGTCTCGTTCTCGTTCAACGGTTCTTCTGCCCRCCGTAACGCACCAACTCCAGCGCCTGCCAGCCGGGTGGAATCAACAACGTGTGTCAACTCGTTCGCCCTYCTCTGTGGTCTCTTYTCGGTGTCCTCGAAGCTCGGMGCTCCCTGCAACGTGCCATTTCATTCCCYTCCTCCAGGCCACWTTCACTTGTTTCTCCAGTTTTYGTTTTTCTCCAATGCGTCGAAATCCCTCTTTTGCGCTGTCCCTTTGGTTTGCAGGTTTTGTAGATCCTTCTGTACTGTAGAACACGGTCAAACTTTACCGTCCAATGTTATYGCCCTCACTCACTGTGAAAAATGTTGTACTTTCGATAAATATTCCCAAMAAATACGTTACTGACCCACATTKGCGATGTG-TTACGAAATCCGTTTCCAGTCTCCAAGCACCCTTTTGTGGRGTGTGAAGCGGAAGCTTTTTGGGCTGTACTAATCAACAGGGGTGGTGCCCGGTGTAACAYCGGATCGTTTCAMCKAAAACCTCGCAATGTTGTTAAACGAAAGCTAAGCAAACAGCAAAGCGTGCAAAGCGCAGCTCATTCCTTTTGCTGCCTTCCAYYCTGTTATACCTGTWTGCAGAAGCAGCAATACAAAAGCGGCWGGTAACACACACACACACCCGAAAAGAACAGAAAAAGAGGCATCACAAAACAATATCAAATACAAGCRGAYMAAAAAAAAAACAAGCWAACAAACATCGCCAACCAGCATTGTTTGTTGTTCATCGGGTACCGGGTTCACTCCCGGAAGCGCTATCGTTTCCTGTTTGCATCCATTTCCGGGTGGCTTTCTTTGCTGTTGTTTTCGCCCCCTGCCTCCCTTCCTTTGCTTCATCTCAGCTGGATGCAGATGCCGTCAGCCGATAGCACTCGAAACTCTAMACACACACACACACACTGACACAAGCTCTCCCTATCGGGAGTATACTGTTTGCGACCAATGCGACTGCCTGCAGCAGACAGGCAGAGCGCGAAACACATAAGCTGGTCAGCTTATTGCAACACAAAGCTACCAC--ACACACACCCACAGTCACACAGACAAACCTACTCGCGCTATCGATGCT------TTTTCTATGRTGTGGCTAAAAAGTCATCTCTACCTTTGGGAAACAAAGACGGAAACAAAGTGTGCGATTGAAGGTGTTTTTGTTTTTCCATCGTTCTTCCCCTCCTCCACTGGGGRCGCTGTGCAGTTATTGTGTGCCGTTTCACAAACACACACACG--CACACACAAACACACACTTTTTTCCTCGGTCCAACAWCRCCAACYCTAAACGGGGGGAAACAAAAGTGTGCGAACAAGCGTA
>AA0104-C
TCGTTCAGCGTTGGTTATGATAAAAGAGTAAGACCGAACTATGGAGGTACGTATTAACTGTTTCGATGCCCCGCTRCTAAACCGGTCTGTCTCGTTCTCGTTCAACGGTTCTTCTGCCCGCCGTAACGCACCAACTCCAGCGCCTGCCAGCCGGGTGGAATCAACAACGTGTGTCAACTCGTTCGCCCTCCTCTGTGGTCTCTTCTCGGTGTCCTCGAAGCTCGGMGCTCCCTGCAACGTGCCATTTCWTTCCCCTCCTCCAGGCCACTTTCACTTGTTTCTSCAGTTTTYGTTTTTCTCCAATGCGTCGAAATCCCTCTTTTGCGCTGYCYCTTTGGTTTGCAGGTTTTGTAGATCCTTCTGTACTGTAGAACACGGTCAAACTTTACCGTCCAATGTTATCGCCCTCACTCACTGTGARAAATGTTGTACTTTCGATAAATATTCCCAAMAAATACGTTACTGACCCACATTTGCGATGTG-TTACGAAATCCGTTTCCAGTCTCCAAGCACCCTTTTGTGGGGTGTGAAGCGGAAGCTTTTTGGGCTGTACTAATCAACAAGGGTGGTGCCCGGTGTAACACCGGWTCGTTTCACCTAAAACCTCGCAATGTTGTTAAACGAAAGCTAAGCAAACAGCAAAGCGTGCAAAGCGCAGCTCATTCCTTTTGCTGCCTTCCACCYTGTTATACCTGTTTGCAGAAGCAGCAATACAAAAGCGGCAGGTAACACACACACACACCCGAAAAGAACAGAAAAAGAGGCATCACAAAACAATATCAAATACAAGCRGAYCAAAAAAAAAACAAGCWAACAAACATCGCCAACCAGCATTGTTTGTTGTTCATCGGGTACCGGGTTCACTCYCGGAWGCGCTATCGTTTCCTGTTTGCATCCATTTCCGGGTGGCTTTCTTTGCTGTTGTTTTCGCCCCCTGCCTCCCTTCCTTTGCTTCATCTCAGCTGGATGCAGATRCCGTCAGCCGATASCACTCGAAACTCTAAACACACACACACACACTGACACAAGCTCTYCCTATCGGGAATATACTGTTTGCGACCAATGCGACTGCCTGCAGCAGACAGGCAGAGCGCGAAACACATAAGCTGGTCAGCTTATTGCAACACAAAGCTACCAC--AMACACACCCACAGTCRCACAGACAAACCTACTCGCGCTATCGATGMT------TTTTCTATRSTGTGGCYAAAAAGTCATCTCTACCTTTGGGAAACAAAGACGGAAACAAAGTGTGCGATTGAAGGTGTTTTTGTTTTTCCATCGTTCTTCTCCTCCTCCMCTGGGGACGCTGTGCAGTTATTGTGTGCCGTTTCACAAACACACACACG--MACAMACAAACACACACTTTTTTCCTCGGTCCAACAACGCCAACCCTAAACGGGGGGAAACAAAAGTGTGCGAACAASCGTA
>AA0107-C
TCGTTCAGCGTTGGTTATGATAAAAGAGTAAGACCGAACTATGGAGGTACGTATTAACTGTTTCGATGCCCCGCTGCTAAACCGGTCTGTCTCGTTCTCGTTCAACGGTTCTTCTGCCCGCCGTAACGCACCAACTCCAGCGCCTGCCAGCCGGGTGGAATCAACAACGTGTGTCAACTCGTTCGCCCTCCTCTGTGGTCTCTTCTCGGTGTCCTCGAAGCTCGGAGCTCCCTGCAACGTGCCATTTCATTCCCCTCCTCCAGGCCACTTTCACTTGTTTCTCCAGTTTTCGTTTTTCTCCAATGCGTCGAAATCCCTCTTTTGCGCTGCCTCTTTGGTTTGCAGGTTTTGTAGATCCTTCTGTACTGTAGAACACGGTCAAACTTTACCGTCCAATGTTATCGCCCTCACTCACTGTGAGAAATGTTGTACTTTCGATAAATATTCCCAACAAATACGTTACTGACCCACATTTGCGATGTG-TTACGAAATCCGTTTCCAGTCTCCAAGCACCCTTTTGTGGGGTGTGAAGCGGAAGCTTTTTGGGCTGTACTAATCAACAAGGGTGGTGCCCGGTGTAACACCGGATCGTTTCACCTAAAACCTCGCAATGTTGTTAAACGAAAGCTAAGCAAACAGCAAAGCGTGCAAAGCGCAGCTCATTCCTTTTGCTGCCTTCCACCTTGTTATACCTGTTTGCAGAAGCAGCAATACAAAAGCGGCAGGTAACACACACACACACCCGAAAAGAACAGAAAAAGAGGCATCACAAAACAATATCAAATACAAGCAGACCAAAAAAAAAACAAGCTAACAAACATCGCCAACCAGCATTGTTTGTTGTTCATCGGGTACCGGGTTCACTCTCGGATGCGCTATCGTTTCCTGTTTGCATCCATTTCCGGGTGGCTTTCTTTGCTGTTGTTTTCGCCCCCTGCCTCCCTTCCTTTGCTTCATCTCAGCTGGATGCAGATACCGTCAGCCGATACCACTCGAAACTCTAAACACACACACACACACTGACACAAGCTCTCCCTATCGGGAATATACTGTTTGCGACCAATGCGACTGCCTGCAGCAGACAGGCAGAGCGCGAAACACATAAGCTGGTCAGCTTATTGCAACACAAAGCTACCAC--ACACACACCCACAGTCACACAGACAAACCTACTCGCGCTATCGATGMT------TTTTCTATACTGTGGCTAAAAAGTCATCTCTACCTTTGGGAAACAAAGACGGAAACAAAGTGTGCGATTGAAGGTGTTTTTGTTTTTCCATCGTTCTTCTCCTCCTCCCCTGGGGACGCTGTGCAGTTATTGTGTGCCGTTTCACAAACACACACACG--CACACACAAACACACACTTTTTTCCTCGGTCCAACAACGCCAACCCTAAACGGGGGGAAACAAAAGTGTGCGAACAACCGTA
>AA0109-C
TCGTTCAGCGTTGGTTATGATAAAAGAGTAAGACCGAACTATGGAGGTACGTATTAACWGTTTCGATGCCCCGCTACTAAACCGGTCTGTCTCGTTCTCGTTCAACGGTTCTTCTGCCCRCCGTAACGCAYCARCTCCAGCGCCTGCCAGCCGGGTGRAATCAACAACGTGTGTCAACTCGTTCGCCCTCCTCTGTGGTCTCTYCTCGGTGTCCTCGAAGYTCGGCGCTCCCTGCAACGTGCCATTTCWTTCCCCTCCTCCAGGCCACTTTCACTTGTTTCTSCAGTTTTYGTTTTTCTCCAATGCGTCGAAATCCCTCTTTTGCGCTGTCCCTTTGGTTTGCAGGTTTTGTAGATCCTTCTGTACTGTAGAACACGGTCAAACTTTRCCGTCCAATGTTATCGCCCTCACTCACTGTGARAAATGTTGTACTTTCGATAAATATTCCCAAMAAATACGTTACTGACCCACATTKGCGATGTG-TTACGAAATCCGTTTCCAGTCTCCAAGCACCCTTTTGTGGGGTGTGAAGCGGAAGCTTTTTGGGCTRTACTAATCAACARGGGTGGTGCCCGGTGTAACACCGGWTCGTTTCAMCKAAAACCTCGCAATGTTGTTAAACGAAAGCTAAGCAAACAGCAAAGCGTGCAAAGCGCAGCTCATTCCTTTTGCTGCCTTCCACCCTGTTATACCTGTTTGCAGAAGCAGCAATACAAAAGYGGCAGGTAACACACACACACACCCGAAAAGAACAGAAAAAGAGGCATCACAAAACAATATCAAATACAAGCRGAYCAAAAAAAAAACAAGCWAACAAACATCGCCAACCAGCATTGTTTGTTGTTCATCGGGTACCGGGTTCACTCCCGGAAGCGCTATCGTTTCCTGTTTGCATCCATTTCCGGGTGGCTTTCTTTGCTGTTGTTTTCGCCCCCTGCCTCCCTTCCTTTGCTTCATCTCAGCTGGATGCAGATGCCGTCAGCCGATAGCACTCGAAACTCTAAACACACACACACACACTGACACAAGCTCTYCSTATCGGGAATATACTGTTTGCGACCAATGCGACTGCCTGCAGCAGACAGGCAGAGCGCGAAACACATAAGCTGGTCAGCTTATTGCAACACAAAGCTACCAC--AAACACACCCACAGTCRCACAGACAAACCTACTCGCGCTATCGATGCT------TTTTCTATGGTGTGGCYAAAAAGTCATCTCTACCTTTGGGAAACAAAGACGGAAACAAAGTGTGCGATTGAAGGTGTTTTTGTTTTTCCATCGTTCTTCYCCTCCTCCACTGGGGACGCTGTGCAGTTATTGTGTGCCGTTTCACAAACACACACACG--CACAMACAAACACACACTTTTTTCCTCGGTCCAACAACGCCAACCCTAAACGGGGGGAAACAAAAGTGTGCGAACAASCGTA
>AA0110-C
TCGTTCAGCGTTGGTTATGATAAAAGAGTAAGACCGAACTATGGAGGTACGTATTAACTGTTTCGATGCCCCGCTRCTAAACCGGTCTGTCTCGTTCTCGTTCAACGGTTCTTCTGCCCRCCGTAACGCACCAACTCCAGCGCCTGCCAGCCGGGTGGAATCAACAACGTGTGTCAACTCGTTCGCCCTYCTCTGTGGTCTCTTCTCGGTGTCCTCGAAGCYCGGAGCTCCCTGCAACGTGCCATTTCATTCCYCTCCTCCAGGCCACTTTCACTTGTTTCTCCAGTTTTCGTTTTTCTCCAATGCGTCGAAATCCCTCTTTTGCGCTGYCTCTTTGGTTTGCAGGTTTTGTAGATCCTTCTGTACTGTAGAACACGGTCAAACTTTACCGTCCAATGTTATCGCCCTCACTCACTGTGAGAAATGTTGTACTTTCGATAAATATTCCCAACAAATACGTTACTGACCCACATTKGCGATGTG-TTACGAAATCCGTTTCCAGTCTCCAAGCACCCTTTTGTGGGGTGTGAAGCGGAAGCWTTTTGGGCTGTACTAATCAACAAGGGTGGTGCCCGGTGTAACACCGGATCGTTTCAMCKAAAACCTCGCAATGTTGTTAAACGAAAGCTAAGCAAACAGCAAAGCGTGCAAAGCGCAGCTCATTCCTTTTGCTGCCTTCCACCYTGTTATACCTGTWTGCAGAAGCAGCAATACAAAAGCGGCAGGTAACACACACACACACCCGAAAAGAACAGAAAAAGAGGCATCACAAAACAATATCAAATACAAGCRGAYCAAAAAAAAAACAAGCWAACAAACATCGCCAACCAGCATTGTTTGTTGTTCATCGGGTACCGGGTTCACTCYCGGAWGCGCTATCGTTTCCTGTTTGCATCCATTTCCGGGTGGCTTTCTTTGCTGTTGTTTTCGCCCCCTGCCTCYCTTCCTTTGCTTCATCTCAGMTGGATGCAGATRCCGTCAGCCGATASCACTCGAAACTCTAAACACACACACACACACTGACACAAGCTCTCCCTATCGGKAATATACTGTTTGCGACCAATGCGACTGCCTGCAGCAGACAGGCAGAGCGCGAAACACATAAGCTGGTCAGCTTATTGCAACACAAAGCTACCAC--ACACACACCCACAGTCACACAGACAAACCTACTCGCGCTATCGATGMT------TTTTCTATACTGTGGCTAAAAAGTCATCTCTACCTTTGGGAAACAAAGACGGAAACAAAGTGTGCGATTGAAGGTGTTTTTGTTTTTCCATCGTTCTTCTCCTCCTCCMCTGGGGACGCTGTGCAGTTATTGTGTGCCGTTTCACAAACACACACACG--MACACACAAACACACACTTTTTTCCTCGGTCCAACAACGCCAACCCTAMACGGGGGGAAACAAAAGTGTGCGAACAASCGTA
>AA0111-C
TCGTTCAGCGTTGGTTATGATAAAAGAGTAAGACCGAACTATGGAGGTACGTATTAACTGTTTCGATGCCCCGCTRCTAAACCGGTCTGTCTCGTTCTCGTTCAACGGTTCTTCTGCCCRCCGTAACGCACCAACTCCAGCGCCTGCCAGCCGGGTGGAATCAACAACGTGTGTCAACTCGTTCGCCCTYCTCTGTGGTCTCTTCTCGGTGTCCTCGAAGCYCGGAGCTCCCTGCAACGTGCCATTTCATTCCYCTCCTCCAGGCCACTTTCACTTGTTTCTCCAGTTTTYGTTTTTCTCCAATGCGTCGAAATCCCTCTTTTGCGCTGYCTCTTTGGTTTGCAGGTTTTGTAGATCCTTCTGTACTGTAGAACACGGTCAAACTTTACCGTCCAATGTTATCGCCCTCACTCACTGTGAGAAATGTTGTACTTTCGATAAATATTCCCAACAAATACGTTACTGACCCACATTKGCGATGTG-TTACGAAATCCGTTTCCAGTCTCCAAGCACCCTTTTGTGGGGTGTGAAGCGGAAGCWTTTTGGGCTGTACTAATCAACAAGGGTGGTGCCCGGTGTAACACCGGATCGTTTCAMCKAAAACCTCGCAATGTTGTTAAACGAAAGCTAAGCAAACAGCAAAGCGTGCAAAGCGCAGCTCATTCCTTTTGCTGCCTTCCACCYTGTTATACCTGTWTGCAGAAGCAGCAATACAAAAGCGGCAGGTAACACACACACACACCCGAAAAGAACAGAAAAAGAGGCATCACAAAACAATATCAAATACAAGCRGAYCAAAAAAAAAACAAGCWAACAAACATCGCCAACCAGCATTGTTTGTTGTTCATCGGGTACCGGGTTCACTCYCGGAWGCGCTATCGTTTCCTGTTTGCATCCATTTCCGGGTGGCTTTCTTTGCTGTTGTTTTCGCCCCCTGCCTCYCTTCCTTTGCTTCATCTCAGMTGGATGCAGATRCCGTCAGCCGATASCACTCGAAACTCTAAACACACACACACACACTGACACAAGCTCTCCCTATCGGKAATATACTGTTTGCGACCAATGCGACTGCCTGCAGCAGACAGGCAGAGCGCGAAACACATAAGCTGGTCAGCTTATTGCAACACAAAGCTACCAC--ACACACACCCACAGTCACACAGACAAACCTACTCGCGCTATCGATGMT------TTTTCTATACTGTGGCTAAAAAGTCATCTCTACCTTTGGGAAACAAAGACGGAAACAAAGTGTGCGATTGAAGGTGTTTTTGTTTTTCCATCGTTCTTCTCCTCCTCCMCTGGGGACGCTGTGCAGTTATTGTGTGCCGTTTCACAAACACACACACG--CACACACAAACACACACTTTTTTCCTCGGTCCAACAACGCCAACCCTAMACGGGGGGAAACAAAAGTGTGCGAACAASCGTA
>AA0113-C
TCGTTCAGCGTTGGTTATGATAAAAGAGTAAGACCGAACTATGGAGGTACGTATTAAYTGTTTCGATGCCCCGCTRCTAAACCGGTCTGTCTCGTTCTCGTTCAACGGTTCTTCTGCCCRCCGTAACGCACCAACTCCAGCGCCTGCCAGCCGGGTGGAATCAACAACGTGTGTCAACTCGTTCGYCCTCCTCTGYGGTCTCTYCTCGGTGTCCTCGAAGCYCGGAGCTCCCTGCAACGTGCCATTTCATTCCCCTCCTCCAGGCCACTTTCACYTGTTTCTCCAGTTTTYGTTTTTCTCCRATGYGTCGAAATCCCTCTTTTGCGCTGYCTCTTTGGTTTKCAGGTTTTGTAGATCCTTCTGTACTGTAGAACACGGTCAAACTTTRCCGTCCAATGTTATCGCCCTCAMTCACTGTGAGAAATGTTGTACTTTCGATAAATATTCCCAACAAATACGTTACTGACCCACATTTGCGATGTG-TTACGAAATCCGTTTCCAGTCTCCAASCACSYTTTTGTGGGGTGTGAAGCGGAAGCTTTTTGGGCTGTACTAATCAACAAGGGTGGTGCCCGGTGTAACACCGGATCGTTTCACCTAAAACCTCGCWATGTTGTTAAACGAAAGCTAAGCAAACAGCAAAGCGTGCAAAGCGCAGCTCATTCCTTTTGCTGCCTTCCACCTTGTTATACCTGTTTGCMGAAGCAGCAATACAAAAGYGGCAGGTWACACACACACACACCCGAAAARAACAGAAAAAGAGGCATCACAAAACAATATCAAATACAAGCRGACCAAAAAAAAAACAAGCTAACAAACATCGCCAACCAGCATTGTTTGTTGTTCATCGGGTACCGGGTTCACTCYCGGATGCGCTATCGTTTCCTGTTTGCATCCATTTCCGGGTGGCTTTCTTTGCTGTTGTTTTCGCCCCCTKCCTCCCTTCCTTTGCTTCATCTCAGCTGGATGCAGATRCCGTCAGCCGATASCACTCGAAACTCKAAACACACACACACACACTGACACAAGCTCTCCCTATCGGGAATATACTGTTTGCGACCRATGCGACTGCCTGCAGCARACAGRCMGAGCGCGAAACACRTAAGCTGGTCAGCTTATTGCAACACAAAGCTACCAM--ACACACACCCACAGTCACACAGACAAACCTACTCGCGCTATCGATGMT------TTTTCTATRSTGTGGCTAAAAAGTCATCTCTACCTTTGGGAAACAAAGACGGAAACAAAGTGTRCGATTGAAGGTGTTTTTGTTTTTCCATCGTTCTTCCCCTCCTCCACTGGGGACRCTGTGCAGWTATTGTGTGCCGTTTCACAAACACACACACG--CAMACAYAMAMACACWCTTTTYTCCTCGGTCCAACAACGCCAACCCTAARSGGGKGGAAACAAAAGTGTRCGAACAASCGTA
>AA0114-C
TCGTTCAGCGTTGGTTATGATAAAAGAGTAAGACCGAACTATGGAGGTACGTATTAACTGTTTCGATGCCCCGCTRCTAAACCGGTCTGTCTCGTTCTCGTTCAACGGTTCTTCTGCCCRCCGTAACGCACCAACTCCAGCGCCTGCCAGCCGGGTGGAATCAACAACGTGTGTCAACTCGTTCGCCCTYCTCTGTGGTCTCTTCTCGGTGTCCTCGAAGCYCGGAGCTCCCTGCAACGTGCCATTTCATTCCYCTCCTCCAGGCCACTTTCACTTGTTTCTCCAGTTTTCGTTTTTCTCCAATGCGTCGAAATCCCTCTTTTGCGCTGYCTCTTTGGTTTGCAGGTTTTGTAGATCCTTCTGTACTGTAGAACACGGTCAAACTTTACCGTCCAATGTTATCGCCCTCACTCACTGTGAGAAATGTTGTACTTTCGATAAATATTCCCAACAAATACGTTACTGACCCACATTKGCGATGTG-TTACGAAATCCGTTTCCAGTCTCCAAGCACCCTTTTGTGGGGTGTGAAGCGGAAGCWTTTTGGGCTGTACTAATCAACAAGGGTGGTGCCCGGTGTAACACCGGATCGTTTCAMCKAAAACCTCGCAATGTTGTTAAACGAAAGCTAAGCAAACAGCAAAGCGTGCAAAGCGCAGCTCATTCCTTTTGCTGCCTTCCACCYTGTTATACCTGTWTGCAGAAGCAGCAATACAAAAGCGGCAGGTAACACACACACACACCCGAAAAGAACAGAAAAAGAGGCATCACAAAACAATATCAAATACAAGCRGAYCAAAAAAAAAACAAGCWAACAAACATCGCCAACCAGCATTGTTTGTTGTTCATCGGGTACCGGGTTCACTCYCGGAWGCGCTATCGTTTCCTGTTTGCATCCATTTCCGGGTGGCTTTCTTTGCTGTTGTTTTCGCCCCCTGCCTCYCTTCCTTTGCTTCATCTCAGMTGGATGCAGATRCCGTCAGCCGATASCACTCGAAACTCTAAACACACACACACACACTGACACAAGCTCTCCCTATCGGKAATATACTGTTTGCGACCAATGCGACTGCCTGCAGCAGACAGGCAGAGCGCGAAACACATAAGCTGGTCAGCTTATTGCAACACAAAGCTACCAC--ACACACACCCACAGTCACACAGACAAACCTACTCGCGCTATCGATGCT------TTTTCTATACTGTGGCTAAAAAGTCATCTCTACCTTTGGGAAACAAAGACGGAAACAAAGTGTGCGATTGAAGGTGTTTTTGTTTTTCCATCGTTCTTCTCCTCCTCCMCTGGGGACGCTGTGCAGTTATTGTGTGCCGTTTCACAAACACACACACG--MACACACAAACACACACTTTTTTCCTCGGTCCAACAACGCCAACCCTAMACGGGGGGAAACAAAAGTGTGCGAACAASCGTA
>AA0115-C
TCGTTCAGCGTTGGTTATGATAAAAGAGTAAGACCGAACTATGGAGGTACGTATTAACTGTTTCGATGCTCCGCTACTAAACCGGTCTGTCTCGTTCTCGTTCAACGGTTCTTCTGCCCACCGTAACGCACCARCTCCAGCGCCTGCCAGCCGGGTGGAATCAACAACKTGTGTCAACTCGTTCGTCCTCCTCTGCGGTCTCTCCTCGGTGTCCTCGAAGCCCGGAGCTCCCTRCAACGTGCCATTTCATTCCCCTCCTCCAGGCCACTTTCACCTGTTTCTCCAGTTTTTGTTTTTCTCCGATGTGTCGAAATCCCTCTTTTGCGCTGTCTCTTTGGTTTTCAGGTTTTGTAGATCCTTCTGTACTGTAGAACACGGTCAAACTTTGCCGTCCAATGTTATCGCCCTCAATCACTAGGAGAAATGTTGTACTTTCGATAAATATTCCTAACAAATACGTTACTGACCTACATTTGCGACATG-TTACGAAATCTGTTTCCAGTCTCCAAGCACCKTTTTGTGGGGTRTGAAGCGGAAGCTTTTTGGGCTGTACTAATCAACAARGGTGGTGCCYGGTGTAACACCGGATCGTTTCACCTAAAACCTCGCTATATTGTTAAACGAAAGCTAAGCAAACAGCAAAGCGTGCAAAGCGCAGCTCATTCCTTTTGCTGCCTTCCACCCTGTTATACCTGTTTGCAGAAGCAGCAATACAAAAGTGGCAGGTAACACACACACACACCCGAAAAAAACAGAAAAAGAGGCATCACAAAACAATATCAAATACAAGCGGACCAAAAAARAAACAAGCTAACAAACATCGCCAACCAGCATTGTTTGTTGTTCATCGGGTACCGGGTTCACTCCCGGATGCGCTATCGTTTCCTGTTTGCATCCATTTCCGGGTGGCTTTCTTTGCTGTTGTTTTCGCCCCCTKCCTCCCTTCCTTTGCTTCATCTCAGCTGGATGCAGATGCCGTCAGCCGATAGCACTCGAAACTCGAAACACACACACACACACTRACACAAGCTCTCCCTATCGGGAATATACTGTTTGCGACCGATGCGACTGCCTGCAGCAAACAGACCGAGCGCGAAACACATAAGCTGGTCAGCTTAATGCAACACAAAGCTACCAC--ACACACACCCACAGTCACACAGACAAACCTACTCGCGCTATCGATGAT------TTTTCTATGGTGTGGCTAAAAAGYCATCTCTACCTTTGGGAAACAAAGACGGAAACAAAGTGTGCGATTGAAGGTGTTTTTGTTTTTCCATCGTTCTTCCCCTCCTCCACTGGGGACACTGTGCAGATATTGTGTGCCGTTTCACAAACACACACACG--CACWCACAAACACACTCTTTTTTYCTCGGTCCAACAACGCCAACCCTAAGGGGGTGGAAACAAAAGTGTGCGAACAACCGTA
>AA0116-C
TCGTTCAGCGTTGGTTATGATAAAAGAGTAAGACCGAACTATGGAGGTACGTATTAACTGTTTCGATGCYCCGCTRCTAAACCGGTCTGTCTCGTTCTCGTTCAACGGTTCTTCTGCCCRCCGTAACGCACCAACTCCAGCGCCTGCCAGCCGGGTGGAATCAACAACGTGTGTCAACTCGTTCGYCCTCCTCTGYGGTCTCTYCTCGGTGTCCTCGAAGCYCGGAGCTCCCTGCAACGTGCCATTTCATTCCCCTCCTCCAGGCCACTTTCACYTGTTTCTCCAGTTTTYGTTTTTCTCCRATGYGTCGAAATCCCTCTTTTGCGCTGYCTCTTTGGTTTKCAGGTTTTGTAGATCCTTCTGTACTGTAGAACACGGTCAAACTTTRCCGTCCAATGTTATCGCCCTCAMTCACTRKGAGAAATGTTGTACTTTCGATAAATATTCCYAACAAATACGTTACTGACCYACATTTGCGAYRTG-TTACGAAATCYGTTTCCAGTCTCCAAGCACCCTTTTGTGGGGTGTGAAGCGGAAGCTTTTTGGGCTGTACTAATCAACAAGGGTGGTGCCCGGTGTAACACCGGATCGTTTCACCTAAAACCTCGCAATGTTGTTAAACGAAAGCTAAGCAAACAGCAAAGCGTGCAAAGCGCAGCTCATTCCTTTTGCTGCCTTCCACCYTGTTATACCTGTTTGCAGAAGCAGCAATACAAAAGYGGCAGGTAACACACACACACACCCGAAAARAACARAAAAAGAGGCATCACAAAACAATATCAAATACAAGCRGACCAAAAAAAAAACAAGCTAACAAACATCGCCAACCAGCATTGTTTGTTGTTCATCGGGTACCGGGTTCACTCYCGGATGCGCTATCGTTTCCTGTTTGCATCCATTTCCGGGTGGCTTTCTTTGCTGTTGTTTTCGCCCCCTKCCTCCCTTCCTTTGCTTCATCTCAGCTGGATGCAGATRCCGTCAGCCGATASCACTCGAAACTCKAAACACACACACACACACTGACACAAGCTCTCCCTATCGGGAATATACTGTTTGCGACCRATGCGACTGCCTGCAGCARACAGRCMGAGCGCGAAACACATAAGCTGGTCAGCTTATTGCAACACAAAGCTACCAC--ACACACACCCACAGTCACACAGACAAACCTACTCGCGCTATCGATGMT------TTTTCTATRSTGTGGCTAAAAAGTCATCTCTACCTTTGGGAAACAAAGACGGAAACAAAGTGTRCGATTGAAGGTGTTTTTGTTTTTCCATCSTTCTTCYCCTSCTCCMCTGGGGACRCTGTGCAGWTATTGTGTGCCGTTTCACAAACACACACACG--CACACACAAACACACWCTTTTTTYCTCGGTCCAACAACGCCAACCCTAAACGGGGGGAAACAAAAGTGTGCGAACAACCGTA
>AA0123-C
TCGTTCAGCGTTGGTTATGATAAAAGAGTAAGACCGAACTATGGAGGTACGTATTAACTGTTTCGATGCCCCGCTRCTAAACCGGTCTGTCTCGTTCTCGTTCAACGGTTCTTCTGCCCRCCGTAACGCACCAACTCCAGCGCCTGCCAGCCGGGTGGAATCAACAACGTGTGTCAACTCGTTCGCCCTCCTCTGTGGTCTCTTCWCGGTGTCCTCGAAGCTCGGAGCTCCCTGCAACGTGCCATTTCATTCCCCTCCYCCMGGCCACTTTCACTTGTTTCTSCAGTTTTYGTTTTTCTCCAATGCGTCGAAATCCCTCTTTTGCGCTGTCCCTTTGGTTTGCAGGTTTTGTAGATCCTTCTGTACTGTAGAASACGGTCAAACTTTRCCGTCCWATGTTATCGCCCTCACTCACTGTGAGAAATGTTGTACTTTCGATAAATATTCCCAACAAATACGTTACTGACCCACATTKGCGATGTG-TTACGAAATCCGTTTCCAGTCTCCAAGCAMCCTTTTGYGGGGTGTGAAGCGGAAGCTTTTTGGGCTGTACTAATCAACAAGGGTGGTGCCCGGTGTAACACCGGATCGTTTCACCTAAAACCTCGCAATGTTGTTAAACGAAAGCTAAGCAAACAGCAAAGCGTGCAAAGCGCAGCTCATTCCTTTTGCTGCCTTCCACYYTGTTATACCTGTTTGCAGAAGCAGCAATACAAAAGCGGCAGGTAACACACACACACACCCGAAAAGAACAGAAAAAGAGGCATCACAAAACAATATCAAATACAAGCAGACCAAAAAAAAAACAAGCTAACAAACATCGCCAACCAGCATTGTTTGTTGTTCATCGGGTACCGGGTTCACTCYCGGATGCGCTATCGTTTCCTGTTTGCATCCATTTCCGGGTGGCTTTCTTTGCTGTTGTTTTCGCCCCCTGCCTCCCTTCCTTTGCTTCATCTCAGCTGGATGCAGATRCCGTCAGCCGATASCACTCGAAACTCTAAACACACACACACACACTGACACAAGCTCTCCCTATCGGGARTATACTGTTTGCGACCAATGCGACTGCCTGCAGCAGACAGGCAGAGCGCGAAACACATAAGCTGGTCAGCTTATTGCAACACAAAGCTACCAC--ACACACACCCACAGTCACACAGACAAACCTACTCGCGCTATCGATGMT------TTTTCTATRSTGTGGCTAAAAAGTCATCTCTACCTTTGGGAAACAAAGACGGAAACAAAGTGTGCGATTGAAGGTGTTTTTGTTTTTCCATCGTTCTTCYCCTCCTCCMCTGGGGACGCTGTGCAGTTATTGTGTGCCGTTTCACAAACACACACACG--CACACACAAACACACACTTTTTTCCTCGGTCCAACAACGCCAACCCTAAACGGGGGGAAACAAAAGTGTGCGAACAACCGTA
>AA0124-C
TCGTTCAGCGTTGGTTATGATAAAAGAGTAAGACCGAACTATGGAGGTACGTATTAACTGTTTCGATGCCCCGCTRCTAAACCGGTCTGTCTCGTTCTCGTTCAACGGTTCTTCTGCCCGCCGTAACGCACCAACTCCAGCGCCTGCCAGCCGGGTGGAATCAACAACGTGTGTCAACTCGTTCGCCCTCCTCTGTGGTCTCTTCTCGGTGTCCTCGAAGCTCGGMGCTCCCTGCAACGTGCCATTTCATTCCCCTCCTCCAGGCCACTTTCACTTGTTTCTSCAGTTTTYGTTTTTCTCCAATGCGTCGAAATCCCTCTTTTGCGCTGYCYCTTTGGTTTGCAGGTTTTGTAGATCCTTCTGTACTGTAGAACACGGTCAAACTTTACCGTCCAATGTTATCGCCCTCACTCACTGTGAGAAATGTTGTACTTTCGATAAATATTCCCAACAAATACGTTACTGACCCACATTKGCGATGTG-TTACGAAATCCGTTTCCAGTCTCCAAGCACCCTTTTGTGGGGTGTGAAGCGGAAGCTTTTTGGGCTGTACTAATCAACAAGGGTGGTGYCCGGTGTAACACCGGATCGTTTCAMCKAAAACCTCGCAATGTTGTTAAACGAAAGCTAAGCAAACAGCAAAGCGTGCAAAGCGCAGCTCATTCCTTTTGCTGCCTTCCACCYTGTTATACCTGTTTGCAGAAGCAGCAATACAAAAGCGGCAGGTAACACACACACACACCCGAAAAGAACAGAAAAAGAGGCATCACAAAACAATATCAAATACAAGCRGAYCAAAAAAAAAACAAGCWAACAAACATCGCCAACCAGCATTGTTTGTTGTTCATCGGGTACCGGGTTCACTCYCGGAWGCGCTATCGTTTCCTGTTTGCATCCATTTCCGGGTGGCTTTCTTTGCTGTTGTTTTCGCCCCCTGCCTCCCTTCCTTTGCTTCATCTCAGCTGGATGCAGATRCCGTCAGCCGATASCACTCGAAACTCTAAACACACACACACACACTGACACAAGCTCTCCCTATCGGGAATATACTGTTTGCGACCAATGCGACTGCCTGCAGCAGACAGGCAGAGCGCGAAACACATAAGCTGGTCAGCTTATTGCAACACAAAGCTACCAC--ACACACACCCACAGTCACACAGACAAACCTACTCGCGCTATCGATGMT------TTTTCTATASTGTGGCTAAAAAGTCATCTCTACCTTTGGGAAACAAAGACGGAAACAAAGTGTGCGATTGAAGGTGTTTTTGTTTTTCCATCGTTCTTCYCCTCCTCCMCTGGGGACGCTGTGCAGTTATTGTGTGCCGTTTCACAAACACACACACG--MACACACAAACACACACTTTTTTCCTCGGTCCAACAACGCCAACCCTAAACGGGGGGAAACAAAAGTGTGCRAACAACCGTA
>AA0125-C
TCGTTCAGCGTTGGTTATGATAAAAGAGTAAGACCGAACTATGGAGGTACGTATTAACTGTTTCGATGCCCCGCTACTAAACCGGTCTGTCTCGTTCTCGTTCAACGGTTCTTCTGCCCACCGTAACGYAYCARCTCCAGCGCCTGCCAGCCGGGTGRAATCAACAACGTGTGTCAACTCGTTCRYCCTCCTCTGYGGTCTCTYCTCGGTGTCCTCGAAGCYCGGMGCTCCCTGCAACGTGCCATTTCATTCCCCTCCYCCAGKCCACTTTCACYTGTTTCTSCAGTTTTTGTTTTTCTCCRATGYGTCGAAATCCCTCTTTTGCGCTGTCYCTTTGGTTTKCAGGTTTTGTAGATCCTTCTGTACTGTAGAACACGGTCAAACTTTGCCGTCCAATGTTATCGCCCTCAMTCACTRKGAGAAATGTTGTACTTTCGATAAATATTCCCAACAAATACGTTACTGACCCACATTTGCGAYRTG-TTGCGAAATCCGTTTCCAGTCTCCAAGCACCCTTTTGTGGGGTGTGAAGCGGAAGCTTTTTGGGCTGTACTAATCAACAGGGGTGGTGCCCGGTGTAACACCGGATCGTTTCAACGAAAACCTCGCAATGTTGTTAAACGAAAGCTAAGCAAACAGCAAAGCGTGCAAAGCGCAGCTCATTCCTTTTGCTGCCTTCYACCCTGTTATACCTGTTTGCAGAAGCAGCAATACAAAAGYGGCAGGTAACACACACACACACCCGAAAAGAACAGAAAAAGAGGCATCACAAAACAATATCAAATACAAGCRGACCAAAAAAAAAACAAGCTAACAAACATCGCCAACCAGCATTGTTTGTTGTTCATCGGGTACCGGGTTCACTCCCGGAWGCGCTATCGTTTCCTGTTTGCATCCATTTCCGGGTGGCTTTCTTTGCTGTTGTTTTCGCCCCCTKCCTCCCTTCCTTTGCTTCATCTCAGCTGGATGCAGATGCCGTCAGCCGATAGCACTCGAAACTCKAAACACACACACACACACTGACACAAGCTCTCCSTATCGGGAATATACTGTTTGCGACCRATGCGACTGCCTGCAGCARACAGRCMGAGCGCGAAACACATAAGCTGGTCAGCTTAWTGCAACACAAAGCTACCAC--AMACACACCCACAGTCACACAGACAAACCTACTCGCGCTATCGATGMT------TTTTCTATGGTGTGGCTAAAAAGTCATCTCTACCTTTGGGAAACAAAGACGGAAACAAAGTGTGCGATTGAAGGTGTTTTTGTTTTTCCATCGTTCTTCCCCTCCTCCACTGGGGACRCTGTGCAGWTATTGTGTGCCGTTTCACAAACACACACACG--CACWCACAAACACACWCTTTTTTYCTCGGTCCAACAACGCCAACCCTAARSGGGKGGAAACAAAAGTGTGCGAACAACCGTA
>AA0127-C
TCGTTCAGCGTTGGTTATGATAAAAGAGTAAGACCGAACTATGGAGGTACGTATTAACTGTTTCGATGCYCCGCTACTAAACCGGTCTGTCTCGTTCTCGTTCAACGGTTCTTCTGCCCACCGTAACGCACCARCTCCAGCGCCTGCCAGCCGGGTGGAATCAACAACGTGTGTCAACTCGTTCGYCCTYCTCTGYGGTCTCTYCTCGGTGTCCTCGAAGCCCGGAGCTCCCTGCAACGTGCCATTTCATTCCYCTCCTCCAGGCCACTTTCACYTGTTTCTCCAGTTTTYGTTTTTCTCCAATGCGTCGAAATCCCTCTTTTGCGCTGTCTCTTTGGTTTKCWGGTTTTGTAGATCCTTCTGTACTGTAGAACACGGTCAAACTTTRCCGTCCAATGTTATCGCCCTCAMTCACTRKGAGAAATGTTGTACTTTCGATAAATATTCCCAACAAATACGTTACTGACCYACATTGGCGATGTG-TTACGAAATCCGTTTCCAGTYTCCAAGCACCCTTTTGTGGGGTGTGAAGCGGAAGCWTTTTGGGCTGTACTAATCAACAAGGGTGGTGCCCGGTGTAACACCGGATCGTTTCAMCKAAAACCTCGCWATGTTGTTAAACGAAAGCTAAGCAAACAGCAAAGCGTGCAAAGCGCAGCTCATTCCTTTTGCTGCCTTCCACCCTGTTATACCTGTWTGCAGAAGCAGCAATACAAAAGCGGCAGGTAACACACACACACACCCGAAAARAACAGAAAAAGAGGCATCACAAAACAATATCAAATACAAGCGGAYCAAAAAARAAACAAGCWAACAAACATCGCCAACCAGCATTGTTTGTTGTTCATCGGGTACCGGGTTCACTCCCGGAWGCGCTATCGTTTCCTGTTTGCATCCATTTCCGGGTGGCTTTCTTTGCTGTTGTTTTCGCCCCCTKCCTCYCTTCCTTTGCTTCATCTCAGMTGGATGCAGATGCCGTCAGCCGATAGCACTCGAAACTCKAAACACACACACACACACTGACACAAGCTCTCCCTATCGGKAATATACTGTTTGCGACCRATGCGACTGCCTGCAGCARACAGRCMGAGCGCGAAACACATAAGCTGGTCAGCTTATTGCAACACAAAGCTACCAM--ACACACACCCACAGTCACACAGACAAACCTACTCGCGCTATCGATGMT------TTTTCTATRSTGTGGCTAAAAAGYCATCTCTACCTTTGGGAAACAAAGACGGAAACRAAGTGTGCGATTGAAGRTGTTTTTGTTTTTCCATCGTTCTTCYCCTCCTCCACTGGGGACRCTGTGCAGWTATTGTGTGCCGTTTCACAAACACACACACG--MACACAYAAAMACACWCTTTTYTCCTCGGTCCAACAACGCCAACCCTAMRSGGGKGGAAACAAAAGTGTGCGAACAASCGTA
>AA0132-C
TCGTTCAGCGTTGGTTATGATAAAAGAGTAAGACCGAACTATGGAGGTACGTATTAACTGTTTCGATGCCCCGCTRCTAAACCGGTCTGTCTCGTTCTCGTTCAACGGTTCTTCTGCCCRCCGTAACGCACCAACTCCAGCGCCTGCCAGCCGGGTGGAATCAACAACGTGTGTCAACTCGTTCGCCCTYCTCTGTGGTCTCTTCTCGGTGTCCTCGAAGCYCGGAGCTCCCTGCAACGTGCCATTTCATTCCYCTCCTCCAGGCCACTTTCACTTGTTTCTCCAGTTTTYGTTTTTCTCCAATGCGTCGAAATCCCTCTTTTGCGCTGYCTCTTTGGTTTGCAGGTTTTGTAGATCCTTCTGTACTGTAGAACACGGTCAAACTTTACCGTCCAATGTTATCGCCCTCACTCACTGTGAGAAATGTTGTACTTTCGATAAATATTCCCAACAAATACGTTACTGACCCACATTKGCGATGTG-TTACGAAATCCGTTTCCAGTCTCCAAGCACCCTTTTGTGGGGTGTGAAGCGGAAGCWTTTTGGGCTGTACTAATCAACAAGGGTGGTGCCCGGTGTAACACCGGATCGTTTCAMCKAAAACCTCGCAATGTTGTTAAACGAAAGCTAAGCAAACAGCAAAGCGTGCAAAGCGCAGCTCATTCCTTTTGCTGCCTTCCACCYTGTTATACCTGTWTGCAGAAGCAGCAATACAAAAGCGGCAGGTAACACACACACACACCCGAAAAGAACAGAAAAAGAGGCATCACAAAACAATATCAAATACAAGCRGAYCAAAAAAAAAACAAGCWAACAAACATCGCCAACCAGCATTGTTTGTTGTTCATCGGGTACCGGGTTCACTCYCGGAWGCGCTATCGTTTCCTGTTTGCATCCATTTCCGGGTGGCTTTCTTTGCTGTTGTTTTCGCCCCCTGCCTCYCTTCCTTTGCTTCATCTCAGMTGGATGCAGATRCCGTCAGCCGATASCACTCGAAACTCTAAACACACACACACACACTGACACAAGCTCTCCCTATCGGKAATATACTGTTTGCGACCAATGCGACTGCCTGCAGCAGACAGGCAGAGCGCGAAACACATAAGCTGGTCAGCTTATTGCAACACAAAGCTACCAC--ACACACACCCACAGTCACACAGACAAACCTACTCGCGCTATCGATGMT------TTTTCTATACTGTGGCTAAAAAGTCATCTCTACCTTTGGGAAACAAAGACGGAAACAAAGTGTGCGATTGAAGGTGTTTTTGTTTTTCCATCGTTCTTCTCCTCCTCCMCTGGGGACGCTGTGCAGTTATTGTGTGCCGTTTCACAAACACACACACG--CACACACAAACACACACTTTTTTCCTCGGTCCAACAACGCCAACCCTAMACGGGGGGAAACAAAAGTGTGCGAACAASCGTA
>AA0134-C
TCGTTCAGCGTTGGTTATGATAAAAGAGTAAGACCGAACTATGGAGGTACGTATTAACTGTTTCGATGCYCCGCTACTAAACCGGTCTGTCTCGTTCTCGTTCAACGGTTCTTCTGCCCACCGTAACGCACCAACTCCAGCGCCTGCCAGCCGGGTGGAATCAACAACGTGTGTCAACTCGTTCGYCCTYCTCTGYGGTCTCTYYTCGGTGTCCTCGAAGCYCGGAGCTCCCTRCAACGTGCCATTTCATTCCCCTCCTCCAGGCCACTTTCACYTGTTTCTCCAGTTTTYGTTTTTCTCCRATGYGTCGAAATCCCTCTTTTGCGCTGTCYCTTTGGTTTKCAGGTTTTGTAGATCCTTCTGTACTGTAGAACACGGTCAAACTTTRCCGTCCAATGTTATYGCCCTCACTCACTGTGAAAAATGTTGTACTTTCGATAAATATTCCCAACAAATACGTTACTGACCCACATTTGCGATGTG-TTACGAAATCCGTTTCCAGTCTCCAAGCACCCTTTTGTGGGGTGTGAAGCGGAAGCTTTTTGGGCTGTACTAATCAACAGGGGTGGTGCCCGGTGTAACACCGGATCGTTTCACCTAAAACCTCGCAATGTTGTTAAACGAAAGCTAAGCAAACAGCAAAGCGTGCAAAGCGCAGCTCATTCCTTTTGCTGCCTTCCACTCTGTTATACCTGTTTGCAGAAGCAGCAATACAAAAGYGGCAGGTAACACACACACACACCCGAAAARAACAGAAAAAGAGGCATCACAAAACAATATCAAATACAAGCRGACCAAAAAAAAAACAAGCTAACAAACATCGCCAACCAGCATTGTTTGTTGTTCATCGGGTACCGGGTTCACTCCCGGAWGCGCTATCGTTTCCTGTTTGCATCCATTTCCGGGTGGCTTTCTTTGCTGTTGTTTTCGCCCCCTGCCTCCCTTCCTTTGCTTCATCTCAGCTGGATGCAGATGCCGTCAGCCGATAGCACTCGAAACTCKAAACACACACACACACACTGACACAAGCTCTCCCTATCGGGARTATACTGTTTGCGACCRATGCGACTGCCTGCAGCARACAGRCMGAGCGCGAAACACATAAGCTGGTCAGCTTAWTGCAACACAAAGCTACCAC--ACACACACCCACAGTCACACAGACAAACCTACTCGCGCTATCGATGMT------TTTTCTATGGTGTGGCTAAAAAGYCATCTCTACCTTTGGGAAACAAAGACGGAAACAAAGTGTGCGATTGAAGGTGTTTTTGTTTTTCCATCGTTCTTCCCCTCCTCCACTGGGGACRCTGTGCAGWTATTGTGTGCCGTTTCACAAACACACACACG--CACACACAAACACACWCTTTTTTCCTCGGTCCAACAWCRCCAACYCTAARSGGGKGGAAACAAAAGTGTGCGAACAASCGTA
>AA0135-C
TCGTTCAGCGTTGGTTATGATAAAAGAGTAAGACCGAACTATGGAGGTACGTATTAACTGTTTCGATGCYCCGCTACTAAACCGGTCTGTCTCGTTCTCGTTCAACGGTTCTTCTGCCCACCGTAACGYACCARCTCCAGCGCCTGCCAGCCGGGTGGAATCAACAACGTGTGTCAACTCGTTCGYCCTYCTCTGYGGTCTCTYCTCGGTRTCCKCGAAGCCCGGAGCTCCCTGCAWCGTGCCATTTCATTCCYCTCCTCCAGGCCACTTTCACYTGTTTCTCCAGTTTTYGTTTTTCTCCAATGCGTCGAAATCCCTCTTTTGCGCTGTCTCTTTGGTTTKCWGGTTTTGTAGATCCTTCTGTACTGTAGAACACGGTCAAACTTTRCCGTCCAATGTTATCGCCCTCACTCACTGTGAGAAATGTTGTACTTTCGATAAATATTCCCAACAAATACGTTACTGACCYACATTGGCGATRTG-TTACGAAATCCGTTTCCAGTCTCCAAGCACCCTTTTGTGGGGTGTGAAGCGGAAGCWTTTTGGGCTGTACTAATCAACAAGGGTGGTGCCCGGTGTAACACCGGATCGTTTCAMCKAAAACCTCGCAATGTTGTTAAACGAAAGCTAAGCAAACAGCAAAGCGTGCAAAGCGCAGCTCATTCCTTTTGCTGCCTTCCACCCTGTTATACCTGTWTGCAGAAGCAGCAATACAAAAGYGGCAGGTAACACACACACACACCCGAAAAGAACAGAAAAAGAGGCATCACAAAACAATATCAAATACAAGCGGAYCAAAAAARAAACAAGCWAACAAACATCGCCAACCAGCATTGTTTGTTGTTCATCGGGTACCGGGTTCACTCCCGGAWGCGCTATCGTTTCCTGTTTGCATCCATTTCCGGGTGGCTTTCTTTGCTGTTGTTTTCGCCCCCTGCCTCYCTTCCTTTGCTTCATCTCAGMTGGATGCAGATGCCGTCAGCCGATAGCACTCGAAACTMKAMACACACACACACACACTGACACAAGCTCTCCCTATCGGKAATATACTGTTTGCGACCRATGCGACTGCCTGCAGCARACAGRCMGAGCGCGAAACACATAAGCTGGTCAGCTTAWTGCAACACAAAGCTACCAC--ACACACACCCACAGTCACACAGACAAACCTACTCGCGCTATCGATGMT------TTTTCTATRSTGTGGCTAAAAAGYCATCTCTACCTTTGGGAAACAAAGACGGAAACAAAGTGTGCGATTGAAGGTGTTTTTGTTTTTCCATCGTTCTTCYCCTCCTCCACTGGGGACRCTGTGCAGWTATTGTGTGCCGTTTCACAAACACACACACG--MACACACAAACACACWCTTTTTTCCTCGGTCCAACAACGCCAACCCTAMRSGGGKGGAAACAAAAGTGTGCGAACAASCGTA
>AA0136-C
TCGTTCAGCGTTGGTTATGATAAAAGAGTAAGACCGAACTATGGAGGTACGTATTAACTGTTTCGATGCYCCGCTACTAAACCGGTCTGTCTCGTTCTCGTTCAACGGTTCTTCTGCCCRCCGTAACGCACCARCTCCAGCGCCTGCCAGCCGGGTGGAATCAACAACKTGTGTCAACTCGTTCGYCCTCCTCTGYGGTCTCTYCTCGGTGTCCTCGAAGCYCGGMGCTCCCTGCAACGTGCCATTTCWTTCCCCTCCTCCAGGCCACTTTCACYTGTTTCTSCAGTTTTTGTTTTTCTCCRATGYGTCGAAATCCCTCTTTTGCGCTGTCYCTTTGGTTTKCAGGTTTTGTAGATCCTTCTGTACTGTAGAACACGGTCAAACTTTRCCGTCCAATGTTATCGCCCTCAMTCACTGTGAAAAATGTTGTACTTTCGATAAATATTCCCAAAAAATACGTTACTGACCCACATTTGCGATGTG-TTACGAAATCCGTTTCCAGTCTCCAAGCACCCTTTTGTGGGGTGTGAAGCGGAAGCTTTTTGGGCTGTACTAATCAACAAGGGTGGTGCCCGGTGTAACACCGGWTCGTTTCACCTAAAACCTCGCWATRTTGTTAAACGAAAGCTAAGCAAACAGCAAAGCGTGCAAAGCGCAGCTCATTCCTTTTGCTGCCTTCCACCCTGTTATACCTGTTTGCAGAAGCAGCAATACAAAAGYGGCAGGTAACACACACACACACCCGAAAAGAACAGAAAAAGAGGCATCACAAAACAATATCAAATACAAGCGGAYCAAAAAAAAARCAAGCWAACAAACATCGCCAACCAGCATTGTTTGTTGTTCATCGGGTACCGGGTTCACTCCCGGAWGCGCTATCGTTTCCTGTTTGCATCCATTTCCGGGTGGCTTTCTTTGCTGTTGTTTTCGCCCCCTKCCTCCCTTCCTTTGCTTCATCTCAGCTGGATGCAGATGCCGTCAGCCGATAGCACTCGAAACTCKAAACACACACACACACACTGACACAAGCTCTYCCTATCGGGAATATACTGTTTGCGACCRATGCGACTGCCTGCAGCARACAGRCMGAGCGCGAAACACATAAGCTGGTCAGCTTAWTGCAACACAAAGCTACCAC--AMACACACCCACAGTCRCACAGACAAACCTACTCGCGCTATCGATGMT------TTTTCTATGGTGTGGCYAAAAAGTCATCTCTACCTTTGGGAAACAAAGACGGAAACAAAGTGTGCGATTGAAGGTGTTTTTGTTTTTCCATCGTTCTTCYCCTCCTCCACTGGGGACRCTGTGCAGWTATTGTGTGCCGTTTCACAAACACACACACG--CACWMACAAACACACWCTTTTTTYCTCGGTCCAACAACGCCAACCCTAAACGGGKGGAAACAAAAGTGTGCGAACAASCGTA
>AA0139-C
TCGTTCAGCGTTGGTTATGATAAAAGAGTAAGACCGAACTATGGAGGTACGTATTAACTGTTTCGATGCYCCGCTRCTAAACCGGTCTGTCTCGTTCTCGTTCAACGGTTCTTCTSCCCRCCGTAACGYACCARCTCCAGCGCCTGCCAGCCGGGTGGAATCAACAACGTGTGTCAACTCGTTCGYCCTCCTCTGYGGTCTCTYCTCGGTRTCCKCGAAGCYCGGAGCTCCCTGCAWCGTGCCATTTCATTCCCCTCCTCCAGGCCACTTTCACYTGTTTCTCCAGTTTTYGTTTTTCTCCAATGCGTCGAAATCCCTCTTTTGCGCTGYCTCTTTGGTTTKCWGGTTTTGTAGATCCTTCTGTACTGTAGAACACGGTCAAACTTTRCCGTCCAATGTTATCGCCCTCAMTCACTRKGAGAAATGTTGTACTTTCGATAAATATTCCYAACAAATACGTTACTGACCYACATTTGCGAYRTG-TTACGAAATCYGTTTCCAGTCTCCAAGCACCCTTTTGTGGGGTGTGAAGCGGAAGCTTTTTGGGCTGTACTAATCAACAAGGGTGGTGCCCGGTGTAACACCGGATCGTTTCACCTAAAACCTCGCWATGTTGTTAAACGAAAGCTAAGCAAACAGCAAAGCGTGCAAAGCGCAGCTCATTCCTTTTGCTGCCTTCCACCYTGTTATACCTGTTTGCAGAAGCAGCAATACAAAAGYGGCAGGTAACACACACACACACCCGAAAAGAACAGAAAAAGAGGCATCACAAAACAATATCAAATACAAGCRGACCAAAAAAAAAACAAGCTAACAAACATCGCCAACCAGCATTGTTTGTTGTTCATCGGGTACCGGGTTCACTCYCGGATGCGCTATCGTTTCCTGTTTGCATCCATTTCCGGGTGGCTTTCTTTGCTGTTGTTTTCGCCCCCTGCCTCCCTTCCTTTGCTTCATCTCAGCTGGATGCAGATRCCGTCAGCCGATASCACTCGAAACTMKAAACACACACACACACACTGACACAAGCTCTCCCTATCGGGAATATACTGTTTGCGACCRATGCGACTGCCTGCAGCARACAGRCMGAGCGCGAAACACATAAGCTGGTCAGCTTAWTGCAACACAAAGCTACCAC--ACACACACCCACAGTCACACAGACAAACCTACTCGCGCTATCGATGMT------TTTTCTATRSTGTGGCTAAAAAGYCATCTCTACCTTTGGGAAACAAAGACGGAAACAAAGTGTGCGATTGAAGGTGTTTTTGTTTTTCCATCGTTCTTCYCCTCCTCCMCTGGGGACRCTGTGCAGWTATTGTGTGCCGTTTCACAAACACACACACG--CACACACAAACACACWCTTTTTTCCTCGGTCCAACAACGCCAACCCTAARSGGGKGGAAACAAAAGTGTGCGAACAACCGTA
>AA0140-C
TCGTTCAGCGTTGGTTATGATAAAAGAGTAAGACCGAACTATGGAGGTACGTATTAACTGTTTCGATGCCCCGCTRCTAAACCGGTCTGTCTCGTTCTCGTTCAACGGTTCTTCTGCCCRCCGTAACGCACCAACTCCAGCGCCTGCCAGCCGGGTGGAATCAACAACGTGTGTCAACTCGTTCGCCCTCCTCTGTGGTCTCTTCTCGGTGTCCTCGAAGCTCGGMGCTCCCTGCAACGTGCCATTTCATTCCCCTCCTCCAGGCCACTTTCACTTGTTTCTSCAGTTTTYGTTTTTCTCCAATGCGTCGAAATCCCTCTTTTGCGCTGYCYCTTTGGTTTGCAGGTTTTGTAGATCCTTCTGTACTGTAGAACACGGTCAAACTTTACCGTCCAATGTTATCGCCCTCACTCACTGTGARAAATGTTGTACTTTCGATAAATATTCCMAAMAAATACGTTACTGACCCACATTKGCGATGTG-TTACGAAATCCGTTTCCAGTCTCCAAGCACCCTTTTGTGGGGTGTGAAGCGGAAGCTTTTTGGGCTGTACTAATCAACARGGRTGGTGCCCGGTGTAACAYCGGATCGTTTCAMCKAAAACCTCGCAATGTTGTTAAACGAAAGCTAAGCAAACAGCAAAGCGTGCAAAGCGCAGCTCATTCCTTTTGCTGCCTTCCACCYTGTTATACCTGTTTGCAGAAGCAGCAATACAAAAGCGGCAGGTAACACACACACACACCCGMAAAGAACAGAAAAAGAGGCATCAMAAAACAATATCAAATACAAGCRGAYCAAAAAAAAAACAAGCWAACAAACATCGCCAACCAGCATTGTTTGTTGTTCATCGGGTACCGGGTTCACTCYCGGAWGCGCTATCGTTTCCTGTTTGCATCCATTTCCGGGTGGCTTTCTTTGCTGTTGTTTTCGCCCCCTGCCTCCCTTCCTTTGCTTCATCTCAGCTGGATGCAGATRCCGTCAGCCGATASCACTCGAAACTCTAAACACACACACACACACTGACACAAGCTCTCCCTATCGGGAATATACTGTTTGCGACCAATGCGACTGCCTGCAGCAGACAGGCAGAGCGCGAAACACATAAGCTGGTCAGCTTATTGCAACACAAAGCTACCAC--AMACACACCCACAGTCACACAGACAAACCTACTCGCGCTATCGATGMT------TTTTCTATRSTGTGGCTAAAAAGTCATCTCTACCTTTGGGAAACAAAGACGGAAACAAAGTGTGCGATTGAAGGTGTTTTTGTTTTTCCATCGTTCTTCYCCTCCTCCMCTGGGGACGCTGTGCAGTTATTGTGTGCCGTTTCACAAACACACACACG--CACACACAAACACACACTTTTTTCCTCGGTCCAACAACGCCAACCCTAAACGGGGGGAAACAAAAGTGTGCGAACAASCGTA
>AA0141-C
TCGTTCAGCGTTGGTTATGATAAAAGAGTAAGACCGAACTATGGAGGTACGTATTAACTGTTTCGATGCCCCGCTRCTAAACCGGTCTGTCTCGTTCTCGTTCAACGGTTCTTCTGCCCRCCGTAACGCACCAACTCCAGCGCCTGCCAGCCGGGTGGAATCAACAACGTGTGTCAACTCGTTCGCCCTYCTCTGTGGTCTCTTCTCGGTGTCCTCGAAGCYCGGAGCTCCCTGCAACGTGCCATTTCATTCCYCTCCTCCAGGCCACTTTCACTTGTTTCTCCAGTTTTCGTTTTTCTCCAATGCGTCGAAATCCCTCTTTTGCGCTGYCTCTTTGGTTTGCAGGTTTTGTAGATCCTTCTGTACTGTAGAACACGGTCAAACTTTACCGTCCAATGTTATCGCCCTCACTCACTGTGAGAAATGTTGTACTTTCGATAAATATTCCCAACAAATACGTTACTGACCCACATTKGCGATGTG-TTACGAAATCCGTTTCCAGTCTCCAAGCACCCTTTTGTGGGGTGTGAAGCGGAAGCWTTTTGGGCTGTACTAATCAACAAGGGTGGTGCCCGGTGTAACACCGGATCGTTTCAMCKAAAACCTCGCAATGTTGTTAAACGAAAGCTAAGCAAACAGCAAAGCGTGCAAAGCGCAGCTCATTCCTTTTGCTGCCTTCCACCYTGTTATACCTGTWTGCAGAAGCAGCAATACAAAAGCGGCAGGTAACACACACACACACCCGAAAAGAACAGAAAAAGAGGCATCACAAAACAATATCAAATACAAGCRGAYCAAAAAAAAAACAAGCWAACAAACATCGCCAACCAGCATTGTTTGTTGTTCATCGGGTACCGGGTTCACTCYCGGAWGCGCTATCGTTTCCTGTTTGCATCCATTTCCGGGTGGCTTTCTTTGCTGTTGTTTTCGCCCCCTGCCTCYCTTCCTTTGCTTCATCTCAGMTGGATGCAGATRCCGTCAGCCGATASCACTCGAAACTCTAAACACACACACACACACTGACACAAGCTCTCCCTATCGGKAATATACTGTTTGCGACCAATGCGACTGCCTGCAGCAGACAGGCAGAGCGCGAAACACATAAGCTGGTCAGCTTATTGCAACACAAAGCTACCAC--ACACACACCCACAGTCACACAGACAAACCTACTCGCGCTATCGATGMT------TTTTCTATACTGTGGCTAAAAAGTCATCTCTACCTTTGGGAAACAAAGACGGAAACAAAGTGTGCGATTGAAGGTGTTTTTGTTTTTCCATCGTTCTTCTCCTCCTCCMCTGGGGACGCTGTGCAGTTATTGTGTGCCGTTTCACAAACACACACACG--MACACACAAACACACACTTTTTTCCTCGGTCCAACAACGCCAACCCTAMACGGGGGGAAACAAAAGTGTGCGAACAASCGTA
>AB0087-C
TCGTTCAGCGTTGGTTATGATAAAAGAGTAAGACCGAACTATGGAGGTACGTATTAACTGTTTCGATGCTCCGCTACTAAACCGGTCTGTCTCGTTCTCGTTCAACGGTTCTTCTGCCCACCGTAACGCACCAACTCCAGCGCCTGCCAGCCGGGTGGAATCAACAACGTGTGTCAACTCGTTCGTCCTCCTCTGCGGTCTCTCCTCGGTGTCCTCGAAGCCCGGAGCTCCCTGCAACGTGCCATTTCATTCCCCTCCTCCAGGCCACTTTCACCTGTTTCTCCAGTTTTTGTTTTTCTCCGATGTGTCGAAATCCCTCTTTTGCGCTGTCTCTTTGGTTTTCAGGTTTTGTAGATCCTTCTGTACTGTAGAACACGGTCAAACTTTGCCGTCCAATGTTATCGCCCTCAATCACTAGGAGAAATGTTGTACTTTCGATAAATATTCCTAACAAATACGTTACTGACCTACATTTGCGACATG-TTACGAAATCTGTTTCCAGTCTCCAAGCACCTTTTTGTGGGGTGTGAAGCGGAAGCTTTTTGGGCTGTACTAATCAACAAGGGTGGTGCCCGGTGTAACACCGGATCGTTTCACCTAAAACCTAGCAATATTGTTAAACGAAAGCTAAGCAAACAGCAAAGCGTGCAAAGCGCAGCTCATTCCTTTTGCTGCCTTCCACCCTGTTATACCTGTTTGCAGAAGCAGCAATACAAAAGTGGCAGGTAACACACACACACACCCGAAAAAAACAGAAAAAGAGGCATCACAAAACAATATCAAATACAAGCGGACCAAAAAAAAAACAAGCTAACAAACATCGCCAACCAGCATTGTTTGTTGTTCATCGGGTACCGGGTTCACTCCCGGATGCGCTATCGTTTCCTGTTTGCATCCATTTCCGGGTGGTTTTCTTTGCTGTTGTTTTCGCCCCCTTCCTCCCTTCCTTTGCTTCATCTCAGCTGGATGCAGATGCCGTCAGCCGATAGCACTCGAAACTMRAMACACACACACACACACTGACACAAGCTCTCCCTATCGGGAATATACTGTTTGCGACCGATGCGACTGCCTGCAGCAAACAGACCGAGCGCGAAACACATAAGCTGGTCAGCTTATTGCAACACAAAGCTACCAC--ACACACACCCACAGTCACACAGACAAACCTACTCGCGCTATCGATGAT------TTTTCTATGGTGTGGCTAAAAAGTCATCTCTACCTTTGGGAAACAAAGACGGAAACAAAGTGTACGATTGAAGGTGTTTTTGTTTTTCCATCCTTCTTCCCCTGCTCCACTGGGGACACTGTGCAGATATTGTGTGCCGTTTCACAAACACACACACG--CACACACAAACACACTCTTTTTTTCTCGGTCCAACAACGCCAACCCTAAGGGGGTGGAAACAAAAGTGTGCGAACAACCGTA
>AB0088-C
TCGTTCAGCGTTGGTTATGATAAAAGAGTAAGACCGAACTATGGAGGTACGTATTAACTGTTTCGATGCYCCGCTACTAAACCGGTCTGTCTCGTTCTCGTTCAACGGTTCTTCTGCCCACCGTAACGYACCARCTCCAGCGCCTGCCAGCCGGGTGGAATCAACAACGTGTGTCAACTCGTTCGTCCTCCTCTGCGGTCTCTCCTCGGTGTCCTCGAAGCCCGGAGCTCCCTGCAACGTGCCATTTCATTCCCCTCCTCCAGGCCACTTTCACCTGTTTCTCCAGTTTTTGTTTTTCTCCRATGYGTCGAAATCCCTCTTTTGCGCTGTCTCTTTGGTTTTCWGGTTTTGTAGATCCTTCTGTACTGTAGAACACGGTCAAACTTTGCCGTCCAATGTTATCGCCCTCAATCACTAGGAGAAATGTTGTACTTTCGATAAATATTCCTAACAAATACGTTACTGACCTACATTTGCGACATG-TTACGAAATCTGTTTCCAGTCTCCAASCACCKTTTTGTGGGGTGTGAAGCGGAAGCTTTTTGGGCTGTACTAATCAACAAGGGTGGTGCCCGGTGTAACACCGGATCGTTTCACCTAAAACCTMGCTATRTTGTTAAACGAAAGCTAAGCAAACAGCAAAGCGTGCAAAGCGCAGCTCATTCCTTTTGCTGCCTTCCACCCTGTTATACCTGTTTGCAGAAGCAGCAATACAAAAGYGGCAGGTAACACACACACACACCCGAAAAAMACAGAAAAAGAGGCATCACAAAACAATATCAAATACAAGCGGACCAAAAAAAAAACAAGCTAACAAACATCGCCAACCAGCATTGTTTGTTGTTCATCGGGTACCGGGTTCACTCCCGGATGCGCTATCGTTTCCTGTTTGCATCCATTTCCGGGTGGYTTTCTTTGCTGTTGTTTTCGCCCCCTTCCTCCCTTCCTTTGCTTCATCTCAGCTGGATGCAGATGCCGTCAGCCGATAGCACTCGAAACTCGAAACACACACACACACACTGACACAAGCTCTCCCTATCGGGAATATACTGTTTGCGACCGATGCGACTGCCTGCAGCAAACAGACCGAGCGCGAAACACATAAGCTGGTCAGCTTATTGCAACACAAAGCTACCAC--ACACACACCCACAGTCACACAGACAAACCTACTCGCGCTATCGATGAT------TTTTCTATGGTGTGGCTAAAAAGYCATCTCTACCTTTGGGAAACAAAGACGGAAACAAAGTGTRCGATTGAAGGTGTTTTTGTTTTTCCATCSTTCTTCCCCTSCTCCACTGGGGACACTGTGCAGATATTGTGTGCCGTTTCACAAACACACACACG--CACACACAAACACACTCTTTTTTYYTCGGTCCAACAACGCCAACCCTAAGGGGGTGGAAACAAAAGTGTGCGAACAACCGTA
>AB0089-C
TCGTTCAGCGTTGGTTATGATAAAAGAGTAAGACCGAACTATGGAGGTACGTATTAACTGTTTCGATGCTCCGCTACTAAACCGGTCTGTCTCGTTCTCGTTCAACGGTTCTTCTGCCCACCGTAACGCACCARCTCCAGCGCCTGCCAGCCGGGTGGAATCAACAACKTGTGTCAACTCGTTCGTCCTCCTCTGCGGTCTCTCCTCGGTGTCCTCGAAGCCCGGAGCTCCCTGCAACGTGCCATTTCATTCCCCTCCTCCAGGCCACTTTCACCTGTTTCTCCAGTTTTTGTTTTTCTCCRATGYGTCGAAATCCCTCTTTTGCGCTGTCTCTTTGGTTTTCAGGTTTTGTAGATCCTTCTGTACTGTAGAACACGGTCAAACTKTGCCGTCCAATGTTATCGCCCTCAATCACTAGGAGAAATGTTGTACTTTCGATAAATATTCCTAACAAATACGTTACTGACCTACATTTGCGACATG-TTACGAAATCWGTTTCCAGTCTCCAAGCACCKTTTTGTGGGGTRTGAAGCGGAAGCTTTTTGGGCTGTACTAATCAACAARGGTGGTGCCCGGTGTAACACCGGATCGTTTCACCTAAAACCTMGCTATRTTGTTAAACGAAAGCTAAGCAAACAGCAAAGCGTGCAAAGCGCMGCTCRTTCCTTTTGCTRCCTTCCACCCTGTTATACCTGTTTGCAGAAGCAGCAATACAAAAGTGGCAGGTAACACACACACACACCCGAAAARAACAGAAAAAGAGGCATCACAAAACAATATCAAATACAAGCGGACCAAAAAAAAAACAAGCTAACAAACATCGCCAACCAGCATTGTTTGTTGTTCATCGGGTACCGGGTTCACTCCCGGATGCGCTATCGTTTCCTGTTTGCATCCATTTCCGGGTGGYTTTCTTTGCTGTTGTTTTCGCCCCCTTCCTCCCTTCCTTTGCTTCATCTCAGCTGGATGCAGATGCCGTCAGCCGATAGCACTCGAAACTMRAMACACACACACACACACTGACACAAGCTCTCCCTATCGGGAATATACTGTTTGCGACCGATGCGACTGCCTGCAGCAAACAGACCGAGCGCGAAACACATAAGCTGGTCAGCTTAWTGCAACACAAAGCTACCAC--ACACACACCCACAGTCACACAGACAAACCTACTCGCGCTATCGATGAT------TTTTCTATGGTGTGGCTAAAAAGTCATCTCTACCTTTGGGAAACAAAGACGGAAACAAAGTGTRCGATTGAAGGTGTTTTTGTTTTTCCATCSTTCTTCCCCTSCTCCACTGGGGACACTGTGCAGATATTGTGTGCCGTTTCACAAACACACACACG--CACACAYAAACACACTCTTTTYTYCTCGGTCCAACAACGCCAACCCTAAGGGGGTGGAAACAAAAGTGTRCGAACAACCGTA
>AB0090-C
TCGTTCAGCGTTGGTTATGATAAAAGAGTAAGACCGAACTATGGAGGTACGTATTAACTGTTTCGATGCYCCGCTACTAAACCGGTCTGTCTCGTTCTCGTTCAACGGTTCTTCTGCCCACCGTAACGCACCARCTCCAGCGCCTGCCAGCCGGGTGGAATCAACAACGTGTGTCAACTCGTTCGTCCTCCTCTGCGGTCTCTCCTCGGTGTCCTCGAAGCCCGGAGCTCCCTGCAACGTGCCATTTCATTCCCCTCCTCCAGGCCACTTTCACCTGTYTCTCCAGTTTTTGTTTTTCTCCRATGYGTCGAAATCCCTCTTTTGCGCTGTCTCTTTGGTTTTCAGGTTTTGTAGATCCTTCTGTACTGTAGAACACGGTCAAACTTTGCCGTCCAATGTTATCGCCCTCAATCACTAGGAGAAATGTTGTACTTTCGATAAATATTCCTAACAAATACGTTACTGACCTACATTTGCGACATG-TTACGAAATCWGTTTCCAGTCTCCAASCACCKTTTTGTGGGGTGTGAAGCGGAAGCTTTTTGGGCTGTACTAATCAACAAGGGTGGTGCCCGGTGTAACACCGGATCGTTTCACCTAAAACCTCGCTATRTTGTTAAACGAAAGCTAAGCAAACAGCAAAGCGTGCAAAGCGCAGCTCATTCCTTTTGCTGCCTTYCACCCTGTTATACCTGTTTGCAGAAGCAGCAATACAAAAGYGGCAGGTAACACACACACACACCCGAAAARAACARAAAAAGAGGCATCACAAAACAATATCAAATACAAGCGGACCAAAAAAAAAACAAGCTAACAAACATCGCCAACCAGCATTGTTTGTTGTTCATCGGGTACCGGGTTCACTCCCGGATGCGCTATCGTTTCCTGTTTGCATCCATTTCCGGGTGGCTTTCTTTGCTGTTGTTTTCGCCCCCTTCCTCCCTTCCTTTGCTTCATCTCAGCTGGATGCAGATGCCGTCAGCCGATAGCACTCGAAACTMRAMACACACACACACACACTGACACAAGCTCTCCCTATCGGGAATATMCTGTTTGCGACCGATGCGACTGCCTGCAGCAAACAGACCGAGCGCGAAACACATAAGCTGGTCAGCTTATTGCAACACAAAGCTACCAC--ACACACACCCACAGTCACACAGACAAACCTACTCGCGCTATCGATGAT------TTTTCTATGGTGTGGCTAAAAAGYCATCTCTACCTTTGGGAAACAAAGACGGAAACAAAGTGTGCGATTGAAGGTGTTTTTGTTTTTCCATCGTTCTTCCCCTCCTCCACTGGGGAMACTGTGCAGATATTGTGTGCCGTTTCACAAACACACACACG--CACACAYAAACACACTCTTTTYTCYTCGGTCCAACAACGCCAACCCTAAGGGGGTGGAAACAAAAGTGTGCGAACAACCGTA
>AB0091-C
TCGTTCAGCGTTGGTTATGATAAAAGAGTAAGACCGAACTATGGAGGTACGTATTAACTGTTTCGATGCCCCGCTACTAAACCGGTCTGTCTCGTTCTCGTTCAACGGTTCTTCTGCCCACCGTAACGTACCAGCTCCAGCGCCTGCCAGCCGGGTGGAATCAACAACGTGTGTCAACTCGTTCGTCCTCCTCTGCGGTCTCTCCTCGGTGTCCTCGAAGCCCGGAGCTCCCTGCAACGTGCCATTTCATTCCCCTCCTCCAGGCCACTTTCACCTGTTTCTCCAGTTTTTGTTTTTCTCCAATGCGTCGAAATCCCTCTTTTGCGCTGTCTCTTTGGTTTTCTGGTTTTGTAGATCCTTCTGTACTGTAGAACACGGTCAAACTTTGCCGTCCAATGTTATCGCCCTCAATCACTAGGAGAAATGTTGTACTTTCGATAAATATTCCTAACAAATACGTTACTGACCTACATTTGCGACATG-TTACGAAATCAGTTTCCAGTCTCCAAGCACCTTTTTGTGGGGTGTGAAGCGGAAGCTTTTTGGGCTGTACTAATCAACAAGGGTGGTGCCCGGTGTAACACCGGATCGTTTCACCTAAAACCTCGCTATGTTGTTAAACGAAAGCTAAGCAAACAGCAAAGCGTGCAAAGCGCAGCTCATTCCTTTTGCTGCCTTCCACCCTGTTATACCTGTTTGCAGAAGCAGCAATACAAAAGCGGCAGGTAACACACACACACACCCGAAAAAMACAGAAAAAGAGGCATCACAAAACAATATCAAATACAAGCGGACCAAAAAAAAAACAAGCTAACAAACATCGCCAACCAGCATTGTTTGTTGTTCATCGGGTACCGGGTTCACTCCCGGATGCGCTATCGTTTCCTGTTTGCATCCATTTCCGGGTGGCTTTCTTTGCTGTTGTTTTCGCCCCCTTCCTCCCTTCCTTTGCTTCATCTCAGCTGGATGCAGATGCCGTCAGCCGATAGCACTCGAAACTCGAAACACACACACACACACTGACACAAGCTCTCCCTATCGGGAATATACTGTTTGCGACCGATGCGACTGCCTGCAGCAAACAGACCGAGCGCGAAACACATAAGCTGGTCAGCTTATTGCAACACAAAGCTACCAC--ACACACACCCACAGTCACACAGACAAACCTACTCGCGCTATCGATGAT------TTTTCTATGGTGTGGCTAAAAAGCCATCTCTACCTTTGGGAAACAAAGACGGAAACAAAGTGTGCGATTGAAGGTGTTTTTGTTTTTCCATCGTTCTTCCCCTCCTCCACTGGGGACACTGTGCAGATATTGTGTGCCGTTTCACAAACACACACACG--CACACACAAACACACTCTTTTTTCTTCGGTCCAACAACGCCAACCCTAAGGGGGKGGAAACAAAAGTGTGCGAACAACCGTA
>AB0092-C
TCGTTCAGCGTTGGTTATGATAAAAGAGTAAGACCGAACTATGGAGGTACGTATTAACTGTTTCGATGCYCCGCTACTAAACCGGTCTGTCTCGTTCTCGTTCAACGGTTCTTCTGYCCACCGTAACGCACCAGCTCCAGCGCCTGCCAGCCGGGTGGAATCAACAACGTGTGTCAACTCGTTCGTCCTCCTCTGCGGTCTCTCCTCGGTGTCCTCGAAGCCCGGAGCTCCCTGCAACGTGCCATTTCATTCCCCTCCTCCAGGCCACTTTCACCTGTTTCTCCAGTTTTTGTTTTTCTCCGATGTGTCGAAATCCCTCTTTTGCGCTGTCTCTTTGGTTTTCAGGTTTTGTAGATCCTTCTGTACTGTAGAACACGGTCAAACTTTGCCGTCCAATGTTATCGCCCTCAATCACTAGGAGAAATGTTGTACTTTCGATAAATATTCCTAACAAATACGTTACTGACCTACATTTGCGACATG-TTACGAAATCWGTTTCCAGTCTCCAAGCACCTTTTTGTGGGGTGTGAAGCGGAAGCTTTTTGGGCTGTACTAATCAACAAGGGTGGTGYCCKGTGTAACACCGGATCGTTTCACCTAAAACCTCGCTATRTTGTTAAACGAAAGCTAAGCAAACAGCAAAGCGTGCAAAGCGCAGCTCATTCCTTTTGCTGCCTTCCACCCTGTTATACCTGTTTGCAGAAGCAGCAATACAAAAGYGGCAGGTAACACACACACACACCCGAAAARAACAGAAAAAGAGGCATCACAAAACAATATCAAATACAAGCGGACCAAAAAAAAAACAAGCTAACAAACATCGCCAACCAGCATTGTTTGTTGTTCATCGGGTACCGGGTTCACTCCCGGATGCGCTATCGTTTCCTGTTTGCATCCATTTCCGGGTGGCTTTCTTTGCTGTTGTTTTCGCCCCCTTCCTCCCTTCCTTTGCTTCATCTCAGCTGGATGCAGATGCCGTCAGCCGATAGCACTCGAAACTCGAAACACACACACACACACTRACACAAGCTCTCCCTATCGGGAATATACTGTTTGCGACCGATGCGACTGCCTGCAGCAAACAGACCGAGCGCGAAACACATAAGCTGGTCAGCTTAWTGCAACACAAAGCTACCAC--ACACACACCCACAGTCACACAGACAAACCTACTCGCGCTATCGATGAT------TTTTCTATGGTGTGGCTAAAAAGYCATCTCTACCTTTGGGAAACAAAGACGGAAACAAAGTGTGCGATTGAAGGTGTTTTTGTTTTTCCATCGTTCTTCCCCTCCTCCACTGGGGACACTGTGCAGATATTGTGTGCCGTTTCACAAACACACACACG--CACACACAAACACACTCTTTTTTCTTCGGTCCAACAACGCCAACCCTAAGGGGGKGGAAACAAAAGTGTGCGAACAACCGTA
>AB0094-C
TCGTTCAGCGTTGGTTATGATAAAAGAGTAAGACCGAACTATGGAGGTACGTATTAACTGTTTCGATGCTCCGCTACTAAACCGGTCTGTCTCGTTCTCGTTCAACGGTTCTTCTGCCCACCGTAACGCACCARCTCCAGCGCCTGCCAGCCGGGTGGAATCAACAACGTGTGTCAACTCGTTCGTCCTCCTCTGCGGTCTCTCCTCGGTGTCCTCGAAGCCCGGAGCTCCCTGCAACGTGCCATTTCATTCCCCTCCTCCAGGCCACTTTCACCTGTTTCTCCAGTTTTTGTTTTTCTCCGATGTGTCGAAATCCCTCTTTTGCGCTGTCTCTTTGGTTTTCAGGTTTTGTAGATCCTTCTGTACTGTAGAACACGGTCAAACTTTGCCGTCCAATGTTATCGCCCTCAATCACTAGGAGAAATGTTGTACTTTCGATAAATATTCCTAACAAATACGTTACTGACCTACATTTGCGACATG-TTACGAAATCTGTTTCCAGTCTCCAAGCACCTTTTTGTGGGGTGTGAAGCGGAAGCTTTTTGGGCTGTACTAATCAACAAGGGTGGTGTCCTGTGTAACACCGGATCGTTTCACCTAAAACCTMGCTATATTGTTAAACGAAAGCTAAGCAAACAGCAAAGCGTGCAAAGCGCAGCTCATTCCTTTTGCTGCCTTCCACCCTGTTATACCTGTTTGCAGAAGCAGCAATACAAAAGTGGCAGGTAACACACACACACACCCGAAAAAAACAGAAAAAGAGGCATCACAAAACAATATCAAATACAAGCGGACCAAAAAARAAACAAGCTAACAAACATCGCCAACCAGCATTGTTTGTTGTTCATCGGGTACCGGGTTCACTCCCGGATGCGCTATCGTTTCCTGTTTGCATCCATTTCCGGGTGGYTTTCTTTGCTGTTGTTTTCGCCCCCTTCCTCCCTTCCTTTGCTTCATCTCAGCTGGATGCAGATGCCGTCAGCCGATAGCACTCGAAACTMRAMACACACACACACACACTRACACAAGCTCTCCCTATCGGGAATATACTGTTTGCGACCGATGCGACTGCCTGCAGCAAACAGACCGAGCGCGAAACACATAAGCTGGTCAGCTTAWTGCAACACAAAGCTACCAC--ACACACACCCACAGTCACACAGACAAACCTACTCGCGCTATCGATGAT------TTTTCTATGGTGTGGCTAAAAAGTCATCTCTACCTTTGGGAAACAAAGACGGAAACAAAGTGTRCGATTGAAGGTGTTTTTGTTTTTCCATCSTTCTTCCCCTSCTCCACTGGGGACACTGTGCAGATATTGTGTGCCGTTTCACAAACACACACACG--CACACACAAACACACTCTTTTTTYYTCGGTCCAACAACGCCAACCCTAAGGGGGTGGAAACAAAAGTGTGCGAACAACCGTA
>AB0095-C
TCGTTCAGCGTTGGTTATGATAAAAGAGTAAGACCGAACTATGGAGGTACGTATTAACTGTTTCGATGCYCCGCTACTAAACCGGTCTGTCTCGTTCTCGTTCAACGGTTCTTCTGCCCACCGTAACGYACCARCTCCAGCGCCTGCCAGCCGGGTGGAATCAACAACGTGTGTCAACTCGTTCGTCCTCCTCTGCGGTCTCTCCTCGGTGTCCTCGAAGCCCGGAGCTCCCTGCAACGTGCCATTTCATTCCCCTCCTCCAGGCCACTTTCACCTGTTTCTCCAGTTTTTGTTTTTCTCCRATGYGTCGAAATCCCTCTTTTGCGCTGTCTCTTTGGTTTTCWGGTTTTGTAGATCCTTCTGTACTGTAGAACACGGTCAAACTTTGCCGTCCAATGTTATCGCCCTCAATCACTAGGAGAAATGTTGTACTTTCGATAAATATTCCTAACAAATACGTTACTGACCTACATTTGCGACATG-TTACGAAATCTGTTTCCAGTCTCCAAGCACCTTTTTGTGGGGTGTGAAGCGGAAGCTTTTTGGGCTGTACTAATCAACAAGGGTGGTGCCYGGTGYAACACCGGATCGTTTCACCTAAAACCTCGCTATRTTGTTAAACGAAAGCTAAGCAAACAGCAAAGCGTGCAAAGCGCAGCTCATTCCTTTTGCTGCCTTYCACCCTGTTATACCTGTTTGCAGAAGCAGCAATACAAAAGYGGCAGGTAACACACACACACACCCGAAAARMACAGAAAAAGAGGCATCACAAAACAATATCAAATACAAGCGGACCAAAAAARAAACAAGCTAACAAACATCGCCAACCAGCATTGTTTGTTGTTCATCGGGTACCGGGTTCACTCCCGGATGCGCTATCGTTTCCTGTTTGCATCCATTTCCGGGTGGCTTTCTTTGCTGTTGTTTTCGCCCCCTTCCTCCCTTCCTTTGCTTCATCTCAGCTGGATGCAGATGCCGTCAGCCGATAGCACTCGAAACTMRAMACACACACACACACACTGACACAAGCTCTCCCTATCGGGAATATACTGTTTGCGACCGATGCGACTGCCTGCAGCAAACAGACCGAGCGCGAAACACATAAGCTGGTCAGCTTATTGCAACACAAAGCTACCAM--ACACACACCCACAGTCACACAGACAAACCTACTCGCGCTATCGATGAT------TTTTCTATGGTGTGGCTAAAAAGYCATCTCTACCTTTGGGAAACAAAGACGGAAACAAAGTGTRCGATTGAAGGTGTTTTTGTTTTTCCATCSTTCTTCCCCTSCTCCACTGGGGACACTGTGCAGATATTGTGTGCCGTTTCACAAACACACACACG--CACACACAAACACACTCTTTTTTYYTCGGTCCAACAACGCCAACCCTAAGGGGGKGGAAACAAAAGTGTGCGAACAACCGTA
>AB0097-C
TCGTTCAGCGTTGGTTATGATAAAAGAGTAAGACCGAACTATGGAGGTACGTATTAACTGTTTCGATGCCCCGCTACTAAACCGGTCTGTCTCGTTCTCGTTCAACGGTTCTTCTGCCCACCGTAACGTACCAACTCCAGCGCCTGCCAGCCGGGTGGAATCAACAACGTGTGTCAACTCGTTCGTCCTCCTCTGCGGTCTCTCCTCGGTGTCCTCGAAGCCCGGAGCTCCCTGCAACGTGCCATTTCATTCCCCTCCTCCAGGCCACTTTCACCTGTTTCTCCAGTTTTTGTTTTTCTCCAATGCGTCGAAATCCCTCTTTTGCGCTGTCTCTTTGGTTTTCTGGTTTTGTAGATCCTTCTGTACTGTAGAACACGGTCAAACTTTGCCGTCCAATGTTATCGCCCTCAATCACTAGGAGAAATGTTGTACTTTCGATAAATATTCCTAACAAATACGTTACTGACCTACATTTGCGACATG-TTACGAAATCTGTTTCCAGTCTCCAAGCACCKTTTTGTGGGGTGTGAAGCGGAAGCTTTTTGGGCTGTACTAATCAACAAGGGTGGTGCCCKGTGTAACACCGGATCGTTTCACCTAAAACCTCGCTATGTTGTTAAACGAAAGCTAAGCAAACAGCAAAGCGTGCAAAGCGCAGCTCATTCCTTTTGCTGCCTTYCACCCTGTTATACCTGTTTGCAGAAGCAGCAATACAAAAGTGGCAGGKAACACACACACACACCCGAAAAGAACAGAAAAAGAGGCATCACAAAACAATATCAAATACAAGCGGACCAAAAAARAAACAAGCTAACAAACATCGCCAACCAGCATTGTTTGTTGTTCATCGGGTACCGGGTTCACTCCCGGATGCGCTATCGTTTCCTGTTTGCATCCATTTCCGGGTGGCTTTCTTTGCTGTTGTTTTCGCCCCCTTCCTCCCTTCCTTTGCTTCATCTCAGCTGGATGCAGATGCCGTCAGCCGATAGCACTCGAAACTCGAAACACACACACACACACTAACACAAGCTCTCCCTATCGGGAATATACTGTTTGCGACCGATGCGACTGCCTGCAGCAAACAGACCGAGCGCGAAACACATAAGCTGGTCAGCTTAATGCAACACAAAGCTACCAC--ACACACACCCACAGTCACACAGACAAACCTACTCGCGCTATCGATGAT------TTTTCTATGGTGTGGCTAAAAAGTCATCTCTACCTTTGGGAAACAAAGACGGAAACAAAGTGTGCGATTGAAGGTGTTTTTGTTTTTCCATCGTTCTTCCCCTCCTCCACTGGGGACACTGTGCAGATATTGTGTGCCGTTTCACAAACACACACACG--CACTCACAAACACACTCTTTTTTTCTCGGTCCAACAACGCCAACCCTAAGGGGGTGGAAACAAAAGTGTGCGAACAACCGTA
>AB0098-C
TCGTTCAGCGTTGGTTATGATAAAAGAGTAAGACCGAACTATGGAGGTACGTATTAACTGTTTCGATGCTCCGCTACTAAACCGGTCTGTCTCGTTCTCGTTCAACGGTTCTTCTGCCCACCGTAACGYACCARCTCCAGCGCCTGCCAGCCGGGTGGAATCAACAACGTGTGTCAACTCGTTCGTCCTCCTCTGCGGTCTCTCCTCGGTRTCCKCGAAGCCCGGAGCTCCCTGCAWCGTGCCATTTCATTCCCCTCCTCCAGGCCACTTTCACCTGTTTCTCCAGTTTTTGTTTTTCTCCRATGYGTCGAAATCCCTCTTTTGCGCTGTCTCTTTGGTTTTCWGGTTTTGTAGATCCTTCTGTACTGTAGAACACGGTCAAACTTTGCCGTCCAATGTTATCGCCCTCAATCACTAGGAGAAATGTTGTACTTTCGATAAATATTCCCAACAAATACGATACTGACCCACATTTGCGATGTG-TTACGAAATCCGTTTCCAGTCTCCAAGCACCCTTTTGTGGGGTGTGAAGCGGAAGCTTTTTGGGCTGTACTAATCAACAAGGGTGGTGCCCGGTGTAACACCGGATCGTTTCACCTAAAACCTMGCTATRTTGTTAAACGAAAGCTAAGCAAACAGCAAAGCGTGCAAAGCGCAGCTCATTCCTTTTGCTGCCTTCCACCCTGTTATACCTGTTTGCAGAAGCAGCAATACAAAAGTGGCAGGTAACACACACACACACCCGAAAARAACAGAAAAAGAGGCATCACAAAACAATATCAAATACAAGCGGACCAAAAAARAAACAAGCTAACAAACATCGCCAACCAGCATTGTTTGTTGTTCATCGGGTACCGGGTTCACTCCCGGATGCGCTATCGTTTCCTGTTTGCATCCATTTCCGGGTGGYTTTCTTTGCTGTTGTTTTCGCCCCCTKCCTCCCTTCCTTTGCTTCATCTCAGCTGGATGCAGATGCCGTCAGCCGATAGCACTCGAAACTMRAMACACACACACACACACTGACACAAGCTCTCCCTATCGGGAATATACTGTTTGCGACCGATGCGACTGCCTGCAGCAAACAGACCGAGCGCGAAACACATAAGCTGGTCAGCTTAWTGCAACACAAAGCTACCAC--ACACACACCCACAGTCACACAGACAAACCTACTCGCGCTATCGATGAT------TTTTCTATGGTGTGGCTAAAAAGYCATCTCTACCTTTGGGAAACAAAGACGGAAACAAAGTGTRCGATTGAAGGTGTTTTTGTTTTTCCATCSTTCTTCCCCTSCTCCACTGGGGACACTGTGCAGATATTGTGTGCCGTTTCACAAACACACACACG--CAMACACAAACACACTCTTTTTTYCTCGGTCCAACAACGCCAACCCTAAGGGGGKGGAAACAAAAGTGTGCGAACAACCGTA
>AB0099-C
TCGTTCAGCGTTGGTTATGATAAAAGAGTAAGACCGAACTATGGAGGTACGTATTAACTGTTTCGATGCYCCGCTACTAAACCGGTCTGTCTCGTTCTCGTTCAACGGTTCTTCTGCCCACCGTAACGYACCARCTCCAGCGCCTGCCAGCCGGGTGGAATCAACAACGTGTGTCAACTCGTTCGTCCTCCTCTGCGGTCTCTCCTCGGTGTCCTCGAAGCCCGGAGCTCCCTGCAACGTGCCATTTCATTCCCCTCCTCCAGGCCACTTTCACCTGTTTCTCCAGTTTTTGTTTTTCTCCRATGYGTCGAAATCCCTCTTTTGCGCTGTCTCTTTGGTTTTCWGGTTTTGTAGATCCTTCTGTACTGTAGAACACGGTCAAACTTTGCCGTCCAATGTTATCGCCCTCAATCACTAGGAGAAATGTTGTACTTTCGATAAATATTCCTAACAAATACGTTACTGACCTACATTTGCGACATG-TTACGAAATCWGTTTCCAGTCTCCAAGCACCTTTTTGTGGGGTGTGAAGCGGAAGCTTTTTGGGCTGTACTAATCAACAAGGGTGGTGCCCGGTGYAACACCGGATCGTTTCACCTAAAACCTMGCTATRTTGTTAAACGAAAGCTAAGCAAACAGCMAAGCGTGCAAAGCGCAGCTCATTCCTTTTGCTGCCTTCCACCCTGTTATACCTGTTTGCAGAAGCAGCAATACAAAAGYGGCAGGTAACACACACACACACCCGAAAAAMACAGAAAAAGAGGCATCACAAAACAATATCAAATACAAGCGGACCAAAAAAAAAACAAGCTAACAAACATCGCCAACCAGCATTGTTTGTTGTTCATCGGGTACCGGGTTCACTCCCGGATGCGCTATCGTTTCCTGTTTGCATCCATTTCCGGGTGGYTTTCTTTGCTGTTGTTTTCGCCCCCTTCCTCCCTTCCTTTGCTTCATCTCAGCTGGATGCAGATGCCGTCAGCCGATAGCACTCGAAACTMRAMACACACACACACACACTGACACAAGCTCTCCCTATCGGGAATATACTGTTTGCGACCGATGCGACTGCCTGCAGCAAACAGACCGAGCGCGAAACACATAAGCTGGTCAGCTTATTGCAACACAAAGCTACCAM--ACACACACCCACAGTCACACAGACAAACCTACTCGCGCTATCGATGAT------TTTTCTATGGTGTGGCTAAAAAGYCATCTCTACCTTTGGGAAACAAAGACGGAAACAAAGTGTRCGATTGAAGGTGTTTTTGTTTTTCCATCSTTCTTCCCCTSCTCCACTGGGGACACTGTGCAGATATTGTGTGCCGTTTCACAAACACACACACG--CACACACAAACACACTCTTTTTTYYTCGGTCCAACAACGCCAACCCTAAGGGGGKGGAAACAAAAGTGTGCGAACAACCGTA
>AB0100-C
TCGTTCAGCGTTGGTTATGATAAAAGAGTAAGACCGAACTATGGAGGTACGTATTAACTGTTTCGATGCTCCGCTACTAAACCGGTCTGTCTCGTTCTCGTTCAACGGTTCTTCTGCCCACCGTAACGCACCARCTCCAGCGCCTGCCAGCCGGGTGGAATCAACAACGTGTGTCAACTCGTTCGTCCTCCTCTGCGGTCTCTCCTCGGTGTCCTCGAAGCCCGGAGCTCCCTGCAACGTGCCATTTCATTCCCCTCCTCCAGGCCACTTTCACCTGTTTCTCCAGTTTTTGTTTTTCTCCRATGYGTCGAAATCCCTCTTTTGCGCTGTCTCTTTGGTTTTCAGGTTTTGTAGATCCTTCTGTACTGTAGAACACGGTCAAACTTTGCCGTCCAATGTTATCGCCCTCAATCACTAGGAGAAATGTTGTACTTTCGATAAATATTCCTAACAAATACGTTACTGACCTACATTTGCGACATG-TTACGAAATCWGTTTCCAGTCTCCAAGCACCTTTTTGTGGGGTGTGAAGCGGAAGCTTTTTGGGCTGTACTAATCAACAAGGGTGGTGYCYKGTGTAACACCGGATCGTTTCACCTAAAACCTCGCTATATTGTTAAACGAAAGCTAAGCAAACAGCAAAGCGTGCAAAGCGCAGCTCATTCCTTTTGCTGCYTTCCACCCTGTTATACCTGTTTGCAGAAGCAGCAATACAAAAGTGGCAGGTAACACACACACACACCCGAAAAGAACAGAAAAAGAGGCATCACAAAACAATATCAAATACAAGCGGACCAAAAAAAAAACAAGCTAACAAACATCGCCAACCAGCATTGTTTGTTGTTCATCGGGTACCGGGTTCACTCCCGGATGCGCTATCGTTTCCTGTTTGCATCCATTTCCGGGTGGCTTTCTTTGCTGTTGTTTTCGCCCCCTTCCTCCCTTCCTTTGCTTCATCTCAGCTGGATGCAGATGCCGTCAGCCGATAGCACTCGAAACTMRAMACACACACACACACACTRACACAAGCTCTCCCTATCGGGAATATACTGTTTGCGACCGATGCGACTGCCTGCAGCAAACAGACCGAGCGCGAAACACATAAGCTGGTCAGCTTAWTGCAAMAMAAAGCWACCAC--ACACACACCCACAGTCACACAGACAAACCTACTCGCGCTATCGATGAT------TTTTCTATGGTGTGGCTAAAAAGTCATCTCTACCTTTGGGAAACAAAGACGGAAACAAAGTGTRCGATTGAAGGTGTTTTTGTTTTTCCATCSTTCTTCCCCTSCTCCACTGGGGACACTGTGCAGATATTGTGTGCCGTTTCACAAACACACACACG--CACACACAAACACACTCTTTTTTYYTCGGTCCAACAACGCCAACCCTAAGGGGGTGGAAACAAAAGTGTGCGAACAACCGTA
>AB0101-C
TCGTTCAGCGTTGGTTATGATAAAAGAGTAAGACCGAACTATGGAGGTACGTATTAAYTGTTTCGATGCCCCGCTACTAAACCGGTCTGTCTCGTTCTCGTTCAACGGTTCTTCTGCCCACCGTAACGYACCARCTCCAGCGCCTGCCAGCCGGGTGGAATCAACAACGTGTGTCAACTCGTTCGTCCTCCTCTGCGGTCTCTCCTCGGTGTCCTCGAAGCCCGGAGCTCCCTGCAACGTGCCATTTCATTCCCCTCCTCCAGGCCACTTTCACCTGTTTCTCCAGTTTTTGTTTTTCTCCRATGYGTCGAAATCCCTCTTTTGCGCTGTCTCTTTGGTTTTCWGGTTTTGTAGATCCTTCTGTACTGTAGAACACGGTCAAACTTTGCCGTCCAATGTTATCGCCCTCAATCACTAGGAGAAATGTTGTACTTTCGATAAATATTCCTAACAAATACGTTACTGACCCACATTTGCGATGTG-TTACGAAATCCGTTTCCAGTCTCCAAGCACCGTTTTGTGGGGTRTGAAGCGGAAGCTTTTTGGGCTGTACTAATCAACAARGGTGGTGCCCGGTGTAACACCGGATCGTTTCACCTAAAACCTCGCTATGTTGTTAAACGAAAGCTAAGCAAACAGCAAAGCGTGCAAAGCGCAGCTCATTCCTTTTGCTGCCTTCCACCCTGTTATACCTGTTTGCAGAAGCAGCAATACAAAAGYGGCAGGTAACACACACACACACCCGAAAARAACAGAAAAAGAGGCATCACAAAACAATATCAAATACAAGCGGACCAAAAAAAAAACAAGCWAACAAACATCGCCAACCAGCATTGTTTGTTGTTCATCGGGTACCGGGTTCACTCCCGGATGCGCTATCGTTTCCTGTTTGCATCCATTTCCGGGTGGYTTTCTTTGCTGTTGTTTTCGCCCCCTTCCTCCCTTCCTTTGCTTCATCTCAGCTGGATGCAGATGCCGTCAGCCGATAGCACTCGAAACTCGAAACACACACACACACACTGACACAAGCTCTCCCTATCGGGAATATACTGTTTGCGACCGATGCGACTGCCTGCAGCAAACAGACCGAGCGCGAAACACATAAGCTGGTCAGCTTATTGCAACACAAAGCTACCAM--ACACACACCCACAGTCACACAGACAAACCTACTCGCGCTATCGATGAT------TTTTCTATGGTGTGGCTAAAAAGYCATCTCTACCTTTGGGAAACAAAGACGGAAACAAAGTGTGCGATTGAAGGTGTTTTTGTTTTTCCATCGTTCTTCCCCTCCTCCACTGGGGACACTGTGCAGATATTGTGTGCCGTTTCACAAACACACACACG--CACACACAMACACACTCTTTTTTCYTCGGTCCAACAACGCCAACCCTAAGGGGGTGGAAACAAAAGTGTGCGAACAACCGTA
>AB0109-C
TCGTTCAGCGTTGGTTATGATAAAAGAGTAAGACCGAACTATGGAGGTACGTATTAACTGTTTCGATGCCCCGCTACTAAACCGGTCTGTCTCGTTCTCGTTCAACGGTTCTTCTGYCCACCGTAACGYACCAGCTCCAGCGCCTGCCAGCCGGGTGGAATCAACAACGTGTGTCAACTCGTTCGTCCTCCTCTGCGGTCTCTCCTCGGTGTCCTCGAAGCCCGGAGCTCCCTGCAACGTGCCATTTCATTCCCCTCCTCCAGGCCACTTTCACCTGTTTCTCCAGTTTTTGTTTTTCTCCRATGYGTCGAAATCCCTCTTTTGCGCTGTCTCTTTGGTTTTCWGGTTTTGTAGATCCTTCTGTACTGTAGAACACGGTCAAACTTTGCCGTCCAATGTTATCGCCCTCAATCACTAGGAGAAATGTTGTACTTTCGATAAATATTCCTAACAAATACGTTACTGACCTACATTTGCGACATG-TTACGAAATCWGTTTCCAGTCTCCAAGCACCYTTTTGTGGGGTGTGAAGCGGAAGCTTTTTGGGCTGTACTAATCAACAAGGGTGGTGCCCGGTGYAACACCGGATCGTTTCACCTAAAACCTCGCTATGTTGTTAAACGAAAGCTAAGCAAACAGCAAAGCGTGCAAAGCGCAGCTCATTCCTTTTGCTGCCTTCCACCCTGTTATACCTGTTTGCAGAAGCAGCAATACAAAAGYGGCAGGTAACACACACACACACCCGAAAAAAACAGAAAAAGAGGCATCACAAAACAATATCAAATACAAGCGGACCAAAAAAAAAACAAGCTAACAAACATCGCCAACCAGCATTGTTTGTTGTTCATCGGGTACCGGGTTCACTCCCGGATGCGCTATCGTTTCCTGTTTGCATCCATTTCCGGGTGGYTTTCTTTGCTGTTGTTTTCGCCCCCTTCCTCCCTTCCTTTGCTTCATCTCAGCTGGATGCAGATGCCGTCAGCCGATAGCACTCGAAACTCGAAACACACACACACACACTGACACAAGCTCTCCCTATCGGGAATATACTGTTTGCGACCGATGCGACTGCCTGCAGCAAACAGACCGAGCGCGAAACACATAAGCTGGTCAGCTTAWTGCAACACAAAGCTACCAC--ACACACACCCACAGTCACACAGACAAACCTACTCGCGCTATCGATGAT------TTTTCTATGGTGTGGCTAAAAAGCCATCTCTACCTTTGGGAAACAAAGACGGAAACAAAGTGTRCGATTGAAGGTGTTTTTGTTTTTCCATCSTTCTTCCCCTSCTCCACTGGGGACACTGTGCAGATATTGTGTGCCGTTTCACAAACACACACACG--CACWCACAAACACACTCTTTTTTYYTCGGTCCAACAACGCCAACCCTAAGGGGGKGGAAACAAAAGTGTGCGAACAACCGTA
>AB0110-C
TCGTTCAGCGTTGGTTATGATAAAAGAGTAAGACCGAACTATGGAGGTACGTATTAACTGTTTCGATGCCCCGCTACTAAACCGGTCTGTCTCGTTCTCGTTCAACGGTTCTTCTGCCCACCGTAACGTACCARCTCCAGCGCCTGCCAGCCGGGTGGAATCAACAACGTGTGTCAACTCGTTCGTCCTCCTCTGCGGTCTCTCCTCGGTGTCCTCGAAGCCCGGAGCTCCCTGCAACGTGCCATTTCATTCCCCTCCTCCAGGCCACTTTCACCTGTTTCTCCAGTTTTTGTTTTTCTCCAATGCGTCGAAATCCCTCTTTTGCGCTGTCTCTTTGGTTTTCTGGTTTTGTAGATCCTTCTGTACTGTAGAACACGGTCAAACTTTGCCGTCCAATGTTATCGCCCTCAATCACTAGGAGAAATGTTGTACTTTCGATAAATATTCCTAACAAATACGTTACTGACCTACATTTGCGACATG-TTACGAAATCWGTTTCCAGTCTCCAAGCACCKTTTTGTGGGGTGTGAAGCGGAAGCTTTTTGGGCTGTACTAATCAACAAGGGTGGTGCCCGGTGYAACACCGGATCGTTTCACCTAAAACCTCGCTATGTTGTTAAACGAAAGCTAAGCAAACAGCAAAGCGTGCAAAGCGCAGCTCATTCCTTTTGCTGCCTTCCACCCTGTTATACCTGTTTGCAGAAGCAGCAATACAAAAGYGGCAGGTAACACACACACACACCCGAAAARAACAGAAAAAGAGGCATCACAAAACAATATCAAATACAAGCGGACCAAAAAARAAACAAGCTAACAAACATCGCCAACCAGCATTGTTTGTTGTTCATCGGGTACCGGGTTCACTCCCGGATGCGCTATCGTTTCCTGTTTGCATCCATTTCCGGGTGGCTTTCTTTGCTGTTGTTTTCGCCCCCTTCCTCCCTTCCTTTGCTTCATCTCAGCTGGATGCAGATGCCGTCAGCCGATAGCACTCGAAACTCGAAACACACACACACACACTRACACAAGCTCTCCCTATCGGGAATATACTGTTTGCGACCGATGCGACTGCCTGCAGCAAACAGACCGAGCGCGAAACACATAAGCTGGTCAGCTTAWTGCAACACAAAGCTACCAC--ACACACACCCACAGTCACACAGACAAACCTACTCGCGCTATCGATGAT------TTTTCTATGGTGTGGCTAAAAAGYCATCTCTACCTTTGGGAAACAAAGACGGAAACAAAGTGTGCGATTGAAGGTGTTTTTGTTTTTCCATCGTTCTTCCCCTCCTCCACTGGGGACACTGTGCAGATATTGTGTGCCGTTTCACAAACACACACACG--CACWCACAAACACACTCTTTTTTYYTCGGTCCAACAACGCCAACCCTAAGGGGGKGGAAACAAAAGTGTGCGAACAACCGTA
>AB0111-C
TCGTTCAGCGTTGGTTATGATAAAAGAGTAAGACCGAACTATGGAGGTACGTATTAACTGTTTCGATGCYCCGCTACTAAACCGGTCTGTCTCGTTCTCGTTCAACGGTTCTTCTGCCCACCGTAACGTACCAGCTCCAGCGCCTGCCAGCCGGGTGGAATCAACAACGTGTGTCAACTCGTTCGYCCTCCTCTGCGGTCTCTCCTCGGTGTCCTCGAAGCCCGGAGCTCCCTGCAWCGTGCCATTTCATTCCCCTCCTCCAGGCCACTTTCACCTGTTTCTCCAGTTTTTGTTTTTCTCYWATGCGTCGAAATCCCTCTTTTGCGCTGTCTCTTTGGTTTTCWGGTTTTGTAGATCCTTCTGTACTGTAGAACACGGTCAAACTTTGCCGTCCAATGTTATCGCCCTCAATCACTAGGAGAAATGTTGTACTTTCGATAAATATTCCTAACAAATACGTTACTGACCTACATTTGCGACATG-TTACGAAATCTGTTTCCAGTCTCCAAGCACCTTTTTGTGGGGTGTGAAGCGGAAGCTTTTTGGGCTGTACTAATCAACAAGGGTGGTGYCYKGTGTAACACCGGATCGTTTCACCTAAAACCTCGCTATRTTGTTAAACGAAAGCTAAGCAAACAGCAAAGCGTGCAAAGCGCAGCTCATTCCTTTTGCTGCCTTCCACCCTGTTATACCTGTTTGCAGAAGCAGCAATACAAAAGYGGCAGGTAACACACACACACACCCGAAAAAAACAGAAAAAGAGGCATCACAAAACAATATCAAATACAAGCGGACCAAAAAARAAACAAGCTAACAAACATCGCCAACCAGCATTGTTTGTTGTTCATCGGGTACCGGGTTCACTCCCGGATGCGCTATCGTTTCCTGTTTGCATCCATTTCCGGGTGGCTTTCTTTGCTGTTGTTTTCGCCCCCTTCCTCCCTTCCTTTGCTTCATCTCAGCTGGATGCAGATGCCGTCAGCCGATAGCACTCGAAACTCGAAACACACACACACACACTGACACAAGCTCTCCCTATCGGGAATATACTGTTTGCGACCGATGCGACTGCCTGCAGCAAACAGACCGAGCGCGAAACACATAAGCTGGTCAGCTTATTGCAACACAAAGCTACCAC--ACACACACCCACAGTCACACAGACAAACCTACTCGCGCTATCGATGAT------TTTTCTATGGTGTGGCTAAAAAGCCATCTCTACCTTTGGGAAACAAAGACGGAAACAAAGTGTGCGATTGAAGGTGTTTTTGTTTTTCCATCSTTCTTCCCCTSCTYCACTGGGGACACTGTGCAGATATTGTGTGCCGTTTCACAAACACACACACG--CACACAYAAACACACTCTTTTYTCYTCGGTCCAACAACGCCAACCCTAAGGGGGKGGAAACAAAAGTGTRCGAACAACCGTA
>AB0112-C
TCGTTCAGCGTTGGTTATGATAAAAGAGTAAGACCGAACTATGGAGGTACGTATTAACTGTTTCGATGCTCCGCTACTAAACCGGTCTGTCTCGTTCTCGTTCAACGGTTCTTCTGCCCACCGTAACGCACCAACTCCAGCGCCTGCCAGCCGGGTGGAATCAACAACGTGTGTCAACTCGTTCGTCCTCCTCTGCGGTCTCTCCTCGGTGTCCTCGAAGCCCGGAGCTCCCTGCAACGTGCCATTTCATTCCCCTCCTCCAGGCCACTTTCACCTGTTTCTCCAGTTTTTGTTTTTCTCCGATGTGTCGAAATCCCTCTTTTGCGCTGTCTCTTTGGTTTTCAGGTTTTGTAGATCCTTCTGTACTGTAGAACACGGTCAAACTTTGCCGTCCAATGTTATCGCCCTCAATCACTAGGAGAAATGTTGTACTTTCGATAAATATTCCTAACAAATACGTTACTGACCTACATTTGCGACATG-TTACGAAATCWGTTTCCAGTCTCCAAGCACCTTTTTGTGGGGTGTGAAGCGGAAGCTTTTTGGGCTGTACTAATCAACAAGGGTGGTGCCCGGTGTAACACCGGATCGTTTCACCTAAAACCTAGCTATATTGTTAAACGAAAGCTAAGCAAACAGCAAAGCGTGCAAAGCGCAGCTCATTCCTTTTGCTGCCTTCCACCCTGTTATACCTGTTTGCAGAAGCAGCAATACAAAAGTGGCAGGTAACACACACACACACCCGAAAAAAACAGAAAAAGAGGCATCACAAAACAATATCAAATACAAGCGGACCAAAAAAAAAACAAGCTAACAAACATCGCCAACCAGCATTGTTTGTTGTTCATCGGGTACCGGGTTCACTCCCGGATGCGCTATCGTTTCCTGTTTGCATCCATTTCCGGGTGGTTTTCTTTGCTGTTGTTTTCGCCCCCTTCCTCCCTTCCTTTGCTTCATCTCAGCTGGATGCAGATGCCGTCAGCCGATAGCACTCGAAACTMRAMACACACACACACACACTGACACAAGCTCTCCCTATCGGGAATATACTGTTTGCGACCGATGCGACTGCCTGCAGCAAACAGACCGAGCGCGAAACACATAAGCTGGTCAGCTTATTGCAACACAAAGCTACCAC--ACACACACCCACAGTCACACAGACAAACCTACTCGCGCTATCGATGAT------TTTTCTATGGTGTGGCTAAAAAGTCATCTCTACCTTTGGGAAACAAAGACGGAAACAAAGTGTACGATTGAAGGTGTTTTTGTTTTTCCATCCTTCTTCCCCTGCTCCACTGGGGACACTGTGCAGATATTGTGTGCCGTTTCACAAACACACACACG--CACACACAAACACACTCTTTTTTTCTCGGTCCAACAACGCCAACCCTAAGGGGGTGGAAACAAAAGTGTGCGAACAACCGTA
>AB0113-C
TCGTTCAGCGTTGGTTATGATAAAAGAGTAAGACCGAACTATGGAGGTACGTATTAACTGTTTCGATGCTCCGCTACTAAACCGGTCTGTCTCGTTCTCGTTCAACGGTTCTTCTGCCCACCGTAACGCACCAACTCCAGCGCCTGCCAGCCGGGTGGAATCAACAACGTGTGTCAACTCGTTCGTCCTCCTCTGCGGTCTCTCCTCGGTGTCCTCGAAGCCCGGAGCTCCCTGCAACGTGCCATTTCATTCCCCTCCTCCAGGCCACTTTCACCTGTTTCTCCAGTTTTTGTTTTTCTCCGATGTGTCGAAATCCCTCTTTTGCGCTGTCTCTTTGGTTTTCAGGTTTTGTAGATCCTTCTGTACTGTAGAACACGGTCAAACTTTGCCGTCCAATGTTATCGCCCTCAATCMCTAGGAGAAATGTTGTACTTTCGATAAATATTCCTAACAAATACGTTACTGACCTACATTTGCGACATG-TTACGAAATCWGTTTCCAGTCTCCAAGCACCTTTTTGTGGGGTGTGAAGCGGAAGCTTTTTGGGCTGTACTAATCAACAAGGGTGGTGCCCGGTGTAACACCGGATCGTTTCACCTAAAACCTMGCTATRTTGTTAAACGAAAGCTAAGCAAACAGCAAAGCGTGCAAAGCGCAGCTCATTCCTTTTGCTGCCTTCCACCCTGTTATACCTGTTTGCAGAAGCAGCAATACAAAAGTGGCAGGTAACACACACACACACCCGAAAARAACAGAAAAAGAGGCATCACAAAACAATATCAAATACAAGCGGACCAAAAAARAAACAAGCTAACAAACATCGCCAACCAGCATTGTTTGTTGTTCATCGGGTACCGGGTTCACTCCCGGATGCGCTATCGTTTCCTGTTTGCATCCATTTCCGGGTGGYTTTCTTTGCTGTTGTTTTCGCCCCCTTCCTCCCTTCCTTTGCTTCATCTCAGCTGGATGCAGATGCCGTCAGCCGATAGCACTCGAAACTMRAMACACACACACACACACTGACACAAGCTCTCCCTATCGGGAATATACTGTTTGCGACCGATGCGACTGCCTGCAGCAAACAGACCGAGCGCGAAACACATAAGCTGGTCAGCTTATTGCAACACAAAGCTACCAC--ACACACACCCACAGTCACACAGACAAACCTACTCGCGCTATCGATGAT------TTTTCTATGGTGTGGCTAAAAAGYCATCTCTACCTTTGGGAAACAAAGACGGAAACAAAGTGTRCGATTGAAGGTGTTTTTGTTTTTCCATCSTTCTTCCCCTSCTCCACTGGGGACACTGTGCAGATATTGTGTGCCGTTTCACAAACACACACACG--CACACACAAACACACTCTTTTTTYCTCGGTCCAACAACGCCAACCCTAAGGGGGTGGAAACAAAAGTGTGCGAACAACCGTA
>AB0114-C
TCGTTCAGCGTTGGTTATGATAAAAGAGTAAGACCGAACTATGGAGGTACGTATTAACTGTTTCGATGCTCCGCTACTAAACCGGTCTGTCTCGTTCTCGTTCAACGGTTCTTCTGCCCACCGTAACGCACCAACTCCAGCGCCTGCCAGCCGGGTGGAATCAACAACGTGTGTCAACTCGTTCGTCCTCCTCTGCGGTCTCTCCTCGGTGTCCTCGAAGCCCGGAGCTCCCTGCAACGTGCCATTTCATTCCCCTCCTCCAGGCCACTTTCACCTGTTTCTCCAGTTTTTGTTTTTCTCCGATGTGTCGAAATCCCTCTTTTGCGCTGTCTCTTTGGTTTTCAGGTTTTGTAGATCCTTCTGTACTGTAGAACACGGTCAAACTTTGCCGTCCAATGTTATCGCCCTCAATCACTAGGAGAAATGTTGTACTTTCGATAAATATTCCTAACAAATACGTTACTGACCTACATTTGCGACATG-TTACGAAATCWGTTTCCAGTCTCCAAGCACCTTTTTGTGGGGTGTGAAGCGGAAGCTTTTTGGGCTGTACTAATCAACAAGGGTGGTGCCCGGTGTAACACCGGATCGTTTCACCTAAAACCTAGCTATATTGTTAAACGAAAGCTAAGCAAACAGCAAAGCGTGCAAAGCGCAGCTCATTCCTTTTGCTGCCTTCCACCCTGTTATACCTGTTTGCAGAAGCAGCAATACAAAAGTGGCAGGKAACACACACACACACCCGAAAAAAACAGAAAAAGAGGCATCACAAAACAATATCAAATACAAGCGGACCAAAAAARAAACAAGCTAACAAACATCGCCAACCAGCATTGTTTGTTGTTCATCGGGTACCGGGTTCACTCCCGGATGCGCTATCGTTTCCTGTTTGCATCCATTTCCGGGTGGTTTTCTTTGCTGTTGTTTTCGCCCCCTTCCTCCCTTCCTTTGCTTCATCTCAGCTGGATGCAGATGCCGTCAGCCGATAGCACTCGAAACTMRAMACACACACACACACACTGACACAAGCTCTCCCTATCGGGAATATACTGTTTGCGACCGATGCGACTGCCTGCAGCAAACAGACCGAGCGCGAAACACATAAGCTGGTCAGCTTATTGCAACACAAAGCTACCAC--ACACACACCCACAGTCACACAGACAAACCTACTCGCGCTATCGATGAT------TTTTCTATGGTGTGGCTAAAAAGTCATCTCTACCTTTGGGAAACAAAGACGGAAACAAAGTGTACGATTGAAGGTGTTTTTGTTTTTCCATCCTTCTTCCCCTGCTCCACTGGGGACACTGTGCAGATATTGTGTGCCGTTTCACAAACACACACACG--CAMACACAAACACACTCTTTTTTTCTCGGTCCAACAACGCCAACCCTAAGGGGGKGGAAACAAAAGTGTGCGAACAACCGTA
>AB0115-C
TCGTTCAGCGTTGGTTATGATAAAAGAGTAAGACCGAACTATGGAGGTACGTATTAACTGTTTCGATGCTCCGCTACTAAACCGGTCTGTCTCGTTCTCGTTCAACGGTTCTTCTGYCCACCGTAACGCACCARCTCCAGCGCCTGCCAGCCGGGTGGAATCAACAACGTGTGTCAACTCGTTCGTCCTCCTCTGCGGTCTCTCCTCGGTGTCCTCGAAGCCCGGAGCTCCCTGCAACGTGCCATTTCATTCCCCTCCTCCAGGCCACTTTCACCTGTTTCTCCAGTTTTTGTTTTTCTCCGATGTGTCGAAATCCCTCTTTTGCGCTGTCTCTTTGGTTTTCAGGTTTTGTAGATCCTTCTGTACTGTAGAACACGGTCAAACTTTGCCGTCCAATGTTATCGCCCTCAATCACTAGGAGAAATGTTGTACTTTCGATAAATATTCCTAACAAATACGTTACTGACCTACATTTGCGACATG-TTACGAAATCTGTTTCCAGTCTCCAAGCACCKTTTTGTGGGGTGTGAAGCGGAAGCTTTTTGGGCTGTACTAATCAACAAGGGTGGTGCCCGGTGTAACACCGGATCGTTTCACCTAAAACCTCGCTATRTTGTTAAACGAAAGCTAAGCAAACAGCAAAGCGTGCAAAGCGCAGCTCATTCCTTTTGCTGCCTTCCACCCTGTTATACCTGTTTGCAGAAGCAGCAATACAAAAGYGGCAGGTAACACACACACACACCCGAAAAAMACAGAAAAAGAGGCATCACAAAACAATATCAAATACAAGCGGACCAAAAAARAAACAAGCTAACAAACATCGCCAACCAGCATTGTTTGTTGTTCATCGGGTACCGGGTTCACTCCCGGATGCGCTATCGTTTCCTGTTTGCATCCATTTCCGGGTGGTTTTCTTTGCTGTTGTTTTCGCCCCCTTCCTCCCTTCCTTTGCTTCATCTCAGCTGGATGCAGATGCCGTCAGCCGATAGCACTCGAAACTMRAMACACACACACACACACTGACACAAGCTCTCCCTATCGGGAATATACTGTTTGYGACCGATGCGACTGCCTGCAGCAAACAGACCGAGCGCGAAACACATAAGCTGGTCAGCTTATTGCAACACAAAGCWACCAC--ACACACACCCACAGTCACACAGACAAACCTACTCGCGCTATCGATGAT------TTTTCTATGGWGTGGCTAAAAAGTCATCTCTACCTTTGGGAAACAAAGACGGAAACAAAGTGTRCGATTGAAGGTGTTTTTGTTTTTCCATCCTTCTTCCCCTSCTCCACTGGGGACACTGTGCAGATATTGTGTGCCGTTTCACAAACACACACACG--CACACAYAAACACACTCTTTTYTYCTCGGTCCAACAACGCCAACCCTAAGGGGGTGGAAACAAAAGTGTRCGAACAACCGTA
>AB0122-C
TCGTTCAGCGTTGGTTATGATAAAAGAGTAAGACCGAACTATGGAGGTACGTATTAACTGTTTCGATGCYCCGCTACTAAACCGGTCTGTCTCGTTCTCGTTCAACGGTTCTTCTGCCCACCGTAACGYACCARCTCCAGCGCCTGCCAGCCGGGTGGAATCAACAACGTGTGTCAACTCGTTCGTCCTCCTCTGCGGTCTCTCCTCGGTGTCCTCGAAGCCCGGAGCTCCCTGCAACGTGCCATTTCATTCCCCTCCTCCAGGCCACTTTCACCTGTTTCTCCAGTTTTTGTTTTTCTCCRATGYGTCGAAATCCCTCTTTTGCGCTGTCTCTTTGGTTTTCWGGTTTTGTAGATCCTTCTGTACTGTAGAACACGGTCAAACYTTGCCGTCCAATGTTATCGCCCTCAATCACTAGGAGAAATGTTGTACTTTCGATAAATATTCCTAACAAATACGTTACTGACCTACATTTGCGACATR-TTACGAAATCWGTTTCCAGTCTCCAAGCACCTTTTTGTGGGGTGTGAAGCGGAAGCTTTTTGGGCTGTACTAATCAACAAGGGTGGTGCCYGGTGYAACACCGGATCGTTTCACCTAAAACCTCGCTATRTTGTTAAACGAAAGCTAAGCAAACAGCAAAGCGTGCAAAGCGCAGCTCATTCCTTTTGCTGCCTTCCACCCTGTTATACCTGTTTGCAGAAGCAGCAATAMAAAAGYGGCAGGTAACACACACACACACCCGAAAAAMACAGAAAAAGAGGCATCACAAAACAATATCAAATACAAGCGGACCAAAAAARAAACAAGCTAACAAACATCGCCAACCAGCATTGTTTGTTGTTCATCGGGTACCGGGTTCACTCCCGGATGCGCTATCGTTTCCTGTTTGCATCCATTTCCGGGTGGYTTTCTTTGCTGTTGTTTTCGCCCCCTTCCTCCCTTCCTTTGCTTCATCTCAGCTGGATGCAGATGCCGTCAGCCGATAGCACTCGAAACTCGAAACACACACACACACACTGACACAAGCTCTCCCTATCGGGAATATACTGTTTGCGACCGATGCGACTGCCTGCAGCAAACAGACCGAGCGCGAAACACATAAGCTGGTCAGCTTAWTGCAACACAAAGCTACCAC--ACACACACCCACAGTCACACAGACAAACCTACTCGCGCTATCGATGAT------TTTTCTATGGTGTGGCTAAAAAGCCATCTCTACCTTTGGGAAACAAAGACGGAAACAAAGTGTRCGATTGAAGGTGTTTTTGTTTTTCCATCSTTCTTCCCCTSCTCCACTGGGGACACTGTGCAGATATTGTGTGCCGTTTCACAAACACACACACG--CACWCACAMACACACTCTTTTTTYYTCGGTCCAACAACGCCAACCCTAAGGGGGKGGAAACAAAAGTGTGCGAACAACCGTA
>AB0123-C
TCGTTCAGCGTTGGTTATGATAAAAGAGTAAGACCGAACTATGGAGGTACGTATTAACTGTTTCGATGCYCCGCTACTAAACCGGTCTGTCTCGTTCTCGTTCAACGGTTCTTCTGCCCACCGTAACGYACCARCTCCAGCGCCTGCCAGCCGGGTGGAATCAACAACKTGTGTCAACTCGTTCGTCCTCCTCTGCGGTCTCTCCTCGGTGTCCTCGAAGCCCGGAGCTCCCTGCAACGTGCCATTTCATTCCCCTCCTCCAGGCCACTTTCACCTGTYTCTCCAGTTTTTGTTTTTCTCCRATGYGTCGAAATCCCTCTTTTGCGCTGTCTCTTTGGTTTTCAGGTTTTGTAGATCCTTCTGTACTGTAGAACACGGTCAAACTTTGCCGTCCAATGTTATCGCCCTCAATCACTAGGAGAAATGTTGTACTTTCGATAAATATTCCTAACAAATACGTTRCTGACCTACATTTGCGACATG-TTACGAAATCTGTTTCCAGTCTCCAAGCACCKTTTTGTGGGGTGTGAAGCGGAAGCTTTTTGGGCTGTACTAATCAACAAGGGTGGTGCCTGGTGTAACACCGGATCGTTTCACCTAAAACCTCGCTAKATTGTTAAACGAAAGCTAAGCAAACAGCAAAGCGTGCAAAGCGCAGCTCATTCCTTTTGCTGCCTTCCACCCTGTTATACCTGTTTGCAGAAGCAGCAATACAAAAGTGGCAGGKAACACACACACACACCCGAAAARAACAGAAAAAGAGGCATCACAAAACAATATYAAATACAAGCGGACCAAAAAARAAACAAGCTAACAAACATCGCCAACCAGCATTGTTTGTTGTTCATCGGGTACCGGGTTCACTCCCGGATGCGCTATCGTTTCCTGTTTGCATCCATTTCCGGGTGGYTTTCTTTGCTGTTGTTTTCGCCCCCTTCCTCCCTTCCTTTGCTTCATCTCAGCTGGATGCAGATGCCGTCAGCCGATAGCACTCGAAACTMRAAACACACACACACACACTGACACAAGCTCTCCCTATCGGGAATATACTGTTTGCGACCGATGCGACTGCCTGCAGCAAACAGACCGAGCGCGAAACACATAAGCTGGTCAGCTTAWTGCAACACAAAGCWACCAC--ACACACACCCACAGTCACACAGACAAACCTACTCGCGCTATCGATGAT------TTTTCTATGGTGTGGCTAAAAAGCCATCTCTACCTTTGGGAAACAAAGACGGAAACAAAGTGTGCGATTGAAGGTGTTTTTGTTTTTCCATCGTTCTTCCCCTCCTCCACTGGGGACACTGTGCAGATATTGTGTGCCGTTTCACAAACACACACACG--CACWCACAAACACACTCTTTTTTYCTCGGTCCAACAACGCCAACCCTAAGGGGGTGGAAACAAAAGTGTGCGAACAACCGTA
>AB0124-C
TCGTTCAGCGTTGGTTATGATAAAAGAGTAAGACCGAACTATGGAGGTACGTATTAACTGTTTCGATGCYCCGCTACTAAACCGGTCTGTCTCGTTCTCGTTCAACGGTTCTTCTGCCCACCGTAACGYACCARCTCCAGCGCCTGCCAGCCGGGTGGAATCAACAACGTGTGTCAACTCGTTCGTCCTCCTCTGCGGTCTCTCCTCGGTGTCCTCGAAGCCCGGAGCTCCCTGCAACGTGCCATTTCATTCCCCTCCTCCAGGCCACTTTCACCTGTTTCTCCAGTTTTTGTTTTTCTCCRATGYGTCGAAATCCCTCTTTTGCGCTGTCTCTTTGGTTTTCWGGTTTTGTAGATCCTTCTGTACTGTAGAACACGGTCAAACTTTGCCGTCCAATGTTATCGCCCTCAATCACTAGGAGAAATGTTGTACTTTCGATAAATATTCCTAACAAATACGTTACTGACCTACATTTGCGACATG-TTACGAAATCTGTTTCCAGTCTCCAAGCACCKTTTTGTGGGGTGTGAAGCGGAAGCTTTTTGGGCTGTACTAATCAACAAGGGTGGTGCCCGGTGTAACACCGGATCGTTTCACCTAAAACCTMGCTATRTTGTTAAACGAAAGCTAAGCAAACAGCAAAGCGTGCAAAGCGCAGCTCATTCCTTTTGCTGCCTTCCACCCTGTTATACCTGTTTGCAGAAGCAGCAATACAAAAGYGGCAGGTAACACACACACACACCCGAAAAAAACAGAAAAAGAGGCATCACAAAACAATATCAAATACAAGCGGACCAAAAAARAAACAAGCTAACAAACATCGCCAACCAGCATTGTTTGTTGTTCATCGGGTACCGGGTTCACTCCCGGATGCGCTATCGTTTCCTGTTTGCATCCATTTCCGGGTGGYTTTCTTTGCTGTTGTTTTCGCCCCCTTCCTCCCTTCCTTTGCTTCATCTCAGCTGGATGCAGATGCCGTCAGCCGATAGCACTCGAAACTMRAMACACACACACACACACTGACACAAGCTCTCCCTATCGGGAATATACTGTTTGCGACCGATGCGACTGCCTGCAGCAAACAGACCGAGCGCGAAACACATAAGCTGGTCAGCTTATTGCAACACAAAGCTACCAC--ACACACACCCACAGTCACACAGACAAACCTACTCGCGCTATCGATGAT------TTTTCTATGGTGTGGCTAAAAAGYCATCTCTACCTTTGGGAAACAAAGACGGAAACAAAGTGTRCGATTGAAGGTGTTTTTGTTTTTCCATCSTTCTTCCCCTSCTCCACTGGGGACACTGTGCAGATATTGTGTGCCGTTTCACAAACACACACACG--CACACACAAACACACWCTTTTTTYYTCGGTCCAACAACGCCAACCCTAAGGGGGTGGAAACAAAAGTGTGCGAACAACCGTA
>AB0137-C
TCGTTCAGCGTTGGTTATGATAAAAGAGTAAGACCGAACTATGGAGGTACGTATTAACTGTTTCGATGCYCCGCTACTAAACCGGTCTGTCTCGTTCTCGTTCAACGGTTCTTCTGCCCACCGTAACGYACCARCTCCAGCGCCTGCCAGCCGGGTGGAATCAACAACGTGTGTCAACTCGTTCGTCCTCCTCTGCGGTCTCTCCTCGGTGTCCTCGAAGCCCGGAGCTCCCTGCAACGTGCCATTTCATTCCCCTCCTCCAGGCCACTTTCACCTGTYTCTCCAGTTTTTGTTTTTCTCCAATGCGTCGAAATCCCTCTTTTGCGCTGTCTCTTTGGTTTTCWGGTTTTGTAGATCCTTCTGTACTGTAGAACACGGTCAAACTTTGCCGTCCAATGTTATCGCCCYCAATCACTATGAGAAATGTTGTACTTTCGATAAATATTCCTAACAAATACGTTACTGACCTACATTTGCGACATG-TTACGAAATCTGTTTCCAGTCTCCAAGCACCKTTTTGTGGGGTRTGAAGCGGAAGCTTTTTGGGCTGTACTAATCAACAARGGTGGTGCCCGGTGTAACACCGGATCGTTTCACCTAAAACCTCGCTATGTTGTTAAACGAAAGCTAAGCAAACAGCAAAGCGTGCAAAGCGCAGCTCATTCCTTTTGCTGCCTTCCACCCTGTTATACCTGTTTGCAGAAGCAGCAATACAAAAGCGGCAGGTAACACACACACACACCCGAAAAAAACARAAAAAGAGGCATCACAAAACAATATCAAATACAAGCGGACCAAAAAAAAAACAAGCTAACAAACATCGCCAACCAGCATTGTTTGTTGTTCAYCGGGTACCGGGTTCACTCCCGGATGCGCTATCGTTTCCTGTTTGCATCCATTTCCGGGTGGCTTTCTTTGCTGTTGTTTTCGCCCCCTTCCTCCCTTCCTTTGCTTCATCTCAGCTGGATGCAGATGCCGTCAGCCGATAGCACTCGAAACTMRAMACACACACACACACACTGACACAAGCTCTCCCTATCGGGAATATACTGTTTGCGACCGATGCGACTGCCTGCAGCAAACAGACCGAGCGCGAAACACATAAGCTGGTCAGCTTATTGCAACACAAAGCTACCAM--AYACACACCCACASWCACACAGACAAACCTACTCGCGCTATCGATGAT------TTTTCTATGGTGTGGCTAAAAAGYCATCTCTACCTTTGGGAAACAAAGACGGAAACAAAGTGTRCGATTGAAGGTGTTTTTGTTTTTCCATCSTTCTTCCCCTSCTCCACTGGGGACACTGTGCAGATATTGTGTGCCGTTTCACAAACACACACACG--CACWCACAAACACACTCTTTTTTYYTCGGTCCAACAACGCCAACCCTAAGGGGGKGGAAACAAAAGTGTGCGAACAACCGTA
>AB0138-C
TCGTTCAGCGTTGGTTATGATAAAAGAGTAAGACCGAACTATGGAGGTACGTATTAACTGTTTCGATGCYCCGCTACTAAACCGGTCTGTCTCGTTCTCGTTCAACGGTTCTTCTGCCCACCGTAACGYACCARCTCCAGCGCCTGCCAGCCGGGTGGAATCAACAACGTGTGTCAACTCGTTCGTCCTCCTCTGCGGTCTCTCCTCGGTGTCCTCGAAGCCCGGAGCTCCCTGCAACGTGCCATTTCATTCCCCTCCTCCAGGCCACTTTCACCTGTTTCTCCAGTTTTTGTTTTTCTCCRATGYGTCGAAATCCCTCTTTTGCGCTGTCTCTTTGGTTTTCWGGTTTTGTAGATCCTTCTGTACTGTAGAACACGGTCAAACTTTGCCGTCCAATGTTATCGCCCTCAATCACTAGGAGAAATGTTGTACTTTCGATAAATATTCCTAACAAATACGTTACTGACCTACATTTGCGACATG-TTACGAAATCWGTTTCCAGTCTCCAAGCACCKTTTTGTGGGGTGTGAAGCGGAAGCTTTTTGGGCTGTACTAATCAACAAGGGTGGTGCCCGGTGTAACACCGGATCGTTTCACCTAAAACCTCGCTATGTTGTTAAACGAAAGCTAAGCAAACAGCAAAGCGTGCAAAGCGCAGCTCATTCCTTTTGCTGCCTTCCACCCTGTTATACCTGTTTGCAGAAGCAGCAATACAAAAGYGGCAGGTAACACACACACACACCCGAAAAAAACARAAAAAGAGGCATCACAAAACAATATCAAATACAAGCGGACCAAAAAARAAACAAGCTAACAAACATCGCCAACCAGCATTGTTTGTTGTTCATCGGGTACCGGGTTCACTCCCGGATGCGCTATCGTTTCCTGTTTGCATCCATTTCCGGGTGGCTTTCTTTGCTGTTGTTTTCGCCCCCTTCCTCCCTTCCTTTGCTTCATCTCAGCTGGATGCAGATGCCGTCAGCCGATAGCACTCGAAACTCGAAACACACACACACACACTGACACAAGCTCTCCCTATCGGGAATATACTGTTTGCGACCGATGCGACTGCCTGCAGCAAACAGACCGAGCGCGAAACACATAAGCTGGTCAGCTTATTGCAACACAAAGCTACCAC--ACACACACCCACAGTCACACAGACAAACCTACTCGCGCTATCGATGAT------TTTTCTATGGTGTGGCTAAAAAGYCATCTCTACCTTTGGGAAACAAAGACGGAAACAAAGTGTGCGATTGAAGGTGTTTTTGTTTTTCCATCSTTCTTCCCCTSCTCCACTGGGGACACTGTGCAGATATTGTGTGCCGTTTCACAAACACACACACG--CACACACAAAYACACTCTTTTTTCYTCGGTCCAACAACGCCAACCCTAAACGGGGGGAAACAAAAGTGTRCGAACAACCGTA
>AB0139-C
TCGTTCAGCGTTGGTTATGATAAAAGAGTAAGACCGAACTATGGAGGTACGTATTAACTGTTTCGATGCYCCGCTACTAAACCGGTCTGTCTCGTTCTCGTTCAACGGTTCTTCTGCCCACCGTAACGYACCARCTCCAGCGCCTGCCAGCCGGGTGGAATCAACAACGTGTGTCAACTCGTTCGTCCTCCTCTGCGGTCTCTCCTCGGTGTCCTCGAAGCCCGGAGCTCCCTGCAACGTGCCATTTCATTCCCCTCCTCCAGGCCACTTTCACCTGTTTCTCCAGTTTTTGTTTTTCTCCRATGYGTCGAAATCCCTCTTTTGCGCTGTCTCTTTGGTTTTCWGGTTTTGTAGATCCTTCTGTACTGTAGAACACGGTCAAACTTTGCCGTCCAATGTTATCGCCCTCAATCACTAGGAGAAATGTTGTACTTTCGATAAATATTCCTAACAAATACGTTACTGACCTACATTTGCGACATG-TTACGAAATCWGTTTCCAGTCTCCAAGCACCTTTTTGTGGGGTGTGAAGCGGAAGCTTTTTGGGCTGTACTAATCAACAAGGGTGGTGCCCGGTGTAACACCGGATCGTTTCACCTAAAACCTMGCTATRTTGTTAAACGAAAGCTAAGCAAACAGCAAAGCGTGCAAAGCGCAGCTCATTCCTTTTGCTGCCTTCCACCCTGTTATACCTGTTTGCAGAAGCAGCAATACAAAAGYGGCAGGKAACACACACACACACCCGAAAAAAACAGAAAAAGAGGCATCACAAAACAATATCAAATACAAGCGGACCAAAAAARAAACAAGCTAACAAACATCGCCAACCAGCATTGTTTGTTGTTCATCGGGTACCGGGTTCACTCCCGGATGCGCTATCGTTTCCTGTTTGCATCCATTTCCGGGTGGYTTTCTTTGCTGTTGTTTTCGCCCCCTTCCTCCCTTCCTTTGCTTCATCTCAGCTGGATGCAGATGCCGTCAGCCGATAGCACTCGAAACTMRAMACACACACACACACACTGACACAAGCTCTCCCTATCGGGAATATACTGTTTGCGACCGATGCGACTGCCTGCAGCAAACAGACCGAGCGCGAAACACATAAGCTGGTCAGCTTATTGCAACACAAAGCTACCAC--ACACACACCCACAGTCACACAGACAAACCTACTCGCGCTATCGATGAT------TTTTCTATGGTGTGGCTAAAAAGYCATCTCTACCTTTGGGAAACAAAGACGGAAACAAAGTGTRCGATTGAAGGTGTTTTTGTTTTTCCATCSTTCTTCCCCTSCTCCACTGGGGACACTGTGCAGATATTGTGTGCCGTTTCACAAACACACACACG--CACACACAAACACACTCTTTTTTYYTCGGTCCAACAACGCCAACCCTAAGGGGGKGGAAACAAAAGTGTGCGAACAACCGTA
>AB0140-C
TCGTTCAGCGTTGGTTATGATAAAAGAGTAAGACCGAACTATGGAGGTACGTATTAACTGTTTCGATGCTCCGCTACTAAACCGGTCTGTCTCGTTCTCGTTCAACGGTTCTTCTGCCCACCGTAACGCACCAACTCCAGCGCCTGCCAGCCGGGTGGAATCAACAACGTGTGTCAACTCGTTCGTCCTCCTCTGCGGTCTCTCCTCGGTGTCCTCGAAGCCCGGAGCTCCCTGCAACGTGCCATTTCATTCCCCTCCTCCAGGCCACTTTCACCTGTTTCTCCAGTTTTTGTTTTTCTCCGATGTGTCGAAATCCCTCTTTTGCGCTGTCTCTTTGGTTTTCAGGTTTTGTAGATCCTTCTGTACTGTAGAACACGGTCAAACTTTGCCGTCCAATGTTATCGCCCTCAATCACTAGGAGAAATGTTGTACTTTCGATAAATATTCCTAACAAATACGTTACTGACCTACATTTGCGACATG-TTACGAAATCWGTTTCCAGTYTCCAAGCACCTTTTTGTGGGGTGTGAAGCGGAAGCTTTTTGGGCTGTACTAATCAACAAGGGTGGTGCCCGGTGTAACACCGGATCGTTTCAACGAAAACCTMGCTATRTTGTTAAACGAAAGCTAAGCAAACAGCAAAGCGTGCAAAGCGCAGCTCATTCCTTTTGCTGCCTTCCACCCTGTTATACCTGTTTGCMGAAGCAGCAATACAAAAGTGGCAGGTWACACACACACACACCCGAAAAAAACAGAAAAAGAGGCATCACAAAACAATATCAAATACAAGCGGACCAAAAAARAAACAAGCTAACAAACATCGCCAACCAGCATTGTTTGTTGTTCATCGGGTACCGGGTTCACTCCCGGATGCGCTATCGTTTCCTGTTTGCATCCATTTCCGGGTGGYTTTCTTTGCTGTTGTTTTCGCCCCCTTCCTCCCTTCCTTTGCTTCATCTCAGCTGGATGCAGATGCCGTCAGCCGATAGCACTCGAAACTMRAMACACACACACACACACTGACACAAGCTCTCCCTATCGGGAATATACTGTTTGCGACCGATGCGACTGCCTGCAGCAAACAGACCGAGCGCGAAACACATAAGCTGGTCAGCTTATTGCAACACAAAGCTACCAM--ACACACACCCACAGTCACACAGACAAACCTACTCGCGCTATCGATGAT------TTTTCTATGGTGTGGCTAAAAAGYCATCTCTACCTTTGGGAAACAAAGACGGAAACAAAGTGTRCGATTGAAGGTGTTTTTGTTTTTCCATCSTTCTTCCCCTSCTCCACTGGGGACACTGTGCAGATATTGTGTGCCGTTTCACAAACACACACACG--CACACACAAACACACTCTTTTTTYCTCGGTCCAACAACGCCAACCCTAARGGGGKGGAAACAAAAGTGTGCGAACAACCRTA
>AB0142-C
TCGTTCAGCGTTGGTTATGATAAAAGAGTAAGACCGAACTATGGAGGTACGTATTAACTGTTTCGATGCTCCGCTACTAAACCGGTCTGTCTCGTTCTCGTTCAACGGTTCTTCTGCCCACCGTAACGCACCAACTCCAGCGCCTGCCAGCCGGGTGGAATCAACAACGTGTGTCAACTCGTTCGTCCTCCTCTGCGGTCTCTCCTCGGTGTCCTCGAAGCCCGGAGCTCCCTGCAACGTGCCATTTCATTCCCCTCCTCCAGGCCACTTTCACCTGTTTCTCCAGTTTTTGTTTTTCTCCGATGTGTCGAAATCCCTCTTTTGCGCTGTCTCTTTGGTTTTCAGGTTTTGTAGATCCTTCTGTACTGTAGAACACGGTCAAACTTTGCCGTCCAATGTTATCGCCCTCAATCACTAGGAGAAATGTTGTACTTTCGATAAATATTCCTAACAAATACGTTACTGACCTACATTTGCGACATG-TTACGAAATCWGTTTCCAGTCTCCAAGCACCTTTTTGTGGGGTGTGAAGCGGAAGCTTTTTGGGCTGTACTAATCAACAAGGGTGGTGCCCGGTGTAACACCGGATCGTTTCACCTAAAACCTAGCTATATTGTTAAACGAAAGCTAAGCAAACAGCAAAGCGTGCAAAGCGCAGCTCATTCCTTTTGCTGCCTTCCACCCTGTTATACCTGTTTGCAGAAGCAGCAATACAAAAGTGGCAGGTAACACACACACACACCCGAAAAAAACAGAAAAARAGGCATCACAAAACAATATCAAATACAAGCGGACCAAAAAAAAAACAAGCTAACAAACATCGCCAACCAGCATTGTTTGTTGTTCATCGGGTACCGGGTTCACTCCCGGATGCGCTATCGTTTCCTGTTTGCATCCATTTCCGGGTGGTTTTCTTTGCTGTTGTTTTCGCCCCCTTCCTCCCTTCCTTTGCTTCATCTCAGCTGGATGCAGATGCCGTCAGCCGATAGCACTCGAAACTMRAMACACACACACACACACTGACACAAGCTCTCCCTATCGGGAATATACTGTTTGCGACCGATGCGACTGCCTGCAGCAAACAGACCGAGCGCGAAACACATAAGCTGGTCAGCTTATTGCAACACAAAGCWACCAC--ACACACACCCACAGTCACACAGACAAACCTACTCGCGCTATCGATGAT------TTTTCTATGGTGTGGCTAAAAAGTCATCTCTACCTTTGGGAAACAAAGACGGAAACAAAGTGTACGATTGAAGGTGTTTTTGTTTTTCCATCCTTCTTCCCCTGCTCCACTGGGGACACTGTGCAGATATTGTGTGCCGTTTCACAAACACACACACG--CAMACACAAACACACTCTTTTTTTCTCGGTCCAACAACGCCAACCCTAAGGGGGKGGAAACAAAAGTGTGCGAACAACCGTA
>AB0181-C
TCGTTCAGCGTTGGTTATGATAAAAGAGTAAGACCGAACTATGGAGGTACGTATTAACTGTTTCGATGCYCCGCTACTAAACCGGTCTGTCTCGTTCTCGTTCAACGGTTCTTCTGCCCASCGTAACGCACCAACTCCAGCGCCTGCCAGCCGGGTGGAATCAACAACGWGTGTCAACTCGTTCGTCYTCCTCTGYGGTYTCTCCTCGGTGTCCTCGAAGCCCGGAGCTCCCTGCAACGTGCCATTTCATTCCMCTCCTCCAGGCCACTTTCACCTGTTTCTCCAGTTTTYGTTTTTCTCCRATGYGTCGAAATCCCTCTTTTGCGCTGTCTCTTTGGTTTTCAGGTTTTGTAGATCCTTCTGTACTGTAGAACACGGTCAAACTTTGCCGTCCAATGTTATCGCCCTCAATCACTAGGAGAAATGTTGTACTTTCGATAAATATTCCTAACAAATACGTTACTGACCTACATTTGCGACATG-TTACGAAATCTGTTTCCAGTCTCCAAGCACCTTTTTGTGGGGTGTGAAGCGGAAGCTTTTTGGGCTGTACTAATCAACAAGGGTGGTGCCYGGTGTAACACCGGATCGTTTCACCTAAAACCTCGCTATATTGTTAAACGAAAGCTAAGCAAACAGCAAAGCGTGCAAAGCGCAGCTCATTCCTTTTGCTGCCTTCCACCCTGTTATACCTGTTTGCMGAAGCAGCAATACAAAAGTGGCAGGTWACACACACACACACCCGAAAARAACAGAAAAAGAGGCATCACAAAACAATATCAAATACAAGCGGACCAAAAAAAAAACAAGCTAACAAACATCGCCAACCAGCATTGTTTGTTGTTCATCGGGTACCGGGTTCACTCCCGGATGCGCTATCGTTTCCTGTTTGCATCCATTTCCGGGTGGCTTTCTTTGCTGTTGTTTTCGCCCCCTTCCTCCCTTCCTTTGCTTCATCTCAGCTGGATGCAGATGCYGTCAGCCGATAGCACTCGAAACTCGAAACACACACACACACACTGACACAAGCTCTCCCTATCGGGAATATACTGTTTGCGACCGATGCGACTGCCTGCAGCAAACAGACCGAGCGCGAAACACATAAGCTGGTCAGCTTAWTGCAACACAAAGCTACCAC--ACACACACCCACAGTCACACAGACAAACCTACTCGCGCTATCGATGAT------TTTTCTATGGTGTGGCTAAAAAGYCATCTCTACCTTTGGGAAACAAAGACGGAAACAAAGTGTGCGATTGAAGGTGTTTTTGTTTTTCCATCGTTCTTCCCCTCCTCYACTGGGGACACTGTGCAGATATTGTGTGCCGTTTCACAAACACACACACG--CWCACAYAAACACACTCTTTTYTCCTCGGTCCAACAACGCCAACCCTAAGGGGGTGGAAACAAAAGTGTGCGAACAACCGTA
>AB0182-C
TCGTTCAGCGTTGGTTATGATAAAAGAGTAAGACCGAACTATGGAGGTACGTATTAACTGTTTCGATGCTCCGCTACTAAACCGGTCTGTCTCGTTCTCGTTCAACGGTTCTTCTGCCCACCGTAACGCACCAACTCCAGCGCCTGCCAGCCGGGTGGAATCAACAACGTGTGTCAACTCGTTCGTCCTCCTCTGCGGTCTCTCCTCGGTGTCCTCGAAGCCCGGAGCTCCCTGCAACGTGCCATTTCATTCCCCTCCTCCAGGCCACTTTCACCTGTTTCTCCAGTTTTTGTTTTTCTCCGATGTGTCGAAATCCCTCTTTTGCGCTGTCTCTTTGGTTTTCAGGTTTTGTAGATCCTTCTGTACTGTAGAACACGGTCAAACTTTGCCGTCCAATGTTATCGCCCTCAATCACTAGGAGAAATGTTGTACTTTCGATAAATATTCCTAACAAATACGTTACTGACCTACATTTGCGACATG-TTACGAAATCTGTTTCCAGTCTCCAAGCACCTTTTTGTGGGGTGTGAAGCGGAAGCTTTTTGGGCTGTACTAATCAACAAGGGTGGTGYCYGGTGTAACACCGGATCGTTTCACCTAAAACCTMGCTATATTGTTAAACGAAAGCTAAGCAAACAGCMAAGCGTGCAAAGCGCAGCTCATTCCTTTTGCTGCCTTCCACCCTGTTATACCTGTTTGCAGAAGCAGCAATACAAAAGTGGCAGGTAACACACACACACACCCGAAAAAAACAGAAAAAGAGGCATCACAAAACAATATCAAATACAAGCGGACCAAAAAAAAAACAAGCTAACAAACATCGCCAACCAGCATTGTTTGTTGTTCATCGGGTACCGGGTTCACTCCCGGATGCGCTATCGTTTCCTGTTTGCATCCATTTCCGGGTGGYTTTCTTTGCTGTTGTTTTCGCCCCCTTCCTCCCTTCCTTTGCTTCATCTCAGCTGGATGCAGATGCCGTCAGCCGATAGCACTCGAAACTAAAMACACACACACACACACTGACACAAGCTCTCCCTATCGGGAATATACTGTTTGCGACCGATGCGACTGCCTGCAGCAAACAGACCGAGCGCGAAACACATAAGCTGGTCAGCTTAWTGCAACACAAAGCTACCAC--ACACACACCCACAGTCACACAGACAAACCTACTCGCGCTATCGATGAT------TTTTCTATGGTGTGGCTAAAAAGTCATCTCTACCTTTGGGAAACAAAGACGGAAACAAARTGTRCGATTGAAGGTGTTTTTGTTTTTCCATCSTTCTTCCCCTSCTCCACTGGGGACACTGTGCAGATATTGTGTGCCGTTTCACAAACACACACACG--CACACACAMACACACTCTTTTTTYCTCGGTCCAACAACGCCAACCCTAAGGGGGKGGAAACAAAAGTGTGCGAACAACCGTA
>AB0183-C
TCGTTCAGCGTTGGTTATGATAAAAGAGTAAGACCGAACTATGGAGGTACGTATTAACTGTTTCGATGCYCCGCTACTAAACCGGTCTGTCTCGTTCTCGTTCAACGGTTCTTCTGCCCACCGTAACGYACCARCTCCAGCGCCTGCCAGCCGGGTGGAATCAACAACGTGTGTCAACTCGTTCGTCCTCCTCTGCGGTCTCTCCTCGGTGTCCTCGAAGCCCGGAGCTCCCTGCAACGTGCCATTTCATTCCCCTCCTCCAGGCCACTTTCACCTGTTTCTCCAGTTTTTGTTTTTCTCCRATGYGTCGAAATCCCTCTTTTGCGCTGTCTCTTTGGTTTTCWGGTTTTGTAGATCCTTCTGTACTGTAGAACACGGTCAAACTTTGCCGTCCAATGTTATCGCCCTCAATCACTAGGAGAAATGTTGTACTTTCGATAAATATTCCTAACAAATACGATACTGACCCACATTTGCGACATG-TTACGAAATCTGTTTCCAGTCTCCAAGCACCTTTTTGTGGGGTGTGAAGCGGAAGCTTTTTGGGCTGTACTAATCAACAAGGGTGGTGCCCGGTGYAACACCGGATCGTTTCACCTAAAACCTCGCTATGTTGTTAAACGAAAGCTAAGCAAACAGCAAAGCGTGCAAAGCGCAGCTCATTCCTTTTGCTGCCTTCCACCCTGTTATACCTGTTTGCAGAAGCAGCAATACAAAAGYGGCAGGTAACACACACACACACCCGAAAAAMACAGAAAAAGAGGCATCACAAAACAATATCAAATACAAGCGGACCAAAAAARAAACAAGCTAACAAACATCGCCAACCAGCATTGTTTGTTGTTCATCGGGTACCGGGTTCACTCCCGGATGCGCTATCGTTTCCTGTTTGCATCCATTTCCGGGTGGYTTTCTTTGCTGTTGTTTTCGCCCCCTTCCTCCCTTCCTTTGCTTCATCTCAGCTGGATGCAGATGCCGTCAGCCGATAGCACTCGAAACTMRAMACACACACACACACACTGACACAAGCTCTCCCTATCGGGAATATACTGTTTGCGACCGATGCGACTGCCTGCAGCAAACAGACCGAGCGCGAAACACATAAGCTGGTCAGCTTATTGCAACACAAAGCTACCAC--ACACACACCCACAGTCACACAGACAAACCTACTCGCGCTATCGATGAT------TTTTCTATGGTGTGGCTAAAAAGYCATCTCTACCTTTGGGAAACAAAGACGGAAACAAAGTGTRCGATTGAAGGTGTTTTTGTTTTTCCATCSTTCTTCCCCTSCTCCACTGGGGACACTGTGCAGATATTGTGTGCCGTTTCACAAACACACACACG--CACACACAAACACACTCTTTTTTYYTCGGTCCAACAACGCCAACCCTAAGGGGGKGGAAACAAAAGTGTGCGAACAACCGTA
>AB0184-C
TCGTTCAGCGTTGGTTATGATAAAAGAGTAAGACCGAACTATGGAGGTACGTATTAACTGTTTCGATGCCCCGCTACTAAACCGGTCTGTCTCGTTCTCGTTCAACGGTTCTTCTGCCCACCGTAACGTACCAGCTCCAGCGCCTGCCAGCCGGGTGGAATCAACAACGTGTGTCAACTCGTTCGTCCTCCTCTGCGGTCTCTCCTCGGTGTCCTCGAAGCCCGGAGCTCCCTGCAACGTGCCATTTCATTCCCCTCCTCCAGGCCACTTTCACCTGTTTCTCCAGTTTTTGTTTTTCTCCAATGCGTCGAAATCCCTCTTTTGCGCTGTCTCTTTGGTTTTCTGGTTTTGTAGATCCTTCTGTACTGTAGAACACGGTCAAACTTTGCCGTCCAATGTTATCGCCCTCAATCACTAGGAGAAATGTTGTACTTTCGATAAATATTCCTAACAAATACGTTACTGACCTACATTTGCGACATG-TTACGAAATCWGTTTCCAGTCTCCAAGCACCTTTTTGTGGGGTGTGAAGCGGAAGCTTTTTGGGCTGTACTAATCAACAAGGGTGGTGCCCGGTGYAACACCGGATCGTTTCACCTAAAACCTCGCTATGTTGTTAAACGAAAGCTAAGCAAACAGCAAAGCGTGCAAAGCGCAGCTCATTCCTTTTGCTGCCTTCCACCCTGTTATACCTGTTTGCAGAAGCAGCAATACAAAAGCGGCAGGTAACACACACACACACCCGAAAAAAACAGAAAAAGAGGCATCACAAAACAATATCAAATACAAGCGGACCAAAAAARAAACAAGCTAACAAACATCGCCAACCAGCATTGTTTGTTGTTCATCGGGTACCGGGTTCACTCCCGGATGCGCTATCGTTTCCTGTTTGCATCCATTTCCGGGTGGCTTTCTTTGCTGTTGTTTTCGCCCCYTTCCTCCCTTCCTTTGCTTCATCTCAGCTGGATGCAGATGCCGTCAGCCGATAGCACTCGAAACTCGAAACACACACACACACACTGACACAAGCTCTCCCTATCGGGAATATACTGTTTGCGACCGATGCGACTGCCTGCAGCAAACAGACCGAGCGCGAAACACATAAGCTGGTCAGCTTATTGCAACACAAAGCTACCAC--ACACACACCCACAGTCACACAGACAAACCTACTCGCGCTATCGATGAT------TTTTCTATGGTGTGGCTAAAAAGCCATCTCTACCTTTGGGAAACAAAGACGGAAACAAAGTGTGCGATTGAAGGTGTTTTTGTTTTTCCATCGTTCTTCCCCTCCTCCACTGGGGACACTGTGCAGATATTGTGTGCCGTTTCACAAACACACACACG--CACACACAAACACACTCTTTTTTCTTCGGTCCAACAACGCCAACCCTAAGGGGGTGGAAACAAAAGTGTGCGAACAACCGTA
>AB0185-C
TCGTTCAGCGTTGGTTATGATAAAAGAGTAAGACCGAACTATGGAGGTACGTATTAACTGTTTCGATGCYCCGCTACTAAACCGGTCTGTCTCGTTCTCGTTCAACGGTTCTTCTGCCCACCGTAACGYACCAGCTCCAGCGCCTGCCAGCCGGGTGGAATCAACAACGTGTGTCAACTCGTTCGTCCTCCTCTGCGGTCTCTCCTCGGTGTCCTCGAAGCCCGGAGCTCCCTGCAACGTGCCATTTCATTCCCCTCCTCCAGGCCACTTTCACCTGTTTCTCCAGTTTTTGTTTTTCTCCRATGYGTCGAAATCCCTCTTTTGCGCTGTCTCTTTGGTTTTCTGGTTTTGTAGATCCTTCTGTACTGTAGAACACGGTCAAACTTTGCCGTCCAATGTTATCGCCCTCAATCACTAGGAGAAATGTTGTACTTTCGATAAATATTCCTAACAAATACGTTACTGACCTACATTTGCGACATG-TTACGAAATCTGTTTCCAGTCTCCAAGCACCGTTTTGTGGGGTGTGAAGCGGAAGCTTTTTGGGCTGTACTAATCAACAAGGGTGGTGCCCGGTGTAACACCGGATCGTTTCACCTAAAACCTCGCTATGTTGTTAAACGAAAGCTAAGCAAACAGCAAAGCGTGCAAAGCGCAGCTCATTCCTTTTGCTGCCTTCCACCCTGTTATACCTGTTTGCAGAAGCAGCAATACAAAAGYGGCAGGKAACACACACACACACCCGAAAAAAACAGAAAAAGAGGCATCACAAAACAATATCAAATACAAGCGGACCAAAAAAAAAACAAGCTAACAAACATCGCCAACCAGCATTGTTTGTTGTTCATCGGGTACCGGGTTYACTCCCGGATGCGCTATCGTTTCCTGTTTGCATCCATTTCCGGGTGGCTTTCTTTGCTGTTGTTTTCGCCCCCTTCCTCCCTTCCTTTGCTTCATCTCAGCTGGATGCAGATGCCGTCAGCCGATAGCACTCGAAACTMRAMACACACACACACACACTGACACAAGCTCTCCCTATCGGGAATATACTGTTTGCGACCGATGCGACTGCCTGCAGCAAACAGACCGAGCGCGAAACACATAAGCTGGTCAGCTTATTGCAACACAAAGCTACCAC--ACACACACCCACAGTCACACAGACAAACCTACTCGCGCTATCGATGAT------TTTTCTATGGTGTGGCTAAAAAGYCATCTCTACCTTTGGGAAACAAAGACGGAAACAAAGTGTGCGATTGAAGGTGTTTTTGTTTTTCCATCGTTCTTCCCCTCCTCCACTGGGGACACTGTGCAGATATTGTGTGCCGTTTCACAAACACACACACG--CACACACAAACACACTCTTTTTTCYTCGGTCCAACAACGCCAACCCTAAGGGGGKGGAAACAAAAGTGTGCGAACAACCGTA
>AB0186-C
TCGTTCAGCGTTGGTTATGATAAAAGAGTAAGACCGAACTATGGAGGTACGTATTAACTGTTTCGATGCYCCGCTACTAAACCGGTCTGTCTCGTTCTCGTTCAACGGTTCTTCTGCCCACCGTAACGYACCAGCTCCAGCGCCTGCCAGCCGGGTGGAATCAACAACGTGTGTCAACTCGTTCGTCCTCCTCTGCGGTCTCTCCTCGGTGTCCTCGAAGCCCGGAGCTCCCTGCAACGTGCCATTTCATTCCCCTCCTCCAGGCCACTTTCACCTGTTTCTCCAGTTTTTGTTTTTCTCCRATGYGTCGAAATCCCTCTTTTGCGCTGTCTCTTTGGTTTTCWGGTTTTGTAGATCCTTCTGTACTGTAGAACACGGTCAAACTTTGCCGTCCAATGTTATCGCCCTCAATCACTAGGAGAAATGTTGTACTTTCGATAAATATTCCTAACAAATACGTTACTGACCTACATTTGCGACATG-TTACGAAATCTGTTTCCAGTCTCCAAGCACCTTTTTGTGGGGTGTGAAGCGGAAGCTTTTTGGGCTGTACTAATCAACAAGGGTGGTGYCCKGTGTAACACCGGATCGTTTCACCTAAAACCTCGCTATRTTGTTAAACGAAAGCTAAGCAAACAGCAAAGCGTGCAAAGCGCAGCTCATTCCTTTTGCTGCCTTCCACCCTGTTATACCTGTTTGCAGAAGCAGCAATACAAAAGYGGCAGGTAACACACACACACACCCGAAAARMACAGAAAAAGAGGCATCACAAAACAATATCAAATACAAGCGGACCAAAAAARAAACAAGCTAACAAACATCGCCAACCAGCATTGTTTGTTGTTCATCGGGTACCGGGTTCACTCCCGGATGCGCTATCGTTTCCTGTTTGCATCCATTTCCGGGTGGCTTTCTTTGCTGTTGTTTTCGCCCCCTTCCTCCCTTCCTTTGCTTCATCTCAGCTGGATGCAGATGCCGTCAGCCGATAGCACTCGAAACTCGAAACACACACACACACACTRACACAAGCTCTCCCTATCGGGAATATACTGTTTGCGACCGATGCGACTGCCTGCAGCAAACAGACCGAGCGCGAAACACATAAGCTGGTCAGCTTAWTGCAACACAAAGCTACCAM--ACACACACCCACAGTCACACAGACAAACCTACTCGCGCTATCGATGAT------TTTTCTATGGTGTGGCTAAAAAGYCATCTCTACCTTTGGGAAACAAAGACGGAAACAAAGTGTGCGATTGAAGGTGTTTTTGTTTTTCCATCGTTCTTCCCCTCCTCCACTGGGGACACTGTGCAGATATTGTGTGCCGTTTCACAAACACACACACG--CACACACAAACACACTCTTTTTTCTTCGGTCCAACAACGCCAACCCTAAGGGGGKGGAAACAAAAGTGTGCGAACAACCGTA
>AB0187-C
TCGTTCAGCGTTGGTTATGATAAAAGAGTAAGACCGAACTATGGAGGTACGTATTAACTGTTTCGATGCYCCGCTACTAAACCGGTCTGTCTCGTTCTCGTTCAACGGTTCTTCTGCCCACCGTAACGYACCARCTCCAGCGCCTGCCAGCCGGGTGGAATCAACAACGTGTGTCAACTCGTTCGTCCTCCTCTGCGGTCTCTCCTCGGTGTCCTCGAAGCCCGGAGCTCCCTGCAACGTGCCATTTCATTCCCCTCCTCCAGGCCACTTTCACCTGTTTCTCCAGTTTTTGTTTTTCTCCRATGYGTCGAAATCCCTCTTTTGCGCTGTCTCTTTGGTTTTCWGGTTTTGTAGATCCTTCTGTACTGTAGAACACGGTCAAACTTTGCCGTCCAATGTTATCGCCCTCAATCACTAGGAGAAATGTTGTACTTTCGATAAATATTCCTAACAAATACGTTACTGACCTACATTTGCGACATG-TTACGAAATCWGTTTCCAGTCTCCAAGCACCTTTTTGTGGGGTGTGAAGCGGAAGCTTTTTGGGCTGTACTAATCAACAAGGGTGGTGCCCGGTGTAACACCGGATCGTTTCACCTAAAACCTMGCTATRTTGTTAAACGAAAGCTAAGCAAACAGCAAAGCGTGCAAAGCGCAGCTCATTCCTTTTGCTGCCTTCCACCCTGTTATACCTGTTTGCAGAAGCAGCAATACAAAAGYGGCAGGTAACACACACACACACCCGAAAAAAACAGAAAAAGAGGCATCACAAAACAATATCAAATACAAGCGGACCAAAAAAAAAACAAGCTAACAAACATCGCCAACCAGCATTGTTTGTTGTTCATCGGGTACCGGGTTCACTCCCGGATGCGCTATCGTTTCCTGTTTGCATCCATTTCCGGGTGGYTTTCTTTGCTGTTGTTTTCGCCCCCTTCCTCCCTTCCTTTGCTTCATCTCAGCTGGATGCAGATGCCGTCAGCCGATAGCACTCGAAACTMRAMACACACACACACACACTGACACAAGCTCTCCCTATCGGGAATATACTGTTTGCGACCGATGCGACTGCCTGCAGCAAACAGACCGAGCGCGAAACACATAAGCTGGTCAGCTTATTGCAACACAAAGCTACCAM--ACACACACCCACAGTCACACAGACAAACCTACTCGCGCTATCGATGAT------TTTTCTATGGTGTGGCTAAAAAGYCATCTCTACCTTTGGGAAACAAAGACGGAAACAAAGTGTRCGATTGAAGGTGTTTTTGTTTTTCCATCSTTCTTCCCCTSCTCCACTGGGGACACTGTGCAGATATTGTGTGCCGTTTCACAAACACACACACG--CACACACAAACACACTCTTTTTTYYTCGGTCCAACAACGCCAACCCTAAGGGGGKGGAAACAAAAGTGTGCGAACAACCGTA
>AB0188-C
TCGTTCAGCGTTGGTTATGATAAAAGAGTAAGACCGAACTATGGAGGTACGTATTAACTGTTTCGATGCCCCGCTACTAAACCGGTCTGTCTCGTTCTCGTTCAACGGTTCTTCTGCCCACCGTAACGTACCARCTCCAGCGCCTGCCAGCCGGGTGGAATCAACAACGTGTGTCAACTCGTTCGTCCTCCTCTGCGGTCTCTCCTCGGTGTCCTCGAAGCCCGGAGCTCCCTGCAACGTGCCATTTCATTCCCCTCCTCCAGGCCACTTTCACCTGTTTCTCCAGTTTTTGTTTTTCTCCAATGCGTCGAAATCCCTCTTTTGCGCTGTCTCTTTGGTTTTCTGGTTTTGTAGATCCTTCTGTACTGTAGAACACGGTCAAACTTTGCCGTCCAATGTTATCGCCCTCAATCACTAGGAGAAATGTTGTACTTTCGATAAATATTCCTAACAAATACGTTACTGACCTACATTTGCGACATG-TTACGAAATCWGTTTCCAGTCTCCAAGCACCTTTTTGTGGGGTGTGAAGCGGAAGCTTTTTGGGCTGTACTAATCAACAAGGGTGGTGCCCGGTGTAACACCGGATCGTTTCACCTAAAACCTCGCTATGTTGTTAAACGAAAGCTAAGCAAACAGCAAAGCGTGCAAAGCGCAGCTCATTCCTTTTGCTGCCTTCCACCCTGTTATACCTGTTTGCAGAAGCAGCAATACAAAAGYGGCAGGTAACACACACACACACCCGAAAARAACAGAAAAAGAGGCATCACAAAACAATATCAAATACAAGCGGAYCAAAAAARAAACAAGCTAACAAACATCGCCAACCAGCATTGTTTGTTGTTCATCGGGTACCGGGTTCACTCCCGGATGCGCTATCGTTTCCTGTTTGCATCCATTTCCGGGTGGCTTTCTTTGCTGTTGTTTTCGCCCCCTTCCTCCCTTCCTTTGCTTCATCTCAGCTGGATGCAGATRCCGTCAGCCGATAGCACTCGAAACTMRAAACACACACACACACACTRACACAAGCTCTCCCTATCGGGAATATACTGTTTGCGACCGATGCGACTGCCTGCAGCAAACAGACCGAGCGCGAAACACATAAGCTGGTCAGCTTAWTGCAACACAAAGCTACCAC--ACACACACCCACAGTCACACAGACAAACCTACTCGCGCTATCGATGAT------TTTTCTATGGTGTGGCTAAAAAGYCATCTCTACCTTTGGGAAACAAAGACGGAAACAAAGTGTGCGATTGAAGGTGTTTTTGTTTTTCCATCGTTCTTCCCCTCCTCCACTGGGGACACTGTGCAGATATTGTGTGCCGTTTCACAAACACACACACG--CACWCACAAACACACTCTTTTTTYYTCGGTCCAACAACGCCAACCCTAAGGGGGTGGAAACAAAAGTGTGCGAACAACCGTA
>AB0189-C
TCGTTCAGCGTTGGTTATGATAAAAGAGTAAGACCGAACTATGGAGGTACGTATTAACTGTTTCGATGCYCCGCTACTAAACCGGTCTGTCTCGTTCTCGTTCAACGGTTCTTCTGCCCACCGTAACGTACCAGCTCCAGCGCCTGCCAGCCGGGTGGAATCAACAACGTGTGTCAACTCGTTCGTCCTCCTCTGCGGTCTCTCCTCGGTRTCCKCGAAGCCCGGAGCTCCCTGCAWCGTGCCATTTCATTCCCCTCCTCCAGGCCACTTTCACCTGTTTCTCCAGTTTTTGTTTTTCTCCAATGCGTCGAAATCCCTCTTTTGCGCTGTCTCTTTGGTTTTCTGGTTTTGTAGATCCTTCTGTACTGTAGAACACGGTCAAACTTTGCCGTCCAATGTTATCGCCCTCAATCACTAGGAGAAATGTTGTACTTTCGATAAATATTCCYAACAAATACGTTACTGACCTACATTTGCGACATG-TTACGAAATCWGTTTCCAGTCTCCAACCACCTTTTTGTGGGGTGTGAAGCGGAAGCTTTTTGGGCTGTACTAATCAACAAGGGTGGTGCCCGGTGTAACACCGGATCGTTTCACCTAAAACCTCGCTATGTTGTTAAACGAAAGCTAAGCAAACAGCAAAGCGTGCAAAGCGCAGCTCATTCCTTTTGCTGCCTTCCACCCTGTTATACCTGTTTGCAGAAGCAGCAATACAAAAGYGGCAGGKAACACACACACACACCCGAAAARAACAGAAAAAGAGGCATCACAAAACAATATCAAATACAAGCGGACCAAAAAARAAACAAGCTAACAAACATCGCCAACCAGCATTGTTTGTTGTTCATCGGGTACCGGGTTCACTCCCGGATGCGCTATCGTTTCCTGTTTGCATCCATTTCCGGGTGGCTTTCTTTGCTGTTGTTTTCGCCCCCTKCCTCCCTTCCTTTGCTTCATCTCAGCTGGATGCAGATGCCGTCAGCCGATAGCACTCGAAACTCGAAACACACACACACACACTGACACAAGCTCTCCCTATCGGGAATATACTGTTTGCGACCGATGCGACTGCCTGCAGCAAACAGACCGAGCGCGAAACACATAAGCTGGTCAGCTTAWTGCAACACAAAGCTACCAC--ACACACACCCACAGTCACACAGACAAACCTACTCGCGCTATCGATGAT------TTTTCTATGGTGTGGCTAAAAAGCCATCTCTACCTTTGGGAAACAAAGACGGAAACAAAGTGTGCGATTGAAGGTGTTTTTGTTTTTCCATCGTTCTTCCCCTCCTCCACTGGGGACACTGTGCAGATATTGTGTGCCGTTTCACAAACACACACACG--CACACACAAACACACTCTTTTTTCYTCGGTCCAACAACGCCAACCCTAAGGGGGKGGAAACAAAAGTGTGCGAACAACCGTA
>AB0190-C
TCGTTCAGCGTTGGTTATGATAAAAGAGTAAGACCGAACTATGGAGGTACGTATTAACTGTTTCGATGCYCCGCTACTAAACCGGTCTGTCTCGTTCTCGTTCAACGGTTCTTCTGCCCACCGTAACGYACCARCTCCAGCGCCTGCCAGCCGGGTGGAATCAACAACGTGTGTCAACTCGTTCGTCCTCCTCTGCGGTCTCTCCTCGGTGTCCTCGAAGCCCGGAGCTCCCTGCAACGTGCCATTTCATTCCCCTCCTCCAGGCCACTTTCACCTGTTTCTCCAGTTTTTGTTTTTCTCCRATGYGTCGAAATCCCTCTTTTGCGCTGTCTCTTTGGTTTTCWGGTTTTGTAGATCCTTCTGTACTGTAGAACACGGTCAAACTTTGCCGTCCAATGTTATCGCCCTCAATCACTAGGAGAAATGTTGTACTTTCGATAAATATTCCTAACAAATACGTTACTGACCTACATTTGCGACATG-TTACGAAATCWGTTTCCAGTCTCCAAGCACCTTTTTGTGGGGTGTGAAGCGGAAGCTTTTTGGGCTGTACTAATCAACAAGGGTGGTGCCCGGTGYAACACCGGATCGTTTCACCTAAAACCTCGCTATGTTGTTAAACGAAAGCTAAGCAAACAGCAAAGCGTGCAAAGCGCAGCTCATTCCTTTTGCTGCCTTCCACCCTGTTATACCTGTTTGCAGAAGCAGCAATACAAAAGYGGCAGGTAACACACACACACACCCGAAAAAAACAGAAAAAGAGGCATCACAAAACAATATCAAATACAAGCGGACCAAAAAARAAACAAGCTAACAAACATCGCCAACCAGCATTGTTTGTTGTTCATCGGGTACCGGGTTCACTCCCGGATGCGCTATCGTTTCCTGTTTGCATCCATTTCCGGGTGGYTTTCTTTGCTGTTGTTTTCGCCCCCTTCCTCCCTTCCTTTGCTTCATCTCAGCTGGATGCAGATGCCGTCAGCCGATAGCACTCGAAACTMRAMACACACACACACACACTGACACAAGCTCTCCCTATCGGGAATATACTGTTTGCGACCGATGCGACTGCCTGCAGCAAACAGACCGAGCGCGAAACACATAAGCTGGTCAGCTTATTGCAACACAAAGCTACCAC--ACACACACCCACAGTCACACAGACAAACCTACTCGCGCTATCGATGAT------TTTTCTATGGTGTGGCTAAAAAGYCATCTCTACCTTTGGGAAACAAAGACGGAAACAAAGTGTRCGATTGAAGGTGTTTTTGTTTTTCCATCSTTCTTCCCCTSCTCCACTGGGGACACTGTGCAGATATTGTGTGCCGTTTCACAAACACACACACG--CACACACAMACACACTCTTTTTTYYTCGGTCCAACAACGCCAACCCTAAGGGGGTGGAAACAAAAGTGTGCGAACAACCGTA
>AB0191-C
TCGTTCAGCGTTGGTTATGATAAAAGAGTAAGACCGAACTATGGAGGTACGTATTAACTGTTTCGATGCYCCGCTACTAAACCGGTCTGTCTCGTTCTCGTTCAACGGTTCTTCTGCCCACCGTAACGYACCAACTCCAGCGCCTGCCAGCCGGGTGGAATCAACAACGTGTGTCAACTCGTTCGTCCTCCTCTGCGGTCTCTCCTCGGTGTCCTCGAAGCCCGGAGCTCCCTGCAACGTGCCATTTCATTCCCCTCCTCCAGGCCACTTTCACCTGTTTCTCCAGTTTTTGTTTTTCTCCRATGYGTCGAAATCCCTCTTTTGCGCTGTCTCTTTGGTTTTCWGGTTTTGTAGATCCTTCTGTACTGTAGAACACGGTCAAACTTTGCCGTCCAATGTTATCGCCCTCAATCACTAGGAGAAATGTTGTACTTTCGATAAATATTCCTAACAAATACGTTACTGACCTACATTTGCGACATG-TTACGAAATCWGTTTCCAGTCTCCAAGCACCCTTTTGTGGGGTGTGAAGCGGAAGCTTTTTGGGCTGTACTAATCAACAAGGGTGGTGCCCGGTGTAACACCGGATCGTTTCACCTAAAACCTMGCTATATTGTTAAACGAAAGCTAAGCAAACAGCAAAGCGTGCAAAGCGCAGCTCATTCCTTTTGCTGCCTTCCACCCTGTTATACCTGTTTGCAGAAGCAGCAATACAAAAGTGGCAGGTAACACACACACACACCCGAAAARAACAGAAAAAGAGGCATCACAAAACAATATCAAATACAAGCGGACCAAAAAARAAACAAGCTAACAAACATCGCCAACCAGCATTGTTTGTTGTTCATCGGGTACCGGGTTCACTCCCGGATGCGCTATCGTTTCCTGTTTGCATCCATTTCCGGGTGGYTTTCTTTGCTGTTGTTTTCGCCCCCTTCCTCCCTTCCTTTGCTTCATCTCAGCTGGATGCAGATGCCGTCAGCCGATAGCACTCGAAACTMRAMACACACACACACACACTRACACAAGCTCTCCCTATCGGGAATATACTGTTTGCGACCGATGCGACTGCCTGCAGCAAACAGACCGAGCGCGAAACACATAAGCTGGTCAGCTTAWTGCAACACAAAGCTACCAC--ACACACACCCACAGTCACACAGACAAAMCTACTCGCGCTATCGATGAT------TTTTCTATGGTGTGGCTAAAAAGTCATCTCTACCTTTGGGAAACAAAGACGGAAACAAAGTGTRCGATTGAAGGTGTTTTTGTTTTTCCATCSTTCTTCCCCTSCTCCACTGGGGACACTGTGCAGATATTGTGTGCCGTTTCACAAACACACACACG--CACWCACAAACACACTCTTTTTTTCTCGGTCCAACAACGCCAACCCTAAGGGGGKGGAAACAAAAGTGTGCGAACAACCGTA
>AB0192-C
TCGTTCAGCGTTGGTTATGATAAAAGAGTAAGACCGAACTATGGAGGTACGTATTAACTGTTTCGATGCYCCGCTACTAAACCGGTCTGTCTCGTTCTCGTTCAACGGTTCTTCTGCCCACCGTAACGYACCAACTCCAGCGCCTGCCAGCCGGGTGGAATCAACAACGTGTGTCAACTCGTTCGTCCTCCTCTGCGGTCTCTCCTCGGTGTCCTCGAAGCCCGGAGCTCCCTGCAACGTGCCATTTCATTCCCCTCCTCCAGGCCACTTTCACCTGTTTCTCCAGTTTTTGTTTTTCTCCGATGTGTCGAAATCCCTCTTTTGCGCTGTCTCTTTGGTTTTCAGGTTTTGTAGATCCTTCTGTACTGTAGAACACGGTCAAACTTTGCCGTCCAATGTTATCGCCCTCAATCACTAGGAGAAATGTTGTACTTTCGATAAATATTCCTAACAAATACGTTACTGACCTACATTTGCGACATG-TTACGAAATCWGTTTCCAGTCTCCAAGCACCTTTTTGTGGGGTGTGAAGCGGAAGCTTTTTGGGCTGTACTAATCAACAAGGGTGGTGYCYGGTGTAACACCGGATCGTTTCACCTAAAACCTCGCTATATTGTTAAACGAAAGCTAAGCAAACAGCAAAGCGTGCAAAGCGCAGCTCATTCCTTTTGCTGCYTTCCACCCTGTTATACCTGTTTGCAGAAGCAGCAATACAAAAGTGGCAGGTAACACACACACACACCCGAAAARAACAGAAAAAGAGGCATCACAAAACAATATCAAATACAAGCGGACCAAAAAARAAACAAGCTAACAAACATCGCCAACCAGCATTGTTTGTTGTTCATCGGGTACCGGGTTCACTCCCGGATGCGCTATCGTTTCCTGTTTGCATCCATTTCCGGGTGGCTTTCTTTGCTGTTGTTTTCGCCCCCTTCCTCCCTTCCTTTGCTTCATCTCAGCTGGATGCAGATGCCGTCAGCCGATAGCACTCGAAACTMRAMACACACACACACACACTRACACAAGCTCTCCCTATCGGGAATATACTGTTTGCGACCGATGCGACTGCCTGCAGCAAACAGACCGAGCGCGAAACACATAAGCTGGTCAGCTTAWTGCAACACAAAGCTACCAC--ACACACACCCACAGTCACACAGACAAACCTACTCGCGCTATCGATGAT------TTTTCTATGGTGTGGCTAAAAAGTCATCTCTACCTTTGGGAAACAAAGACGGAAACAAAGTGTRCGATTGAAGGTGTTTTTGTTTTTCCATCSTTCTTCCCCTSCTCCACTGGGGACACTGTGCAGATATTGTGTGCCGTTTCACAAACACACACACG--CACWCACAAACACACTCTTTTTTTCTCGGTCCAACAACGCCAACCCTAAGGGGGTGGAAACAAAAGTGTGCGAACAACCGTA
>AB0195-C
TCGTTCAGCGTTGGTTATGATAAAAGAGTAAGACCGAACTATGGAGGTACGTATTAACTGTTTCGATGCCCCGCTACTAAACCGGTCTGTCTCGTTCTCGTTCAACGGTTCTTCTGCCCACCGTAACGTACCARCTCCAGCGCCTGCCAGCCGGGTGGAATCAACAACGTGTGTCAACTCGTTCGTCCTCCTCTGCGGTCTCTCCTCGGTGTCCTCGAAGCCCGGAGCTCCCTGCAACGTGCCATTTCATTCCCCTCCTCCAGGCCACTTTCACCTGTTTCTCCAGTTTTTGTTTTTCTCCAATGCGTCGAAATCCCTCTTTTGCGCTGTCCCTTTGGTTTGCAGGTTTTGTAGATCCTTCTGTACTGTAGAACACGGTCAAACTTTGCCGTCCAATGTTATCGCCCTCACTCACTAGGAGAAATGTTGTACTTTCGATAAATATTCCYAACAAATACGTTACTGACCYACATTTGCGAYRTG-TTACGAAATCYGTTTCCAGTCTCCAAGCACCYTTTTGTGGGGTGTRAAGCGGAAGCTTTTTGGGCTGTACTAATCAACAAGGGTGGTGCCCGGTGTAACACCGGATCGTTTCACCTAAAACCTCGCTATGTTGTTAAACGAAAGCTAAGCAAACAGCAAAGCGTGCAAAGCGCAGCTCATTCCTTTTGCTGCCTTYCACCCTGTTATACCTGTTTGCAGAAGCAGCAATACAAAAGYGGCAGGTAACACACACACACACCCGAAAARAACAGAAAAAGAGGCATCACAAAACAATATCAAATACAAGCGGACCAAAAAAAAAACAAGCTAACAAACATCGCCAACCAGCATTGTTTGTTGTTCATCGGGTACCGGGTTCACTCCCGGATGCGCTATCGTTTCCTGTTTGCATCCATTTCCGGGTGGCTTTCTTTGCTGTTGTTTTCGCCCCCTTCCTCYCTTCCTTTGCTTCATCTCAGCTGGATGCAGATRCCGTCAGCCGATAGCACTCGAAACTCKAAACACACACACACACACTGACACAAGCTCTCCCTATCGGGAATATACTGTTTGCGACCGATGCGACTGCCTGCAGCAAACAGACCGAGCGCGAAACACATAAGCTGGKCAGCTTAWTGCAACACAAAGCTACCAC--ACACACACCCACAGTCACACAGACAAACCTACTCGCGCTATCGATGMT------TTTTCTATGGTGTGGCTAAAAAGYCATCTCTACCTTTGGGAAACAAAGACGGAAACAAAGTGTGCGATTGAAGGTGTTTTTGTTTTTCCATCGTTCTTCCCCTCCTCCACTGGGGACACTGTGCAGATATTGTGTGCCGTTTCACAMACACACACACG--MACWCACAAACACACWCTTTTTTYYTCGSTYCAACAACGCCAACCCTAARSGGGKGGAAACAAAAGTGTGCGAACAACCGTA
>AB0196-C
TCGTTCAGCGTTGGTTATGATAAAAGAGTAAGACCGAACTATGGAGGTACGTATTAACTGTTTCGATGCYCCGCTACTAAACCGGTCTGTCTCGTTCTCGTTCAACGGTTCTTCTGCCCACCGTAACGTACCAGCTCCAGCGCCTGCCAGCCGGGTGGAATCAACAACGTGTGTCAACTCGTTCGTCCTCCTCTGCGGTCTCTCCTCGGTRTCCKCGAAGCCCGGAGCTCCCTGCAWCGTGCCATTTCATTCCCCTCCTCCAGGCCACTTTCACCTGTTTCTCCAGTTTTTGTTTTTCTCCAATGCGTCGAAATCCCTCTTTTGCGCTGTCTCTTTGGTTTTCTGGTTTTGTAGATCCTTCTGTACTGTAGAACACGGTCAAACTTTGCCGTCCAATGTTATCGCCCTCAATCACTAGGAGAAATGTTGTACTTTCGATAAATATTCCTAACAAATACGTTACTGACCTACATTTGCGACATG-TTACGAAATCWGTTTCCAGTCTCCAASCACCTTTTTGTGGGGTGTGAAGCGGAAGCTTTTTGGGCTGTACTAATCAACAAGGGTGGTGCCCGGTGTAACACCGGATCGTTTCACCTAAAACCTCGCTATGTTGTTAAACGAAAGCTAAGCAAACAGCAAAGCGTGCAAAGCGCAGCTCATTCCTTTTGCTGCCTTCCACCCTGTTATACCTGTTTGCAGAAGCAGCAATACAAAAGYGGCAGGTAACACACACACACACCCGAAAARAACAGAAAAAGAGGCATCACAAAACAATATCAAATACAAGCGGACCAAAAAARAAACAAGCTAACAAACATCGCCAACCAGCATTGTTTGTTGTTCATCGGGTACCGGGTTCACTCCCGGATGCGCTATCGTTTCCTGTTTGCATCCATTTCCGGGTGGCTTTCTTTGCTGTTGTTTTCGCCCCCTKCCTCCCTTCCTTTGCTTCATCTCAGCTGGATGCAGATGCCGTCAGCCGATAGCACTCGAAACTCGAAACACACACACACACACTGACACAAGCTCTCCCTATCGGGAATATACTGTTTGCGACCGATGCGACTGCCTGCAGCAAACAGACCGAGCGCGAAACACATAAGCTGGTCAGCTTAWTGCAACACAAAGCTACCAC--ACACACACCCACAGTCACACAGACAAACCTACTCGCGCTATCGATGAT------TTTTCTATGGTGTGGCTAAAAAGCCATCTCTACCTTTGGGAAACAAAGACGGAAACAAAGTGTGCGATTGAAGGTGTTTTTGTTTTTCCATCGTTCTTCCCCTCCTCCACTGGGGACACTGTGCAGATATTGTGTGCCGTTTCACAAACACACACACG--CACACACAAACACACTCTTTTTTCYTCGGTCCAACAACGCCAACCCTAAGGGGGKGGAAACAAAAGTGTGCGAACAACCGTA
>AB0204-C
TCGTTCAGCGTTGGTTATGATAAAAGAGTAAGACCGAACTATGGAGGTACGTATTAACTGTTTCGATGCTCCGCTACTAAACCGGTCTGTCTCGTTCTCGTTCAACGGTTCTTCTGCCCACCGTAACGCACCAACTCCAGCGCCTGCCAGCCGGGTGGAATCAACAACGTGTGTCAACTCGTTCGTCCTCCTCTGCGGTCTCTCCTCGGTGTCCTCGAAGCCCGGAGCTCCCTGCAACGTGCCATTTCATTCCCCTCCTCCAGGCCACTTTCACCTGTTTCTCCAGTTTTTGTTTTTCTCCGATGTGTCGAAATCCCTCTTTTGCGCTGTCTCTTTGGTTTTCAGGTTTTGTAGATCCTTCTGTACTGTAGAACACGGTCAAACTTTGCCGTCCAATGTTATCGCCCTCAATCACTAGGAGAAATGTTGTACTTTCGATAAATATTCCTAACAAATACGTTACTGACCTACATTTGCGACATG-TTACGAAATCCGTTTCCAGTCTCCAAGCACCCTTTTGTGGGGTGTGAAGCGGAAGCTTTTTGGGCTGTACTAATCAACAAGGGTGGTGCCCGGTGTAACACCGGATCGTTTCACCTAAAACCTMGCTATATTGTTAAACGAAAGCTAAGCAAACAGCAAAGCGTGCAAAGCGCAGCTCATTCCTTTTGCTGCCTTCCACCCTGTTATACCTGTTTGCAGAAGCAGCAATACAAAAGTGGCAGGTAACACACACACACACCCGAAAAAAACAGAAAAAGAGGCATCACAAAACAATATCAAATACAAGCGGACCAAAAAAAAAACAAGCTAACAAACATCGCCAACCAGCATTGTTTGTTGTTCATCGGGTACCGGGTTCACTCCCGGATGCGCTATCGTTTCCTGTTTGCATCCATTTCCGGGTGGYTTTCTTTGCTGTTGTTTTCGCCCCCTTCCTCCCTTCCTTTGCTTCATCTCAGCTGGATGCAGATGCCGTCAGCCGATAGCACTCGAAACTMRAMACACACACACACACACTGACACAAGCTCTCCCTATCGGGAATATACTGTTTGCGACCGATGCGACTGCCTGCAGCAAACAGACCGAGCGCGAAACACATAAGCTGGTCAGCTTAWTGCAACACAAAGCTACCAC--ACACACACCCACAGTCACACAGACAAACCTACTCGCGCTATCGATGAT------TTTTCTATGGTGTGGCTAAAAAGTCATCTCTACCTTTGGGAAACAAAGACGGAAACAAARTGTRCGATTGAAGGTGTTTTTGTTTTTCCATCSTTCTTCCCCTSCTCCACTGGGGACACTGTGCAGATATTGTGTGCCGTTTCACAAACACACACACG--CACACACAMACACACTCTTTTTTYCTCGGTCCAACAACGCCAACCCTAAGGGGGKGGAAACAAAAGTGTGCGAACAACCGTA
>AB0209-C
TCGTTCAGCGTTGGTTATGATAAAAGAGTAAGACCGAACTATGGAGGTACGTATTAACTGTTTCGATGCYCCGCTACTAAACCGGTCTGTCTCGTTCTCGTTCAACGGTTCTTCTGCCCACCGTAACGYACCAACTCCAGCGCCTGCCAGCCGGGTGGAATCAACAACGTGTGTCAACTCGTTCGTCCTCCTCTGCGGTCTCTCCTCGGTGTCCTCGAAGCCCGGAGCTCCCTGCAACGTGCCATTTCATTCCCCTCCTCCAGGCCACTTTCACCTGTTTCTCCAGTTTTTGTTTTTCTCCRATGYGTCGAAATCCCTCTTTTGCGCTGTCTCTTTGGTTTTCWGGTTTTGTAGATCCTTCTGTACTGTAGAACACGGTCAAACTTTGCCGTCCAATGTTATCGCCCTCAATCACTAGGAGAAATGTTGTACTTTCGATAAATATTCCTAACAAATACGTTACTGACCTACATTTGCGACATG-TTACGAAATCWGTTTCCAGTCTCCAAGCACCGTTTTGTGGGGTGTGAAGCGGAAGCTTTTTGGGCTGTACTAATCAACAAGGGTGGTGCCCGGTGTAACACCGGATCGTTTCACCTAAAACCTMGCTATRTTGTTAAACGAAAGCTAAGCAAACAGCMAAGCGTGCAAAGCGCAGCTCATTCCTTTTGCTGCCTTCCACCCTGTTATACCTGTTTGCAGAAGCAGCAATACAAAAGTGGCAGGTAACACACACACACACCCGAAAARAACAGAAAAAGAGGCATCACAAAACAATATCAAATACAAGCGGACCAAAAAARAAACAAGCTAACAAACATCGCCAACCAGCATTGTTTGTTGTTCATCGGGTACCGGGTTCACTCCCGGATGCGCTATCGTTTCCTGTTTGCATCCATTTCCGGGTGGYTTTCTTTGCTGTTGTTTTCGCCCCCTTCCTCCCTTCCTTTGCTTCATCTCAGCTGGATGCAGATGCCGTCAGCCGATAGCACTCGAAACTMRAMACACACACACACACACTRACACAAGCTCTCCCTATCGGGAATATACTGTTTGCGACCGATGCGACTGCCTGCAGCAAACAGACCGAGCGCGAAACACATAAGCTGGTCAGCTTAWTGCAACACAAAGCTACCAC--ACACACACCCACAGTCACACAGACAAACCTACTCGCGCTATCGATGAT------TTTTCTATGGTGTGGCTAAAAAGTCATCTCTACCTTTGGGAAACAAAGACGGAAACAAAGTGTRCGATTGAAGGTGTTTTTGTTTTTCCATCSTTCTTCCCCTSCTCCACTGGGGACACTGTGCAGATATTGTGTGCCGTTTCACAAACACACACACG--CACWCACAAACACACTCTTTTTTTCTCGGTCCAACAACGCCAACCCTAAGGGGGTGGAAACAAAAGTGTGCGAACAACCGTA
>AB0210-C
TCGTTCAGCGTTGGTTATGATAAAAGAGTAAGACCGAACTATGGAGGTACGTATTAACTGTTTCGATGCYCCGCTACTAAACCGGTCTGTCTCGTTCTCGTTCAACGGTTCTTCTGCCCACCGTAACGYACCAACTCCAGCGCCTGCCAGCCGGGTGGAATCAACAACGTGTGTCAACTCGTTCGTCCTCCTCTGCGGTYTCTCCTCGGTGTCCTCGAAGCCCGGAGCTCCCTGCAACGTGCCATTTCATTCCCCTCCTCCAGGCCACTTTCACCTGTTTCTCCAGTTTTTGTTTTTCTCCAATGCGTCGAAATCCCTCTTTTGCGCTGTCTCTTTGGTTTTCTGGTTTTGTAGATCCTTCTGTRCTGTAGAACACGGTCAAACTTTGCCGTCCAATGTTATCGCCCTCAATCACTAGGAGAAATGTTGTACTTTCGATAAATATTCCTAACAAATACGTTACTGACCTACATTTGCGACATG-TTACGAAATCTGTTTCCAGTCTCCAAGCACCKTTTTGTGGGGTGTGAAGCGGAAGCTTTTTGGGCTGTACTAATCAACAAGGGTGGTGCCCGGTGTAACACCGGATCGTTTCACCTAAAACCTCGCTATGTTGTTAAACGAAAGCTAAGCAAACAGCMAAGCGTGCAAAGCGCAGCTCATTCCTTTTGCTGCYTTYCACCCTGTTATACCTGTTTGCAGAAGCAGCAATACAAAAGTGGCAGGTAACACACACACACACCCGAAAARAACARAAAAAGAGGCATCACAAAACAATATCAAATACAAGCGGACCAAAAAARAAACAAGCTAACAAACATCGCCAACCAGCATTGTTTGTTGTTCATCGGGTACCGGGTTCACTCCCGGATGCGCTATCGTTTCCTGTTTGCATCCATTTCCGGGTGGCTTTCTTTGCTGTTGTTTTCGCCCCCTTCCTCCCTTCCTTTGCTTCATCTCAGCTGGATGCAGATGCCGTCAGCCGATAGCACTCGAAACTCGAAACACACACACACACACTRACACAAGCTCTCCCTATCGGGAATATACTGTTTGCGACCGATGCGACTGCCTGCAGCAAACAGACCGAGCGCGAAACACATAAGCTGGTCAGCTTAWTGCAACACAAAGCTACCAC--ACACACACCCACAGTCACACAGACAAACCTACTCGCGCTATCGATGAT------TTTTCTATGGTGTGGCTAAAAAGYCATCTCTACCTTTGGGAAACAAAGACGGAAACAAAGTGTGCGATTGAAGGTGTTTTTGTTTTTCCATCSTTCTTCCCCTSCTYCACTGGGGACACTGTGCAGATATTGTGTGCCGTTTCACAAACACACACACG--MACWCAYAAACACACTCTTTTYTYCTCGGTCCAACAACGCCAACCCTAAGGGGGTGGAAACAAAAGTGTRCGAACAACCGTA
>AB0212-C
TCGTTCAGCGTTGGTTATGATAAAAGAGTAAGACCGAACTATGGAGGTACGTATTAACTGTTTCGATGCCCCGCTACTAAACCGGTCTGTCTCGTTCTCGTTCAACGGTTCTTCTGCCCACCGTAACGTACCARCTCCAGCGCCTGCCAGCCGGGTGGAATCAACAACGTGTGTCAACTCGTTCGTCCTCCTCTGCGGTCTCTCCTCGGTGTCCTCGAAGCCCGGAGCTCCCTGCAACGTGCCATTTCATTCCCCTCCTCCAGGCCACTTTCACCTGTTTCTCCAGTTTTTGTTTTTCTCCAATGCGTCGAAATCCCTCTTTTGCGCTGTCTCTTTGGTTTTCTGGTTTTGTAGATCCTTCTGTACTGTAGAACACGGTCAAACTTTGCCGTCCAATGTTATCGCCCTCAATCACTAGGAGAAATGTTGTACTTTCGATAAATATTCCTAACAAATACGTTACTGACCTACATTTGCGACATG-TTACGAAATCTGTTTCCAGTCTCCAAGCACCTTTTTGTGGGGTGTGAAGCGGAAGCTTTTTGGGCTGTACTAATCAACAAGGGTGGTGCCCGGTGTAACACCGGATCGTTTCACCTAAAACCTCGCTATGTTGTTAAACGAAAGCTAAGCAAACAGCAAAGCGTGCAAAGCGCAGCTCATTCCTTTTGCTGCCTTYCACCCTGTTATACCTGTTTGCAGAAGCAGCAATACAAAAGYGGCAGGTAACACACACACACACCCGAAAARAACAGAAAAAGAGGCATCACAAAACAATATCAAATACAAGCGGACCAAAAAARAAACAAGCTAACAAACATCGCCAACCAGCATTGTTTGTTGTTCATCGGGTACCGGGTTCACTCCCGGATGCGCTATCGTTTCCTGTTTGCATCCATTTCCGGGTGGCTTTCTTTGCTGTTGTTTTCGCCCCCTTCCTCCCTTCCTTTGCTTCATCTCAGCTGGATGCAGATGCCGTCAGCCGATAGCACTCGAAACTCGAAACACACACACACACACTGACACAAGCTCTCCCTATCGGGAATATACTGTTTGCGACCGATGCGACTGCCTGCAGCAAACAGACCGAGCGCGAAACACATAAGCTGGTCAGCTTAWTGCAACACAAAGCTACCAM--ACACACACCCACAGTCACACAGACAAACCTACTCGCGCTATCGATGAT------TTTTCTATGGTGTGGCTAAAAAGYCATCTCTACCTTTGGGAAACAAAGACGGAAACAAAGTGTGCGATTGAAGGTGTTTTTGTTTTTCCATCGTTCTTCCCCTCCTCCACTGGGGACACTGTGCAGATATTGTGTGCCGTTTCACAAACACACACACG--CACWCACAAACACACTCTTTTTTYYTCGGTCCAACAACGCCAACCCTAAGGGGGKGGAAACAAAAGTGTGCGAACAACCGTA
>AB0213-C
TCGTTCAGCGTTGGTTATGATAAAAGAGTAAGACCGAACTATGGAGGTACGTATTAACTGTTTCGATGCCCCGCTACTAAACCGGTCTGTCTCGTTCTCGTTCAACGGTTCTTCTGCCCACCGTAACGYACCAGCTCCAGCGCCTGCCAGCCGGGTGGAATCAACAACGTGTGTCAACTCGTTCGTCCTCCTCTGCGGTCTCTCCTCGGTGTCCTCGAAGCCCGGAGCTCCCTGCAACGTGCCATTTCATTCCCCTCCTCCAGGCCACTTTCACCTGTYTCTCCAGTTTTTGTTTTTCTCCAATGCGTCGAAATCCCTCTTTTGCGCTGTCTCTTTGGTTTTCWGGTTTTGTAGATCCTTCTGTACTGTAGAACACGGTCAAACTTTGCCGTCCAATGTTATCGCCCTCAATCACTAGGAGAAATGTTGTACTTTCGATAAATATTCCTAACAAATACGTTACTGACCTACATTTGCGACATG-TTACGAAATCTGTTTCCAGTCTCCAASCACCTTTTTGTGGGGTGTGAAGCGGAAGCTTTTTGGGCTGTACTAATCAACAAGGGTGGTGCCCGGTGYAACACCGGATCGTTTCACCTAAAACCTCGCTATGTTGTTAAACGAAAGCTAAGCAAACAGCAAAGCGTGCAAAGCGCAGCTCATTCCTTTTGCTGCCTTCCACCCTGTTATACCTGTTTGCAGAAGCAGCAATACAAAAGCGGCAGGTAACACACACACACACCCGAAAAAAACARAAAAAGAGGCATCACAAAACAATATCAAATACAAGCGGACCAAAAAARAAACAAGCTAACAAACATCGCCAACCAGCATTGTTTGTTGTTCATCGGGTACCGGGTTCACTCCCGGATGCGCTATCGTTTCCTGTTTGCATCCATTTCCGGGTGGCTTTCTTTGCTGTTGTTTTCGCCCCCTTCCTCCCTTCCTTTGCTTCATCTCAGCTGGATGCAGATGCCGTCAGCCGATAGCACTCGAAACTMKAMACACACACACACACACTGACACAAGCTCTCCCTATCGGGAATATACTGTTTGCGACCGATGCGACTGCCTGCAGCAAACAGACCGAGCGCGAAACACATAAGCTGGTCAGCTTATTGCAACACAAAGCTACCAC--ACACACACCCACAGTCACACAGACAAACCTACTCGCGCTATCGATGAT------TTTTCTATGGTGTGGCTAAAAAGCCATCTCTACCTTTGGGAAACAAAGACGGAAACAAAGTGTGCGATTGAAGGTGTTTTTGTTTTTCCATCGTTCTTCCCCTCCTCCACTGGGGAMACTGTGCAGATATTGTGTGCCGTTTCACAAACACACACACG--CACACACAAACACACTCTTTTTTCTTCGGTCCAACAACGCCAACCCTAAGGGGGKGGAAACAAAAGTGTGCGAACAACCGTA
>AB0215-C
TCGTTCAGCGTTGGTTATGATAAAAGAGTAAGACCGAACTATGGAGGTACGTATTAACTGTTTCGATGCTCCGCTACTAAACCGGTCTGTCTCGTTCTCGTTCAACGGTTCTTCTGCCCACCGTAACGCACCARCTCCAGCGCCTGCCAGCCGGGTGGAATCAACAACGTGTGTCAACTCGTTCGTCCTCCTCTGCGGTCTCTCCTCGGTGTCCTCGAAGCCCGGAGCTCCCTGCAACGTGCCATTTCATTCCCCTCCTCCAGGCCACTTTCACCTGTTTCTCCAGTTTTTGTTTTTCTCCRATGYGTCGAAATCCCTCTTTTGCGCTGTCTCTTTGGTTTTCWGGTTTTGTAGATCCTTCTGTACTGTAGAACACGGTCAAACTTTGCCGTCCAATGTTATCGCCCTCAATCACTAGGAGAAATGTTGTACTTTCGATAAATATTCCTAACAAATACGTTACTGACCTACATTTGCGACATG-TTACGAAATCTGTTTCCAGTCTCCAAGCACCTTTTTGTGGGGTGTGAAGCGGAAGCTTTTTGGGCTGTACTAATCAACAAGGGTGGTGCCCGGTGTAACACCGGATCGTTTCACCTAAAACCTCGCTATGTTGTTAAACGAAAGCTAAGCAAACAGCMAAGCGTGCAAAGCGCAGCTCATTCCTTTTGCTGCCTTYCACCCTGTTATACCTGTTTGCAGAAGCAGCAATACAAAAGYGGCAGGTAACACACACACACACCCGAAAAAAACAGAAAAAGAGGCATCACAAAACAATATCAAATACAAGCGGACCAAAAAARAAACAAGCTAACAAACATCGCCAACCAGCATTGTTTGTTGTTCATCGGGTACCGGGTTCACTCCCGGATGCGCTATCGTTTCCTGTTTGCATCCATTTCCGGGTGGYTTTCTTTGCTGTTGTTTTCGCCCCCTTCCTCCCTTCCTTTGCTTCATCTCAGCTGGATGCAGATGCCGTCAGCCGATAGCACTCGAAACTMRAMACACACACACACACACTGACACAAGCTCTCCCTATCGGGAATATACTGTTTGCGACCGATGCGACTGCCTGCAGCAAACAGACCGAGCGCGAAACACATAAGCTGGTCAGCTTATTGCAACACAAAGCTACCAC--ACACACACCCACAGTCACACAGACAAACCTACTCGCGCTATCGATGAT------TTTTCTATGGTGTGGCTAAAAAGYCATCTCTACCTTTGGGAAACAAAGACGGAAACRAAGTGTRCGATTGAAGRTGTTTTTGTTTTTCCATCSTTCTTCCCCTSCTCCACTGGGGACACTGTGCAGATATTGTGTGCCGTTTCACAAACACACACACG--CACACAYAAACACACTCTTTTYTYCTCGGTCYAACAACSCCAACCCTAAGGGGGKGGAAACAAAAGTGTGCGAACAACCGTA
>AB0219-C
TCGTTCAGCGTTGGTTATGATAAAAGAGTAAGACCGAACTATGGAGGTACGTATTAAYTGTTTCGATGCYCCGCTACTAAACCGGTCTGTCTCGTTCTCGTTCAACGGTTCTTCTGCCCACCGTAACGCACCAACTCCAGCGCCTGCCAGCCGGGTGGAATCAACAACGTGTGTCAACTCGTTCGTCCTCCTCTGCGGTCTCTCCTCGGTGTCCTCGAAGCCCGGAGCTCCCTGCAACGTGCCATTTCATTCCCCTCCTCCAGGCCACTTTCACCTGTTTCTCCAGTTTTYGTTTTTCTCCGATGTGTCGAAATCCCTCTTTTGCGCTGTCTCTTTGGTTTTCAGGTTTTGTAGATCCTTCTGTACTGTAGAACACGGTCAAACTTTGCCGTCCAATGTTATCGCCCTCAATCACTAGGAGAAATGTTGTACTTTCGATAAATATTCCTAACAAATACGTTACTGACCTACATTTRCGACATG-TTACGAAATCWGTTTCCAGTCTCCAAGCACCKTTTTGTGGGGTRTGAAGCGGAAGCTTTTTGGGCTGTACTAATCAACAAAGGTGGTGCCCGGTGTAACACCGGATCGTTTCACCTAAAACCTCGCTATGTTGTTAAACGAAAGCTAAGCAAACAGCAAAGCGTGCAAAGCGCAGCTCATTCCTTTTGCTGCCTTYCACCCTGTTATACCTGTTTGCAGAAGCAGCAATACAAAAGTGGCAGGTAACACACACACACACCCGAAAARAACARAAAAAGAGGCATCACAAAACAATATCAAATACAAGCGGACCAAAAAAAAAACAAGCTAACAAACATCGCCAACCAGCATTGTTTGTTGTTCATCGGGTACCGGGTTCACTCCCGGATGCGCTATCGTTTCCTGTTTGCATCCATTTCCGGGTGGYTTTCTTTGCTGTTGTTTTCGCCCCCTTCCTCCCTTCCTTTGCTTCATCTCAGCTGGATGCAGATGCCGTCAGCCGATAGCACTCGAAACTCGAAACACACACACACACACTGACAYAAGCTCTCCCTATCGGGAATATACTGTTTGCGACCGATGCGACTGCCWGCAGCAAACAGACCGAGCGCGAAACACATAAGCTGGTCAGCTTATTGCAACACAAAGCTACCAM--ACACACACCCACAGTCACACAGACAAACCTACTCGCGCTATCGATGAT------TTTTCTATGGWGTGGCTAAAAAGTCATCTCTACCTTTGGGAAACAAAGACGGAAACAAAGTGTGCGATTGAAGGTKTTTTTGTTTTTCCATCGTTCTTCCCCTCCTCCACTGGGGACACTGTRCAGATATTGTGTGCCGTTTCACAAACACACACACG--CACACACAMAYACACTCTTTTTTCCTCGGTCCAACAACGCCAACCCTAAGGGGGTGGAAACAAAAGTGTGCGAACAACCGTA
>AB0221-C
TCGTTCAGCGTTGGTTATGATAAAAGAGTAAGACCGAACTATGGAGGTACGTATTAACTGTTTCGATGCTCCGCTACTAAACCGGTCTGTCTCGTTCTCGTTCAACGGTTCTTCTGCCCACCGTAACGCACCAACTCCAGCGCCTGCCAGCCGGGTGGAATCAACAACGTGTGTCAACTCGTTCGTCCTCCTCTGCGGTCTCTCCTCGGTGTCCTCGAAGCCCGGAGCTCCCTGCAACGTGCCATTTCATTCCCCTCCTCCAGGCCACTTTCACCTGTTTCTCCAGTTTTTGTTTTTCTCCGATGTGTCGAAATCCCTCTTTTGCGCTGTCTCTTTGGTTTTCAGGTTTTGTAGATCCTTCTGTACTGTAGAACACGGTCAAACTTTGCCGTCCAATGTTATCGCCCTCAATCACTAGGAGAAATGTTGTACTTTCGATAAATATTCCTAACAAATACGTTACTGACCTACATTTGCGACATG-TTACGAAATCTGTTTCCAGTCTCCAAGCACCTTTTTGTGGGGTGTGAAGCGGAAGCTTTTTGGGCTGTACTAATCAACAAGGGTGGTGCCCGGTGTAACACCGGATCGTTTCACCTAAAACCTAGCTATATTGTTAAACGAAAGCTAAGCAAACAGCAAAGCGTGCAAAGCGCAGCTCATTCCTTTTGCTGCCTTCCACCCTGTTATACCTGTTTGCAGAAGCAGCAATACAAAAGTGGCAGGTAACACACACACACACCCGAAAAAAACAGAAAAAGAGGCATCACAAAACAATATCAAATACAAGCGGACCAAAAAAAAAACAAGCTAACAAACATCGCCAACCAGCATTGTTTGTTGTTCATCGGGTACCGGGTTCACTCCCGGATGCGCTATCGTTTCCTGTTTGCATCCATTTCCGGGTGGTTTTCTTTGCTGTTGTTTTCGCCCCCTTCCTCCCTTCCTTTGCTTCATCTCAGCTGGATGCAGATGCCGTCAGCCGATAGCACTCGAAACTAAACACACACACACACACACTGACACAAGCTCTCCCTATCGGGAATATACTGTTTGCGACCGATGCGACTGCCTGCAGCAAACAGACCGAGCGCGAAACACATAAGCTGGTCAGCTTATTGCAACACAAAGCTACCAM--ACACACACCCACAGTCACACAGACAAACCTACTCGCGCTATCGATGAT------TTTTCTATGGTGTGGCTAAAAAGTCATCTCTACCTTTGGGAAACAAAGACGGAAACAAAGTGTACGATTGAAGGTGTTTTTGTTTTTCCATCCTTCTTCCCCTGCTCCACTGGGGACACTGTGCAGATATTGTGTGCCGTTTCACAAACACACACACG--CACACACAAACACACTCTTTTTTTCTCGGTCCAACAACGCCAACCCTAAGGGGGKGGAAACAAAAGTGTGCGAACAACCGTA
>AB0222-C
TCGTTCAGCGTTGGTTATGATAAAAGAGTAAGACCGAACTATGGAGGTACGTATTAACTGTTTCGATGCYCCGCTACTAAACCGGTCTGTCTCGTTCTCGTTCAACGGTTCTTCTGCCCACCGTAACGYACCARCTCCAGCGCCTGCCAGCCGGGTGGAATCAACAACGTGTGTCAACTCGTTCGTCCTCCTCTGCGGTCTCTCCTCGGTGTCCTCGAAGCCCGGAGCTCCCTGCAACGTGCCATTTCATTCCCCTCCTCCAGGCCACTTTCACCTGTTTCTCCAGTTTTTGTTTTTCTCCRATGYGTCGAAATCCCTCTTTTGCGCTGTCTCTTTGGTTTTCWGGTTTTGTAGATCCTTCTGTACTGTAGAACACGGTCAAACTTTGCCGTCCAATGTTATCGCCCTCAATCACTAGGAGAAATGTTGTACTTTCGATAAATATTCCTAACAAATACGTTACTGACCTACATTTGCGACATG-TTACGAAATCTGTTTCCAGTCTCCAAGCACSTTTTTGTGGGGTGTGAAGCGGAAGCTTTTTGGGCTGTACTAATCAACAAGGGTGGTGCCCGGTGTAACACCGGATCGTTTCACCTAAAACCTCGCTATGTTGTTAAACGAAAGCTAAGCAAACAGCAAAGCGTGCAAAGCGCAGCTCATTCCTTTTGCTGCCTTYCACCCTGTTATACCTGTTTGCAGAAGCAGCAATACAAAAGYGGCAGGTAACACACACACACACCCGAAAAAAACAGAAAAAGAGGCATCACAAAACAATATCAAATACAAGCGGACCAAAAAARAAACAAGCTAACAAACATCGCCAACCAGCATTGTTTGTTGTTCATCGGGTACCGGGTTCACTCCCGGATGCGCTATCGTTTCCTGTTTGCATCCATTTCCGGGTGGYTTTCTTTGCTGTTGTTTTCGCCCCCTTCCTCCCTTCCTTTGCTTCATCTCAGCTGGATGCAGATGCCGTCAGCCGATAGCACTCGAAACTMRAMACACACACACACACACTGACACAAGCTCTCCCTATCGGGAATATACTGTTTGCGACCGATGCGACTGCCTGCAGCAAACAGACCGAGCGCGAAACACATAAGCTGGTCAGCTTATTGCAACACAAAGCTACCAC--ACACACACCCACAGTCACACAGACAAACCTACTCGCGCTATCGATGAT------TTTTCTATGGTGTGGCTAAAAAGYCATCTCTACCTTTGGGAAACAAAGACGGAAACAAAGTGTRCGATTGAAGGTGTTTTTGTTTTTCCATCSTTCTTCCCCTSCTCCACTGGGGACACTGTGCAGATATTGTGTGCCGTTTCACAAACACACACACG--CACACACAAACACACTCTTTTTTYYTCGGTCCAACAACGCCAACCCTAAGGGGGKGGAAACAAAAGTGTGCGAACAACCGTA
>AB0223-C
TCGTTCAGCGTTGGTTATGATAAAAGAGTAAGACCGAACTATGGAGGTACGTATTAACTGTTTCGATGCYCCGCTACTAAACCGGTCTGTCTCGTTCTCGTTCAACGGTTCTTCTGCCCACCGTAACGYACCARCTCCAGCGCCTGCCAGCCGGGTGGAATCAACAACGTGTGTCAACTCGTTCGTCCTCCTCTGCGGTCTCTCCTCGGTGTCCTCGAAGCCCGGAGCTCCCTGCAACGTGCCATTTCATTCCCCTCCTCCAGGCCACTTTCACCTGTTTCTCCAGTTTTTGTTTTTCTCCRATGYGTCGAAATCCCTCTTTTGCGCTGTCTCTTTGGTTTTCWGGTTTTGTAGATCCTTCTGTACTGTAGAACACGGTCAAACTTTGCCGTCCAATGTTATCGCCCTCAATCACTAGGAGAAATGTTGTACTTTCGATAAATATTCCTAACAAATACGTTACTGACCTACATTTGCGACATG-TTACGAAATCTGTTTCCAGTCTCCAAGCACCTTTTTGTGGGGTGTGAAGCGGAAGCTTTTTGGGCTGTACTAATCAACAAGGGTGGTGCCCGGTGTAACACCGGATCGTTTCACCTAAAACCTMGCTATRTTGTTAAACGAAAGCTAAGCAAACAGCAAAGCGTGCAAAGCGCAGCTCATTCCTTTTGCTGCCTTCCACCCTGTTATACCTGTTTGCAGAAGCAGCAATACAAAAGYGGCAGGTAACACACACACACACCCGAAAAAAACAGAAAAAGAGGCATCACAAAACAATATCAAATACAAGCGGACCAAAAAARAAACAAGCTAACAAACATCGCCAACCAGCATTGTTTGTTGTTCATCGGGTACCGGGTTCACTCCCGGATGCGCTATCGTTTCCTGTTTGCATCCATTTCCGGGTGGYTTTCTTTGCTGTTGTTTTCGCCCCCTTCCTCCCTTCCTTTGCTTCATCTCAGCTGGATGCAGATGCCGTCAGCCGATAGCACTCGAAACTMRAMACACACACACACACACTGACACAAGCTCTCCCTATCGGGAATATACTGTTTGCGACCGATGCGACTGCCTGCAGCAAACAGACCGAGCGCGAAACACATAAGCTGGTCAGCTTATTGCAACACAAAGCTACCAC--ACACACACCCACAGTCACACAGACAAACCTACTCGCGCTATCGATGAT------TTTTCTATGGTGTGGCTAAAAAGYCATCTCTACCTTTGGGAAACAAAGACGGAAACAAAGTGTRCGATTGAAGGTGTTTTTGTTTTTCCATCSTTCTTCCCCTSCTCCACTGGGGACACTGTGCAGATATTGTGTGCCGTTTCACAAACACACACACG--CACACACAAACACACTCTTTTTTYYTCGGTCCAACAACGCCAACCCTAAGGGGGTGGAAACAAAAGTGTGCGAACAACCGTA
>AB0224-C
TCGTTCAGCGTTGGTTATGATAAAAGAGTAAGACCGAACTATGGAGGTACGTATTAACTGTTTCGATGCYCCGCTACTAAACCGGTCTGTCTCGTTCTCGTTCAACGGTTCTTCTGCCCACCGTAACGCACCARCTCCAGCGCCTGCCAGCCGGGTGGAATCAACAACGTGTGTCAACTCGTTCGYCCTCCTCTGYGGTCTCTYCTCGGTGTCCTCGAAGCYCGGMGCTCCCTGCAACGTGCCATTTCATTCCCCTCCTCCAGGCCACTTTCACYTGTTTCTSCAGTTTTTGTTTTTCTCCRATGYGTCGAAATCCCTCTTTTGCGCTGTCYCTTTGGTTTWCAGGTTTTGTAGATCCTTCTGTACTGTAGARCACGGTCAAACTTTRCCGTCCAATGTTATCGCCCTCACTCACTGTGAGAAATGTTGTACTTTCGATAAATATTCCCAACAAATACGTTACTGACCCACATTTGCGATGTG-TTACGAAATCCGTTTCCAGTCTCCAAGCACCCTTTTGTGGGGTGTGAAGCGGAAGCTTTTTGGGCTGTACTAATCAACAAGGGTGGTGCCCGGTGTAACACCGGATCGTTTCAACGAAAACCTCGCWATRTTGTTAAACGAAAGCTAAGCAAACAGCAAAGCGTGCAAAGCGCAGCTCATTCCTTTTGCTGCCTTCCACCCTGTTATACCTGTTTGCAGAAGCAGCAATACAAAAGYGGCAGGTAACACACACACACACCCGAAAAGAACAGAAAAAGAGGCATCACAAAACAATATCAAATACAAGCRGACCAAAAAAAAAACAAGCTAACAAACATCGCCAACCAGCATTGTTTGTTGTTCATCGGGTACCGGGTTCACTCCCGGAWGCGCTATCGTTTCCTGTTTGCATCCATTTCCGGGTGGCTTTCTTTGCTGTTGTTTTCGCCCCCTKCCTCCCTTCCTTTGCTTCATCTCAGCTGGATGCAGATGCCGTCAGCCGATAGCACTCGAAACTCKAAACACACACACACACACTRACACAAGCTCTCCCTATCGGGAATATACTGTTTGCGACCRATGCGACTGCCTGCAGCARACAGRCMGAGCGCGAAACACATAAGCTGGTCAGCTTAWTGCAACACAAAGCTACCAC--ACACACACCCACAGTCACACAGACAAACCTACTCGCGCTATCGATGMT------TTTTCTATGGTGTGGCTAAAAAGTCATCTCTACCTTTGGGAAACAAAGACGGAAACAAAGTGTGCGATTGAAGGTGTTTTTKTTTTTCCATCGTTCTTCCCCTCCTCCACTGGGGACRCTGTGCAGWTATTGTGTGCCGTTTCACAAACACACACACG--MACAMACAAACACACWCTTTTTTCYTCGGTCCAACAACGCCAACCCTAAACGGGGGGAAACAAAAGTGTGCGAACAACCGTA
>AB0226-C
TCGTTCAGCGTTGGTTATGATAAAAGAGTAAGACCGAACTATGGAGGTACGTATTAACTGTTTCGATGCYCCGCTACTAAACCGGTCTGTCTCGTTCTCGTTCAACGGTTCTTCTGCCCACCGTAACGCACCAACTCCAGCGCCTGCCAGCCGGGTGGAATCAACAACGTGTGTCAACTCGTTCGTCCTCCTCTGCGGTCTCTCCTCGGTGTCCTCGAAGCCCGGAGCTCCCTGCAACGTGCCATTTCATTCCCCTCCTCCAGGCCACTTTCACCTGTTTCTCCAGTTTTYGTTTTTCTCCGATGTGTCGAAATCCCTCTTTTGCGCTGTCTCTTTGGTTTTCAGGTTTTGTAGATCCTTCTGTACTGTAGAACACGGTCAAACTTTGCCGTCCAATGTTATCGCCCTCAATCACTAGGAGAAATGTTGTACTTTCGATAAATATTCCTAACAAATACGTTACTGACCTACATTTGCGACATG-TTACGAAATCWGTTTCCAGTCTCCAAGCACCGTTTTGTGGGGTATGAAGCGGAAGCTTTTTGGGCTGTACTAATCAACAAAGGTGGTGCCCGGTGTAATACCGGATCGTTTCACCTAAAACCTCGCTATGTTGTTAAACGAAAGCTAAGCAAACAGCAAAGCGTGCAAAGCGCAGCTCATTCCTTTTGCTGCCTTCCACCCTGTTATACCTGTTTGCAGAAGCAGCAATACAAAAGTGGCAGGTAACACACACACACACCCGAAAAGAACAGAAAAAGAGGCATCACAAAACAATATCAAATACAAGCGGACCAAAAAAAAAACAAGCTAACAAACATCGCCAACCAGCATTGTTTGTTGTTCATCGGGTACCGGGTTCACTCCCGGATGCGCTATCGTTTCCTGTTTGCATCCATTTCCGGGTGGCTTTCTTTGCTGTTGTTTTCGCCCCCTTCCTCCCTTCCTTTGCTTCATCTCAGCTGGATGCAGATGCCGTCAGCCGATAGCACTCGAAACTCGAAACACACACACACACACTGACACAAGCTCTCCCTATCGGGAATATMCTGTTTGYGACCGATGCGACTGCCTGCAGCAAACAGACCGAGCGCGAAACACATAAGCTGGTCAGCTTATTGCAACACAAAGCTACCAC--ACACACACCCACAGTCACACAGACAAACCTACTCGCGCTATCGATGAT------TTTTCTATGGTGTGGCTAAAAAGTCATCTCTACCTTTGGGAAACAAAGACGGAAACAAAGTGTRCGATTGAAGGTGTTTTTGTTTTTCCATCSTTCTTCCCCTSCTCCACTGGGGACACTGTGCAGATATTGTGTGCCGTTTCACAAACACACACACG--CACWCAYAAACACACTCTTTTYTYCTCGGTCCAACAACGCCAACCCTAAGGGGGKGGAAACAAAAGTGTGCGAACAACCGTA
>AB0227-C
TCGTTCAGCGTTGGTTATGATAAAAGAGTAAGACCGAACTATGGAGGTACGTATTAACTGTTTCGATGCCCCGCTACTAAACCGGTCTGTCTCGTTCTCGTTCAACGGTTCTTCTGCCCACCGTAACGTACCAGCTCCAGCGCCTGCCAGCCGGGTGGAATCAACAACGTGTGTCAACTCGTTCGTCCTCCTCTGCGGTCTCTCCTCGGTGTCCTCGAAGCCCGGAGCTCCCTGCAACGTGCCATTTCATTCCCCTCCTCCAGGCCACTTTCACCTGTTTCTCCAGTTTTTGTTTTTCTCCAATGCGTCGAAATCCCTCTTTTGCGCTGTCTCTTTGGTTTTCTGGTTTTGTAGATCCTTCTGTACTGTAGAACACGGTCAAACTTTGCCGTCCAATGTTATCGCCCTCAATCACTATGAGAAATGTTGTACTTTCGATAAATATTCCTAACAAATACGTTACTGACCTACATTTGCGACATG-TTACGAAATCTGTTTCCAGTCTCCAAGCACCTTTTTGTGGGGTGTGAAGCGGAAGCTTTTTGGGCTGTACTAATCAACAAGGGTGGTGCCCGGTGTAACACCGGATCGTTTCACCTAAAACCTCGCTATGTTGTTAAACGAAAGCTAAGCAAACAGCAAAGCGTGCAAAGCGCAGCTCATTCCTTTTGCTGCCTTCCACCCTGTTATACCTGTTTGCAGAAGCAGCAATACAAAAGCGGCAGGTAACACACACACACACCCGAAAAAAACAGAAAAAGAGGCATCACAAAACAATATCAAATACAAGCGGACCAAAAAARAAACAAGCTAACAAACATCGCCAACCAGCATTGTTTGTTGTTCATCGGGTACCGGGTTCACTCCCGGATGCGCTATCGTTTCCTGTTTGCATCCATTTCCGGGTGGCTTTCTTTGCTGTTGTTTTCGCCCCCTTCCTCCCTTCCTTTGCTTCATCTCAGCTGGATGCAGATGCCGTCAGCCGATAGCACTCGAAACTCGAAACACACACACACACACTGACACAAGCTCTCCCTATCGGGAATATACTGTTTGCGACCGATGCGACTGCCTGCAGCAAACAGACCGAGCGCGAAACACATAAGCTGGTCAGCTTATTGCAACACAAAGCTACCAC--ACACACACCCACAGTCACACAGACAAACCTACTCGCGCTATCGATGAT------TTTTCTATGGTGTGGCTAAAAAGCCATCTCTACCTTTGGGAAACAAAGACGGAAACAAAGTGTGCGATTGAAGGTGTTTTTGTTTTTCCATCGTTCTTCCCCTCCTCCACTGGGGACACTGTGCAGATATTGTGTGCCGTTTCACAAACACACACACG--CACACACAAACACACTCTTTTTTCTTCGGTCCAACAACGCCAACCCTAAGGGGGTGGAAACAAAAGTGTGCGAACAACCGTA
>AB0229-C
TCGTTCAGCGTTGGTTATGATAAAAGAGTAAGACCGAACTATGGAGGTACGTATTAACTGTTTCGATGCTCCGCTACTAAACCGGTCTGTCTCGTTCTCGTTCAACGGTTCTTCTGCCCACCGTAACGCACCAACTCCAGCGCCTGCCAGCCGGGTGGAATCAACAACGTGTGTCAACTCGTTCGTCCTCCTCTGCGGTCTCTCCTCGGTGTCCTCGAAGCCCGGAGCTCCCTGCAACGTGCCATTTCATTCCCCTCCTCCAGGCCACTTTCACCTGTTTCTCCAGTTTTTGTTTTTCTCCGATGTGTCGAAATCCCTCTTTTGCGCTGTCTCTTTGGTTTTCAGGTTTTGTAGATCCTTCTGTACTGTAGAACACGGTCAAACTTTGCCGTCCAATGTTATCGCCCTCAATCACTAGGAGAAATGTTGTACTTTCGATAAATATTCCTAACAAATACGTTACTGACCTACATTTGCGACATG-TTACGAAATCTGTTTCCAGTCTCCAAGCACCTTTTTGTGGGGTGTGAAGCGGAAGCTTTTTGGGCTGTACTAATCAACAAGGGTGGTGCCYGGTGTAACACCGGATCGTTTCACCTAAAACCTMGCTATRTTGTTAAACGAAAGCTAAGCAAACAGCAAAGCGTGCAAAGCGCAGCTCATTCCTTTTGCTGCCTTCCACCCTGTTATACCTGTTTGCAGAAGCAGCAATACAAAAGTGGCAGGTAACACACACACACACCCGAAAAAAACAGAAAAAGAGGCATCACAAAACAATATCAAATACAAGCGGACCAAAAAAAAAACAAGCTAACAAACATCGCCAACCAGCATTGTTTGTTGTTCATCGGGTACCGGGTTCACTCCCGGATGCGCTATCGTTTCCTGTTTGCATCCATTTCCGGGTGGYTTTCTTTGCTGTTGTTTTCGCCCCCTTCCTCCCTTCCTTTGCTTCATCTCAGCTGGATGCAGATGCCGTCAGCCGATAGCACTCGAAACTMRAMACACACACACACACACTGACACAAGCTCTCCCTATCGGGAATATACTGTTTGCGACCGATGCGACTGCCTGCAGCAAACAGACCGAGCGCGAAACACATAAGCTGGTCAGCTTAWTGCAACACAAAGCTACCAC--ACACACACCCACAGTCACACAGACAAACCTACTCGCGCTATCGATGAT------TTTTCTATGGTGTGGCTAAAAAGTCATCTCTACCTTTGGGAAACAAAGACGGAAACAAARTGTRCGATTGAAGGTGTTTTTGTTTTTCCATCSTTCTTCCCCTSCTCCACTGGGGACACTGTGCAGATATTGTGTGCCGTTTCACAAACACACACACG--CACACACAMACACACTCTTTTTTYCTCGGTCCAACAACGCCAACCCTAAGGGGGTGGAAACAAAAGTGTGCGAACAACCGTA
>AB0234-C
TCGTTCAGCGTTGGTTATGATAAAAGAGTAAGACCGAACTATGGAGGTACGTATTAACTGTTTCGATGCYCCGCTACTAAACCGGTCTGTCTCGTTCTCGTTCAACGGTTCTTCTGCCCACCGTAACGYACCARCTCCAGCGCCTGCCAGCCGGGTGGAATCAACAACGTGTGTCAACTCGTTCGTCCTCCTCTGCGGTCTCTCCTCGGTGTCCTCGAAGCCCGGAGCTCCCTGCAACGTGCCATTTCATTCCCCTCCTCCAGGCCACTTTCACCTGTTTCTCCAGTTTTTGTTTTTCTCCRATGYGTCGAAATCCCTCTTTTGCGCTGTCTCTTTGGTTTTCWGGTTTTGTAGATCCTTCTGTACTGTAGAACACGGTCAAACTTTGCCGTCCAATGTTATCGCCCTCAATCACTAGGAGAAATGTTGTACTTTCGATAAATATTCCTAACAAATACGTTACTGACCTACATTTGCGACATG-TTACGAAATCTGTTTCCAGTCTCCAAGCACCTTTTTGTGGGGTGTGAAGCGGAAGCTTTTTGGGCTGTACTAATCAACAAGGGTGGTGCCCGGTGTAACACCGGATCGTTTCACCTAAAACCTMGCTATRTTGTTAAACGAAAGCTAAGCAAACAGCAAAGCGTGCAAAGCGCAGCTCATTCCTTTTGCTGCCTTCCACCYTGTTATACCTGTTTGCAGAAGCAGCAATACAAAAGYGGCAGGTAACACACACACACACCCGAAAARAACAGAAAAAGAGGCATCACAAAACAATATCAAATACAAGCRGACCAAAAAARAAACAAGCTAACAAACATCGCCAACCAGCATTGTTTGTTGTTCATCGGGTACCGGGTTCACTCCCGGATGCGCTATCGTTTCCTGTTTGCATCCATTTCCGGGTGGYTTTCTTTGCTGTTGTTTTCGCCCCCTTCCTCCCTTCCTTTGCTTCATCTCAGCTGGATGCAGATGCCGTCAGCCGATAGCACTCGAAACTCGAAACACACACACACACACTGACACAAGCTCTCCCTATCGGGAATATACTGTTTGCGACCGATGCGACTGCCTGCAGCAAACAGACCGAGCGCGAAACACATAAGCTGGTCAGCTTATTGCAACACAAAGCTACCAC--ACACACACCCACAGTCACACAGACAAACCTACTCGCGCTATCGATGAT------TTTTCTATGGTGTGGCTAAAAAGYCATCTCTACCTTTGGGAAACAAAGACGGAAACAAAGTGTRCGATTGAAGGTGTTTTTGTTTTTCCATCSTTCTTCCCCTSCTCCACTGGGGACACTGTGCAGATATTGTGTGCCGTTTCACAAACACACACACG--CACACACAAACACACTCTTTTTTYYTCGGTCCAACAACGCCAACCCTAAGGGGGKGGAAACAAAAGTGTGCGAACAACCGTA
>AB0237-C
TCGTTCAGCGTTGGTTATGATAAAAGAGTAAGACCGAACTATGGAGGTACGTATTAACTGTTTCGATGCYCCGCTACTAAACCGGTCTGTCTCGTTCTCGTTCAACGGTTCTTCTGCCCACCGTAACGYACCARCTCCAGCGCCTGCCAGCCGGGTGGAATCAACAACGTGTGTCAACTCGTTCGTCCTCCTCTGCGGTCTCTCCTCGGTGTCCTCGAAGCCCGGAGCTCCCTGCAACGTGCCATTTCATTCCCCTCCTCCAGGCCACTTTCACCTGTTTCTCCAGTTTTTGTTTTTCTCCRATGYGTCGAAATCCCTCTTTTGCGCTGTCTCTTTGGTTTTCWGGTTTTGTAGATCCTTCTGTACTGTAGAACACGGTCAAACTTTGCCGTCCAATGTTATCGCCCTCAATCACTAGGAGAAATGTTGTACTTTCGATAAATATTCCTAACAAATACGTTACTGACCTACATTTGCGACATG-TTACGAAATCWGTTTCCAGTCTCCAAGCACCTTTTTGTGGGGTGTGAAGCGGAAGCTTTTTGGGCTGTACTAATCAACAAGGGTGGTGCCCGGTGYAACACCGGATCGTTTCACCTAAAACCTMGCTATRTTGTTAAACGAAAGCTAAGCAAACAGCMAAGCGTGCAAAGCGCAGCTCATTCCTTTTGCTGCCTTCCACCCTGTTATACCTGTTTGCAGAAGCAGCAATACAAAAGYGGCAGGTAACACACACACACACCCGAAAAAAACAGAAAAAGAGGCATCACAAAACAATATCAAATACAAGCGGACCAAAAAAAAAACAAGCTAACAAACATCGCCAACCAGCATTGTTTGTTGTTCATCGGGTACCGGGTTCACTCCCGGATGCGCTATCGTTTCCTGTTTGCATCCATTTCCGGGTGGYTTTCTTTGCTGTTGTTTTCGCCCCCTTCCTCCCTTCCTTTGCTTCATCTCAGCTGGATGCAGATGCCGTCAGCCGATAGCACTCGAAACTMRAMACACACACACACACACTGACACAAGCTCTCCCTATCGGGAATATACTGTTTGCGACCGATGCGACTGCCTGCAGCAAACAGACCGAGCGCGAAACACATAAGCTGGTCAGCTTATTGCAACACAAAGCTACCAM--ACACACACCCACAGTCACACAGACAAACCTACTCGCGCTATCGATGAT------TTTTCTATGGTGTGGCTAAAAAGYCATCTCTACCTTTGGGAAACAAAGACGGAAACAAAGTGTRCGATTGAAGGTGTTTTTGTTTTTCCATCSTTCTTCCCCTSCTCCACTGGGGACACTGTGCAGATATTGTGTGCCGTTTCACAAACACACACACG--CACACACAAACACACTCTTTTTTYYTCGGTCCAACAACGCCAACCCTAAGGGGGKGGAAACAAAAGTGTGCGAACAACCGTA
>AB0240-C
TCGTTCAGCGTTGGTTATGATAAAAGAGTAAGACCGAACTATGGAGGTACGTATTAACTGTTTCGATGCTCCGCTACTAAACCGGTCTGTCTCGTTCTCGTTCAACGGTTCTTCTGYCCACCGTAACGCACCARCTCCAGCGCCTGCCAGCCGGGTGGAATCAACAACGTGTGTCAACTCGTTCGTCCTCCTCTGCGGTCTCTCCTCGGTGTCCTCGAAGCCCGGAGCTCCCTGCAACGTGCCATTTCATTCCCCTCCTCCAGGCCACTTTCACCTGTTTCTCCAGTTTTTGTTTTTCTCCGATGTGTCGAAATCCCTCTTTTGCGCTGTCTCTTTGGTTTTCAGGTTTTGTAGATCCTTCTGTACTGTAGAACACGGTCAAACTTTGCCGTCCAATGTTATCGCCCTCAATCACTGTGAGAAATGTTGTACTTTCGATAAATATTCCTAACAAATACGTTACTGACCTACATTTGCGACATG-TTACGAAATCTGTTTCCAGTCTCCAAGCACCKTTTTGTGGGGTGTGAAGCGGAAGCTTTTTGGGCTGTACTAATCAACAAGGGTGGTGCCCGGTGTAACACCGGATCGTTTCACCTAAAACCTCGCTATGTTGTTAAACGAAAGCTAAGCAAACAGCAAAGCGTGCAAAGCGCAGCTCATTCCTTTTGCTGCCTTYCACCCTGTTATACCTGTTTGCAGAAGCAGCAATACAAAAGYGGCAGGTAACACACACACACACCCGAAAAAMACAGAAAAAGAGGCATCACAAAACAATATCAAATACAAGCGGACCAAAAAARAAACAAGCTAACAAACATCGCCAACCAGCATTGTTTGTTGTTCATCGGGTACCGGGTTCACTCCCGGATGCGCTATCGTTTCCTGTTTGCATCCATTTCCGGGTGGTTTTCTTTGCTGTTGTTTTCGCCCCCTTCCTCCCTTCCTTTGCTTCATCTCAGCTGGATGCAGATGCCGTCAGCCGATAGCACTCGAAACTMRAMACACACACACACACACTGACACAAGCTCTCCCTATCGGGAATATACTGTTTGYGACCGATGCGACTGCCTGCAGCAAACAGACCGAGCGCGAAACACATAAGCTGGTCAGCTTATTGCAACACAAAGCTACCAC--ACACACACCCACAGTCACACAGACAAACCTACTCGCGCTATCGATGAT------TTTTCTATGGWGTGGCTAAAAAGTCATCTCTACCTTTGGGAAACAAAGACGGAAACAAAGTGTRCGATTGAAGGTGTTTTTGTTTTTCCATCCTTCTTCCCCTSCTCCACTGGGGACACTGTGCAGATATTGTGTGCCGTTTCACAAACACACACACG--CACACAYAAACACACTCTTTTYTYCTCGGTCCAACAACGCCAACCCTAAGGGGGTGGAAACAAAAGTGTRCGAACAACCGTA
>AB0242-C
TCGTTCAGCGTTGGTTATGATAAAAGAGTAAGACCGAACTATGGAGGTACGTATTAACTGTTTCGATGCYCCGCTACTAAACCGGTCTGTCTCGTTCTCGTTCAACGGTTCTTCTGCCCACCGTAACGYACCARCTCCAGCGCCTGCCAGCCGGGTGGAATCAACAACGTGTGTCAACTCGTTCGTCCTCCTCTGCGGTCTCTCCTCGGTGTCCTCGAAGCCCGGAGCTCCCTGCAACGTGCCATTTCATTCCCCTCCTCCAGGCCACTTTCACCTGTTTCTCCAGTTTTTGTTTTTCTCCRATGYGTCGAAATCCCTCTTTTGCGCTGTCTCTTTGGTTTTCWGGTTTTGTAGATCCTTCTGTACTGTAGAACACGGTCAAACTTTGCCGTCCAATGTTATCGCCCTCAATCACTAGGAGAAATGTTGTACTTTCGATAAATATTCCTAACAAATACGTTACTGACCTACATTTGCGACATG-TTACGAAATCWGTTTCCAGTCTCCAAGCACCKTTTTGTGGGGTGTGAAGCGGAAGCTTTTTGGGCTGTACTAATCAACAAGGGTGGTGCCCGGTGTAACACCGGATCGTTTCACCTAAAACCTMGCTATRTTGTTAAACGAAAGCTAAGCAAACAGCAAAGCGTGCAAAGCGCAGCTCATTCCTTTTGCTGCCTTCCACCCTGTTATACCTGTTTGCAGAAGCAGCAATACAAAAGYGGCAGGTAACACACACACACACCCGAAAAAMACAGAAAAAGAGGCATCACAAAACAATATCAAATACAAGCGGACCAAAAAAAAAACAAGCTAACAAACATCGCCAACCAGCATTGTTTGTTGTTCATCGGGTACCGGGTTCACTCCCGGATGCGCTATCGTTTCCTGTTTGCATCCATTTCCGGGTGGYTTTCTTTGCTGTTGTTTTCGCCCCCTTCCTCCCTTCCTTTGCTTCATCTCAGCTGGATGCAGATGCCGTCAGCCGATAGCACTCGAAACTMRAMACACACACACACACACTGACACAAGCTCTCCCTATCGGGAATATACTGTTTGCGACCGATGCGACTGCCTGCAGCAAACAGACCGAGCGCGAAACACATAAGCTGGTCAGCTTATTGCAACACAAAGCTACCAC--ACACACACCCACAGTCACACAGACAAACCTACTCGCGCTATCGATGAT------TTTTCTATGGTGTGGCTAAAAAGYCATCTCTACCTTTGGGAAACAAAGACGGAAACAAAGTGTRCGATTGAAGGTGTTTTTGTTTTTCCATCSTTCTTCCCCTCCTCCACTGGGGACACTGTGCAGATATTGTGTGCCGTTTCACAAACACACACACG--CACACACAAACACACTCTTTTTTYYTCGGTCCAACAACGCCAACCCTAAGGGGGTGGAAACAAAAGTGTGCGAACAACCGTA
>AB0243-C
TCGTTCAGCGTTGGTTATGATAAAAGAGTAAGACCGAACTATGGAGGTACGTATTAACTGTTTCGATGCTCCGCTACTAAACCGGTCTGTCTCGTTCTCGTTCAACGGTTCTTCTGCCCACCGTAACGCACCAACTCCAGCGCCTGCCAGCCGGGTGGAATCAACAACGTGTGTCAACTCGTTCGTCCTCCTCTGCGGTCTCTCCTCGGTGTCCTCGAAGCCCGGAGCTCCCTGCAACGTGCCATTTCATTCCCCTCCTCCAGGCCACTTTCACCTGTTTCTCCAGTTTTTGTTTTTCTCCGATGTGTCGAAATCCCTCTTTTGCGCTGTCTCTTTGGTTTTCAGGTTTTGTAGATCCTTCTGTACTGTAGAACACGGTCAAACTTTGCCGTCCAATGTTATCGCCCTCAATCACTAGGAGAAATGTTGTACTTTCGATAAATATTCCTAACAAATACGTTACTGACCTACATTTGCGACATG-TTACGAAATCWGTTTCCAGTCTCCAAGCACCKTTTTGTGGGGTGTGAAGCGGAAGCTTTTTGGGCTGTACTAATCAACAAGGGTGGTGCCCGGTGTAACACCGGATCGTTTCAACGAAAACCTAGCTATATTGTTAAACGAAAGCTAAGCAAACAGCAAAGCGTGCAAAGCGCAGCTCATTCCTTTTGCTGCCTTCCACCCTGTTATACCTGTTTGCAGAAGCAGCAATACAAAAGTGGCAGGTAACACACACACACACCCGAAAAAAACAGAAAAAGAGGCATCACAAAACAATATCAAATACAAGCGGACCAAAAAARAAACAAGCTAACAAACATCGCCAACCAGCATTGTTTGTTGTTCATCGGGTACCGGGTTCACTCCCGGATGCGCTATCGTTTCCTGTTTGCATCCATTTCCGGGTGGTTTTCTTTGCTGTTGTTTTCGCCCCCTTCCTCCCTTCCTTTGCTTCATCTCAGCTGGATGCAGATGCCGTCAGCCGATAGCACTCGAAACTMRAMACACACACACACACACTGACACAAGCTCTCCCTATCGGGAATATACTGTTTGCGACCGATGCGACTGCCTGCAGCAAACAGACCGAGCGCGAAACACATAAGCTGGTCAGCTTATTGCAACACAAAGCTACCAC--ACACACACCCACAGTCACACAGACAAACCTACTCGCGCTATCGATGAT------TTTTCTATGGTGTGGCTAAAAAGTCATCTCTACCTTTGGGAAACAAAGACGGAAACAAAGTGTACGATTGAAGGTGTTTTTGTTTTTCCATCCTTCTTCCCCTGCTCCACTGGGGACACTGTGCAGATATTGTGTGCCGTTTCACAAACACACACACG--CACACACAAACACACTCTTTTTTTCTCGGTCCAACAACGCCAACCCTAAGGGGGTGGAAACAAAAGTGTGCGAACAACCGTA
>AB0246-C
TCGTTCAGCGTTGGTTATGATAAAAGAGTAAGACCGAACTATGGAGGTACGTATTAACTGTTTCGATGCYCCGCTACTAAACCGGTCTGTCTCGTTCTCGTTCAACGGTTCTTCTGCCCACCGTAACGTACCAGCTCCAGCGCCTGCCAGCCGGGTGGAATCAACAACGTGTGTCAACTCGTTCGTCCTCCTCTGCGGTCTCTCCTCGGTRTCCKCGAAGCCCGGAGCTCCCTGCAWCGTGCCATTTCATTCCCCTCCTCCAGGCCACTTTCACCTGTTTCTCCAGTTTTTGTTTTTCTCCAATGCGTCGAAATCCCTCTTTTGCGCTGTCTCTTTGGTTTTCTGGTTTTGTAGATCCTTCTGTACTGTAGAACACGGTCAAACTTTGCCGTCCAATGTTATCGCCCTCAATCACTAGGAGAAATGTTGTACTTTCGATAAATATTCCTAACAAATACGTTACTGACCTACATTTGCGACATG-TTACGAAATCWGTTTCCAGTCTCCAASCACCTTTTTGTGGGGTGTGAAGCGGAAGCTTTTTGGGCTGTACTAATCAACAAGGGTGGTGCCCGGTGTAACACCGGATCGTTTCACCTAAAACCTCGCTATGTTGTTAAACGAAAGCTAAGCAAACAGCMAAGCGTGCAAAGCGCAGCTCATTCCTTTTGCTGCCTTCCACCCTGTTATACCTGTTTGCAGAAGCAGCAATACAAAAGYGGCAGGTAACACACACACACACCCGAAAARAACAGAAAAAGAGGCATCACAAAACAATATCAAATACAAGCGGACCAAAAAARAAACAAGCTAACAAACATCGCCAACCAGCATTGTTTGTTGTTCATCGGGTACCGGGTTCACTCCCGGATGCGCTATCGTTTCCTGTTTGCATCCATTTCCGGGTGGCTTTCTTTGCTGTTGTTTTCGCCCCCTKCCTCCCTTCCTTTGCTTCATCTCAGCTGGATGCAGATGCCGTCAGCCGATAGCACTCGAAACTCGAAACACACACACACACACTGACACAAGCTCTCCCTATCGGGAATATACTGTTTGCGACCGATGCGACTGCCTGCAGCAAACAGACCGAGCGCGAAACACATAAGCTGGTCAGCTTAWTGCAACACAAAGCTACCAC--ACACACACCCACAGTCACACAGACAAACCTACTCGCGCTATCGATGAT------TTTTCTATGGTGTGGCTAAAAAGCCATCTCTACCTTTGGGAAACAAAGACGGAAACAAAGTGTGCGATTGAAGGTGTTTTTGTTTTTCCATCGTTCTTCCCCTCCTCCACTGGGGACACTGTGCAGATATTGTGTGCCGTTTCACAAACACACACACG--CACACACAAACACACTCTTTTTTCYTCGGTCCAACAACGCCAACCCTAAGGGGGTGGAAACAAAAGTGTGCGAACAACCGTA
>AB0247-C
TCGTTCAGCGTTGGTTATGATAAAAGAGTAAGACCGAACTATGGAGGTACGTATTAACTGTTTCGATGCYCCGCTACTAAACCGGTCTGTCTCGTTCTCGTTCAACGGTTCTTCTGCCCACCGTAACGYACCARCTCCAGCGCCTGCCAGCCGGGTGGAATCAACAACGTGTGTCAACTCGTTCGTCCTCCTCTGCGGTCTCTCCTCGGTGTCCTCGAAGCCCGGAGCTCCCTGCAACGTGCCATTTCATTCCCCTCCTCCAGGCCACTTTCACCTGTTTCTCCAGTTTTTGTTTTTCTCCRATGYGTCGAAATCCCTCTTTTGCGCTGTCTCTTTGGTTTTCAGGTTTTGTAGATCCTTCTGTACTGTAGAACACGGTCAAACTTTGCCGTCCAATGTTATCGCCCTCAATCACTAGGAGAAATGTTGTACTTTCGATAAATATTCCTAACAAATACGTTACTGACCTACATTTGCGACATG-TTACGAAATCTGTTTCCAGTCTCCAAGCACCKTTTTGTGGGGTGTGAAGCGGAAGCTTTTTGGGCTGTACTAATCAACAAGGGTGGTGCCCGGTGTAACACCGGATCGTTTCACCTAAAACCTMGCTATRTTGTTAAACGAAAGCTAAGCAAACAGCAAAGCGTGCAAAGCGCAGCTCATTCCTTTTGCTGCCTTCCACCCTGTTATACCTGTTTGCAGAAGCAGCAATACAAAAGYGGCAGGTAACACACACACACACCCGAAAAAAACAGAAAAAGAGGCATCACAAAACAATATCAAATACAAGCGGACCAAAAAARAAACAAGCTAACAAACATCGCCAACCAGCATTGTTTGTTGTTCATCGGGTACCGGGTTCACTCCCGGATGCGCTATCGTTTCCTGTTTGCATCCATTTCCGGGTGGYTTTCTTTGCTGTTGTTTTCGCCCCCTTCCTCCCTTCCTTTGCTTCATCTCAGCTGGATGCAGATGCCGTCAGCCGATAGCACTCGAAACTMGAAACACACACACACACACTGACACAAGCTCTCCCTATCGGGAATATACTGTTTGCGACCGATGCGACTGCCTGCAGCAAACAGACCGAGCGCGAAACACATAAGCTGGTCAGCTTATTGCAACACAAAGCTACCAC--ACACACACCCACAGTCACACAGACAAACCTACTCGCGCTATCGATGAT------TTTTCTATGGTGTGGCTAAAAAGYCATCTCTACCTTTGGGAAACAAAGACGGAAACAAAGTGTRCGATTGAAGGTGTTTTTGTTTTTCCATCSTTCTTCCCCTCCTCCACTGGGGACACTGTGCAGATATTGTGTGCCGTTTCACAAACACACACACG--CACACACAAACACACTCTTTTTTYYTCGGTCCAACAACGCCAACCCTAAGGGGGKGGAAACAAAAGTGTGCGAACAACCGTA
>AB0248-C
TCGTTCAGCGTTGGTTATGATAAAAGAGTAAGACCGAACTATGGAGGTACGTATTAACTGTTTCGATGCYCCGCTRCTAAACCGGTCTGTCTCGTTCTCGTTCAACGGTTCTTCTGCCCRCCGTAACGCACCAACTCCAGCGCCTGCCAGCCGGGTGGAATCAACAACGTGTGTCAACTCGTTCGYCCTCCTCTGYGGTCTCTYCTCGGTGTCCTCGAAGCYCGGAGCTCCCTGCAACGTGCCATTTCATTCCCCTCCTCCAGGCCACTTTCACYTGTTTCTCCAGTTTTYGTTTTTCTCCRATGYGTCGAAATCCCTCTTTTGCGCTGYCTCTTTGGTTTKCAGGTTTTGTAGATCCTTCTGTACTGTAGAACACGGTCAAACTTTRCCGTCCAATGTTATCGCCCTCACTCACTGTGAGAAATGTTGTACTTTCGATAAATATTCCYAACAAATACGTTACTGACCYACATTTGCGAYRTG-TTACGAAATCYGTTTCCAGTCTCCAAGCACCYTTTTGTGGGGTGTGAAGCGGAAGCTTTTTGGGCTGTACTAATCAACAAGGGTGGTGCCCGGTGTAACACCGGATCGTTTCACCTAAAACCTCGCAATGTTGTTAAACGAAAGCTAAGCAAACAGCAAAGCGTGCAAAGCGCAGCTCATTCCTTTTGCTGCCTTCCACCTTGTTATACCTGTTTGCAGAAGCAGCAATACAAAAGYGGCAGGTAACACACACACACACCCGAAAARAACAGAAAAAGAGGCATCACAAAACAATATCAAATACAAGCRGACCAAAAAAAAAACAAGCTAACAAACATCGCCAACCAGCATTGTTTGTTGTTCATCGGGTACCGGGTTCACTCYCGGATGCGCTATCGTTTCCTGTTTGCATCCATTTCCGGGTGGYTTTCTTTGCTGTTGTTTTCGCCCCCTKCCTCCCTTCCTTTGCTTCATCTCAGCTGGATGCAGATRCCGTCAGCCGATASCACTCGAAACTMWAMACACACACACACACACTGACACAAGCTCTCCCTATCGGGAATATACTGTTTGCGACCRATGCGACTGCCTGCAGCARACAGRCMGAGCGCGAAACACATAAGCTGGTCAGCTTATTGCAACACAAAGCTACCAM--ACACACACCCACAGTCACACAGACAAACCTACTCGCGCTATCGATGMT------TTTTCTATRSTGTGGCTAAAAAGTCATCTCTACCTTTGGGAAACAAAGACGGAAACAAAGTGTRCGATTGAAGGTGTTTTTGTTTTTCCATCSTTCTTCYCCTSCTCCMCTGGGGACGCTGTGCAGWTATTGTGTGCCGTTTCACAAACACACACACG--CACACACAAACACACWCTTTTTTYCTCGGTCCAACAACGCCAACCCTAARSGGGKGGAAACAAAAGTGTGCGAACAACCGTA
>AB0249-C
TCGTTCAGCGTTGGTTATGATAAAAGAGTAAGACCGAACTATGGAGGTACGTATTAACTGTTTCGATGCTCCGCTACTAAACCGGTCTGTCTCGTTCTCGTTCAACGGTTCTTCTGCCCACCGTAACGCACCARCTCCAGCGCCTGCCAGCCGGGTGGAATCAACAACGTGTGTCAACTCGTTCGTCCTCCTCTGCGGTCTCTCCTCGGTGTCCTCGAAGCCCGGAGCTCCCTGCAACGTGCCATTTCATTCCCCTCCTCCAGGCCACTTTCACCTGTTTCTCCAGTTTTTGTTTTTCTCCGATGTGTCGAAATCCCTCTTTTGCGCTGTCTCTTTGGTTTTCAGGTTTTGTAGATCCTTCTGTACTGTAGAACACGGTCAAACTTTGCCGTCCAATGTTATCGCCCTCAATCACTAGGAGAAATGTTGTACTTTCGATAAATATTCCTAACAAATACGTTACTGACCTACATTTGCGACATG-TTACGAAATCTGTTTCCAGTCTCCAAGCACCKTTTTGTGRGGTRTGAAGCGRAAGCTTTTTGGGCTGTACTAATCAACAAGGGTGGTGCCCGGTGTAACACCGGATCGTTTCACCTAAAACCTCGCTATATTGTTAAACGAAAGCTAAGCAAACAGCAAAGCGTGCAAAGCGCAGCTCATTCCTTTTGCTGCYTTCCACCCTGTTATACCTGTTTGCAGAAGCAGCAATACAAAAGTGGCAGGTAACACACACACACACCCGAAAARAACAGAAAAAGAGGCATCACAAAACAATATCAAATACAAGCGGACCAAAAAAAAAACAAGCTAACAAACATCGCCAACCAGCATTGTTTGTTGTTCATCGGGTACCGGGTTCACTCCCGGATGCGCTATCGTTTCCTGTTTGCATCCATTTCCGGGTGGTTTTCTTTGCTGTTGTTTTCGCCCCCTTCCTCCCTTCCTTTGCTTCATCTCAGCTGGATGCAGATGCCGTCAGCCGATAGCACTCGAAACTCGAAACACACACACACACACTGACACAAGCTCTCCCTATCGGGAATATACTGTTTGCGACCGATGCGACTGCCTGCAGCAAACAGACCGAGCGCGAAACACATAAGCTGGTCAGCTTAATGCAACACAAAGCTACCAC--ACACACACCCACAGTCACACAGACAAACCTACTCGCGCTATCGATGAT------TTTTCTATGGTGTGGCTAAAAAGCCATCTCTACCTTTGGGAAACAAAGACGGAAACAAAGTGTGCGATTGAAGGTGTTTTTGTTTTTCCATCSTTCTTCCCCTCCTCCACTGGGGACACTGTGCAGATATTGTGTGCCGTTTCACAAACACACACACG--MACWCACAAAYACACTCTTTTWTYCTCGGTCCAACAACGCCAACCCTAAGGGGGKGGAAACAAAAGTGTGCGAACAACCGTA
>AB0250-C
TCGTTCAGCGTTGGTTATGATAAAAGAGTAAGACCGAACTATGGAGGTACGTATTAACTGTTTCGATGCYCCGCTACTAAACCGGTCTGTCTCGTTCTCGTTCAACGGTTCTTCTGCCCACCGTAACGYACCARCTCCAGCGCCTGCCAGCCGGGTGGAATCAACAACGTGTGTCAACTCGTTCGTCCTCCTCTGCGGTCTCTCCTCGGTGTCCTCGAAGCCCGGAGCTCCCTGCAACGTGCCATTTCATTCCCCTCCTCCAGGCCACTTTCACCTGTTTCTCCAGTTTTYGTTTTTCTCCRATGYGTCGAAATCCCTCTTTTGCGCTGTCTCTTTGGTTTTCWGGTTTTGTAGATCCTTCTGTACTGTAGAACACGGTCAAACTTTGCCGTCCAATGTTATCGCCCTCAATCACTAGGAGAAATGTTGTACTTTCGATAAATATTCCTAACAAATACGTTACTGACCTACATTTGCGACATG-TTACGAAATCWGTTTCCAGTYTCCAAGCACCTTTTTGTGGGGTGTGAAGCGGAAGCTTTTTGGGCTGTACTAATCAACAAGGGTGGTGCCCGGTGYAACACCGGATCGTTTCACCTAAAACCTCGCTATGTTGTTAAACGAAAGCTAAGCAAACAGCAAAGCGTGCAAAGCGCAGCTCATTCCTTTTGCTGCCTTCCACCCTGTTATACCTGTTTRCAGAAGCAGCAATACAAAAGYGGCAGGTAACACACACACACACCCGAAAAAMACAGAAAAAGAGGCATCACAAAACAATATCAAATACAAGCGGACCAAAAAAAAAACAAGCTAACAAACATCGCCAACCAGCATTGTTTGTTGTTCATCGGGTACCGGGTTCACTCCCGGATGCGCTATCGTTTCCTGTTTGCATCCATTTCCGGGTGGCTTTCTTTGCTGTTGTTTTCGCCCCCTTCCTCCCTTCCTTTGCTTCATCTCAGCTGGATGCAGATGCCGTCAGCCGATAGCACTCGAAACTMRAAACACACACACACACACTGACACAAGCTCTCCCTATCGGGAATATACTGTTTGCGACCGATGCGACTGCCTGCAGCAAACAGACCGAGCGCGAAACACATAAGCTGGTCAGCTTATTGCAACACAAAGCTACCAM--ACACACACCCACAGTCACACAGACAAACCTACTCGCGCTATCGATGAT------TTTTCTATGGTGTGGCTAAAAAGYCATCTCTACCTTTGGGAAACAAAGACGGAAACAAAGTGTGCGATTGAAGGTGTTTTTGTTTTTCCATCGTTCTTCCCCTCCTCCACTGGGGACACTGTGCAGATATTGTGTGCCGTTTCACAAACACACACACG--CWCACACAAACACACTCTTTTTTCYTCGGTCYAACAACSCCAACCCTAAGGGGGTGGAAACAAAAGTGTGCGAACAACCGTA
>AB0257-C
TCGTTCAGCGTTGGTTATGATAAAAGAGTAAGACCGAACTATGGAGGTACGTATTAACTGTTTCGATGCYCCGCTACTAAACCGGTCTGTCTCGTTCTCGTTCAACGGTTCTTCTGCCCACCGTAACGYACCARCTCCAGCGCCTGCCAGCCGGGTGGAATCAACAACKTGTGTCAACTCGTTCGTCCTCCTCTGCGGTCTCTCCTCGGTGTCCTCGAAGCCCGGAGCTCCCTGCAACGTGCCATTTCATTCCCCTCCTCCAGGCCACTTTCACCTGTTTCTCCAGTTTTTGTTTTTCTCCRATGYGTCGAAATCCCTCTTTTGCGCTGTCTCTTTGGTTTTCWGGTTTTGTAGATCCTTCTGTACTGTAGAACACGGTCAAACTTTGCCGTCCAATGTTATCGCCCTCAATCACTAGGAGAAATGTTGTACTTTCGATAAATATTCCTAACAAATACGTTACTGACCTACATTTGCGACATG-TTACGAAATCTGTTTCCAGTCTCCAAGCACCTTTTTGTGGGGTGTGAAGCGGAAGCTTTTTGGGCTGTACTAATCAACAAGGGTGGTGYCYKGTGTAACACCGGATCGTTTCACCTAAAACCTCGCTATRTTGTTAAACGAAAGCTAAGCAAACAGCAAAGCGTGCAAAGCGCAGCTCATTCCTTTTGCTGCCTTYCACCCTGTTATACCTGTTTGCAGAAGCAGCAATACAAAAGTGGCAGGTAACACACACACACACCCGAAAARAACAGAAAAAGAGGCATCACAAAACAATATCAAATACAAGCGGACCAAAAAARAAACAAGCTAACAAACATCGCCAACCAGCATTGTTTGTTGTTCATCGGGTACCGGGTTCACTCCCGGATGCGCTATCGTTTCCTGTTTGCATCCATTTCCGGGTGGCTTTCTTTGCTGTTGTTTTCGCCCCCTTCCTCCCTTCCTTTGCTTCATCTCAGCTGGATGCAGATGCCGTCAGCCGATAGCACTCGAAACTCGAAACACACACACACACACTAACACAAGCTCTCCCTATCGGGAATATACTGTTTGCGACCGATGCGACTGCCTGCAGCAAACAGACCGAGCGCGAAACACATAAGCTGGTCAGCTTAWTGCAACACAAAGCTACCAC--ACACACACCCACAGTCACACAGACAAACCTACTCGCGCTATCGATGAT------TTTTCTATGGTGTGGCTAAAAAGTCATCTCTACCTTTGGGAAACAAAGACGGAAACAAAGTGTGCGATTGAAGGTGTTTTTGTTTTTCCATCGTTCTTCCCCTCCTCCACTGGGGACACTGTGCAGATATTGTGTGCCGTTTCACAAACACACACACG--CACWCACAAACACACWCTTTTTTYCTCGGTCYAACAACGCCAACCCTAAGGGGGTGGAAACAAAAGTGTRCGAACAACCGTA
>AB0258-C
TCGTTCAGCGTTGGTTATGATAAAAGAGTAAGACCGAACTATGGAGGTACGTATTAACTGTTTCGATGCYCCGCTACTAAACCGGTCTGTCTCGTTCTCGTTCAACGGTTCTTCTGYCCACCGTAACGYACCAGCTCCAGCGCCTGCCAGCCGGGTGGAATCAACAACGTGTGTCAACTCGTTCGTCCTCCTCTGCGGTCTCTCCTCGGTGTCCTCGAAGCCCGGAGCTCCCTGCAACGTGCCATTTCATTCCCCTCCTCCAGGCCACTTTCACCTGTTTCTCCAGTTTTTGTTTTTCTCCRATGYGTCGAAATCCCTCTTTTGCGCTGTCTCTTTGGTTTTCWGGTTTTGTAGATCCTTCTGTACTGTAGAACACGGTCAAACTTTGCCGTCCAATGTTATCGCCCTCAATCACTAGGAGAAATGTTGTACTTTCGATAAATATTCCTAACAAATACGTTACTGACCTACATTTGCGACATG-TTACGAAATCWGTTTCCAGTYTCCAAGCACCKTTTTGTGGGGTGTGAAGCGGAAGCTTTTTGGGCTGTACTAATCAACAAGGGTGGTGCCCGGTGTAACACCGGATCGTTTCACCTAAAACCTCGCTATGTTGTTAAACGAAAGCTAAGCAAACAGCAAAGCGTGCAAAGCGCAGCTCATTCCTTTTGCTGCCTTCCACCCTGTTATACCTGTTTGCAGAAGCAGCAATACAAAAGCGGCAGGTAACACACACACACACCCGAAAAAMACAGAAAAAGAGGCATCACAAAACAATATCAAATACAAGCGGACCAAAAAAAAAACAAGCTAACAAACATCGCCAACCAGCATTGTTTGTTGTTCATCGGGTACCGGGTTCACTCCCGGATGCGCTATCGTTTCCTGTTTGCATCCATTTCCGGGTGGYTTTCTTTGCTGTTGTTTTCGCCCCCTTCCTCCCTTCCTTTGCTTCATCTCAGCTGGATGCAGATGCCGTCAGCCGATAGCACTCGAAACTCGAAACACACACACACACACTGACACAAGCTCTCCCTATCGGGAATATACTGTTTGYGACCGATGCGACTGCCTGCAGCAAACAGACCGAGCGCGAAACACATAAGCTGGTCAGCTTATTGCAACACAAAGCTACCAM--ACACACACCCACAGTCACACAGACAAACCTACTCGCGCTATCGATGAT------TTTTCTATGGWGTGGCTAAAAAGYCATCTCTACCTTTGGGAAACAAAGACGGAAACAAAGTGTGCGATTGAAGGTGTTTTTGTTTTTCCATCSTTCTTCCCCTCCTCCACTGGGGACACTGTGCAGATATTGTGTGCCGTTTCACAAACACACACACG--CACACAYAAACACACTCTTTTYTCYTCGGTCCAACAACGCCAACCCTAARGGGGKGGAAACAAAAGTGTRCGAACAACCGTA
>AB0262-C
TCGTTCAGCGTTGGTTATGATAAAAGAGTAAGACCGAACTATGGAGGTACGTATTAACTGTTTCGATGCYCCGCTACTAAACCGGTCTGTCTCGTTCTCGTTCAACGGTTCTTCTGCCCACCGTAACGYACCAGCTCCAGCGCCTGCCAGCCGGGTGGAATCAACAACGTGTGTCAACTCGTTCGTCCTCCTCTGCGGTCTCTCCTCGGTGTCCTCGAAGCCCGGAGCTCCCTGCAACGTGCCATTTCATTCCCCTCCTCCAGGCCACTTTCACCTGTTTCTCCAGTTTTYGTTTTTCTCCRATGYGTCGAAATCCCTCTTTTGCGCTGTCTCTTTGGTTTTCWGGTTTTGTAGATCCTTCTGTACTGTAGAACACGGTCAAACTTTGCCGTCCAATGTTATCGCCCTCAATCACTAGGAGAAATGTTGTACTTTCGATAAATATTCCTAACAAATACGTTACTGACCTACATTTGCGACATG-TTACGAAATCTGTTTCCAGTCTCCAAGCACCTTTTTGTGGGGTRTGAAGCGGAAGCTTTTTGGGCTGTACTAATCAACAAGGGTGGTGCCCGGTGTAACACCGGATCGTTTCACCTAAAACCTCGCTATGTTGTTAAACGAAAGCTAAGCAAACAGCAAAGCGTGCAAAGCGCAGCTCATTCCTTTTGCTGCCTTCCACCCTGTTATACCTGTTTGCAGAAGCAGCAATACAAAAGYGGCAGGKAACACACACACACACCCGAAAAAMACAGAAAAAGAGGCATCACAAAACAATATCAAATACAAGCGGACCAAAAAARAAACAAGCTAACAAACATCGCCAACCAGCATTGTTTGTTGTTCATCGGGTACCGGGTTCACTCCCGGATGCGCTATCGTTTCCTGTTTGCATCCATTTCCGGGTGGYTTTCTTTGCTGTTGTTTTCGCCCCCTTCCTCCCTTCCTTTGCTTCATCTCAGCTGGATGCAGATGCCGTCAGCCGATAGCACTCGAAACTCGAAACACACACACACACACTGACACAAGCTCTCCCTATCGGGAATATACTGTTTGCGACCGATGCGACTGCCTGCAGCAAACAGACCGAGCGCGAAACACATAAGCTGGTCAGCTTAWTGCAACACAAAGCTACCAM--ACACACACCCACAGTCACACAGACAAACCTACTCGCGCTATCGATGAT------TTTTCTATGGTGTGGCTAAAAAGCCATCTCTACCTTTGGGAAACAAAGACGGAAACAAAGTGTGCGATTGAAGGTGTTTTTGTTTTTCCATCGTTCTTCCCCTCCTCCACTGGGGACACTGTGCAGATATTGTGTGCCGTTTCACAAACACACACACG--CACWCACAAACACACTCTTTTTTYYTCGGTCCAACAACGCCAACCCTAAGGGGGKGGAAACAAAAGTGTGCGAACAACCGTA
>AB0263-C
TCGTTCAGCGTTGGTTATGATAAAAGAGTAAGACCGAACTATGGAGGTACGTATTAACTGTTTCGATGCYCCGCTACTAAACCGGTCTGTCTCGTTCTCGTTCAACGGTTCTTCTGCCCACCGTAACGYACCARCTCCAGCGCCTGCCAGCCGGGTGGAATCAACAACKTGTGTCAACTCGTTCGTCCTCCTCTGCGGTCTCTCCTCGGTGTCCTCGAAGCCCGGAGCTCCCTGCAACGTGCCATTTCATTCCCCTCCTCCAGGCCACTTTCACCTGTTTCTCCAGTTTTTGTTTTTCTCCRATGYGTCGAAATCCCTCTTTTGCGCTGTCTCTTTGGTTTTCWGGTTTTGTAGATCCTTCTGTACTGTAGAACACGGTCAAACTTTGCCGTCCAATGTTATCGCCCTCAATCACTAGGAGAAATGTTGTACTTTCGATAAATATTCCTAACAAATACGTTACTGACCTACATTTGCGACATG-TTACGAAATCTGTTTCCAGTCTCCAAGCACCTTTTTGTGGGGTGTGAAGCGGAAGCTTTTTGGGCTGTACTAATCAACAAGGGTGGTGYCCKGTGTAACACCGGATCGTTTCACCTAAAACCTCGCTATRTTGTTAAACGAAAGCTAAGCAAACAGCAAAGCGTGCAAAGCGCAGCTCATTCCTTTTGCTGCCTTCCACCCWGTTATACCTGTTTGCAGAAGCAGCAATACAAAAGTGGCAGGTAACACACACACACACCCGAAAARAACAGAAAAAGAGGCATCACAAAACAATATCAAATACAAGCGGACCAAAAAARAAACAAGCTAACAAACATCGCCAACCAGCATTGTTTGTTGTTCATCGGGTACCGGGTTCACTCCCGGATGCGCTATCGTTTCCTGTTTGCATCCATTTCCGGGTGGCTTTCTTTGCTGTTGTTTTCGCCCCCTTCCTCCCTTCCTTTGCTTCATCTCAGCTGGATGCAGATGCCGTCAGCCGATAGCACTCGAAACTCGAAACACACACACACACACTAACACAAGCTCTCCCTATCGGGAATATACTGTTTGCGACCGATGCGACTGCCTGCAGCAAACAGACCGAGCGCGAAACACATAAGCTGGTCAGCTTAWTGCAACACAAAGCTACCAC--ACACACACCCACAGTCACACAGACAAACCTACTCGCGCTATCGATGAT------TTTTCTATGGTGTGGCTAAAAAGTCATCTCTACCTTTGGGAAACAAAGACGGAAACAAAGTGTGCGATTGAAGGTGTTTTTGTTTTTCCATCGTTCTTCCCCTCCTCCACTGGGGACACTGTGCAGATATTGTGTGCCGTTTCACAAACACACACACG--MACWCACAAACACACWCTTTTTTYCTCGGTCYAACAACSCCAACCCTAAGGGGGKGGAAACAAAAGTGTRCGAACAACCGTA
>AB0266-C
TCGTTCAGCGTTGGTTATGATAAAAGAGTAAGACCGAACTATGGAGGTACGTATTAACTGTTTCGATGCYCCGCTACTAAACCGGTCTGTCTCGTTCTCGTTCAACGGTTCTTCTGCCCACCGTAACGYACCARCTCCAGCGCCTGCCAGCCGGGTGGAATCAACAACGTGTGTCAACTCGTTCGTCCTCCTCTGCGGTCTCTCCTCGGTGTCCTCGAAGCCCGGAGCTCCCTRCAACGTGCCATTTCATTCCCCTCCTCCAGGCCACTTTCACCTGTTTCTCCAGTTTTTGTTTTTCTCCRATGYGTCGAAATCCCTCTTTTGCGCTGTCTCTTTGGTTTTCWGGTTTTGTAGATCCTTCTGTACTGTAGAACACGGTCAAACTTTGCCGTCCAATGTTATCGCCCTCAATCACTRGGAGAAATGTTGTACTTTCGATAAATATTCCTAACAAATACGTTACTGACCTACATTTGCGACATG-TTACGAAATCWGTTTCCAGTCTCCAAGCACCKTTTTGTGGGGTRTGAAGCGGAAGCTTTTTGGGCTGTACTAATCAACAARGGTGGTGCCCGGTGTAACACCGGATCGTTTCACCTAAAACCTCGCTATRTTGTTAAACGAAAGCTAAGCAAACAGCAAAGCGTGCAAAGCGCMGCTCRTTCCTTTTGCTGCCTTCCACCCTGTTATACCTGTTTGCAGAAGCAGCAATACAAAAGYGGCAGGTAACACACACACACACCCGAAAAAMACAGAAAAAGAGGCATCACAAAACAATATCAAATACAAGCGGACCAAAAAARAAACAAGCTAACAAACATCGCCAACCAGCATTGTTTGTTGTTCATCGGGTACCGGGTTCACTCCCGGATGCGCTATCGTTTCCTGTTTGCATCCATTTCCGGGTGGCTTTCTTTGCTGTTGTTTTCGCCCCCTKCCTCCCTTCCTTTGCTTCATCTCAGCTGGATGCAGATGCCGTCAGCCGATAGCACTCGAAACTCGAAACACACACACACACACTGACACAAGCTCTCCCTATCGGGAATATACTGTTTGCGACCGATGCGACTGCCTGCAGCAAACAGACCGAGCGCGAAACACATAAGCTGGTCAGCTTAWTGCAACACAAAGCTACCAC--ACACACACCCACAGTCACACAGACAAACCTACTCGCGCTATCGATGAT------TTTTCTATGGTGTGGCTAAAAAGCCATCTCTACCTTTGGGAAACAAAGACGGAAACAAAGTGTGCGATTGAAGGTGTTTTTGTTTTTCCATCGTTCTTCCCCTCCTCCACTGGGGACACTGTGCAGATATTGTGTGCCGTTTCACAAACACACACACG--CACACACAAACACACTCTTTTTTCYTCGGTCCAACAACGCCAACCCTAAGGGGGKGGAAACAAAAGTGTGCGAACAACCGTA
>AB0267-C
TCGTTCAGCGTTGGTTATGATAAAAGAGTAAGACCGAACTATGGAGGTACGTATTAACTGTTTCGATGCYCCGCTACTAAACCGGTCTGTCTCGTTCTCGTTCAACGGTTCTTCTGCCCACCGTAACGYACCARCTCCAGCGCCTGCCAGCCGGGTGGAATCAACAACGTGTGTCAACTCGTTCGTCCTCCTCTGCGGTCTCTCCTCGGTGTCCTCGAAGCCCGGAGCTCCCTGCAACGTGCCATTTCATTCCCCTCCTCCAGGCCACTTTCACCTGTTTCTCCAGTTTTTGTTTTTCTCCRATGYGTCGAAATCCCTCTTTTGCGCTGTCTCTTTGGTTTTCWGGTTTTGTAGATCCTTCTGTACTGTAGAACACGGTCAAACTTTGCCGTCCAATGTTATCGCCCTCAATCACTAGGAGAAATGTTGTACTTTCGATAAATATTCCTAACAAATACGTTACTGACCTACATTTGCGACATG-TTACGAAATCTGTTTCCAGTCTCCAAGCACCTTTTTGTGGGGTGTGAAGCGGAAGCTTTTTGGGCTGTACTAATCAACAAGGGTGGTGCCCGGTGYAACACCGGATCGTTTCACCTAAAACCTMGCTATRTTGTTAAACGAAAGCTAAGCAAACAGCAAAGCGTGCAAAGCGCAGCTCATTCCTTTTGCTGCCTTCCACCCTGTTATACCTGTTTGCAGAAGCAGCAATACAAAAGYGGCAGGTAACACACACACACACCCGAAAAAMACAGAAAAAGAGGCATCACAAAACAATATCAAATACAAGCGGACCAAAAAARAAACAAGCTAACAAACATCGCCAACCAGCATTGTTTGTTGTTCATCGGGTACCGGGTTCACTCCCGGATGCGCTATCGTTTCCTGTTTGCATCCATTTCCGGGTGGYTTTCTTTGCTGTTGTTTTCGCCCCCTTCCTCCCTTCCTTTGCTTCATCTCAGCTGGATGCAGATGCCGTCAGCCGATAGCACTCGAAACTMRAMACACACACACACACACTGACACAAGCTCTCCCTATCGGGAATATACTGTTTGCGACCGATGCGACTGCCTGCAGCAAACAGACCGAGCGCGAAACACATAAGCTGGTCAGCTTATTGCAACACAAAGCTACCAC--ACACACACCCACAGTCACACAGACAAACCTACTCGCGCTATCGATGAT------TTTTCTATGGTGTGGCTAAAAAGYCATCTCTACCTTTGGGAAACAAAGACGGAAACAAAGTGTRCGATTGAAGGTGTTTTTGTTTTTCCATCSTTCTTCCCCTSCTCCACTGGGGACACTGTGCAGATATTGTGTGCCGTTTCACAAACACACACACG--CACACACAAACACACTCTTTTTTYYTCGGTCCAACAACGCCAACCCTAAGGGGGTGGAAACAAAAGTGTGCGAACAACCGTA
>AB0276-C
TCGTTCAGCGTTGGTTATGATAAAAGAGTAAGACCGAACTATGGAGGTACGTATTAACTGTTTCGATGCTCCGCTACTAAACCGGTCTGTCTCGTTCTCGTTCAACGGTTCTTCTGCCCACCGTAACGCACCAACTCCAGCGCCTGCCAGCCGGGTGGAATCAACAACGTGTGTCAACTCGTTCGTCCTCCTCTGCGGTCTCTCCTCGGTGTCCTCGAAGCCCGGAGCTCCCTRCAACGTGCCATTTCATTCCCCTCCTCCAGGCCACTTTCACCTGTTTCTCCAGTTTTTGTTTTTCTCCGATGTGTCGAAATCCCTCTTTTGCGCTGTCTCTTTGGTTTTCAGGTTTTGTAGATCCTTCTGTACTGTAGAACACGGTCAAACTTTGCCGTCCAATGTTATCGCCCTCAATCACTAGGAGAAATGTTGTACTTTCGATAAATATTCCTAACAAATACGTTACTGACCTACATTTGCGACATG-TTACGAAATCTGTTTCMAGTCTCCAAGCACCTTTTTGTGGGGTGTGAAGCGGAAGCTTTTTGGGCTGTACTAATCAACAAGGGTGGTGCCCGGTGTAACACCGGATCGTTTCACCTAAAACCTAGCTATATTGTTAAACGAAAGCTAAGCAAACAGCAAAGCGTGCAAAGCGCAGCTCATTCCTTTTGCTGCCTTCCACCCTGTTATACCTGTTTGCAGAAGCAGCAATACAAAAGTGGCAGGTAACACACACACACACCCGAAAAAAACAGAAAAAGAGGCATCACAAAACAATATCAAATACAAGCGGACCAAAAAARAAACAAGCTAACAAACATCGCCAACCAGCATTGTTTGTTGTTCATCGGGTACCGGGTTCACTCCCGGATGCGCTATCGTTTCCTGTTTGCATCCATTTCCGGGTGGYTTTCTTTGCTGTTGTTTTCGCCCCCTKCCTCCCTTCCTTTGCTTCATCTCAGCTGGATGCAGATGCCGTCAGCCGATAGCACTCGAAACTMRAMACACACACACACACACTGACACAAGCTCTCCCTATCGGGAATATACTGTTTGCGACCGATGCGACTGCCTGCAGCAAACAGACCGAGCGCGAAACACATAAGCTGGTCAGCTTAWTGCAACACAAAGCTACCAC--ACACACACCCACAGTCACACAGACAAACCTACTCGCGCTATCGATGAT------TTTTCTATGGTGTGGCTAAAAAGYCATCTCTACCTTTGGGAAACAAAGACGGAAACAAAGTGTRCGATTGAAGGTGTTTTTGTTTTTCCATCSTTCTTCCCCTSCTCCACTGGGGACACTGTGCAGATATTGTGTGCCGTTTCACAAACACACACACG--CACACACAAACACACTCTTTTTTYCTCGGTCCAACAACGCCAACCCTAAGGGGGKGGAAACAAAAGTGTGCGAACAACCGTA
>AB0279-C
TCGTTCAGCGTTGGTTATGATAAAAGAGTAAGACCGAACTATGGAGGTACGTATTAACTGTTTCGATGCTCCGCTACTAAACCGGTCTGTCTCGTTCTCGTTCAACGGTTCTTCTGCCCACCGTAACGCACCARCTCCAGCGCCTGCCAGCCGGGTGGAATCAACAACGTGTGTCAACTCGTTCGTCCTCCTCTGCGGTCTCTCCTCGGTGTCCTCGAAGCCCGGAGCTCCCTGCAACGTGCCATTTCATTCCCCTCCTCCAGGCCACTTTCACCTGTTTCTCCAGTTTTTGTTTTTCTCCGATGTGTCGAAATCCCTCTTTTGCGCTGTCTCTTTGGTTTTCAGGTTTTGTAGATCCTTCTGTACTGTAGAACACGGTCAAACTTTGCCGTCCAATGTTATCGCCCTCAATCACTAGGAGAAATGTTGTACTTTCGATAAATATTCCTAACAAATACGTTACTGACCTACATTTGCGACATG-TTACGAAATCTGTTTCCAGTCTCCAAGCACCTTTTTGTGGGGTGTGAAGCGGAAGCTTTTTGGGCTGTACTAATCAACAAGGGTGGTGYCCKGTGTAACACCGGATCGTTTCACCTAAAACCTMGCTATATTGTTAAACGAAAGCTAAGCAAACAGCAAAGCGTGCAAAGCGCAGCTCATTCCTTTTGCTGCCTTCCACCCTGTTATACCTGTTTGCAGAAGCAGCAATACAAAAGTGGCAGGTAACACACACACACACCCGAAAARAACAGAAAAAGAGGCATCACAAAACAATATCAAATACAAGCGGACCAAAAAARAAACAAGCTAACAAACATCGCCAACCAGCATTGTTTGTTGTTCATCGGGTACCGGGTTCACTCCCGGATGCGCTATCGTTTCCTGTTTGCATCCATTTCCGGGTGGYTTTCTTTGCTGTTGTTTTCGCCCCCTTCCTCCCTTCCTTTGCTTCATCTCAGCTGGATGCAGATGCCGTCAGCCGATAGCACTCGAAACTMRAMACACACACACACACACTRACACAAGCTCTCCCTATCGGGAATATACTGTTTGCGACCGATGCGACTGCCTGCAGCAAACAGACCGAGCGCGAAACACATAAGCTGGTCAGCTTAWTGCAACACAAAGCTACCAC--ACACACACCCACAGTCACACAGACAAACCTACTCGCGCTATCGATGAT------TTTTCTATGGTGTGGCTAAAAAGTCATCTCTACCTTTGGGAAACAAAGACGGAAACAAAGTGTRCGATTGAAGGTGTTTTTGTTTTTCCATCSTTCTTCCCCTSCTCCACTGGGGACACTGTGCAGATATTGTGTGCCGTTTCACAAACACACACACG--CAMACACAAACACACTCTTTTTTYYTCGGTCCAACAACGCCAACCCTAAGGGGGKGGAAACAAAAGTGTGCGAACAACCGTA
>AB0282-C
TCGTTCAGCGTTGGTTATGATAAAAGAGTAAGACCGAACTATGGAGGTACGTATTAACTGTTTCGATGCCCCGCTACTAAACCGGTCTGTCTCGTTCTCGTTCAACGGTTCTTCTGCCCACCGTAACGTACCAGCTCCAGCGCCTGCCAGCCGGGTGGAATCAACAACGTGTGTCAACTCGTTCGTCCTCCTCTGCGGTCTCTCCTCGGTGTCCTCGAAGCCCGGAGCTCCCTGCAACGTGCCATTTCATTCCCCTCCTCCAGGCCACTTTCACCTGTTTCTCCAGTTTTTGTTTTTCTCCAATGCGTCGAAATCCCTCTTTTGCGCTGTCTCTTTGGTTTTCTGGTTTTGTAGATCCTTCTGTACTGTAGAACACGGTCAAACTTTGCCGTCCAATGTTATCGCCCTCAATCACTAGGAGAAATGTTGTACTTTCGATAAATATTCCTAACAAATACGTTACTGACCTACATTTGCGACATG-TTACGAAATCWGTTTCCAGTCTCCAAGCACCKTTTTGTGGGGTGTGAAGCGGAAGCTTTTTGGGCTGTACTAATCAACAAGGGTGGTGCCCGGTGYAACACCGGATCGTTTCACCTAAAACCTCGCTATGTTGTTAAACGAAAGCTAAGCAAACAGCAAAGCGTGCAAAGCGCAGCTCATTCCTTTTGCTGCCTTCCACCCTGTTATACCTGTTTGCAGAAGCAGCAATACAAAAGCGGCAGGTAACACACACACACACCCGAAAAAMACAGAAAAAGAGGCATCACAAAACAATATCAAATACAAGCGGACCAAAAAARAAACAAGCTAACAAACATCGCCAACCAGCATTGTTTGTTGTTCATCGGGTACCGGGTTCACTCCCGGATGCGCTATCGTTTCCTGTTTGCATCCATTTCCGGGTGGCTTTCTTTGCTGTTGTTTTCGCCCCCTTCCTCCCTTCCTTTGCTTCATCTCAGCTGGATGCAGATGCCGTCAGCCGATAGCACTCGAAACTCGAAACACACACACACACACTGACACAAGCTCTCCCTATCGGGAATATACTGTTTGCGACCGATGCGACTGCCTGCAGCAAACAGACCGAGCGCGAAACACATAAGCTGGTCAGCTTATTGCAACACAAAGCTACCAC--ACACACACCCACAGTCACACAGACAAACCTACTCGCGCTATCGATGAT------TTTTCTATGGTGTGGCTAAAAAGCCATCTCTACCTTTGGGAAACAAAGACGGAAACAAAGTGTGCGATTGAAGGTGTTTTTGTTTTTCCATCGTTCTTCCCCTCCTCCACTGGGGACACTGTGCAGATATTGTGTGCCGTTTCACAAACACACACACG--CACACACAAACACACTCTTTTTTCTTCGGTCCAACAACGCCAACCCTAAGGGGGTGGAAACAAAAGTGTGCGAACAACCGTA
>AJ0023-C
TCGTTCAGCGTTGGTTATGATAAAAGAGTAAGACCGAACTATGGAGGTACGTATTAACTGTTTCGATGCCCCGCTACTAAACCGGTCTGTCTCGTTCTYGTTCAACGGTTCTTCTGCCCGCCGTAACGCACCAACTCCAGCGCCTGCCAGCCGGGTGGAATCAACAACGTGTGTCAACTCGTTCGCCCTCCTCTGTGGTCTCTTCTCGGTGTCCTCGAAGCTCGGCGCTCCCTGCAACGTGCCATTTCATTCCCCTCCTCCAGGCCACTTTCACTTGTTTCTSCAGTTTTYGTTTTTCTCCAATGCGTCGAAATCCCTCTTTTGCGCTGTCCCTTTGGTTTGCAGGTTTTGTAGATCCTTCTGTACTGTAGAACACGGTCAAACTTTACCGTCCAATGTTATCGCCCTCACTCACTGTGAAAAATGTTGTACTTTCGATAAATATTCCCAACAAATACGTTACTGACCCACATTKGCGATGTG-TTACGAAATCCGTTTCCAGTCTCCAAGCACCCTTTWGTGGGGTGTGAAGCGGAAGCWTTTTGGGCTGTACTAATCAACAGGGGTGGTGCCCGGTGTAACAYCGGATCGTTTCAACGAAAACCTCGCAATGTTGTTAAACGAAAGCTAAGCAAACAGCAAAGCGTGCAAAGCGCAGCTCATTCCTTTTGCTGCCTTCCACCCTGTTATACCTGTWTGCAGAAGCAGCAATACAAAAGCGGCAGGTAACACACACACACACCCGAAAAGAACAGAAAAAGAGGCATCACAAAACAATATCAAATACAAGCGGATCAAAAAAAAAACAAGCAAACAAACATCGCCAACCAGCATTGTTTGTTGTTCATCGGGTACCGGGTTCACTCCCGGAAGCGCTATCGTTTCCTGTTTGCATCCATTTCCGGGTGGCTTTCTTTGCTGTTGTTTTCGCCCCCTGCCTYCCTTCCTTTGCTTCATCTCAGCTGGATGCAGATGCCGTCAGCCGATAGCACTCGAAACTCTAAACACACACACACACACTGACACAAGCTCTCCCTATCGGKARTATACTGTTTGCGACCAATGCGACTGCCTGCAGCAGACAGGCAGAGCGCGAAACACATAAGCTGGTCAGCTTATTGCAACACAAAGCTACCAC--ACACACACCCACAGTCACACAGACAAACCTACTCGCGCTATCGATGCT------TTTTCTATGGTGTGGCTAAAAAGTCATCTCTACCTTTGGGAAACAAAGACGGAAACAAAGTGTGCGATTGAAGGTGTTTTTGTTTTTCCATCGTTCTTCCCCTCCTCCACTGGGGACGCTGTGCAGTTATTGTGTGCCGTTTCACAAACACACACACG--CACACACAAACACACACTTTTTTCCTCGGTCCAACAACGCCAACCCTAAACGGGGGGAAACAAAAGTGTGCGAACAAGCGTA
>AJ0024-C
TCGTTCAGCGTTGGTTATGATAAAAGAGTAAGACCGAACTATGGAGGTACGTATTAACTGTTTCGATGCCCCGCTACTAAACCGGTCTGTCTCRTTCTCGTTCAACGGTTCTTCTGCCCGCCGTAACGCACCAACTCCAGCGCCTGCCAGCCGGGTGGAATCAACAACGTGTGTCAACTCGTTCGCCCTCCTCTGTGGTCTCTYCTCGGTGTCCTCGAAGCTCGRMGCTCCCTGCAACGTGCCATTTCATTCCYCTCCTCCAGGCCACTTTCACTTGTTTCTCCAGTTTTYGTTTTTCTCCAATGCGTCGAAATCCCTCTTTTGCGCTGTCCCTTTGGTTTGCAGGTTTTGTAGATCCTTCTGTACTGTAGAACACGGTCAAACTTTACCGTCCAATGTTATCGCCCTCACTCACTGTGARAAATGTTGTACTTTCGATAAATATTCCCAAMAAATACGTTACTGACCCACATTKGCGATGTG-TTACGAAATCCGTTTCCAGTCTCCAAGCACCCTTTTGTGGGGTGTGAAGCGGAAGCTTTTTGGGCTGTACTAATCAACARGGGTGGTGCCCGGTGTAACAYCGGATCGTTTCAACGAAAACCTCGCAATGTTGTTAAACGAAAGCTAAGCAAACAGCAAAGCGTGCAAAGCGCAGCTCATTCCTTTTGCTGCCTTCCAYCCTGTTATACCTGTWTGCAGAAGCAGCAATACAAAAGCGGCWGGTAACACACACACACACCCGAAAAGAACAGAAAAAGAGGCATCACAAAACAATATCAAATACAAGCRGAYCAAAAAAAAARCAAGCWAACAAACATCGCCAACCAGCATTGTTTGTTGTTCATCGGGTACCGGGTTCACTCCCGGAAGCGCTATCGTTTCCTGTTTGCATCCATTTCCGGGTGGCTTTCTTTGCTGTTGTTTTCGCCCCCTGCCTCCCTTCCTTTGCTTCATCTCAGCTGGATGCAGATGCCGTCAGCCGATAGCACTCGAAACTCTAAACACACACACACACACTGACACAAGCYCTCCCTATCGGKAATATACTGTTTGCGACCAATGYGACTGCCTGCAGCAGACAGGCAGAGCGCGAAACACATAAGCTGGTCAGCTTATTGCAACACAAAGCTACCAC--AMACACACCCACAGTCACACAGACAAACCTACTCGCGCTATSSATGMT------TTTTCTATGSTGTGGCTAAAAAGTCATCTCTACCTTTGGGAAACAAAGACGGAAACAAAGTGTGCGATTGAAGGTGTTTTTGTTTTTCCATCGTTCTTCYCCTCCTCCACTGGGGACGCYGTGCAGTTATTGTGTGCCGTTTCACAAACACACACACG--CACACACAAACACACACTTTTTTCCTCGGTCCAACAACGCCAACCCTAAACGGGGGGAAACAAAAGTGTGYGAACAASCGTA
>AJ0028-C
TCGTTCAGCGTTGGTTATGATAAAAGAGTAAGACCGAACTATGGAGGTACGTATTAACTGTTTCGATGCYCCGCTACTAAACCGGTCTGTCTCGTTCTCGTTCAACGGTTCTTCTGCCCACCGTAACGCACCAACTCCAGCGCCTGCCAGCCGGGTGGAATCAACAACGTGTGTCAACTCRTTCGYCCTCCTCTGYGGTCTCTYCTCGGTGTCCTCGAAGCYCGGMGCTCCCTGCAACGTGCCATTTCATTCCCCTCCTCCAGGCCMCTTTCACYTGTTTCTSCAGTTTTTGTTTTTCTCCRATGYGTCGAAATCCCTCTTTTGCGCTGTCYCTTTGGTTTWCAGGTTTTGTAGATCCTTCTGTACTGTAGARCACGGTCAAACTTTRCCGTCCAATGTTATCGCCCACACTCACTGTGAGAAATGTTGTACTTTCGATAAATATTCCCAATAAATACGTTACTGACCCACATTTGCGATGTG-TTGCGAAATCCGTTTCCAGTCTCCAAGCACCCTTTTGTGGGGTGTGAAGCGGAAGCTTTTTGGGCTGTACTAATCAACAGGGGTGGTGCCCGGTGTAACACCGGATCGTTTCAACGAAAACCTCGCAATGTTGTTAAACGAAAGCTAAGCAAACAGCAAAGCGTGCAAAGCGCAGCTCATTCCTTTTGCTGCCTTCCACCCTGTTATACCTGTTTGCAGAAGCAGCAATACAAAAGYGGCAGGTAACACACACACACACCCGAAAARAACAGAAAAAGAGGCATCACAAAACAATATCAAATACAAGCGGAYCAAAAAAAAAACAAGCWAACAAACATCGCCAACCAGCATTGTTTGTTGTTCATCGGGTACCGGGTTCACTCCCGGAWGCGCTATCGTTTCCTGTTTGCATCCATTTCCGGGTGGCTTTCTTTGCTGTTGTTTTCGCCCCCTKCCTCCCTTCCTTTGCTTCATCTCAGCTGGATGCAGATGCCGTCAGCCGATAGMACTCGAAACTCKAAACACACACACACACACTGACACAAGCTCTCCCTATCGGGAATATACTGTTTGCGACCRATGCGACTGCCTGCAGCARACAGRCMGAGCGCGAAACACATAAGCTGGTCAGCTTATTGCAACACAAAGCTACCAC--ACACACACCCACAGTCACACAGACAAACCTACTCGCGCTATCGATGMT------TTTTCTATGGTGTGGCTAAAAAGTCATCTCTACCTTTGGGAAACAAAGACGGAAACAAAGTGTGCGATTGAAGGTGTTTTTGTTTTTCCATCSTTCTTCCCCTSCTCCACTGGGGACRCTGTGCAGWTATTGTGTGCCGTTTCACAAACACACACACG--CACWMACAAACACACWCTTTTTTYCTCGGTCCAACAACGCCAACCCTAARSGGGKGGAAACAAAAGTGTGCRAACAACCGTA
>AJ0035-C
TCGTTCAGCGTTGGTTATGATAAAAGAGTAAGACCGAACTATGGAGGTACGTATTAACTGTTTCGATGCCCCGCTACTAAACCGGTCTGTCTCGTTCTCGTTCAACGGTTCTTCTGCCCGCCGTAACGCACCARCTCCAGCGCCTGCCAGCCGGGTGGAATCAACAACGTGTGTCAACTCGTTCGYCYTCCTCTGYGGTYTCTCCTCGGTGTCCTCGAAGCYCGGMGCTCCCTGCAACGTGCCATTTCATTCCCCTCCTCCAGGCCACWTTCACYTGTTTCTCCAGTTTTYGTTTTTCTCCAATGCGTCGRAATCCCTCTTTTGCGCTGTCYCTTTGGTTTWCAGGTTTTRTAGATCCTTCTGTACTGTAGARCACGGTCAAACTTTRCCGTCCAATGTTATCGCCCTCAMTCACTRTGAGAAATGTTGTACTTTCGATAAATATTCCYAACAAATACGTTACTGACCYACATTTGCGAYRTG-TTACGAAATCYGTTTCCAGTCTCCAASCACCYTTTTGTGGGGTGTGAAGCGGAAGCTTTTTGGGCTGTACTAATCAACAAGGGTGGTGCCCGGTGTAACACCGGATCGTTTCAMCKAAAACCTCGCWATGTTGTTAAACGAAAGCTAAGCAAACAGCAAAGCGTGCAAAGCGCAGCTCATTCCTTTTGCTGCCTTCCACCCTGTTATACCTGTTTGCAGAAGCAGCAATACAAAAGCGGCAGGTAACACACACACACACCCGAAAAGAACAGAAAAAGAGGCATCACAAAACAATATCAAATACAAGCRGACCAAAAAAAAARCAAGCTAACAAACATCGCCAACCAGCATTGTTTGTTGTTCATCGGGTACCGGGTTCACTCCCGGATGCGCTATCGTTTCCTGTTTGCATCCATTTCCGGGTGGCTTTCTTTGCTGTTGTTTTCGCCCCCTKCCTCYCTTCCTTTGCTTCATCTCAGCTGGATGCAGATGCCGTCAGCCGATAGCACTCGAAACTMWAMACACACACACACACACTGACACAAGCTCTCCCTATCGGKAATATACTGTTTGCGACCRATGYGACTGCCTGCAGCARACAGGCMGAGCGCGAAACACATAAGCTGGTCAGCTTAWTGCAACACAAAGCTACCAC--ACACACACCCACAGTCACACAGACAAACCTACTCGCGCTATCGATGMT------TTTTCTATGSTGTGGCTAAAAAGTCATCTCTACCTTTGGGAAACAAAGACGGAAACAAAGTGTGCGATTGAAGGTGTTTTTGTTTTTCCATCGTTCTTCYCCTCCTCCACTGGGGACRCYGTGCAGWTATTGTGTGCCGTTTCACAAACGCACACACG--CACACACAAACACACACTTTTTTCCTCGGTCCAACAACGCCAACCCTAAASGGGGGGAAACAAAAGTGTGCGAACAACCGTA
>AJ0037-C
TCGTTCAGCGTTGGTTATGATAAAAGAGTAAGACCGAACTATGGAGGTACGTATTAACTGTTTCGATGCYCCGCTACTAAACCGGTCTGTCTCGTTCTCGTTCAACGGTTCTTCTGCCCRCCGTAACGCACCAACTCCAGCGCCTGCCAGCCGGGTGGAATCAACAACGTGTGTCAACTCGTTCGYCCTCCTCTGYGGTCTCTCCTCGGTGTCCTCGAAGCYCGRAGCTCCCTGCAACGTGCCATTTCATTCCCCTCCTCCAGGCCACTTTCACYTGTTTCTCCAGTTTTTGTTTTTCTCCAATGCGTCGAAATCCCTCTTTTGCGCTGTCYCTTTGGTTTKCAGGTTTTGTAGATCCTTCTGTRCTGTAGAACACGGTCAAACTTTRCCGTCCAATGTTATCGCCCTCAMTCACTRTGAGAAATGTTGTACTTTCGATAAATATTCCYAACAAATACGTTACTGACCYACATTTGCGAYRTG-TTACGAAATCYGTTTCCAGTCTCCAAGCACCYTTTTGTGGGGTGTGAAGCGGAAGCTTTTTGGGCTGTACTAATCAACAAGGGTGGTGCCCGGTGTAACACCGGATCGTTTCAACGAAAACCTCGCAATGTTGTTAAACGAAAGCTAAGCAAACAGCAAAGCGTGCAAAGCGCAGCTCATTCCTTTTGCTGCCTTCCACCCTGTTATACCTGTTTGCAGAAGCAGCAATACAAAAGYGGCAGGTAACACACACACACACCCGAAAAGAACAGAAAAAGAGGCATCACAAAACAATATCAAATACAAGCRGACCAAAAAAAAARCAAGCTAACAAACATCGCCAACCAGCATTGTTTGTTGTTCATCGGGTACCGGGTTCACTCCCGGAWGCGCTATCGTTTCCTGTTTGCATCCATTTCCGGGTGGCTTTCTTTGCTGTTGTTTTCGCCCCCTKCCTCYCTTCCTTTGCTTCATCTCAGCTGGATGCAGATRCCGTCAGCCGATAGCACTCGAAACTMWAMACACACACWSACACACTGACACAAGCTCTCCCTATCGGGAATATACTGTTTGCGACCRAYGCGACTGCCTGCAGCARACAGRCMGAGCGCGAAWCACATAAGCTGGTCAGCTTAWTGCAACACAAAGCTACCAM--ACACACACCCACAGTCACACAGACAAACCTACTCGCGCTATCGATGMT------TTTTCTATGSTGTGGCTAAAAAGTCATCTCTACCTTTGGGAAACAAAGACGGAAACAAAGTGTGCGATTGAAGGTGTTTTTGTTTTTCCATCGTTCTTCYCCTCCTCCACTGGGGACRCYGTGCAGWTATTGTGTGCCGTTTCACAAACACACACACG--CACACACAAACACACACTTTTTTCCTCGGTCCAACAACGCCAACCCTAAACGGGGGGAAACAAAAGTGTGCGAACAACCGTA
>AJ0039-C
TCGTTCAGCGTTGGTTATGATAAAAGAGTAAGACCGAACTATGGAGGTACGTATTAACTGTTTCGATGCCCCGCTACTAAACCGGTCTGTCTCGTTCTCGTTCAACGGTTCTTCTGCCCRCCGTAACGCACCAACTCCAGCGCCTGCCAGCCGGGTGGAATCAACAACGTGTGTCAACTCGTTCGCCCTCCTCTGTGGTCTCTTCTCGGTGTCCTCGAAGCTCGGCGCTCCCTGCAACGTGCCATTTCATTCCCCTCCTCCAGGCCACTTTCACTTGTTTCTSCAGTTTTYGTTTTTCTCCAATGCGTCGAAATCCCTCTTTTGCGCTGTCCCTTTGGTTTGCAGGTTTTGTAGATCCTTCTGTACTGTAGAACACGGTCAAACTTTACCGTCCAATGTTATCGCCCTCACTCACTGTGAAAAATGTTGTACTTTCGATAAATATTCCCAACAAATACGTTACTGACCCACATTKGCGATGTG-TTACGAAATCCGTTTCCAGTCTCCAAGCACCCTTTWGTGGGGTGTGAAGCGGAAGCWTTTTGGGCTGTACTAATCAACAGGGGTGGTGCCCGGTGTAACAYCGGATCGTTTCAACGAAAACCTCGCAATGTTGTTAAACGAAAGCTAAGCAAACAGCAAAGYGTGCAAAGCGCAGCTCATTCCTTTTGCTGCCTTCCACCCTGTTATACCTGTWTGCAGAAGCAGCAATACAAAAGCGGCAGGTAACACACACACACACCCGAAAAGAACAGAAAAAGAGGCATCACAAAACAATATCAAATACAAGCGGATCAAAAAARAAACAAGCAAACAAACATCGCCAACCAGCATTGTTTGTTGTTCATCGGGTACCGGGTTCACTCCCGGAAGCGCTATCGTTTCCTGTTTGCATCCATTTCCGGGTGGCTTTCTTTGCTGTTGTTTTCGCCCCCTKCCTYCCTTCCTTTGCTTCATCTCAGCTGGATGCAGATGCCGTCAGCCGATAGCACTCGAAACTCTAAACACACACACACACACTGACACAAGCTCTCCCTATCGGKAATATACTGTTTGCGACCAATGCGACTGCCTGCAGCAGACAGGCAGAGCGCGAAACACATAAGCTGGTCAGCTTATTGCAACACAAAGCTACCAC--AMACACACCCACAGTCRCACAGACAAACCTACTCGCGCTATCGATGMT------TTTTCTATGGTGTGGCYAAAAAGTCATCTCTACCTTTGGGAAACAAAGACGGAAACAAAGTGTGCGATTGAAGGTGTTTTTGTTTTTCCATCGTTCTTCCCCTCCTCCACTGGGGACGCTGTGCAGTTATTGTGTGCCGTTTCACAAACACACACACG--CACACACAAACACACACTTTTTTCCTCGGTCCAACAWCGCCAACCCTAAACGGGGGGAAACAAAAGTGTGCGAACAAGCGTA
>AJ0051-C
TCGTTCAGCGTTGGTTATGATAAAAGAGTAAGACCGAACTATGGAGGTACGTATTAACTGTTTCGATGCYCCGCTACTAAACCGGTCTGTCTCGTTCTCGTTCAACGGTTCTTCTGCCCRCCGTAACGCACCAACTCCAGCGCCTGCCAGCCGGGTGGAATCAACAACGTGTGTCAACTCGTTCGYCCTCCTCTGYGGTCTCTYCTCGGTGTCCTCGAAGCYCGGMGCTCCCTGCAACGTGCCATTTCATTCCCCTCCTCCAGGCCACTTTCACYTGTTTCTSCAGTTTTTGTTTTTCTCCAATGCGTCGAAATCCCTCTTTTGCGCTGTCYCTTTGGTTTKCAGGTTTTGTAGATCCTTCTGTACTGTAGAACACGGTCAAACTTTACCGTCCAATGTTATCGCCCTCACTCACTGTGAAAAATGTTGTACTTTCGATAAATATTCCCAACAAATACGTTACTGACCCACATTTGCGATGTG-TTACGAAATCCGTTTCCAGTCTCCAAGCACCCTTTAGTGGGGTGTGAAGCGGAAGCATTTTGGGCTGTACTAATCAACARGGGTGGTGCCYGGTGTAACACCGGATCGTTTCAMCKAAAACCTCGCWATRTTGTTAAACGAAAGCTAAGCAAACAGCAAAGCGTGCAAAGCGCAGCTCATTCCTTTTGCTGCCTTCCACCCTGTTATACCTGTTTGCAGAAGCAGCAATACAAAAGCGGCAGGTAACACACACACACACCCGAAAAGAACAGAAAAAGAGGCATCACAAAACAATATCAAATACAAGCGGAYCAAAAAARAAACAAGCWAACAAACATCGCCAACCAGCRTTGTTTGTTGTTCATCGGGTACCGGGTTCACTCCCGGAWGCGCTATCGTTTCCTGTTTGCATCCATTTCCGGGTGGCTTTCTTTGCTGTTGTTTTCGCCCCCTKCCTCCCTTCYTTTGCTTCATCTCAGCTGGATGCAGATGCCGTCAGCCGATAGCACTCGAAACTCGAAACACACACACACACACTGACACAAGCTCTCCCTATCGGKAATATACTGTTTGCGACCRATGCGACTGCCTGCAGCARACAGRCMGAGCGCGAAACACATAAGCTGGTCAGCTTAWTGCAACACAAAGCTACCAC--ACACACACCCACAGTCACACAGACAAACCTACTCGCGCTATCGATGMT------TTTTCTATGGTGTGGCTAAAAAGYCATCTCTACCTTTGGGAAACAAAGACGGAAACAAAGTGTGCGATTGAAGGTGTTTTTGTTTTTCCATCGTTCTTCCCCTCCTCCACTGGGGACRCTGTGCAGWTATTGTGTGCCGTTTCACAAACACACACACG--CACACACAAACACACWCTTTTYTCCTCGGTCCAACAACGCCAACCCTAARSGGGKGGAAACAAAAGTGTGCGAACAASCGTA
>AJ0056-C
TCGTTCAGCGTTGGTTATGATAAAAGAGTAAGACCGAACTATGGAGGTACGTATTAACTGTTTCGATGCCCCGCTACTAAACCGGTCTGTCTCGTTCTCGTTCAACGGTTCTTCTGCCCRCCGTAACGCACCAACTCCAGCGCCTGCCAGCCGGGTGGAATCAACAACGTGTGTCAACTCGTTCGCCCTCCTCTGTGGTCTCTTCWCGGTGTCCTCGAAGCTCGGCGCTCCCTGCAACGTGCCATTTCATTCCYCTCCTCCAGGCCACWTTCACTTGTTTCTCCAGTTTTCGTTTTTCTCCAATGCGTCGAAATCCCTCTTTTGCGCTGTCYCTTTGGTTTGCAGGTTTTGTAGATCCTTCTGTACTGTAGAACACGGTCAAACTTTACCGTCCAATGTTATCGCCCTCACTCACTRTGARAAATGTTGTACTTTCGATAAATATTCCCAACAAATACGTTACTGACCCACATTGGCGATGTG-TTACGAAATCCGTTTCCAGTYTCCAAGCACCCTTTTGTGGGGTGTGAAGCGGAAGCWTTTTGGGCTGTACTAATCAACARGGGTGGTGCCCGGTGTAACACCGGATCGATTCAACGAAAACCTCGCAATGTTGTTAAACGAAAGCTAAGCAAACAGCAAAGCGTGCAAAGCGCAGCTCATTCCTTTTGCTGCCTTCCACYCTGTTATACCTGTWTGCAGAAGCAGCAATACAAAAGCGGCAGGTAACACACACACACACCCGAAAAGAACAGAAAAAGAGGCATCACAAAACAATATCAAATACAAGCRGAYCAAAAAAAAAACAAGCWAACAAACATCGCCAACCAGCATTGTTTGTTGTTCATCGGGTACCGGGTTCACTCCCGGAAGCGCTATCGTTTCCTGTTTGCATCCATTTCCGGGTGGCTTTCTTTGCTGTTGTKTTCGCCCCCTGCCTCCCTTCCTTTGCTTCATCTCAGCTGGATGCAGATGCCGTCAGCCGATAGCACTCGAAACTCTAAACACACACACACACACTGACACAAGCTCTCCCTATCGGGARTATACTGTTTGCGACCAATGCGACTGCCTGCAGCAGACAGGCAGAGCGCGAAACACATAAGCTGGTCAGCTTATTGCAACACAAAGCTACCAC--AMACACACCCACAGTCRCACAGACAAACCTACTCGCGCTATSSATGMT------TTTTCTATGGTGTGGCYAAAAAGTCATCTCTACCTTTGGGAAACAAAGACGGAAACAAAGTGTGCGATTGAAGGTGTTTTTGTTTTTCCATCGTTCTTCCCCTCCTCCACTRGGGACGCTGTGCAGTTATTGTGTGCCGTTTCACAAACACACACACG--MACAMACAAACACACACTTTTTTCCTCGGTCCAACAACGCCAACCCTAMACGGGGGGAAACAAAAGTGTGCGAACAAGCGTA
>AJ0064-C
TCGTTCAGCGTTGGTTATGATAAAAGAGTAAGACCGAACTATGGAGGTACGTATTAACTGTTTCGATGCYCCGCTACTAAACCGGTCTGTCTCGTTCTCGTTCAACGGTTCTTCTGCCCRCCGTAACGCACCAACTCCAGCGCCTGCCAGCCGGGTKGAATCAACAACGTGTGTCAACTCGTTCGYCCTCCTCTGYGGTCTCTCCTCGGTGTCCTCGAAGCYCGRAGCTCCCTGCAACGTGCCATTTCATTCCCCTCCTCCAGGCCACTTTCACYTGTTTCTCCAGTTTTTGTTTTTCTCCRATGYGTCGAAATCCCTCTTTTGCGCTGTCYCTTTGGTTTKCAGGTTTTGTAGATCCTTCTGTACTGTAGAACACGGTCAAACTTTACCGTCCAATGTTATCGCCCTCACTCACTGTGAGAAATGTTGTACTTTCGATAAATATTCCCAACAAATACGTTACTGACCCACATTTGCGATGTG-TTACGAAATCCGTTTCCAGTCTCCAAGCACCCTTTTGTGGGGTGTGAAGCGGAAGCTTTTTGGGCTGTACTAATCAACAAGGGTGGTGCCCGGTGTAACACCGGATCGTTTCAACGAAAACCTCGCAATGTTGTTAAACGAAAGCTAAGCAAACAGCAAAGCGTGCAAAGCGCAGCTCATTCCTTTTGCTGCCTTCCACCCTGTTATACCTGTTTGCAGAAGCAGCAATACAAAAGCGGCAGGTAACACACACACACACCCGAAAARAACARAAAAAGAGGCATCACAAAACAATATCAAATACAAGCRGACCAAAAAAAAAACAAGCTAACAAACATCGCCAACCAGCATTGTTTGTTGTTCATCGGGTACCGGGTTCACTCCCGGAWGCGCTATCGTTTCCTGTTTGCATCCATTTCCGGGTGGCTTTCTTTGCTGTTGTTTTCGCCCCCTKCCTCCCTTCCTTTGCTTCATCTCAGCTGGATGCAGATGCCGTCAGCCGATAGCACTCGAAACTCKAAACACACACACACACACTGACACAAGCYCTCCCTATCGGKAATATACTGTTTGCGACCRATGYGACTGCCTGCAGCARACAGRCMGAGCGCGAAACAYATAAGCTGGTCAGCTTATTGCAACACAAAGCTACCAC--ACACACACCCACAGTCACACAGACAAACCTACTCGCGCTATCGATGMT------TTTTCTATGSTGTGGCTAAAAAGTCATCTCTACCTTTGGGAAACAAAGACGGAAACAAAGTGTGCGATTGAAGGTGTTTTTGTTTTTCCATCGTTCTTCYCCTCCTCCACTGGGGACRCYGTGCAGWTATTGTGTGCCGTTTCACAAACRCACACACG--CACACACAAACACACWCTTTTTTYCTCGGTCCAACAACGCCAACCCTAARSGGGKGGAAACAAAAGTGTGCGAACAACCGTA
>AJ0066-C
TCGTTCAGCGTTGGTTATGATAAAAGAGTAAGACCGAACTATGGAGGTACGTATTAACTGTTTCGATGCCCCGCTACTAAACCGGTCTGTCTCGTTCTCGTTCAACGGTTCTTCTGCCCRCCGTAACGCACCAACTCCAGCGCCTGCCAGCCGGGTGGAATCAACAACGTGTGTCAACTCGTTCGCCCTCCTCTGTGGTCTCTTCTCGGTGTCCTCGAAGCTCGGCGCTCCCTGCAACGTGCCATTTCATTCCCCTCCTCCAGGCYACTTTCACTTGTTTCTSCAGTTTTYGTTTTTCTCCAATGCGTCGAAATCCCTCTTTTGCGCTGTCCCTTTGGTTTRCAGGTTTTGTAGATCCTTCTGTACTGTAGARCACGGTCAAACTTTACCGTCCAATGTTATCGCCCWCACTCACTGTGARAAATGTTGTACTTTCGATAAATATTCCCAAWAAATACGTTACTGACCCACATTKGCGATGTG-TTRCGAAATCCGTTTCCAGTCYCCAAGCACCCTTTTGTGGGGTGTGAAGCGGAAGCWTTTTGGGCTGTACTAATCAACARGGGTGGTGCCCGGTGTAACACCGGATCGTTTCAACGAAAACCTCGCAATGTTGTTAAACGAAAGCTAAGCAAACAGCAAAGCGTGCAAAGCGCAGCTCATTCCTTTTGCTGCCTTCCACCCTGTTATACCTGTWTGCAGAAGCAGCAATACAAAAGCGGCAGGTAACACACACACACACCCGAAAAGAACAGAAAAAGAGGCATCACAAAACAATATCAAATACAAGCRGAYCAAAAAAAAAACAAGCWAACAAACATCGCCAACCAGCATTGTTTGTTGTTCATCGGGTACCGGGTTCACTCCCGGAAGCGCTATCGTTTCCTGTTTGCATCCATTTCCGGGTGGCTTTCTTTGCTGTTGTTTTCGCCCCCTGCCTCCCTTCCTTTGCTTCATCTCAGCTGGATGCAGATGCCGTCAGCCGATAGCACTCGAAACTCTAAACACACACACACACACTGACACAAGCTCTCCCTATCGGGARTATACTGTTTGCGACCAATGCGACTGCCTGCAGCAGACAGGCAGAGCGCGAAACACATAAGCTGGTCAGCTTATTGCAACACAAAGCTACCAC--ACACACACCCACAGTCRCACARACAAACCTACTCGCGCTATCGATGMT------TTTTCTATGGTGTGGCYAAAAAGTCATCTCTACCTTTGGGAAACAAAGACGGAAACAAAGTGTGCGATTGAAGGTGTTTTTGTTTTTCCATCGTTCTTCCCCTCCTCCACTGGGGACGCTGTGCAGTTATTGTGTGCCGTTTCACAAACACACACACG--MACAMACAAACACACACTTTTTTCCTCGGTCCAACAACGCCAACCCTAAACGGGGGGAAACAAAAGTGTGCRAACAASCGTA
>AJ0068-C
TCGTTCAGCGTTGGTTATGATAAAAGAGTAAGACCGAACTATGGAGGTACGTATTAACTGTTTCGATGCYCCGCTACTAAACCGGTCTGTCTCGTTCTCGTTCAACGGTTCTTCTGCCCRCCGTAACGCACCAACTCCAGCGCCTGCCAGCCGGGTGGAATCAACAACGTGTGTCAACTCGTTCGYCCTCCTCTGYGGTCTCTYCTCGRTGTCCTCGAAGCYCGGAGCTCCCTGCAACGTGCCATTTCATTCCCCTCCTCCAGGCCACTTTCACYTGTTTCTSCAGTTTTTGTTTTTCTCCRATGYGTCGAAATCCCTCTTTTGCGCTGTCYCTTTGGTTTKCAGGTTTTGTAGATCCTTCTGTACTGTAGAASACGGTCAAACTTTGCCGTCCAATGTTATCGCCCTCAMTCACTRKGAGAAATGTTGTACTTTCGATAAATATTCCYAACAAATACGTTACTGACCYACATTKGCGAYRTG-TTACGAAATCYGTTTCCAGTCTCCAAGCAMCYTTTTGYGGGGTGTGAAGCGGAAGCTTTTTGGGCTGTACTAATCAACARGGGTGGTGCCYGGTGTAACACCGGATCGTTTCAMCKAAAACCTCGCAATGTTGTTAAACGAAAGCTAAGCAAACAGCAAAGCGTGCAAAGCGCAGCTCATTCCTTTTGCTGCCTTCCACYCTGTTATACCTGTTTGCAGAAGCAGCAATACAAAAGYGGCAGGTAACACACACACACACCCGAAAARAACAGAAAAAGAGGCATCACAAAACAATATCAAATACAAGCRGACCAAAAAAAAAACAAGCTAACAAACATCGCCAACCAGCATTGTTTGTTGTTCATCGRGTACCGGGTTCACTCCCGGAWGCGCTATCGTTTCCTGTTTGCATCCATTTCCGGGTGGCTTTCTTTGCTGTTGTTTTCGCCCCCTKCCTCCCTTCCTTTGCTTCATCTCAGCTGGATGCAGATGCCGTCAGCCGATAGCACTCGAAACTCKAAACACACACACACAYACTGACACAAGCTCTCCCTATCGGGAATATACTGTTTGCGACCRRTGCGACTGCCTGCAGCARACAGRCMGAGCGCGAAACACATAAGCTGGTCAGCTTATTGCAACACAAAGCTACCAC--ACACACACCCACAGTCACACAGACAAACCTACTCGCGCTATCGATGMT------TTTTCTATGSTGTGGCTAAAAAGYCATCTCTACCTTTGGGAAACAAAGACGRMAACAAAGTGTGCGATTGAAGGTGTTTTTGTTTTTCCATCGTTCTTCCCCTCCTCCACTGGGGACRCTGTGCAGWTATTGTGTGCCGTTTCACAAACACACACACG--CACACAYAAACACACWCTTTTYTCCTCGGTCCAACAACGCCAACCCTAARSGGGKGGAAAYAAAARTGTGCGAACAACCGTA
>AJ0075-C
TCGTTCAGCGTTGGTTATGATAAAAGAGTAAGACCGAACTATGGAGGTACGTATTAACTGTTTCGATGCCCCGCTACTAAACCGGTCTGTCTCGTTCTCGTTCAACGGTTCTTCTGCCCGCCGTAACGCACCARCTCCAGCGCCTGCCAGCCGGGTGGAATCAACAACGTGTGTCAACTCGTTCGCCCTCCTATGTGGTCTCTTCTCGGTGTCCTCGAAGCTCGGMGCTCCCTGCAACGTGCCATTTCATTCCCTTCCTCCAGGCCACATTCACTTGTTTCTCCAGTTTTYGTTTTTCTCCAATGCGTCGAAATCCCTCTTTTGCGCTGTCYCTTTGGTTTKCAGGTTTTGTAGATCCTTCTGTACTGTAGAACACGGTCAAACTTTRCCGTCCAATGTTATCGCCCTCACTCACTRTGAAAAATGTTGTACTTTCGATAAATATTCCYAACAAATACGTTACTGACCYACATTTGCGAYRTG-TTACGAAATCYGTTTCCAGTCTCCAASCACCYTTTTGTGGGGTGTGAAGCGGAAGCTTTTTGGGCTGTACTAATCAACARGGGTGGTGCCCGGTGTAACACCGGATCGTTTCACCTAAAACCTCGCWATGTTGTTAAACGAAAGCTAAGCAAACAGCAAAGCGTGCAAAGCGCAGCTCATTCCTTTTGCTGCCTTCCACYCTGTTATACCTGTTTGCAGAAGCAGCAATACAAAAGYGGCAGGTAACACACACACACACCCGAAAAGAACAGAAAAAGAGGCATCACAAAACAATATCAAATACAAGCAGACCAAAAAAAAAACAAGCTAACAAACATCGCCAACCAGCATTGTTTGTTGTTCATCGGGTACCGGGTTCACTCCCGGAWGCGCTATCGTTTCCTGTTTGCATCCATTTCCGGGTGGCTTTCTTTGCTGTTGTTTTCGCCCCCTKCCTCCCTTCCTTTGCTTCATCTCAGCTGGATGCAGATGCCGTCAGCCGATAGCACTCGAAACTMWAMACACACACACACACACTGACACAAGCTCTCCCTATCGGGARTATACTGTTTGCGACCRATGCGACTGCCTGCAGCARACAGRCMGAGCGCGAAACACATAAGCTGGTCAGCTTAWTGCAACACAAAGCTACCAC--ACACACACCCACAGTCACACAGACAAACCTACTCGCGCTATCGATGMT------TTTTCTATGRTGTGGCTAAAAAGTCATCTCTACCTTTGGGAAACAAAGACGGAAACAAAGTGTGCGATTGAAGGTGTTTTTGTTTTTCCATCGTTCTTCCCCTCCTCCACTGGGGACRCTGTGCAGWTATTGTGTGCCGTTTCACAAACACACACACG--CACACACAAACACACWCTTTTTTCCTCGGTCCAACAACGCCAACCCTAARSGGGGGGAAACAAAAGTGTGCGAACAASCGTA
>AJ0077-C
TCGTTCAGCGTTGGTTATGATAAAAGAGTAAGACCGAACTATGGAGGTACGTATTAACTGTTTCGATGCCCCGCTACTAAACCGGTCTGTCTCGTTCTCGTTCAACGGTTCTTCTGYCCRCCGTAACGCACCARCTYCAGCGCCTGCCAGCCGGGTGGAATCAACAACKTGTGTCAACTCGTTCGYCCTCCTCTGYGGTCTCTYCTCGGTGTCCTCGAAGCYCGGMGCTCCCTGCAACGTGCCATTTCATTCCCCTCCTCCAGGCCACTTTCACYTGTTTCTSCAGTTTTTGTTTTTCTCCRATGYGTCGAAATCCCTCTTTTGCGCTGTCYCTTTGGTTTKCAGGTTTTGTAGATCCTTCTGTACTGTAGAACACGGTCAAACTTTRCCGTCCAATGTTATCGCCCTCAMTCACTRKGARAAATGTTGTACTTTCGATAAATATTCCCAAAAAATACGTTACTGACCCACATTGGCGATGTG-TTACGAAATCCGTTTCCAGTCTCCAAGCACCCTTTTGTGGGGTGTGAAGCGGAAGCTTTTTGGGCTGTACTAATCAACAGGGGTGGTGCCCGGTGTAACAYCGGATCGTTTCAMCKAAAACCTCGCWATGTTGTTAAACGAAAGCTAAGCAAACAGCAAAGCGTGCAAAGCGCAGCTCATTCCTTTTGCTGCCTTCCACCCTGTTATACCTGTATGCAGAAGCAGCAATACAAAAGCGGCAGGTAACACACACACACACCCGAAAAGAACAGAAAAAGAGGCATCACAAAACAATATYAAATACAAGCGGAYCAAAAAAAAAACAAGCWAACAAACATCGCCAACCAGCATTGTTTGTTGTTCATCGGGTACCGGGTTCACTCCCGGAWGCGCTATCGTTTCCTGTTTGCATCCATTTCCGGGTGGCTTTCTTTGCTGTTGTTTTCGCCCCCTKCCTCCCTTCCTTTGCTTCATCTCAGCTGGATGCAGATGCCGTCAGCCGATAGCACTCGAAACTCKAAACACACACACACACACTGACACAAGCTCTCCCTATCGGGAATATACTGTTTGCGACCRATGCGACTGCCTRCAGCARASAGRCMGAGCGCGAAACACATAAGCTGGTCAGCTTATTGCAACACAAAGCTACCAC--AMACACACCCACAGTCACACAGACAAACCTACTCGCGCTATCGATGMT------TTTTCTATGGTGTGGCTAAAAAGTCATCTCTACCTTTGGGAAACAAAGAYGGMAACAAAGTGTGCGATTGAAGGTGTTTTTGTTTTTCCATCGTTCTTCCCCTCCTCCACTGGGGACRCTGTGCAGWTATTGTGTGCCGTTTCACAAACACACACACG--CACACACAAACACWCWCTTTTTTCCTCGGTCCAACAACGCCAACCCTAMRSGGGKGGAAACAAAAGTGTGCGAACAASCGTA
>AJ0078-C
TCGTTCAGCGTTGGTTATGATAAAAGAGTAAGACCGAACTATGGAGGTACGTATTAACTGTTTCGATGCCCCGCTACTAAACCGGTCTGTCTCGTTCTCGTTCAACGGTTCTTCTGCCCRCCGTAACGCAYCAGCTCCAGCGCCTGCCAGCCGGGTGAAATCAACAAYGTGTGTCAACTCGTTCGYCYTCCTCTGYGGTYTCTCCTCGGTGTCCTCGAAGYYCGGMGCTCCCTGCAACGTGCCATTTCATTCCCCTCCTCCAGGCCACTTTCACYTGTTTCTSCAGTTTTYGTTTTTCTCCAATGCGTCGRAATCCCTCTTTTGCGCTGTCYCTTTGGTTTKCAGGTTTTGTAGATCCTTCTGTACTGTAGAACACGGTCAAACTTTRCCGTCCAATGTTATCGCCCTCAMTCACTRTGARAAATGTTGTACTTTCGATAAATATTCCCAACAAATACGTTACTGACCCACATTKGCGAYRTG-TTACGAAATCYGTTTCCAGTCTCCAASCACCYTTTTGTGGGGTGTGAAGCGGAAGCTTTTTGGGCTRTACTAATCAACARGGGTGGTGCCCGGTGTAACACCGGATCGTTTCAMCKAAAACCTCGCWATGTTGTTAAACGAAAGCTAAGCAAACAGCAAAGCGTGCAAAGCGCAGCTCATTCCTTTTGCTGCCTTYCACCCTGTTATACCTGTWTGCAGAAGCAGCAATACAAAAGYGGCAGGTAACACACACACACACCCGAAAAGAACAGAAAAAGAGGCATCACAAAACAATATCAAATACAAGCGGAYCAAAAAARAAACAAGCWAACAAACATCGCCAACCAGCATTGTTTGTTGTTCATCGGGTACCGGGTTCACTCCCGGAWGCGCTATCGTTTCCTGTTTGCATCCATTTCCGGGTGGCTTTCTTTGCTGTTGTTTTCGCCCCCTKCCTCCCTTCCTTTGCTTCATCTCAGCTGGATGCAGATGCCGTCAGCCGATAGCACTCGAAACTMWAMACACACACACACACACTGACACAAGCTCTCCCTATCGGGAATATACTGTTTGCGACCRATGCGACTGCCTGCAGCARACAGRCMGAGCGCGAAACACATAAGCTGGTCAGCTTAWTGCAACACAAAGCTACCAC--AMACACACCCACAGTCACACAGACAAACCTACTCGCGCWATCGATGAT------TTTTCTATGSTGTGGCTAAAAAGTCATCTCTACCTTTGGGAAACAAAGACGGAAACAAAGTGTGCGATTGAAGGTGTTTTTGTTTTTCCATCGTTCTTCCCCTCCTCCACTGGGGACRCTGTGCAGWTATTGTGTGCCGTTTCACAAACACACACACG--MACACACAAACACACWCTTTTTTCCTCGGTCCAACAACGCCAACCCTAMRSGGGGGGAAACAAAAGTGTGCGAACAACCGTA
>AJ0087-C
TCGTTCAGCGTTGGTTATGATAAAAGAGTAAGACCGAACTATGGAGGTACGTATTAACTGTTTCGATGCYCCGCTACTAAACCGGTCTGTCTCGTTCTCGTTCAACGGTTCTTCTGCCCRCCGTAACGCACCARCTCCAGCGCCTGCCAGCCGGGTGGAATCAACAACKTGTGTCAACTCGTTCGYCCTCCTCTGYGGTCTCTYCTCGGTGTCCTCGAAGCYCGGMGCTCCCTGCAACGTGCCATTTCATTCCCYTCCTCCAGGCCACWTTCACYTGTTTCTCCAGTTTTCGTTTTTCTCCRATGYGTCGAAATCCCTCTTTTGCGCTGTCYCTTTGGTTTKCAGGTTTTGTAGATCCTTCTGTACTGTAGAACACGGTCAAACTTTRCCGTCCAATGTTATCGCCCTCAMTCACTGTGAAAAATGTTGTACTTTCGATAAATATTCCCAAAAAATACGTTACTGACCCACATTGGCGATGTG-TTACGAAATCCGTTTCCAGTCTCCAASCACCYTTTTGTGGGGTGTGAAGCGGAAGCTTTTTGGGCTGTACTAATCAACARGGGTGGTGCCCGGTGTAACAYCGGATCGTTTCAMCKAAAACCTCGCWATGTTGTTAAACGAAAGCTAAGCAAACAGCAAAGCGTGCAAAGCGCAGCTCATTCCTTTTGCTGCCTTCCAYCCTGTTATACCTGTWTGCAGAAGCAGCAATACAAAAGYGGCWGGTAAYACACACACACACCCGAAAARAACAGAAAAAGAGGCATCACAAAACAATATCAAATACAAGCGGWYMAAAAAARAAACAAGCWAACAAACATCGCCAACCAGCATTGTTTGTTGTTCATCGGGTACCGGGTTCACTCCCGGAWGCGCTATCGTTTCCTGTTTGCATCCATTTCCGGGTGGCTTTCTTTGCTGTTGTTTTCGCCCCCTKCCTCCCTTCCTTTGCTTCATCTCAGCTGGATGCAGATGCCGTCAGCCGATAGCACTCGAAACTCKAAACACACACACACACACTGACACAAGCTCTCCCTATCGGGARTATACTGTTTGCGACCRATGCGACTGCCTGCAGCARACAGRCMGAGCGCGAAACACATAAGCTGGTCAGCTTATTGCAACACAAAGCTACCAC--ACACACACCCACAGTCACACAGACAAACCTACTCGCGCTATCGATGMT------TTTTCTATGGTGTGGCTAAAAAGTCATCTCTACCTTTGGGAAACAAAGACGGAAACAAAGTGTRCGATTGAAGGTGTTTTTGTTTTTCCATCSTTCTTCCCCTSCTCCACTGGGGACRCTGTGCAGWTATTGTGTGCCGTTTCACAAACACACACACG--CACACACAAACACACWCTTTTTTCCTCGGTCCAACAACGCCAACCCTAAASGGGKGGAAACAAAAGTGTGCGAACAASCGTA
>AJ0093-C
TCGTTCAGCGTTGGTTATGATAAAAGAGTAAGACCGAACTATGGAGGTACGTATTAACTGTTTCGATGCCCCGCTACTAAACCGGTCTGTCTCGTTCTCGTTCAACGGTTCTTCTGCCCGCCGTAACGCACCARCTCCAGCGCCTGCCAGCCGGGTGGAATCAACAAYGTGTGTCAACTCGTTCGYCYTCCTCTGYGGTYTCTYCTCGGTGTCCTCGAAGCYCGGMGCTCCCTGCAACGTGCCATTTCATTCCCCTCCTCCAGGCCACTTTCACYTGTTTCTGCAGTTTTTGTTTTTCTCCAATGCGTCGAAATCCCTCTTTTGCGCTGTCYCTTTGGTTTKCAGGTTTTGTAGATCCTTCTGTACTGTAGAACACGGTCAAACTTTRCCGTCCAATGTTATCGCCCTCAMTCACTGTGAAAAATGTTGTACTTTCGATAAATATTCCCAACAAATACGTTACTGACCYACATTTGCGAYRTG-TTACGAAATCCGTTTCCAGTCTCCAAGCACCCTTTAGTGGGGTGTGAAGCGGAAGCATTTTGGGCTGTACTAATCAACARGGGTGGTGCCCGGTGTAACACCGGATCGTTTCAMCKAAAACCTCGCWATGTTGTTAAACGAAAGCTAAGCAAACAGCAAAGCGTGCAAAGCGCAGCTCATTCCTTTTGCTGCCTTCCACCCTGTTATACCTGTTTGCAGAAGCAGCAATACAAAAGYGGCAGGTAACACACACACACACCCGAAAAGAACAGAAAAAGAGGCATCACAAAACAATATCAAATACAAGCGGAYCAAAAAARAAACAAGCWAACAAACATCGCCAACCAGCATTGTTTGTTGTTCATCGGGTACCGGGTTCACTCCCGGAWGCGCTATCGTTTCCTGTTTGCATCCATTTCCGGGTGGCTTTCTTTGCTGTTGTTTTCGCCCCCTKCCTCCCTTCCTTTGCTTCATCTCAGCTGGATGCAGATGCCGTCAGCCGATAGCACTCGAAACTMWAMACACACACACACACACTGACACAAGCTCTCCCTATCGGKAATATACTGTTTGCGACCRATGCGACTGCCTGCAGCARACAGRCMGAGCGCGAAACACATAAGCTGGTCAGCTTAWTGCAACACAAAGCTACCAC--ACACACACCCACAGTCACACAGACAAACCTACTCGCGCTATCGATGMT------TTTTCTATGGTGTGGCTAAAAAGTCATCTCTACCTTTGGGAAACAAAGACGGAAACAAAGTGTGCGATTGAAGGTGTTTTTGTTTTTCCATCGTTCTTCCCCTCCTCCACTGGGGACRCTGTGCAGWTATTGTGTGCCGTTTCACAAACACACACACG--CACACACAAACACACWCTTTTTTCCTCGGTCCAACAACGCCAACCCTAAASGGGGGGAAACAAAAGTGTGCGAACAASCGTA
>AJ0095-C
TCGTTCAGCGTTGGTTATGATAAAAGAGTAAGACCGAACTATGGAGGTACGTATTAACTGTTTCGATGCYCCGCTACTAAACCGGTCTGTCTCGTTCTCGTTCAACGGTTCTTCTGCCCACCGTAACGCAYCARCTCCAGCGCCTGCCAGCCGGGTGRAATCAACAACGTGTGTCAACTCGTTCGYCCTCCTCTGYGGTCTCTYCTCGGTGTCCTCGAAGCYCGGMGCTCCCTGCAACGTGCCATTTCATTCCCCTCCTCCAGGCCACTTTCACYTGTTTCTCCAGTTTTCGTTTTTCTCCRATGYGTCGAAATCCCTCTTTTGCGCTGTCYCTTTGGTTTKCAGGTTTTGTAGATCCTTCTGTACTGTAGAACACGGTCAAACTTTRCCGTCCAATGTTATCGCCCYCAMTCACTRTGARAAATGTTGTACTTTCGATAAATATTCCYAACAAATACGTTACTGACCYACATTKGCGAYRTG-TTACGAAATCYGTTTCCAGTCTCCAAGCACCSTTTTGTGGGGTRTGAAGCGGAAGCTTTTTGGGCTGTACTAATCAACARRGGTGGTGCCCGGTGTAACACCGGATCGWTTCAMCKAAAACCTCGCWATGTTGTTAAACGAAAGCTAAGCAAACAGCAAAGCGTGCAAAGCGCAGCTCATTCCTTTTGCTGCCTTCCACCCTGTTATACCTGTTTGCAGAAGCAGCAATACAAAAGYGGCAGGTAACACACACACACACCCGAAAARAACAGAAAAAGAGGCATCACAAAACAATATCAAATACAAGCRGACCAAAAAAAAAACAAGCTAACAAACATCGCCAACCAGCATTGTTTGTTGTTCATCGGGTACCGGGTTCACTCCCGGAWGCGCTATCGTTTCCTGTTTGCATCCATTTCCGGGTGGCTTTCTTTGCTGTTGTTTTCGCCCCCTKCCTCCCTTCCTTTGCTTCATCTCAGCTGGATGCAGATGCCGTCAGCCGATAGCACTCGAAACTCKAAACACACACWCACACACTGACACAAGCTCTCCCTATCGGGARTATACTGTTTGCGACCRATGCGACTGCCTGCAGCARACAGRCMGAGCGCGAAACACATAAGCTGGTCAGCTTATTGCAAMACAAAGCTACCAC--ACACACACCCACAGTCACACAGACAAACCTACTCGCGCTATCGATGMT------TTTTCTATRSTGTGGCTAAAAAGTCATCTCTACCTTTGGGAAACAAAGACGGAAACAAAGTGTGCGATTGAAGGTGTTTTTGTTTTTCCATCGTTCTTCCCCTCCTCYACTGGGGACRCTGTGCAGWTATTGYGTGCCGTKTCACAAACACACACACG--CWCAMACAAACACACWCTTTTTTCCTCGGTCCAACAACGCCAACCCTAARSGGGKGGAAACAAAAGTGTGCGAACAACCGTA
>AJ0101-C
TCGTTCAGCGTTGGTTATGATAAAAGAGTAAGACCGAACTATGGAGGTACGTATTAACTGTTTCGATGCCCCGCTACTAAACCGGTCTGTCTCGTTCTCGTTCAACGGTTCTTCTGCCCGCCGTAACGCACCAACTCCAGCGCCTGCCAGCCGGGTGGAATCAACAACGTGTGTCAACTCGTTCGCCCTCCTCTGTGGTCTCTYCTCGGTGTCCTCGAAGCTCGGCGCTCCCTGCAACGTGCCATTTCATTCCCYTCCTCCAGGCCACATTCACTTGTTTCTCCAGTTTTCGTTTTTCTCCAATGCGTCGAAATCCCTCTTTTGCGCTGTCCCTTTGGTTTRCAGGTTTTRTAGATCCTTCTGTACTGTAGARCACGGTCAAACTTTACCGTCCAATGTTATCGCCCTCACTCACTGTGAGAAATGTTGTACTTTCGATAAATATTCCCAACAAATACGTTACTGACCCACATTKGCGATGTG-TTACGAAATCCGTTTCCAGTCTCCAAGCACCCTTTTGTGGGGTGTGAAGCGGAAGCTTTTTGGGCTGTACTAATCAACAAGGGTGGTGYCCGGTGTAACACCGGATCGTTTCAACGAAAACCTCGCAATGTTGTTAAACGAAAGCTAAGCAAACAGCAAAGCGTGCAAAGCGCAGCTCATTCCTTTTGCTGCCTTCCACCCTGTTATACCTGTTTGCAGAAGCAGCAATACAAAAGCGGCAGGTAACACACACACACACCCGAAAAGAACAGAAAAAGAGGCATCACAAAACAATATCAAATACAAGCRGAYCAAAAAAAAARCAAGCWAACAAACATCGCCAACCAGCATTGTTTGTTGTTCATCGGGTACCGGGTTCACTCCCGGAWGCGCTATCGTTTCCTGTTTGCATCCATTTCCGGGTGGCTTTCTTTGCTGTTGTTTTCGCCCCCTGCCTCYCTTCCTTTGCTTCATCTCAGCTGGATGCAGATGCCGTCAGCCGATAGCACTCGAAACTCTAAACACACACACACACACTGACACAAGCTCTCCCTATCGGKARTATACTGTTTGCGACCAATGYGACTGCCTGCAGCAGACAGGCAGAGCGCGAAACACATAAGCTGGTCAGCTTATTGCAACACAAAGCTACCAC--ACACACACCCACAGTCACACAGACAAACCTACTCGCGCTATCGATGMT------TTTTCTATGSTGTGGCTAAAAAGTCATCTCTACCTTTGGGAAACAAAGACGGAAACAAAGTGTGCGATTGAAGGTGTTTTTGTTTTTCCATCGTTCTTCYCCTCCTCCACTGGGGACGCYGTGCAGTTATTGTGTGCCGTTTCACAAACRCACACACG--CACACACAAACACACACTTTTTTCCTCGGTCCAACAACGCCAACCCTAAACGGGGGGAAACAAAAGTGTGCGAACAASCGTA
>AJ0102-C
TCGTTCAGCGTTGGTTATGATAAAAGAGTAAGACCGAACTATGGAGGTACGTATTAACTGTTTCGATGCCCCGCTACTAAACCGGTCTGTCTCGTTCTCGTTCAACGGTTCTTCTGCCCRCCGTAACGCACCAACTCCAGCGCCTGCCAGCCGGGTGGAATCAACAACGTGTGTCAACTCGTTCGYCCTCCTCTGTGGTCTYTYCTCGGTGTCCTCGAAGCTCGGMGCTCCCTGCAACGTGCCATTTCATTCCCCTCCTCCAGGCCACTTTCACTTGTTTCTGCAGTTTTTGTTTTTCTCCAATGCGTCGAAATCCCTCTTTTGCGCTGTCCCTTTGGTTTGCAGGTTTTGTAGATCCTTCTGTACTGYAGAACACGGTMAAACTTTACCGTCCAATGTTATCGCCCTCACTCACTGTGARAAATGTTGTACTTTCGATAAATATTCCCAAMAAATACGTTACTGACCCACATTKGCGATGTG-TTACGAAATCCGTTTCCAGTCTCCAAGCACCCTTTTGTGGGGTGTGAAGCGGAAGCTTTTTGGGCTGTACTAATCAACARGGGTGGTGCCCGGTGTAACACCGGATCGTTTCAACGAAAACCTCGCAATGTTGTTAAACGAAAGCTAAGCAAACAGCAAAGCGTGCAAAGCGCAGCTCATTCCTTTTGCTGCCTTCCACCCTGTTATACCTGTWTGCAGAAGCAGCAATACAAAAGCGGCAGGTAACACACACACACACCCGAAAAGAACAGAAAAAGAGGCATCACAAAACAATATCAAATACAAGCAGACCAAAAAAAAAACAAGCTAACAAACATCGCCAACCAGCATTGTTTGTTGTTCATCGGGTACCGGGTTCACTCCCGGATGCGCTATCGTTTCCTGTTTGCATCCATTTCCGGGTGGCTTTCTTTGCTGTTGTTTTCGCCCCCTGCCTYCCTTCCTTTGCTTCATCTCAGCTGGATGCAGATGCCGTCAGCCGATAGCACTCGAAACTCTAAACACACACACACACACTGACACAAGCYCTCCCTATCGGKARTATACTGTTTGCGACCAATGYGACTGCCTGCAGCAGACAGGCAGAGCGCGAAACACATAAGCTGGTCAGCTTATTGCAACACAAAGCTACCAC--ACACACACCCACAGTCACACAGACAAACCTACTCGCGCTATCGATGMT------TTTTCTATGSTGTGGCTAAAAAGTCATCTCTACCTTTGGGAAACAAAGACGGAAACAAAGTGTGCGATTGAAGGTGTTTTTGTTTTTCCATCGTTCTTCYCCTCCTCCACTGGGGACGCYGTGCAGTTATTGTGTGCCGTTTCACAMACACACACACG--CACACACAMACACACACTTTTTTCCTCGGTCCAACAACGCCAACCCTAAACGGGGGGAAACAAAAGTGTGCGAACAASCGTA
>AJ0105-C
TCGTTCAGCGTTGGTTATGATAAAAGAGTAAGACCGAACTATGGAGGTACGTATTAACTGTTTCGATGCCCCGCTACTAAACCGGTCTGTCTCGTTCTCGTTCAACGGTTCTTCTGCCCRCCGTAACGCACCAACTCCAGCGCCTGCCAGCCGGGTGGAATCAACAACGTGTGTCAACTCGTTCGCCCTYCTCTGTGGTCTCTTYTCGGTGTCCTCGAAGCTCGGMGCTCCCTGCAACGTGCCATTTCATTCCCCTCCTCCAGGCCACTTTCACTTGTTTCTCCAGTTTTCGTTTTTCTCCAATGCGTCGAAATCCCTCTTTTGCGCTGTCCCTTTGGTTTGCAGGTTTTGTAGATCCTTCTGTACTGTAGAACACGGTCAAACTTTACCGTCCAATGTTATYGCCCTCACTCACTGTGAAAAATGTTGTACTTTCGATAAATATTCCCAACAAATACGTTACTGACCCACATTKGCGATGTG-TTACGAAATCCGTTTCCAGTCTCCAAGCACCCTTTTGTGGRGTGTGAAGCGGAAGCTTTTTGGGCTGTACTAATCAACAGGGGTGGTGCCCGGTGTAACAYCGGATCGTTTCAMCKAAAACCTCGCAATGTTGTTAAACGAAAGCTAAGCAAACAGCAAAGYGTGCAAAGCGCAGCTCATTCCTTTTGCTGCCTTCCACYCTGTTATACCTGTWTGCAGAAGCAGCAATACAAAAGCGGCAGGTAACACACACACACACCCGAAAAGAACAGAAAAAGAGGCATCACAAAACAATATCAAATACAAGCRGAYCAAAAAAAAAACAAGCWAACAAACATCGCCAACCAGCATTGTTTGTTGTTCATCGGGTACCGGGTTCACTCCCGGAAGCGCTATCGTTTCCTGTTTGCATCCATTTCCGGGTGGCTTTCTTTGCTGTTGTTTTCGCCCCCTGCCTYCCTTCCTTTGCTTCATCTCAGCTGGATGCAGATGCCGTCAGCCGATAGCACTCGAAACTCTAAACACACACACACACACTGACACAAGCTCTCCCTATCGGGARTATACTGTTTGCGACCAATGCGACTGCCTGCAGCAGACAGGCAGAGCGCGAAACACATAAGCTGGTCAGCTTATTGCAACACAAAGCTACCAC--AMACACACCCACAGTCRCACAGACAAACCTACTCGCGCTATCGATGMT------TTTTCTATGSTGTGGCYAAAAAGTCATCTCTACCTTTGGGAAACAAAGACGGAAACAAAGTGTGCGATTGAAGGTGTTTTTGTTTTTCCATCGTTCTTCCCCTCCTCCACTGGGGACGCTGTGCAGTTATTGTGTGCCGTTTCACAAACACACACACG--MACAMACAAACACACACTTTTTTCCTCGGTCCAACATCRCCAACCCTAAACGGGGGGAAACAAAAGTGTGCGAACAAGCGTA
>AJ0115-C
TCGTTCAGCGTTGGTTATGATAAAAGAGTAAGACCGAACTATGGAGGTACGTATTAACTGTTTCGATGCCCCGCTACTAAACCGGTCTGTCTCGTTCTCGTTCAACGGTTCTTCTGCCCRCCGTAACGCACCAACTCCAGCGCCTGCCAGCCGGGTGGAATCAACAACGTGTGTCAACTCGTTCGCCCTCCTCTGTGGTCTCTTCWCGGTGTCCTCGAAGCTCGGCGCTCCCTGCAACGTGCCATTTCATTCCCCTCCTCCAGGCCACTTTCACTTGTTTCTSCAGTTTTYGTTTTTCTCCAATGCGTCGAAATCCCTCTTTTGCGCTGTCCCTTTGGTTTGCAGGTTTTGTAGATCCTTCTGTACTGTAGAACACGGTCAAACTTTACCGTCCAATGTTATCGCCCTCACTCACTGTGARAAATGTTGTACTTTCGATAAATATTCCCAACAAATACGWTACTGACCCACATTTGCGATGTG-TTACGAAATCCGTTTCCAGTCTCCAAGCACCCTTTWGTGGGGTGTGAAGCGGAAGCWTTTTGGGCTGTACTAATCAACARGGGTGGTGCCCGGTGTAACACCGGATCGTTTCAACGAAAAMCTCGCAATGTTGTTAAACGAAAGCTAAGCAAACAGCAAAGCGTGCAAAGCGCAGCTCATTCCTTTTGCTGCCTTCCACCCTGTTATACCTGTWTGCAGAAGCAGCAATACAAAAGCGGCAGGTAACACACACACACACCCGAAAAGAACARAAAAAGAGGCATCACAAAACAATATCAAATACAAGCGGATCAAAAAAAAAACAAGCAAACAAACATCGCCAACCAGCATTGTTTGTTGTTCATCGGGTACCGGGTTCACTCCCGGAAGCGCTATCGTTTCCTGTTTGCATCCATTTCCGGGTGGCTTTCTTTGCTGTTGTTTTCGCCCCCTGCCTCYCTTCCTTTGCTTCATCTCAGMTGGATGCAGATGCCGTCAGCCGATAGCACTCGAAACTCTAAACACACACACACACACTGACACAAGCTCTCCCTATCGGKARTATACTGTTTGCGACCAATGCGACTGCCTGCAGCAGACAGGCAGAGCGCGAAACACATAAGCTGGTCAGCTTATTGCAACACAAAGCTACCAC--ACACACACCCACAGTCRCACAGACAAACCTACTCGCGCTATCGATGMT------TTTTCTATRSTGTGGCYAAAAAGTCATCTCTACCTTTGGGAAACAAAGACGGAAACAAAGTGTGCGATTGAAGGTGTTTTTGTTTTTCCATCGTTCTTCYCCTCCTCCACTGGGGACGCTGTGCAGTTATTGTGTGCCGTTTCACAAACACACACACG--CACACACAMACACACACTTTTTTCCTCGGTCCAACAACGCCAACCCTAAACGGGGGGAAACAAAAGTGTGCGAACAASCGTA
>AJ0129-C
TCGTTCAGCGTTGGTTATGATAAAAGAGTAAGACCGAACTATGGAGGTACGTATTAACTGTTTCGATGCYCCGCTACTAAACCGGTCTGTCTCGTTCTCGTTCAACGGTTCTTCTGCCCRCCGTAACGCACCAACTCCAGCGCCTGCCAGCCGGGTKGAATCAACAACGTGTGTCAACTCGTTCGYCCTCCTCTGYGGTCTCTYCTCGGTGTCCTCGAAGCYCGGMGCTCCCTGCAACGTGCCATTTCATTCCCCTCCYCCAGGYCACTTTCACYTGTTTCTSCAGTTTTTGTTTTTCTCCATTGYGTCGAAATCCCTCTTTTGCGCTGTCYCTTTGGTTTWCAGGTTTTGTAGATCCTTCTGTACTGTAGARCACGGTCAAACTTTRCCGTCCAATGTTATCGCCCTCAMTCACTGTGAGAAATGTTGTACTTTCGATAAATATTCCYAACAAATACGTTACTGACCYACATTTGCGAYRTG-TTACGAAATCCGTTTCCAGTCTCCAAGCACCCTTTTGTGGGGTGTGAAGCGGAAGCTTTTTGGGCTGTACTAATCAACAAGGGTGGTGCCCGGTGTAACACCGGATCGTTTCAACGAAAACCTCGCAATGTTGTTAAACGAAAGCTAAGCAAACAGCAAAGCGTGCAAAGCGCAGCTCATTCCTTTTGCTGCCTTCCACYCTGTTATACCTGTTTGCAGAAGCAGCAATACAAAAGCGGCAGGTAACACACACACACACCCGAMAARAACARAAAAAGAGGCATCACAAAACAATATCAAATACAAGCRGACCAAAAAAAAAACAAGCTAACAAACATCGCCAACCAGCATTGTTTGTTGTTCATCGGGTACCGGGTTCACTCCCGGAWGCGCTATCGTTTCCTGTTTGCATCCATTTCCGGGTGGCTTTCTTTGCTGTTGTTTTCGCCCCCTKCCTCCCTTCCTTTGCTTCATCTCAGCTGGATGCAGATGCCGTCAGCCGATAGCACTCGAAACTCKAAACACACACACACACACTGACACAAGCTCTCCCTATCGGGAATATACTGTTTGCGACCRATGCGACTGCCTGCAGCARACAGRCMGAGCGCGAAACAYATAAGCTGGTCAGCTTATTGCAACACAAAGCTACCAY--ACACACACCCACAGTCACACAGACAAACCTACTCGCGCTATCGATGMT------TTTTCTATGGTGTGGCTAAAAAGTCATCTCTACCTTTGGGAAACAAAGACGGAAACAAAGTGTGCGATTGAAGGTGTTTTTGTWTTTCCATCGTTCTTCCCCTCCTCCACTGGGGACRCTGTGCAGWTATTGTGTGCCGTTTCACAAACACACACACG--CACACACAAACACACWCTTTTTTYCTCGGTCCAACAACGCCAACCCTAARSGGGKGGAAAYAAAARTGTGCGAACAACCGTA
>AJ0147-C
TCGTTCAGCGTTGGTTATGATAAAAGAGTAAGACCGAACTATGGAGGTACGTATTAACTGTTTCGATGCTCCGCTACTAAACCGGTCTGTCTCGTTCTCGTTCAACGGTTCTTCTGCCCACCGTAACGCACCAACTCCAGCGCCTGCCAGCCGGGTKGAATCAACAACGTGTGTCAACTCGTTCGTCCTCCTCTGCGGTCTCTCCTCGGTGTCCTCGAAGCCCGGAGCTCCCTGCAACGTGCCATTTCATTCCCCTCCTCCAGGYCACTTTCACCTGTTTCTCCAGTTTTTGTTTTTCTCCGATGTGTCGAAATCCCTCTTTTGCGCTGTCTCTTTGGTTTTCAGGTTTTGTAGATCCTTCTGTACTGTAGAACACGGTCAAACTTTGCCGTCCAATGTTATCGCCCTCAATCACTAGGAGAAATGTTGTACTTTCGATAAATATTCCTAACAAATACGTTACTGACCTACATTTGCGACATG-TTACGAAATCTGTTTCCAGTCTCCAAGCACCTTTTTGTGGGGTGTGAAGCGGAAGCTTTTTGGGCTGTACTWATCAACAAGGGTGGTGYCYGGTGTAACACCGGATCGTTTCACCTAAAACCTCGCTATATTGTTAAACGAAAGCTAAGCAAACAGCAAAGCGTGCAAAGCGCAKCTCATTCCTTTTGCTGCCTTCCACCCTGTTATACCTGTTTGCAGAAGCAGCAATACAAAAGYGGCAGGTAACACACACACACACCCGAAAAAAACARAAAAAGAGGCATCACAAAACAATATCAAATACAAGCGGACCAAAAAARAAACAAGCTAACAAACATCGCCAACCAGCATTGTTTGTTGTTCATCGRGTACCGGGTTCACTCCCGGATGCGCTATCGTTTCCTGTTTGCATCCATTTCCGGGTGGCTTTCTTTGCTGTTGTTTTCGCCCCCTTCCTCCCTTCCTTTGCTTCATCTCAGCTGGATGCAGATGCCGTCAGCCGATAGCACTCGAAACTCGAAACACACACACACACACTGACACAAGCTCTCCCTATCGGGAATATACTGTTTGCGACCGATGCGACTGCCTGCAGCAAACAGACCGAGCGCGAAACAYATAAGCTGGTCAGCTTATTGCAACACAAAGCTACCAC--ACACACACCCACAGTCACACAGACAAACCTACTCGCGCTATCGATGAT------TTTTCTATGGTGTGGCTAAAAAGYCATCTCTACCTTTGGGAAACAAAGACGGAAACAAAGTGTGCGATTGAAGGTGTTTTTGTTTTTCCATCGTTCTTCCCCTCCTCCACTGGGGACACTGTGCAGATATTGTGTGCCGTTTCACAAACACACACACG--CAMACAYAAACACACTCTTTTYTYCTCGGTCCAACAACGCCAACCCTAAGGGGGTGGAAACAAAAGTGWGCGAACAACCGTA
>AJ0152-C
TCGTTCAGCGTTGGTTATGATAAAAGAGTAAGACCGAACTATGGAGGTACGTATTAACTGTTTCGATGCCCCGCTACTAAACCGGTCTGTCTCGTTCTCGTTCAACGGTTCTTCTGCCCRCCGTAACGCACCAACTCCAGCGCCTGCCAGCCGGGTGGAATCAACAACGTGTGTCAACTCGTTCGCCCTCCTCTGTGGTCTCTYCTCGGTGTCCTCGAAGCTCGGCGCTCCCTGCAACGTGCCATTTCATTCCCCTCCTCCAGGCCACATTCACTTGTTTCTCCAGTTTTCGTTTTTCTCCAATGCGTCGAAATCCCTCTTTTGCGCTGTCCCTTTGGTTTRCAGGTTTTRTAGATCCTTCTGTACTGTAGARCACGGTCAAACTTTACCGTCCAATGTTATCGCCCTCACTCACTGTGARAAATGTTGTACTTTCGATAAATATTCCCAACAAATACGTTACTGACCCACATTKGCGATGTG-TTACGAAATCCGTTTCCAGTCTCCAAGCACCCTTTTGTGGGGTGTGAAGCGGAAGCTTTTTGGGCTGTACTAATCAACAAGGGTGGTGCCCGGTGTAACACCGGATCGTTTCAACGAAAACCTCGCAAWGTTGTTAAACGAAAGCTAAGCAAACAGCAAAGCGTGCAAAGCGCAGCTCATTCCTTTTGCTGCCTTCCACYCTGTTATACCTGTTTGCAGAAGCAGCAATACAAAAGCGGCAGGTAACACACACACACACCCGAAAAGAACAGAAAAAGAGGCATCACAAAACAATATCAAATACAAGCAGACCAAAAAAAAARCAAGCTAACAAACATCGCCAACCAGCATTGTTTGTTGTTCATCGGGTACCGGGTTCACTCCCGGAWGCGCTATCGTTTCCTGTTTGCATCCATTTCCGGGTGGCTTTCTTTGCTGTTGTTTTCGCCCCCTGCCTCYCTTCCTTTGCTTCATCTCAGCTGGATGYAGATGCCGTCAGCCGATAGCACTCGAAACTCTAAACACACACACACACACTGACACAAGCTCTYCCTATCGGKAATATACTGTTTGCGACCAATGYGACTGCCTGCAGCAGACAGGCAGAGCGCGAAACACATAAGCTGGTCAGCTTATTGCAACACAAAGCTACCAC--AMACACACCCACAGTCRCACAGACAAACCTACTCGCGCTATCGATGMT------TTTTCTATGSTGTGGCYAAAAAGTCATCTCTACCTTTGGGAAACAAAGACGGAAACAAAGTGTGCGATTGAAGGTGTTTTTGTTTTTCCATCGTTCTTCYCCTCCTCCACTGGRGACGCYGTGCAGTTATTGTGTGCCGTTTCACAAACRCACACACG--CACACACAAACACACACTTTTTTCCTCGGTCCAACAACGCCAACCCTAMACGGGGGGAAACAAAAGTGTGCGAACAASCGTA
>AJ0158-C
TCGTTCAGCGTTGGTTATGATAAAAGAGTAAGACCGAACTATGGAGGTACGTATTAACTGTTTCGATGCYCCGCTACTAAACCGGTCTGTCTCGTTCTCGTTCAACGGTTCTTCTGCCCACCGTAACGCACCARCTCCAGCGCCTGCCAGCCGGGTGGAATCAACAACGTGTGTCAACTCGTTCGYCCTYCTCTGYGGTCTCTYCTCGGTGTCCTCGAAGCCCGGAGCTCCCTGCAACGTGCCATTTCATTCCYCTCCTCCAGGCCACTTTCACYTGTTTCTCCAGTTTTYGTTTTTCTCYWATGCGTCGAAATCCCTCTTTTGCGCTGTCTCTTTGGTTTKCAGGTTTTGTAGATCCTTCTGTACTGTAGAACACGGTCAAACTTTACCGTCCAATGTTATCGCCCTCACTCACTGTGAGAAATGTTGTACTTTCGATAAATATTCCCAACAAATACGTTACTGACCCACATTTGCGATGTG-TTACGAAATCCGTTTCCAGTCTCCAAGCACCCTTTTGTGGGGTGTGAAGCGGAAGCTTTTTGGGCTGTACTAATCAACAAGGGTGGTGCCCGGTGTAACACCGGATCGTTTCAACGAAAACCTCGCAAWGTTGTTAAACGAAAGCTAAGCAAACAGCAAAGCGTGCAAAGCGCAGCTCATTCCTTTTGCTGCCTTCCACCCTGTTATACCTGTWTGCAGAAGCAGCAATACAAAAGYGGCAGGTAACACACACACACACCCGAAAAGAACAGAAAAAGAGGCATCACAAAACAATATCAAATACAAGCGGAYCAAAAAAAAAACAAGCWAACAAACATCGCCAACCAGCATTGTTTGTTGTTCATCGGGTACCGGGTTCACTCCCGGAWGCGCTATCGTTTCCTGTTTGCATCCATTTCCGGGTGGYTTTCTTTGCTGTTGTTTTCGCCCCCTKCCTCCCTTCCTTTGCTTCATCTCAGCTGGATGCAGATGCCGTCAGCCGRTAGCACTCGAAACTCKAAACACACACACACACACTGACACAAGCTCTCCCTATCGGGAATATACTGTTTGCGACCRATGCGACTGCCTGCAGCARACAGRCMGAGCGCGAAACACATAAGCTGGTCAGCTTAWTGCAACACAAAGCTACCAC--ACACACACCCACAGTCACACAGACAAACCTACTCGCGCTATCGATGMT------TTTTCTATGGTGTGGCTAAAAAGYCATCTCTACCTTTGGGAAACAAAGACGGAAACAAAGTGTGCGATTGAAGGTGTTTTTGTTTTTCCATCGTTCTTCCCCTCCTCCACTGGGRACRCTGTGCAGWTATTGTGTGCCGTTTCACAAACACACACACG--CAMWCACAAACACACWCTTTTTTYCTCGGTCCAACAACGCCAACCCTAARSGGGKGGAAACAAAAGTGTGCGAACAASCGTA
>AR0001-C
TCGTTCAGCGTTGGTTATGATAAAAGAGTAAGACCGAACTATGGAGGTACGTATTAACTGTTTCGATGCCCCGCTRCTAAACCGGTCTGTCTCGTTCTCGTTCAACGGTTCTTCTGCCCRCCGTAACGCACCAACTCCAGCGCCTGCCAGCCGGGTGGAATCAACAACGTGTGTCAACTCGTTCGCCCTCCTCTGTGGTCTCTTCTCGGTGTCCTCGAAGCTCGGMGCTCCCTGCAACGTGCCATTTCATTCCCCTCCTCCAGGCCACTTTCACTTGTTTCTSCAGTTTTYGTTTTTCTCCAATGCGTCGAAATCCCTCTTTTGCGCTGYCYCTTTGGTTTGCAGGTTTTGTAGATCCTTCTGTACTGTAGAACACGGTCAAACTTTACCGTYCAATGTTATCGCCCTCACTCACTGTGAGAAATGTTGTACTTTCGATAAATATTCCCAACAAATACGTTACTGACCCACATTTGCGATGTG-TTACGAAATCYGTTTCCAGTCTCCAAGCACCCTTTTGTGGGGTGTGAAGCGGAAGCTTTTTGGGCTGTACTAATCAACAAGGGTGGTGCCCGGTGTAACACCGGATCGTTTCAMCKAAAACCTCGCAATGTTGTTAAACGAAAGCTAAGCAAACAGCAAAGCGTGCAAAGCGCAGCTCATTCCTTTTGCTGCCTTCCACCYTGTTATACCTGTTTGCAGAAGCAGCAATACAAAAGCGGCAGGTAACACACACACACACCCGAAAAGAACAGAAAAAGAGGCATCACAAAACAATATSAAATACAAGCRGMCMAAAAAAAAAACAAGCTAACAAACATCGCCAACCAGCATTGTTTGTTGTTCATCGGGTACCGGGTTCACTCYCGGAWGCGCTATCGTTTCCTGTTTGCATCCATTTCCGGGTGGCTTTCTTTGCTGTTGTTTTCGCCCCCTGCCTCCCTTCCTTTGCTTCATCTCAGCTGGATGCAGATRCCGTCAGCCGATASCACTCGAAACTCTAAACACACACACACACACTGACACAAGCTCTCCCTATCGGGAATATACTGTTTGCGACCAATGCGACTGCCTGCAGCAGACAGGCAGAGCGCGAAACACATAAGCTGGTCAGCTTATTGCAACACAAAGCTACCAC--ACACACACCCACAGTCACACAGACAAACCTACTCGCGCTATCGATGMT------TTTTCTATACTGTGGCTAAAAAGTCATCTCTACCTTTGGGAAACAAAGACGGAAACAAAGTGTGCGATTGAAGGTGTTTTTGTTTTTCCATCGTTCTTCYCCTCCTCCMCTGGGGACGCTGTGCAGTTATTGTGTGCCGTTTCACAAACACACACACG--CACAMACAAACACACACTTTTTTCCTCGGTCCAACAACGCCAACCCTAAACGGGGGGAAACAAAAGTGTGCGAACAACCGTA
>AR0007-C
TCGTTCAGCGTTGGTTATGATAAAAGAGTAAGACCGAACTATGGAGGTACGTATTAACTGTTTCRATGCCCCGCTRCTAAACCGGTCTGTCTCGTTCTCGTTCAACGGTTCTTCTGCCCGCCGTAACGCACCAACTCCAGCGCCTGCCAGCCGGGTGGAATCAACAACGTGTGTCAACTCGTTCGCCCTCCTCTGTGGTCTCTTCTCGGTGTCCTCGAAGCTCGGMGCTCCCTGCAACGTGCCATTTCATTCCCCTCCTCCAGGCCACTTTCACTTGTTTCTSCAGTTTTYGTTTTTCTCCAWTGCGTCGAAATCCCTCTTTTGCGCTGYCYCTTTGGTTTGCAGGTTTTGTAGATCCTTCTGTACTGTAGARCACGGTCAAACTTTACCGTCCAATGTTATCGCCCTCACTCACTGTGAGAAATGTTGTACTTTCGATAAATATTCCCAACAAATACGTTACTGACCCACATTTGCGATGTG-TTACGAAATCCGTTTCCAGTCTCCAAGCACCCTTTTGTGGGGTGTGAAGCGGAAGCTTTTTGGGCTGTACTAATCAACAAGGGTGGTGCCCGGTGTAACACCGGATCGTTTCAMCKAAAACCTCGCAATGTTGTTAAACGAAAGCTAAGCAAACAGCAAAGCGTGCAAAGCGCAGCTCATTCCTTTTGCTGCCTTCCACCYTGTTATACCTGTTTGCAGAAGCAGCAATACAAAAGCGGCAGGTAACACACACACACACCCGAAAAGAACAGAAAAAGAGGCATCACAAAACAATATSAAATACAAGCAGACCAAAAAAAAAACAAGCTAACAAACATCGCCAACCAGCATTGTTTGTTGTTCATCGGGTACCGGGTTCACTCYCGGAWGCGCTATCGTTTCCTGTTTGCATCCATTTCCGGGTGGCTTTCTTTGCTGTTGTTTTCGCCCCCTGCCTCCCTTCCTTTGCTTCATCTCAGCTGGATGCAGATRCCGTCAGCCGATASCACTCGAAACTCTAAACACACACACACACACTGACACAAGCTCTCCCTATCGGGAATATACTGTTTGCGACCAATGCGACTGCCTGCAGCAGACAGGCAGAGCGCGAAACACATAAGCTGGTCAGCTTATTGCAACACAAAGCTACCAC--ACACACACCCACAGTCACACAGACAAACCTACTCGCGCTATCGATGMT------TTTTCTATACTGTGGCTAAAAAGTCATCTCTACCTTTGGGAAACAAAGACGGAAACAAAGTGTGCGATTGAAGGTGTTTTTGTTTTTCCATCGTTCTTCYCCTCCTCCMCTGGGGACGCTGTGCAGTTATTGTGTGCCGTTTCACAAACACACACACG--CACACACAAACACACACTTTTTTCCTCGGTCCAACAACGCCAACCCTAAACGGGGGGAAACAAAAGTGTGCGAACAACCGTA
>AR0008-C
TCGTTCAGCGTTGGTTATGATAAAAGAGTAAGACCGAACTATGGAGGTACGTATTAACTGTTTCGATGCCCCGCTGCTAAACCGGTCTGTCTCGTTCTCGTTCAACGGTTCTTCTGCCCGCCGTAACGCACCAACTCCAGCGCCTGCCAGCCGGGTGGAATCAACAACGTGTGTCAACTCGTTCGCCCTCCTCTGTGGTCTCTTCTCGGTGTCCTCGAAGCTCGGAGCTCCCTGCAACGTGCCATTTCATTCCCCTCCTCCAGGCCACTTTCACTTGTTTCTCCAGTTTTCGTTTTTCTCCAATGCGTCGAAATCCCTCTTTTGCGCTGCCTCTTTGGTTTGCAGGTTTTGTAGATCCTTCTGTACTGTAGAACACGGTCAAACTTTACCGTCCAATGTTATCGCCCTCACTCACTGTGAGAAATGTTGTACTTTCGATAAATATTCCCAACAAATACGTTACTGACCCACATTTGCGATGTG-TTACGAAATCCGTTTCCAGTCTCCAAGCACCCTTTTGTGGGGTGTGAAGCGGAAGCTTTTTGGGCTGTACTAATCAACAAGGGTGGTGCCCGGTGTAACACCGGATCGTTTCACCTAAAACCTCGCAATGTTGTTAAACGAAAGCTAAGCAAACAGCAAAGCGTGCAAAGCGCAGCTCATTCCTTTTGCTGCCTTCCACCTTGTTATACCTGTTTGCAGAAGCAGCAATACAAAAGCGGCAGGTAACACACACACACACCCGAAAAGAACAGAAAAAGAGGCATCACAAAACAATATCAAATACAAGCAGACCAAAAAAAAAACAAGCTAACAAACATCGCCAACCAGCATTGTTTGTTGTTCATCGGGTACCGGGTTCACTCTCGGATGCGCTATCGTTTCCTGTTTGCATCCATTTCCGGGTGGCTTTCTTTGCTGTTGTTTTCGCCCCCTGCCTCCCTTCCTTTGCTTCATCTCAGCTGGATGCAGATACCGTCAGCCGATACCACTCGAAACTCTAAACACACACACACACACTGACACAAGCTCTCCCTATCGGGAATATACTGTTTGCGACCAATGCGACTGCCTGCAGCAGACAGGCAGAGCGCGAAACACATAAGCTGGTCAGCTTATTGCAACACAAAGCTACCAC--ACACACACCCACAGTCACACAGACAAACCTACTCGCGCTATCGATGMT------TTTTCTATACTGTGGCTAAAAAGTCATCTCTACCTTTGGGAAACAAAGACGGAAACAAAGTGTGCGATTGAAGGTGTTTTTGTTTTTCCATCGTTCTTCTCCTCCTCCCCTGGGGACGCTGTGCAGTTATTGTGTGCCGTTTCACAAACACACACACG--CACACACAAACACACACTTTTTTCCTCGGTCCAACAACGCCAACCCTAAACGGGGGGAAACAAAAGTGTGCGAACAACCGTA
>AR0009-C
TCGTTCAGCGTTGGTTATGATAAAAGAGTAAGACCGAACTATGGAGGTACGTATTAACTGTTTCRATGCCCCGCTRCTAAACCGGTCTGTCTCGTTCTCGTTCAACGGTTCTTCTGCCCGCCGTAACGCACCAACTCCAGCGCCTGCCAGCCGGGTGGAATCAACAACGTGTGTCAACTCGTTCGCCCTCCTCTGTGGTCTCTTCTCGGTGTCCTCGAAGCTCGGMGCTCCCTGCAACGTGCCATTTCATTCMCCTCCTCCAGGCCACTTTCACTTGTTTCTSCAGTTTTYGTTTTTCTCCAWTGCGTCGAAATCCCTCTTTTGCGCTGYCYCTTTGGTTTGCAGGTTTTGTAGATCCTTCTGTACTGTAGARCACGGTCAAACTTTACCGTCCAATGTTATCGCCCTCACTCACTGTGAGAAATGTTGTACTTTCGATAAATATTCCCAACAAATACGTTACTGACCCACATTTGCGATGTG-TTACGAAATCCGTTTCCAGTCTCCAAGCACCCTTTTGTGGGGTGTGAAGCGGAAGCTTTTTGGGCTGTACTAATCAACAAGGGTGRTGCCCGGTGTAACACCGGATCGTTTCACCTAAAACCTCGCAATGTTGTTAAACGAAAGCTAAGCAAACAGCAAAGCGTGCAAAGCGCAGCTCATTCCTTTTGCTGCCTTCCACMYTGTTATACCTGTTTGCAGAAGCAGCAATACAAAAGCGGCAGGTAACACACACACACACCCGAAAAGAACAGAAAAAGAGGCATCACAAAACAATATCAAATACAAGCAGACCAAAAAAAAAACAAGCTAACAAACATCGCCAACCAGCATTGTTTGTTGTTCATCGGGTACCGGGTTCACTCYCGGAWGCGCTATCGTTTCCTGTTTGCATCCATTTCCGGGTGGCTTTCTTTGCTGTTGTTTTCGCCCCCTGCCTCCCTTCCTTTGCTTCATCTCAGCTGGATGCAGATRCCGTMAGCCGATASCACTCGAAACTCTAAACACACACACACACACTGACACAAGCTCTCCCTATCGGGAATATACTGTTTGCGACCAATGCGACTGCCTGCAGCAGACAGGCAGAGCGCGAAACACATAAGCTGGTCAGCTTATTGCAACACAAAGCTACCAC--ACACACACCCACAGTCACACAGACAAACCTACTCGCGCTATCGATGMT------TTTTCTATACTGTGGCTAAAAAGTCATCTCTACCTTTGGGAAACAAAGACGGAAACAAAGTGTGCGATTGAAGGTGTTTTTGTTTTTCCATCGTTCTTCYCCTCCTCCMCTGGGGACGCTGTGCAGTTATTGTGTGCCGTTTCACAAACACACACACG--CACAMACAAACACACACTTTTTTCCTCGGTCCAACAACGCCAACCCTAAACGGGGGGAAACAAAAGTGTGCGAACAACCGTA
>AR0010-C
TCGTTCAGCGTTGGTTATGATAAAAGAGTAAGACCGAACTATGGAGGTACGTATTAACTGTTTCGATGCCCCGCTRCTAAACCGGTCTGTCTCGTTCTCGTTCAACGGTTCTTCTGCCCGCCGTAACGCACCAACTCCAGCGCCTGCCAGCCGGGTGGAATCAACAACGTGTGTCAACTCGTTCGCCCTCCTCTGTGGTCTCTTCTCGGTGTCCTCGAAGCTCGGAGCTCCCTGCAACGTGCCATTTCATTCCCCTCCTCCAGGCCACTTTCACTTGTTTCTSCAGTTTTYGTTTTTCTCCAATGCGTCGAAATCCCTCTTTTGCGCTGYCYCTTTGGTTTGCAGGTTTTGTAGATCCTTCTGTACTGTAGAASACGGTCAAACTTTACCGTCCAATGTTATCGCCCTCACTCACTGTGAGAAATGTTGTACTTTCGATAAATATTCCCAACAAATACGTTACTGACCCACATTTGCGATGTG-TTACGAAATCCGTTTCCAGTCTCCAAGCAMCCTTTTGYGGGGTGTGAAGCGGAAGCTTTTTGGGCTGTACTAATCAACARGGGTGGTGCCCGGTGTAACACCGGATCGTTTCAMCKAAAACCTCGCAATGTTGTTAAACGAAAGCTAAGCAAACAGCAAAGCGTGCAAAGCGCAGCTCATTCCTTTTGCTGCCTTCCACYYTGTTATACCTGTTTGCAGAAGCAGCAATACAAAAGCGGCAGGTAACACACACACACACCCGAAAAGAACAGAAAAAGAGGCATCACAAAACAATATCAAATACAAGCRGACCAAAAAAAAAACAAGCTAACAAACATCGCCAACCAGCATTGTTTGTTGTTCATCGGGTACCGGGTTCACTCYCGGAWGCGCTATCGTTTCCTGTTTGCATCCATTTCCGGGTGGCTTTCTTTGCTGTTGTTTTCGCCCCCTGCCTCCCTTCCTTTGCTTCATCTCAGCTGGATGCAGATRCCGTCAGCCGATASCACTCGAAACTCTAAACACACACACACACACTGACACAAGCTCTCCCTATCGGGARTATACTGTTTGCGACCAATGCGACTGCCTGCAGCAGACAGGCAGAGCGCGAAACACATAAGCTGGTCAGCTTATTGCAACACAAAGCTACCAC--ACACACACCCACAGTCACACAGACAAACCTACTCGCGCTATCGATGMT------TTTTCTATACTGTGGCTAAAAAGTMATCTCTACCTTTGGGAAACAAAGACGGAAACAAAGTGTGCGATTGAAGGTGTTTTTGTTTTTCCATCGTTCTTCYCCTCCTCCMCTGGGGACGCTGTGCAGTTATTGTGTGCCGTTTCACAAACACACACACG--MACACACAAACACACACTTTTTTCCTCGGTCCAACAACGCCAACCCTAAACGGGGGGAAACAAAAGTGTGCGAACAACCGTA
>AR0011-C
TCGTTCAGCGTTGGTTATGATAAAAGAGTAAGACCGAACTATGGAGGTACGTATTAACTGTTTCRATGCCCCGCTRCTAAACCGGTCTGTCTCGTTCTCGTTCAACGGTTCTTCTGCCCGCCGTAACGCACCAACTCCAGCGCCTGCCAGCCGGGTGGAATCAACAACGTGTGTCAACTCGTTCGCCCTCCTCTGTGGTCTCTTCTCGGTGTCCTCGAAGCTCGGMGCTCCCTGCAACGTGCCATTTCATTCMCCTCCTCCAGGCCACTTTCACTTGTTTCTSCAGTTTTYGTTTTTCTCCAWTGCGTCGAAATCCCTCTTTTGCGCTGYCYCTTTGGTTTGCAGGTTTTGTAGATCCTTCTGTACTGTAGARCACGGTCAAACTTTACCGTCCAATGTTATCGCCCTCACTCACTGTGAGAAATGTTGTACTTTCGATAAATATTCCCAACAAATACGTTACTGACCCACATTTGCGATGTG-TTACGAAATCCGTTTCCAGTCTCCAAGCACCCTTTTGTGGGGTGTGAAGCGGAAGCTTTTTGGGCTGTACTAATCAACAAGGGTGRTGCCCGGTGTAACACCGGATCGTTTCACCTAAAACCTCGCAATGTTGTTAAACGAAAGCTAAGCAAACAGCAAAGCGTGCAAAGCGCAGCTCATTCCTTTTGCTGCCTTCCACMYTGTTATACCTGTTTGCAGAAGCAGCAATACAAAAGCGGCAGGTAACACACACACACACCCGAAAAGAACAGAAAAAGAGGCATCACAAAACAATATCAAATACAAGCAGACCAAAAAAAAAACAAGCTAACAAACATCGCCAACCAGCATTGTTTGTTGTTCATCGGGTACCGGGTTCACTCYCGGAWGCGCTATCGTTTCCTGTTTGCATCCATTTCCGGGTGGCTTTCTTTGCTGTTGTTTTCGCCCCCTGCCTCCCTTCCTTTGCTTCATCTCAGCTGGATGCAGATRCCGTMAGCCGATASCACTCGAAACTCTAAACACACACACACACACTGACACAAGCTCTCCCTATCGGGAATATACTGTTTGCGACCAATGCGACTGCCTGCAGCAGACAGGCAGAGCGCGAAACACATAAGCTGGTCAGCTTATTGCAACACAAAGCTACCAC--ACACACACCCACAGTCACACAGACAAACCTACTCGCGCTATCGATGCT------TTTTCTATACTGTGGCTAAAAAGTCATCTCTACCTTTGGGAAACAAAGACGGAAACAAAGTGTGCGATTGAAGGTGTTTTTGTTTTTCCATCGTTCTTCYCCTCCTCCMCTGGGGACGCTGTGCAGTTATTGTGTGCCGTTTCACAAACACACACACG--CACAMACAAACACACACTTTTTTCCTCGGTCCAACAACGCCAACCCTAAACGGGGGGAAACAAAAGTGTGCGAACAACCGTA
>AR0012-C
TCGTTCAGCGTTGGTTATGATAAAAGAGTAAGACCGAACTATGGAGGTACGTATTAACTGTTTCGATGCCCCGCTGCTAAACCGGTCTGTCTCGTTCTCGTTCAACGGTTCTTCTGCCCGCCGTAACGCACCAACTCCAGCGCCTGCCAGCCGGGTGGAATCAACAACGTGTGTCAACTCGTTCGCCCTCCTCTGTGGTCTCTTCTCGGTGTCCTCGAAGCTCGGAGCTCCCTGCAACGTGCCATTTCATTCCCCTCCTCCAGGCCACTTTCACTTGTTTCTCCAGTTTTCGTTTTTCTCCAATGCGTCGAAATCCCTCTTTTGCGCTGCCTCTTTGGTTTGCAGGTTTTGTAGATCCTTCTGTACTGTAGAACACGGTCAAACTTTACCGTCCAATGTTATCGCCCTCACTCACTGTGAGAAATGTTGTACTTTCGATAAATATTCCCAACAAATACGTTACTGACCCACATTTGCGATGTG-TTACGAAATCCGTTTCCAGTCTCCAAGCACCCTTTTGTGGGGTGTGAAGCGGAAGCTTTTTGGGCTGTACTAATCAACAAGGGTGGTGCCCGGTGTAACACCGGATCGTTTCACCTAAAACCTCGCAATGTTGTTAAACGAAAGCTAAGCAAACAGCAAAGCGTGCAAAGCGCAGCTCATTCCTTTTGCTGCCTTCCACCTTGTTATACCTGTTTGCAGAAGCAGCAATACAAAAGCGGCAGGTAACACACACACACACCCGAAAAGAACAGAAAAAGAGGCATCACAAAACAATATCAAATACAAGCAGACCAAAAAAAAAACAAGCTAACAAACATCGCCAACCAGCATTGTTTGTTGTTCATCGGGTACCGGGTTCACTCTCGGATGCGCTATCGTTTCCTGTTTGCATCCATTTCCGGGTGGCTTTCTTTGCTGTTGTTTTCGCCCCCTGCCTCCCTTCCTTTGCTTCATCTCAGCTGGATGCAGATACCGTCAGCCGATACCACTCGAAACTCTAAACACACACACACACACTGACACAAGCTCTCCCTATCGGGAATATACTGTTTGCGACCAATGCGACTGCCTGCAGCAGACAGGCAGAGCGCGAAACACATAAGCTGGTCAGCTTATTGCAACACAAAGCTACCAC--ACACACACCCACAGTCACACAGACAAACCTACTCGCGCTATCGATGMT------TTTTCTATACTGTGGCTAAAAAGTCATCTCTACCTTTGGGAAACAAAGACGGAAACAAAGTGTGCGATTGAAGGTGTTTTTGTTTTTCCATCGTTCTTCTCCTCCTCCCCTGGGGACGCTGTGCAGTTATTGTGTGCCGTTTCACAAACACACACACG--CACACACAAACACACACTTTTTTCCTCGGTCCAACAACGCCAACCCTAAACGGGGGGAAACAAAAGTGTGCGAACAACCGTA
>AR0013-C
TCGTTCAGCGTTGGTTATGATAAAAGAGTAAGACCGAACTATGGAGGTACGTATTAACTGTTTCGATGCCCCGCTGCTAAACCGGTCTGTCTCGTTCTCGTTCAACGGTTCTTCTGCCCGCCGTAACGCACCAACTCCAGCGCCTGCCAGCCGGGTGGAATCAACAACGTGTGTCAACTCGTTCGCCCTCCTCTGTGGTCTCTTCTCGGTGTCCTCGAAGCTCGGAGCTCCCTGCAACGTGCCATTTCATTCCCCTCCTCCAGGCCACTTTCACTTGTTTCTCCAGTTTTCGTTTTTCTCCAATGCGTCGAAATCCCTCTTTTGCGCTGCCTCTTTGGTTTGCAGGTTTTGTAGATCCTTCTGTACTGTAGAACACGGTCAAACTTTACCGTCCAATGTTATCGCCCTCACTCACTGTGAGAAATGTTGTACTTTCGATAAATATTCCCAACAAATACGTTACTGACCCACATTTGCGATGTG-TTACGAAATCCGTTTCCAGTCTCCAAGCACCCTTTTGTGGGGTGTGAAGCGGAAGCTTTTTGGGCTGTACTAATCAACAAGGGTGGTGCCCGGTGTAACACCGGATCGTTTCACCTAAAACCTCGCAATGTTGTTAAACGAAAGCTAAGCAAACAGCAAAGCGTGCAAAGCGCAGCTCATTCCTTTTGCTGCCTTCCACCTTGTTATACCTGTTTGCAGAAGCAGCAATACAAAAGCGGCAGGTAACACACACACACACCCGAAAAGAACAGAAAAAGAGGCATCACAAAACAATATCAAATACAAGCAGACCAAAAAAAAAACAAGCTAACAAACATCGCCAACCAGCATTGTTTGTTGTTCATCGGGTACCGGGTTCACTCTCGGATGCGCTATCGTTTCCTGTTTGCATCCATTTCCGGGTGGCTTTCTTTGCTGTTGTTTTCGCCCCCTGCCTCCCTTCCTTTGCTTCATCTCAGCTGGATGCAGATACCGTCAGCCGATACCACTCGAAACTCTAAACACACACACACACACTGACACAAGCTCTCCCTATCGGGAATATACTGTTTGCGACCAATGCGACTGCCTGCAGCAGACAGGCAGAGCGCGAAACACATAAGCTGGTCAGCTTATTGCAACACAAAGCTACCAC--ACACACACCCACAGTCACACAGACAAACCTACTCGCGCTATCGATGMT------TTTTCTATACTGTGGCTAAAAAGTCATCTCTACCTTTGGGAAACAAAGACGGAAACAAAGTGTGCGATTGAAGGTGTTTTTGTTTTTCCATCGTTCTTCTCCTCCTCCCCTGGGGACGCTGTGCAGTTATTGTGTGCCGTTTCACAAACACACACACG--CACACACAAACACACACTTTTTTCCTCGGTCCAACAACGCCAACCCTAAACGGGGGGAAACAAAAGTGTGCGAACAACCGTA
>AR0014-C
TCGTTCAGCGTTGGTTATGATAAAAGAGTAAGACCGAACTATGGAGGTACGTATTAACTGTTTCGATGCYCCGCTRCTAAACCGGTCTGTCTCGTTCTCGTTCAACGGTTCTTCTGCCCRCCGTAACGCACCAACTCCAGCGCCTGCCAGCCGGGTGGAATCAACAACGTGTGTCAACTCGTTCGYCCTCCTCTGYGGTCTCTYCTCGGTGTCCTCGAAGCYCGGAGCTCCCTGCAACGTGCCATTTCATTCCCCTCCTCCAGGCCAYTTTCACYTGTTTCTCCAGTTTTYGTTTTTCTCCRATGYGTCGAAATCCCTCTTTTGCGCTGYCTCTTTGGTTTKCAGGTTTTGTAGATCCTTCTGTACTGTAGARCACGGTCAAACTTTRCCGTCCAATGTTATCGCCCTCAMTCACTRKGAGAAATGTTGTACTTTCGATAAATATTCCYAACAAATACGTTACTGACCYACATTTGCGAYRTG-TTACGAAATCYGTTTCCAGTCTCCAAGCACCYTTTTGTGGGGTGTGAAGCGGAAGCTTTTTGGGCTGTACTAATCAACAAGGGTGGTGCCCGGTGTAACACCGGATCGTTTCAMCKAAAACCTCGCWATGTTGTTAAACGAAAGCTAAGCAAACAGCAAAGCGTGCAAAGCGCAGCTCATTCCTTTTGCTGCCTTCCACCCTGTTATACCTGTTTGCAGAAGCAGCAATACAAAAGYGGCAGGTAACACACACACACACCCGAAAARAACARAAAAAGAGGCATCACAAAACAATATSAAATACAAGCRGACCAAAAAAAAAACAAGCTAACAAACATCGCCAACCAGCATTGTTTGTTGTTCATCGGGTACCGGGTTCACTCCCGGAWGCGCTATCGTTTCCTGTTTGCATCCATTTCCGGGTGGCTTTCTTTGCTGTTGTTTTCGCCCCCTKCCTCCCTTCCTTTGCTTCATCTCAGCTGGATGCAGATGCCGTCAGCCGATAGCACTCGAAACTCKAAACACACACACACACACTGACACAAGCTCTCCCTATCGGGAATATACTGTTTGCGACCAATGCGACTGCCTGCAGCAGACWGGCARAGCGCGAAACACATAAGCTGGTCAGCTTATTGCAACACAAAGCTACCAC--ACACACACCCACAGTCACACAGACAAACCTACTCGCGCTATCGATGMT------TTTTCTATRSTGTGGCTAAAAAGTCATCTCTACCTTTGGGAAACAAAGACGGAAACAAAGTGTGCGATTGAAGGTGTTTTTGTTTTTCCATCGTTCTTCCCCTCCTCCACTGGGGACRCTGTGCAGWTATTGTGTGCCGTTTCACAAACACACACACG--MACACACAAACACACWCTTTTTTCYTCGGTCCAACAACGCCAACCCTAARSGGGKGGAAACAAAAGTGTGCGAACAACCGTA
>AR0015-C
TCGTTCAGCGTTGGTTATGATAAAAGAGTAAGACCGAACTATGGAGGTACGTATTAACTGTTTCRATGCCCCGCTRCTAAACCGGTCTGTCTCGTTCTCGTTCAACGGTTCTTCTGCCCGCCGTAACGCACCAACTCCAGCGCCTGCCAGCCGGGTGGAATCAACAACGTGTGTCAACTCGTTCGCCCTCCTCTGTGGTCTCTTCTCGGTGTCCTCGAAGCTCGGMGCTCCCTGCAACGTGCCATTTCATTCMCCTCCTCCAGGCCACTTTCACTTGTTTCTSCAGTTTTYGTTTTTCTCCAWTGCGTCGAAATCCCTCTTTTGCGCTGYCYCTTTGGTTTGCAGGTTTTGTAGATCCTTCTGTACTGTAGARCACGGTCAAACTTTACCGTCCAATGTTATCGCCCTCACTCACTGTGAGAAATGTTGTACTTTCGATAAATATTCCCAACAAATACGTTACTGACCCACATTTGCGATGTG-TTACGAAATCCGTTTCCAGTCTCCAAGCACCCTTTTGTGGGGTGTGAAGCGGAAGCTTTTTGGGCTGTACTAATCAACAAGGGTGRTGCCCGGTGTAACACCGGATCGTTTCACCTAAAACCTCGCAATGTTGTTAAACGAAAGCTAAGCAAACAGCAAAGCGTGCAAAGCGCAGCTCATTCCTTTTGCTGCCTTCCACMYTGTTATACCTGTTTGCAGAAGCAGCAATACAAAAGCGGCAGGTAACACACACACACACCCGAAAAGAACAGAAAAAGAGGCATCACAAAACAATATCAAATACAAGCAGACCAAAAAAAAAACAAGCTAACAAACATCGCCAACCAGCATTGTTTGTTGTTCATCGGGTACCGGGTTCACTCYCGGAWGCGCTATCGTTTCCTGTTTGCATCCATTTCCGGGTGGCTTTCTTTGCTGTTGTTTTCGCCCCCTGCCTCCCTTCCTTTGCTTCATCTCAGCTGGATGCAGATRCCGTMAGCCGATASCACTCGAAACTCTAAACACACACACACACACTGACACAAGCTCTCCCTATCGGGAATATACTGTTTGCGACCAATGCGACTGCCTGCAGCAGACAGGCAGAGCGCGAAACACATAAGCTGGTCAGCTTATTGCAACACAAAGCTACCAC--ACACACACCCACAGTCACACAGACAAACCTACTCGCGCTATCGATGMT------TTTTCTATACTGTGGCTAAAAAGTCATCTCTACCTTTGGGAAACAAAGACGGAAACAAAGTGTGCGATTGAAGGTGTTTTTGTTTTTCCATCGTTCTTCYCCTCCTCCMCTGGGGACGCTGTGCAGTTATTGTGTGCCGTTTCACAAACACACACACG--MACAMACAAACACACACTTTTTTCCTCGGTCCAACAACGCCAACCCTAAACGGGGGGAAACAAAAGTGTGCGAACAACCGTA
>AR0016-C
TCGTTCAGCGTTGGTTATGATAAAAGAGTAAGACCGAACTATGGAGGTACGTATTAACTGTTTCRATGCCCCGCTRCTAAACCGGTCTGTCTCGTTCTCGTTCAACGGTTCTTCTGCCCGCCGTAACGCACCAACTCCAGCGCCTGCCAGCCGGGTGGAATCAACAACGTGTGTCAACTCGTTCGCCCTCCTCTGTGGTCTCTTCTCGGTGTCCTCGAAGCTCGGMGCTCCCTGCAACGTGCCATTTCATTCMCCTCCTCCAGGCCACTTTCACTTGTTTCTSCAGTTTTYGTTTTTCTCCAWTGCGTCGAAATCCCTCTTTTGCGCTGYCYCTTTGGTTTGCAGGTTTTGTAGATCCTTCTGTACTGTAGARCACGGTCAAACTTTACCGTCCAATGTTATCGCCCTCACTCACTGTGAGAAATGTTGTACTTTCGATAAATATTCCCAACAAATACGTTACTGACCCACATTTGCGATGTG-TTACGAAATCCGTTTCCAGTCTCCAAGCACCCTTTTGTGGGGTGTGAAGCGGAAGCTTTTTGGGCTGTACTAATCAACAAGGGTGRTGCCCGGTGTAACACCGGATCGTTTCACCTAAAACCTCGCAATGTTGTTAAACGAAAGCTAAGCAAACAGCAAAGCGTGCAAAGCGCAGCTCATTCCTTTTGCTGCCTTCCACMYTGTTATACCTGTTTGCAGAAGCAGCAATACAAAAGCGGCAGGTAACACACACACACACCCGAAAAGAACAGAAAAAGAGGCATCACAAAACAATATCAAATACAAGCAGACCAAAAAAAAAACAAGCTAACAAACATCGCCAACCAGCATTGTTTGTTGTTCATCGGGTACCGGGTTCACTCYCGGAWGCGCTATCGTTTCCTGTTTGCATCCATTTCCGGGTGGCTTTCTTTGCTGTTGTTTTCGCCCCCTGCCTCCCTTCCTTTGCTTCATCTCAGCTGGATGCAGATRCCGTMAGCCGATASCACTCGAAACTCTAAACACACACACACACACTGACACAAGCTCTCCCTATCGGGAATATACTGTTTGCGACCAATGCGACTGCCTGCAGCAGACAGGCAGAGCGCGAAACACATAAGCTGGTCAGCTTATTGCAACACAAAGCTACCAC--ACACACACCCACAGTCACACAGACAAACCTACTCGCGCTATCGATGMT------TTTTCTATACTGTGGCTAAAAAGTCATCTCTACCTTTGGGAAACAAAGACGGAAACAAAGTGTGCGATTGAAGGTGTTTTTGTTTTTCCATCGTTCTTCYCCTCCTCCMCTGGGGACGCTGTGCAGTTATTGTGTGCCGTTTCACAAACACACACACG--CACAMACAAACACACACTTTTTTCCTCGGTCCAACAACGCCAACCCTAAACGGGGGGAAACAAAAGTGTGCGAACAACCGTA
>AR0017-C
TCRTTCAGCGTTGGTTATGATAAAAGAGTAAGACCGAACTATGGAGGTACGTATTAACTGTTTCGATGCCCCGCTRCTAAACCGGTCTGTCTCGTTCTCGTTCAACGGTTCTTCTSCCCGCCGTAACGCACCAACTCCAGCGCCTGCCAGCCGGGTGGAATCAACAACGTGTGTCAACTCGTTCGCCCTCCTCTGTGGTCTCTTCTCGGTGTCCTCGAAGCTCGGAGCTCCCTGCAACGTGCCATTTCATTCCCCTCCTCCAGGCCACTTTCACTTGTTTCTSCAGTTTTYGTTTTTCTCCAWTGCGTCGAAATCCCTCTTTTGCGCTGYCYCTTTGGTTTRCAGGTTTTGTAGATCCTTCTGTACTGTAGARCACGGTCAAAYTTTACCGTCCAATGTTATCGCCCTCACTCACTGTGAGAAATGTTGTACTTTCGATAAATATTCCCAACAAATACGTTACTGACCCACATTTGCGATGTG-TTACGAAATCCGTTTCCAGTCTCCAAGCACCCTTTTGTGGGGTGTGAAGYGRAAGCTTTTTGRGCTGTACTAATCAACAAGGGTGGTGCCCGGTGTAACACCGGATCGTTTCAMCKAAAACCTCGCAATGTTGTTAAACGAAAGCTAAGCAAACAGCAAAGCGTGCAAAGCGCAGCTCATTCCTTTTGCTGCCTTCCACYYTGTTATACCTGTTTGCAGAAGCAGCAATACAAAAGCGGCAGGTAACACACACACACACCCGAAAAGAACAGAAAAAGAGGCATCACAAAACAATATCAAATACAAGCAGACCAAAAAAAAAACAAGCTAACAAACATCGCCAACCAGCATTGTTTGTTGTTCATCGGGTACCGGGTTCACTCYCGGAWGCGCTATCGTTTCCTGTTTGCATCCATTTCCGGGTGGCTTTCTTTGCTGTTGTTTTCGCCCCCTGCCTCCCTTCCTTTGCTTCATCTCAGCTGGATGCAGATRCCGTMAGCCGATASCACTCGAAACTCTAAACACACACACACACACTGACACAAGCTCTCCCTATCGGGAATATACTGTTTGCGACCAATGCGACTGCCTGCAGCAGACAGGCAGAGCGCGAAACACATAAGCTGGTCAGCTTATTGCAACAMAAAGCTACCAC--ACACACACCCACAGTCACACAGACAAACCTACTCGCGCTATCGATGMT------TTTTCTATACTGTGGCTAAAAAGTCATCTCTACCTTTGGGAAACAAAGACGGAAACAAAGTGTGCGATTGAAGGTGTTTTTGTTTTTCCATCGTTCTTCYCCTCCTCCMCTGGGGACGCTGTGCAGTTATTGTGTGCCGTTTCACAAACACACACACG--CACAMACAAACACACACTTTTTTCCTCGGTCCAACAACGCCAACCCTAAAYGGGGGGAAACAAAAGTGTGCGAACAACCGTA
>AR0018-C
TCGTTCAGCGTTGGTTATGATAAAAGAGTAAGACCGAACTATGGAGGTACGTATTAACTGTTTCRATGCCCCGCTRCTAAACCGGTCTGTCTCGTTCTCGTTCAACGGTTCTTCTGCCCGCCGTAACGCACCAACTCCAGCGCCTGCCAGCCGGGTGGAATCAACAACGTGTGTCAACTCGTTCGCCCTCCTCTGTGGTCTCTTCTCGGTGTCCTCGAAGCTCGGCGCTCCCTGCAACGTGCCATTTCATTCACCTCCTCCAGGCCACTTTCACTTGTTTCTSCAGTTTTYGTTTTTCTCCAWTGCGTCGAAATCCCTCTTTTGCGCTGYCYCTTTGGTTTGCAGGTTTTGTAGATCCTTCTGTACTGTAGARCACGGTCAAACTTTACCGTCCAATGTTATCGCCCTCACTCACTGTGAGAAATGTTGTACTTTCGATAAATATTCCCAACAAATACGTTACTGACCCACATTTGCGATGTG-TTACGAAATCCGTTTCCAGTCTCCAAGCACCCTTTTGTGGGGTGTGAAGCGGAAGCTTTTTGGGCTGTACTAATCAACAAGGGTGRTGCCCGGTGTAACACCGGATCGTTTCACCTAAAACCTCGCAATGTTGTTAAACGAAAGCTAAGCAAACAGCAAAGCGTGCAAAGCGCAGCTCATTCCTTTTGCTGCCTTCCACMYTGTTATACCTGTTTGCAGAAGCAGCAATACAAAAGCGGCAGGTAACACACACACACACCCGAAAAGAACAGAAAAAGAGGCATCACAAAACAATATCAAATACAAGCAGACCAAAAAAAAAACAAGCTAACAAACATCGCCAACCAGCATTGTTTGTTGTTCATCGGGTACCGGGTTCACTCYCGGAWGCGCTATCGTTTCCTGTTTGCATCCATTTCCGGGTGGCTTTCTTTGCTGTTGTTTTCGCCCCCTGCCTCCCTTCCTTTGCTTCATCTCAGCTGGATGCAGATRCCGTMAGCCGATASCACTCGAAACTCTAAACACACACACACACACTGACACAAGCTCTCCCTATCGGGAATATACTGTTTGCGACCAATGCGACTGCCTGCAGCAGACAGGCAGAGCGCGAAACACATAAGCTGGTCAGCTTATTGCAACACAAAGCTACCAC--ACACACACCCACAGTCACACAGACAAACCTACTCGCGCTATCGATGMT------TTTTCTATACTGTGGCTAAAAAGTCATCTCTACCTTTGGGAAACAAAGACGGAAACAAAGTGTGCGATTGAAGGTGTTTTTGTTTTTCCATCGTTCTTCYCCTCCTCCMCTGGGGACGCTGTGCAGTTATTGTGTGCCGTTTCACAAACACACACACG--CACACACAAACACACACTTTTTTCCTCGGTCCAACAACGCCAACCCTAAACGGGGGGAAACAAAAGTGTGCGAACAACCGTA
>AR0019-C
TCGTTCAGCGTTGGTTATGATAAAAGAGTAAGACCGAACTATGGAGGTACGTATTAACTGTTTCAATGCCCCGCTACTAAACCGGTCTGTCTCGTTCTCGTTCAACGGTTCTTCTGCCCGCCGTAACGCACCAACTCCAGCGCCTGCCAGCCGGGTGGAATCAACAACGTGTGTCAACTCGTTCGCCCTCCTCTGTGGTCTCTTCTCGGTGTCCTCGAAGCTCGGCGCTCCCTGCAACGTGCCATTTCATTCMCCTCCTCCAGGCCACTTTCACTTGTTTCTGCAGTTTTTGTTTTTCTCCATTGCGTCGAAATCCCTCTTTTGCGCTGTCCCTTTGGTTTGCAGGTTTTGTAGATCCTTCTGTACTGTAGAGCACGGTCAAACTTTACCGTCCAATGTTATCGCCCTCACTCACTGTGAGAAATGTTGTACTTTCGATAAATATTCCCAACAAATACGTTACTGACCCACATTTGCGATGTG-TTACGAAATCCGTTTCCAGTCTCCAAGCACCCTTTTGTGGGGTGTGAAGCGGAAGCTTTTTGGGCTGTACTAATCAACAAGGGTGRTGCCCGGTGTAACACCGGATCGTTTCAMCKAAAACCTCGCAATGTTGTTAAACGAAAGCTAAGCAAACAGCAAAGCGTGCAAAGCGCAGCTCATTCCTTTTGCTGCCTTCCACMCTGTTATACCTGTTTGCAGAAGCAGCAATACAAAAGCGGCAGGTAACACACACACACACCCGAAAAGAACAGAAAAAGAGGCATCACAAAACAATATSAAATACAAGCAGACCAAAAAAAAAACAAGCTAACAAACATCGCCAACCAGCATTGTTTGTTGTTCATCGGGTACCGGGTTCACTCCCGGAAGCGCTATCGTTTCCTGTTTGCATCCATTTCCGGGTGGCTTTCTTTGCTGTTGTTTTCGCCCCCTGCCTCCCTTCCTTTGCTTCATCTCAGCTGGATGCAGATGCCGTMAGCCGATAGCACTCGAAACTCTAAACACACACACACACACTGACACAAGCTCTCCCTATCGGGAATATACTGTTTGCGACCAATGCGACTGCCTGCAGCAGACAGGCAGAGCGCGAAACACATAAGCTGGTCAGCTTATTGCAACACAAAGCTACCAC--ACACACACCCACAGTCACACAGACAAACCTACTCGCGCTATCGATGMT------TTTTCTATACTGTGGCTAAAAAGTCATCTCTACCTTTGGGAAACAAAGACGGAAACAAAGTGTGCGATTGAAGGTGTTTTTGTTTTTCCATCGTTCTTCCCCTCCTCCACTGGGGACGCTGTGCAGTTATTGTGTGCCGTTTCACAAACACACACACG--MACAMACAAACACACACTTTTTTCCTCGGTCCAACAACGCCAACCCTAAACGGGGGGAAACAAAAGTGTGCGAACAACCGTA
>AR0020-C
TCGTTCAGCGTTGGTTATGATAAAAGAGTAAGACCGAACTATGGAGGTACGTATTAACTGTTTCRATGCCCCGCTRCTAAACCGGTCTGTCTCGTTCTCGTTCAACGGTTCTTCTGCCCGCCGTAACGCACCAACTCCAGCGCCTGCCAGCCGGGTGGAATCAACAACGTGTGTCAACTCGTTCGCCCTCCTCTGTGGTCTCTTCTCGGTGTCCTCGAAGCTCGGMGCTCCCTGCAACGTGCCATTTCATTCMCCTCCTCCAGGCCACTTTCACTTGTTTCTSCAGTTTTYGTTTTTCTCCAWTGCGTCGAAATCCCTCTTTTGCGCTGYCYCTTTGGTTTGCAGGTTTTGTAGATCCTTCTGTACTGTAGARCACGGTCAAACTTTACCGTCCAATGTTATCGCCCTCACTCACTGTGAGAAATGTTGTACTTTCGATAAATATTCCCAACAAATACGTTACTGACCCACATTTGCGATGTG-TTACGAAATCCGTTTCCAGTCTCCAAGCACCCTTTTGTGGGGTGTGAAGCGGAAGCTTTTTGGGCTGTACTAATCAACAAGGGTGRTGCCCGGTGTAACACCGGATCGTTTCACCTAAAACCTCGCAATGTTGTTAAACGAAAGCTAAGCAAACAGCAAAGCGTGCAAAGCGCAGCTCATTCCTTTTGCTGCCTTCCACMYTGTTATACCTGTTTGCAGAAGCAGCAATACAAAAGCGGCAGGTAACACACACACACACCCGAAAAGAACAGAAAAAGAGGCATCACAAAACAATATCAAATACAAGCAGACCAAAAAAAAAACAAGCTAACAAACATCGCCAACCAGCATTGTTTGTTGTTCATCGGGTACCGGGTTCACTCYCGGAWGCGCTATCGTTTCCTGTTTGCATCCATTTCCGGGTGGCTTTCTTTGCTGTTGTTTTCGCCCCCTGCCTCCCTTCCTTTGCTTCATCTCAGCTGGATGCAGATRCCGTMAGCCGATASCACTCGAAACTCTAAACACACACACACACACTGACACAAGCTCTCCCTATCGGGAATATACTGTTTGCGACCAATGCGACTGCCTGCAGCAGACAGGCAGAGCGCGAAACACATAAGCTGGTCAGCTTATTGCAACACAAAGCTACCAC--ACACACACCCACAGTCACACAGACAAACCTACTCGCGCTATCGATGMT------TTTTCTATACTGTGGCTAAAAAGTCATCTCTACCTTTGGGAAACAAAGACGGAAACAAAGTGTGCGATTGAAGGTGTTTTTGTTTTTCCATCGTTCTTCYCCTCCTCCMCTGGGGACGCTGTGCAGTTATTGTGTGCCGTTTCACAAACACACACACG--CACAMACAAACACACACTTTTTTCCTCGGTCCAACAACGCCAACCCTAAACGGGGGGAAACAAAAGTGTGCGAACAACCGTA
>AR0021-C
TCGTTCAGCGTTGGTTATGATAAAAGAGTAAGACCGAACTATGGAGGTACGTATTAACTGTTTCRATGCCCCGCTACTAAACCGGTCTGTCTCGTTCTCGTTCAACGGTTCTTCTGCCCGCCGTAACGCACCAACTCCAGCGCCTGCCAGCCGGGTGGAATCAACAACGTGTGTCAACTCGTTCGCCCTCCTCTGTGGTCTCTTCTCGGTGTCCTCGAAGCTCGGMGCTCCCTGCAACGTGCCATTTCATTCMCCTCCTCCAGGCCACTTTCACTTGTTTCTGCAGTTTTTGTTTTTCTCCAWTGCGTCGAAATCCCTCTTTTGCGCTGTCCCTTTGGTTTGCAGGTTTTGTAGATCCTTCTGTACTGTAGAGCACGGTCAAACTTTACCGTCCAATGTTATCGCCCWCACTCACTGTGAGAAATGTTGTACTTTCGATAAATATTCCCAACAAATACGTTACTGACCCACATTTGCGATGTG-TTACGAAATCCGTTTCCAGTCTCCAAGCACCCTTTTGTGGGGTGTGAAGCGGAAGCTTTTTGGGCTGTACTAATCAACAAGGGTGRTGCCCGGTGTAACACCGGWTCGTTTCACCTAAAACCTCGCAATGTTGTTAAACGAAAGCTAAGCAAACAGCAAAGCGTGCAAAGCGCAGCTCATTCCTTTTGCTGCCTTCCACWCTGTTATACCTGTTTGCAGAAGCAGCAATACAAAAGCGGCAGGTAACACACACACACACCCGAAAAGAACAGAAAAAGAGGCATCACAAAACAATATCAAATACAAGCAGACCAAAAAAAAAACAAGCTAACAAACATCGCCAACCAGCATTGTTTGTTGTTCATCGGGTACCGGGTTCACTCCCGGAAGCGCTATCGTTTCCTGTTTGCATCCATTTCCGGGTGGCTTTCTTTGCTGTTGTTTTCGCCCMCTGCCTCCCTTCCTTTGCTTCATCTCAGCTGGATGCAGATGCCGTMAGCCGATAGCACTCGAAACTCTAAACACACACACACACACTGACACAAGCTCTCCCTATCGGGARTATACTGTTTGCGACCAATGCGACTGCCTGCAGCAGACAGGCAGAGCGCGAAACACATAAGCTGGTCAGCTTATTGCAACACAAAGCTACCAC--ACACACACCCACAGTCACACAGACAAACCTACTCGCGCTATCGATGMT------TTTTCTATACTGTGGCTAAAAAGTMATCTCTACCTTTGGGAAACAAAGACGGAAACAAAGTGTGCGATTGAAGGTGTTTTTGTTTTTCCATCGTTCTTCCCCTCCTCCACTGGGGACGCTGTGCAGTTATTGTGTGCCGTTTCACAAACACACACACG--MACAMACAAACACACACTTTTTTCCTCGGTCCAACAACGCCAACCCTAAACGGGGGGAAACAAAAGTGTGCGAACAACCGTA
>AR0022-C
TCGTTCAGCGTTGGTTATGATAAAAGAGTAAGACCGAACTATGGAGGTACGTATTAACTGTTTCRATGCCCCGCTACTAAACCGGTCTGTCTCGTTCTCGTTCAACGGTTCTTCTGCCCGCCGTAACGCACCAACTCCAGCGCCTGCCAGCCGGGTGGAATCAACAACGTGTGTCAACTCGTTCGCCCTCCTCTGTGGTCTCTTCTCGGTGTCCTCGAAGCTCGGMGCTCCCTGCAACGTGCCATTTCATTCCCCTCCTCCAGGCCACTTTCACTTGTTTCTGCAGTTTTTGTTTTTCTCCAWTGCGTCGAAATCCCTCTTTTGCGCTGTCCCTTTGGTTTGCAGGTTTTGTAGATCCTTCTGTACTGTAGARSACGGTCAAACTTTACCGTCCAATGTTATCGCCCTCACTCACTGTGAGAAATGTTGTACTTTCGATAAATATTCCCAACAAATACGTTACTGACCCACATTTGCGATGTG-TTACGAAATCCGTTTCCAGTCTCCAAGCAMCCTTTTGYGGGGTGTGAAGCGGAAGCTTTTTGGGCTGTACTAATCAACARGGGTGGTGCCCGGTGTAACACCGGATCGTTTCAACGAAAACCTCGCAATGTTGTTAAACGAAAGCTAAGCAAACAGCAAAGCGTGCAAAGCGCAGCTCATTCCTTTTGCTGCCTTCCACYCTGTTATACCTGTTTGCAGAAGCAGCAATACAAAAGCGGCAGGTAACACACACACACACCCGAAAAGAACAGAAAAAGAGGCATCACAAAACAATATSAAATACAAGCRGACCAAAAAAAAAACAAGCTAACAAACATCGCCAACCAGCATTGTTTGTTGTTCATCGGGTACCGGGTTCACTCCCGGAAGCGCTATCGTTTCCTGTTTGCATCCATTTCCGGGTGGCTTTCTTTGCTGTTGTTTTCGCCCCCTGCCTCCCTTCCTTTGCTTCATCTCAGCTGGATGCAGATGCCGTCAGCCGATAGCACTCGAAACTCTAAACACACACACACACACTGACACAAGCTCTCCCTATCGGGARTATACTGTTTGCGACCAATGCGACTGCCTGCAGCAGACAGGCAGAGCGCGAAACACATAAGCTGGTCAGCTTATTGCAACACAAAGCTACCAC--ACACACACCCACAGTCACACAGACAAACCTACTCGCGCTATCGATGMT------TTTTCTATACTGTGGCTAAAAAGTMATCTCTACCTTTGGGAAACAAAGACGGAAACAAAGTGTGCGATTGAAGGTGTTTTTGTTTTTCCATCGTTCTTCCCCTCCTCCACTGGGGACGCTGTGCAGTTATTGTGTGCCGTTTCACAAACACACACACG--MAMAMACAAACACACACTTTTTTCCTCGGTCCAACAACGCCAACCCTAAACGGGGGGAAACAAAAGTGTGCGAACAACCGTA
>AR0023-C
TCGTTCAGCGTTGGTTATGATAAAAGAGTAAGACCGAACTATGGAGGTACGTATTAACTGTTTCRATGCCCCGCTRCTAAACCGGTCTGTCTCGTTCTCGTTCAACGGTTCTTCTGCCCGCCGTAACGCACCAACTCCAGCGCCTGCCAGCCGGGTGGAATCAACAACGTGTGTCAACTCGTTCGCCCTCCTCTGTGGTCTCTTCTCGGTGTCCTCGAAGCTCGGMGCTCCCTGCAACGTGCCATTTCATTCCCCTCCTCCAGGCCACTTTCACTTGTTTCTSCAGTTTTYGTTTTTCTCCAWTGCGTCGAAATCCCTCTTTTGCGCTGYCYCTTTGGTTTGCAGGTTTTGTAGATCCTTCTGTACTGTAGARCACGGTCAAACTTTACCGTCCAATGTTATCGCCCTCACTCACTGTGAGAAATGTTGTACTTTCGATAAATATTCCCAACAAATACGTTACTGACCCACATTTGCGATGTG-TTACGAAATCCGTTTCCAGTCTCCAAGCACCCTTTTGTGGGGTGTGAAGCGGAAGCTTTTTGGGCTGTACTAATCAACAAGGGTGGTGCCCGGTGTAACACCGGATCGTTTCAMCKAAAACCTCGCAATGTTGTTAAACGAAAGCTAAGCAAACAGCAAAGCGTGCAAAGCGCAGCTCATTCCTTTTGCTGCCTTCCACCYTGTTATACCTGTTTGCAGAAGCAGCAATACAAAAGCGGCAGGTAACACACACACACACCCGAAAAGAACAGAAAAAGAGGCATCACAAAACAATATSAAATACAAGCAGACCAAAAAAAAAACAAGCTAACAAACATCGCCAACCAGCATTGTTTGTTGTTCATCGGGTACCGGGTTCACTCYCGGAWGCGCTATCGTTTCCTGTTTGCATCCATTTCCGGGTGGCTTTCTTTGCTGTTGTTTTCGCCCCCTGCCTCCCTTCCTTTGCTTCATCTCAGCTGGATGCAGATRCCGTCAGCCGATASCACTCGAAACTCTAAACACACACACACACACTGACACAAGCTCTCCCTATCGGGAATATACTGTTTGCGACCAATGCGACTGCCTGCAGCAGACAGGCAGAGCGCGAAACACATAAGCTGGTCAGCTTATTGCAACACAAAGCTACCAC--ACACACACCCACAGTCACACAGACAAACCTACTCGCGCTATCGATGMT------TTTTCTATACTGTGGCTAAAAAGTCATCTCTACCTTTGGGAAACAAAGACGGAAACAAAGTGTGCGATTGAAGGTGTTTTTGTTTTTCCATCGTTCTTCYCCTCCTCCMCTGGGGACGCTGTGCAGTTATTGTGTGCCGTTTCACAAACACACACACG--CACAMACAAACACACACTTTTTTCCTCGGTCCAACAACGCCAACCCTAAACGGGGGGAAACAAAAGTGTGCGAACAACCGTA
>AR0024-C
TCGTTCAGCGTTGGTTATGATAAAAGAGTAAGACCGAACTATGGAGGTACGTATTAACTGTTTCRATGCCCCGCTRCTAAACCGGTCTGTCTCGTTCTCGTTCAACGGTTCTTCTGCCCGCCGTAACGCACCAACTCCAGCGCCTGCCAGCCGGGTGGAATCAACAACGTGTGTCAACTCGTTCGCCCTCCTCTGTGGTCTCTTCTCGGTGTCCTCGAAGCTCGGMGCTCCCTGCAACGTGCCATTTCATTCMCCTCCTCCAGGCCACTTTCACTTGTTTCTSCAGTTTTYGTTTTTCTCCAWTGCGTCGAAATCCCTCTTTTGCGCTGYCYCTTTGGTTTGCAGGTTTTGTAGATCCTTCTGTACTGTAGARCACGGTCAAACTTTACCGTCCAATGTTATCGCCCTCACTCACTGTGAGAAATGTTGTACTTTCGATAAATATTCCCAACAAATACGTTACTGACCCACATTTGCGATGTG-TTACGAAATCCGTTTCCAGTCTCCAAGCACCCTTTTGTGGGGTGTGAAGCGGAAGCTTTTTGGGCTGTACTAATCAACAAGGGTGRTGCCCGGTGTAACACCGGATCGTTTCACCTAAAACCTCGCAATGTTGTTAAACGAAAGCTAAGCAAACAGCAAAGCGTGCAAAGCGCAGCTCATTCCTTTTGCTGCCTTCCACMYTGTTATACCTGTTTGCAGAAGCAGCAATACAAAAGCGGCAGGTAACACACACACACACCCGAAAAGAACAGAAAAAGAGGCATCACAAAACAATATCAAATACAAGCAGACCAAAAAAAAAACAAGCTAACAAACATCGCCAACCAGCATTGTTTGTTGTTCATCGGGTACCGGGTTCACTCYCGGAWGCGCTATCGTTTCCTGTTTGCATCCATTTCCGGGTGGCTTTCTTTGCTGTTGTTTTCGCCCCCTGCCTCCCTTCCTTTGCTTCATCTCAGCTGGATGCAGATRCCGTMAGCCGATASCACTCGAAACTCTAAACACACACACACACACTGACACAAGCTCTCCCTATCGGGAATATACTGTTTGCGACCAATGCGACTGCCTGCAGCAGACAGGCAGAGCGCGAAACACATAAGCTGGTCAGCTTATTGCAACACAAAGCTACCAC--ACACACACCCACAGTCACACAGACAAACCTACTCGCGCTATCGATGMT------TTTTCTATACTGTGGCTAAAAAGTCATCTCTACCTTTGGGAAACAAAGACGGAAACAAAGTGTGCGATTGAAGGTGTTTTTGTTTTTCCATCGTTCTTCYCCTCCTCCMCTGGGGACGCTGTGCAGTTATTGTGTGCCGTTTCACAAACACACACACG--CACAMACAAACACACACTTTTTTCCTCGGTCCAACAACGCCAACCCTAAACGGGGGGAAACAAAAGTGTGCGAACAACCGTA
>AR0026-C
TCGTTCAGCGTTGGTTATGATAAAAGAGTAAGACCGAACTATGGAGGTACGTATTAACTGTTTCGATGCYCCGCTRCTAAACCGGTCTGTCTCGTTCTCGTTCAACGGTTCTTCTGCCCRCCGTAACGCACCAACTCCAGCGCCTGCCAGCCGGGTGGAATCAACAACGTGTGTCAACTCGTTCGYCCTCCTCTGYGGTCTCTYCTCGGTGTCCTCGAAGCYCGGAGCTCCCTGCAACGTGCCATTTCATTCCCCTCCTCCAGGCCAYTTTCACYTGTTTCTSCAGTTTTYGTTTTTCTCCRATGYGTCGAAATCCCTCTTTTGCGCTGYCYCTTTGGTTTKCAGGTTTTGTAGATCCTTCTGTACTGTAGARCACGGTCAAACTTTRCCGTCCAATGTTATCGCCCTCAMTCACTRKGAGAAATGTTGTACTTTCGATAAATATTCCCAACAAATACGTTACTGACCCACATTTGCGATRTG-TTACGAAATCYGTTTCCAGTCTCCAAGCACCYTTTTGTGGGGTGTGAAGYGGAAGCTTTTTGGGCTGTACTAATCAACAAGGGTGGTGCCCGGTGTAACACCGGATCGTTTCACCTAAAACCTCGCWATGTTGTTAAACGAAAGCTAAGCAAACAGCAAAGCGTGCAAAGCGCAGCTCATTCCTTTTGCTGCCTTCCACCYTGTTATACCTGTTTGCAGAAGCAGCAATACAAAAGYGGCAGGTAACACACACACACACCCGAAAARAACARAAAAAGAGGCATCACAAAACAATATSAAATACAAGCRGACCAAAAAARAAACAAGCTAACAAACATCGCCAACCAGCATTGTTTGTTGTTCATCGGGTACCGGGTTCACTCYCGGATGCGCTATCGTTTCCTGTTTGCATCCATTTCCGGGTGGCTTTCTTTGCTGTTGTTTTCGCCCCCTKCCTCCCTTCCTTTGCTTCATCTCAGCTGGATGCAGATRCCGTCAGCCGATASCACTCGAAACTCKAAACACACACACACACACTGACACAAGCTCTCCCTATCGGGAATATACTGTTTGCGACCAATGCGACTGCCTGCAGCAGACWGGCARAGCGCGAAACACATAAGCTGGTCAGCTTATTGCAACACAAAGCTACCAM--ACACACACCCACAGTCACACAGACAAACCTACTCGCGCTATCGATGMT------TTTTCTATRSTGTGGCTAAAAAGTCATCTCTACCTTTGGGAAACAAAGACGGAAACAAAGTGTGCGATTGAAGGTGTTTTTGTTTTTCCATCGTTCTTCYCCTCCTCCMCTGGGGACRCTGTGCAGWTATTGTGTGYCGTTTCACAAACACACACACG--CACACACAAACACACWCTTTTTTCYTCGGTCCAACAACGCCAACCCTAARSGGGKGGAAACAAAAGTGTGCGAACAACCGTA
>AR0027-C
TCGTTCAGCGTTGGTTATGATAAAAGAGTAAGACCGAACTATGGAGGTACGTATTAACTGTTTCRATGCCCCGCTRCTAAACCGGTCTGTCTCGTTCTCGTTCAACGGTTCTTCTGCCCGCCGTAACGCACCAACTCCAGCGCCTGCCAGCCGGGTGGAATCAACAACGTGTGTCAACTCGTTCGCCCTCCTCTGTGGTCTCTTCTCGGTGTCCTCGAAGCTCGGMGCTCCCTGCAACGTGCCATTTCATTCMCCTCCTCCAGGCCACTTTCACTTGTTTCTSCAGTTTTYGTTTTTCTCCAWTGCGTCGAAATCCCTCTTTTGCGCTGYCYCTTTGGTTTGCAGGTTTTGTAGATCCTTCTGTACTGTAGARCACGGTCAAACTTTACCGTCCAATGTTATCGCCCTCACTCACTGTGAGAAATGTTGTACTTTCGATAAATATTCCCAACAAATACGTTACTGACCCACATTTGCGATGTG-TTACGAAATCCGTTTCCAGTCTCCAAGCACCCTTTTGTGGGGTGTGAAGCGGAAGCTTTTTGGGCTGTACTAATCAACAAGGGTGRTGCCCGGTGTAACACCGGATCGTTTCACCTAAAACCTCGCAATGTTGTTAAACGAAAGCTAAGCAAACAGCAAAGCGTGCAAAGCGCAGCTCATTCCTTTTGCTGCCTTCCACMYTGTTATACCTGTTTGCAGAAGCAGCAATACAAAAGCGGCAGGTAACACACACACACACCCGAAAAGAACAGAAAAAGAGGCATCACAAAACAATATCAAATACAAGCAGACCAAAAAAAAAACAAGCTAACAAACATCGCCAACCAGCATTGTTTGTTGTTCATCGGGTACCGGGTTCACTCYCGGAWGCGCTATCGTTTCCTGTTTGCATCCATTTCCGGGTGGCTTTCTTTGCTGTTGTTTTCGCCCCCTGCCTCCCTTCCTTTGCTTCATCTCAGCTGGATGCAGATRCCGTMAGCCGATASCACTCGAAACTCTAAACACACACACACACACTGACACAAGCTCTCCCTATCGGGAATATACTGTTTGCGACCAATGCGACTGCCTGCAGCAGACAGGCAGAGCGCGAAACACATAAGCTGGTCAGCTTATTGCAACACAAAGCTACCAC--ACACACACCCACAGTCACACAGACAAACCTACTCGCGCTATCGATGMT------TTTTCTATACTGTGGCTAAAAAGTCATCTCTACCTTTGGGAAACAAAGACGGAAACAAAGTGTGCGATTGAAGGTGTTTTTGTTTTTCCATCGTTCTTCYCCTCCTCCMCTGGGGACGCTGTGCAGTTATTGTGTGCCGTTTCACAAACACACACACG--CACACACAAACACACACTTTTTTCCTCGGTCCAACAACGCCAACCCTAAACGGGGGGAAACAAAAGTGTGCGAACAACCGTA
>AR0034-C
TCGTTCAGCGTTGGTTATGATAAAAGAGTAAGACCGAACTATGGAGGTACGTATTAACTGTTTCRATGCCCCGCTACTAAACCGGTCTGTCTCGTTCTCGTTCAACGGTTCTTCTGCCCRCCGTAACGCACCAACTCCAGCGCCTGCCAGCCGGGTGGAATCAACAACGTGTGTCAACTCGTTCGCCCTCCTCTGTGGTCTCTTCTCGGTGTCCTCGAAGCTCGGCGCTCCCTGCAACGTGCCATTTCATTCMCCTCCTCCAGGCCACTTTCACTTGTTTCTGCAGTTTTTGTTTTTCTCCAWTGCGTCGAAATCCCTCTTTTGCGCTGTCCCTTTGGTTTGCAGGTTTTGTAGATCCTTCTGTACTGTAGARCACGGTCAAACTTTACCGTCCAATGTTATCGCCCTCACTCACTGTGAGAAATGTTGTACTTTCGATAAATATTCCCAACAAATACGTTACTGACCCACATTTGCGATGTG-TTACGAAATCYGTTTCCAGTCTCCAAGCACCCTTTTGTGGGGTGTGAAGCGGAAGCTTTTTGGGCTGTACTAATCAACAAGGGTGRTGCCCGGTGTAACACCGGATCGTTTCAMCKAAAACCTCGCAATGTTGTTAAACGAAAGCTAAGCAAACAGCAAAGCGTGCAAAGCGCAGCTCATTCCTTTTGCTGCCTTCCACMCTGTTATACCTGTTTGCAGAAGCAGCAATACAAAAGCGGCAGGTAACACACACACACACCCGAAAARAACAGAAAAAGAGGCATCACAAAACAATATSAAATACAAGCAGACCAAAAAAAAAACAAGCTAACAAACATCGCCAACCAGCATTGTTTGTTGTTCATCGGGTACCGGGTTCACTCCCGGAAGCGCTATCGTTTCCTGTTTGCATCCATTTCCGGGTGGCTTTCTTTGCTGTTGTTTTCGCCCCCTGCCTCCCTTCCTTTGCTTCATCTCAGCTGGATGCAGATGCCGTMAGCCGATAGCACTCGAAACTCTAAACACACACACACACACTGACACAAGCTCTCCCTATCGGGAATATACTGTTTGCGACCAATGCGACTGCCTGCAGCAGACAGGCAGAGCGCGAAACACATAAGCTGGTCAGCTTATTGCAACACAAAGCTACCAC--ACACACACCCACAGTCACACAGACAAACCTACTCGCGCTATCGATGMT------TTTTCTATACTGTGGCTAAAAAGTCATCTCTACCTTTGGGAAACAAAGACGGAAACAAAGTGTGCGATTGAAGGTGTTTTTGTTTTTCCATCGTTCTTCCCCTCCTCCACTGGGGACGCTGTGCAGTTATTGTGTGCCGTTTCACAAACACACACACG--CACAAACAAACACACACTTTTTTCCTCGGTCCAACAACGCCAACCCTAAACGGGGGGAAACAAAAGTGTGCGAACAACCGTA
>AR0035-C
TCGTTCAGCGTTGGTTATGATAAAAGAGTAAGACCGAACTATGGAGGTACGTATTAACTGTTTCGATGCCCCGCTGCTAAACCGGTCTGTCTCGTTCTCGTTCAACGGTTCTTCTGCCCGCCGTAACGCACCAACTCCAGCGCCTGCCAGCCGGGTGGAATCAACAACGTGTGTCAACTCGTTCGCCCTCCTCTGTGGTCTCTTCTCGGTGTCCTCGAAGCTCGGAGCTCCCTGCAACGTGCCATTTCATTCCCCTCCTCCAGGCCACTTTCACTTGTTTCTCCAGTTTTCGTTTTTCTCCAATGCGTCGAAATCCCTCTTTTGCGCTGCCTCTTTGGTTTGCAGGTTTTGTAGATCCTTCTGTACTGTAGAACACGGTCAAACTTTACCGTCCAATGTTATCGCCCTCACTCACTGTGAGAAATGTTGTACTTTCGATAAATATTCCCAACAAATACGTTACTGACCCACATTTGCGATGTG-TTACGAAATCCGTTTCCAGTCTCCAAGCACCCTTTTGTGGGGTGTGAAGCGGAAGCTTTTTGGGCTGTACTAATCAACAAGGGTGGTGCCCGGTGTAACACCGGATCGTTTCACCTAAAACCTCGCAATGTTGTTAAACGAAAGCTAAGCAAACAGCAAAGCGTGCAAAGCGCAGCTCATTCCTTTTGCTGCCTTCCACCTTGTTATACCTGTTTGCAGAAGCAGCAATACAAAAGCGGCAGGTAACACACACACACACCCGAAAAGAACAGAAAAAGAGGCATCACAAAACAATATCAAATACAAGCAGACCAAAAAAAAAACAAGCTAACAAACATCGCCAACCAGCATTGTTTGTTGTTCATCGGGTACCGGGTTCACTCTCGGATGCGCTATCGTTTCCTGTTTGCATCCATTTCCGGGTGGCTTTCTTTGCTGTTGTTTTCGCCCCCTGCCTCCCTTCCTTTGCTTCATCTCAGCTGGATGCAGATACCGTCAGCCGATACCACTCGAAACTCTAAACACACACACACACACTGACACAAGCTCTCCCTATCGGGAATATACTGTTTGCGACCAATGCGACTGCCTGCAGCAGACAGGCAGAGCGCGAAACACATAAGCTGGTCAGCTTATTGCAACACAAAGCTACCAC--ACACACACCCACAGTCACACAGACAAACCTACTCGCGCTATCGATGMT------TTTTCTATACTGTGGCTAAAAAGTCATCTCTACCTTTGGGAAACAAAGACGGAAACAAAGTGTGCGATTGAAGGTGTTTTTGTTTTTCCATCGTTCTTCTCCTCCTCCCCTGGGGACGCTGTGCAGTTATTGTGTGCCGTTTCACAAACACACACACG--CACACACAAACACACACTTTTTTCCTCGGTCCAACAACGCCAACCCTAAACGGGGGGAAACAAAAGTGTGCGAACAACCGTA
>AR0036-C
TCRTTCAGCGTTGGTTATGATAAAAGAGTAAGACCGAACTATGGAGGTACGTATTAACTGTTTCGATGCCCCGCTACTAAACCGGTCTGTCTCGTTCTCGTTCAACGGTTCTTCTGCCCRCCGTAACGCACCAACTCCAGCGCCTGCCAGCCGGGTGGAATCAACAACGTGTGTCAACTCGTTCGCCCTCCTCTGTGGTCTCTTCTCGGTGTCCTCGAAGCTCGGAGCTCCCTGCAACGTGCCATTTCATTCCCCTCCTCCAGGCCACTTTCACTTGTTTCTGCAGTTTTTGTTTTTCTCCAWTGCGTCGAAATCCCTCTTTTGCGCTGTCCCTTTGGTTTACAGGTTTTGTAGATCCTTCTGTACTGTAGAGCACGGTCAAAYTTTACCGTCCAATGTTATCGCCCTCACTCACTGTGAGAAATGTTGTACTTTCGATAAATATTCCCAACAAATACGTTACTGACCCACATTTGCGATGTG-TTACGAAATCCGTTTCCAGTCTCCAAGCACCCTTTTGTGGGGTGTGAARYGRAAGCTTTTTGRGCTGTACTAATCAACAAGGGTGGTGCCCGGTGTAACACCGGWTCGTTTCAMCKAAAACCTCGCAATGTTGTTAAACGAAAGCTAAGCAAACAGCAAAGCGTGCAAAGCGCAGCTCATTYCTTTTGCTGCCTTCCACTCTGTTATACCTGTTTGCAGAAGCAGCAATACAAAAGCGGCAGGTAACACACACACACACCCGAAAAGAACAGAAAAAGAGGCATCACAAAACAATATCAAATACAAGCAGACCAAAAAAAAAACAAGCTAACAAACATCGCCAACCAGCATTGTTTGTTGTTCATCGGGTACCGGGTTCACTCCCGGAAGCGCTATCGTTTCCTGTTTGCATCCATTTCCGGGTGGCTTTCTTTGCTGTTGTTTTCGCCCCCTGCCTCCCTTCCTTTGCTTCATCTCAGCTGGATGCAGATGCCGTMAGCCGATAGCACTCGAAACTCKAAACACACACACACACACTGAYACAAGCTCTCCCTATCGGRARTATACTGTTTGCGACCAATGCGACTGCCTGCAGCAGACAGGCAGAGCGCGAAACACATAAGCTGGTCAGCTTATTGCAACAMAAAGCTACCAC--ACACACACCCACAGTCACACAGACAAACCTACTCGCGCTATCGATGMT------TTTTCTATACTGTGGCYAAAAAGTCATCTCTACCTTTGGGAAACAAAGACGGAAACAAAGTGTGCGATTGAAGGTGTTTTTGTTTTTCCATCGTTCTTCCCCTCCTCCACTGGGGACGCTGTGCAGTTATTGTGTGCCGTTTCACAAACACACACACG--CACAAACAAACACACACTTTTTTCCTCGGTCCAACAACGCCAACCCTAAACGGGGGGAAACAAAAGTGTGSGAACAACCGTA
>AR0038-C
TCGTTCAGCGTTGGTTATGATAAAAGAGTAAGACCGAACTATGGAGGTACGTATTAACTGTTTCAATGCCCCGCTACTAAACCGGTCTGTCTCGTTCTCGTTCAACGGTTCTTCTGCCCGCCGTAACGCACCAACTCCAGCGCCTGCCAGCCGGGTGGAATCAACAACGTGTGTCAACTCGTTCGCCCTCCTCTGTGGTCTCTTCTCGGTGTCCTCGAAGCTCGGCGCTCCCTGCAACGTGCCATTTCATTCCCCTCCTCCAGGCCACTTTCACTTGTTTCTGCAGTTTTTGTTTTTCTCCATTGCGTCGAAATCCCTCTTTTGCGCTGTCCCTTTGGTTTGCAGGTTTTGTAGATCCTTCTGTACTGTAGAGCACGGTCAAACTTTACCGTCCAATGTTATCGCCCTCACTCACTGTGAGAAATGTTGTACTTTCGATAAATATTCCCAACAAATACGTTACTGACCCACATTTGCGATGTG-TTACGAAATCCGTTTCCAGTCTCCAAGCACCCTTTTGTGGGGTGTGAAGCGGAAGCTTTTTGGGCTGTACTAATCAACAAGGGTGGTGCCCGGTGTAACACCGGATCGTTTCAACGAAAACCTCGCAATGTTGTTAAACGAAAGCTAAGCAAACAGCAAAGCGTGCAAAGCGCAGCTCATTCCTTTTGCTGCCTTCCACCCTGTTATACCTGTTTGCAGAAGCAGCAATACAAAAGCGGCAGGTAACACACACACACACCCGAAAAGAACAGAAAAAGAGGCATCACAAAACAATATGAAATACAAGCAGACCAAAAAAAAAACAAGCTAACAAACATCGCCAACCAGCATTGTTTGTTGTTCATCGGGTACCGGGTTCACTCCCGGAAGCGCTATCGTTTCCTGTTTGCATCCATTTCCGGGTGGCTTTCTTTGCTGTTGTTTTCGCCCCCTGCCTCCCTTCCTTTGCTTCATCTCAGCTGGATGCAGATGCCGTCAGCCGATAGCACTCGAAACTCTAAACACACACACACACACTGACACAAGCTCTCCCTATCGGGAATATACTGTTTGCGACCAATGCGACTGCCTGCAGCAGACAGGCAGAGCGCGAAACACATAAGCTGGTCAGCTTATTGCAACACAAAGCTACCAC--ACACACACCCACAGTCACACAGACAAACCTACTCGCGCTATCGATGMT------TTTTCTATACTGTGGCTAAAAAGTCATCTCTACCTTTGGGAAACAAAGACGGAAACAAAGTGTGCGATTGAAGGTGTTTTTGTTTTTCCATCGTTCTTCCCCTCCTCCACTGGGGACGCTGTGCAGTTATTGTGTGCCGTTTCACAAACACACACACG--MACAMACAAACACACACTTTTTTCCTCGGTCCAACAACGCCAACCCTAAACGGGGGGAAACAAAAGTGTGCGAACAACCGTA
>AR0040-C
TCGTTCAGCGTTGGTTATGATAAAAGAGTAAGACCGAACTATGGAGGTACGTATTAACTGTTTCGATGCCCCGCTACTAAACCGGTCTGTCTCGTTCTCGTTCAACGGTTCTTCTGCCCRCCGTAACGCACCAACTCCAGCGCCTGCCAGCCGGGTGGAATCAACAACGTGTGTCAACTCGTTCGCCCTCCTCTGTGGTCTCTTCTCGGTGTCCTCGAAGCTCGGMGCTCCCTGCAACGTGCCATTTCATTCCCCTCCTCCAGGCCACTTTCACTTGTTTCTGCAGTTTTTGTTTTTCTCCAATGCGTCGAAATCCCTCTTTTGCGCTGTCCCTTTGGTTTGCAGGTTTTGTAGATCCTTCTGTACTGTAGAASACGGTCAAACTTTACCGTCCAATGTTATCGCCCTCACTCACTGTGAGAAATGTTGTACTTTCGATAAATATTCCCAACAAATACGTTACTGACCCACATTTGCGATGTG-TTACGAAATCYGTTTCCAGTCTCCAAGCAMCCTTTTGYGGGGTGTGAAGCGGAAGCTTTTTGGGCTGTACTAATCAACARGGGTGGTGCCCGGTGTAACACCGGATCGTTTCAACGAAAACCTCGCAATGTTGTTAAACGAAAGCTAAGCAAACAGCAAAGCGTGCAAAGCGCAGCTCATTCCTTTTGCTGCCTTCCACYCTGTTATACCTGTTTGCAGAAGCAGCAATACAAAAGCGGCAGGTAACACACACACACACCCGAAAAGAACAGAAAAAGAGGCATCACAAAACAATATSAAATACAAGCRGACCAAAAAAAAAACAAGCTAACAAACATCGCCAACCAGCATTGTTTGTTGTTCATCGGGTACCGGGTTCACTCCCGGAAGCGCTATCGTTTCCTGTTTGCATCCATTTCCGGGTGGCTTTCTTTGCTGTTGTTTTCGCCCCCTGCCTCCCTTCCTTTGCTTCATCTCAGCTGGATGCAGATGCCGTCAGCCGATAGCACTCGAAACTCTAAACACACACACACACACTGACACAAGCTCTCCCTATCGGGARTATACTGTTTGCGACCAATGCGACTGCCTGCAGCAGACAGGCAGAGCGCGAAACACATAAGCTGGTCAGCTTATTGCAACACAAAGCTACCAC--ACACACACCCACAGTCACACAGACAAACCTACTCGCGCTATCGATGMT------TTTTCTATRSTGTGGCTAAAAAGTMATCTCTACCTTTGGGAAACAAAGACGGAAACAAAGTGTGCGATTGAAGGTGTTTTTGTTTTTCCATCGTTCTTCCCCTCCTCCACTGGGGACGCTGTGCAGTTATTGTGTGCCGTTTCACAAACACACACACG--CACAAACAAACACACACTTTTTTCCTCGGTCCAACAACGCCAACCCTAAACGGGGGGAAACAAAAGTGTGCGAACAACCGTA
>AR0042-C
TCGTTCAGCGTTGGTTATGATAAAAGAGTAAGACCGAACTATGGAGGTACGTATTAACTGTTTCGATGCCCCGCTGCTAAACCGGTCTGTCTCGTTCTCGTTCAACGGTTCTTCTGCCCGCCGTAACGCACCAACTCCAGCGCCTGCCAGCCGGGTGGAATCAACAACGTGTGTCAACTCGTTCGCCCTCCTCTGTGGTCTCTTCTCGGTGTCCTCGAAGCTCGGAGCTCCCTGCAACGTGCCATTTCATTCCCCTCCTCCAGGCCACTTTCACTTGTTTCTCCAGTTTTCGTTTTTCTCCAATGCGTCGAAATCCCTCTTTTGCGCTGCCTCTTTGGTTTGCAGGTTTTGTAGATCCTTCTGTACTGTAGAACACGGTCAAACTTTACCGTCCAATGTTATCGCCCTCACTCACTGTGAGAAATGTTGTACTTTCGATAAATATTCCCAACAAATACGTTACTGACCCACATTTGCGATGTG-TTACGAAATCCGTTTCCAGTCTCCAAGCACCCTTTTGTGGGGTGTGAAGCGGAAGCTTTTTGGGCTGTACTAATCAACAAGGGTGGTGCCCGGTGTAACACCGGATCGTTTCACCTAAAACCTCGCAATGTTGTTAAACGAAAGCTAAGCAAACAGCAAAGCGTGCAAAGCGCAGCTCATTCCTTTTGCTGCCTTCCACCTTGTTATACCTGTTTGCAGAAGCAGCAATACAAAAGCGGCAGGTAACACACACACACACCCGAAAAGAACAGAAAAAGAGGCATCACAAAACAATATCAAATACAAGCAGACCAAAAAAAAAACAAGCTAACAAACATCGCCAACCAGCATTGTTTGTTGTTCATCGGGTACCGGGTTCACTCTCGGATGCGCTATCGTTTCCTGTTTGCATCCATTTCCGGGTGGCTTTCTTTGCTGTTGTTTTCGCCCCCTGCCTCCCTTCCTTTGCTTCATCTCAGCTGGATGCAGATACCGTCAGCCGATACCACTCGAAACTCTAAACACACACACACACACTGACACAAGCTCTCCCTATCGGGAATATACTGTTTGCGACCAATGCGACTGCCTGCAGCAGACAGGCAGAGCGCGAAACACATAAGCTGGTCAGCTTATTGCAACACAAAGCTACCAC--ACACACACCCACAGTCACACAGACAAACCTACTCGCGCTATCGATGMT------TTTTCTATACTGTGGCTAAAAAGTCATCTCTACCTTTGGGAAACAAAGACGGAAACAAAGTGTGCGATTGAAGGTGTTTTTGTTTTTCCATCGTTCTTCTCCTCCTCCCCTGGGGACGCTGTGCAGTTATTGTGTGCCGTTTCACAAACACACACACG--CACACACAAACACACACTTTTTTCCTCGGTCCAACAACGCCAACCCTAAACGGGGGGAAACAAAAGTGTGCGAACAACCGTA
>AR0043-C
TCGTTCAGCGTTGGTTATGATAAAAGAGTAAGACCGAACTATGGAGGTACGTATTAACTGTTTCGATGCCCCGCTGCTAAACCGGTCTGTCTCGTTCTCGTTCAACGGTTCTTCTGCCCGCCGTAACGCACCAACTCCAGCGCCTGCCAGCCGGGTGGAATCAACAACGTGTGTCAACTCGTTCGCCCTCCTCTGTGGTCTCTTCTCGGTGTCCTCGAAGCTCGGAGCTCCCTGCAACGTGCCATTTCATTCCCCTCCTCCAGGCCACTTTCACTTGTTTCTCCAGTTTTYGTTTTTCTCCAATGCGTCGAAATCCCTCTTTTGCGCTGCCTCTTTGGTTTGCAGGTTTTGTAGATCCTTCTGTACTGTAGAASACGGTCAAACTTTACCGTCCAATGTTATCGCCCTCACTCACTGTGAGAAATGTTGTACTTTCGATAAATATTCCCAACAAATACGTTACTGACCCACATTTGCGATGTG-TTACGAAATCCGTTTCCAGTCTCCAAGCACCCTTTTGTGGGGTGTGAAGCGGAAGCTTTTTGGGCTGTACTAATCAACAAGGGTGGTGCCCGGTGTAACACCGGATCGTTTCACCTAAAACCTCGCAATGTTGTTAAACGAAAGCTAAGCAAACAGCAAAGCGTGCAAAGCGCAGCTCATTCCTTTTGCTGCCTTCCACCTTGTTATACCTGTTTGCAGAAGCAGCAATACAAAAGCGGCAGGTAACACACACACACACCCGAAAAGAACAGAAAAAGAGGCATCACAAAACAATATCAAATACAAGCAGACCAAAAAAAAAACAAGCTAACAAACATCGCCAACCAGCATTGTTTGTTGTTCATCGGGTACCGGGTTCACTCTCGGATGCGCTATCGTTTCCTGTTTGCATCCATTTCCGGGTGGCTTTCTTTGCTGTTGTTTTCGCCCCCTGCCTCCCTTCCTTTGCTTCATCTCAGCTGGATGCAGATACCGTCAGCCGATACCACTCGAAACTCTAAACACACACACACACACTGACACAAGCTCTCCCTATCGGGAATATACTGTTTGCGACCAATGCGACTGCCTGCAGCAGACAGGCAGAGCGCGAAACACATAAGCTGGTCAGCTTATTGCAACACAAAGCTACCAC--ACACACACCCACAGTCACACAGACAAACCTACTCGCGCTATCSATGMT------TTTTCTATACTGTGGCTAAAAAGTCATCTCTACCTTTGGGAAACAAAGACGGAAACAAAGTGTGCGATTGAAGGTGTTTTTGTTTTTCCATCGTTCTTCTCCTCCTCCCCTGGGGACGCTGTGCAGTTATTGTGTGCCGTTTCACAAACACACACACG--CACACACAAACACACACTTTTTTCCTCGGTCCAACAACGCCAACCCTAAACGGGGGGAAACAAAAGTGTGCGAACAACCGTA
>AR0044-C
TCGTTCAGCGTTGGTTATGATAAAAGAGTAAGACCGAACTATGGAGGTACGTATTAACTGTTTCRATGCCCCGCTRCTAAACCGGTCTGTCTCGTTCTCGTTCAACGGTTCTTCTGCCCGCCGTAACGCACCAACTCCAGCGCCTGCCAGCCGGGTGGAATCAACAACGTGTGTCAACTCGTTCGCCCTCCTCTGTGGTCTCTTCTCGGTGTCCTCGAAGCTCGGMGCTCCCTGCAACGTGCCATTTCATTCMCCTCCTCCAGGCCACTTTCACTTGTTTCTSCAGTTTTYGTTTTTCTCCAWTGCGTCGAAATCCCTCTTYTGCGCTGYCYCTTTGGTTTGCAGGTTTTGTAGATCCTTCTGTACTGTAGARCACGGTCAAACTTTACCGTCCAATGTTATCGCCCTCACTCACTGTGAGAAATGTTGTACTTTCGATAAATATTCCCAACAAATACGTTACTGACCCACATTTGCGATGTG-TTACGAAATCCGTTTCCAGTCTCCAAGCACCCTTTTGTGGGGTGTGAAGCGGAAGCTTTTTGGGCTGTACTAATCAACAAGGGTGRTGCCCGGTGTAACACCGGATCGTTTCACCTAAAACCTCGCAATGTTGTTAAACGAAAGCTAAGCAAACAGCAAAGCGTGCAAAGCGCAGCTCATTCCTTTTGCTGCCTTCCACMYTGTTATACCTGTTTGCAGAAGCAGCAATACAAAAGCGGCAGGTAACACACACACACACCCGAAAAGAACAGAAAAAGAGGCATCACAAAACAATATCAAATACAAGCAGACCAAAAAAAAAACAAGCTAACAAACATCGCCAACCAGCATTGTTTGTTGTTCATCGGGTACCGGGTTCACTCYCGGAWGCGCTATCGTTTCCTGTTTGCATCCATTTCCGGGTGGCTTTCTTTGCTGTTGTTTTCGCCCCCTGCCTCCCTTCCTTTGCTTCATCTCAGCTGGATGCAGATRCCGTMAGCCGATASCACTCGAAACTCTAAACACACACACACACACTGACACAAGCTCTCCCTATCGGGAATATACTGTTTGCGACCAATGCGACTGCCTGCAGCAGACAGGCAGAGCGCGAAACACATAAGCTGGTCAGCTTATTGCAACACAAAGCTACCAC--ACACACACCCACAGTCACACAGACAAACCTACTCGCGCTATCSATGMT------TTTTCTATACTGTGGCTAAAAAGTCATCTCTACCTTTGGGAAACAAAGACGGAAACAAAGTGTGCGATTGAAGGTGTTTTTGTTTTTCCATCGTTCTTCYCCTCCTCCMCTGGGGACGCTGTGCAGTTATTGTGTGCCGTTTCACAAACACACACACG--CACAMACAAACACACACTTTTTTCCTCGGTCCAACAACGCCAACCCTAAACGGGGGGAAACAAAAGTGTGCGAACAACCGTA
>AR0045-C
TCGTTCAGCGTTGGTTATGATAAAAGAGTAAGACCGAACTATGGAGGTACGTATTAACTGTTTCGATGCCCCGCTACTAAACCGGTCTGTCTCGTTCTCGTTCAACGGTTCTTCTGCCCRCCGTAACGCACCAACTCCAGCGCCTGCCAGCCGGGTGGAATCAACAACGTGTGTCAACTCGTTCGCCCTCCTCTGTGGTCTCTTCTCGGTGTCCTCGAAGCTCGGMGCTCCCTGCAACGTGCCATTTCATTCCCCTCCTCCAGGCCACTTTCACTTGTTTCTGCAGTTTTTGTTTTTCTCCAATGCGTCGAAATCCCTCTTTTGCGCTGTCCCTTTGGTTTGCAGGTTTTGTAGATCCTTCTGTAYTGTAGAASACGGTCAAACTTTRCCGTCCAATGTTATCGCCCTCACTCACTGTGAGAAATGTTGTACTTTCGATAAATATTCCCAACAAATACGTTACTGACCCACATTTGCGATGTG-TTACGAAATCYGTTTCCAGTCTCCAAGCACCCTTTTGTGGGGTGTGAAGCGGAAGCTTTTTGGGCTGTACTAATCAACAAGGGTGGTGCCCGGTGTAACACCGGWTCGTTTCAMCKAAAACCTCGCAATGTTGTTAAACGAAAGCTAAGCAAACAGCAAAGCGTGCAAAGCGCAGCTCATTCCTTTTGCTGCCTTCCACYCTGTTATACCTGTTTGCAGAAGCAGCAATACAAAAGCGGCAGGTAACACACACACACACCCGAAAAGAACAGAAAAAGAGGCATCACAAAACAATATSAAATACAAGCRGACCAAAAAAAAAACAAGCTAACAAACATCGCCAACCAGCATTGTTTGTTGTTCATCGGGTACCGGGTTCACTCCCGGAWGCGCTATCGTTTCCTGTTTGCATCCATTTCCRGGTGGCTTTCTTTGCTGTTGTTTTCGCCCCCTGCCTCCCTTCCTTTGCTTCATCTCAGCTGGATGCAGATGCCGTCAGCCGATAGCACTCGAAACTCKAAACACACACACACACACTGAYACAAGCTCTCCCTATCGGRARTATACTGTTTGCGACCAATGCGACTGCCTGCAGCAGACAGGCAGAGCGCGAAACACATAAGCTGGTCAGCTTATTGCAACACAAAGCTACCAC--AMACACACCCACAGTCACACAGACAAACCTACTCGCGCTATCGATGMT------TTTTCTATRCTGTGGCYAAAAAGTCATCTCTACCTTTGGGAAACAAAGACGGAAACAAAGTGTGCGATTGAAGGTGTTTTTGTTTTTCCATCGTTCTTCCCCTCCTCCACTGGGRACGCTGTGCAGTTATTGTGTGCCGTTTCACAAACACACACACG--MACAMACAAACACACACTTTTTTCCTCGGTCCAACAACGCCAACCCTAAACGGGGGGAAACAAAAGTGTRCGAACAACCGTA
>AR0046-C
TCGTTCAGCGTTGGTTATGATAAAAGAGTAAGACCGAACTATGGAGGTACGTATTAACTGTTTCGATGCYCCGCTRCTAAACCGGTCTGTCTCGTTCTCGTTCAACGGTTCTTCTGCCCRCCGTAACGCACCAACTCCAGCGCCTGCCAGCCGGGTGGAATCAACAACGTGTGTCAACTCGTTCGYCCTCCTCTGYGGTCTCTYCTCGGTGTCCTCGAAGCYCGGAGCTCCCTGCAACGTGCCATTTCATTCCCCTCCTCCAGGCCAYTTTCACYTGTTTCTCCAGTTTTYGTTTTTCTCCRATGYGTCGAAATCCCTCTTTTGCGCTGYCTCTTTGGTTTKCAGGTTTTGTAGATCCTTCTGTACTGTAGARCACGGTCAAACTTTRCCGTCCAATGTTATCGCCCTCAMTCACTRTGAGAAATGTTGTACTTTCGATAAATATTCCYAACAAATACGTTACTGACCYACATTTGCGAYRTG-TTACGAAATCYGTTTCCAGTCTCCAAGCACCYTTTTGTGGGGTGTGAAGCGGAAGCTTTTTGGGCTGTACTAATCAACAAGGGTGGTGCCCGGTGTAACACCGGATCGTTTCAMCKAAAACCTCGCWATGTTGTTAAACGAAAGCTAAGCAAACAGCAAAGCGTGCAAAGCGCAGCTCATTCCTTTTGCTGCCTTCCACCCTGTTATACCTGTTTGCAGAAGCAGCAATACAAAAGYGGCAGGTAACACACACACACACCCGAAAARAACARAAAAAGAGGCATCACAAAACAATATSAAATACAAGCRGACCAAAAAAAAAACAAGCTAACAAACATCGCCAACCAGCATTGTTTGTTGTTCATCGGGTACCGGGTTCACTCCCGGAWGCGCTATCGTTTCCTGTTTGCATCCATTTCCGGGTGGCTTTCTTTGCTGTTGTTTTCGCCCCYTKCCTCCCTTCCTTTGCTTCATCTCAGCTGGATGCAGATGCCGTCAGCCGATAGCACTCGAAACTCKAAACACACACACACACACTGACACAAGCTCTCCCTATCGGGAATATACTGTTTGCGACCAATGCGACTGCCTGCAGCAGACWGGCARAGCGCGAAACACATAAGCTGGTCAGCTTATTGCAACACAAAGCTACCAM--ACACACACCCACAGTCACACAGACAAACCTACTCGCGCTATCGATGMT------TTTTCTATRSTGTGGCTAAAAAGTCATCTCTACCTTTGGGAAACAAAGACGGAAACAAAGTGTGCGATTGAAGGTGTTTTTGTTTTTCCATCGTTCTTCCCCTCCTCCACTGGGGACRCTGTGCAGWTATTGTGTGCCGTTTCACAAACACACACACG--MACAMACAAACACACWCTTTTTTCYTCGGTCCAACAACGCCAACCCTAARSGGGKGGAAAYAAAAGTGTGCGAACAACCGTA
>AR0047-C
TCGTTCAGCGTTGGTTATGATAAAAGAGTAAGACCGAACTATGGAGGTACGTATTAACTGTTTCRATGCCCCGCTACTAAACCGGTCTGTCTCGTTCTCGTTCAACGGTTCTTCTGCCCGCCGTAACGCACCAACTCCAGCGCCTGCCAGCCGGGTGGAATCAACAACGTGTGTCAACTCGTTCGCCCTCCTCTGTGGTCTCTTCTCGGTGTCCTCGAAGCTCGGMGCTCCCTGCAACGTGCCATTTCATTCMCCTCCTCCAGGCCACTTTCACTTGTTTCTGCAGTTTTTGTTTTTCTCCAWTGCGTCGAAATCCCTCTTTTGYGCTGTCCCTTTGGTTTGCAGGTTTTGTAGATCCTTCTGTACTGTAGARSACGGTCAAACTTTRCCGTCCAATGTTATCGCCCTCACTCACTGTGAGAAATGTTGTACTTTCGATAAATATTCCCAACAAATACGTTACTGACCCACATTTGCGATGTG-TTACGAAATCCGTTTCCAGTCTCCAAGCACCCTTTTGTGGGGTGTGAAGCGGAAGCTTTTTGGGCTGTACTAATCAACAAGGGTGRTGCCCGGTGTAACACCGGATCGTTTCAMCKAAAACCTCGCAATGTTGTTAAACGAAAGCTAAGCAAACAGCAAAGCGTGCAAAGCGCAGCTCATTCCTTTTGCTGCCTTCCACMCTGTTATACCTGTTTGCAGAAGCAGCAATACAAAAGCGGCAGGTAACACACACACACACCCGAAAAGAACAGAAAAAGAGGCATCACAAAACAATATSAAATACAAGCAGACCAAAAAAAAAACAAGCTAACAAACATCGCCAACCAGCATTGTTTGTTGTTCATCGGGTACCGGGTTCACTCCCGGAWGCGCTATCGTTTCCTGTTTGCATCCATTTCCGGGTGGCTTTCTTTGCTGTTGTTTTCGCCCCCTGCCTCCCTTCCTTTGCTTCATCTCAGCTGGATGCAGATGCCGTMAGCCGATAGCACTCGAAACTCTAAACACACACACACACACTGACACAAGCTCTCCCTATCGGGAATATACTGTTTGCGACCAATGCGACTGCCTGCAGCAGACAGGCAGAGCGCGAAACACATAAGCTGGTCAGCTTATTGCAACACAAAGCTACCAC--ACACACACCCACAGTCACACAGACAAACCTACTCGCGCTWTCGATGMT------TTTTCTATACTGTGGCTAAAAAGTCATCTCTACCTTTGGGAAACAAAGACGGAAACAAAGTGTGCGATTGAAGGTGTTTTTGTTTTTCCATCGTTCTTCCCCTCCTCCACTGGGGACGCTGTGCAGTTATTGTGTGCCGTTTCACAAACACACACACG--CACAAACAAACACACACTTTTTTCCTCGGTCCAACAACGCCAACCCTAAACGGGGGGAAACAAAAGTGTGCGAACAACCGTA
>AR0048-C
TCGTTCAGCGTTGGTTATGATAAAAGAGTAAGACCGAACTATGGAGGTACGTATTAACTGTTTCRATGCCCCGCTACTAAACCGGTCTGTCTCGTTCTCGTTCAACGGTTCTTCTGCCCRCCGTAACGCACCAACTCCAGCGCCTGCCAGCCGGGTGGAATCAACAACGTGTGTCAACTCGTTCGCCCTCCTCTGTGGTCTCTTCTCGGTGTCCTCGAAGCTCGGCGCTCCCTGCAACGTGCCATTTCATTCCCCTCCTCCAGGCCACTTTCACTTGTTTCTGCAGTTTTTGTTTTTCTCCAWTGCGTCGAAATCCCTCTTTTGCGCTGTCCCTTTGGTTTGCAGGTTTTGTAGATCCTTCTGTACTGTAGARCACGGTCAAACTTTACCGTCCAATGTTATCGCCCTCACTCACTGTGAGAAATGTTGTACTTTCGATAAATATTCCCAACAAATACGTTACTGACCCACATTTGCGATGTG-TTACGAAATCYGTTTCCAGTCTCCAAGCACCCTTTTGTGGGGTGTGAAGCGGAAGCTTTTTGGGCTGTACTAATCAACAAGGGTGRTGCCCGGTGTAACACCGGATCGTTTCAMCKAAAACCTCGCAATGTTGTTAAACGAAAGCTAAGCAAACAGCAAAGCGTGCAAAGCGCAGCTCATTCCTTTTGCTGCCTTCCACMCTGTTATACCTGTTTGCAGAAGCAGCAATACAAAAGCGGCAGGTAACACACACACACACCCGAAAAGAACAGAAAAAGAGGCATCACAAAACAATATSAAATACAAGCAGACCAAAAAAAAAACAAGCTAACAAACATCGCCAACCAGCATTGTTTGTTGTTCATCGGGTACCGGGTTCACTCCCGGAAGCGCTATCGTTTCCTGTTTGCATCCATTTCCGGGTGGCTTTCTTTGCTGTTGTTTTCGCCCCCTGCCTCCCTTCCTTTGCTTCATCTCAGCTGGATGCAGATGCCGTMAGCCGATAGCACTCGAAACTCTAAACACACACACACACACTGACACAAGCTCTCCCTATCGGGAATATACTGTTTGCGACCAATGCGACTGCCTGCAGCAGACAGGCAGAGCGCGAAACACATAAGCTGGTCAGCTTATTGCAACACAAAGCTACCAC--ACACACACCCACAGTCACACAGACAAACCTACTCGCGCTATCGATGMT------TTTTCTATACTGTGGCTAAAAAGTCATCTCTACCTTTGGGAAACAAAGACGGAAACAAAGTGTGCGATTGAAGGTGTTTTTGTTTTTCCATCGTTCTTCCCCTCCTCCACTGGGGACGCTGTGCAGTTATTGTGTGCCGTTTCACAAACACACACACG--MACAMACAAACACACACTTTTTTCCTCGGTCCAACAACGCCAACCCTAAACGGGGGGAAACAAAAGTGTGCGAACAACCGTA
>AR0049-C
TCGTTCAGCGTTGGTTATGATAAAAGAGTAAGACCGAACTATGGAGGTACGTATTAACTGTTTCGATGCCCCGCTRCTAAACCGGTCTGTCTCGTTCTCGTTCAACGGTTCTTCTGCCCRCCGTAACGCACCAACTCCAGCGCCTGCCAGCCGGGTGGAATCAACAACGTGTGTCAACTCGTTCGCCCTCCTCTGTGGTCTCTTCTCGGTGTCCTCGAAGCTCGGAGCTCCCTGCAACGTGCCATTTCATTCCCCTCCTCCAGGCCACTTTCACTTGTTTCTSCAGTTTTYGTTTTTCTCCAATGCGTCGAAATCCCTCTTTTGCGCTGYCYCTTTGGTTTRCAGGTTTTGTAGATCCTTCTGTACTGTAGARCACGGTCAAACTTTACCGTCCAATGTTATCGCCCTCACTCACTGTGAGAAATGTTGTACTTTCGATAAATATTCCCAACAAATACGTTACTGACCCACATTTGCGATGTG-TTACGAAATCCGTTTCCAGTCTCCAAGCACCCTTTTGTGGGGTGTGAARCGGAAGCTTTTTGGGCTGTACTAATCAACAAGGGTGGTGCCCGGTGTAACACCGGWTCGTTTCACCTAAAACCTCGCAATGTTGTTAAACGAAAGCTAAGCAAACAGCAAAGCGTGCAAAGCGCAGCTCATTYCTTTTGCTGCCTTCCACYYTGTTATACCTGTTTGCAGAAGCAGCAATACAAAAGCGGCAGGTAACACACACACACACCCGAAAAGAACAGAAAAAGAGGCATCACAAAACAATATCAAATACAAGCAGACCAAAAAAAAAACAAGCTAACAAACATCGCCAACCAGCATTGTTTGTTGTTCATCGGGTACCGGGTTCACTCYCGGAWGCGCTATCGTTTCCTGTTTGCATCCATTTCCGGGTGGCTTTCTTTGCTGTTGTTTTCGCCCCCTGCCTCCCTTCCTTTGCTTCATCTCAGCTGGATGCAGATRCCGTCAGCCGATASCACTCGAAACTCKAAACACACACACACACACTGAYACAAGCTCTCCCTATCGGRARTATACTGTTTGCGACCAATGCGACTGCCTGCAGCAGACAGGCAGAGCGCGAAACACATAAGCTGGTCAGCTTATTGCAACACAAAGCTACCAC--ACACACACCCACAGTCACACAGACAAACCTACTCGCGCTATCGATGMT------TTTTCTATACTGTGGCYAAAAAGTCATCTCTACCTTTGGGAAACAAAGACGGAAACAAAGTGTGCGATTGAAGGTGTTTTTGTTTTTCCATCGTTCTTCYCCTCCTCCMCTGGGGACGCTGTGCAGTTATTGTGTGCCGTTTCACAAACACACACACG--CACAMACAAACACACACTTTTTTCCTCGGTCCAACAACGCCAACCCTAAACGGGGGGAAACAAAAGTGTGSGAACAACCGTA
>AR0050-C
TCGTTCAGCGTTGGTTATGATAAAAGAGTAAGACCGAACTATGGAGGTACGTATTAACTGTTTCRATGCCCCGCTRCTAAACCGGTCTGTCTCGTTCTCGTTCAACGGTTCTTCTGCCCGCCGTAACGCACCAACTCCAGCGCCTGCCAGCCGGGTGGAATCAACAACGTGTGTCAACTCGTTCGCCCTCCTCTGTGGTCTCTTCTCGGTGTCCTCGAAGCTCGGMGCTCCCTGCAACGTGCCATTTCATTCMCCTCCTCCAGGCCACTTTCACTTGTTTCTSCAGTTTTYGTTTTTCTCCAWTGCGTCGAAATCCCTCTTTTGCGCTGYCYCTTTGGTTTGCAGGTTTTGTAGATCCTTCTGTACTGTAGARCACGGTCAAACTTTACCGTCCAATGTTATCGCCCTCACTCACTGTGAGAAATGTTGTACTTTCGATAAATATTCCCAACAAATACGTTACTGACCCACATTTGCGATGTG-TTACGAAATCCGTTTCCAGTCTCCAAGCACCCTTTTGTGGGGTGTGAAGCGGAAGCTTTTTGGGCTGTACTAATCAACAAGGGTGRTGCCCGGTGTAACACCGGATCGTTTCACCTAAAACCTCGCAATGTTGTTAAACGAAAGCTAAGCAAACAGCAAAGCGTGCAAAGCGCAGCTCATTCCTTTTGCTGCCTTCCACMYTGTTATACCTGTTTGCAGAAGCAGCAATACAAAAGCGGCAGGTAACACACACACACACCCGAAAAGAACAGAAAAAGAGGCATCACAAAACAATATCAAATACAAGCAGACCAAAAAAAAAACAAGCTAACAAACATCGCCAACCAGCATTGTTTGTTGTTCATCGGGTACCGGGTTCACTCYCGGAWGCGCTATCGTTTCCTGTTTGCATCCATTTCCGGGTGGCTTTCTTTGCTGTTGTTTTCGCCCCCTGCCTCCCTTCCTTTGCTTCATCTCAGCTGGATGCAGATRCCGTMAGCCGATASCACTCGAAACTCTAAACACACACACACACACTGACACAAGCTCTCCCTATCGGGAATATACTGTTTGCGACCAATGCGACTGCCTGCAGCAGACAGGCAGAGCGCGAAACACATAAGCTGGTCAGCTTATTGCAACACAAAGCTACCAC--ACACACACCCACAGTCACACAGACAAACCTACTCGCGCTATCGATGMT------TTTTCTATACTGTGGCTAAAAAGTCATCTCTACCTTTGGGAAACAAAGACGGAAACAAAGTGTGCGATTGAAGGTGTTTTTGTTTTTCCATCGTTCTTCYCCTCCTCCMCTGGGGACGCTGTGCAGTTATTGTGTGCCGTTTCACAAACACACACACG--CACACACAAACACACACTTTTTTCCTCGGTCCAACAACGCCAACCCTAAACGGGGGGAAACAAAAGTGTGCGAACAACCGTA
>AR0051-C
TCGTTCAGCGTTGGTTATGATAAAAGAGTAAGACCGAACTATGGAGGTACGTATTAACTGTTTCGATGCCCCGCTRCTAAACCGGTCTGTCTCGTTCTCGTTCAACGGTTCTTCTGCCCRCCGTAACGCACCAACTCCAGCGCCTGCCAGCCGGGTGGAATCAACAACGTGTGTCAACTCGTTCGCCCTCCTCTGTGGTCTCTTCTCGGTGTCCTCGAAGCTCGGAGCTCCCTGCAACGTGCCATTTCATTCCCCTCCTCCAGGCCACTTTCACTTGTTTCTSCAGTTTTYGTTTTTCTCCAATGCGTCGAAATCCCTCTTTTGCGCTGYCYCTTTGGTTTRCAGGTTTTGTAGATCCTTCTGTACTGTAGARCACGGTCAAACTTTACCGTCCAATGTTATCGCCCTCACTCACTGTGAGAAATGTTGTACTTTCGATAAATATTCCCAACAAATACGTTACTGACCCACATTTGCGATGTG-TTACGAAATCCGTTTCCAGTCTCCAAGCACCCTTTTGTGGGGTGTGAARCGGAAGCTTTTTGGGCTGTACTAATCAACAAGGGTGGTGCCCGGTGTAACACCGGWTCGTTTCACCTAAAACCTCGCAATGTTGTTAAACGAAAGCTAAGCAAACAGCAAAGCGTGCAAAGCGCAGCTCATTYCTTTTGCTGCCTTCCACYYTGTTATACCTGTTTGCAGAAGCAGCAATACAAAAGCGGCAGGTAACACACACACACACCCGAAAAGAACAGAAAAAGAGGCATCACAAAACAATATCAAATACAAGCAGACCAAAAAAAAAACAAGCTAACAAACATCGCCAACCAGCATTGTTTGTTGTTCATCGGGTACCGGGTTCACTCYCGGAWGCGCTATCGTTTCCTGTTTGCATCCATTTCCGGGTGGCTTTCTTTGCTGTTGTTTTCGCCCCCTGCCTCCCTTCCTTTGCTTCATCTCAGCTGGATGCAGATRCCGTCAGCCGATASCACTCGAAACTCKAAACACACACACACACACTGAYACAAGCTCTCCCTATCGGRARTATACTGTTTGCGACCAATGCGACTGCCTGCAGCAGACAGGCAGAGCGCGAAACACATAAGCTGGTCAGCTTATTGCAACACAAAGCTACCAC--ACACACACCCACAGTCACACAGACAAACCTACTCGCGCTATCGATGCT------TTTTCTATRSTGTGGCYAAAAAGTCATCTCTACCTTTGGGAAACAAAGACGGAAACAAAGTGTGCGATTGAAGGTGTTTTTGTTTTTCCATCGTTCTTCYCCTCCTCCMCTGGGGACGCTGTGCAGTTATTGTGTGCCGTTTCACAAACACACACACG--CACACACAAACACACACTTTTTTCCTCGGTCCAACAACGCCAACCCTAAACGGGGGGAAACAAAAGTGTGSGAACAACCGTA
>AR0052-C
TCGTTCAGCGTTGGTTATGATAAAAGAGTAAGACCGAACTATGGAGGTACGTATTAACTGTTTCRATGCYCCGCTACTAAACCGGTCTGTCTCGTTCTCGTTCAACGGTTCTTCTGCCCRCCGTAACGCACCAACTCCAGCGCCTGCCAGCCGGGTGGAATCAACAACGTGTGTCAACTCGTTCGYCCTCCTCTGYGGTCTCTYCTCGGTGTCCTCGAAGCYCGGMGCTCCCTGCAACGTGCCATTTCATTCMCCTCCTCCAGGCCAYTTTCACYTGTTTCTSCAGTTTTTGTTTTTCTCCRWTGYGTCGAAATCCCTCTTTTGCGCTGTCYCTTTGGTTTKCAGGTTTTGTAGATCCTTCTGTACTGTAGARCACGGTCAAACTTTRCCGTCCAATGTTATCGCCCTCAMTCACTRKGAGAAATGTTGTACTTTCGATAAATATTCCYAACAAATACGTTACTGACCYACATTTGCGATGTG-TTACGAAATCCGTTTCCAGTCTCCAAGCACCCTTTTGTGGGGTGTGAAGCGGAAGCTTTTTGGGCTGTACTAATCAACAAGGGTGRTGCCCGGTGTAACACCGGATCGTTTCACCTAAAACCTCGCWATGTTGTTAAACGAAAGCTAAGCAAACAGCAAAGCGTGCAAAGCGCAGCTCATTCCTTTTGCTGCCTTCCACMCTGTTATACCTGTTTGCAGAAGCAGCAATACAAAAGYGGCAGGTAACACACACACACACCCGAAAARAACARAAAAAGAGGCATCACAAAACAATATCAAATACAAGCRGACCAAAAAAAAAACAAGCTAACAAACATCGCCAACCAGCATTGTTTGTTGTTCATCGGGTACCGGGTTCACTCCCGGAWGCGCTATCGTTTCCTGTTTGCATCCATTTCCGGGTGGCTTTCTTTGCTGTTGTTTTCGCCCCCTKCCTCCCTTCCTTTGCTTCATCTCAGCTGGATGCAGATGCCGTMAGCCGATAGCACTCGAAACTCKAAACACACACACACACACTGACACAAGCTCTCCCTATCGGGAATATACTGTTTGCGACCAATGCGACTGCCTGCAGCAGACWGGCARAGCGCGAAACACATAAGCTGGTCAGCTTATTGCAACACAAAGCTACCAM--ACACACACCCACAGTCACACAGACAAACCTACTCGCGCTATCGATGMT------TTTTCTATRSTGTGGCTAAAAAGTCATCTCTACCTTTGGGAAACAAAGACGGAAACAAAGTGTGCGATTGAAGGTGTTTTTGTTTTTCCATCGTTCTTCCCCTCCTCCACTGGGGACRCTGTGCAGWTATTGTGTGCCGTTTCACAAACACACACACG--MACAMACAAACACACWCTTTTTTCYTCGGTCCAACAACGCCAACCCTAARSGGGKGGAAACAAAAGTGTGCGAACAACCGTA
>AR0053-C
TCGTTCAGCGTTGGTTATGATAAAAGAGTAAGACCGAACTATGGAGGTACGTATTAACTGTTTCGATGCCCCGCTACTAAACCGGTCTGTCTCGTTCTCGTTCAACGGTTCTTCTGCCCRCCGTAACGCACCAACTCCAGCGCCTGCCAGCCGGGTGGAATCAACAACGTGTGTCAACTCGTTCGCCCTCCTCTGTGGTCTCTTCTCGGTGTCCTCGAAGCTCGGAGCTCCCTGCAACGTGCCATTTCATTCCCCTCCTCCAGGCCACTTTCACTTGTTTCTGCAGTTTTTGTTTTTCTCCAATRCGTCGAAATCCCTCTTTTGCGCTGTCCCTTTGGTTTRCAGGTTTTGTAGATCCTTCTGTACTRTAGARCACGGTCAAACTTTACCGTCCAATGTTATCGCCCTCACTCACTGTGAGAAATGTTGTACTTTCGATAAATATTCCCAACAAATACGTTACTGACCCACATTTGCGATGTG-TTACGAAATCCGTTTCCAGTCTCCAAGCACCCTTTTGTGGGGTGTGAARCGGAAGCTTTTTGGGCTGTACTAATCAACARGGGTGGTGCCCGGTGTAACACCGGWTCGTTTCAMCKAAAACCTCGCAATGTTGTTAAACGAAAGCTAAGCAAACAGCAAAGCGTGCAAAGCGCAGCTCATTYCTTTTGCTGCCTTCYACYCTGTTATACCTGTTTGCAGAAGCAGCAATACAAAAGCGGCAGGTAACACACACACACACCCGAAAAGAACAGAAAAAGAGGCATCACAAAACAATATCAAATACAAGCAGACCAAAAAAAAAACAAGCTAACAAACATCGCCAACCAGCATTGTTTGTTGTTCATCGGGTACCGGGTTCACTCCCGGAAGCGCTATCGTTTCCTGTTTGCATCCATTTCCGGGTGGCTTTCTTTGCTGTTGTTTTCGCCCCCTGCCTCCCTTCCTTTGCTTCATCTCAGCTGGATGCAGATGCCGTMAGCCGATAGCACTCGAAACTCKAAACACACACACACACACTGAYACAAGCTCTCCCTATCGGRARTATACTGTTTGCGACCAATGCGACTGCCTGCAGCAGACAGGCAGAGCGCGAAACACATAAGCTGGTCAGCTTATTGCAACACAAAGCTACCAC--ACACACACCCACAGTCACACAGACAAACCTACTCGCGCTATCGATGMT------TTTTCTATRSTGTGGCYAAAAAGTCATCTCTACCTTTGGGAAACAAAGACGGAAACAAAGTGTGCGATTGAAGGTGTTTTTGTTTTTCCATCGTTCTTCCCCTCCTCCACTGGGGACGCTGTGCAGTTATTGTGTGCCGTTTCACAAACACACACACG--MACAMACAAACACACACTTTTTTCCTCGGTCCAACAACGCCAACCCTAAACGGGGGGAAACAAAAGTGTGSGAACAACCGTA
>AR0054-C
TCRTTCAGCGTTGGTTATGATAAAAGAGTAAGACCGAACTATGGAGGTACGTATTAACTGTTTCRATGCCCCGCTACTAAACCGGTCTGTCTCGTTCTCGTTCAACGGTTCTTCTGCCCGCCGTAACGCACCAACTCCAGCGCCTGCCAGCCGGGTGGAATCAACAACGTGTGTCAACTCGTTCGCCCTCCTCTGTGGTCTCTTCTCGGTGTCCTCGAAGCTCGGMGCTCCCTGCAACGTGCCATTTCATTCMCCTCCTCCAGGCCACTTTCACTTGTTTCTGCAGTTTTTGTTTTTCTCCATTGCGTCGAAATCCCTCTTTTGCGCTGTCCCTTTGGTTTRCAGGTTTTGTAGATCCTTCTGTACTGTAGAGCACGGTCAAAYTTTACCGTCCAATGTTATCGCCCTCACTCACTGTGAGAAATGTTGTACTTTCGATAAATATTCCCAACAAATACGTTACTGACCCACATTTGCGATGTG-TTACGAAATCCGTTTCCAGTCTCCAAGCACCCTTTTGTGGGGTGTGAAGYGRAAGCTTTTTGRGCTGTACTAATCAACAAGGGTGRTGCCCGGTGTAACACCGGATCGTTTCAMCKAAAACCTCGCAATGTTGTTAAACGAAAGCTAAGCAAACAGCAAAGCGTGCAAAGCGCAGCTCATTCCTTTTGCTGCCTTCCACWCTGTTATACCTGTTTGCAGAAGCAGCAATACAAAAGCGGCAGGTAACACACACACACACCCGAAAAGAACAGAAAAAGAGGCATCACAAAACAATATCAAATACAAGCAGACCAAAAAAAAAACAAGCTAACAAACATCGCCAACCAGCATTGTTTGTTGTTCATCGGGTACCGGGTTCACTCCCGGAAGCGCTATCGTTTCCTGTTTGCATCCATTTCCGGGTGGCTTTCTTTGCTGTTGTTTTCGCCCCCTGCCTCCCTTCCTTTGCTTCATCTCAGCTGGATGCAGATGCCGTAAGCCGATAGCACTCGAAACTCTAAACACACACACACACACTGACACAAGCTCTCCCTATCGGGAATATACTGTTTGCGACCAATGCGACTGCCTGCAGCAGACAGGCAGAGCGCGAAACACATAAGCTGGTCAGCTTATTGCAACAMAAAGCTACCAC--ACACACACCCACAGTCACACAGACAAACCTACTCGCGCTATYSATGMT------TTTTCTATACTGTGGCTAAAAAGTCATCTCTACCTTTGGGAAACAAAGACGGAAACAAAGTGTGCGATTGAAGGTGTTTTTGTTTTTCCATCGTTCTTCCCCTCCTCCACTGGGGACGCTGTGCAGTTATTGTGTGCCGTTTCACAAACACACACACG--CACAAACAAACACACACTTTTTTCCTCGGTCCAACAACGCCAACCCTAAAYGGGGGGAAACAAAAGTGTGCGAACAACCGTA
>AR0057-C
TCGTTCAGCGTTGGTTATGATAAAAGAGTAAGACCGAACTATGGAGGTACGTATTAACTGTTTCRATGCCCCGCTACTAAACCGGTCTGTCTCGTTCTCGTTCAACGGTTCTTCTGCCCRCCGTAACGCACCAACTCCAGCGCCTGCCAGCCGGGTGGAATCAACAACGTGTGTCAACTCGTTCGCCCTCCTCTGTGGTCTCTTCTCGGTGTCCTCGAAGCTCGGCGCTCCCTGCAACGTGCCATTTCATTCMCCTCCTCCAGGCCACTTTCACTTGTTTCTGCAGTTTTTGTTTTTCTCCAWTGCGTCGAAATCCCTCTTTTGCGCTGTCCCTTTGGTTTGCAGGTTTTGTAGATCCTTCTGTACTGTAGARCACGGTCAAACTTTACCGTCCAATGTTATCGCCCTCACTCACTGTGAGAAATGTTGTACTTTCGATAAATATTCCCAACAAATACGTTACTGACCCACATTTGCGATGTG-TTACGAAATCYGTTTCCAGTCTCCAAGCACCCTTTTGTGGGGTGTGAAGCGGAAGCTTTTTGGGCTGTACTAATCAACAAGGGTGRTGCCCGGTGTAACACCGGATCGTTTCAMCKAAAACCTCGCAATGTTGTTAAACGAAAGCTAAGCAAACAGCAAAGCGTGCAAAGCGCAGCTCATTCCTTTTGCTGCCTTCCACMCTGTTATACCTGTTTGCAGAAGCAGCAATACAAAAGCGGCAGGTAACACACACACACACCCGAAAAGAACAGAAAAAGAGGCATCACAAAACAATATSAAATACAAGCAGACCAAAAAAAAAACAAGCTAACAAACATCGCCAACCAGCATTGTTTGTTGTTCATCGGGTACCGGGTTCACTCCCGGAAGCGCTATCGTTTCCTGTTTGCATCCATTTCCGGGTGGCTTTCTTTGCTGTTGTTTTCGCCCCCTGCCTCCCTTCCTTTGCTTCATCTCAGCTGGATGCAGATGCCGTMAGCCGATAGCACTCGAAACTCTAAACACACACACACACACTGACACAAGCTCTCCCTATCGGGAATATACTGTTTGCGACCAATGCGACTGCCTGCAGCAGACAGGCAGAGCGCGAAACACATAAGCTGGTCAGCTTATTGCAACACAAAGCTACCAC--ACACACACCCACAGTCACACAGACAAACCTACTCGCGCTATCGATGMT------TTTTCTATACTGTGGCTAAAAAGTCATCTCTACCTTTGGGAAACAAAGACGGAAACAAAGTGTGCGATTGAAGGTGTTTTTGTTTTTCCATCGTTCTTCCCCTCCTCCACTGGGGACGCTGTGCAGTTATTGTGTGCCGTTTCACAAACACACACACG--MACAMACAAACACACACTTTTTTCCTCGGTCCAACAACGCCAACCCTAAACGGGGGGAAACAAAAGTGTGCGAACAACCGTA
>AR0059-C
TCGTTCAGCGTTGGTTATGATAAAAGAGTAAGACCGAACTATGGAGGTACGTATTAACTGTTTCRATGCCCCGCTRCTAAACCGGTCTGTCTCGTTCTCGTTCAACGGTTCTTCTGCCCGCCGTAACGCACCAACTCCAGCGCCTGCCAGCCGGGTGGAATCAACAACGTGTGTCAACTCGTTCGCCCTCCTCTGTGGTCTCTTCTCGGTGTCCTCGAAGCTCGGMGCTCCCTGCAACGTGCCATTTCATTCMCCTCCTCCAGGCCACTTTCACTTGTTTCTSCAGTTTTYGTTTTTCTCCAWTGCGTCGAAATCCCTCTTTTGCGCTGYCYCTTTGGTTTGCAGGTTTTGTAGATCCTTCTGTACTGTAGARCACGGTCAAACTTTACCGTCCAATGTTATCGCCCTCACTCACTGTGAGAAATGTTGTACTTTCGATAAATATTCCCAACAAATACGTTACTGACCCACATTTGCGATGTG-TTACGAAATCCGTTTCCAGTCTCCAAGCACCCTTTTGTGGGGTGTGAAGCGGAAGCTTTTTGGGCTGTACTAATCAACAAGGGTGRTGCCCGGTGTAACACCGGATCGTTTCACCTAAAACCTCGCAATGTTGTTAAACGAAAGCTAAGCAAACAGCAAAGCGTGCAAAGCGCAGCTCATTCCTTTTGCTGCCTTCCACMYTGTTATACCTGTTTGCAGAAGCAGCAATACAAAAGCGGCAGGTAACACACACACACACCCGAAAAGAACAGAAAAAGAGGCATCACAAAACAATATCAAATACAAGCAGACCAAAAAAAAAACAAGCTAACAAACATCGCCAACCAGCATTGTTTGTTGTTCATCGGGTACCGGGTTCACTCYCGGAWGCGCTATCGTTTCCTGTTTGCATCCATTTCCGGGTGGCTTTCTTTGCTGTTGTTTTCGCCCCCTGCCTCCCTTCCTTTGCTTCATCTCAGCTGGATGCAGATRCCGTMAGCCGATASCACTCGAAACTCTAAACACACACACACACACTGACACAAGCTCTCCCTATCGGGAATATACTGTTTGCGACCAATGCGACTGCCTGCAGCAGACAGGCAGAGCGCGAAACACATAAGCTGGTCAGCTTATTGCAACACAAAGCTACCAC--ACACACACCCACAGTCACACAGACAAACCTACTCGCGCTATCGATGMT------TTTTCTATACTGTGGCTAAAAAGTCATCTCTACCTTTGGGAAACAAAGACGGAAACAAAGTGTGCGATTGAAGGTGTTTTTGTTTTTCCATCGTTCTTCYCCTCCTCCMCTGGGGACGCTGTGCAGTTATTGTGTGCCGTTTCACAAACACACACACG--CACAMACAAACACACACTTTTTTCCTCGGTCCAACAACGCCAACCCTAAACGGGGGGAAACAAAAGTGTGCGAACAACCGTA
>AR0060-C
TCGTTCAGCGTTGGTTATGATAAAAGAGTAAGACCGAACTATGGAGGTACGTATTAACTGTTTCGATGCCCCGCTRCTAAACCGGTCTGTCTCGTTCTCGTTCAACGGTTCTTCTGCCCGCCGTAACGCACCAACTCCAGCGCCTGCCAGCCGGGTGGAATCAACAACGTGTGTCAACTCGTTCGCCCTCCTCTGTGGTCTCTTCTCGGTGTCCTCGAAGCTCGGAGCTCCCTGCAACGTGCCATTTCATTCCCCTCCTCCAGGCCACTTTCACTTGTTTCTSCAGTTTTYGTTTTTCTCCAATGCGTCGAAATCCCTCTTTTGCGCTGYCYCTTTGGTTTGCAGGTTTTGTAGATCCTTCTGTACTGTAGAASACGGTCAAACTTTACCGTCCAATGTTATCGCCCTCACTCACTGTGAGAAATGTTGTACTTTCGATAAATATTCCCAACAAATACGTTACTGACCCACATTTGCGATGTG-TTACGAAATCCGTTTCCAGTCTCCAAGCAMCCTTTTGYGGGGTGTGAAGCGGAAGCTTTTTGGGCTGTACTAATCAACARGGGTGGTGCCCGGTGTAACACCGGATCGTTTCAMCKAAAACCTCGCAATGTTGTTAAACGAAAGCTAAGCAAACAGCAAAGCGTGCAAAGCGCAGCTCATTCCTTTTGCTGCCTTCCACYYTGTTATACCTGTTTGCAGAAGCAGCAATACAAAAGCGGCAGGTAACACACACACACACCCGAAAAGAACAGAAAAAGAGGCATCACAAAACAATATCAAATACAAGCRGACCAAAAAAAAAACAAGCTAACAAACATCGCCAACCAGCATTGTTTGTTGTTCATCGGGTACCGGGTTCACTCYCGGAWGCGCTATCGTTTCCTGTTTGCATCCATTTCCGGGTGGCTTTCTTTGCTGTTGTTTTCGCCCCCTGCCTCCCTTCCTTTGCTTCATCTCAGCTGGATGCAGATRCCGTCAGCCGATASCACTCGAAACTCTAAACACACACACACACACTGACACAAGCTCTCCCTATCGGGARTATACTGTTTGCGACCAATGCGACTGCCTGCAGCAGACAGGCAGAGCGCGAAACACATAAGCTGGTCAGCTTATTGCAACACAAAGCTACCAC--ACACACACCCACAGTCACACAGACAAACCTACTCGCGCTATCGATGMT------YTTTCTATACTGTGGCTAAAAAGTMATCTCTACCTTTGGGAAACAAAGACGGAAACAAAGTGTGCGATTGAAGGTGTTTTTGTTTTTCCATCGTTCTTCYCCTCCTCCMCTGGGGACGCTGTGCAGTTATTGTGTGCCGTTTCACAAACACACACACG--MACAMACAAACACACACTTTTTTCCTCGGTCCAACAACGCCAACCCTAAACGGGGGGAAACAAAAGTGTGCGAACAACCGTA
>AR0061-C
TCGTTCAGCGTTGGTTATGATAAAAGAGTAAGACCGAACTATGGAGGTACGTATTAACTGTTTCGATGCCCCGCTACTAAACCGGTCTGTCTCGTTCTCGTTCAACGGTTCTTCTGCCCRCCGTAACGCACCAACTCCAGCGCCTGCCAGCCGGGTGGAATCAACAACGTGTGTCAACTCGTTCGCCCTCCTCTGTGGTCTCTTCTCGGTGTCCTCGAAGCTCGGAGCTCCCTGCAACGTGCCATTTCATTCCCCTCCTCCAGGCCACTTTCACTTGTTTCTGCAGTTTTTGTTTTTCTCCAATGCGTCGAAATCCCTCTTTTGCGCTGTCCCTTTGGTTTRCAGGTTTTGTAGATCCTTCTGTACTGTAGAGCACGGTCAAACTTTACCGTCCAATGTTATCGCCCWCACTCACTGTGAGAAATGTTGTACTTTCGATAAATATTCCCAACAAATACGTTACTGACCCACATTTGCGATGTG-TTACGAAATCCGTTTCCAGTCTCCAAGCACCCTTTTGTGGGGTGTGAARCGGAAGCTTTTTGGGCTGTACTAATCAACAAGGGTGGTGCCCGGTGTAACACCGGTTCGTTTCACCTAAAACCTCGCAATGTTGTTAAACGAAAGCTAAGCAAACAGCAAAGCGTGCAAAGCGCAGCTCATTYCTTTTGCTGCCTTCCACTCTGTTATACCTGTTTGCAGAAGCAGCAATACAAAAGCGGCAGGTAACACACACACACACCCGAAAAGAACAGAAAAAGAGGCATCACAAAACAATATCAAATACAAGCAGACCAAAAAAAAAACAAGCTAACAAACATCGCCAACCAGCATTGTTTGTTGTTCATCGGGTACCGGGTTCACTCCCGGAAGCGCTATCGTTTCCTGTTTGCATCCATTTCCGGGTGGCTTTCTTTGCTGTTGTTTTCGCCCMCTGCCTCCCTTCCTTTGCTTCATCTCAGCTGGATGCAGATGCCGTCAGCCGATAGCACTCGAAACTCTAAACACACACACACACACTGACACAAGCTCTCCCTATCGGGARTATACTGTTTGCGACCAATGCGACTGCCTGCAGCAGACAGGCAGAGCGCGAAACACATAAGCTGGTCAGCTTATTGCAACACAAAGCTACCAC--ACACACACCCACAGTCACACAGACAAACCTACTCGCGCTATCGATGMT------TTTTCTATACTGTGGCTAAAAAGTMATCTCTACCTTTGGGAAACAAAGACGGAAACAAAGTGTGCGATTGAAGGTGTTTTTGTTTTTCCATCGTTCTTCCCCTCCTCCACTGGGGACGCTGTGCAGTTATTGTGTGCCGTTTCACAAACACACACACG--MACAMACAAACACACACTTTTTTCCTCGGTCCAACAACGCCAACCCTAAACGGGGGGAAACAAAAGTGTGCGAACAACCGTA
>AR0062-C
TCGTTCAGCGTTGGTTATGATAAAAGAGTAAGACCGAACTATGGAGGTACGTATTAACTGTTTCGATGCCCCGCTRCTAAACCGGTCTGTCTCGTTCTCGTTCAACGGTTCTTCTGCCCGCCGTAACGCACCAACTCCAGCGCCTGCCAGCCGGGTGGAATCAACAACGTGTGTCAACTCGTTCGCCCTCCTCTGTGGTCTCTTCTCGGTGTCCTCGAAGCTCGGAGCTCCCTGCAACGTGCCATTTCATTCCCCTCCTCCAGGCCACTTTCACTTGTTTCTSCAGTTTTYGTTTTTCTCCAATGCGTCGAAATCCCTCTTTTGCGCTGYCYCTTTGGTTTGCAGGTTTTGTAGATCCTTCTGTACTGTAGARCACGGTCAAACTTTACCGTCCAATGTTATCGCCCWCACTCACTGTGAGAAATGTTGTACTTTCGATAAATATTCCCAACAAATACGTTACTGACCCACATTTGCGATGTG-TTACGAAATCCGTTTCCAGTCTCCAAGCACCCTTTTGTGGGGTGTGAAGCGGAAGCTTTTTGGGCTGTACTAATCAACAAGGGTGGTGCCCGGTGTAACACCGGWTCGTTTCACCTAAAACCTCGCAATGTTGTTAAACGAAAGCTAAGCAAACAGCAAAGCGTGCAAAGCGCAGCTCATTCCTTTTGCTGCCTTCCACYYTGTTATACCTGTTTGCAGAAGCAGCAATACAAAAGCGGCAGGTAACACACACACACACCCGAAAAGAACAGAAAAAGAGGCATCACAAAACAATATCAAATACAAGCAGACCAAAAAAAAAACAAGCTAACAAACATCGCCAACCAGCATTGTTTGTTGTTCATCGGGTACCGGGTTCACTCYCGGAWGCGCTATCGTTTCCTGTTTGCATCCATTTCCGGGTGGCTTTCTTTGCTGTTGTTTTCGCCCMCTGCCTCCCTTCCTTTGCTTCATCTCAGCTGGATGCAGATRCCGTCAGCCGATASCACTCGAAACTCTAAACACACACACACACACTGACACAAGCTCTCCCTATCGGGARTATACTGTTTGCGACCAATGCGACTGCCTGCAGCAGACAGGCAGAGCGCGAAACACATAAGCTGGTCAGCTTATTGCAACACAAAGCTACCAC--ACACACACCCACAGTCACACAGACAAACCTACTCGCGCTATCGATGMT------TTTTCTATACTGTGGCTAAAAAGTMATCTCTACCTTTGGGAAACAAAGACGGAAACAAAGTGTGCGATTGAAGGTGTTTTTGTTTTTCCATCGTTCTTCYCCTCCTCCMCTGGGGACGCTGTGCAGTTATTGTGTGCCGTTTCACAAACACACACACG--CACAMACAAACACACACTTTTTTCCTCGGTCCAACAACGCCAACCCTAAACGGGGGGAAACAAAAGTGTGCGAACAACCGTA
>AR0063-C
TCGTTCAGCGTTGGTTATGATAAAAGAGTAAGACCGAACTATGGAGGTACGTATTAACTGTTTCGATGCCCCGCTRCTAAACCGGTCTGTCTCGTTCTCGTTCAACGGTTCTTCTGCCCGCCGTAACGCACCAACTCCAGCGCCTGCCAGCCGGGTGGAATCAACAACGTGTGTCAACTCGTTCGCCCTCCTCTGTGGTCTCTTCTCGGTGTCCTCGAAGCTCGGAGCTCCCTGCAACGTGCCATTTCATTCCCCTCCTCCAGGCCACTTTCACTTGTTTCTSCAGTTTTYGTTTTTCTCCAATGCGTCGAAATCCCTCTTTTGCGCTGYCYCTTTGGTTTGCAGGTTTTGTAGATCCTTCTGTACTGTAGAASACGGTCAAACTTTACCGTCCAATGTTATCGCCCTCACTCACTGTGAGAAATGTTGTACTTTCGATAAATATTCCCAACAAATACGTTACTGACCCACATTTGCGATGTG-TTACGAAATCCGTTTCCAGTCTCCAAGCAMCCTTTTGYGGGGTGTGAAGCGGAAGCTTTTTGGGCTGTACTAATCAACARGGGTGGTGCCCGGTGTAACACCGGATCGTTTCAMCKAAAACCTCGCAATGTTGTTAAACGAAAGCTAAGCAAACAGCAAAGCGTGCAAAGCGCAGCTCATTCCTTTTGCTGCCTTCCACYYTGTTATACCTGTTTGCAGAAGCAGCAATACAAAAGCGGCAGGTAACACACACACACACCCGAAAAGAACAGAAAAAGAGGCATCACAAAACAATATCAAATACAAGCRGACCAAAAAAAAAACAAGCTAACAAACATCGCCAACCAGCATTGTTTGTTGTTCATCGGGTACCGGGTTCACTCYCGGAWGCGCTATCGTTTCCTGTTTGCATCCATTTCCGGGTGGCTTTCTTTGCTGTTGTTTTCGCCCCCTGCCTCCCTTCCTTTGCTTCATCTCAGCTGGATGCAGATRCCGTCAGCCGATASCACTCGAAACTCTAAACACACACACACACACTGACACAAGCTCTCCCTATCGGGARTATACTGTTTGCGACCAATGCGACTGCCTGCAGCAGACAGGCAGAGCGCGAAACACATAAGCTGGTCAGCTTATTGCAACACAAAGCTACCAC--ACACACACCCACAGTCACACAGACAAACCTACTCGCGCTATCGATGMT------TTTTCTATACTGTGGCTAAAAAGTMATCTCTACCTTTGGGAAACAAAGACGGAAACAAAGTGTGCGATTGAAGGTGTTTTTGTTTTTCCATCGTTCTTCYCCTCCTCCMCTGGGGACGCTGTGCAGTTATTGTGTGCCGTTTCACAAACACACACACG--CACACACAAACACACACTTTTTTCCTCGGTCCAACAACGCCAACCCTAAACGGGGGGAAACAAAAGTGTGCGAACAACCGTA
>AR0064-C
TCGTTCAGCGTTGGTTATGATAAAAGAGTAAGACCGAACTATGGAGGTACGTATTAACTGTTTCGATGCCCCGCTRCTAAACCGGTCTGTCTCGTTCTCGTTCAACGGTTCTTCTGCCCGCCGTAACGCACCAACTCCAGCGCCTGCCAGCCGGGTGGAATCAACAACGTGTGTCAACTCGTTCGCCCTCCTCTGTGGTCTCTTCTCGGTGTCCTCGAAGCTCGGAGCTCCCTGCAACGTGCCATTTCATTCCCCTCCTCCAGGCCACTTTCACTTGTTTCTSCAGTTTTYGTTTTTCTCCAATGCGTCGAAATCCCTCTTTTGCGCTGYCYCTTTGGTTTGCAGGTTTTGTAGATCCTTCTGTACTGTAGARCACGGTCAAACTTTACCGTCCAATGTTATCGCCCWCACTCACTGTGAGAAATGTTGTACTTTCGATAAATATTCCCAACAAATACGTTACTGACCCACATTTGCGATGTG-TTACGAAATCCGTTTCCAGTCTCCAAGCACCCTTTTGTGGGGTGTGAAGCGGAAGCTTTTTGGGCTGTACTAATCAACAAGGGTGGTGCCCGGTGTAACACCGGWTCGTTTCACCTAAAACCTCGCAATGTTGTTAAACGAAAGCTAAGCAAACAGCAAAGCGTGCAAAGCGCAGCTCATTCCTTTTGCTGCCTTCCACYYTGTTATACCTGTTTGCAGAAGCAGCAATACAAAAGCGGCAGGTAACACACACACACACCCGAAAAGAACAGAAAAAGAGGCATCACAAAACAATATCAAATACAAGCAGACCAAAAAAAAAACAAGCTAACAAACATCGCCAACCAGCATTGTTTGTTGTTCATCGGGTACCGGGTTCACTCYCGGAWGCGCTATCGTTTCCTGTTTGCATCCATTTCCGGGTGGCTTTCTTTGCTGTTGTTTTCGCCCMCTGCCTCCCTTCCTTTGCTTCATCTCAGCTGGATGCAGATRCCGTCAGCCGATASCACTCGAAACTCTAAACACACACACACACACTGACACAAGCTCTCCCTATCGGGARTATACTGTTTGCGACCAATGCGACTGCCTGCAGCAGACAGGCAGAGCGCGAAACACATAAGCTGGTCAGCTTATTGCAACACAAAGCTACCAC--ACACACACCCACAGTCACACAGACAAACCTACTCGCGCTATCGATGMT------TTTTCTATACTGTGGCTAAAAAGTMATCTCTACCTTTGGGAAACAAAGACGGAAACAAAGTGTGCGATTGAAGGTGTTTTTGTTTTTCCATCGTTCTTCYCCTCCTCCMCTGGGGACGCTGTGCAGTTATTGTGTGCCGTTTCACAAACACACACACG--CACAMACAAACACACACTTTTTTCCTCGGTCCAACAACGCCAACCCTAAACGGGGGGAAACAAAAGTGTGCGAACAACCGTA
>AR0065-C
TCGTTCAGCGTTGGTTATGATAAAAGAGTAAGACCGAACTATGGAGGTACGTATTAACTGTTTCGATGCCCCGCTGCTAAACCGGTCTGTCTCGTTCTCGTTCAACGGTTCTTCTGCCCGCCGTAACGCACCAACTCCAGCGCCTGCCAGCCGGGTGGAATCAACAACGTGTGTCAACTCGTTCGCCCTCCTCTGTGGTCTCTTCTCGGTGTCCTCGAAGCTCGGAGCTCCCTGCAACGTGCCATTTCATTCCCCTCCTCCAGGCCACTTTCACTTGTTTCTCCAGTTTTCGTTTTTCTCCAATGCGTCGAAATCCCTCTTTTGCGCTGCCTCTTTGGTTTGCAGGTTTTGTAGATCCTTCTGTACTGTAGAACACGGTCAAACTTTACCGTCCAATGTTATCGCCCTCACTCACTGTGAGAAATGTTGTACTTTCGATAAATATTCCCAACAAATACGTTACTGACCCACATTTGCGATGTG-TTACGAAATCCGTTTCCAGTCTCCAAGCACCCTTTTGTGGGGTGTGAAGCGGAAGCTTTTTGGGCTGTACTAATCAACAAGGGTGGTGCCCGGTGTAACACCGGATCGTTTCACCTAAAACCTCGCAATGTTGTTAAACGAAAGCTAAGCAAACAGCAAAGCGTGCAAAGCGCAGCTCATTCCTTTTGCTGCCTTCCACYYTGTTATACCTGTTTGCAGAAGCAGCAATACAAAAGCGGCAGGTAACACACACACACACCCGAAAAGAACAGAAAAAGAGGCMTCACAAAACAATATCAAATACAAGCRGAYCAAAAAAAAAACAAGCTAACAAACATCGCCAACCAGCATTGTTTGTTGTTCATCGGGTACCGGGTTCACTCYCGGAWGCGCTATCGTTTCCTGTTTGCATCCATTTCCGGGTGGCTTTCTTTGCTGTTGTTTTCGCCCCCTGCCTCCCTTCCTTTGCTTCATCTCAGCTGGATGCAGATRCCGTCAGCCGATASCACTCGAAACTCTAAACACACACACACACACTGACACAAGCTCTCCCTATCGGGAATATACTGTTTGCGACCAATGCGACTGCCTGCAGCAGACAGGCAGAGCGCGAAACACATAAGCTGGTCAGCTTATTGCAACACAAAGCTACCAC--ACACACACCCACAGTCACACAGACAAACCTACTCGCGCTATCGATGMT------TTTTCTATACTGTGGCTAAAAAGTCATCTCTACCTTTGGGAAACAAAGACGGAAACAAAGTGTGCGATTGAAGGTGTTTTTGTTTTTCCATCGTTCTTCYCCTCCTCCMCTGGGGACGCTGTGCAGTTATTGTGTGCCGTTTCACAAACACACACACG--CACACACAAACACACACTTTTTTCCTCGGTCCAACAACGCCAACCCTAAACGGGGGGAAACAAAAGTGTGCGAACAACCGTA
>AR0066-C
TCGTTCAGCGTTGGTTATGATAAAAGAGTAAGACCGAACTATGGAGGTACGTATTAACTGTTTCGATGCCCCGCTACTAAACCGGTCTGTCTCGTTCTCGTTCAACGGTTCTTCTGCCCGCCGTAACGCACCAACTCCAGCGCCTGCCAGCCGGGTGGAATCAACAACGTGTGTCAACTCGTTCGCCCTCCTCTGTGGTCTCTTCTCGGTGTCCTCGAAGCTCGGAGCTCCCTGCAACGTGCCATTTCATTCCCCTCCTCCAGGCCACTTTCACTTGTTTCTGCAGTTTTTGTTTTTCTCCAATGCGTCGAAATCCCTCTTYTGCGCTGTCCCTTTGGTTTRCAGGTTTTGTAGATYCTTCTGTACTGTAGARSACGGTCAAACTTTRCCGTCCAATGTTATCGCCCTCRCTCACTGTGAGAAATGTTGTACTTTCGATAAATATTCCCAACAAATACGTTACTGACCCACATTTGCGATGTG-TTACGAAATCCGTTTCCAGTCTCCAAGCACCCTTTTGTGGGGTGTGAAGCGGAAGCTTTTTGGGCTGTACTAATCAACAAGGGTGGTGCCCGGTGTAACACCGGATCGTTTCACCTAAAACCTCGCAATGTTGTTAAACGAAAGCTAAGCAAACAGCAAAGCGTGCAAAGCGCAGCTCATTYCTTTTGCTGCCTTCCACTCTGTTATACCTGTTTGCAGAAGCAGCAATACAAAAGCGGCAGGTAACACACACACACACCCGAAAAGAACAGAAAAAGAGGCMTCACAAAACAATATCAAATACAAGCRGAYCAAAAAAAAAACAAGCTAACAAACATYGCCAACCAGCATTGTTTGTTGTTCATCGGGTACCGGGTTCACTCCCGGAAGCGCTATCGTTTCCTGTTTGCATCCATTTCCGGGTGGCTTTCTTTGCTGTTGTTTTCGCCCCCTGCCTCCCTTCCTTTGCTTCATCTCAGCTGGATGCAGATGCCGTCAGCCGATAGCACTCGAAACTCTAAACACACACACACACACTGACACAAGCTCTCCCTATCGGGAATATACTGTTTGCGACCAATGCGACTGCCTGCAGCAGACAGGCAGAGCGCGAAACACATAAGCTGGTCAGCTTATTGCAACACAAAGCTACCAC--ACACACACCCACAGTCACACAGACAAACCTACTCGCGCTATCGATGMT------TTTTCTATACTGTGGCTAAAAAGTCATCTCTACCTTTGGGAAACAAAGACGGAAACAAAGTGTGCGATTGAAGGTGTTTTTGTTTTTCCATCGTTCTTCCCCTCCTCCACTGGGGACGCTGTGCAGTTATTGTGTGCCGTTTCACAAACACACACACG--MACAAACAAACACACACTTTTTTCCTCGGTCCAACAACGCCAACCCTAAACGGGGGGAAACAAAAGTGTGCGAACAACCGTA
>AR0069-C
TCGTTCAGCGTTGGTTATGATAAAAGAGTAAGACCGAACTATGGAGGTACGTATTAACTGTTTCGATGCCCCGCTGCTAAACCGGTCTGTCTCGTTCTCGTTCAACGGTTCTTCTGCCCGCCGTAACGCACCAACTCCAGCGCCTGCCAGCCGGGTGGAATCAACAACGTGTGTCAACTCGTTCGCCCTCCTCTGTGGTCTCTTCTCGGTGTCCTCGAAGCTCGGAGCTCCCTGCAACGTGCCATTTCATTCCCCTCCTCCAGGCCACTTTCACTTGTTTCTCCAGTTTTCGTTTTTCTCCAATGCGTCGAAATCCCTCTTTTGCGCTGCCTCTTTGGTTTGCAGGTTTTGTAGATCCTTCTGTACTGTAGAACACGGTCAAACTTTACCGTCCAATGTTATCGCCCTCACTCACTGTGAGAAATGTTGTACTTTCGATAAATATTCCCAACAAATACGTTACTGACCCACATTTGCGATGTG-TTACGAAATCCGTTTCCAGTCTCCAAGCACCCTTTTGTGGGGTGTGAAGCGGAAGCTTTTTGGGCTGTACTAATCAACAAGGGTGGTGCCCGGTGTAACACCGGATCGTTTCACCTAAAACCTCGCAATGTTGTTAAACGAAAGCTAAGCAAACAGCAAAGCGTGCAAAGCGCAGCTCATTCCTTTTGCTGCCTTCCACCTTGTTATACCTGTTTGCAGAAGCAGCAATACAAAAGCGGCAGGTAACACACACACACACCCGAAAAGAACAGAAAAAGAGGCATCACAAAACAATATCAAATACAAGCAGACCAAAAAAAAAACAAGCTAACAAACATCGCCAACCAGCATTGTTTGTTGTTCATCGGGTACCGGGTTCACTCTCGGATGCGCTATCGTTTCCTGTTTGCATCCATTTCCGGGTGGCTTTCTTTGCTGTTGTTTTCGCCCCCTGCCTCCCTTCCTTTGCTTCATCTCAGCTGGATGCAGATACCGTCAGCCGATACCACTCGAAACTCTAAACACACACACACACACTGACACAAGCTCTCCCTATCGGGAATATACTGTTTGCGACCAATGCGACTGCCTGCAGCAGACAGGCAGAGCGCGAAACACATAAGCTGGTCAGCTTATTGCAACACAAAGCTACCAC--ACACACACCCACAGTCACACAGACAAACCTACTCGCGCTATCGATGMT------TTTTCTATACTGTGGCTAAAAAGTCATCTCTACCTTTGGGAAACAAAGACGGAAACAAAGTGTGCGATTGAAGGTGTTTTTGTTTTTCCATCGTTCTTCTCCTCCTCCCCTGGGGACGCTGTGCAGTTATTGTGTGCCGTTTCACAAACACACACACG--CACACACAAACACACACTTTTTTCCTCGGTCCAACAACGCCAACCCTAAACGGGGGGAAACAAAAGTGTGCGAACAACCGTA
>AR0070-C
TCGTTCAGCGTTGGTTATGATAAAAGAGTAAGACCGAACTATGGAGGTACGTATTAACTGTTTCRATGCCCCGCTRCTAAACCGGTCTGTCTCGTTCTCGTTCAACGGTTCTTCTSCCCGCCGTAACGCACCAACTCCAGCGCCTGCCAGCCGGGTGGAATCAACAACGTGTGTCAACTCGTTCGCCCTCCTCTGTGGTCTCTTCTCGGTGTCCTCGAAGCTCGGMGCTCCCTGCAACGTGCCATTTCATTCMCCTCCTCCAGGCCACTTTCACTTGTTTCTSCAGTTTTYGTTTTTCTCCAWTGCGTCGAAATCCCTCTTTTGCGCTGYCYCTTTGGTTTGCAGGTTTTGTAGATCCTTCTGTACTGTAGARCACGGTCAAACTTTACCGTCCAATGTTATCGCCCTCACTCACTGTGAGAAATGTTGTACTTTCGATAAATATTCCCAACAAATACGTTACTGACCCACATTTGCGATGTG-TTACGAAATCCGTTTCCAGTCTCCAAGCACCCTTTTGTGGGGTGTGAAGCGGAAGCTTTTTGGGCTGTACTAATCAACAAGGGTGRTGCCCGGTGTAACACCGGATCGTTTCACCTAAAACCTCGCAATGTTGTTAAACGAAAGCTAAGCAAACAGCAAAGCGTGCAAAGCGCAGCTCATTCCTTTTGCTGCCTTCCACMYTGTTATACCTGTTTGCAGAAGCAGCAATACAAAAGCGGCAGGTAACACACACACACACCCGAAAAGAACAGAAAAAGAGGCATCACAAAACAATATCAAATACAAGCAGACCAAAAAAAAAACAAGCTAACAAACATCGCCAACCAGCATTGTTTGTTGTTCATCGGGTACCGGGTTCACTCYCGGAWGCGCTATCGTTTCCTGTTTGCATCCATTTCCGGGTGGCTTTCTTTGCTGTTGTTTTCGCCCCCTGCCTCCCTTCCTTTGCTTCATCTCAGCTGGATGCAGATRCCGTMAGCCGATASCACTCGAAACTCTAAACACACACACACACACTGACACAAGCTCTCCCTATCGGGAATATACTGTTTGCGACCAATGCGACTGCCTGCAGCAGACAGGCAGAGCGCGAAACACATAAGCTGGTCAGCTTATTGCAACACAAAGCTACCAC--ACACACACCCACAGTCACACAGACAAACCTACTCGCGCTATCGATGMT------TTTTCTATACTGTGGCTAAAAAGTCATCTCTACCTTTGGGAAACAAAGACGGAAACAAAGTGTGCGATTGAAGGTGTTTTTGTTTTTCCATCGTTCTTCYCCTCCTCCMCTGGGGACGCTGTGCAGTTATTGTGTGCCGTTTCACAAACACACACACG--CACAMACAAACACACACTTTTTTCCTCGGTCCAACAACGCCAACCCTAAACGGGGGGAAACAAAAGTGTGCGAACAACCGTA
>AR0071-C
TCGTTCAGCGTTGGTTATGATAAAAGAGTAAGACCGAACTATGGAGGTACGTATTAACTGTTTCRATGCCCCGCTACTAAACCGGTCTGTCTCGTTCTCGTTCAACGGTTCTTCTGCCCRCCGTAACGCACCAACTCCAGCGCCTGCCAGCCGGGTGGAATCAACAACGTGTGTCAACTCGTTCGCCCTCCTCTGTGGTCTCTTCTCGGTGTCCTCGAAGCTCGGMGCTCCCTGCAACGTGCCATTTCATTCCCCTCCTCCAGGCCACTTTCACTTGTTTCTGCAGTTTTTGTTTTTCTCCAWTGCGTCGAAATCCCTCTTTTGCGCTGTCCCTTTGGTTTRCAGGTTTTGTAGATCCTTCTGTACTGTAGAGCACGGTCAAACTTTACCGTCCAATGTTATCGCCCTCACTCACTGTGAGAAATGTTGTACTTTCGATAAATATTCCCAACAAATACGTTACTGACCCACATTTGCGATGTG-TTACGAAATCCGTTTCCAGTCTCCAAGCACCCTTTTGTGGGGTGTGAARCGGAAGCTTTTTGGGCTGTACTAATCAACAAGGGTGRTGCCCGGTGTAACACCGGWTCGTTTCACCTAAAACCTCGCAATGTTGTTAAACGAAAGCTAAGCAAACAGCAAAGCGTGCAAAGCGCAGCTCATTYCTTTTGCTGCCTTCCACWCTGTTATACCTGTTTGCAGAAGCAGCAATACAAAAGCGGCAGGTAACACACACACACACCCGAAAAGAACAGAAAAAGAGGCATCACAAAACAATATCAAATACAAGCAGACCAAAAAAAAAACAAGCTAACAAACATCGCCAACCAGCATTGTTTGTTGTTCATCGGGTACCGGGTTCACTCCCGGAAGCGCTATCGTTTCCTGTTTGCATCCATTTCCGGGTGGCTTTCTTTGCTGTTGTTTTCGCCCCCTGCCTCCCTTCCTTTGCTTCATCTCAGCTGGATGCAGATGCCGTMAGCCGATAGCACTCGAAACTCTAAACACACACACACACACTGACACAAGCTCTCCCTATCGGGAATATACTGTTTGCGACCAATGCGACTGCCTGCAGCAGACAGGCAGAGCGCGAAACACATAAGCTGGTCAGCTTATTGCAACACAAAGCTACCAC--ACACACACCCACAGTCACACAGACAAACCTACTCGCGCTATCGATGMT------TTTTCTATACTGTGGCTAAAAAGTCATCTCTACCTTTGGGAAACAAAGACGGAAACAAAGTGTGCGATTGAAGGTGTTTTTGTTTTTCCATCGTTCTTCCCCTCCTCCACTGGGGACGCTGTGCAGTTATTGTGTGCCGTTTCACAAACACACACACG--MACAMACAAACACACACTTTTTTCCTCGGTCCAACAACGCCAACCCTAAACGGGGGGAAACAAAAGTGTGCGAACAACCGTA
>AR0072-C
TCGTTCAGCGTTGGTTATGATAAAAGAGTAAGACCGAACTATGGAGGTACGTATTAACTGTTTCRATGCCCCGCTRCTAAACCGGTCTGTCTCGTTCTCGTTCAACGGTTCTTCTGCCCGCCGTAACGCACCAACTCCAGCGCCTGCCAGCCGGGTGGAATCAACAACGTGTGTCAACTCGTTCGCCCTCCTCTGTGGTCTCTTCTCGGTGTCCTCGAAGCTCGGMGCTCCCTGCAACGTGCCATTTCATTCMCCTCCTCCAGGCCACTTTCACTTGTTTCTSCAGTTTTYGTTTTTCTCCAWTGCGTCGAAATCCCTCTTTTGCGCTGYCYCTTTGGTTTGCAGGTTTTGTAGATCCTTCTGTACTGTAGARCACGGTCAAACTTTACCGTCCAATGTTATCGCCCTCACTCACTGTGAGAAATGTTGTACTTTCGATAAATATTCCCAACAAATACGTTACTGACCCACATTTGCGATGTG-TTACGAAATCCGTTTCCAGTCTCCAAGCACCCTTTTGTGGGGTGTGAAGCGGAAGCTTTTTGGGCTGTACTAATCAACAAGGGTGRTGCCCGGTGTAACACCGGATCGTTTCACCTAAAACCTCGCAATGTTGTTAAACGAAAGCTAAGCAAACAGCAAAGCGTGCAAAGCGCAGCTCATTCCTTTTGCTGCCTTCCACMYTGTTATACCTGTTTGCAGAAGCAGCAATACAAAAGCGGCAGGTAACACACACACACACCCGAAAAGAACAGAAAAAGAGGCATCACAAAACAATATCAAATACAAGCAGACCAAAAAAAAAACAAGCTAACAAACATCGCCAACCAGCATTGTTTGTTGTTCATCGGGTACCGGGTTCACTCYCGGAWGCGCTATCGTTTCCTGTTTGCATCCATTTCCGGGTGGCTTTCTTTGCTGTTGTTTTCGCCCCCTGCCTCCCTTCCTTTGCTTCATCTCAGCTGGATGCAGATRCCGTMAGCCGATASCACTCGAAACTCTAAACACACACACACACACTGACACAAGCTCTCCCTATCGGGAATATACTGTTTGCGACCAATGCGACTGCCTGCAGCAGACAGGCAGAGCGCGAAACACATAAGCTGGTCAGCTTATTGCAACACAAAGCTACCAC--ACACACACCCACAGTCACACAGACAAACCTACTCGCGCTATCGATGMT------TTTTCTATACTGTGGCTAAAAAGTCATCTCTACCTTTGGGAAACAAAGACGGAAACAAAGTGTGCGATTGAAGGTGTTTTTGTTTTTCCATCGTTCTTCYCCTCCTCCMCTGGGGACGCTGTGCAGTTATTGTGTGCCGTTTCACAAACACACACACG--CACACACAAACACACACTTTTTTCCTCGGTCCAACAACGCCAACCCTAAACGGGGGGAAACAAAAGTGTGCGAACAACCGTA
>AR0073-C
TCGTTCAGCGTTGGTTATGATAAAAGAGTAAGACCGAACTATGGAGGTACGTATTAACTGTTTCRATGCCCCGCTRCTAAACCGGTCTGTCTCGTTCTCGTTCAACGGTTCTTCTGCCCGCCGTAACGCACCAACTCCAGCGCCTGCCAGCCGGGTGGAATCAACAACGTGTGTCAACTCGTTCGCCCTCCTCTGTGGTCTCTTCTCGGTGTCCTCGAAGCTCGGMGCTCCCTGCAACGTGCCATTTCATTCCCCTCCTCCAGGCCACTTTCACTTGTTTCTSCAGTTTTYGTTTTTCTCCAWTGCGTCGAAATCCCTCTTTTGCGCTGYCYCTTTGGTTTGCAGGTTTTGTAGATCCTTCTGTACTGTAGARCACGGTCAAACTTTACCGTCCAATGTTATCGCCCTCACTCACTGTGAGAAATGTTGTACTTTCGATAAATATTCCCAACAAATACGTTACTGACCCACATTTGCGATGTG-TTACGAAATCCGTTTCCAGTCTCCAAGCACCCTTTTGTGGGGTGTGAAGCGGAAGCTTTTTGGGCTGTACTAATCAACAAGGGTGGTGCCCGGTGTAACACCGGATCGTTTCAMCKAAAACCTCGCAATGTTGTTAAACGAAAGCTAAGCAAACAGCAAAGCGTGCAAAGCGCAGCTCATTCCTTTTGCTGCCTTCCACCYTGTTATACCTGTTTGCAGAAGCAGCAATACAAAAGCGGCAGGTAACACACACACACACCCGAAAAGAACAGAAAAAGAGGCATCACAAAACAATATSAAATACAAGCAGACCAAAAAAAAAACAAGCTAACAAACATCGCCAACCAGCATTGTTTGTTGTTCATCGGGTACCGGGTTCACTCYCGGAWGCGCTATCGTTTCCTGTTTGCATCCATTTCCGGGTGGCTTTCTTTGCTGTTGTTTTCGCCCCCTGCCTCCCTTCCTTTGCTTCATCTCAGCTGGATGCAGATRCCGTCAGCCGATASCACTCGAAACTCTAAACACACACACACACACTGACACAAGCTCTCCCTATCGGGAATATACTGTTTGCGACCAATGCGACTGCCTGCAGCAGACAGGCAGAGCGCGAAACACATAAGCTGGTCAGCTTATTGCAACACAAAGCTACCAC--ACACACACCCACAGTCACACAGACAAACCTACTCGCGCTATCGATGMT------TTTTCTATACTGTGGCTAAAAAGTCATCTCTACCTTTGGGAAACAAAGACGGAAACAAAGTGTGCGATTGAAGGTGTTTTTGTTTTTCCATCGTTCTTCYCCTCCTCCMCTGGGGACGCTGTGCAGTTATTGTGTGCCGTTTCACAAACACACACACG--MACACACAAACACACACTTTTTTCCTCGGTCCAACAACGCCAACCCTAAACGGGGGGAAACAAAAGTGTGCGAACAACCGTA
>AR0074-C
TCGTTCAGCGTTGGTTATGATAAAAGAGTAAGACCGAACTATGGAGGTACGTATTAACTGTTTCRATGCCCCGCTACTAAACCGGTCTGTCTCGTTCTCGTTCAACGGTTCTTCTGCCCGCCGTAACGCACCAACTCCAGCGCCTGCCAGCCGGGTGGAATCAACAACGTGTGTCAACTCGTTCGCCCTCCTCTGTGGTCTCTTCTCGGTGTCCTCGAAGCTCGGMGCTCCCTGCAACGTGCCATTTCATTCMCCTCCTCCAGGCCACTTTCACTTGTTTCTGCAGTTTTTGTTTTTCTCCAWTGCGTCGAAATCCCTCTTTTGCGCTGTCCCTTTGGTTTGCAGGTTTTGTAGATCCTTCTGTACTGTAGARSACGGTCAAACTTTACCGTCCAATGTTATCGCCCTCACTCACTGTGAGAAATGTTGTACTTTCGATAAATATTCCCAACAAATACGTTACTGACCCACATTTGCGATGTG-TTACGAAATCCGTTTCCAGTCTCCAAGCAMCCTTTTGYGGGGTGTGAAGCGGAAGCTTTTTGGGCTGTACTAATCAACARGGGTGRTGCCCGGTGTAACACCGGATCGTTTCAMCKAAAACCTCGCAATGTTGTTAAACGAAAGCTAAGCAAACAGCAAAGCGTGCAAAGCGCAGCTCATTCCTTTTGCTGCCTTCCACWCTGTTATACCTGTTTGCAGAAGCAGCAATACAAAAGCGGCAGGTAACACACACACACACCCGAAAAGAACAGAAAAAGAGGCATCACAAAACAATATCAAATACAAGCRGACMAAAAAAAAAACAAGCTAACAAACATCGCCAACCAGCATTGTTTGTTGTTCATCGGGTACCGGGTTCACTCCCGGAAGCGCTATCGTTTCCTGTTTGCATCCATTTCCGGGTGGCTTTCTTTGCTGTTGTTTTCGCCCCCTGCCTCCCTTCCTTTGCTTCATCTCAGCTGGATGCAGATGCCGTMAGCCGATAGCACTCGAAACTCTAAACACACACACACACACTGACACAAGCTCTCCCTATCGGGARTATACTGTTTGCGACCAATGCGACTGCCTGCAGCAGACAGGCAGAGCGCGAAACACATAAGCTGGTCAGCTTATTGCAACACAAAGCTACCAC--ACACACACCCACAGTCACACAGACAAACCTACTCGCGCTATCGATGMT------TTTTCTATACTGTGGCTAAAAAGTMATCTCTACCTTTGGGAAACAAAGACGGAAACAAAGTGTGCGATTGAAGGTGTTTTTGTTTTTCCATCGTTCTTCCCCTCCTCCACTGGGGACGCTGTGCAGTTATTGTGTGCCGTTTCACAAACACACACACG--MACAMACAAACACACACTTTTTTCCTCGGTCCAACAACGCCAACCCTAAACGGGGGGAAACAAAAGTGTGCGAACAACCGTA
>AR0075-C
TCGTTCAGCGTTGGTTATGATAAAAGAGTAAGACCGAACTATGGAGGTACGTATTAACTGTTTCGATGCCCCGCTACTAAACCGGTCTGTCTCGTTCTCGTTCAACGGTTCTTCTGCCCGCCGTAACGCACCAACTCCAGCGCCTGCCAGCCGGGTGGAATCAACAACGTGTGTCAACTCGTTCGCCCTCCTCTGTGGTCTCTTCTCGGTGTCCTCGAAGCTCGGAGCTCCCTGCAACGTGCCATTTCATTCCCCTCCTCCAGGCCACTTTCACTTGTTTCTGCAGTTTTTGTTTTTCTCCAATGCGTCGAAATCCCTCTTTTGCGCTGTCCCTTTGGTTTGCAGGTTTTGTAGATCCTTCTGTACTGTAGAAGACGGTCAAACTTTRCCGTCCAATGTTATCGCCCTCACTCACTGTGAGAAATGTTGTACTTTCGATAAATATTCCCARCAAATACGTTACTGACCCACATTTGCGATGTG-TTACGAAATCCGTTTCCAGTCTCCAAGCAMCCTTTTGYGGGGTGTGAAGCGGAAGCTTTTTGGGCTGTACTAATCAACARGGGTGGTGCCCGGTGTAACACCGGATCGTTTCAMCKAAAACCTCGCAATGTTGTTAAACGAAAGCTAAGCAAACAGCAAAGCGTGCAAAGCGCAGCTCATTCCTTTTGCTGCCTTCCACTCTGTTATACCTGTTTGYAGAAGCAGCAATACAAAAGCGGCAGGTAACACACACACACACCCGAAAAGAACAGAAAAAGAGGCATCACAAAACAATATCAAATACAAGCRGACCAAAAAAAAAACAAGCTAACAAACATCGCCAACCAGCATTGTTTGTTGTTCATCGGGTACCGGGTTCACTCCCGGAAGCGCTATCGTTTCCTGTTTGCATCCATTTCCGGGTGGCTTTCTTTGCTGTTGTTTTCGCCCCCTGCCTCCCTTCCTTTGCTTCATCTCAGCTGGATGCAGATGCCGTCAGCCGATAGCACTCGAAACTCTAAACACACACACACACACTGACACAAGCTCTCCCTATCGGGAGTATACTGTTTGCGACCAATGCGACTGCCTGCAGCAGACAGGCAGAGCGCGAAACACATAAGCTGGTCAGCTTATTGCAACACAAAGCTACCAC--ACACACACCCACAGTCACACAGACAAACCTACTCGCGCTATCGATGMT------TTTTCTATACTGTGGCTAAAAAGTMATCTCTACCTTTGGGAAACAAAGACGGAAACAAAGTGTGCGATTGAAGGTGTTTTTGTTTTTCCATCGTTCTTCCCCTCCTCCACTGGGGACGCTGTGCAGTTATTGTGTGCCGTTTCACAAACACACACACG--CACAAACAAACACACACTTTTTTCCTCGGTCCAACAACGCCAACCCTAAACGGGGGGAAACAAAAGTGTGCGAACAACCGTA
>AR0076-C
TCGTTCAGCGTTGGTTATGATAAAAGAGTAAGACCGAACTATGGAGGTACGTATTAACTGTTTCGATGCCCCGCTACTAAACCGGTCTGTCTCGTTCTCGTTCAACGGTTCTTCTSCCCGCCGTAACGCACCAACTCCAGCGCCTGCCAGCCGGGTGGAATCAACAACGTGTGTCAACTCGTTCGCCCTCCTCTGTGGTCTCTTCTCGGTGTCCTCGAAGCTCGGAGCTCCCTGCAACGTGCCATTTCATTCCCCTCCTCCAGGCCACTTTCACTTGTTTCTGCAGTTTTTGTTTTTCTCCAATGCGTCGAAATCCCTCTTTTGCGCTGTCCCTTTGGTTTGCAGGTTTTGTAGATCCTTCTGTACTGTAGARSACGGTCAAACTTTACCGTCCAATGTTATCGCCCWCACTCACTGTGAGAAATGTTGTACTTTCGATAAATATTCCCAACAAATACGTTACTGACCCACATTTGCGATGTG-TTACGAAATCCGTTTCCAGTCTCCAAGCAMCCTTTTGYGGGGTGTGAAGCGGAAGCTTTTTGGGCTGTACTAATCAACARGGGTGGTGCCCGGTGTAACACCGGWTCGTTTCAMCKAAAACCTCGCAATGTTGTTAAACGAAAGCTAAGCAAACAGCAAAGCGTGCAAAGCGCAGCTCATTCCTTTTGCTGCCTTCCACTCTGTTATACCTGTTTGCAGAAGCAGCAATACAAAAGCGGCAGGTAACACACACACACACCCGAAAAGAACAGAAAAAGAGGCATCACAAAACAATATCAAATACAAGCRGACCAAAAAAAAAACAAGCTAACAAACATCGCCAACCAGCATTGTTTGTTGTTCATCGGGTACCGGGTTCACTCCCGGAAGCGCTATCGTTTCCTGTTTGCATCCATTTCCGGGTGGCTTTCTTTGCTGTTGTTTTCGCCCMCTGCCTCCCTTCCTTTGCTTCATCTCAGCTGGATGCAGATGCCGTCAGCCGATAGCACTCGAAACTCTAAACACACACACACACACTGACACAAGCTCTCCCTATCGGGAGTATACTGTTTGCGACCAATGCGACTGCCTGCAGCAGACAGGCAGAGCGCGAAACACATAAGCTGGTCAGCTTATTGCAACACAAAGCTACCAC--ACACACACCCACAGTCACACAGACAAACCTACTCGCGCTATCGATGMT------TTTTCTATACTGTGGCTAAAAAGTAATCTCTACCTTTGGGAAACAAAGACGGAAACAAAGTGTGCGATTGAAGGTGTTTTTGTTTTTCCATCGTTCTTCCCCTCCTCCACTGGGGACGCTGTGCAGTTATTGTGTGCCGTTTCACAAACACACACACG--MACAMACAMACACACACTTTTTTCCTCGGTCCAACAACGCCAACCCTAAACGGGGGGAAACAAAAGTGTGCGAACAACCGTA
>AR0077-C
TCGTTCAGCGTTGGTTATGATAAAAGAGTAAGACCGAACTATGGAGGTACGTATTAACTGTTTCRATGCCCCGCTRCTAAACCGGTCTGTCTCGTTCTCGTTCAACGGTTCTTCTGCCCGCCGTAACGCACCAACTCCAGCGCCTGCCAGCCGGGTGGAATCAACAACGTGTGTCAACTCGTTCGCCCTCCTCTGTGGTCTCTTCTCGGTGTCCTCGAAGCTCGGMGCTCCCTGCAACGTGCCATTTCATTCCCCTCCTCCAGGCCACTTTCACTTGTTTCTSCAGTTTTYGTTTTTCTCCAWTGCGTCGAAATCCCTCTTTTGCGCTGYCYCTTTGGTTTGCAGGTTTTGTAGATCCTTCTGTACTGTAGARCACGGTCAAACTTTACCGTCCAATGTTATCGCCCTCACTCACTGTGAGAAATGTTGTACTTTCGATAAATATTCCCAACAAATACGTTACTGACCCACATTTGCGATGTG-TTACGAAATCCGTTTCCAGTCTCCAAGCACCCTTTTGTGGGGTGTGAAGCGGAAGCTTTTTGGGCTGTACTAATCAACAAGGGTGRTGCCCGGTGTAACACCGGATCGTTTCACCTAAAACCTCGCAATGTTGTTAAACGAAAGCTAAGCAAACAGCAAAGCGTGCAAAGCGCAGCTCATTCCTTTTGCTGCCTTCCACMYTGTTATACCTGTTTGCAGAAGCAGCAATACAAAAGCGGCAGGTAACACACACACACACCCGAAAAGAACAGAAAAAGAGGCATCACAAAACAATATCAAATACAAGCAGACCAAAAAAAAAACAAGCTAACAAACATCGCCAACCAGCATTGTTTGTTGTTCATCGGGTACCGGGTTCACTCYCGGAWGCGCTATCGTTTCCTGTTTGCATCCATTTCCGGGTGGCTTTCTTTGCTGTTGTTTTCGCCCCCTGCCTCCCTTCCTTTGCTTCATCTCAGCTGGATGCAGATRCCGTMAGCCGATASCACTCGAAACTCTAAACACACACACACACACTGACACAAGCTCTCCCTATCGGGAATATACTGTTTGCGACCAATGCGACTGCCTGCAGCAGACAGGCAGAGCGCGAAACACATAAGCTGGTCAGCTTATTGCAACACAAAGCTACCAC--ACACACACCCACAGTCACACAGACAAACCTACTCGCGCTATCGATGMT------TTTTCTATACTGTGGCTAAAAAGTCATCTCTACCTTTGGGAAACAAAGACGGAAACAAAGTGTGCGATTGAAGGTGTTTTTGTTTTTCCATCGTTCTTCYCCTCCTCCMCTGGGGACGCTGTGCAGTTATTGTGTGCCGTTTCACAAACACACACACG--MACAMACAAACACACACTTTTTTCCTCGGTCCAACAACGCCAACCCTAAACGGGGGGAAACAAAAGTGTGCGAACAACCGTA
>AR0078-C
TCGTTCAGCGTTGGTTATGATAAAAGAGTAAGACCGAACTATGGAGGTACGTATTAACTGTTTCGATGCCCCGCTRCTAAACCGGTCTGTCTCGTTCTCGTTCAACGGTTCTTCTGCCCGCCGTAACGCACCAACTCCAGCGCCTGCCAGCCGGGTGGAATCAACAACGTGTGTCAACTCGTTCGCCCTCCTCTGTGGTCTCTTCTCGGTGTCCTCGAAGCTCGGAGCTCCCTGCAACGTGCCATTTCATTCCCCTCCTCCAGGCCACTTTCACTTGTTTCTSCAGTTTTYGTTTTTCTCCAATGCGTCGAAATCCCTCTTTTGCGCTGYCYCTTTGGTTTGCAGGTTTTGTAGATCCTTCTGTACTGTAGAASACGGTCAAACTTTACCGTCCAATGTTATCGCCCTCACTCACTGTGAGAAATGTTGTACTTTCGATAAATATTCCCAACAAATACGTTACTGACCCACATTTGCGATGTG-TTACGAAATCCGTTTCCAGTCTCCAAGCAMCCTTTTGYGGGGTGTGAAGCGGAAGCTTTTTGGGCTGTACTAATCAACARGGGTGGTGCCCGGTGTAACACCGGATCGTTTCAMCKAAAACCTCGCAATGTTGTTAAACGAAAGCTAAGCAAACAGCAAAGCGTGCAAAGCGCAGCTCATTCCTTTTGCTGCCTTCCACYYTGTTATACCTGTTTGCAGAAGCAGCAATACAAAAGCGGCAGGTAACACACACACACACCCGAAAAGAACAGAAAAAGAGGCATCACAAAACAATATCAAATACAAGCRGACCAAAAAAAAAACAAGCTAACAAACATCGCCAACCAGCATTGTTTGTTGTTCATCGGGTACCGGGTTCACTCYCGGAWGCGCTATCGTTTCCTGTTTGCATCCATTTCCGGGTGGCTTTCTTTGCTGTTGTTTTCGCCCCCTGCCTCCCTTCCTTTGCTTCATCTCAGCTGGATGCAGATRCCGTCAGCCGATASCACTCGAAACTCTAAACACACACACACACACTGACACAAGCTCTCCCTATCGGGARTATACTGTTTGCGACCAATGCGACTGCCTGCAGCAGACAGGCAGAGCGCGAAACACATAAGCTGGTCAGCTTATTGCAACACAAAGCTACCAC--ACACACACCCACAGTCACACAGACAAACCTACTCGCGCTATCGATGMT------TTTTCTATACTGTGGCTAAAAAGTMATCTCTACCTTTGGGAAACAAAGACGGAAACAAAGTGTGCGATTGAAGGTGTTTTTGTTTTTCCATCGTTCTTCYCCTCCTCCMCTGGGGACGCTGTGCAGTTATTGTGTGCCGTTTCACAAACACACACACG--CACAMACAMACACACACTTTTTTCCTCGGTCCAACAACGCCAACCCTAAACGGGGGGAAACAAAAGTGTGCGAACAACCGTA
>AR0079-C
TCGTTCAGCGTTGGTTATGATAAAAGAGTAAGACCGAACTATGGAGGTACGTATTAACTGTTTCRATGCCCCGCTRCTAAACCGGTCTGTCTCGTTCTCGTTCAACGGTTCTTCTGCCCGCCGTAACGCACCAACTCCAGCGCCTGCCAGCCGGGTGGAATCAACAACGTGTGTCAACTCGTTCGCCCTCCTCTGTGGTCTCTTCTCGGTGTCCTCGAAGCTCGGMGCTCCCTGCAACGTGCCATTTCATTCMCCTCCTCCAGGCCACTTTCACTTGTTTCTSCAGTTTTYGTTTTTCTCCAWTGCGTCGAAATCCCTCTTTTGCGCTGYCYCTTTGGTTTGCAGGTTTTGTAGATCCTTCTGTACTGTAGARCACGGTCAAACTTTACCGTCCAATGTTATCGCCCTCACTCACTGTGAGAAATGTTGTACTTTCGATAAATATTCCCAACAAATACGTTACTGACCCACATTTGCGATGTG-TTACGAAATCCGTTTCCAGTCTCCAAGCACCCTTTTGTGGGGTGTGAAGCGGAAGCTTTTTGGGCTGTACTAATCAACAAGGGTGRTGCCCGGTGTAACACCGGATCGTTTCACCTAAAACCTCGCAATGTTGTTAAACGAAAGCTAAGCAAACAGCAAAGCGTGCAAAGCGCAGCTCATTCCTTTTGCTGCCTTCCACMYTGTTATACCTGTTTGCAGAAGCAGCAATACAAAAGCGGCAGGTAACACACACACACACCCGAAAAGAACAGAAAAAGAGGCATCACAAAACAATATCAAATACAAGCAGACCAAAAAAAAAACAAGCTAACAAACATCGCCAACCAGCATTGTTTGTTGTTCATCGGGTACCGGGTTCACTCYCGGAWGCGCTATCGTTTCCTGTTTGCATCCATTTCCGGGTGGCTTTCTTTGCTGTTGTTTTCGCCCCCTGCCTCCCTTCCTTTGCTTCATCTCAGCTGGATGCAGATRCCGTMAGCCGATASCACTCGAAACTCTAAACACACACACACACACTGACACAAGCTCTCCCTATCGGGAATATACTGTTTGCGACCAATGCGACTGCCTGCAGCAGACAGGCAGAGCGCGAAACACATAAGCTGGTCAGCTTATTGCAACACAAAGCTACCAC--ACACACACCCACAGTCACACAGACAAACCTACTCGCGCTATCGATGMT------TTTTCTATACTGTGGCTAAAAAGTCATCTCTACCTTTGGGAAACAAAGACGGAAACAAAGTGTGCGATTGAAGGTGTTTTTGTTTTTCCATCGTTCTTCYCCTCCTCCMCTGGGGACGCTGTGCAGTTATTGTGTGCCGTTTCACAAACACACACACG--CACACACAAACACACACTTTTTTCCTCGGTCCAACAACGCCAACCCTAAACGGGGGGAAACAAAAGTGTGCGAACAACCGTA
>AR0080-C
TCGTTCAGCGTTGGTTATGATAAAAGAGTAAGACCGAACTATGGAGGTACGTATTAACTGTTTCRATGCCCCGCTRCTAAACCGGTCTGTCTCGTTCTCGTTCAACGGTTCTTCTGCCCGCCGTAACGCACCAACTCCAGCGCCTGCCAGCCGGGTGGAATCAACAACGTGTGTCAACTCGTTCGCCCTCCTCTGTGGTCTCTTCTCGGTGTCCTCGAAGCTCGGMGCTCCCTGCAACGTGCCATTTCATTCMCCTCCTCCAGGCCACTTTCACTTGTTTCTSCAGTTTTYGTTTTTCTCCAWTGCGTCGAAATCCCTCTTTTGCGCTGYCYCTTTGGTTTGCAGGTTTTGTAGATCCTTCTGTACTGTAGARCACGGTCAAACTTTACCGTCCAATGTTATCGCCCTCACTCACTGTGAGAAATGTTGTACTTTCGATAAATATTCCCAACAAATACGTTACTGACCCACATTTGCGATGTG-TTACGAAATCCGTTTCCAGTCTCCAAGCACCCTTTTGTGGGGTGTGAAGCGGAAGCTTTTTGGGCTGTACTAATCAACAAGGGTGRTGCCCGGTGTAACACCGGATCGTTTCACCTAAAACCTCGCAATGTTGTTAAACGAAAGCTAAGCAAACAGCAAAGCGTGCAAAGCGCAGCTCATTCCTTTTGCTGCCTTCCACMYTGTTATACCTGTTTGCAGAAGCAGCAATACAAAAGCGGCAGGTAACACACACACACACCCGAAAAGAACAGAAAAAGAGGCATCACAAAACAATATCAAATACAAGCAGACCAAAAAAAAAACAAGCTAACAAACATCGCCAACCAGCATTGTTTGTTGTTCATCGGGTACCGGGTTCACTCYCGGAWGCGCTATCGTTTCCTGTTTGCATCCATTTCCGGGTGGCTTTCTTTGCTGTTGTTTTCGCCCCCTGCCTCCCTTCCTTTGCTTCATCTCAGCTGGATGCAGATRCCGTMAGCCGATASCACTCGAAACTCTAAACACACACACACACACTGACACAAGCTCTCCCTATCGGGAATATACTGTTTGCGACCAATGCGACTGCCTGCAGCAGACAGGCAGAGCGCGAAACACATAAGCTGGTCAGCTTATTGCAACACAAAGCTACCAC--ACACACACCCACAGTCRCACAGACAAACCTACTCGCGCTATCGATGMT------TTTTCTATACTGTGGCTAAAAAGTCATCTCTACCTTTGGGAAACAAAGACGGAAACAAAGTGTGCGATTGAAGGTGTTTTTGTTTTTCCATCGTTCTTCYCCTCCTCCMCTGGGGACGCTGTGCAGTTATTGTGTGCCGTTTCACAAACACACACACG--MACAMACAAACACACACTTTTTTCCTCGGTCCAACAACGCCAACCCTAAACGGGGGGAAACAAAAGTGTGCGAACAACCGTA
>AR0081-C
TCGTTCAGCGTTGGTTATGATAAAAGAGTAAGACCGAACTATGGAGGTACGTATTAACTGTTTCRATGCCCCGCTRCTAAACCGGTCTGTCTCGTTCTCGTTCAACGGTTCTTCTGCCCGCCGTAACGCACCAACTCCAGCGCCTGCCAGCCGGGTGGAATCAACAACGTGTGTCAACTCGTTCGCCCTCCTCTGTGGTCTCTTCTCGGTGTCCTCGAAGCTCGGMGCTCCCTGCAACGTGCCATTTCATTCMCCTCCTCCAGGCCACTTTCACTTGTTTCTSCAGTTTTYGTTTTTCTCCAWTGCGTCGAAATCCCTCTTTTGCGCTGYCYCTTTGGTTTGCAGGTTTTGTAGATCCTTCTGTACTGTAGARCACGGTCAAACTTTACCGTCCAATGTTATCGCCCTCACTCACTGTGAGAAATGTTGTACTTTCGATAAATATTCCCAACAAATACGTTACTGACCCACATTTGCGATGTG-TTACGAAATCCGTTTCCAGTCTCCAAGCACCCTTTTGTGGGGTGTGAAGCGGAAGCTTTTTGGGCTGTACTAATCAACAAGGGTGRTGCCCGGTGTAACACCGGATCGTTTCACCTAAAACCTCGCAATGTTGTTAAACGAAAGCTAAGCAAACAGCAAAGCGTGCAAAGCGCAGCTCATTCCTTTTGCTGCCTTCCACMYTGTTATACCTGTTTGCAGAAGCAGCAATACAAAAGCGGCAGGTAACACACACACACACCCGAAAAGAACAGAAAAAGAGGCATCACAAAACAATATCAAATACAAGCAGACCAAAAAAAAAACAAGCTAACAAACATCGCCAACCAGCATTGTTTGTTGTTCATCGGGTACCGGGTTCACTCYCGGAWGCGCTATCGTTTCCTGTTTGCATCCATTTCCGGGTGGCTTTCTTTGCTGTTGTTTTCGCCCCCTGCCTCCCTTCCTTTGCTTCATCTCAGCTGGATGCAGATRCCGTMAGCCGATASCACTCGAAACTCTAAACACACACACACACACTGACACAAGCTCTCCCTATCGGGAATATACTGTTTGCGACCAATGCGACTGCCTGCAGCAGACAGGCAGAGCGCGAAACACATAAGCTGGTCAGCTTATTGCAACACAAAGCTACCAC--ACACACACCCACAGTCACACAGACAAACCTACTCGCGCTATCGATGMT------TTTTCTATACTGTGGCTAAAAAGTCATCTCTACCTTTGGGAAACAAAGACGGAAACAAAGTGTGCGATTGAAGGTGTTTTTGTTTTTCCATCGTTCTTCYCCTCCTCCMCTGGGGACGCTGTGCAGTTATTGTGTGCCGTTTCACAAACACACACACG--CACAMACAAACACACACTTTTTTCCTCGGTCCAACAACGCCAACCCTAAACGGGGGGAAACAAAAGTGTGCGAACAACCGTA
>AR0082-C
TCGTTCAGCGTTGGTTATGATAAAAGAGTAAGACCGAACTATGGAGGTACGTATTAACTGTTTCRATGCCCCGCTACTAAACCGGTCTGTCTCGTTCTCGTTCAACGGTTCTTCTGCCCRCCGTAACGCACCAACTCCAGCGCCTGCCAGCCGGGTGGAATCAACAACGTGTGTCAACTCGTTCGCCCTCCTCTGTGGTCTCTTCTCGGTGTCCTCGAAGCTCGGMGCTCCCTGCAACGTGCCATTTCATTCCCCTCCTCCAGGCCACTTTCACTTGTTTCTGCAGTTTTTGTTTTTCTCCAWTGCGTCGAAATCCCTCTTTTGCGCTGTCCCTTTGGTTTRCAGGTTTTGTAGATCCTTCTGTACTGTAGAGCACGGTCAAACTTTACCGTCCAATGTTATCGCCCTCACTCACTGTGAGAAATGTTGTACTTTCGATAAATATTCCCAACAAATACGTTACTGACCCACATTTGCGATGTG-TTACGAAATCCGTTTCCAGTCTCCAAGCACCCTTTTGTGGGGTGTGAARCGGAAGCTTTTTGGGCTGTACTAATCAACAAGGGTGRTGCCCGGTGTAACACCGGWTCGTTTCACCTAAAACCTCGCAATGTTGTTAAACGAAAGCTAAGCAAACAGCAAAGCGTGCAAAGCGCAGCTCATTYCTTTTGCTGCCTTCCACWCTGTTATACCTGTTTGCAGAAGCAGCAATACAAAAGCGGCAGGTAACACACACACACACCCGAAAAGAACAGAAAAAGAGGCATCACAAAACAATATCAAATACAAGCAGACCAAAAAAAAAACAAGCTAACAAACATCGCCAACCAGCATTGTTTGTTGTTCATCGGGTACCGGGTTCACTCCCGGAAGCGCTATCGTTTCCTGTTTGCATCCATTTCCGGGTGGCTTTCTTTGCTGTTGTTTTCGCCCCCTGCCTCCCTTCCTTTGCTTCATCTCAGCTGGATGCAGATGCCGTMAGCCGATAGCACTCGAAACTCKAAACACACACACACACACTGAYACAAGCTCTCCCTATCGGRARTATACTGTTTGCGACCAATGCGACTGCCTGCAGCAGACAGGCAGAGCGCGAAACACATAAGCTGGTCAGCTTATTGCAACACAAAGCTACCAC--ACACACACCCACAGTCACACAGACAAACCTACTCGCGCTATCGATGMT------TTTTCTATACTGTGGCYAAAAAGTCATCTCTACCTTTGGGAAACAAAGACGGAAACAAAGTGTGCGATTGAAGGTGTTTTTGTTTTTCCATCGTTCTTCCCCTCCTCCACTGGGGACGCTGTGCAGTTATTGTGTGCCGTTTCACAAACACACACACG--MACAMACAAACACACACTTTTTTCCTCGGTCCAACAACGCCAACCCTAAACGGGGGGAAACAAAAGTGTGSGAACAACCGTA
>AR0083-C
TCGTTCAGCGTTGGTTATGATAAAAGAGTAAGACCGAACTATGGAGGTACGTATTAACTGTTTCRATGCCCCGCTACTAAACCGGTCTGTCTCGTTCTCGTTCAACGGTTCTTCTSCCCGCCGTAACGCACCAACTCCAGCGCCTGCCAGCCGGGTGGAATCAACAACGTGTGTCAACTCGTTCGCCCTCCTCTGTGGTCTCTTCTCGGTGTCCTCGAAGCTCGGMGCTCCCTGCAACGTGCCATTTCATTCMCCTCCTCCAGGCCACTTTCACTTGTTTCTGCAGTTTTTGTTTTTCTCCAWTGCGTCGAAATCCCTCTTTTGCGCTGTCCCTTTGGTTTGCAGGTTTTGTAGATCCTTCTGTACTGTAGARSACGGTCAAACTTTRCCGTCCAATGTTATCGCCCTCACTCACTGTGAGAAATGTTGTACTTTCGATAAATATTCCCARCAAATACGTTACTGACCCACATTTGCGATGTG-TTACGAAATCCGTTTCCAGTCTCCAAGCACCCTTTTGTGGGGTGTGAAGCGGAAGCTTTTTGGGCTGTACTAATCAACAAGGGTGRTGCCCGGTGTAACACCGGATCGTTTCACCTAAAACCTCGCAATGTTGTTAAACGAAAGCTAAGCAAACAGCAAAGCGTGCAAAGCGCAGCTCATTCCTTTTGCTGCCTTCCACWCTGTTATACCTGTTTGYAGAAGCAGCAATACAAAAGCGGCAGGTAACACACACACACACCCGAAAAGAACAGAAAAAGAGGCATCACAAAACAATATCAAATACAAGCAGACCAAAAAAAAAACAAGCTAACAAACATCGCCAACCAGCATTGTTTGTTGTTCATCGGGTACCGGGTTCACTCCCGGAAGCGCTATCGTTTCCTGTTTGCATCCATTTCCGGGTGGCTTTCTTTGCTGTTGTTTTCGCCCCCTGCCTCCCTTCCTTTGCTTCATCTCAGCTGGATGCAGATGCCGTMAGCCGATAGCACTCGAAACTCTAAACACACACACACACACTGACACAAGCTCTCCCTATCGGGARTATACTGTTTGCGACCAATGCGACTGCCTGCAGCAGACAGGCAGAGCGCGAAACACATAAGCTGGTCAGCTTATTGCAACACAAAGCTACCAC--ACACACACCCACAGTCACACAGACAAACCTACTCGCGCTATCGATGMT------TTTTCTATACTGTGGCTAAAAAGTCATCTCTACCTTTGGGAAACAAAGACGGAAACAAAGTGTGCGATTGAAGGTGTTTTTGTTTTTCCATCGTTCTTCCCCTCCTCCACTGGGGACGCTGTGCAGTTATTGTGTGCCGTTTCACAAACACACACACG--MACAMACAAACACACACTTTTTTCCTCGGTCCAACAACGCCAACCCTAAACGGGGGGAAACAAAAGTGTGCGAACAACCGTA
>AR0084-C
TCGTTCAGCGTTGGTTATGATAAAAGAGTAAGACCGAACTATGGAGGTACGTATTAACTGTTTCGATGCCCCGCTRCTAAACCGGTCTGTCTCGTTCTCGTTCAACGGTTCTTCTGCCCRCCGTAACGCACCAACTCCAGCGCCTGCCAGCCGGGTGGAATCAACAACGTGTGTCAACTCGTTCGCCCTCCTCTGTGGTCTCTTCTCGGTGTCCTCGAAGCTCGGAGCTCCCTGCAACGTGCCATTTCATTCCCCTCCTCCAGGCCACTTTCACTTGTTTCTSCAGTTTTYGTTTTTCTCCAATGCGTCGAAATCCCTCTTTTGCGCTGYCYCTTTGGTTTRCAGGTTTTGTAGATCCTTCTGTAYTGTAGARCACGGTCAAACTTTACCGTCCAATGTTATCGCCCTCACTCACTGTGAGAAATGTTGTACTTTCGATAAATATTCCCAACAAATACGTTACTGACCCACATTTGCGATGTG-TTACGAAATCCGTTTCCAGTCTCCAAGCACCCTTTTGTGGGGTGTGAARCGGAAGCTTTTTGGGCTGTACTAATCAACAAGGGTGGTGCCCGGTGTAACACCGGWTCGTTTCACCTAAAACCTCGCAATGTTGTTAAACGAAAGCTAAGCAAACAGCAAAGCGTGCAAAGCGCAGCTCATTYCTTTTGCTGCCTTCCACYYTGTTATACCTGTTTGCAGAAGCAGCAATACAAAAGCGGCAGGTAACACACACACACACCCGAAAAGAACAGAAAAAGAGGCATCACAAAACAATATCAAATACAAGCAGACCAAAAAAAAAACAAGCTAACAAACATCGCCAACCAGCATTGTTTGTTGTTCATCGGGTACCGGGTTCACTCYCGGAWGCGCTATCGTTTCCTGTTTGCATCCATTTCCGGGTGGCTTTCTTTGCTGTTGTTTTCGCCCCCTGCCTCCCTTCCTTTGCTTCATCTCAGCTGGATGCAGATRCCGTCAGCCGATASCACTCGAAACTCKAAACACACACAYACACACTGAYACAAGCTCTCCCTATCGGRARTATACTGTTTGCGACCAATGCGACTGCCTGCAGCAGACAGGCAGAGCGCGAAACACATAAGCTGGTCAGCTTATTGCAACACAAAGCTACCAC--ACACACACCCACAGTCACACAGACAAACCTACTCGCGCTATCGATGMT------TTTTCTATACTGTGGCYAAAAAGTCATCTCTACCTTTGGGAAACAAAGACGGAAACAAAGTGTGCGATTGAAGGTGTTTTTGTTTTTCCATCGTTCTTCYCCTCCTCCMCTGGGGACGCTGTGCAGTTATTGTGTGCCGTTTCACAAACACACACACG--CACACACAAACACACACTTTTTTCCTCGGTCCAACAACGCCAACCCTAAACGGGGGGAAACAAAAGTGTGSGAACAACCGTA
>AR0085-C
TCGTTCAGCGTTGGTTATGATAAAAGAGTAAGACCGAACTATGGAGGTACGTATTAACTGTTTCGATGCCCCGCTACTAAACCGGTCTGTCTCGTTCTCGTTCAACGGTTCTTCTGCCCGCCGTAACGCACCAACTCCAGCGCCTGCCAGCCGGGTGGAATCAACAACGTGTGTCAACTCGTTCGCCCTCCTCTGTGGTCTCTTCTCGGTGTCCTCGAAGCTCGGAGCTCCCTGCAACGTGCCATTTCATTCCCCTCCTCCAGGCCACTTTCACTTGTTTCTGCAGTTTTTGTTTTTCTCCAATRCGTCGAAATCCCTCTTTTGCGCTGTCCCTTTGGTTTGCAGGTTTTGTAGATCCTTCTGTACTRTAGARCACGGTCAAACTTTACCGTCCAATGTTATCGCCCWCACTCACTGTGAGAAATGTTGTACTTTCGATAAATATTCCCAACAAATACGTTACTGACCCACATTTGCGATGTG-TTACGAAATCCGTTTCCAGTCTCCAAGCACCCTTTTGTGGGGTGTGAAGCGGAAGCTTTTTGGGCTGTACTAATCAACARGGGTGGTGCCCGGTGTAACACCGGWTCGTTTCAMCKAAAACCTCGCAATGTTGTTAAACGAAAGCTAAGCAAACAGCAAAGCGTGCAAAGCGCAGCTCATTCCTTTTGCTGCCTTCYACYCTGTTATACCTGTTTGCAGAAGCAGCAATACAAAAGCGGCAGGTAACACACACACACACCCGAAAAGAACAGAAAAAGAGGCATCACAAAACAATATCAAATACAAGCAGACCAAAAAAAAAACAAGCTAACAAACATCGCCAACCAGCATTGTTTGTTGTTCATCGGGTACCGGGTTCACTCCCGGAAGCGCTATCGTTTCCTGTTTGCATCCATTTCCGGGTGGCTTTCTTTGCTGTTGTTTTCGCCCMCTGCCTCCCTTCCTTTGCTTCATCTCAGCTGGATGCAGATGCCGTMAGCCGATAGCACTCGAAACTCTAAACACACACACACACACTGACACAAGCTCTCCCTATCGGGARTATACTGTTTGCGACCAATGCGACTGCCTGCAGCAGACAGGCAGAGCGCGAAACACATAAGCTGGTCAGCTTATTGCAACACAAAGCTACCAC--ACACACACCCACAGTCACACAGACAAACCTACTCGCGCTATCGATGMT------TTTTCTATACTGTGGCTAAAAAGTMATCTCTACCTTTGGGAAACAAAGACGGAAACAAAGTGTGCGATTGAAGGTGTTTTTGTTTTTCCATCGTTCTTCCCCTCCTCCACTGGGGACGCTGTGCAGTTATTGTGTGCCGTTTCACAAACACACACACG--MACAMACAAACACACACTTTTTTCCTCGGTCCAACAACGCCAACCCTAAACGGGGGGAAACAAAAGTGTGCGAACAACCGTA
>AR0086-C
TCGTTCAGCGTTGGTTATGATAAAAGAGTAAGACCGAACTATGGAGGTACGTATTAACTGTTTCGATGCCCCGCTACTAAACCGGTCTGTCTCGTTCTCGTTCAACGGTTCTTCTGCCCGCCGTAACGCACCAACTCCAGCGCCTGCCAGCCGGGTGGAATCAACAACGTGTGTCAACTCGTTCGCCCTCCTCTGTGGTCTCTTCTCGGTGTCCTCGAAGCTCGGAGCTCCCTGCAACGTGCCATTTCATTCCCCTCCTCCAGGCCACTTTCACTTGTTTCTGCAGTTTTTGTTTTTCTCCAWTRCGTCGAAATCCCTCTTTTGYGCTGTCCCTTTGGTTTGCAGGTTTTGTAGATCCTTCTGTACTRTAGAASACGGTCAAACTTTRCCGTCCAATGTTATCGCCCTCACTCACTGTGAGAAATGTTGTACTTTCGATAAATATTCCCAACAAATACGTTACTGACCCACATTTGCGATGTG-TTACGAAATCCGTTTCCAGTCTCCAAGCACCCTTTTGTGGGGTGTGAAGCGGAAGCTTTTTGGGCTGTACTAATCAACARGGGTGGTGCCCGGTGTAACACCGGWTCGTTTCAMCKAAAACCTCGCAATGTTGTTAAACGAAAGCTAAGCAAACAGCAAAGCGTGCAAAGCGCAGCTCATTCCTTTTGCTGCCTTCYACYCTGTTATACCTGTTTGCAGAAGCAGCAATACAAAAGCGGCAGGTAACACACACACACACCCGAAAAGAACAGAAAAAGAGGCATCACAAAACAATATCAAATACAAGCAGACCAAAAAAAAAACAAGCTAACAAACATCGCCAACCAGCATTGTTTGTTGTTCATCGGGTACCGGGTTCACTCCCGGAAGCGCTATCGTTTCCTGTTTGCATCCATTTCCGGGTGGCTTTCTTTGCTGTTGTTTTCGCCCCCTGCCTCYCTTCCTTTGCTTCATCTCAGCTGGATGCAGATGCCGTMAGCCGATAGCACTCGAAACTCTAAACACACACACACACACTGACACAAGCTCTCCCTATCGGGAATATACTGTTTGCGACCAATGCGACTGCCTGCAGCAGACAGGCAGAGCGCGAAACACATAAGCTGGTCAGCTTATTGCAACACAAAGCTACCAC--ACACACACCCACAGTCACACAGACAAACCTACTCGCGCTATCGATGMT------TTTTCTATACTGTGGCTAAAAAGTCATCTCTACCTTTGGGAAACAAAGACGGAAACAAAGTGTGCGATTGAAGGTGTTTTTGTTTTTCCATCGTTCTTCCCCTCCTCCACTGGGGACGCTGTGCAGTTATTGTGTGCCGTTTCACAAACACACACACG--MACAMACAAACACACACTTTTTTCCTCGGTCCAACAACGCCAACCCTAAACGGGGGGAAACAAAAGTGTGCGAACAACCGTA
>AR0087-C
TCGTTCAGCGTTGGTTATGATAAAAGAGTAAGACCGAACTATGGAGGTACGTATTAACTGTTTCRATGCCCCGCTACTAAACCGGTCTGTCTCGTTCTCGTTCAACGGTTCTTCTGCCCGCCGTAACGCACCAACTCCAGCGCCTGCCAGCCGGGTGGAATCAACAACGTGTGTCAACTCGTTCGCCCTCCTCTGTGGTCTCTTCTCGGTGTCCTCGAAGCTCGGMGCTCCCTGCAACGTGCCATTTCATTCMCCTCCTCCAGGCCACTTTCACTTGTTTCTGCAGTTTTTGTTTTTCTCCAWTGCGTCGAAATCCCTCTTTTGCGCTGTCCCTTTGGTTTGCAGGTTTTGTAGATCCTTCTGTACTGTAGAGCACGGTCAAACTTTACCGTCCAATGTTATCGCCCWCACTCACTGTGAGAAATGTTGTACTTTCGATAAATATTCCCAACAAATACGTTACTGACCCACATTTGCGATGTG-TTACGAAATCCGTTTCCAGTCTCCAAGCACCCTTTTGTGGGGTGTGAAGCGGAAGCTTTTTGGGCTGTACTAATCAACAAGGGTGRTGCCCGGTGTAACACCGGWTCGTTTCACCTAAAACCTCGCAATGTTGTTAAACGAAAGCTAAGCAAACAGCAAAGCGTGCAAAGCGCAGCTCATTCCTTTTGCTGCCTTCCACWCTGTTATACCTGTTTGCAGAAGCAGCAATACAAAAGCGGCAGGTAACACACACACACACCCGAAAAGAACAGAAAAAGAGGCATCACAAAACAATATCAAATACAAGCAGACCAAAAAAAAAACAAGCTAACAAACATCGCCAACCAGCATTGTTTGTTGTTCATCGGGTACCGGGTTCACTCCCGGAAGCGCTATCGTTTCCTGTTTGCATCCATTTCCGGGTGGCTTTCTTTGCTGTTGTTTTCGCCCMCTGCCTCCCTTCCTTTGCTTCATCTCAGCTGGATGCAGATGCCGTMAGCCGATAGCACTCGAAACTCTAAACACACACACACACACTGACACAAGCTCTCCCTATCGGGARTATACTGTTTGCGACCAATGCGACTGCCTGCAGCAGACAGGCAGAGCGCGAAACACATAAGCTGGTCAGCTTATTGCAACACAAAGCTACCAC--ACACACACCCACAGTCACACAGACAAACCTACTCGCGCTATCGATGMT------TTTTCTATACTGTGGCTAAAAAGTMATCTCTACCTTTGGGAAACAAAGACGGAAACAAAGTGTGCGATTGAAGGTGTTTTTGTTTTTCCATCGTTCTTCCCCTCCTCCACTGGGGACGCTGTGCAGTTATTGTGTGCCGTTTCACAAACACACACACG--MACAMACAAACACACACTTTTTTCCTCGGTCCAACAACGCCAACCCTAAACGGGGGGAAACAAAAGTGTGCGAACAACCGTA
>AR0088-C
TCGTTCAGCGTTGGTTATGATAAAAGAGTAAGACCGAACTATGGAGGTACGTATTAACTGTTTCRATGCCCCGCTACTAAACCGGTCTGTCTCGTTCTCGTTCAACGGTTCTTCTGCCCGCCGTAACGCACCAACTCCAGCGCCTGCCAGCCGGGTGGAATCAACAACGTGTGTCAACTCGTTCGCCCTCCTCTGTGGTCTCTTCTCGGTGTCCTCGAAGCTCGGMGCTCCCTGCAACGTGCCATTTCATTCCCCTCCTCCAGGCCACTTTCACTTGTTTCTGCAGTTTTTGTTTTTCTCCAWTGCGTCGAAATCCCTCTTTTGCGCTGTCCCTTTGGTTTGCAGGTTTTGTAGATCCTTCTGTACTGTAGARSACGGTCAAACTTTACCGTCCAATGTTATCGCCCTCACTCACTGTGAGAAATGTTGTACTTTCGATAAATATTCCCAACAAATACGTTACTGACCCACATTTGCGATGTG-TTACGAAATCCGTTTCCAGTCTCCAAGCAMCCTTTTGYGGGGTGTGAAGCGGAAGCTTTTTGGGCTGTACTAATCAACARGGGTGGTGCCCGGTGTAACACCGGATCGTTTCAACGAAAACCTCGCAATGTTGTTAAACGAAAGCTAAGCAAACAGCAAAGCGTGCAAAGCGCAGCTCATTCCTTTTGCTGCCTTCCACYCTGTTATACCTGTTTGCAGAAGCAGCAATACAAAAGCGGCAGGTAACACACACACACACCCGAAAAGAACAGAAAAAGAGGCATCACAAAACAATATSAAATACAAGCRGACCAAAAAAAAAACAAGCTAACAAACATCGCCAACCAGCATTGTTTGTTGTTCATCGGGTACCGGGTTCACTCCCGGAAGCGCTATCGTTTCCTGTTTGCATCCATTTCCGGGTGGCTTTCTTTGCTGTTGTTTTCGCCCCCTGCCTCCCTTCCTTTGCTTCATCTCAGCTGGATGCAGATGCCGTCAGCCGATAGCACTCGAAACTCTAAACACACACACACACACTGACACAAGCTCTCCCTATCGGGARTATACTGTTTGCGACCAATGCGACTGCCTGCAGCAGACAGGCAGAGCGCGAAACACATAAGCTGGTCAGCTTATTGCAACACAAAGCTACCAC--ACACACACCCACAGTCACACAGACAAACCTACTCGCGCTATCGATGMT------TTTTCTATACTGTGGCTAAAAAGTMATCTCTACCTTTGGGAAACAAAGACGGAAACAAAGTGTGCGATTGAAGGTGTTTTTGTTTTTCCATCGTTCTTCCCCTCCTCCACTGGGGACGCTGTGCAGTTATTGTGTGCCGTTTCACAAACACACACACG--MACAMACAAACACACACTTTTTTCCTCGGTCCAACAACGCCAACCCTAAACGGGGGGAAACAAAAGTGTGCGAACAACCGTA
>AR0089-C
TCGTTCAGCGTTGGTTATGATAAAAGAGTAAGACCGAACTATGGAGGTACGTATTAACTGTTTCRATGCCCCGCTACTAAACCGGTCTGTCTCGTTCTCGTTCAACGGTTCTTCTGCCCGCCGTAACGCACCAACTCCAGCGCCTGCCAGCCGGGTGGAATCAACAACGTGTGTCAACTCGTTCGCCCTCCTCTGTGGTCTCTTCTCGGTGTCCTCGAAGCTCGGMGCTCCCTGCAACGTGCCATTTCATTCCCCTCCTCCAGGCCACTTTCACTTGTTTCTGCAGTTTTTGTTTTTCTCCAWTGCGTCGAAATCCCTCTTTTGCGCTGTCCCTTTGGTTTGCAGGTTTTGTAGATCCTTCTGTACTGTAGAGCACGGTCAAACTTTACCGTCCAATGTTATCGCCCWCACTCACTGTGAGAAATGTTGTACTTTCGATAAATATTCCCAACAAATACGTTACTGACCCACATTTGCGATGTG-TTACGAAATCCGTTTCCAGTCTCCAAGCACCCTTTTGTGGGGTGTGAAGCGGAAGCTTTTTGGGCTGTACTAATCAACAAGGGTGGTGCCCGGTGTAACACCGGWTCGTTTCAMCKAAAACCTCGCAATGTTGTTAAACGAAAGCTAAGCAAACAGCAAAGCGTGCAAAGCGCAGCTCATTCCTTTTGCTGCCTTCCACYCTGTTATACCTGTTTGCAGAAGCAGCAATACAAAAGCGGCAGGTAACACACACACACACCCGAAAAGAACAGAAAAAGAGGCATCACAAAACAATATSAAATACAAGCAGACCAAAAAAAAAACAAGCTAACAAACATCGCCAACCAGCATTGTTTGTTGTTCATCGGGTACCGGGTTCACTCCCGGAAGCGCTATCGTTTCCTGTTTGCATCCATTTCCGGGTGGCTTTCTTTGCTGTTGTTTTCGCCCMCTGCCTCCCTTCCTTTGCTTCATCTCAGCTGGATGCAGATGCCGTCAGCCGATAGCACTCGAAACTCTAAACACACACACACACACTGACACAAGCTCTCCCTATCGGGARTATACTGTTTGCGACCAATGCGACTGCCTGCAGCAGACAGGCAGAGCGCGAAACACATAAGCTGGTCAGCTTATTGCAACACAAAGCTACCAC--ACACACACCCACAGTCACACAGACAAACCTACTCGCGCTATCGATGMT------TTTTCTATACTGTGGCTAAAAAGTMATCTCTACCTTTGGGAAACAAAGACGGAAACAAAGTGTGCGATTGAAGGTGTTTTTGTTTTTCCATCGTTCTTCCCCTCCTCCACTGGGGACGCTGTGCAGTTATTGTGTGCCGTTTCACAAACACACACACG--CACAAACAAACACACACTTTTTTCCTCGGTCCAACAACGCCAACCCTAAACGGGGGGAAACAAAAGTGTGCGAACAACCGTA
>AR0090-C
TCGTTCAGCGTTGGTTATGATAAAAGAGTAAGACCGAACTATGGAGGTACGTATTAACTGTTTCGATGCCCCGCTACTAAACCGGTCTGTCTCGTTCTCGTTCAACGGTTCTTCTGCCCGCCGTAACGCACCAACTCCAGCGCCTGCCAGCCGGGTGGAATCAACAACGTGTGTCAACTCGTTCGCCCTCCTCTGTGGTCTCTTCTCGGTGTCCTCGAAGCTCGGAGCTCCCTGCAACGTGCCATTTCATTCCCCTCCTCCAGGCCACTTTCACTTGTTTCTGCAGTTTTTGTTTTTCTCCAATGCGTCGAAATCCCTCTTTTGCGCTGTCCCTTTGGTTTGCAGGTTTTGTAGATCCTTCTGTACTGTAGARSACGGTCAAACTTTACCGTCCAATGTTATCGCCCTCACTCACTGTGAGAAATGTTGTACTTTCGATAAATATTCCCAACAAATACGTTACTGACCCACATTTGCGATGTG-TTACGAAATCCGTTTCCAGTCTCCAAGCAMCCTTTTGYGGGGTGTGAAGCGGAAGCTTTTTGGGCTGTACTAATCAACARGGGTGGTGCCCGGTGTAACACCGGATCGTTTCAMCKAAAACCTCGCAATGTTGTTAAACGAAAGCTAAGCAAACAGCAAAGCGTGCAAAGCGCAGCTCATTYCTTTTGCTGCCTTCCACTCTGTTATACCTGTTTGCAGAAGCAGCAATACAAAAGCGGCAGGTAACACACACACACACCCGAAAAGAACAGAAAAAGAGGCATCACAAAACAATATCAAATACAAGCRGACCAAAAAAAAAACAAGCTAACAAACATCGCCAACCAGCATTGTTTGTTGTTCATCGGGTACCGGGTTCACTCCCGGAAGCGCTATCGTTTCCTGTTTGCATCCATTTCCGGGTGGCTTTCTTTGCTGTTGTTTTCGCCCCCTGCCTCCCTTCCTTTGCTTCATCTCAGCTGGATGCAGATGCCGTCAGCCGATAGCACTCGAAACTCTAAACACACACACACACACTGACACAAGCTCTCCCTATCGGGARTATACTGTTTGCGACCAATGCGACTGCCTGCAGCAGACAGGCAGAGCGCGAAACACATAAGCTGGTCAGCTTATTGCAACACAAAGCTACCAC--ACACACACCCACAGTCACACAGACAAACCTACTCGCGCTATCGATGMT------TTTTCTATACTGTGGCTAAAAAGTMATCTCTACCTTTGGGAAACAAAGACGGAAACAAAGTGTGCGATTGAAGGTGTTTTTGTTTTTCCATCGTTCTTCCCCTCCTCCACTGGGGACGCTGTGCAGTTATTGTGTGCCGTTTCACAAACACACACACG--MACAMACAAACACACACTTTTTTCCTCGGTCCAACAACGCCAACCCTAAACGGGGGGAAACAAAAGTGTGCGAACAACCGTA
>AR0092-C
TCGTTCAGCGTTGGTTATGATAAAAGAGTAAGACCGAACTATGGAGGTACGTATTAACTGTTTCGATGCCCCGCTACTAAACCGGTCTGTCTCGTTCTCGTTCAACGGTTCTTCTGCCCGCCGTAACGCACCAACTCCAGCGCCTGCCAGCCGGGTGGAATCAACAACGTGTGTCAACTCGTTCGCCCTCCTCTGTGGTCTCTTCTCGGTGTCCTCGAAGCTCGGAGCTCCCTGCAACGTGCCATTTCATTCCCCTCCTCCAGGCCACTTTCACTTGTTTCTGCAGTTTTTGTTTTTCTCCAATGCGTCGAAATCCCTCTTTTGCGCTGTCCCTTTGGTTTGCAGGTTTTGTAGATCCTTCTGTACTGTAGARSACGGTCAAACTTTACCGTCCAATGTTATCGCCCWCACTCACTGTGAGAAATGTTGTACTTTCGATAAATATTCCCAACAAATACGTTACTGACCCACATTTGCGATGTG-TTACGAAATCCGTTTCCAGTCTCCAAGCAMCCTTTTGYGGGGTGTGAAGCGGAAGCTTTTTGGGCTGTACTAATCAACARGGGTGGTGCCCGGTGTAACACCGGWTCGTTTCAMCKAAAACCTCGCAATGTTGTTAAACGAAAGCTAAGCAAACAGCAAAGCGTGCAAAGCGCAGCTCATTCCTTTTGCTGCCTTCCACTCTGTTATACCTGTTTGCAGAAGCAGCAATACAAAAGCGGCAGGTAACACACACACACACCCGAAAAGAACAGAAAAAGAGGCATCACAAAACAATATCAAATACAAGCRGACCAAAAAAAAAACAAGCTAACAAACATCGCCAACCAGCATTGTTTGTTGTTCATCGGGTACCGGGTTCACTCCCGGAAGCGCTATCGTTTCCTGTTTGCATCCATTTCCGGGTGGCTTTCTTTGCTGTTGTTTTCGCCCMCTGCCTCCCTTCCTTTGCTTCATCTCAGCTGGATGCAGATGCCGTCAGCCGATAGCACTCGAAACTCTAAACACACACACACACACTGACACAAGCTCTCCCTATCGGGAGTATACTGTTTGCGACCAATGCGACTGCCTGCAGCAGACAGGCAGAGCGCGAAACACATAAGCTGGTCAGCTTATTGCAACACAAAGCTACCAC--ACACACACCCACAGTCACACAGACAAACCTACTCGCGCTATCGATGMT------TTTTCTATACTGTGGCTAAAAAGTAATCTCTACCTTTGGGAAACAAAGACGGAAACAAAGTGTGCGATTGAAGGTGTTTTTGTTTTTCCATCGTTCTTCCCCTCCTCCACTGGGGACGCTGTGCAGTTATTGTGTGCCGTTTCACAAACACACACACG--MACAMACAAACACACACTTTTTTCCTCGGTCCAACAACGCCAACCCTAAACGGGGGGAAACAAAAGTGTGCGAACAACCGTA
>AR0093-C
TCGTTCAGCGTTGGTTATGATAAAAGAGTAAGACCGAACTATGGAGGTACGTATTAACTGTTTCGATGCCCCGCTRCTAAACCGGTCTGTCTCGTTCTCGTTCAACGGTTCTTCTGCCCRCCGTAACGCACCAACTCCAGCGCCTGCCAGCCGGGTGGAATCAACAACGTGTGTCAACTCGTTCGCCCTCCTCTGTGGTCTCTTCTCGGTGTCCTCGAAGCTCGGAGCTCCCTGCAACGTGCCATTTCATTCCCCTCCTCCAGGCCACTTTCACTTGTTTCTSCAGTTTTYGTTTTTCTCCAATGCRTCGAAATCCCTCTTTTGCGCTGYCYCTTTGGTTTRCAGGTTTTGTAGATCCTTCTGTACTGTAGARCACGGTCAAACTTTACCGTCCAATGTTATCGCCCTCACTCACTGTGAGAAATGTTGTACTTTCGATAAATATTCCCAACAAATACGTTACTGACCCACATTTGCGATGTG-TTACGAAATCCGTTTCCAGTCTCCAAGCACCCTTTTGTGGGGTGTGAARCGGAAGCTTTTTGGGCTGTACTAATCAACAAGGGTGGTGCCCGGTGTAACACCGGWTCGTTTCACCTAAAACCTCGCAATGTTGTTAAACGAAAGCTAAGCAAACAGCAAAGCGTGCAAAGCGCAGCTCATTYCTTTTGCTGCCTTCCACYYTGTTATACCTGTTTGCAGAAGCAGCAATACAAAAGCGGCAGGTAACACACACACACACCCGAAAAGAACAGAAAAAGAGGCATCACAAAACAATATCAAATACAAGCAGACCAAAAAAAAAACAAGCTAACAAACATCGCCAACCAGCATTGTTTGTTGTTCATCGGGTACCGGGTTCACTCYCGGAWGCGCTATCGTTTCCTGTTTGCATCCATTTCCGGGTGGCTTTCTTTGCTGTTGTTTTCGCCCCCTGCCTCCCTTCCTTTGCTTCATCTCAGCTGGATGCAGATRCCGTCAGCCGATASCACTCGAAACTCKAAACACACACACACACACTGAYACAAGCTCTCCCTATCGGRARTATACTGTTTGCGACCAATGCGACTGCCTGCAGCAGACAGGCAGAGCGCGAAACACATAAGCTGGTCAGCTTATTGCAACACAAAGCTACCAC--ACACACACCCACAGTCACACAGACAAACCTACTCGCGCTATCGATGMT------TTTTCTATRSTGTGGCYAAAAAGTCATCTCTACCTTTGGGAAACAAAGACGGAAACAAAGTGTGCGATTGAAGGTGTTTTTGTTTTTCCATCGTTCTTCYCCTCCTCCMCTGGGGACGCTGTGCAGTTATTGTGTGCCGTTTCACAAACACACACACG--CACACACAAACACACACTTTTTTCCTCGGTCCAACAACGCCAACCCTAAACGGGGGGAAACAAAAGTGTGSGAACAACCGTA
>AR0095-C
TCGTTCAGCGTTGGTTATGATAAAAGAGTAAGACCGAACTATGGAGGTACGTATTAACTGTTTCGATGCCCCGCTGCTAAACCGGTCTGTCTCGTTCTCGTTCAACGGTTCTTCTGCCCGCCGTAACGCACCAACTCCAGCGCCTGCCAGCCGGGTGGAATCAACAACGTGTGTCAACTCGTTCGCCCTCCTCTGTGGTCTCTTCTCGGTGTCCTCGAAGCTCGGAGCTCCCTGCAACGTGCCATTTCATTCCCCTCCTCCAGGCCACTTTCACTTGTTTCTCCAGTTTTCGTTTTTCTCCAATGCGTCGAAATCCCTCTTTTGCGCTGCCTCTTTGGTTTGCAGGTTTTGTAGATCCTTCTGTACTGTAGAACACGGTCAAACTTTACCGTCCAATGTTATCGCCCTCACTCACTGTGAGAAATGTTGTACTTTCGATAAATATTCCCAACAAATACGTTACTGACCCACATTTGCGATGTG-TTACGAAATCCGTTTCCAGTCTCCAAGCACCCTTTTGTGGGGTGTGAAGCGGAAGCTTTTTGGGCTGTACTAATCAACAAGGGTGGTGCCCGGTGTAACACCGGATCGTTTCACCTAAAACCTCGCAATGTTGTTAAACGAAAGCTAAGCAAACAGCAAAGCGTGCAAAGCGCAGCTCATTCCTTTTGCTGCCTTCCACCTTGTTATACCTGTTTGCAGAAGCAGCAATACAAAAGCGGCAGGTAACACACACACACACCCGAAAAGAACAGAAAAAGAGGCATCACAAAACAATATCAAATACAAGCAGACCAAAAAAAAAACAAGCTAACAAACATCGCCAACCAGCATTGTTTGTTGTTCATCGGGTACCGGGTTCACTCTCGGATGCGCTATCGTTTCCTGTTTGCATCCATTTCCGGGTGGCTTTCTTTGCTGTTGTTTTCGCCCCCTGCCTCCCTTCCTTTGCTTCATCTCAGCTGGATGCAGATACCGTCAGCCGATACCACTCGAAACTCTAAACACACACACACACACTGACACAAGCTCTCCCTATCGGGAATATACTGTTTGCGACCAATGCGACTGCCTGCAGCAGACAGGCAGAGCGCGAAACACATAAGCTGGTCAGCTTATTGCAACACAAAGCTACCAC--ACACACACCCACAGTCACACAGACAAACCTACTCGCGCTATCGATGMT------TTTTCTATACTGTGGCTAAAAAGTCATCTCTACCTTTGGGAAACAAAGACGGAAACAAAGTGTGCGATTGAAGGTGTTTTTGTTTTTCCATCGTTCTTCTCCTCCTCCCCTGGGGACGCTGTGCAGTTATTGTGTGCCGTTTCACAAACACACACACG--CACACACAAACACACACTTTTTTCCTCGGTCCAACAACGCCAACCCTAAACGGGGGGAAACAAAAGTGTGCGAACAACCGTA
>AR0096-C
TCGTTCAGCGTTGGTTATGATAAAAGAGTAAGACCGAACTATGGAGGTACGTATTAACTGTTTCRATGCCCCGCTRCTAAACCGGTCTGTCTCGTTCTCGTTCAACGGTTCTTCTGCCCGCCGTAACGCACCAACTCCAGCGCCTGCCAGCCGGGTGGAATCAACAACGTGTGTCAACTCGTTCGCCCTCCTCTGTGGTCTCTTCTCGGTGTCCTCGAAGCTCGGMGCTCCCTGCAACGTGCCATTTCATTCCCCTCCTCCAGGCCACTTTCACTTGTTTCTSCAGTTTTYGTTTTTCTCCAWTGCGTCGAAATCCCTCTTTTGCGCTGYCYCTTTGGTTTGCAGGTTTTGTAGATCCTTCTGTACTGTAGARCACGGTCAAACTTTACCGTCCAATGTTATCGCCCTCACTCACTGTGAGAAATGTTGTACTTTCGATAAATATTCCCAACAAATACGTTACTGACCCACATTTGCGATGTG-TTACGAAATCCGTTTCCAGTCTCCAAGCACCCTTTTGTGGGGTGTGAAGCGGAAGCTTTTTGGGCTGTACTAATCAACAAGGGTGRTGCCCGGTGTAACACCGGATCGTTTCACCTAAAACCTCGCAATGTTGTTAAACGAAAGCTAAGCAAACAGCAAAGCGTGCAAAGCGCAGCTCATTCCTTTTGCTGCCTTCCACMYTGTTATACCTGTTTGCAGAAGCAGCAATACAAAAGCGGCAGGTAACACACACACACACCCGAAAAGAACAGAAAAAGAGGCATCACAAAACAATATCAAATACAAGCAGACCAAAAAAAAAACAAGCTAACAAACATCGCCAACCAGCATTGTTTGTTGTTCATCGGGTACCGGGTTCACTCYCGGAWGCGCTATCGTTTCCTGTTTGCATCCATTTCCGGGTGGCTTTCTTTGCTGTTGTTTTCGCCCCCTGCCTCCCTTCCTTTGCTTCATCTCAGCTGGATGCAGATRCCGTMAGCCGATASCACTCGAAACTCTAAACACACACACACACACTGACACAAGCTCTCCCTATCGGGAATATACTGTTTGCGACCAATGCGACTGCCTGCAGCAGACAGGCAGAGCGCGAAACACATAAGCTGGTCAGCTTATTGCAACACAAAGCTACCAC--ACACACACCCACAGTCACACAGACAAACCTACTCGCGCTATCGATGMT------TTTTCTATACTGTGGCTAAAAAGTCATCTCTACCTTTGGGAAACAAAGACGGAAACAAAGTGTGCGATTGAAGGTGTTTTTGTTTTTCCATCGTTCTTCYCCTCCTCCMCTGGGGACGCTGTGCAGTTATTGTGTGCCGTTTCACAAACACACACACG--MACACACAMACACACACTTTTTTCCTCGGTCCAACAACGCCAACCCTAAACGGGGGGAAACAAAAGTGTGCGAACAACCGTA
>AR0097-C
TCGTTCAGCGTTGGTTATGATAAAAGAGTAAGACCGAACTATGGAGGTACGTATTAACTGTTTCRATGCCCCGCTRCTAAACCGGTCTGTCTCGTTCTCGTTCAACGGTTCTTCTGCCCGCCGTAACGCACCAACTCCAGCGCCTGCCAGCCGGGTGGAATCAACAACGTGTGTCAACTCGTTCGCCCTCCTCTGTGGTCTCTTCTCGGTGTCCTCGAAGCTCGGMGCTCCCTGCAACGTGCCATTTCATTCCCCTCCTCCAGGCCACTTTCACTTGTTTCTSCAGTTTTYGTTTTTCTCCAWTGCGTCGAAATCCCTCTTTTGCGCTGYCYCTTTGGTTTGCAGGTTTTGTAGATCCTTCTGTACTGTAGARCACGGTCAAACTTTACCGTCCAATGTTATCGCCCTCACTCACTGTGAGAAATGTTGTACTTTCGATAAATATTCCCAACAAATACGTTACTGACCCACATTTGCGATGTG-TTACGAAATCCGTTTCCAGTCTCCAAGCACCCTTTTGTGGGGTGTGAAGCGGAAGCTTTTTGGGCTGTACTAATCAACAAGGGTGGTGCCCGGTGTAACACCGGATCGTTTCAMCKAAAACCTCGCAATGTTGTTAAACGAAAGCTAAGCAAACAGCAAAGCGTGCAAAGCGCAGCTCATTCCTTTTGCTGCCTTCCACCYTGTTATACCTGTTTGCAGAAGCAGCAATACAAAAGCGGCAGGTAACACACACACACACCCGAAAAGAACAGAAAAAGAGGCATCACAAAACAATATSAAATACAAGCAGACCAAAAAAAAAACAAGCTAACAAACATCGCCAACCAGCATTGTTTGTTGTTCATCGGGTACCGGGTTCACTCYCGGAWGCGCTATCGTTTCCTGTTTGCATCCATTTCCGGGTGGCTTTCTTTGCTGTTGTTTTCGCCCCCTGCCTCCCTTCCTTTGCTTCATCTCAGCTGGATGCAGATRCCGTCAGCCGATASCACTCGAAACTCTAAACACACACACACACACTGACACAAGCTCTCCCTATCGGGAATATACTGTTTGCGACCAATGCGACTGCCTGCAGCAGACAGGCAGAGCGCGAAACACATAAGCTGGTCAGCTTATTGCAACACAAAGCTACCAC--ACACACACCCACAGTCACACAGACAAACCTACTCGCGCTATCGATGMT------TTTTCTATACTGTGGCTAAAAAGTCATCTCTACCTTTGGGAAACAAAGACGGAAACAAAGTGTGCGATTGAAGGTGTTTTTGTTTTTCCATCGTTCTTCYCCTCCTCCMCTGGGGACGCTGTGCAGTTATTGTGTGCCGTTTCACAAACACACACACG--CACAMACAAACACACACTTTTTTCCTCGGTCCAACAACGCCAACCCTAAACGGGGGGAAACAAAAGTGTGCGAACAACCGTA
>AR0098-C
TCGTTCAGCGTTGGTTATGATAAAAGAGTAAGACCGAACTATGGAGGTACGTATTAACTGTTTCGATGCCCCGCTRCTAAACCGGTCTGTCTCGTTCTCGTTCAACGGTTCTTCTGCCCRCCGTAACGCACCAACTCCAGCGCCTGCCAGCCGGGTGGAATCAACAACGTGTGTCAACTCGTTCGCCCTCCTCTGTGGTCTCTTCTCGGTGTCCTCGAAGCTCGGAGCTCCCTGCAACGTGCCATTTCATTCCCCTCCTCCAGGCCACTTTCACTTGTTTCTSCAGTTTTYGTTTTTCTCCAATGCGTCGAAATCCCTCTTTTGCGCTGYCYCTTTGGTTTRCAGGTTTTGTAGATCCTTCTGTACTGTAGARCACGGTCAAACTTTACCGTCCAATGTTATCGCCCTCACTCACTGTGAGAAATGTTGTACTTTCGATAAATATTCCCAACAAATACGTTACTGACCCACATTTGCGATGTG-TTACGAAATCCGTTTCCAGTCTCCAAGCACCCTTTTGTGGGGTGTGAARCGGAAGCTTTTTGGGCTGTACTAATCAACAAGGGTGGTGCCCGGTGTAACACCGGWTCGTTTCACCTAAAACCTCGCAATGTTGTTAAACGAAAGCTAAGCAAACAGCAAAGCGTGCAAAGCGCAGCTCATTYCTTTTGCTGCCTTCCACYYTGTTATACCTGTTTGCAGAAGCAGCAATACAAAAGCGGCAGGTAACACACACACACACCCGAAAAGAACAGAAAAAGAGGCATCACAAAACAATATCAAATACAAGCAGACCAAAAAAAAAACAAGCTAACAAACATCGCCAACCAGCATTGTTTGTTGTTCATCGGGTACCGGGTTCACTCYCGGAWGCGCTATCGTTTCCTGTTTGCATCCATTTCCGGGTGGCTTTCTTTGCTGTTGTTTTCGCCCCCTGCCTCCCTTCCTTTGCTTCATCTCAGCTGGATGCAGATRCCGTCAGCCGATASCACTCGAAACTCKAAACACACACACACACACTGAYACAAGCTCTCCCTATCGGRARTATACTGTTTGCGACCAATGCGACTGCCTGCAGCAGACAGGCAGAGCGCGAAACACATAAGCTGGTCAGCTTATTGCAACACAAAGCTACCAC--ACACACACCCACAGTCACACAGACAAACCTACTCGCGCTATCGATGMT------TTTTCTATACTGTGGCYAAAAAGTCATCTCTACCTTTGGGAAACAAAGACGGAAACAAAGTGTGCGATTGAAGGTGTTTTTGTTTTTCCATCGTTCTTCYCCTCCTCCMCTGGGGACGCTGTGCAGTTATTGTGTGCCGTTTCACAAACACACACACG--CACAMACAAACACACACTTTTTTCCTCGGTCCAACAACGCCAACCCTAAACGGGGGGAAACAAAAGTGTGSGAACAACCGTA
>AR0099-C
TCGTTCAGCGTTGGTTATGATAAAAGAGTAAGACCGAACTATGGAGGTACGTATTAACTGTTTCRATGCCCCGCTRCTAAACCGGTCTGTCTCGTTCTCGTTCAACGGTTCTTCTGCCCGCCGTAACGCACCAACTCCAGCGCCTGCCAGCCGGGTGGAATCAACAACGTGTGTCAACTCGTTCGCCCTCCTCTGTGGTCTCTTCTCGGTGTCCTCGAAGCTCGGMGCTCCCTGCAACGTGCCATTTCATTCCCCTCCTCCAGGCCACTTTCACTTGTTTCTSCAGTTTTYGTTTTTCTCCAWTGCGTCGAAATCCCTCTTTTGCGCTGYCYCTTTGGTTTGCAGGTTTTGTAGATCCTTCTGTACTGTAGARCACGGTCAAACTTTACCGTCCAATGTTATCGCCCTCACTCACTGTGAGAAATGTTGTACTTTCGATAAATATTCCCAACAAATACGTTACTGACCCACATTTGCGATGTG-TTACGAAATCCGTTTCCAGTCTCCAAGCACCCTTTTGTGGGGTGTGAAGCGGAAGCTTTTTGGGCTGTACTAATCAACAAGGGTGGTGCCCGGTGTAACACCGGATCGTTTCAMCKAAAACCTCGCAATGTTGTTAAACGAAAGCTAAGCAAACAGCAAAGCGTGCAAAGCGCAGCTCATTCCTTTTGCTGCCTTCCACYCTGTTATACCTGTTTGCAGAAGCAGCAATACAAAAGCGGCAGGTAACACACACACACACCCGAAAAGAACAGAAAAAGAGGCMTCACAAAACAATATSAAATACAAGCRGAYCAAAAAAAAAACAAGCTAACAAACATCGCCAACCAGCATTGTTTGTTGTTCATCGGGTACCGGGTTCACTCCCGGAAGCGCTATCGTTTCCTGTTTGCATCCATTTCCGGGTGGCTTTCTTTGCTGTTGTTTTCGCCCCCTGCCTCCCTTCCTTTGCTTCATCTCAGCTGGATGCAGATGCCGTCAGCCGATAGCACTCGAAACTCTAAACACACACACACACACTGACACAAGCTCTCCCTATCGGGAATATACTGTTTGCGACCAATGCGACTGCCTGCAGCAGACAGGCAGAGCGCGAAACACATAAGCTGGTCAGCTTATTGCAACACAAAGCTACCAC--ACACACACCCACAGTCACACAGACAAACCTACTCGCGCTWTCGATGMT------TTTTCTATACTGTGGCTAAAAAGTCATCTCTACCTTTGGGAAACAAAGACGGAAACAAAGTGTGCGATTGAAGGTGTTTTTGTTTTTCCATCGTTCTTCCCCTCCTCCACTGGGGACGCTGTGCAGTTATTGTGTGCCGTTTCACAAACACACACACG--MACAMACAAACACACACTTTTTTCCTCGGTCCAACAACGCCAACCCTAAACGGGGGGAAACAAAAGTGTGCGAACAACCGTA
>AR0100-C
TCGTTCAGCGTTGGTTATGATAAAAGAGTAAGACCGAACTATGGAGGTACGTATTAACTGTTTCGATGCCCCGCTRCTAAACCGGTCTGTCTCGTTCTCGTTCAACGGTTCTTCTGCCCRCCGTAACGCACCAACTCCAGCGCCTGCCAGCCGGGTGGAATCAACAACGTGTGTCAACTCGTTCGCCCTCCTCTGTGGTCTCTTCTCGGTGTCCTCGAAGCTCGGMGCTCCCTGCRACGTGCCATTTCATTCCCCTCCTCCAGGCCACTTTCACTTGTTTCTSCAGTTTTYGTTTTTCTCCAATGCGTCGAAATCCCTCTTTTGCGCTGYCYCTTTGGTTTGCAGGTTTTGTAGATCCTTCTGTACTGTAGAACACGGTCAAACTTTACCGTYCAATGTTATCGCCCTCACTCACTGTGAGAAATGTTGTACTTTCGATAAATATTCCCAACAAATACGTTACTGACCCACATTTGCGATGTG-TTACGAAATCYGTTTCCAGTCTCCAAGCACCCTTTTGTGGGGTGTGAAGCGGAAGCTTTTTGGGCTGTACTAATCAACAAGGGTGGTGCCCGGTGTAACACCGGATCGTTTCAMCKAAAACCTCGCAATGTTGTTAAACGAAAGCTAAGCAAACAGCAAAGCGTGCAAAGCGCAGCTCATTCCTTTTGCTGCCTTCCACCYTGTTATACCTGTTTGCAGAAGCAGCAATACAAAAGCGGCAGGTAACACACACACACACCCGAAAAGAACAGAAAAAGAGGCATCACAAAACAATATSAAATACAAGCRGMCMAAAAAAAAAACAAGCTAACAAACATCGCCAACCAGCATTGTTTGTTGTTCATCGGGTACCGGGTTCACTCYCGGAWGCGCTATCGTTTCCTGTTTGCATCCATTTCCGGGTGGCTTTCTTTGCTGTTGTTTTCGCCCCCTGCCTCCCTTCCTTTGCTTCATCTCAGCTGGATGCAGATRCCGTCAGCCGATASCACTCGAAACTCTAAACACACACACACACACTGACACAAGCTCTCCCTATCGGGAATATACTGTTTGCGACCAATGCGACTGCCTGCAGCAGACAGGCAGAGCGCGAAACACATAAGCTGGTCAGCTTATTGCAACACAAAGCTACCAC--ACACACACCCACAGTCACACAGACAAACCTACTCGCGCTATCGATGMT------TTTTCTATACTGTGGCTAAAAAGTCATCTCTACCTTTGGGAAACAAAGACGGAAACAAAGTGTGCGATTGAAGGTGTTTTTGTTTTTCCATCGTTCTTCYCCTCCTCCMCTGGGGACGCTGTGCAGTTATTGTGTGCCGTTTCACAAACACACACACG--CACACACAAACACACACTTTTTTCCTCGGTCCAACAACGCCAACCCTAAACGGGGGGAAACAAAAGTGTGCGAACAACCGTA
>AV0007-C
TCGTTCAGCGTTGGTTATGATAAAAGAGTAAGACCGAACTATGGAGGTACGTATTAACTGTTTCGATGCCCCGCTRCTAAACCGGTCTGTCTCGTTCTCGTTCAACGGTTCTTCTGCCCGCCGTAACGCACCAACTCCAGCGCCTGCCAGCCGGGTGGAATCAACAACGTGTGTCAACTCGTTCGCCCTCCTCTGTGGTCTCTTCTCGGTGTCCTCGAAGCTCGGMGCTCCCTGCAACGTGCCATTTCATTCYCCTCCTCCAGGCCACTTTCACTTGTTTCTSCAGTTTTYGTTTTTCTCCAATGCGTCGAAATCCCTCTTTTGCGCTGYCYCTTTGGTTTRCAGGTTTTGTAGATCCTTCTGTACTGTAGARCACGGTCAAACTTTACCGTCCAATGTTATCGCCCWCACTCACTGTGAGAAATGTTGTACTTTCGATAAATATTCCCAACAAATACGTTACTGACCCACATTTGCGATGTG-TTACGAAATCCGTTTCCAGTCTCCAAGCACCCTTTTGTGGGGTGTGAAGCGGAAGCTTTTTGGGCTGTACTAATCAACAAGGGTGGTGCCCGGTGTAACACCGGATCGTTTCACCTAAAACCTCGCAATGTTGTTAAACGAAAGCTAAGCAAACAGCAAAGCGTGCAAAGCGCAGCTCATTCCTTTTGCTGCCTTCCACCYTGTTATACCTGTTTGCAGAAGCAGCAATACAAAAGCGGCAGGTAACACACACACACACCCGAAAAGAACAGAAAAAGAGGCATCACAAAACAATATCAAATACAAGCRGAYCAAAAAAAAAACAAGCTAACAAACATCGCCAACCAGCATTGTTTGTTGTTCATCGGGTACCGGGTTCACTCYCGGAWGCGCTATCGTTTCCTGTTTGCATCCATTTCCGGGTGGCTTTCTTTGCTGTTGTTTTCGCCCCCTGCCTCYCTTCCTTTGCTTCATCTCAGCTGGATGCAGATACCGTCAGCCGATASCACTCGAAACTCTAAACACACACACACACACTGACACAAGCTCTCCCTATCGGGAATATACTGTTTGCGACCAAYGCGACTGCCTGCAGCAGACAGGCAGAGCGCGAAWCACATAAGCTGGTCAGCTTATTGCAACACAAAGCTACCAC--ACACACACCCACAGTCACACAGACAAACCTACTCGCGCTATCGATGMT------TTTTCTATRCTGTGGCTAAAAAGTCATCTCTACCTTTGGGAAACAAAGACGGAAACAAAGTGTGCGATTGAAGGTGTTTTTGTTTTTCCATCGTTCTTCTCCTCCTCCMCTGGGGACGCYGTGCAGTTATTGTGTGCCGTTTCACAAACACACACACG--CACACACAAACACACACTTTTTTCCTCGGTCCAACAACGCCAACCCTAAACGGGGGGAAACAAAAGTGTGCGAACAACCGTA
>AV0038-C
TCGTTCAGCGTTGGTTATGATAAAAGAGTAAGACCGAACTATGGAGGTACGTATTAACTGTTTCGATGCCCCGCTACTAAACCGGTCTGTCTCGTTCTCGTTCAACGGTTCTTCTGCCCRCCGTAACGCACCAACTCCAGCGCCTGCCAGCCGGGTGGAATCAACAACGTGTGTCAACTCGTTCGCCCTCCTCTGTGGTCTCTTCTCGGTGTCSTCGAAGCYCGGMGCTCCCTGCAACGTGCCATTTCATTCCCCTCCTCCAGGCCACTTTCACTTGTTTCTCCAGTTTTCGTTTTTCTCCAATGCGTCGAAATCCCTCTTTTGCGCTGTCCCTTTGGTTTGCAGGTTTTGTAGATCCTTCTGTACTGTAGWACACGGTCAAACTTTACCGTCCAATGTTATCGCCCTCACTCACTGTGARAAATGTTGTACTTTCGATAAATATTCCCAAMAAATACGTTACTGACCCACATTGGCGATGTG-TTACGAAATCCGTTTCCAGTCTCCAAGCACCCTTTTGTGGGGTGTGAAGCGGAAGCTTTTTGGGCTGTACTAATCAACARGGGTGGTGCCCGGTGTAACAYCGGATCGTTTCAMCKAAAACCTCGCAATGTTGTTAAACGAAAGCTAAGCAAACAGCAAAGCGTGCAAAGCGCAGCTCRTTCCTTTTGCTGCCTTCCACYCTGTTATACCTGTWTGCAGAAGCAGCAATACAAAAGCGGCAGGTAACACACACACACACCCGAAAAGAACAGAAAAAGAGGCATCACAAAACAATATCAAATACAAGCRGAYCAAAAAAAAAACAAGCWAACAAACATCGCCAACCAGCATTGTTTGTTGTTCATCGGGTACCGGGTTCACTCCCGGAAGCGCTATCGTTTCCTGTTTGCATCCATTTCCGGGTGGCTTTCTTTGCTGTTGTTTTCGCCCCCTGCCTCYCTTCCTTTGCTTCATCTCAGMTGGATGCAGATGCCGTCAGCCGATAGCACTCGAAACTCTAAACACACACACACACACTGACACAAGCTCTCCCTATCGGKAATATACTGTTTGCGACCAATGCGACTGCCTGCAGCAGACAGGCAGAGCGCGAAACACATAAGCTGGTCAGCTTATTGCAACACAAAGCTACCAC--AMACACACCCACAGTCRCACAGACAAACCTACTCGCGCTATCGATGCT------TTTTCTATGSTGTGGCYAAAAAGTCATCTCTACCTTTGGGAAACAAAGACGGAAACAAAGTGTGCGATTGAAGGTGTTTTTGTTTTTCCATCGTTCTTCCCCTCCTCCACTGGGGACGCTGTGCAGTTATTGTGTGCCGTTTCACAAACACACACACG--CACAMACAAACACACACTTTTTTCCTCGGTCCAACAACGCCAACCCTAAACGGGGGGAAACAAAAGTGTGCGAACAASCGTA
>AV0040-C
TCGTTCAGCGTTGGTTATGATAAAAGAGTAAGACCGAACTATGGAGGTACGTATTAACTGTTTCGATGCCCCGCTACTAAACCGGTCTGTCTCGTTCTCGTTCAACGGTTCTTCTGCCCACCGTAACGCACCAACTCCAGCGCCTGCCAGCCGGGTGGAATCAACAACGTGTGTCAACTCGTTCGCCCTCCTCTGTGGTCTCTTCWCGGTGTCCTCGAAGCTCGGMGCTCCCTGCAACGTGCCATTTCATTCCCCTCCYCCMGGCCACTTTCACTTGTTTCTGCAGTTTTTGTTTTTCTCCAATGCGTCGAAATCCCTCTTTTGCGCTGTCCCTTTGGTTTRCAGGTTTTGTAGATCCTTCTGTACTGTAGAGCACGGTCAAACTTTACCGTCCAATGTTATCGCCCWCACTCACTGTGAGAAATGTTGTACTTTCGATAAATATTCCCAACAAATACGTTACTGACCCACATTKGCGATGTG-TTACGAAATCCGTTTCCAGTCTCCAAGCAMCCTTTTGYGGGGTGTGAAGCGGAAGCTTTTTGGGCTGTACTAATCAACAAGGGTGGTGCCCGGTGTAACACCGGATCGTTTCAMCKAAAACCTCGCAATGTTGTTAAACGAAAGCTAAGCAAACAGCAAAGCGTGCAAAGCGCAGCTCATTCCTTTTGCTGCCTTCCACYCTGTTATACCTGTTTGCAGAAGCAGCAATACAAAAGCGGCAGGTAACACACACACACACCCGAAAAGAACAGAAAAAGAGGCATCACAAAACAATATCAAATACAAGCAGACCAAAAAAAAAACAAGCTAACAAACATCGCCAACCAGCATTGTTTGTTGTTCATCGGGTACCGGGTTCACTCCCGGAWGCGCTATCGTTTCCTGTTTGCATCCATTTCCRGGTGGCTTTCTTTGCTGTTGTTTTCGCCCCCTGCCTCCCTTCCTTTGCTTCATCTCAGCTGGATGCAGATGCCGTCAGCCGATAGCACTCGAAACTCKAAACACACACACACACACTGAYACAAGCTCTCCCTATCGGRARTATACTGTTTGCGACCAATGCGACTGCCTGCAGCAGACAGGCAGAGCGCGAAACACATAAGCTGGTCAGCTTATTGCAACACAAAGCTACCAC--AMACACACCCACAGTCACACAGACAAACCTACTCGCGCTWTCGATGMT------TTTTCTATGCTGTGGCYAAAAAGTCATCTCTACCTTTGGGAAACAAAGACGGAAACAAAGTGTGCGATTGAAGGTGTTTTTGTTTTTCCATCGTTCTTCCCCTCCTCCACTGGGRACGCTGTGCAGTTATTGTGTGCCGTTTCACAAACACACACACG--AACACACAAACACACACTTTTTTCCTCGGTCCAACAACGCCAACCCTAAACGGGGGGAAACAAAAGTGTRCGAACAACCGTA
>AV0042-C
TCGTTCAGCGTTGGTTATGATAAAAGAGTAAGACCGAACTATGGAGGTACGTATTAACTGTTTCGATGCCCCGCTACTAAACCGGTCTGTCTCGTTCTCGTTCAACGGTTCTTCTGCCCACCGTAACGCACCAACTCCAGCGCCTGCCAGCCGGGTGGAATCAACAACGTGTGTCAACTCGTTCGCCCTCCTCTGTGGTCTCTTCWCGGTGTCCTCGAAGCTCGGMGCTCCCTGCAACGTGCCATTTCATTCCCCTCCTCCAGGCCACTTTCACTTGTTTCTSCAGTTTTYGTTTTTCTCCAATGCGTCGAAATCCCTCTTTTGCGCTGTCCCTTTGGTTTGCAGGTTTTGTAGATCCTTCTGTACTGTAGAACACGGTCAAACTTTACCGTCCAATGTTATCGCCCTCACTCACTGTGARAAATGTTGTACTTTCGATAAATATTCCCAACAAATACGWTACTGACCCACATTKGCGATGTG-TTACGAAATCCGTTTCCAGTCTCCAAGCACCCTTTTGTGGGGTGTGAAGCGGAAGCTTTTTGGGCTGTACTAATCAACARGGGTGGTGCCCGGTGTAACAYCGGATCGTTTCAACGAAAACCTCGCAATGTTGTTAAACGAAAGCTAAGCAAACAGCAAAGCGTGCAAAGCGCAGCTCATTCCTTTTGCTGCCTTCCACCCTGTTATACCTGTWTGCAGAAGCAGCAATACAAAAGCGGCAGGTAACACACACACACACCCGAAAAGAACAGAAAAAGAGGCATCACAAAACAATATCAAATACAAGCGGATCAAAAAARAAACAAGCAAACAAACATCGCCAACCAGCATTGTTTGTTGTTCATCGGGTACCGGGTTCACTCCCGGAAGCGCTATCGTTTCCTGTTTGCATCCATTTCCGGGTGGCTTTCTTTGCTGTTGTTTTCGCCCCCTGCCTCYCTTCCTTTGCTTCATCTCAGMTGGATGCAGATGCCGTCAGCCGATAGCACTCGAAACTCTAAACACACACACACACACTGACACAAGCTCTCCCTATCGGKAATATACTGTTTGCGACCAATGCGACTGCCTGCAGCAGACAGGCAGAGCGCGAAACACATAAGCTGGTCAGCTTATTGCAACACAAAGCTACCAC--AMACACACCCACAGTCACACAGACAAACCTACTCGCGCTATCGATGMT------TTTTCTATRSTGTGGCTAAAAAGTCATCTCTACCTTTGGGAAACAAAGACGGAAACAAAGTGTGCGATTGAAGGTGTTTTTGTTTTTCCATCGTTCTTCYCCTCCTCCACTGGGGACGCTGTGCAGTTATTGTGTGCCGTTTCACAAACACACACACG--MACACACAAACACACACTTTTTTCCTCGGTCCAACAACGCCAACCCTAAACGGGGGGAAACAAAAGTGTGCGAACAASCGTA
>AV0046-C
TCGTTCAGCGTTGGTTATGATAAAAGAGTAAGACCGAACTATGGAGGTACGTATTAACTGTTTCGATGCCCCGCTACTAAACCGGTCTGTCTCGTTCTCGTTCAACGGTTCTTCTGCCCACCGTAACGCACCAACTCCAGCGCCTGCCAGCCGGGTGGAATCAACAACGTGTGTCAACTCGTTCGCCCTCCTCTGTGGTCTCTTCTCGGTGTCCTCGAAGCTCGGMGCTCCCTGCAACGTGCCATTTCATTCCCCTCCTCCAGGCCACTTTCACTTGTTTCTGCAGTTTTTGTTTTTCTCCAATGCGTCGAAATCCCTCTTTTGCGCTGTCCCTTTGGTTTRCAGGTTTTGTAGATCCTTCTGTACTGTAGARCACGGTCAAACTTTACCGTCCAATGTTATCGCCCTCACTCACTGTGARAAATGTTGTACTTTCGATAAATATTCCCAACAAATACGTTACTGACCCACATTKGCGATGTG-TTACGAAATCCGTTTCCAGTCTCCAAGCACCCTTTTGTGGGGTGTGAAGCGGAAGCTTTTTGGGCTGTACTAATCAACARGGGTGGTGCCCGGTGTAACAYCGGATCGTTTCAACGAAAACCTCGCAATGTTGTTAAACGAAAGCTAAGCAAACAGCAAAGCGTGCAAAGCGCAGCTCATTCCTTTTGCTGCCTTCCACCCTGTTATACCTGTTTGCAGAAGCAGCAATACAAAAGCGGCAGGTAACACACACACACACCCGAAAAGAACAGAAAAAGAGGCATCACAAAACAATATCAAATACAAGCRGAYCAAAAAAAAAACAAGCWAACAAACATCGCCAACCAGCATTGTTTGTTGTTCATCGGGTACCGGGTTCACTCCCGGAAGCGCTATCGTTTCCTGTTTGCATCCATTTCCGGGTGGCTTTCTTTGCTGTTGTTTTCGCCCCCTGCCTCCCTTCCTTTGCTTCATCTCAGCTGGATGCAGATGCCGTCAGCCGATAGCACTCGAAACTCTAAACACACACACACACACTGACACAAGCTCTCCCTATCGGGAATATACTGTTTGCGACCAATGCGACTGCCTGCAGCAGACAGGCAGAGCGCGAAACACATAAGCTGGTCAGCTTATTGCAACACAAAGCTACCAC--AMACACACCCACAGTCACACAGACAAACCTACTCGCGCTATCGATGCT------TTTTCTATGGTGTGGCTAAAAAGTCATCTCTACCTTTGGGAAACAAAGACGGAAACAAAGTGTGCGATTGAAGGTGTTTTTGTTTTTCCATCGTTCTTCCCCTCCTCCACTGGGGACGCTGTGCAGTTATTGTGTGCCGTTTCACAAACACACACACG--MACACACAAACACACACTTTTTTCCTCGGTCCAACAACGCCAACCCTAAACGGGGGGAAACAAAAGTGTGCGAACAASCGTA
>AY0006-C
TCGTTCAGCGTTGGTTATGATAAAAGAGTAAGACCGAACTATGGAGGTACGTATTAACTGTTTCGATGCCCCGCTRCTAAACCGGTCTGTCTCGTTCTCGTTCAACGGTTCTTCTGCCCRCCGTAACGCACCAACTCCAGCGCCTGCCAGCCGGGTGGAATCAACAACGTGTGTCAACTCGTTCGCCCTYCTCTGTGGTCTCTTYTCGGTGTCCTCGAAGCTCGGAGCTCCCTGCAACGTGCCATTTCATTCCCCTCCTCCAGGCCACTTTCACTTGTTTCTCCAGTTTTCGTTTTTCTCCAATGCGTCGAAATCCCTCTTTTGCGCTGYCYCTTTGGTTTGCAGGTTTTGTAGATCCTTCTGTACTGTAGAACACGGTCAAACTTTACCGTCCAATGTTATYGCCCTCACTCACTGTGARAAATGTTGTACTTTCGATAAATATTCCCAACAAATACGTTACTGACCCACATTTGCGATGTG-TTACGAAATCCGTTTCCAGTCTCCAAGCACCCTTTTGTGGGGTGTGAAGCGGAAGCTTTTTGGGCTGTACTAATCAACARGGGTGGTGCCCGGTGTAACACCGGATCGTTTCACCTAAAACCTCGCAATGTTGTTAAACGAAAGCTAAGCAAACAGCAAAGCGTGCAAAGCGCAGCTCATTCCTTTTGCTGCCTTCCACYYTGTTATACCTGTTTGCAGAAGCAGCAATACAAAAGCGGCAGGTAACACACACACACACCCGAAAAGAACAGAAAAAGAGGCATCACAAAACAATATCAAATACAAGCAGACCAAAAAAAAAACAAGCTAACAAACATCGCCAACCAGCATTGTTTGTTGTTCATCGGGTACCGGGTTCACTCYCGGAWGCGCTATCGTTTCCTGTTTGCATCCATTTCCGGGTGGCTTTCTTTGCTGTTGTTTTCGCCCCCTGCCTCCCTTCCTTTGCTTCATCTCAGCTGGATGCAGATRCCGTCAGCCGATASCACTCGAAACTCTAAACACACACACACACACTGACACAAGCTCTCCCTATCGGGARTATACTGTTTGCGACCAATGCGACTGCCTGCAGCAGACAGGCAGAGCGCGAAACACATAAGCTGGTCAGCTTATTGCAACACAAAGCTACCAC--ACACACACCCACAGTCACACAGACAAACCTACTCGCGCTATCGATGMT------TTTTCTATRSTGTGGCTAAAAAGTCATCTCTACCTTTGGGAAACAAAGACGGAAACAAAGTGTGCGATTGAAGGTGTTTTTGTTTTTCCATCGTTCTTCYCCTCCTCCMCTGGGGACGCTGTGCAGTTATTGTGTGCCGTTTCACAAACACACACACG--CACACACAAACACACACTTTTTTCCTCGGTCCAACAWCRCCAACYCTAAACGGGGGGAAACAAAAGTGTGCGAACAASCGTA
>AY0007-C
TCGTTCAGCGTTGGTTATGATAAAAGAGTAAGACCGAACTATGGAGGTACGTATTAACTGTTTCGATGCYCCGCTRCTAAACCGGTCTGTCTCGTTCTCGTTCAACGGTTCTTCTGCCCRCCGTAACGCACCARCTCCAGCGCCTGCCAGCCGGGTGGAATCAACAACGTGTGTCAACTCGTTCGYCCTCCTCTGYGGTCTCTYCTCGGTGTCCTCGAAGCYCGGAGCTCCCTGCAACGTGCCATTTCATTCCCCTCCTCCAGGCCACTTTCACYTGTTTCTCCAGTTTTYGTTTTTCTCCRATGYGTCGAAATCCCTCTTTTGCGCTGYCTCTTTGGTTTKCAGGTTTTGTAGATCCTTCTGTACTGTAGAACACGGTCAAACTTTRCCGTCCAATGTTATCGCCCTCACTCACTGTGAGAAATGTTGTACTTTCGATAAATATTCCCAACAAATACGTTACTGACCCACATTTGCGATGTG-TTACGAAATCCGTTTCCAGTCTCCAAGCACCCTTTTGTGGGGTGTGAAGCGGAAGCTTTTTGGGCTGTACTAATCAACAAGGGTGGTGCCCGGTGTAACACCGGATCGTTTCACCTAAAACCTCGCAATGTTGTTAAACGAAAGCTAAGCAAACAGCAAAGCGTGCAAAGCGCAGCTCATTCCTTTTGCTGCCTTCCACCYTGTTATACCTGTTTGCAGAAGCAGCAATACAAAAGYGGCAGGTAACACACACACACACCCGAAAAGAACAGAAAAAGAGGCATCACAAAACAATATCAAATACAAGCRGACCAAAAAARAAACAAGCTAACAAACATCGCCAACCAGCATTGTTTGTTGTTCATCGGGTACCGGGTTCACTCYCGGATGCGCTATCGTTTCCTGTTTGCATCCATTTCCGGGTGGCTTTCTTTGCTGTTGTTTTCGCCCCCTKCCTCCCTTCCTTTGCTTCATCTCAGCTGGATGCAGATRCCGTCAGCCGATASCACTCGAAACTCKAAACACACACACACACACTRACACAAGCTCTCCCTATCGGGAATATACTGTTTGCGACCRATGCGACTGCCTGCAGCARACAGRCMGAGCGCGAAACACATAAGCTGGTCAGCTTAWTGCAACACAAAGCTACCAM--ACACACACCCACAGTCACACAGACAAACCTACTCGCGCTATCGATGMT------TTTTCTATRSTGTGGCTAAAAAGTCATCTCTACCTTTGGGAAACAAAGACGGAAACAAAGTGTGCGATTGAAGGTGTTTTTGTTTTTCCATCGTTCTTCYCCTCCTCCMCTGGGGACRCTGTGCAGWTATTGTGTGCCGTTTCACAAACACACACACG--CACACACAAACACACWCTTTTTTCYTCGGTCCAACAACGCCAACCCTAARSGGGKGGAAACAAAAGTGTGCGAACAACCGTA
>AY0010-C
TCGTTCAGCGTTGGTTATGATAAAAGAGTAAGACCGAACTATGGAGGTACGTATTAACTGTTTCGATGCYCCGCTRCTAAACCGGTCTGTCTCGTTCTCGTTCAACGGTTCTTCTGCCCRCCGTAACGCACCARCTCCAGCGCCTGCCAGCCGGGTGGAATCAACAACGTGTGTCAACTCGTTCGYCCTCCTCTGYGGTCTCTYCTCGGTGTCCTCGAAGCYCGGAGCTCCCTGCAACGTGCCATTTCATTCCCCTCCTCCAGGCCACTTTCACYTGTTTCTCCAGTTTTYGTTTTTCTCCRATGYGTCGAAATCCCTCTTTTGCGCTGYCTCTTTGGTTTKCAGGTTTTGTAGATCCTTCTGTACTGTAGAACACGGTCAAACTTTRCCGTCCAATGTTATCGCCCTCACTCACTGTGAGAAATGTTGTACTTTCGATAAATATTCCCAACAAATACGTTACTGACCCACATTTGCGATGTG-TTACGAAATCCGTTTCCAGTCTCCAAGCACCCTTTTGTGGGGTGTGAAGCGGAAGCTTTTTGGGCTGTACTAATCAACAAGGGTGGTGCCCGGTGTAACACCGGATCGTTTCACCTAAAACCTCGCWATRTTGTTAAACGAAAGCTAAGCAAACAGCAAAGCGTGCAAAGCGCAGCTCATTCCTTTTGCTGCCTTCCACCYTGTTATACCTGTTTGCAGAAGCAGCAATACAAAAGCGGCAGGTAACACACACACACACCCGAAAAGAACAGAAAAAGAGGCATCACAAAACAATATCAAATACAAGCRGACCAAAAAAAAAACAAGCTAACAAACATCGCCAACCAGCATTGTTTGTTGTTCATCGGGTACCGGGTTCACTCYCGGATGCGCTATCGTTTCCTGTTTGCATCCATTTCCGGGTGGCTTTCTTTGCTGTTGTTTTCGCCCCCTKCCTCCCTTCCTTTGCTTCATCTCAGCTGGATGCAGATRCCGTCAGCCGATASCACTCGAAACTCKAAACACACACACACACACTRACACAAGCTCTCCCTATCGGGAATATACTGTTTGCGACCRATGCGACTGCCTGCAGCARACAGRCMGAGCGCGAAACACATAAGCTGGTCAGCTTAWTGCAACACAAAGCTACCAC--ACACACACCCACAGTCACACAGACAAACCTACTCGCGCTATCGATGMT------TTTTCTATRSTGTGGCTAAAAAGTCATCTCTACCTTTGGGAAACAAAGACGGAAACAAAGTGTGCGATTGAAGGTGTTTTTKTTTTTCCATCGTTCTTCYCCTCCTCCMCTGGGGACRCTGTGCAGWTATTGTGTGCCGTTTCACAAACACACACACG--CACACACAAACACACWCTTTTTTCYTCGGTCCAACAACGCCAACCCTAARSGGGKGGAAACAAAAGTGTGCGAACAACCGTA
>AY0011-C
TCGTTCAGCGTTGGTTATGATAAAAGAGTAAGACCGAACTATGGAGGTACGTATTAACTGTTTCGATGCCCCGCTRCTAAACCGGTCTGTCTCGTTCTCGTTCAACGGTTCTTCTGCCCGCCGTAACGCACCAACTCCAGCGCCTGCCAGCCGGGTGGAATCAACAACGTGTGTCAACTCGTTCGCCCTCCTCTGTGGTCTCTTCTCGGTGTCCTCGAAGCTCGGAGCTCCCTGCAACGTGCCATTTCATTCCCCTCCTCCAGGCCACTTTCACTTGTTTCTSCAGTTTTYGTTTTTCTCCAATGCGTCGAAATCCCTCTTTTGCGCTGYCYCTTTGGTTTGCAGGTTTTGTAGATCCTTCTGTACTGTAGAACACGGTCAAACTTTACCGTCCAATGTTATCGCCCTCACTCACTGTGAGAAATGTTGTACTTTCGATAAATATTCCCAACAAATACGTTACTGACCCACATTTGCGATGTG-TTACGAAATCCGTTTCCAGTCTCCAAGCACCCTTTTGTGGGGTGTGAAGCGGAAGCTTTTTGGGCTGTACTAATCAACAAGGGTGGTGCCCGGTGTAACACCGGWTCGTTTCACCTAAAACCTCGCAATGTTGTTAAACGAAAGCTAAGCAAACAGCAAAGCGTGCAAAGCGCAGCTCATTCCTTTTGCTGCCTTCCACCYTGTTATACCTGTTTGCAGAAGCAGCAATACAAAAGCGGCAGGTAACACACACACACACCCGAAAAGAACAGAAAAAGAGGCATCACAAAACAATATCAAATACAAGCRGAYCAAAAAAAAAACAAGCWAACAAACATCGCCAACCAGCATTGTTTGTTGTTCATCGGGTACCGGGTTCACTCYCGGAWGCGCTATCGTTTCCTGTTTGCATCCATTTCCGGGTGGCTTTCTTTGCTGTTGTTTTCGCCCCCTGCCTCCCTTCCTTTGCTTCATCTCAGCTGGATGCAGATRCCGTCAGCCGATASCACTCGAAACTCTAAACACACACACACACACTGACACAAGCTCTYCCTATCGGGAATATACTGTTTGCGACCAATGCGACTGCCTGCAGCAGACAGGCAGAGCGCGAAACACATAAGCTGGTCAGCTTATTGCAACACAAAGCTACCAC--AMACACACCCACAGTCRCACAGACAAACCTACTCGCGCTATCGATGMT------TTTTCTATRSTGTGGCYAAAAAGTCATCTCTACCTTTGGGAAACAAAGACGGAAACAAAGTGTGCGATTGAAGGTGTTTTTGTTTTTCCATCGTTCTTCTCCTCCTCCMCTGGGGACGCTGTGCAGTTATTGTGTGCCGTTTCACAAACACACACACG--CACACACAAAMACACACTTTTTTCCTCGGTCCAACAACGCCAACCCTAMACGGGGGGAAACAAAAGTGTGCGAACAASCGTA
>AY0012-C
TCGTTCAGCGTTGGTTATGATAAAAGAGTAAGACCGAACTATGGAGGTACGTATTAACTGTTTCGATGCYCCGCTACTAAACCGGTCTGTCTCGTTCTCGTTCAACGGTTCTTCTGCCCACCGTAACGYACCARCTCCAGCGCCTGCCAGCCGGGTGGAATCAACAACGTGTGTCAACTCGTTCGYCCTYCTCTGYGGTCTCTYCTCGGTGTCCTCGAAGCCCGGAGCTCCCTGCAWCGTGCCATTTSATTCCYCTCCTCCAGGCCACTTTCACYTGTTTCTCCAGTTTTYGKTTTTCTCCWATGCGTCGAAATCCCTCTTTTGCGCTGTCTCTTTGGTTTKCWGGTTTTGTAGATCYTTCTGTACTGTAGAACACGGTCAAACTTTRCCGTCCAATGTTATCGCCCTCACTCACTGTGAGAAATGTTGTACTTTCGATAAATATTCCCAACAAATACGTTACTGACCCACATTTGCGATGTG-TTACGAAATCCGTTTCCAGTCTCCAAGCACCCTTTTGTGGGGTGTGAAGCGGAAGCTTTTTGGGCTGTACTAATCAACAAGGGTGGTGCCCGGTGTAACACCGGATCGTTTCAACGAAAACCTCGCAAAGTTGTTAAACGAAAGCTAAGCAAACAGCAAAGCGTGCAAAGCGCAGCTCATTCCTTTTGCTGCCTTCCACCCTGTTATACCTGTWTGCAGAAGCAGCAATACAAAAGYGGCAGGTAACACACACACACACCCGAAAARMACAGAAAAAGAGGCATCACAAAACAATATCAAATACAAGCGGAYCAAAAAAAAAACAAGCWAACAAACATCGCCAACCAGCATTGTTTGTTGTTCATCGGGTACCGGGTTCACTCCCGGAWGCGCTATCGTTTCCTGTTTGCATCCATTTCCGGGTGGCTTTCTTTGCTGTTGTTTTCGCCCCCTKCCTCCCTTCCTTTGCTTCATCTCAGCTGGATGCAGATGCCGTCAGCCGATAGCACTCGAAACTCKAAACACACACACACACACTRACACAAGCTCTCCCTATCGGGAATATACTGTTTGCGACCRATGCGACTGCCTGCAGCARACAGRCMGAGCGCGAAACACATAAGCTGGTCAGCTTATTGCAACACAAAGCTACCAC--AAACACACCCACAGTCACACAGACAAACCTACTCGCGCTATCGATGAT------TTTTCTATGSTGTGGCTAAAAAGTCATCTCTACCTTTGGGAAACAAAGACGGAAACAAAGTGTGCGATTGAAGGTGTTTTTGTTTTTCCATCSTTCTTCCCCTSCTCCACTGGGGACRCTGTGCAGWTATTGTGTGCCGTTTCACAAACACACACACG--CACACACAAACACACWCTTTTTTYCTCGGTCCAACAACGCCAACCCTAAACGGGKGGAAACAAAAGTGTGCGAACAASCGTA
>AY0013-C
TCGTTCAGCGTTGGTTATGATAAAAGAGTAAGACCGAACTATGGAGGTACGTATTAACTGTTTCGATGCYCCGCTRCTAAACCGGTCTGTCTCGTTCTCGTTCAACGGTTCTTCTGCCCRCCGTAACGYACCARCTCCAGCGCCTGCCAGCCGGGTGGAATCAACAACGTGTGTCAACTCGTTCGYCCTCCTCTGYGGTCTCTYCTCGGTRTCCKCGAAGCYCGGAGCTCCCTGCAWCGTGCCATTTCATTCCCCTCCTCCAGGCCACTTTCACYTGTTTCTCCAGTTTTYGTTTTTCTCCAATGCGTCGAAATCCCTCTTTTGCGCTGYCTCTTTGGTTTKCWGGTTTTGTAGATCCTTCTGTACTGTAGAACACGGTCAAACTTTRCCGTCCAATGTTATCGCCCTCAMTCACTGTGAGAAATGTTGTACTTTCGATAAATATTCCYAACAAATACGTTACTGACCCACATTTGCGATGTG-TTACGAAATCCGTTTCCAGTCTCCAASCACCYTTTTGTGGGGTGTGAAGCGGAAGCTTTTTGGGCTGTACTAATCAACAAGGGTGGTGCCCGGTGTAACACCGGATCGTTTCACCTAAAACCTCGCWATGTTGTTAAACGAAAGCTAAGCAAACAGCAAAGCGTGCAAAGCGCAGCTCATTCCTTTTGCTGCCTTCCACCYTGTTATACCTGTTTGCAGAAGCAGCAATACAAAAGYGGCAGGTAACACACACACACACCCGAAAAGAACAGAAAAAGAGGCATCACAAAACAATATCAAATACAAGCRGACCAAAAAAAAAACAAGCTAACAAACATCGCCAACCAGCATTGTTTGTTGTTCATCGGGTACCGGGTTCACTCYCGGATGCGCTATCGTTTCCTGTTTGCATCCATTTCCGGGTGGCTTTCTTTGCTGTTGTTTTCGCCCCCTGCCTCCCTTCCTTTGCTTCATCTCAGCTGGATGCAGATRCCGTCAGCCGATASCACTCGAAACTCKAAACACACACACACACACTGACACAAGCTCTCCCTATCGGGAATATACTGTTTGCGACCRATGCGACTGCCTGCAGCARACAGRCMGAGCGCGAAACACATAAGCTGGTCAGCTTAWTGCAACACAAAGCTACCAC--ACACACACCCACAGTCACACAGACAAACCTACTCGCGCTATCGATGMT------TTTTCTATRSTGTGGCTAAAAAGYCATCTCTACCTTTGGGAAACAAAGACGGAAACAAAGTGTGCGATTGAAGGTGTTTTTGTTTTTCCATCGTTCTTCYCCTCCTCCMCTGGGGACRCTGTGCAGWTATTGTGTGCCGTTTCACAAACACACACACG--CACACACAAACACACWCTTTTTTCCTCGGTCCAACAACGCCAACCCTAARSGGGKGGAAACAAAAGTGTGCGAACAACCGTA
>AY0015-C
TCGTTCAGCGTTGGTTATGATAAAAGAGTAAGACCGAACTATGGAGGTACGTATTAACTGTTTCGATGCCCCGCTRCTAAACCGGTCTGTCTCGTTCTCGTTCAACGGTTCTTCTGCCCGCCGTAACGCACCAACTCCAGCGCCTGCCAGCCGGGTGGAATCAACAACGTGTGTCAACTCGTTCGCCCTCCTCTGTGGTCTCTTCTCGRTGTCCTCGAAGCTCGGAGCTCCCTGCAACGTGCCATTTCATTCCCCTCCTCCAGGCCACTTTCACTTGTTTCTSCAGTTTTYGTTTTTCTCCAATGCGTCGAAATCCCTCTTTTGCGCTGYCYCTTTGGTTTGCAGGTTTTGTAGATCCTTCTGTACTGTAGAASACGGTCAAACTTTRCCGTCCAATGTTATCGCCCTCACTCACTGTGAGAAATGTTGTACTTTCGATAAATATTCCCAACAAATACGTTACTGACCCACATTKGCGATGTG-TTACGAAATCCGTTTCCAGTCTCCAAGCAMCCTTTTGYGGGGTGTGAAGCGGAAGCTTTTTGGGCTGTACTAATCAACARGGGTGGTGCCCGGTGTAACACCGGATCGTTTCAMCKAAAACCTCGCAATGTTGTTAAACGAAAGCTAAGCAAACAGCAAAGCGTGCAAAGCGCAGCTCATTCCTTTTGCTGCCTTCCACYYTGTTATACCTGTTTGCAGAAGCAGCAATACAAAAGCGGCAGGTAACACACACACACACCCGAAAAGAACAGAAAAAGAGGCATCACAAAACAATATCAAATACAAGCAGACCAAAAAAAAAACAAGCTAACAAACATCGCCAACCAGCATTGTTTGTTGTTCATCGGGTACCGGGTTCACTCYCGGAWGCGCTATCGTTTCCTGTTTGCATCCATTTCCGGGTGGCTTTCTTTGCTGTTGTTTTCGCCCCCTGCCTCCCTTCCTTTGCTTCATCTCAGCTGGATGCAGATRCCGTCAGCCGATASCACTCGAAACTCTAAACACACACACACAYACTGACACAAGCTCTCCCTATCGGGAATATACTGTTTGCGACCARTGCGACTGCCTGCAGCAGACAGGCAGAGCGCGAAACACATAAGCTGGTCAGCTTATTGCAACACAAAGCTACCAC--ACACACACCCACAGTCACACAGACAAACCTACTCGCGCTATCGATGMT------TTTTCTATRCTGTGGCTAAAAAGTCATCTCTACCTTTGGGAAACAAAGACGRMAACAAAGTGTGCGATTGAAGGTGTTTTTGTTTTTCCATCGTTCTTCYCCTCCTCCMCTGGGGACGCTGTGCAGTTATTGTGTGCCGTTTCACAAACACACACACG--CACACACAAACACACACTTTTTTCCTCGGTCCAACAACGCCAACCCTAAACGGGGGGAAAYAAAARTGTGCGAACAACCGTA
>AY0016-C
TCGTTCAGCGTTGGTTATGATAAAAGAGTAAGACCGAACTATGGAGGTACGTATTAACTGTTTCGATGCYCCGCTRCTAAACCGGTCTGTCTCGTTCTCGTTCAACGGTTCTTCTGCCCRCCGTAACGCACCARCTCCAGCGCCTGCCAGCCGGGTGGAATCAACAACGTGTGTCAACTCGTTCGYCCTCCTCTGYGGTCTCTYCTCGGTGTCCTCGAAGCYCGGAGCTCCCTGCAACGTGCCATTTCATTCCCCTCCTCCAGGCCACTTTCACYTGTTTCTCCAGTTTTYGTTTTTCTCCRATGYGTCGAAATCCCTCTTTTGCGCTGYCTCTTTGGTTTKCAGGTTTTGTAGATCCTTCTGTACTGTAGAACACGGTCAAACTTTACCGTCCAATGTTATCGCCCTCACTCACTGTGAGAAATGTTGTACTTTCGATAAATATTCCCAACAAATACGTTACTGACCCACATTTGCGATGTG-TTACGAAATCCGTTTCCAGTCTCCAAGCACCCTTTTGTGGGGTGTGAAGCGGAAGCTTTTTGGGCTGTACTAATCAACAAGGGTGGTGCCCGGTGTAACACCGGATCGTTTCACCTAAAACCTCGCAATGTTGTTAAACGAAAGCTAAGCAAACAGCAAAGCGTGCAAAGCGCAGCTCATTCCTTTTGCTGCCTTCCACCTTGTTATACCTGTTTGCAGAAGCAGCAATACAAAAGCGGCAGGTAACACACACACACACCCGAAAAGAACAGAAAAAGAGGCATCACAAAACAATATCAAATACAAGCRGACCAAAAAAAAAACAAGCTAACAAACATCGCCAACCAGCATTGTTTGTTGTTCATCGGGTACCGGGTTCACTCYCGGATGCGCTATCGTTTCCTGTTTGCATCCATTTCCGGGTGGCTTTCTTTGCTGTTGTTTTCGCCCCCTKCCTCCCTTCCTTTGCTTCATCTCAGCTGGATGCAGATRCCGTCAGCCGATASCACTCGAAACTCKAAACACACACACACACACTGACACAAGCTCTCCCTATCGGGAATATACTGTTTGCGACCRATGCGACTGCCTGCAGCARACAGRCMGAGCGCGAAACACATAAGCTGGTCAGCTTAWTGCAACACAAAGCTACCAC--ACACACACCCACAGTCACACAGACAAACCTACTCGCGCTATCGATGMT------TTTTCTATRSTGTGGCTAAAAAGTCATCTCTACCTTTGGGAAACAAAGACGGAAACAAAGTGTGCGATTGAAGGTGTTTTTGTTTTTCCATCGTTCTTCYCCTCCTCCMCTGGGGACRCTGTGCAGWTATTGTGTGCCGTTTCACAAACACACACACG--CACACACAAACACACWCTTTTTTCYTCGGTCCAACAACGCCAACCCTAARSGGGKGGAAACAAAAGTGTGCGAACAACCGTA
>AY0017-C
TCGTTCAGCGTTGGTTATGATAAAAGAGTAAGACCGAACTATGGAGGTACGTATTAACTGTTTCGATGCCCCGCTGCTAAACCGGTCTGTCTCGTTCTCGTTCAACGGTTCTTCTGCCCGCCGTAACGCACCAACTCCAGCGCCTGCCAGCCGGGTGGAATCAACAACGTGTGTCAACTCGTTCGCCCTCCTCTGTGGTCTCTTCTCGGTGTCCTCGAAGCTCGGAGCTCCCTGCAACGTGCCATTTCATTCCCCTCCTCCAGGCCACTTTCACTTGTTTCTCCAGTTTTYGTTTTTCTCCAATGCGTCGAAATCCCTCTTTTGCGCTGCCTCTTTGGTTTGCAGGTTTTGTAGATCCTTCTGTACTGTAGAACACGGTCAAACTTTACCGTCCAATGTTATCGCCCTCACTCACTGTGAGAAATGTTGTACTTTCGATAAATATTCCCAACAAATACGTTACTGACCCACATTTGCGATGTG-TTACGAAATCCGTTTCCAGTCTCCAAGCACCCTTTTGTGGGGTGTGAAGCGGAAGCTTTTTGGGCTGTACTAATCAACAAGGGTGGTGCCCGGTGTAACACCGGATCGTTTCACCTAAAACCTCGCAATGTTGTTAAACGAAAGCTAAGCAAACAGCAAAGCGTGCAAAGCGCAGCTCATTCCTTTTGCTGCCTTCCACCTTGTTATACCTGTTTGCAGAAGCAGCAATACAAAAGCGGCAGGTAACACACACACACACCCGAAAAGAACAGAAAAAGAGGCATCACAAAACAATATCAAATACAAGCAGACCAAAAAAAAAACAAGCTAACAAACATCGCCAACCAGCATTGTTTGTTGTTCATCGGGTACCGGGTTCACTCTCGGATGCGCTATCGTTTCCTGTTTGCATCCATTTCCGGGTGGCTTTCTTTGCTGTTGTTTTCGCCCCCTGCCTCCCTTCCTTTGCTTCATCTCAGCTGGATGCAGATACCGTCAGCCGATACCACTCGAAACTCTAAACACACACACACACACTGACACAAGCTCTCCCTATCGGGAATATACTGTTTGCGACCAATGCGACTGCCTGCAGCAGACAGGCAGAGCGCGAAACACATAAGCTGGTCAGCTTATTGCAACACAAAGCTACCAC--ACACACACCCACAGTCACACAGACAAACCTACTCGCGCTATCGATGMT------TTTTCTATACTGTGGCTAAAAAGTCATCTCTACCTTTGGGAAACAAAGACGGAAACAAAGTGTGCGATTGAAGGTGTTTTTGTTTTTCCATCGTTCTTCTCCTCCTCCCCTGGGGACGCTGTGCAGTTATTGTGTGCCGTTTCACAAACACACACACG--CACACACAAACACACACTTTTTTCCTCGGTCCAACAACGCCAACCCTAAACGGGGGGAAACAAAAGTGTGCGAACAACCGTA
>AY0018-C
TCGTTCAGCGTTGGTTATGATAAAAGAGTAAGACCGAACTATGGAGGTACGTATTAAYTGTTTCGATGCCCCGCTRCTAAACCGGTCTGTCTCGTTCTCGTTCAACGGTTCTTCTGCCCRCCGTAACGCACCAACTCCAGCGCCTGCCAGCCGGGTGGAATCAACAACGTGTGTCAACTCGTTCGYCCTCCTCTGYGGTCTCTYCTCGGTGTCCTCGAAGCYCGGAGCTCCCTGCAACGTGCCATTTCATTCCCCTCCTCCAGGCCACTTTCACYTGTTTCTCCAGTTTTYGTTTTTCTCCRATGYGTCGAAATCCCTCTTTTGCGCTGYCTCTTTGGTTTKCAGGTTTTGTAGATCCTTCTGTACTGTAGAACACGGTCAAACTTTRCCGTCCAATGTTATCGCCCTCAMTCACTGTGAGAAATGTTGTACTTTCGATAAATATTCCCAACAAATACGTTACTGACCCACATTTGCGATGTG-TTACGAAATCCGTTTCCAGTCTCCAAGCACCCTTTTGTGGGGTGTGAAGCGGAAGCTTTTTGGGCTGTACTAATCAACAAGGGTGGTGCCCGGTGTAACACCGGATCGTTTCACCTAAAACCTCGCAATGTTGTTAAACGAAAGCTAAGCAAACAGCAAAGCGTGCAAAGCGCAGCTCATTCCTTTTGCTGCCTTCCACCYTGTTATACCTGTTTGCMGAAGCAGCAATACAAAAGYGGCAGGTWACACACACACACACCCGAAAARAACAGAAAAAGAGGCATCACAAAACAATATCAAATACAAGCRGACCAAAAAAAAAACAAGCTAACAAACATCGCCAACCAGCATTGTTTGTTGTTCATCGGGTACCGGGTTCACTCYCGGATGCGCTATCGTTTCCTGTTTGCATCCATTTCCGGGTGGCTTTCTTTGCTGTTGTTTTCGCCCCCTKCCTCCCTTCCTTTGCTTCATCTCAGCTGGATGCAGATRCCGTCAGCCGATASCACTCGAAACTCKAAACACACACACACACACTGACACAAGCTCTCCCTATCGGGAATATACTGTTTGCGACCRATGCGACTGCCTGCAGCARACAGRCMGAGCGCGAAACACRTAAGCTGGTCAGCTTATTGCAACACAAAGCTACCAC--ACACACACCCACAGTCACACAGACAAACCTACTCGCGCTATCGATGMT------TTTTCTATRSTGTGGCTAAAAAGTCATCTCTACCTTTGGGAAACAAAGACGGAAACAAAGTGTRCGATTGAAGGTGTTTTTGTTTTTCCATCGTTCTTCYCCTCCTCCMCTGGGGACRCTGTGCAGWTATTGTGTGCCGTTTCACAAACACACACACG--CACACAYAAACACACWCTTTTYTCCTCGGTCCAACAACGCCAACCCTAARSGGGKGGAAACAAAAGTGTRCGAACAACCGTA
>AY0019-C
TCGTTCAGCGTTGGTTATGATAAAAGAGTAAGACCGAACTATGGAGGTACGTATTAACTGTTTCGATGCYCCGCTRCTAAACCGGTCTGTCTCGTTCTCGTTCAACGGTTCTTCTGCCCRCCGTAACGCACCAACTCCAGCGCCTGCCAGCCGGGTGGAATCAACAACGTGTGTCAACTCGTTCGYCCTCCTCTGYGGTCTCTYCTCGGTGTCCTCGAAGCYCGGAGCTCCCTRCAACGTGCCATTTCATTCCCCTCCTCCAGGCCACTTTCACYTGTTTCTCCAGTTTTYGTTTTTCTCCRATGYGTCGAAATCCCTCTTTTGCGCTGYCTCTTTGGTTTKCAGGTTTTGTAGATCCTTCTGTACTGTAGAACACGGTCAAACTTTRCCGTCCAATGTTATCGCCCTCAMTCACTRKGAGAAATGTTGTACTTTCGATAAATATTCCYAACAAATACGTTACTGACCYACATTTGCGAYRTG-TTACGAAATCYGTTTCCAGTCTCCAAGCACCSTTTTGTGGGGTRTGAAGCGGAAGCTTTTTGGGCTGTACTAATCAACAARGGTGGTGCCCGGTGTAACACCGGATCGTTTCACCTAAAACCTCGCAATGTTGTTAAACGAAAGCTAAGCAAACAGCAAAGCGTGCAAAGCGCAGCTCATTCCTTTTGCTGCCTTCCACCTTGTTATACCTGTTTGCAGAAGCAGCAATACAAAAGCGGCAGGTAACACACACACACACCCGAAAARAACAGAAAAAGAGGCATCACAAAACAATATCAAATACAAGCRGACCAAAAAAAAAACAAGCTAACAAACATCGCCAACCAGCATTGTTTGTTGTTCATCGGGTACCGGGTTCACTCYCGGATGCGCTATCGTTTCCTGTTTGCATCCATTTCCGGGTGGCTTTCTTTGCTGTTGTTTTCGCCCCCTGCCTCCCTTCCTTTGCTTCATCTCAGCTGGATGCAGATRCCGTCAGCCGATASCACTCGAAACTCTAAACACACACACACACACTGACACAAGCTCTCCCTATCGGGAATATACTGTTTGCGACCRATGCGACTGCCTGCAGCARACAGRCMGAGCGCGAAACACATAAGCTGGTCAGCTTAWTGCAACACAAAGCTACCAC--ACACACACCCACAGTCACACAGACAAACCTACTCGCGCTATCGATGMT------TTTTCTATRSTGTGGCTAAAAAGYCATCTCTACCTTTGGGAAACAAAGACGGAAACAAAGTGTGCGATTGAAGGTGTTTTTGTTTTTCCATCGTTCTTCYCCTCCTCCMCTGGGGACRCTGTGCAGWTATTGTGTGCCGTTTCACAAACACACACACG--CACACACAAACACACWCTTTTTTCCTCGGTCCAACAACGCCAACCCTAAACGGGKGGAAACAAAAGTGTGCGAACAACCGTA
>AY0020-C
TCGTTCAGCGTTGGTTATGATAAAAGAGTAAGACCGAACTATGGAGGTACGTATTAACTGTTTCGATGCYCCGCTRCTAAACCGGTCTGTCTCGTTCTCGTTCAACGGTTCTTCTGCCCRCCGTAACGCACCARCTCCAGCGCCTGCCAGCCGGGTGGAATCAACAACKTGTGTCAACTCGTTCGYCCTCCTCTGYGGTCTCTYCTCGGTGTCCTCGAAGCYCGGAGCTCCCTGCAACGTGCCATTTCATTCCCCTCCTCCAGGCCACTTTCACYTGTTTCTCCAGTTTTYGTTTTTCTCCRATGYGTCGAAATCCCTCTTTTGCGCTGYCTCTTTGGTTTKCAGGTTTTGTAGATCCTTCTGTACTGTAGAACACGGTCAAACTTTRCCGTCCAATGTTATCGCCCTCACTCACTRKGAGAAATGTTGTACTTTCGATAAATATTCCYAACAAATACGTTACTGACCYACATTTGCGAYRTG-TTACGAAATCCGTTTCCAGTCTCCAAGCACCCTTTTGYGGGGTGTGAAGCGGAAGCTTTTTGGGCTGTACTAATCAACAAGGGTGGTGCCYGGTGTAACACCGGATCGTTTCACCTAAAACCTCGCWATRTTGTTAAACGAAAGCTAAGCAAACAGCAAAGCGTGCAAAGCGCAGCTCATTCCTTTTGCTGCCTTCCACCYTGTTATACCTGTTTGCAGAAGCAGCAATACAAAAGYGGCAGGTAACACACACACACACCCGAAAAGAACAGAAAAAGAGGCATCACAAAACAATATCAAATACAAGCRGACCAAAAAAAAAACAAGCTAACAAACATCGCCAACCAGCATTGTTTGTTGTTCATCGGGTACCGGGTTCACTCYCGGATGCGCTATCGTTTCCTGTTTGCATCCATTTCCGGGTGGCTTTCTTTGCTGTTGTTTTCGCCCCCTKCCTCCCTTCCTTTGCTTCATCTCAGCTGGATGCAGATRCCGTCAGCCGATASCACTCGAAACTCKAAACACACACACACACACTRACACAAGCTCTCCCTATCGGGAATATACTGTTTGCGACCRATGCGACTGCCTGCAGCARACAGRCMGAGCGCGAAACACATAAGCTGGTCAGCTTAWTGCAACACAAAGCTACCAC--ACACACACCCACAGTCACACAGACAAACCTACTCGCGCTATCGATGMT------TTTTCTATRSTGTGGCTAAAAAGTCATCTCTACCTTTGGGAAACAAAGACGGAAACAAAGTGTGCGATTGAAGGTGTTTTTGTTTTTCCATCGTTCTTCYCCTCCTCCMCTGGGGACRCTGTGCAGWTATTGTGTGCCGTTTCACAAACACACACACG--CACACACAAACACACWCTTTTTTYCTCGGTCCAACAACGCCAACCCTAARSGGGKGGAAACAAAAGTGTGCGAACAACCGTA
>AY0021-C
TCGTTCAGCGTTGGTTATGATAAAAGAGTAAGACCGAACTATGGAGGTACGTATTAACTGTTTCGATGCYCCGCTRCTAAACCGGTCTGTCTCGTTCTCGTTCAACGGTTCTTCTGCCCRCCGTAACGYACCARCTCCAGCGCCTGCCAGCCGGGTGGAATCAACAACGTGTGTCAACTCGTTCGYCCTCCTCTGYGGTCTCTYCTCGGTGTCCTCGAAGCYCGGAGCTCCCTGCAWCGTGCCATTTSATTCCCCTCCTCCAGGCCACTTTCACYTGTTTCTCCAGTTTTYGTTTTTCTCCWATGCGTCGAAATCCCTCTTTTGCGCTGYCTCTTTGGTTTKCWGGTTTTGTAGATCYTTCTGTACTGTAGAACACGGTCAAACTTTRCCGTCCAATGTTATCGCCCTCACTCACTGTGAGAAATGTTGTACTTTCGATAAATATTCCCAACAAATACGTTACTGACCCACATTTGCGATGTG-TTACGAAATCCGTTTCCAGTCTCCAAGCACCCTTTTGTGGGGTGTGAAGCGGAAGCTTTTTGGGCTGTACTAATCAACAAGGGTGGTGCCCGGTGTAACACCGGATCGTTTCACCTAAAACCTCGCAATGTTGTTAAACGAAAGCTAAGCAAACAGCAAAGCGTGCAAAGCGCAGCTCATTCCTTTTGCTGCCTTCCACCYTGTTATACCTGTTTGCAGAAGCAGCAATACAAAAGYGGCAGGTAACACACACACACACCCGAAAAGAACAGAAAAAGAGGCATCACAAAACAATATCAAATACAAGCAGACCAAAAAAAAAACAAGCTAACAAACATCGCCAACCAGCATTGTTTGTTGTTCATCGGGTACCGGGTTCACTCYCGGATGCGCTATCGTTTCCTGTTTGCATCCATTTCCGGGTGGCTTTCTTTGCTGTTGTTTTCGCCCCCTKCCTCCCTTCCTTTGCTTCATCTCAGCTGGATGCAGATRCCGTCAGCCGATASCACTCGAAACTCKAAACACACACACACACACTGACACAAGCTCTCCCTATCGGGAATATACTGTTTGCGACCRATGCGACTGCCTGCAGCARACAGGCAGAGCGCGAAACACATAAGCTGGTCAGCTTATTGCAACACAAAGCTACCAC--ACACACACCCACAGTCACACAGACAAACCTACTCGCGCTATCGATGMT------TTTTCTATRSTGTGGCTAAAAAGTCATCTCTACCTTTGGGAAACAAAGACGGAAACAAAGTGTGCGATTGAAGGTGTTTTTGTTTTTCCATCSTTCTTCYCCTSCTCCMCTGGGGACRCTGTGCAGWTATTGTGTGCCGTTTCACAAACACACACACG--CACWCACAAACACACWCTTTTTTYCTCGGTCCAACAACGCCAACCCTAARCGGGKGGAAACAAAAGTGTGCGAACAACCGTA
>AY0023-C
TCGTTCAGCGTTGGTTATGATAAAAGAGTAAGACCGAACTATGGAGGTACGTATTAACTGTTTCGATGCCCCGCTRCTAAACCGGTCTGTCTCGTTCTCGTTCAACGGTTCTTCTGCCCGCCGTAACGCACCAACTCCAGCGCCTGCCAGCCGGGTGGAATCAACAACGTGTGTCAACTCGTTCGCCCTCCTCTGTGGTCTCTTCTCGGTGTCCTCGAAGCTCGGMGCTCCCTGCAACGTGCCATTTCATTCCCCTCCTCCAGGCCACTTTCACTTGTTTCTSCAGTTTTYGTTTTTCTCCAATGCGTCGAAATCCCTCTTTTGCGCTGYCYCTTTGGTTTGCAGGTTTTGTAGATCCTTCTGTACTRTAGAACACGGTCAAACTTTACCGTCCAATGTTATCGCCCTCACTCACTGTGAGAAATGTTGTACTTTCGATAAATATTCCCAACAAATACGTTACTGACCCACATTKGCGATGTG-TTACGAAATCCGTTTCCAGTYTCCAAGCACCCTTTTGYGGGGTGTGAAGCGGAAGCTTTTTGGGCTGTACTAATCAACAAGGGTGGTGCCCGGTGTAACACCGGATCGTTTCACCTAAAACCTCGCAATGTTGTTAAACGAAAGCTAAGCAAACAGCAAAGCGTGCAAAGCGCAGCTCATTCCTTTTGCTGCCTTCCACYYTGTTATACCTGTTTGCAGAAGCAGCAATACAAAAGCGGCAGGTAACACACACACACACCCGAAAAGAACAGAAAAAGAGGCATCACAAAACAATATCAAATACAAGCAGACCAAAAAAAAAACAAGCTAACAAACATCGCCAACCAGCATTGTTTGTTGTTCATCGGGTACCGGGTTCACTCYCGGATGCGCTATCGTTTCCTGTTTGCATCCATTTCCRGGTGGCTTTCTTTGCTGTTGTTTTCGCCCCCTGCCTCCCTTCCTTTGCTTCATCTCAGCTGGATGCAGATRCCGTCAGCCGATASCACTCGAAACTCKAAACACACACACACACACTGAYACAAGCTCTCCCTATCGGRARTATACTGTTTGCGACCAATGCGACTGCCTGCAGCAGACAGGCAGAGCGCGAAACACATAAGCTGGTCAGCTTATTGCAACACAAAGCTACCAC--AMACACACCCACAGTCACACAGACAAACCTACTCGCGCTATCGATGMT------TTTTCTATRCTGTGGCYAAAAAGTCATCTCTACCTTTGGGAAACAAAGACGGAAACAAAGTGTGCGATTGAAGGTGTTTTTGTTTTTCCATCGTTCTTCYCCTCCTCCMCTGGGRACGCTGTGCAGTTATTGTGTGCCGTTTCACAAACACACACACG--MACAMACAAACACACACTTTTTTCCTCGGTCCAACAACGCCAACCCTAAACGGGGGGAAACAAAAGTGTRCGAACAACCGTA
>AY0024-C
TCGTTCAGCGTTGGTTATGATAAAAGAGTAAGACCGAACTATGGAGGTACGTATTAACTGTTTCGATGCYCCRCTACTAAACCGGTCTGTCTCGTTCTCGTTCAACGGTTCTTCTGCCCACCGTAACGCACCAACTCCAGCGCCTGCCAGCCGGGTGGAATCAACAACGTGTGTCAACTCGTTCGYCCTYCTCTGYGGTCTCTYCTCGGTRTCCKCGAAGCCCGGAGCTCCCTGCAWCGTGCCATTTCATTCCYCTCCTCCAGGCCACTTTCACYTGTTTCTCCAGTTTTYGTTTTTCTCYWATGCGTCGAAATCCCTCTTTTGCGCTGTCTCTTTGGTTTKCAGGTTTTGTAGATCCTTCTGTACTGTAGAACACGGTCAAACTTTRCCGTCCAATGTTATCGCCCTCAMTCACTRKGAGAAATGTTGTACTTTCGATAAATATTCCYAACAAATACGTTACTGACCYACATTKGCGATGTG-TTACGAAATCCGTTTCCAGTCTCCAAGCACCCTTTTGTGGGGTGTGAAGCGGAAGCWTTTTGGGCTGTACTAATCAACAAGGGTGGTGCCCGGTGTAACACCGGATCGTTTCAMCKAAAACCTCGCWATGTTGTTAAACGAAAGCTAAGCAAACAGCAAAGCGTGCAAAGCGCAGCTCATTCCTTTTGCTGCCTTCCACCCTGTTATACCTGTWTGCAGAAGCAGCAATACAAAAGYGGCAGGTAACACACACACACACCCGAAAAGAACAGAAAAAGAGGCATCACAAAACAATATCAAATACAAGCGGAYCAAAAAARAAACAAGCWAACAAACATCGCCAACCAGCATTGTTTGTTGTTCATCGGGTACCGGGTTCACTCCCGGAWGCGCTATCGTTTCCTGTTTGCATCCATTTCCGGGTGGCTTTCTTTGCTGTTGTTTTCGCCCCCTKCCTCYCTTCCTTTGCTTCATCTCAGMTGGATGCAGATGCCGTCAGCCGATAGCACTCGAAACTMWAMACACACACACACACACTGACACAAGCTCTCCCTATCGGKAATATACTGTTTGCGACCRATGCGACTGCCTGCAGCARACAGRCMGAGCGCGAAACACATAAGCTGGTCAGCTTAWTGCAACACAAAGCTACCAC--ACACACACCCACAGTCACACAGACAAACCTACTCGCGCTATCGATGMT------TTTTCTATRSTGTGGCTAAAAAGTCATCTCTACCTTTGGGAAACAAAGACGGAAACAAAGTGTRCGATTGAAGGTGTTTTTGTTTTTCCATCSTTCTTCYCCTSCTCCACTGGGGACRCTGTGCAGWTATTGTGTGCCGTTTCACAAACACACACACG--MACWCACAAAMACACWCTTTTTTYCTCGGTCCAACAACGCCAACCCTAMRSGGGKGGAAACAAAAGTGTGCGAACAASCGTA
>AY0025-C
TCGTTCAGCGTTGGTTATGATAAAAGAGTAAGACCGAACTATGGAGGTACGTATTAACTGTTTCGATGCCCCGCTRCTAAACCGGTCTGTCTCGTTCTCGTTCAACGGTTCTTCTGCCCRCCGTAACGCACCAACTCCAGCGCCTGCCAGCCGGGTGGAATCAACAACGTGTGTCAACTCGTTCGCCCTCCTCTGTGGTCTCTTCTCGGTGTCCTCGAAGCTCGGMGCTCCCTGCAACGTGCCATTTCATTCCCCTCCYCCAGGCCACTTTCACTTGTTTCTSCAGTTTTYGTTTTTCTCCAATGCGTCGAAATCCCTCTTTTGCGCTGYCYCTTTGGTTTRCAGGTTTTGTAGATCCTTCTGTACTGTAGARCACGGTCAAACTTTACCGTCCAATGTTATCGCCCWCACTCACTGTGAGAAATGTTGTACTTTCGATAAATATTCCCAAYAAATACGTTACTGACCCACATTTGCGATGTG-TTRCGAAATCCGTTTCCAGTCTCCAAGCACCCTTTTGTGGGGTGTGAAGCGGAAGCTTTTTGGGCTGTACTAATCAACARGGRTGGTGCCCGGTGTAACAYCGGATCGTTTCAMCKAAAACCTCGCAATGTTGTTAAACGAAAGCTAAGCAAACAGCAAAGCGTGCAAAGCGCAGCTCATTCCTTTTGCTGCCTTCCACCYTGTTATACCTGTTTGCAGAAGCAGCAATACAAAAGCGGCAGGTAACACACACACACACCCGAAAAGAACAGAAAAAGAGGCATCAMAAAACAATATCAAATACAAGCRGAYCAAAAAAAAAACAAGCWAACAAACATCGCCAACCAGCATTGTTTGTTGTTCATCGGGTACCGGGTTCACTCYCGGAWGCGCTATCGTTTCCTGTTTGCATCCATTTCCGGGTGGCTTTCTTTGCTGTTGTTTTCGCCCCCTGCCTCCCTTCCTTTGCTTCATCTCAGCTGGATGCAGATRCCGTCAGCCGATASCACTCGAAACTCTAAACACACACACACACACTGACACAAGCTCTCCCTATCGGGAATATACTGTTTGCGACCAATGCGACTGCCTGCAGCAGACAGGCAGAGCGCGAAACACATAAGCTGGTCAGCTTATTGCAACACAAAGCTACCAC--AMACACACCCACAGTCACACAGACAAACCTACTCGCGCTATCGATGCT------TTTTCTATRSTGTGGCTAAAAAGTCATCTCTACCTTTGGGAAACAAAGACGGAAACAAAGTGTGCGATTGAAGGTGTTTTTGTTTTTCCATCGTTCTTCYCCTCCTCCMCTGGGGACGCTGTGCAGTTATTGTGTGCCGTTTCACAAACACACACACG--CACACACAAACACACACTTTTTTCCTCGGTCCAACAACGCCAACCCTAAACGGGGGGAAACAAAAGTGTGCGAACAASCGTA
>AY0026-C
TCGTTCAGCGTTGGTTATGATAAAAGAGTAAGACCGAACTATGGAGGTACGTATTAACTGTTTCGATGCYCCGCTACTAAACCGGTCTGTCTCGTTCTCGTTCAACGGTTCTTCTGCCCACCGTAACGCACCARCTCCAGCGCCTGCCAGCCGGGTGGAATCAACAACGTGTGTCAACTCGTTCGYCCTYCTCTGYGGTCTCTYCTCGGTGTCCTCGAAGCCCGGAGCTCCCTGCAACGTGCCATTTCATTCCYCTCCTCCAGGCCACTTTCACYTGTTTCTCCAGTTTTYGTTTTTCTCCAATGCGTCGAAATCCCTCTTTTGCGCTGTCTCTTTGGTTTKCWGGTTTTGTAGATCCTTCTGTACTGTAGAACACGGTCAAACTTTRCCGTCCAATGTTATCGCCCTCACTCACTRTGAGAAATGTTGTACTTTCGATAAATATTCCYAACAAATACGTTACTGACCYACATTKGCGAYRTG-TTACGAAATCCGTTTCCAGTCTCCAAGCACCCTTTTGTGGGGTGTGAAGCGGAAGCWTTTTGGGCTGTACTAATCAACAAGGGTGGTGCCCGGTGTAACACCGGATCGTTTCAMCKAAAACCTCGCWATGTTGTTAAACGAAAGCTAAGCAAACAGCAAAGCGTGCAAAGCGCAGCTCATTCCTTTTGCTGCCTTCCACCCTGTTATACCTGTWTGCAGAAGCAGCAATACAAAAGCGGCAGGTAACACACACACACACCCGAAAARAACAGAAAAAGAGGCATCACAAAACAATATCAAATACAAGCGGAYCAAAAAARAARCAAGCWAACAAACATCGCCAACCAGCATTGTTTGTTGTTCATCGGGTACCGGGTTCACTCCCGGAWGCGCTATCGTTTCCTGTTTGCATCCATTTCCGGGTGGCTTTCTTTGCTGTTGTTTTCGCCCCCTKCCTCYCTTCCTTTGCTTCATCTCAGMTGGATGCAGATGCCGTCAGCCGATAGCACTCGAAACTCKAAACACACACACACACACTGACACAAGCTCTCCCTATCGGKAATATACTGTTTGCGACCRATGCGACTGCCTGCAGCARACAGRCMGAGCGCGAAACACATAAGCTGGTCAGCTTATTGCAACACAAAGCTACCAC--ACACACACCCACAGTCACACAGACAAACCTACTCGCGCTATCGATGMT------TTTTCTATRSTGTGGCTAAAAAGYCATCTCTACCTTTGGGAAACAAAGACGGAAACRAAGTGTGCGATTGAAGRTGTTTTTGTTTTTCCATCGTTCTTCYCCTCCTCCACTGGGGACRCTGTGCAGWTATTGTGTGCCGTTTCACAAACACACACACG--MACACAYAMAMACACWCTTTTYTCCTCGGTCYAACAACSCCAACCCTAMRSGGGKGGAAACAAAAGTGTGCGAACAASCGTA
>AY0027-C
TCGTTCAGCGTTGGTTATGATAAAAGAGTAAGACCGAACTATGGAGGTACGTATTAACTGTTTCGATGCYCCGCTACTAAACCGGTCTGTCTCGTTCTCGTTCAACGGTTCTTCTGCCCACCGTAACGCACCAACTCCAGCGCCTGCCAGCCGGGTGGAATCAACAACGTGTGTCAACTCGTTCGYCCTCCTCTGYGGTCTCTYCWCGGTGTCCTCGAAGCYCGGAGCTCCCTRCAACGTGCCATTTCATTCCCCTCCYCCMGGCCMCTTTCACYTGTTTCTSCAGTTTTTGTTTTTCTCCRATGYGTCGAAATCCCTCTTTTGCGCTGTCCCTTTGGTTTGCAGGTTTTGTAGATCCTTCTGTACTGTAGAASACGGTCAAACTTTGCCGTCCWATGTTATCGCCCTCAMTCACTRKGAGAAATGTTGTACTTTCGATAAATATTCCYAACAAATACGTTACTGACCYACATTKGCGAYRTG-TTACGAAATCYGTTTCCAGTCTCCAAGCAMCSTTTTGYGGGGTRTGAAGCGGAAGCTTTTTGGGCTGTACTAATCAACAAGGGTGGTGCCCGGTGTAACACCGGATCGTTTCACCTAAAACCTCGCWATRTTGTTAAACGAAAGCTAAGCAAACAGCAAAGCGTGCAAAGCGCMGCTCRTTCCTTTTGCTGCCTTCCACYCTGTTATACCTGTTTGCAGAAGCAGCAATACAAAAGYGGCAGGTAACACACACACACACCCGAAAARAACAGAAAAAGAGGCATCACAAAACAATATCAAATACAAGCAGACCAAAAAAAAAACAAGCTAACAAACATCGCCAACCAGCATTGTTTGTTGTTCATCGGGTACCGGGTTCACTCCCGGATGCGCTATCGTTTCCTGTTTGCATCCATTTCCGGGTGGCTTTCTTTGCTGTTGTTTTCGCCCCCTGCCTCCCTTCCTTTGCTTCATCTCAGCTGGATGCAGATGCCGTCAGCCGATAGCACTCGAAACTCKAAACACACACACACACACTGACACAAGCTCTCCCTATCGGGARTATACTGTTTGCGACCRATGCGACTGCCTGCAGCARACAGRCMGAGCGCGAAACACATAAGCTGGTCAGCTTAWTGCAACACAAAGCTACCAC--ACACACACCCACAGTCACACAGACAAACCTACTCGCGCTATCGATGMT------TTTTCTATGGTGTGGCTAAAAAGYCATCTCTACCTTTGGGAAACAAAGACGGAAACAAAGTGTGCGATTGAAGGTGTTTTTGTTTTTCCATCGTTCTTCCCCTCCTCCACTGGGGACRCTGTGCAGWTATTGTGTGCCGTTTCACAAACACACACACG--CACACACAAACACACWCTTTTTTCCTCGGTCCAACAACGCCAACCCTAARSGGGKGGAAACAAAAGTGTGCGAACAACCGTA
>AY0029-C
TCGTTCAGCGTTGGTTATGATAAAAGAGTAAGACCGAACTATGGAGGTACGTATTAACTGTTTCGATGCCCCGCTGCTAAACCGGTCTGTCTCGTTCTCGTTCAACGGTTCTTCTGCCCGCCGTAACGCACCAACTCCAGCGCCTGCCAGCCGGGTGGAATCAACAACGTGTGTCAACTCGTTCGCCCTCCTCTGTGGTCTCTTCTCGGTGTCCTCGAAGCTCGGAGCTCCCTGCAACGTGCCATTTCATTCCCCTCCTCCAGGCCACTTTCACTTGTTTCTCCAGTTTTCGTTTTTCTCCAATGCGTCGAAATCCCTCTTTTGCGCTGCCTCTTTGGTTTGCAGGTTTTGTAGATCCTTCTGTACTGTAGAACACGGTCAAACTTTACCGTCCAATGTTATCGCCCTCACTCACTGTGAGAAATGTTGTACTTTCGATAAATATTCCCAACAAATACGTTACTGACCCACATTTGCGATGTG-TTACGAAATCCGTTTCCAGTCTCCAAGCACCCTTTTGTGGGGTGTGAAGCGGAAGCTTTTTGGGCTGTACTAATCAACAAGGGTGGTGCCCGGTGTAACACCGGATCGTTTCACCTAAAACCTCGCAATGTTGTTAAACGAAAGCTAAGCAAACAGCAAAGCGTGCAAAGCGCAGCTCATTCCTTTTGCTGCCTTCCACCTTGTTATACCTGTTTGCAGAAGCAGCAATACAAAAGCGGCAGGTAACACACACACACACCCGAAAAGAACAGAAAAAGAGGCATCACAAAACAATATCAAATACAAGCAGACCAAAAAAAAAACAAGCTAACAAACATCGCCAACCAGCATTGTTTGTTGTTCATCGGGTACCGGGTTCACTCTCGGATGCGCTATCGTTTCCTGTTTGCATCCATTTCCGGGTGGCTTTCTTTGCTGTTGTTTTCGCCCCCTGCCTCCCTTCCTTTGCTTCATCTCAGCTGGATGCAGATACCGTCAGCCGATACCACTCGAAACTCTAAACACACACACACACACTGACACAAGCTCTCCCTATCGGGAATATACTGTTTGCGACCAATGCGACTGCCTGCAGCAGACAGGCAGAGCGCGAAACACATAAGCTGGTCAGCTTATTGCAACACAAAGCTACCAC--ACACACACCCACAGTCACACAGACAAACCTACTCGCGCTATCGATGMT------TTTTCTATACTGTGGCTAAAAAGTCATCTCTACCTTTGGGAAACAAAGACGGAAACAAAGTGTGCGATTGAAGGTGTTTTTGTTTTTCCATCGTTCTTCTCCTCCTCCCCTGGGGACGCTGTGCAGTTATTGTGTGCCGTTTCACAAACACACACACG--CACACACAAACACACACTTTTTTCCTCGGTCCAACAACGCCAACCCTAAACGGGGGGAAACAAAAGTGTGCGAACAACCGTA
>AY0031-C
TCGTTCAGCGTTGGTTATGATAAAAGAGTAAGACCGAACTATGGAGGTACGTATTAACTGTTTCGATGCYCCGCTRCTAAACCGGTCTGTCTCGTTCTCGTTCAACGGTTCTTCTGYCCRCCGTAACGCACCARCTCCAGCGCCTGCCAGCCGGGTGGAATCAACAACGTGTGTCAACTCGTTCGYCCTCCTCTGYGGTCTCTYCTCGGTGTCCTCGAAGCYCGGAGCTCCCTGCAACGTGCCATTTCATTCCCCTCCTCCAGGCCACTTTCACTTGTTTCTCCAGTTTTYGTTTTTCTCCRATGYGTCGAAATCCCTCTTTTGCGCTGYCTCTTTGGTTTKCAGGTTTTGTAGATCCTTCTGTACTGTAGAACACGGTCAAACTTTRCCGTCCAATGTTATCGCCCTCACTCACTGTGAGAAATGTTGTACTTTCGATAAATATTCCCAACAAATACGTTACTGACCCACATTTGCGATGTG-TTACGAAATCYGTTTCCAGTCTCCAAGCACCYTTTTGTGGGGTGTGAAGCGGAAGCTTTTTGGGCTGTACTAATCAACAAGGGTGGTGCCCGGTGTAACACCGGATCGTTTCACCTAAAACCTCGCWATGTTGTTAAACGAAAGCTAAGCAAACAGCAAAGCGTGCAAAGCGCAGCTCATTCCTTTTGCTGCCTTCCACCYTGTTATACCTGTTTGCAGAAGCAGCAATACAAAAGCGGCAGGTAACACACACACACACCCGAAAARMACAGAAAAAGAGGCATCACAAAACAATATCAAATACAAGCRGACCAAAAAAAAAACAAGCTAACAAACATCGCCAACCAGCATTGTTTGTTGTTCATCGGGTACCGGGTTCACTCYCGGATGCGCTATCGTTTCCTGTTTGCATCCATTTCCGGGTGGYTTTCTTTGCTGTTGTTTTCGCCCCCTKCCTCCCTTCCTTTGCTTCATCTCAGCTGGATGCAGATRCCGTCAGCCGATASCACTCGAAACTCKAAACACACACACACACACTGACACAAGCTCTCCCTATCGGGAATATACTGTTTGYGACCRATGCGACTGCCTGCAGCARACAGRCMGAGCGCGAAACACATAAGCTGGTCAGCTTATTGCAACACAAAGCTACCAC--ACACACACCCACAGTCACACAGACAAACCTACTCGCGCTATCGATGMT------TTTTCTATRSWGTGGCTAAAAAGTCATCTCTACCTTTGGGAAACAAAGACGGAAACAAAGTGTGCGATTGAAGGTGTTTTTKTTTTTCCATCSTTCTTCYCCTCCTCCMCTGGGGACRCTGTGCAGWTATTGTGTGCCGTTTCACAAACACACACACG--CACACAYAAACACACWCTTTTYTCCTCGGTCCAACAACGCCAACCCTAARSGGGKGGAAACAAAAGTGTGCGAACAACCGTA
>AY0032-C
TCGTTCAGCGTTGGTTATGATAAAAGAGTAAGACCGAACTATGGAGGTACGTATTAACTGTTTCGATGCYCCGCTACTAAACCGGTCTGTCTCGTTCTCGTTCAACGGTTCTTCTGCCCACCGTAACGCACCARCTCCAGCGCCTGCCAGCCGGGTGGAATCAACAACGTGTGTCAACTCGTTCGYCCTCCTCTGYGGTCTCTCCTCGGTGTCCTCGAAGYYCGGMGCTCCCTGCAWCGTGCCATTTCATTCCCCTCCTCCAGGCCACTTTCACYTGTTTCTCCAGTTTTYGKTTTTCTCCAATGCGTCGAAATCCCTCTTTTGCGCTGTCYCTTTGGTTTKCAGGTTTTGTAGATCCTTCTGTACTGTAGAACACGGTCAAACTTTRCCGTCCAATGTTATCGCCCTCAMTCACTRKGARAAATGTTGTACTTTCGATAAATATTCCCAAYAAATACGTTACTGACCCACATTTGCGATGTG-TTGCGAAATCCGTTTCCAGTCTCCAAGCACCCTTTTGTGGGGTGTGAAGCGGAAGCTTTTTGGGCTGTACTAATCAACARGGGTGGTGYCCGGTGTAACACCGGATCGTTTCAMCKAAAACCTCGCWATRTTGTTAAACGAAAGCTAAGCAAACAGCAAAGCGTGCAAAGCGCAGCTCATTCCTTTTGCTGCCTTCCACCCTGTTATACCTGTWTGCAGAAGCAGCAATACAAAAGYGGCAGGTAACACACACACACACCCGAAAAGAACAGAAAAAGAGGCATCACAAAACAATATCAAATACAAGCGGAYCAAAAAARAAACAAGCWAACAAACATCGCCAACCAGCATTGTTTGTTGTTCATCGGGTACCGGGTTCACTCCCGGAWGCGCTATCGTTTCCTGTTTGCATCCATTTCCGGGTGGCTTTCTTTGCTGTTGTTTTCGCCCCCTKCCTCCCTTCCTTTGCTTCATCTCAGCTGGATGCAGATGCCGTCAGCCGATAGCACTCGAAACTCKAAACACACACACACACACTGACACAAGCTCTCCCTATCGGGAATATACTGTTTGCGACCRATGCGACTGCCTGCAGCARACAGRCMGAGCGCGAAACACATAAGCTGGTCAGMTTAWTGCAACACAAAGCTACCAC--ACACACACCCACAGTCRCACAGACAAACCTACTCGCGCTATYGATGMT------TTTTCTATGSTGTGGCTAAAAAGTCATCTCTACCTTTGGGAAACAAAGACGGAAACAAAGTGTRCGATTGAAGGTGTTTTTGTTTTTCCATCGTTCTTCCCCTSCTCCACTGGGGACGCTGTGCAGTTATTGTGTGCCGTTTCACAAACACACACACG--CACACACAAAYACACWCTTTTTTTCTCGGTCCAACATCACCAACCCTAAACGGGGGGAAACAAAAGTGTGCGAACAASCGTA
>AY0033-C
TCGTTCAGCGTTGGTTATGATAAAAGAGTAAGACCGAACTATGGAGGTACGTATTAACTGTTTCGATGCCCCGCTGCTAAACCGGTCTGTCTCGTTCTCGTTCAACGGTTCTTCTGCCCGCCGTAACGCACCAACTCCAGCGCCTGCCAGCCGGGTGGAATCAACAACGTGTGTCAACTCGTTCGCCCTCCTCTGTGGTCTCTTCTCGGTGTCCTCGAAGCTCGGAGCTCCCTGCAACGTGCCATTTCATTCCCCTCCTCCAGGCCACTTTCACTTGTTTCTCCAGTTTTCGTTTTTCTCCAATGCGTCGAAATCCCTCTTTTGCGCTGCCTCTTTGGTTTGCAGGTTTTGTAGATCCTTCTGTACTGTAGAACACGGTCAAACTTTACCGTCCAATGTTATCGCCCTCACTCACTGTGAGAAATGTTGTACTTTCGATAAATATTCCCAACAAATACGTTACTGACCCACATTTGCGATGTG-TTACGAAATCCGTTTCCAGTCTCCAAGCACCCTTTTGTGGGGTGTGAAGCGGAAGCTTTTTGGGCTGTACTAATCAACAAGGGTGGTGCCCGGTGTAACACCGGATCGTTTCACCTAAAACCTCGCAATGTTGTTAAACGAAAGCTAAGCAAACAGCAAAGCGTGCAAAGCGCAGCTCATTCCTTTTGCTGCCTTCCACCTTGTTATACCTGTTTGCAGAAGCAGCAATACAAAAGCGGCAGGTAACACACACACACACCCGAAAAGAACAGAAAAAGAGGCATCACAAAACAATATCAAATACAAGCAGACCAAAAAAAAAACAAGCTAACAAACATCGCCAACCAGCATTGTTTGTTGTTCATCGGGTACCGGGTTCACTCTCGGATGCGCTATCGTTTCCTGTTTGCATCCATTTCCGGGTGGCTTTCTTTGCTGTTGTTTTCGCCCCCTGCCTCCCTTCCTTTGCTTCATCTCAGCTGGATGCAGATACCGTCAGCCGATACCACTCGAAACTCTAAACACACACACACACACTGACACAAGCTCTCCCTATCGGGAATATACTGTTTGCGACCAATGCGACTGCCTGCAGCAGACAGGCAGAGCGCGAAACACATAAGCTGGTCAGCTTATTGCAACACAAAGCTACCAC--ACACACACCCACAGTCACACAGACAAACCTACTCGCGCTATCGATGMT------TTTTCTATACTGTGGCTAAAAAGTCATCTCTACCTTTGGGAAACAAAGACGGAAACAAAGTGTGCGATTGAAGGTGTTTTTGTTTTTCCATCGTTCTTCTCCTCCTCCCCTGGGGACGCTGTGCAGTTATTGTGTGCCGTTTCACAAACACACACACG--CACACACAAACACACACTTTTTTCCTCGGTCCAACAACGCCAACCCTAAACGGGGGGAAACAAAAGTGTGCGAACAACCGTA
>AY0034-C
TCGTTCAGCGTTGGTTATGATAAAAGAGTAAGACCGAACTATGGAGGTACGTATTAACTGTTTCGATGCCCCGCTRCTAAACCGGTCTGTCTCGTTCTCGTTCAACGGTTCTTCTGCCCRSCGTAACGCACCAACTCCAGCGCCTGCCAGCCGGGTGGAATCAACAACGWGTGTCAACTCGTTCGYCYTCCTCTGTGGTCTCTTCTCGGTGTCCTCGAAGCYCGGAGCTCCCTGCAACGTGCCATTTCATTCCCCTCCTCCAGGCCACTTTCACYTGTTTCTCCAGTTTTYGTTTTTCTCCAATGCGTCGAAATCCCTCTTTTGCGCTGYCTCTTTGGTTTKCAGGTTTTGTAGATCCTTCTGTACTGTAGAACACGGTCAAACTTTRCCGTCCAATGTTATCGCCCTCAMTCACTRKGAGAAATGTTGTACTTTCGATAAATATTCCYAACAAATACGTTACTGACCCACATTTGCGATGTG-TTACGAAATCCGTTTCCAGTCTCCAAGCACCCTTTTGTGGGGTGTGAAGCGGAAGCTTTTTGGGCTGTACTAATCAACAAGGGTGGTGCCCGGTGTAACACCGGATCGTTTCACCTAAAACCTCGCAATGTTGTTAAACGAAAGCTAAGCAAACAGCAAAGCGTGCAAAGCGCAGCTCATTCCTTTTGCTGCCTTCCACCYTGTTATACCTGTTTGCMGAAGCAGCAATACAAAAGYGGCAGGTWACACACACACACACCCGAAAARAACAGAAAAAGAGGCATCACAAAACAATATCAAATACAAGCRGACMAAAAAARAAACAAGCTAACAAACATCGCCAACCAGCATTGTTTGTTGTTCATCGGGTACCGGGTTCACTCYCGGATGCGCTATCGTTTCCTGTTTGCATCCATTTCCGGGTGGCTTTCTTTGCTGTTGTTTTCGCCCCCTKCCTCCCTTCCTTTGCTTCATCTCAGCTGGATGCAGATRCYGTCAGCCGATASCACTCGAAACTCKAAACACACACACACACACTGACACAAGCTCTCCCTATCGGGAATATACTGTTTGCGACCRATGCGACTGCCTGCAGCARACAGRCMGAGCGCGAAACACATAAGCTGGTCAGCTTATTGCAACACAAAGCTACCAC--ACACACACCCACAGTCACACAGACAAACCTACTCGCGCTATCGATGMT------TTTTCTATRSTGTGGCTAAAAAGTCATCTCTACCTTTGGGAAACAAAGACGGAAACAAAGTGTGCGATTGAAGGTGTTTTTGTTTTTCCATCGTTCTTCYCCTCCTCYMCTGGGGACRCTGTGCAGWTATTGTGTGCCGTTTCACAAACACACACACG--CWCACACAAACACACWCTTTTTTCCTCGGTCCAACAACGCCAACCCTAARSGGGKGGAAACAAAAGTGTGCGAACAACCGTA
>AY0035-C
TCGTTCAGCGTTGGTTATGATAAAAGAGTAAGACCGAACTATGGAGGTACGTATTAACTGTTTCGATGCCCCGCTRCTAAACCGGTCTGTCTCGTTCTCGTTCAACGGTTCTTCTGCCCRCCGTAACGCACCAACTCCAGCGCCTGCCAGCCGGGTGGAATCAACAACGTGTGTCAACTCGTTCGCCCTYCTCTGTGGTCTCTTCTCGGTGTCCTCGAAGCYCGGAGCTCCCTGCAACGTGCCATTTCATTCCYCTCCTCCAGGCCACTTTCACTTGTTTCTCCAGTTTTCGTTTTTCTCCAATGCGTCGAAATCCCTCTTTTGCGCTGYCTCTTTGGTTTGCAGGTTTTGTAGATCCTTCTGTACTGTAGAACACGGTCAAACTTTACCGTCCAATGTTATCGCCCTCACTCACTGTGAGAAATGTTGTACTTTCGATAAATATTCCCAACAAATACGTTACTGACCCACATTKGCGATGTG-TTACGAAATCCGTTTCCAGTCTCCAAGCACCCTTTTGTGGGGTGTGAAGCGGAAGCWTTTTGGGCTGTACTAATCAACAAGGGTGGTGCCCGGTGTAACACCGGATCGTTTCAMCKAAAACCTCGCAATGTTGTTAAACGAAAGCTAAGCAAACAGCAAAGCGTGCAAAGCGCAGCTCATTCCTTTTGCTGCCTTCCACCYTGTTATACCTGTWTGCAGAAGCAGCAATACAAAAGCGGCAGGTAACACACACACACACCCGAAAAGAACAGAAAAAGAGGCATCACAAAACAATATCAAATACAAGCRGAYCAAAAAAAAAACAAGCWAACAAACATCGCCAACCAGCATTGTTTGTTGTTCATCGGGTACCGGGTTCACTCYCGGAWGCGCTATCGTTTCCTGTTTGCATCCATTTCCGGGTGGCTTTCTTTGCTGTTGTTTTCGCCCCCTGCCTCYCTTCCTTTGCTTCATCTCAGMTGGATGCAGATRCCGTCAGCCGATASCACTCGAAACTCTAAACACACACACACACACTGACACAAGCTCTCCCTATCGGKAATATACTGTTTGCGACCAATGCGACTGCCTGCAGCAGACAGGCAGAGCGCGAAACACATAAGCTGGTCAGCTTATTGCAACACAAAGCTACCAC--ACACACACCCACAGTCACACAGACAAACCTACTCGCGCTATCGATGMT------TTTTCTATACTGTGGCTAAAAAGTCATCTCTACCTTTGGGAAACAAAGACGGAAACAAAGTGTGCGATTGAAGGTGTTTTTGTTTTTCCATCGTTCTTCTCCTCCTCCMCTGGGGACGCTGTGCAGTTATTGTGTGCCGTTTCACAAACACACACACG--CACACACAMAMACACACTTTTTTCCTCGGTCCAACAACGCCAACCCTAMACGGGGGGAAACAAAAGTGTGCGAACAASCGTA
>AY0036-C
TCGTTCAGCGTTGGTTATGATAAAAGAGTAAGACCGAACTATGGAGGTACGTATTAACTGTTTCGATGCCCCGCTRCTAAACCGGTCTGTCTCGTTCTCGTTCAACGGTTCTTCTGCCCRCCGTAACGCACCAACTCCAGCGCCTGCCAGCCGGGTGGAATCAACAACGTGTGTCAACTCGTTCGCCCTYCTCTGTGGTCTCTTCTCGGTGTCCTCGAAGCYCGGAGCTCCCTGCAACGTGCCATTTCATTCCYCTCCTCCAGGCCACTTTCACTTGTTTCTCCAGTTTTYGTTTTTCTCCAATGCGTCGAAATCCCTCTTTTGCGCTGYCTCTTTGGTTTGCAGGTTTTGTAGATCCTTCTGTACTGTAGAACACGGTCAAACTTTACCGTCCAATGTTATCGCCCTCACTCACTGTGAGAAATGTTGTACTTTCGATAAATATTCCCAACAAATACGTTACTGACCCACATTKGCGATGTG-TTACGAAATCCGTTTCCAGTCTCCAAGCACCCTTTTGTGGGGTGTGAAGCGGAAGCWTTTTGGGCTGTACTAATCAACAAGGGTGGTGCCCGGTGTAACACCGGATCGTTTCAMCKAAAACCTCGCAATGTTGTTAAACGAAAGCTAAGCAAACAGCAAAGCGTGCAAAGCGCAGCTCATTCCTTTTGCTGCCTTCCACCYTGTTATACCTGTWTGCAGAAGCAGCAATACAAAAGCGGCAGGTAACACACACACACACCCGAAAAGAACAGAAAAAGAGGCATCACAAAACAATATCAAATACAAGCRGAYCAAAAAAAAAACAAGCWAACAAACATCGCCAACCAGCATTGTTTGTTGTTCATCGGGTACCGGGTTCACTCYCGGAWGCGCTATCGTTTCCTGTTTGCATCCATTTCCGGGTGGCTTTCTTTGCTGTTGTTTTCGCCCCCTGCCTCYCTTCCTTTGCTTCATCTCAGMTGGATGCAGATRCCGTCAGCCGATASCACTCGAAACTCTAAACACACACACACACACTGACACAAGCTCTCCCTATCGGKAATATACTGTTTGCGACCAATGCGACTGCCTGCAGCAGACAGGCAGAGCGCGAAACACATAAGCTGGTCAGCTTATTGCAACACAAAGCTACCAC--ACACACACCCACAGTCACACAGACAAACCTACTCGCGCTATCGATGMT------TTTTCTATACTGTGGCTAAAAAGTCATCTCTACCTTTGGGAAACAAAGACGGAAACAAAGTGTGCGATTGAAGGTGTTTTTGTTTTTCCATCGTTCTTCTCCTCCTCCMCTGGGGACGCTGTGCAGTTATTGTGTGCCGTTTCACAAACACACACACG--CACACACAAACACACACTTTTTTCCTCGGTCCAACAACGCCAACCCTAMACGGGGGGAAACAAAAGTGTGCGAACAASCGTA
>AY0038-C
TCGTTCAGCGTTGGTTATGATAAAAGAGTAAGACCGAACTATGGAGGTACGTATTAACTGTTTCGATGCCCCGCTRCTAAACCGGTCTGTCTCGTTCTCGTTCAACGGTTCTTCTGCCCRCCGTAACGCACCAACTCCAGCGCCTGCCAGCCGGGTGGAATCAACAACGTGTGTCAACTCGTTCGCCCTCCTCTGTGGTCTCTTCWCGGTGTCCTCGAAGCTCGGAGCTCCCTGCAACGTGCCATTTCATTCCCCTCCYCCMGGCCACTTTCACTTGTTTCTSCAGTTTTYGTTTTTCTCCAATGCGTCGAAATCCCTCTTTTGCGCTGYCYCTTTGGTTTGCAGGTTTTGTAGATCCTTCTGTACTGTAGAASACGGTCAAACTTTRCCGTCCWATGTTATCGCCCTCACTCACTGTGAGAAATGTTGTACTTTCGATAAATATTCCCAACAAATACGTTACTGACCCACATTKGCGATGTG-TTACGAAATCCGTTTCCAGTCTCCAAGCAMCCTTTTGYGGGGTGTGAAGCGGAAGCTTTTTGGGCTGTACTAATCAACAAGGGTGGTGCCCGGTGTAACACCGGATCGTTTCACCTAAAACCTCGCAATGTTGTTAAACGAAAGCTAAGCAAACAGCAAAGCGTGCAAAGCGCAGCTCATTCCTTTTGCTGCCTTCCACYYTGTTATACCTGTTTGCAGAAGCAGCAATACAAAAGCGGCAGGTAACACACACACACACCCGAAAAGAACAGAAAAAGAGGCATCACAAAACAATATCAAATACAAGCAGACCAAAAAAAAAACAAGCTAACAAACATCGCCAACCAGCATTGTTTGTTGTTCATCGGGTACCGGGTTCACTCYCGGATGCGCTATCGTTTCCTGTTTGCATCCATTTCCGGGTGGCTTTCTTTGCTGTTGTTTTCGCCCCCTGCCTCCCTTCCTTTGCTTCATCTCAGCTGGATGCAGATRCCGTCAGCCGATASCACTCGAAACTCTAAACACACACACACACACTGACACAAGCTCTCCCTATCGGGARTATACTGTTTGCGACCAATGCGACTGCCTGCAGCAGACAGGCAGAGCGCGAAACACATAAGCTGGTCAGCTTATTGCAACACAAAGCTACCAC--ACACACACCCACAGTCACACAGACAAACCTACTCGCGCTATCGATGMT------TTTTCTATRSTGTGGCTAAAAAGTCATCTCTACCTTTGGGAAACAAAGACGGAAACAAAGTGTGCGATTGAAGGTGTTTTTGTTTTTCCATCGTTCTTCYCCTCCTCCMCTGGGGACGCTGTGCAGTTATTGTGTGCCGTTTCACAAACACACACACG--CACACACAAACACACACTTTTTTCCTCGGTCCAACAACGCCAACCCTAAACGGGGGGAAACAAAAGTGTGCGAACAACCGTA
>AY0039-C
TCGTTCAGCGTTGGTTATGATAAAAGAGTAAGACCGAACTATGGAGGTACGTATTAACTGTTTCGATGCCCCGCTACTAAACCGGTCTGTCTCGTTCTCGTTCAACGGTTCTTCTGCCCRCCGTAACGYACCARCTCCAGCGCCTGCCAGCCGGGTGGAATCAACAACGTGTGTCAACTCGTTCGYCCTCCTCTGYGGTCTCTYCTCGGTGTCCTCGAAGCYCGGMGCTCCCTGCAACGTGCCATTTCATTCCCCTCCYCCAGGCCACTTTCACYTGTTTCTSCAGTTTTTGTTTTTCTCCAATGCGTCGAAATCCCTCTTTTGCGCTGTCYCTTTGGTTTKCWGGTTTTGTAGATCCTTCTGTACTRTAGAACACGGTCAAACTTTRCCGTCCAATGTTATCGCCCTCAMTCACTRKGAGAAATGTTGTACTTTCGATAAATATTCCYAACAAATACGTTACTGACCYACATTKGCGAYRTG-TTACGAAATCMGTTTCCAGTCTCCAAGCAMCYTTTTGYGGGGTGTGAAGCGGAAGCTTTTTGGGCTGTACTAATCAACAAGGGTGGTGCCCGGTGTAACACCGGATCGTTTCACCTAAAACCTCGCWATGTTGTTAAACGAAAGCTAAGCAAACAGCAAAGCGTGCAAAGCGCAGCTCATTCCTTTTGCTGCCTTCCACYCTGTTATACCTGTTTGCAGAAGCAGCAATACAAAAGCGGCAGGTAACACACACACACACCCGAAAARAACAGAAAAAGAGGCATCACAAAACAATATCAAATACAAGCRGACCAAAAAAAAAACAAGCTAACAAACATCGCCAACCAGCATTGTTTGTTGTTCATCGGGTACCGGGTTCACTCCCGGATGCGCTATCGTTTCCTGTTTGCATCCATTTCCRGGTGGCTTTCTTTGCTGTTGTTTTCGCCCCCTKCCTCCCTTCCTTTGCTTCATCTCAGCTGGATGCAGATGCCGTCAGCCGATAGCACTCGAAACTCRAAACACACACAYACACACTGAYACAAGCTCTCCCTATCGGRARTATACTGTTTGCGACCRATGCGACTGCCTGCAGCARACAGRCMGAGCGCGAAACACATAAGCTGGTCAGCTTATTGCAACACAAAGCTACCAC--AMACACACCCACAGTCACACAGACAAACCTACTCGCGCTATCGATGMT------TTTTCTATGSTGTGGCYAAAAAGYCATCTCTACCTTTGGGAAACAAAGACGGAAACAAAGTGTGCGATTGAAGGTGTTTTTGTTTTTCCATCGTTCTTCCCCTCCTCCACTGGGRACRCTGTGCAGWTATTGTGTGCCGTTTCACAAACACACACACG--MACACACAAACACACWCTTTTTTCYTCGGTCCAACAACGCCAACCCTAARSGGGKGGAAACAAAAGTGTRCGAACAACCGTA
>AY0040-C
TCGTTCAGCGTTGGTTATGATAAAAGAGTAAGACCGAACTATGGAGGTACGTATTAACTGTTTCGATGCTCCGCTACTAAACCGGTCTGTCTCGTTCTCGTTCAACGGTTCTTCTGCCCACCGTAACGCACCAGCTCCAGCGCCTGCCAGCCGGGTGGAATCAACAACGTGTGTCAACTCGTTCGTCCTCCTCTGCGGTCTCTCCTCGGTGTCCTCGAAGCCCGGAGCTCCCTGCAACGTGCCATTTCATTCCCCTCCTCCAGGCCACTTTCACCTGTTTCTCCAGTTTTTGTTTTTCTCCGATGTGTCGAAATCCCTCTTTTGCGCTGTCTCTTTGGTTTTCAGGTTTTGTAGATCCTTCTGTACTGTAGAACACGGTCAAACTTTGCCGTCCAATGTTATCGCCCTCAATCACTAGGAGAAATGTTGTACTTTCGATAAATATTCCTAACAAATACGTTACTGACCTACATTTGCGACATG-TTACGAAATCTGTTTCCAGTCTCCAAGCACCTTTTTGTGGGGTGTGAAGCGGAAGCTTTTTGGGCTGTACTAATCAACAAGGGTGGTGCCCGGTGTAACACCGGATCGTTTCAACGAAAACCTCGCAATGTTGTTAAACGAAAGCTAAGCAAACAGCAAAGCGTGCAAAGCGCAGCTCATTCCTTTTGCTGCCTTCCACCCTGTTATACCTGTTTGCAGAAGCAGCAATACAAAAGTGGCAGGTAACACACACACACACCCGAAAARAACAGAAAAAGAGGCATCACAAAACAATATCAAATACAAGCGGACCAAAAAARAAACAAGCTAACAAACATCGCCAACCAGCATTGTTTGTTGTTCATCGGGTACCGGGTTCACTCCCGGATGCGCTATCGTTTCCTGTTTGCATCCATTTCCGGGTGGCTTTCTTTGCTGTTGTTTTCGCCCCCTTCCTCCCTTCCTTTGCTTCATCTCAGCTGGATGCAGATGCCGTCAGCCGATAGCACTCGAAACTCGAAACACACACACACACACTAACACAAGCTCTCCCTATCGGGAATATACTGTTTGCGACCGATGCGACTGCCTGCAGCAAACAGACCGAGCGCGAAACACATAAGCTGGTCAGCTTAATGCAACACAAAGCTACCAC--ACACACACCCACAGTCACACAGACAAACCTACTCGCGCTATCGATGAT------TTTTCTATGGTGTGGCTAAAAAGTCATCTCTACCTTTGGGAAACAAAGACGGAAACAAAGTGTGCGATTGAAGGTGTTTTTGTTTTTCCATCGTTCTTCCCCTCCTCCACTGGGGACACTGTGCAGATATTGTGTGCCGTTTCACAAACACACACACG--CACACACAAACACACTCTTTTTTCTTCGGTCCAACAACGCCAACCCTAARSGGGKGGAAACAAAAGTGTGCGAACAACCGTA
>AY0041-C
TCGTTCAGCGTTGGTTATGATAAAAGAGTAAGACCGAACTATGGAGGTACGTATTAACTGTTTCGATGCTCCGCTACTAAACCGGTCTGTCTCGTTCTCGTTCAACGGTTCTTCTGYCCACCGTAACGCACCARCTCCAGCGCCTGCCAGCCGGGTGGAATCAACAACGTGTGTCAACTCGTTCGTCCTCCTCTGCGGTCTCTCCTCGGTGTCCTCGAAGCCCGGAGCTCCCTGCAACGTGCCATTTCATTCCCCTCCTCCAGGCCACTTTCACCTGTTTCTCCAGTTTTTGTTTTTCTCCGATGTGTCGAAATCCCTCTTTTGCGCTGTCTCTTTGGTTTTCAGGTTTTGTAGATCCTTCTGTACTGTAGAACACGGTCAAACTTTGCCGTCCAATGTTATCGCCCTCAATCACTAGGAGAAATGTTGTACTTTCGATAAATATTCCTAACAAATACGTTACTGACCTACATTTGCGACATG-TTACGAAATCTGTTTCCAGTCTCCAAGCACCTTTTTGTGGGGTGTGAAGCGGAAGCTTTTTGGGCTGTACTAATCAACAAGGGTGGTGCCCGGTGTAACACCGGATCGTTTCACCTAAAACCTCGCTATGTTGTTAAACGAAAGCTAAGCAAACAGCAAAGCGTGCAAAGCGCAGCTCATTCCTTTTGCTGCCTTYCACMCTGTTATACCTGTTTGCAGAAGCAGCAATACAAAAGYGGCAGGTAACACACACACACACCCGAAAAAMACARAAAAAGAGGCATCACAAAACAATATCAAATACAAGCGGACCAAAAAAAAAACAAGCTAACAAACATCGCCAACCAGCATTGTTTGTTGTTCATCGGGTACCGGGTTCACTCCCGGATGCGCTATCGTTTCCTGTTTGCATCCATTTCCGGGTGGYTTTCTTTGCTGTTGTTTTCGCCCCCTTCCTCCCTTCCTTTGCTTCATCTCAGCTGGATGCAGATGCCGTCAGCCGATAGCACTCGAAACTCGAAACACACACACACACACTGACACAAGCTCTCCCTATCGGGAATATACTGTTTGYGACCGATGCGACTGCCTGCAGCAAACAGACCGAGCGCGAAACACATAAGCTGGTCAGCTTATTGCAACACAAAGCTACCAC--ACACACACCCACAGTCACACAGACAAACCTACTCGCGCTATCGATGAT------TTTTCTATGGWGTGGCTAAAAAGTCATCTCTACCTTTGGGAAACAAAGACGGAAACAAAGTGTGCGATTGAAGGTGTTTTTKTTTTTCCATCCTTCTTCCCCTSCTCCACTGGGGACACTGTGCAGATATTGTGTGCCGTTTCACAAACACACACACG--CACACAYAAAYACACTCTTTTYTCCTCGGTCCAACAACGCCAACCCTAAACGGGGGGAAACAAAAGTGTACGAACAACCGTA
>AY0042-C
TCGTTCAGCGTTGGTTATGATAAAAGAGTAAGACCGAACTATGGAGGTACGTATTAACTGTTTCGATGCYCCGCTRCTAAACCGGTCTGTCTCGTTCTCGTTCAACGGTTCTTCTGYCCRCCGTAACGCACCARCTCCAGCGCCTGCCAGCCGGGTGGAATCAACAACGTGTGTCAACTCGTTCGYCCTCCTCTGYGGTCTCTYCTCGGTGTCCTCGAAGCYCGGAGCTCCCTGCAACGTGCCATTTCATTCCCCTCCTCCAGGCCACTTTCACYTGTTTCTCCAGTTTTYGTTTTTCTCCAATGYGTCGAAATCCCTCTTTTGCGCTGYCTCTTTGGTTTKCAGGTTTTGTAGATCCTTCTGTACTGTAGAACACGGTCAAACTTTRCCGTCCAATGTTATCGCCCTCACTCACTRKGAGAAATGTTGTACTTTCGATAAATATTCCYAACAAATACGTTACTGACCYACATTTGCGAYRTG-TTACGAAATCYGTTTCCAGTCTCCAAGCACCYTTTTGTGGGGTGTGAAGCGGAAGCTTTTTGGGCTGTACTAATCAACAAGGGTGGTGCCCGGTGTAACACCGGATCGTTTCACCTAAAACCTCGCWATGTTGTTAAACGAAAGCTAAGCAAACAGCAAAGCGTGCAAAGCGCAGCTCATTCCTTTTGCTGCCTTCCACCYTGTTATACCTGTTTGCAGAAGCAGCAATACAAAAGCGGCAGGTAACACACACACACACCCGAAAARMACAGAAAAAGAGGCATCACAAAACAATATCAAATACAAGCRGACCAAAAAAAAAACAAGCTAACAAACATCGCCAACCAGCATTGTTTGTTGTTCATCGGGTACCGGGTTCACTCYCGGATGCGCTATCGTTTCCTGTTTGCATCCATTTCCGGGTGGYTTTCTTTGCTGTTGTTTTCGCCCCCTKCCTCCCTTCCTTTGCTTCATCTCAGCTGGATGCAGATRCCGTCAGCCGATASCACTCGAAACTCKAAACACACACACACACACTGACACAAGCTCTCCCTATCGGGAATATACTGTTTGYGACCRATGCGACTGCCTGCAGCARACAGRCMGAGCGCGAAACACATAAGCTGGTCAGCTTATTGCAACACAAAGCTACCAC--ACACACACCCACAGTCACACAGACAAACCTACTCGCGCTATCGATGMT------TTTTCTATRSWGTGGCTAAAAAGTCATCTCTACCTTTGGGAAACAAAGACGGAAACAAAGTGTGCGATTGAAGGTGTTTTTGTTTTTCCATCSTTCTTCYCCTCCTCCMCTGGGGACRCTGTGCAGWTATTGTGTGCCGTTTCACAAACACACACACG--CACACAYAAACACACWCTTTTYTCCTCGGTCCAACAACGCCAACCCTAARSGGGKGGAAACAAAAGTGTRCGAACAACCGTA
>AY0043-C
TCGTTCAGCGTTGGTTATGATAAAAGAGTAAGACCGAACTATGGAGGTACGTATTAACTGTTTCGATGCYCCGCTACTAAACCGGTCTGTCTCGTTCTCGTTCAACGGTTCTTCTGYCCRCCGTAACGCACCARCTCCAGCGCCTGCCAGCCGGGTGGAATCAACAACGTGTGTCAACTCGTTCGYCCTCCTCTGYGGTCTCTYCTCGGTGTCCTCGAAGCTCGGCGCTCCCTGCAACGTGCCATTTCATTCCCCTCCTCCAGGCYACTTTCACYTGTTTCTCCAGTTTTYGTTTTTCTCCRATGYGTCGAAATCCCTCTTTTGCGCTGTCYCTTTGGTTTKCAGGTTTTGTAGATCCTTCTGTACTGTAGAACACGGTCAAACTTTRCCGTCCAATGTTATCGCCCTCAMTCACTRKGARAAATGTTGTACTTTCGATAAATATTCCYAAMAAATACGTTACTGACCYACATTKGCGAYRTG-TTACGAAATCYGTTTCCAGTCYCCAAGCACCYTTTTGTGGGGTGTGAAGCGGAAGCWTTTTGGGCTGTACTAATCAACAAGGGTGGTGCCCGGTGTAACACCGGATCGTTTCAMCKAAAACCTCGCWATGTTGTTAAACGAAAGCTAAGCAAACAGCAAAGCGTGCAAAGCGCAGCTCATTCCTTTTGCTGCCTTCCACCCTGTTATACCTGTWTGCAGAAGCAGCAATACAAAAGCGGCAGGTAACACACACACACACCCGAAAARMACAGAAAAAGAGGCATCACAAAACAATATCAAATACAAGCRGACCAAAAAARAAACAAGCTAACAAACATCGCCAACCAGCATTGTTTGTTGTTCATCGGGTACCGGGTTCACTCCCGGAWGCGCTATCGTTTCCTGTTTGCATCCATTTCCGGGTGGYTTTCTTTGCTGTTGTTTTCGCCCCCTKCCTCCCTTCCTTTGCTTCATCTCAGCTGGATGCAGATGCCGTCAGCCGATAGCACTCGAAACTCTAAACACACACACACACACTGACACAAGCTCTCCCTATCGGGARTATACTGTTTGYGACCRATGCGACTGCCTGCAGCARACAGRCMGAGCGCGAAACACATAAGCTGGTCAGCTTATTGCAACACAAAGCTACCAC--ACACACACCCACAGTCRCACARACAAACCTACTCGCGCTATCGATGMT------TTTTCTATGGWGTGGCYAAAAAGTCATCTCTACCTTTGGGAAACAAAGACGGAAACAAAGTGTGCGATTGAAGGTGTTTTTGTTTTTCCATCSTTCTTCCCCTCCTCCACTGGGGACRCTGTGCAGWTATTGTGTGCCGTTTCACAAACACACACACG--MACAMAYAAACACACWCTTTTYTCCTCGGTCCAACAACGCCAACCCTAARSGGGKGGAAACAAAAGTGTRCGAACAASCGTA
>AY0045-C
TCGTTCAGCGTTGGTTATGATAAAAGAGTAAGACCGAACTATGGAGGTACGTATTAACTGTTTCGATGCTCCGCTACTAAACCGGTCTGTCTCGTTCTCGTTCAACGGTTCTTCTGYCCACCGTAACGCACCAGCTCCAGCGCCTGCCAGCCGGGTGGAATCAACAACGTGTGTCAACTCGTTCGTCCTCCTCTGCGGTCTCTCCTCGGTGTCCTCGAAGCCCGGAGCTCCCTGCAACGTGCCATTTCATTCCCCTCCTCCAGGCCACTTTCACCTGTTTCTCCAGTTTTTGTTTTTCTCCGATGTGTCGAAATCCCTCTTTTGCGCTGTCTCTTTGGTTTTCAGGTTTTGTAGATCCTTCTGTACTGTAGAACACGGTCAAACTTTGCCGTCCAATGTTATCGCCCTCAATCACTAGGAGAAATGTTGTACTTTCGATAAATATTCCTAACAAATACGTTACTGACCTACATTTGCGACATG-TTACGAAATCWGTTTCCAGTCTCCAAGCACCTTTTTGTGGGGTGTGAAGCGGAAGCTTTTTGGGCTGTACTAATCAACAAGGGTGGTGCCCGGTGTAACACCGGATCGTTTCACCTAAAACCTCGCTATGTTGTTAAACGAAAGCTAAGCAAACAGCAAAGCGTGCAAAGCGCAGCTCATTCCTTTTGCTGCCTTCCACCCTGTTATACCTGTTTGCAGAAGCAGCAATACAAAAGYGGCAGGTAACACACACACACACCCGAAAARMACAGAAAAAGAGGCATCACAAAACAATATCAAATACAAGCGGACCAAAAAARAAACAAGCTAACAAACATCGCCAACCAGCATTGTTTGTTGTTCATCGGGTACCGGGTTCACTCCCGGATGCGCTATCGTTTCCTGTTTGCATCCATTTCCGGGTGGYTTTCTTTGCTGTTGTTTTCGCCCCCTTCCTCCCTTCCTTTGCTTCATCTCAGCTGGATGCAGATGCCGTCAGCCGATAGCACTCGAAACTCGAAACACACACACACACACTRACACAAGCTCTCCCTATCGGGAATATACTGTTTGYGACCGATGCGACTGCCTGCAGCAAACAGACCGAGCGCGAAACACATAAGCTGGTCAGCTTAWTGCAACACAAAGCTACCAM--ACACACACCCACAGTCACACAGACAAACCTACTCGCGCTATCGATGAT------TTTTCTATGGWGTGGCTAAAAAGTCATCTCTACCTTTGGGAAACAAAGACGGAAACAAAGTGTGCGATTGAAGGTGTTTTTGTTTTTCCATCSTTCTTCCCCTCCTCCACTGGGGACACTGTGCAGATATTGTGTGCCGTTTCACAAACACACACACG--CACACAYAAACACACTCTTTTYTCYTCGGTCCAACAACGCCAACCCTAAGGGGGTGGAAACAAAAGTGTRCGAACAACCGTA
>AY0046-C
TCGTTCAGCGTTGGTTATGATAAAAGAGTAAGACCGAACTATGGAGGTACGTATTAACTGTTTCGATGCYCCGCTRCTAAACCGGTCTGTCTCGTTCTCGTTCAACGGTTCTTCTGCCCRCCGTAACGCACCAACTCCAGCGCCTGCCAGCCGGGTGGAATCAACAACGTGTGTCAACTCGTTCGYCCTCCTCTGYGGTCTCTYCTCGGTGTCCTCGAAGCYCGGAGCTCCCTRCAACGTGCCATTTCATTCCCCTCCTCCAGGCCACTTTCACYTGTTTCTCCAGTTTTYGTTTTTCTCCRATGYGTCGAAATCCCTCTTTTGCGCTGYCTCTTTGGTTTKCAGGTTTTGTAGATCCTTCTGTACTGTAGAACACGGTCAAACTTTRCCGTCCAATGTTATCGCCCTCAMTCACTGTGAGAAATGTTGTACTTTCGATAAATATTCCCAACAAATACGTTACTGACCCACATTTGCGATGTG-TTACGAAATCCGTTTCCAGTCTCCAAGCACCCTTTTGTGGGGTGTGAAGCGGAAGCTTTTTGGGCTGTACTAATCAACAAGGGTGGTGCCCGGTGTAACACCGGATCGTTTCACCTAAAACCTCGCAATGTTGTTAAACGAAAGCTAAGCAAACAGCAAAGCGTGCAAAGCGCMGCTCRTTCCTTTTGCTGCCTTCCACCYTGTTATACCTGTTTGCAGAAGCAGCAATACAAAAGYGGCAGGTAACACACACACACACCCGAAAARAACAGAAAAAGAGGCATCACAAAACAATATCAAATACAAGCRGACCAAAAAAAAAACAAGCTAACAAACATCGCCAACCAGCATTGTTTGTTGTTCATCGGGTACCGGGTTCACTCYCGGATGCGCTATCGTTTCCTGTTTGCATCCATTTCCGGGTGGCTTTCTTTGCTGTTGTTTTCGCCCCCTGCCTCCCTTCCTTTGCTTCATCTCAGCTGGATGCAGATRCCGTCAGCCGATASCACTCGAAACTCKAMACACACACACACACACTGACACAAGCTCTCCCTATCGGGAATATACTGTTTGCGACCRATGCGACTGCCTGCAGCARACAGRCMGAGCGCGAAACACATAAGCTGGTCAGCTTAWTGCAACACAAAGCTACCAM--ACACACACCCACAGTCACACAGACAAACCTACTCGCGCTATCGATGMT------TTTTCTATRSTGTGGCTAAAAAGYCATCTCTACCTTTGGGAAACAAAGACGGAAACAAAGTGTGCGATTGAAGGTGTTTTTGTTTTTCCATCGTTCTTCYCCTCCTCCMCTGGGGACRCTGTGCAGWTATTGTGTGCCGTTTCACAAACACACACACG--CACACACAMACACACWCTTTTTTCCTCGGTCCAACAACGCCAACCCTAARSGGGKGGAAACAAAAGTGTGCGAACAACCGTA
>AY0047-C
TCGTTCAGCGTTGGTTATGATAAAAGAGTAAGACCGAACTATGGAGGTACGTATTAACTGTTTCGATGCYCCGCTRCTAAACCGGTCTGTCTCGTTCTCGTTCAACGGTTCTTCTGCCCRCCGTAACGCACCARCTCCAGCGCCTGCCAGCCGGGTGGAATCAACAACGTGTGTCAACTCGTTCGYCCTCCTCTGYGGTCTCTYCTCGGTGTCCTCGAAGCYCGGAGCTCCCTGCAACGTGCCATTTCATTCCCCTCCTCCAGGCCACTTTCACYTGTTTCTCCAGTTTTYGTTTTTCTCCRATGYGTCGAAATCCCTCTTTTGCGCTGYCTCTTTGGTTTKCAGGTTTTGTAGATCCTTCTGTACTGTAGAACACGGTCAAACTTTRCCGTCCAATGTTATCGCCCTCACTCACTGTGAGAAATGTTGTACTTTCGATAAATATTCCYAACAAATACGTTACTGACCCACATTTGCGATGTG-TTACGAAATCYGTTTCCAGTCTCCAAGCACCCTTTTGTGGGGTGTGAAGCGGAAGCTTTTTGGGCTGTACTAATCAACAAGGGTGGTGCCCGGTGTAACACCGGATCGTTTCACCTAAAACCTCGCAATGTTGTTAAACGAAAGCTAAGCAAACAGCAAAGCGTGCAAAGCGCAGCTCATTCCTTTTGCTGCCTTCCACCYTGTTATACCTGTTTGCAGAAGCAGCAATACAAAAGYGGCAGGTAACACACACACACACCCGAAAAGAACAGAAAAAGAGGCATCACAAAACAATATCAAATACAAGCRGACCAAAAAAAAAACAAGCTAACAAACATCGCCAACCAGCATTGTTTGTTGTTCATCGGGTACCGGGTTCACTCYCGGATGCGCTATCGTTTCCTGTTTGCATCCATTTCCGGGTGGCTTTCTTTGCTGTTGTTTTCGCCCCCTKCCTCCCTTCCTTTGCTTCATCTCAGCTGGATGCAGATRCCGTCAGCCGATASCACTCGAAACTCKAAACACACACACACACACTRACACAAGCTCTCCCTATCGGGAATATACTGTTTGCGACCRATGCGACTGCCTGCAGCARACAGRCMGAGCGCGAAACACATAAGCTGGTCAGCTTAWTGCAACACAAAGCTACCAC--ACACACACCCACAGTCACACAGACAAACCTACTCGCGCTATCGATGMT------TTTTCTATRSTGTGGCTAAAAAGTCATCTCTACCTTTGGGAAACAAAGACGGAAACAAAGTGTGCGATTGAAGGTGTTTTTGTTTTTCCATCGTTCTTCYCCTCCTCCMCTGGGGACRCTGTGCAGWTATTGTGTGCCGTTTCACAAACACACACACG--CACACACAAACACACWCTTTTTTCYTCGGTCCAACAACGCCAACCCTAARSGGGKGGAAACAAAAGTGTGCGAACAACCGTA
>AY0048-C
[truncated: 53,567 more chars]
